# Supplementary material for: Stability and volatility shape the gut bacteriome and Kazachstania slooffiae dynamics in preweaning, nursery and adult pigs
Source: Sci Rep. 2022 Sep 5;12:15080. doi: 10.1038/s41598-022-19093-9 (PMC9445069; doi:10.1038/s41598-022-19093-9)
Supplement: Supplementary file 3 — Supplementary Information 3. [file 41598_2022_19093_MOESM3_ESM.qzv › a21c9230-1107-429d-8617-7e623d9ddfe3/checksums.md5]

929cb100f5d743af9845be7d7630ed2c  VERSION
8fc7de9d296af112bf920fba34741b6a  metadata.yaml
d7f95aa72160371ac9e9bb5739dd8e1b  data/emperor.html
4bd8b4595f97fca76cc2e01c2efaa765  data/index.html
2785b70a056324bc45b5bf0ba16279a9  data/css/emperor.css
f17b299a8c39a1c32ffa5c78e75b6b80  data/img/emperor.png
d6b6f9930630fce04306261cf99a61d2  data/img/favicon.ico
3b1d4bc8c31890b324e1d9c6d88386d2  data/img/pause.png
2542d35c6d47e04803637e747bf0c77a  data/img/play.png
b5b67b474043dbfc657342329eb8f871  data/img/reset.png
ec47bc66b7a7cfddf8f8d4ade521c6e2  data/js/abc-view-controller.js
adec745d3a4741d00ef2ff81c2ed84da  data/js/animate.js
c3c824dd46edaed41816bd28985aec05  data/js/animations-controller.js
d8247dd39ff5ef66240e56f984c1093a  data/js/axes-controller.js
3c69b420bd88ced17bc5f7f995746a02  data/js/color-editor.js
f1dbd3a9288edab382813bc232cef528  data/js/color-view-controller.js
9ad9776e5457192a1567325a81ab85f2  data/js/controller.js
2fa7be5d352a7eba5a342c538afc5f09  data/js/draw.js
6af6542bf4a64b9899692682b514a5d7  data/js/model.js
7afee5c4cfc153688aba43112d729ece  data/js/opacity-view-controller.js
7d5491420eea5e3bec0dfb1cdce4afcd  data/js/scale-editor.js
40e39f6bf347f29648c62870f49572cb  data/js/scale-view-controller.js
24bb89c33eb59abebb55e0fc7ffa93b2  data/js/sceneplotview3d.js
979a974f6f9f689a4e336729b0fe8b10  data/js/shape-controller.js
83662d16817368d9efaafc3e2e2b821f  data/js/shape-editor.js
45a929ae04435f6c278463488b01d78e  data/js/shapes.js
0e86145867ce80a029115a73f6457cbc  data/js/trajectory.js
6b4f269f843ac463df0f332ad7ef1e7d  data/js/util.js
5134167b1fdbedef68f1c27d4751b849  data/js/view-controller.js
6fe0aa640269077d2e664fea01c90935  data/js/view.js
9c87c37eb8cbedbe8876f226a7935907  data/js/visibility-controller.js
5c5004d21ce8f17e4b0aa5cee03631f1  data/q2templateassets/css/base-template.css
e3e8b38fed66211f84a6d5ddb8e0f876  data/q2templateassets/css/bootstrap.min.css
be7f3425b44480dcf3aab3408f632f37  data/q2templateassets/css/normalize.css
0893e573eb42bc294a478a3e187fa80b  data/q2templateassets/css/tab-parent.css
f4769f9bdb7466be65088239c12046d1  data/q2templateassets/fonts/glyphicons-halflings-regular.eot
89889688147bd7575d6327160d64e760  data/q2templateassets/fonts/glyphicons-halflings-regular.svg
e18bbf611f2a2e43afc071aa2f4e1512  data/q2templateassets/fonts/glyphicons-halflings-regular.ttf
fa2772327f55d8198301fdb8bcfc8158  data/q2templateassets/fonts/glyphicons-halflings-regular.woff
448c34a56d699c29117adc64c43affeb  data/q2templateassets/fonts/glyphicons-halflings-regular.woff2
91a940675401d7263fd5da9360f20881  data/q2templateassets/img/qiime2-rect-200.png
5869c96cc8f19086aee625d670d741f9  data/q2templateassets/js/bootstrap.min.js
794b5307794fec58b12f1ab690cedee1  data/q2templateassets/js/child.js
d4162c9d7e520a5de05001be6e741899  data/q2templateassets/js/jquery-3.2.0.min.js
bc1efc8406af887ba7ed6fccbe229a81  data/q2templateassets/js/parent.js
f4aae068d02cec1c1c1f0d6286648914  data/templates/jupyter-template.html
29e4372994195cec664d39033c832092  data/templates/logic-template.html
753de6a29a0a65e1140c086983a59b8c  data/templates/standalone-template.html
a1999d606e09138fa7fce84e2b10c2ad  data/templates/style-template.html
8b55a822e72b8fd5e2ee069236f2d797  data/vendor/css/chosen-sprite.png
614fad616d014daf5367e068505cad35  data/vendor/css/chosen-sprite@2x.png
ad157990ab4968a16f3c2dd26518af1d  data/vendor/css/chosen.min.css
79a95246cc0c5aef52fc79356a15e9ae  data/vendor/css/jquery-ui.min.css
c816034c97cd81ac250c013c7adb18c7  data/vendor/css/jquery.contextMenu.min.css
dabe58c42356f54c525437f1ef1418b9  data/vendor/css/slick.grid.min.css
2f95e79f7936a203bf95b34242fce568  data/vendor/css/spectrum.min.css
d83888585379a1c019880cb76c89fe1d  data/vendor/css/font/context-menu-icons.eot
3a2b41bb1f09a12427f837783a28de35  data/vendor/css/font/context-menu-icons.ttf
0f32fe79ef8144e04a53249de35d0581  data/vendor/css/font/context-menu-icons.woff
5e4e6b19bb12038fb9f7f4641082612e  data/vendor/css/font/context-menu-icons.woff2
35cc111bb562e87eed49f7f3fa90ef91  data/vendor/css/images/ui-bg_glass_55_fbf9ee_1x400.png
91f28261234f84e52be45411e19927c4  data/vendor/css/images/ui-bg_glass_65_ffffff_1x400.png
aa3bb81ae746ca49d7bbc649c122a7e2  data/vendor/css/images/ui-bg_glass_75_dadada_1x400.png
b73302a90006b5b6b421c54bf6c22567  data/vendor/css/images/ui-bg_glass_75_e6e6e6_1x400.png
8c96c591aa310173e2659acc9fa5a987  data/vendor/css/images/ui-bg_glass_95_fef1ec_1x400.png
d1ba2d0055668170c0f9840cea14a816  data/vendor/css/images/ui-bg_highlight-soft_75_cccccc_1x100.png
53acc69aaee6e2cb73b2021317e24af3  data/vendor/css/images/ui-bg_highlight-soft_75_ffe45c_1x100.png
3a3c5468f484f07ac4a320d9e22acb8c  data/vendor/css/images/ui-icons_222222_256x240.png
d92acecad29da2ccee5c9d491267f4a2  data/vendor/css/images/ui-icons_2e83ff_256x240.png
3b001ae33bd74fff64bc609ce6a55628  data/vendor/css/images/ui-icons_454545_256x240.png
6cc57703e2f287de68f76244a618f15c  data/vendor/css/images/ui-icons_888888_256x240.png
fdc58c14e91fbb086f953818c525a7ee  data/vendor/css/images/ui-icons_cd0a0a_256x240.png
e8c5f089a3871ec525789e6fe049cc48  data/vendor/js/Blob.js
87665f090d9978ee40df5856ea2606aa  data/vendor/js/FileSaver.min.js
ea7d03f5af30c106ead717c4c2d7da31  data/vendor/js/canvas-toBlob.js
d5e2b07fea6bed9ee36196fd4c9c27f9  data/vendor/js/chosen.jquery.min.js
bb55ee9f0d5ace40db55994877f13c46  data/vendor/js/chroma.min.js
5bc245068b1b70d4c3eaef79045023e4  data/vendor/js/d3.min.js
f9c7afd05729f10f55b689f36bb20172  data/vendor/js/jquery-2.1.4.min.js
b67ef20f901879099c4cfe6ec2101297  data/vendor/js/jquery-ui.min.js
2bf9062d4e5735e0636152f4308bae6c  data/vendor/js/jquery.contextMenu.min.js
3e209bd3579e7cf0900cfd2122c2605b  data/vendor/js/jquery.event.drag-2.2.min.js
3e53f44277fd52fd597ebd9dec8dcdd8  data/vendor/js/jquery.ui.position.min.js
ce648077c54ad933f3a5f79074454330  data/vendor/js/require-2.1.22.min.js
19348c1bb3c16639ccc0c348b6e5ee89  data/vendor/js/slick.core.min.js
be75c09dc4549a811ef7dc5a24dd2e32  data/vendor/js/slick.editors.min.js
c60f5ac7d0b1a505f69d082033c28251  data/vendor/js/slick.formatters.min.js
61a32262e5ff2d30465f8dd6b7dafc51  data/vendor/js/slick.grid.min.js
02c25b02fd96ec6e5edf8dfe73ca41e3  data/vendor/js/spectrum.min.js
61269fcecc3ab8c56cc34708403c8138  data/vendor/js/three.min.js
543feb1ecaf06ea516f8cec5f9f3f279  data/vendor/js/underscore-min.js
c5b32ac083052ede75b136543d117774  data/vendor/js/three.js-plugins/CanvasRenderer.js
0342ebeab12d585843ee26f8e734c1e4  data/vendor/js/three.js-plugins/OrbitControls.js
eb7b0c199390a7857554a638f2c08053  data/vendor/js/three.js-plugins/Projector.js
22846a868afe7f1fd0c4e9b96b7b07a1  data/vendor/js/three.js-plugins/SVGRenderer.js
929cb100f5d743af9845be7d7630ed2c  provenance/VERSION
3d182892ae40bfdf2395b80cb2dac6b9  provenance/citations.bib
8fc7de9d296af112bf920fba34741b6a  provenance/metadata.yaml
ba09b1721cb651fb2dfa59f737e49822  provenance/action/action.yaml
2eccd376c51d4c2b76b79ef6955f20f9  provenance/action/metadata.tsv
929cb100f5d743af9845be7d7630ed2c  provenance/artifacts/0a47fdb2-0dba-4cc2-86ff-c5c3b477e182/VERSION
ffc5d677d71190e79db5aee3888e412a  provenance/artifacts/0a47fdb2-0dba-4cc2-86ff-c5c3b477e182/citations.bib
dadcbd46948bcb9db73af3c134fc6f44  provenance/artifacts/0a47fdb2-0dba-4cc2-86ff-c5c3b477e182/metadata.yaml
f87442327cce1c667161a9f006d6e92b  provenance/artifacts/0a47fdb2-0dba-4cc2-86ff-c5c3b477e182/action/action.yaml
929cb100f5d743af9845be7d7630ed2c  provenance/artifacts/0d66c875-2610-4fc1-8cc1-c5c9b06a0e61/VERSION
0101fb7e87b7035d0dca1ecb4b4ff53f  provenance/artifacts/0d66c875-2610-4fc1-8cc1-c5c9b06a0e61/citations.bib
7feb01133238783b375699d2be74350c  provenance/artifacts/0d66c875-2610-4fc1-8cc1-c5c9b06a0e61/metadata.yaml
0e5684772c5eb92f4b1367b478481ff5  provenance/artifacts/0d66c875-2610-4fc1-8cc1-c5c9b06a0e61/action/action.yaml
929cb100f5d743af9845be7d7630ed2c  provenance/artifacts/2134a81f-e3ce-4315-90ad-5930bfcc19f9/VERSION
5df8fa68a2e569162339e99107d5f22e  provenance/artifacts/2134a81f-e3ce-4315-90ad-5930bfcc19f9/citations.bib
f6c32caf55b04f0e31724a5b49411440  provenance/artifacts/2134a81f-e3ce-4315-90ad-5930bfcc19f9/metadata.yaml
d67cfa75636e43cea0403ba34e4e63ef  provenance/artifacts/2134a81f-e3ce-4315-90ad-5930bfcc19f9/action/action.yaml
929cb100f5d743af9845be7d7630ed2c  provenance/artifacts/28701724-da2b-4841-98b1-13832c2c1f8e/VERSION
3d182892ae40bfdf2395b80cb2dac6b9  provenance/artifacts/28701724-da2b-4841-98b1-13832c2c1f8e/citations.bib
aacc6593e7be348669906453b3ced1d8  provenance/artifacts/28701724-da2b-4841-98b1-13832c2c1f8e/metadata.yaml
731d968c3dfdaf388cd823c527017bec  provenance/artifacts/28701724-da2b-4841-98b1-13832c2c1f8e/action/action.yaml
929cb100f5d743af9845be7d7630ed2c  provenance/artifacts/3bbc445a-f5de-40db-b51d-4d741448024a/VERSION
482ccc9723b77658aaacf98fd102bd88  provenance/artifacts/3bbc445a-f5de-40db-b51d-4d741448024a/citations.bib
45870f1c319437db108c0ee12daba76c  provenance/artifacts/3bbc445a-f5de-40db-b51d-4d741448024a/metadata.yaml
7a6362ae0f7286cdc5c33a576b73bddd  provenance/artifacts/3bbc445a-f5de-40db-b51d-4d741448024a/action/action.yaml
929cb100f5d743af9845be7d7630ed2c  provenance/artifacts/3e2bc15a-fcb9-4f3d-b762-7b6ab4c6abd8/VERSION
6dc78d31e3beaf3933503611c41a9cb4  provenance/artifacts/3e2bc15a-fcb9-4f3d-b762-7b6ab4c6abd8/citations.bib
9894de06501a5e8bb8287a3c0262f8ec  provenance/artifacts/3e2bc15a-fcb9-4f3d-b762-7b6ab4c6abd8/metadata.yaml
65f3e16e2bbc363e3cdf20d55f4747fd  provenance/artifacts/3e2bc15a-fcb9-4f3d-b762-7b6ab4c6abd8/action/action.yaml
929cb100f5d743af9845be7d7630ed2c  provenance/artifacts/40957397-5cb5-4b48-add5-02f0ff91a1e3/VERSION
f5b49b00ade0d45bc4ea5e936d14b2c1  provenance/artifacts/40957397-5cb5-4b48-add5-02f0ff91a1e3/citations.bib
5ce7d1f78c54738f082057a027beca81  provenance/artifacts/40957397-5cb5-4b48-add5-02f0ff91a1e3/metadata.yaml
fad214b5a298759b564c0c8323d5acfe  provenance/artifacts/40957397-5cb5-4b48-add5-02f0ff91a1e3/action/action.yaml
929cb100f5d743af9845be7d7630ed2c  provenance/artifacts/42174260-2048-4413-b4f7-653ecf1be75d/VERSION
1cb84b6e1d7143791304010ad71e7bb0  provenance/artifacts/42174260-2048-4413-b4f7-653ecf1be75d/citations.bib
efc4552f724ef104eee3a9537ccbf776  provenance/artifacts/42174260-2048-4413-b4f7-653ecf1be75d/metadata.yaml
70c18e1eee52ed83b706bb4ffa3feaae  provenance/artifacts/42174260-2048-4413-b4f7-653ecf1be75d/action/action.yaml
929cb100f5d743af9845be7d7630ed2c  provenance/artifacts/4644bf5a-420b-43e3-b930-998577859c8e/VERSION
eaf258e43305c3637cf105e35d0f7516  provenance/artifacts/4644bf5a-420b-43e3-b930-998577859c8e/citations.bib
eeb8c3c1cbe553e9fc5de153a389a7dc  provenance/artifacts/4644bf5a-420b-43e3-b930-998577859c8e/metadata.yaml
e6bc8c630b76e3a0518a6446dfe1109a  provenance/artifacts/4644bf5a-420b-43e3-b930-998577859c8e/action/action.yaml
929cb100f5d743af9845be7d7630ed2c  provenance/artifacts/540061da-c7f1-4b3d-8efa-e801ba16e2dd/VERSION
a879f89b4ac053829817c21ad1d3e6b9  provenance/artifacts/540061da-c7f1-4b3d-8efa-e801ba16e2dd/citations.bib
53595d648e23879b2a44f13690f64879  provenance/artifacts/540061da-c7f1-4b3d-8efa-e801ba16e2dd/metadata.yaml
367a6d7476a40cf81a7b2eac704ffa54  provenance/artifacts/540061da-c7f1-4b3d-8efa-e801ba16e2dd/action/action.yaml
929cb100f5d743af9845be7d7630ed2c  provenance/artifacts/64fa1837-7c61-45e4-a233-748b303afe87/VERSION
3d182892ae40bfdf2395b80cb2dac6b9  provenance/artifacts/64fa1837-7c61-45e4-a233-748b303afe87/citations.bib
8f931e7449938db303e22d426c384dd9  provenance/artifacts/64fa1837-7c61-45e4-a233-748b303afe87/metadata.yaml
d52ff8ba35b518139369854d61a0a36f  provenance/artifacts/64fa1837-7c61-45e4-a233-748b303afe87/action/action.yaml
2eccd376c51d4c2b76b79ef6955f20f9  provenance/artifacts/64fa1837-7c61-45e4-a233-748b303afe87/action/metadata.tsv
929cb100f5d743af9845be7d7630ed2c  provenance/artifacts/69cea220-d8d0-4c9c-9345-480ee667c262/VERSION
481bf0b43a79dcd33c9296bf1292dd00  provenance/artifacts/69cea220-d8d0-4c9c-9345-480ee667c262/citations.bib
aa43cf9bcbe1bcf7445daa7bad401e46  provenance/artifacts/69cea220-d8d0-4c9c-9345-480ee667c262/metadata.yaml
d32a932ea60b41d36cadb9256d0ca37b  provenance/artifacts/69cea220-d8d0-4c9c-9345-480ee667c262/action/action.yaml
929cb100f5d743af9845be7d7630ed2c  provenance/artifacts/810e3672-9cae-40f9-8bcb-1339df4e96fd/VERSION
481bf0b43a79dcd33c9296bf1292dd00  provenance/artifacts/810e3672-9cae-40f9-8bcb-1339df4e96fd/citations.bib
ce471ec5c3d4b9be524afbed35f68b6c  provenance/artifacts/810e3672-9cae-40f9-8bcb-1339df4e96fd/metadata.yaml
dca7b4ca71e99a363b80f994a6b12da1  provenance/artifacts/810e3672-9cae-40f9-8bcb-1339df4e96fd/action/action.yaml
929cb100f5d743af9845be7d7630ed2c  provenance/artifacts/81136de3-9810-4ef3-ac7b-8f440daf3a1f/VERSION
0101fb7e87b7035d0dca1ecb4b4ff53f  provenance/artifacts/81136de3-9810-4ef3-ac7b-8f440daf3a1f/citations.bib
118ca71ad1e09f731783a25a556aaa80  provenance/artifacts/81136de3-9810-4ef3-ac7b-8f440daf3a1f/metadata.yaml
67afee5ad93f471510b59388e6515256  provenance/artifacts/81136de3-9810-4ef3-ac7b-8f440daf3a1f/action/action.yaml
929cb100f5d743af9845be7d7630ed2c  provenance/artifacts/811ee14b-7d4b-4f64-a51f-cdf742f86c74/VERSION
3d182892ae40bfdf2395b80cb2dac6b9  provenance/artifacts/811ee14b-7d4b-4f64-a51f-cdf742f86c74/citations.bib
0bb5d85641f9a0928df2a63efda73185  provenance/artifacts/811ee14b-7d4b-4f64-a51f-cdf742f86c74/metadata.yaml
ed29bd50fdb0162aaa15599d2916264d  provenance/artifacts/811ee14b-7d4b-4f64-a51f-cdf742f86c74/action/action.yaml
929cb100f5d743af9845be7d7630ed2c  provenance/artifacts/83e80219-b63e-496d-abbf-b12814ed6daa/VERSION
1cb84b6e1d7143791304010ad71e7bb0  provenance/artifacts/83e80219-b63e-496d-abbf-b12814ed6daa/citations.bib
d7082996cadb48e962f7af7bafec2242  provenance/artifacts/83e80219-b63e-496d-abbf-b12814ed6daa/metadata.yaml
33cc56168321a7a50714535694fdf21a  provenance/artifacts/83e80219-b63e-496d-abbf-b12814ed6daa/action/action.yaml
929cb100f5d743af9845be7d7630ed2c  provenance/artifacts/870e222d-4a4c-4ff7-a2cd-1d44f3bb54a7/VERSION
481bf0b43a79dcd33c9296bf1292dd00  provenance/artifacts/870e222d-4a4c-4ff7-a2cd-1d44f3bb54a7/citations.bib
a60427afd83f10d3fcc6186261e73c17  provenance/artifacts/870e222d-4a4c-4ff7-a2cd-1d44f3bb54a7/metadata.yaml
98ba32e8e5713b8c0344c5f112618d39  provenance/artifacts/870e222d-4a4c-4ff7-a2cd-1d44f3bb54a7/action/action.yaml
929cb100f5d743af9845be7d7630ed2c  provenance/artifacts/cc35b40d-14cc-4f7a-8412-5493d105623b/VERSION
0101fb7e87b7035d0dca1ecb4b4ff53f  provenance/artifacts/cc35b40d-14cc-4f7a-8412-5493d105623b/citations.bib
617ba91873d8b166fb79235f3f1f6bd2  provenance/artifacts/cc35b40d-14cc-4f7a-8412-5493d105623b/metadata.yaml
22e886c65fdd6b62989b8f4f1c2839ce  provenance/artifacts/cc35b40d-14cc-4f7a-8412-5493d105623b/action/action.yaml
929cb100f5d743af9845be7d7630ed2c  provenance/artifacts/d1450e33-4d3b-4558-b06e-2c57ecdfdc97/VERSION
3d182892ae40bfdf2395b80cb2dac6b9  provenance/artifacts/d1450e33-4d3b-4558-b06e-2c57ecdfdc97/citations.bib
34aed1ac590713db5aa61f4b7e03659b  provenance/artifacts/d1450e33-4d3b-4558-b06e-2c57ecdfdc97/metadata.yaml
f1ca93eff0b3b00e0d21c51311e5e52e  provenance/artifacts/d1450e33-4d3b-4558-b06e-2c57ecdfdc97/action/action.yaml
929cb100f5d743af9845be7d7630ed2c  provenance/artifacts/d6922c17-608d-4cab-af6d-6f841ac2bbf1/VERSION
3d182892ae40bfdf2395b80cb2dac6b9  provenance/artifacts/d6922c17-608d-4cab-af6d-6f841ac2bbf1/citations.bib
9b0629234ea5ba57a0ea5b5878424ffa  provenance/artifacts/d6922c17-608d-4cab-af6d-6f841ac2bbf1/metadata.yaml
cedc1b18fbf7c45c6e96011d80c512b0  provenance/artifacts/d6922c17-608d-4cab-af6d-6f841ac2bbf1/action/action.yaml
929cb100f5d743af9845be7d7630ed2c  provenance/artifacts/e1386f5c-97cd-4a77-90c7-0fc08292144a/VERSION
1cb84b6e1d7143791304010ad71e7bb0  provenance/artifacts/e1386f5c-97cd-4a77-90c7-0fc08292144a/citations.bib
9b710245bba5bc737c59cc97b96edd7f  provenance/artifacts/e1386f5c-97cd-4a77-90c7-0fc08292144a/metadata.yaml
2c4cc4076d9624cc506ad8162073c544  provenance/artifacts/e1386f5c-97cd-4a77-90c7-0fc08292144a/action/action.yaml
929cb100f5d743af9845be7d7630ed2c  provenance/artifacts/e4846bb4-b283-4b89-9350-8ae371de9db8/VERSION
cbe711de962fd19069fad6b5135d3bfd  provenance/artifacts/e4846bb4-b283-4b89-9350-8ae371de9db8/citations.bib
adaff6ed46d394e1d102af1289555be1  provenance/artifacts/e4846bb4-b283-4b89-9350-8ae371de9db8/metadata.yaml
a5f71fee25ae85119626ad39406ed545  provenance/artifacts/e4846bb4-b283-4b89-9350-8ae371de9db8/action/action.yaml
929cb100f5d743af9845be7d7630ed2c  provenance/artifacts/e8dfa9ac-4d72-4110-8893-1d303f512c33/VERSION
3d182892ae40bfdf2395b80cb2dac6b9  provenance/artifacts/e8dfa9ac-4d72-4110-8893-1d303f512c33/citations.bib
e9932491830187507546d851fe6c7eb4  provenance/artifacts/e8dfa9ac-4d72-4110-8893-1d303f512c33/metadata.yaml
edd38fda058679c8fc45db66fd79d0e6  provenance/artifacts/e8dfa9ac-4d72-4110-8893-1d303f512c33/action/action.yaml
929cb100f5d743af9845be7d7630ed2c  provenance/artifacts/f6894f5a-801f-4092-8c06-e7cb642bfd9b/VERSION
d178556f64b5307570b7db27ed5ff07d  provenance/artifacts/f6894f5a-801f-4092-8c06-e7cb642bfd9b/citations.bib
e53c2e83f14bc909f474fdc16708c628  provenance/artifacts/f6894f5a-801f-4092-8c06-e7cb642bfd9b/metadata.yaml
17977eba17ccf249461ad934920fb751  provenance/artifacts/f6894f5a-801f-4092-8c06-e7cb642bfd9b/action/action.yaml
2eccd376c51d4c2b76b79ef6955f20f9  provenance/artifacts/f6894f5a-801f-4092-8c06-e7cb642bfd9b/action/metadata.tsv
