# Supplementary material for: Stability and volatility shape the gut bacteriome and Kazachstania slooffiae dynamics in preweaning, nursery and adult pigs
Source: Sci Rep. 2022 Sep 5;12:15080. doi: 10.1038/s41598-022-19093-9 (PMC9445069; doi:10.1038/s41598-022-19093-9)
Supplement: Supplementary file 3 — Supplementary Information 3. [file 41598_2022_19093_MOESM3_ESM.qzv › a21c9230-1107-429d-8617-7e623d9ddfe3/provenance/artifacts/e8dfa9ac-4d72-4110-8893-1d303f512c33/action/action.yaml]

execution:
    uuid: 42056dfb-75e9-4ce8-a10a-7e7991174bcb
    runtime:
        start: 2021-03-16T09:12:18.605110-05:00
        end: 2021-03-16T09:13:13.086048-05:00
        duration: 54 seconds, and 480938 microseconds

action:
    type: import
    format: CasavaOneEightSingleLanePerSampleDirFmt
    manifest:
    -   name: F-030920-P2-F9-16S_S163_L001_R1_001.fastq.gz
        md5sum: e3d5482b519afdaa9cffadf0e4d4b147
    -   name: F-030920-P2-F9-16S_S163_L001_R2_001.fastq.gz
        md5sum: 44201fff5f39fec772ed60613cb4bd7b
    -   name: F-030920-P2-M10-16S_S175_L001_R1_001.fastq.gz
        md5sum: e9c888fa0261fa122e8a8f7fe49dfb6e
    -   name: F-030920-P2-M10-16S_S175_L001_R2_001.fastq.gz
        md5sum: 19b57903d48394a0582104ecea49e161
    -   name: F-031320-P4-F7-16S_S235_L001_R1_001.fastq.gz
        md5sum: be0d2a0cc5a7b915a77f409ef8608083
    -   name: F-031320-P4-F7-16S_S235_L001_R2_001.fastq.gz
        md5sum: f1dc28b739e7cba45cdcec329c112095
    -   name: F-031320-P5-F1-16S_S187_L001_R1_001.fastq.gz
        md5sum: eb98aa10da8a42a11188622d3b8e2538
    -   name: F-031320-P5-F1-16S_S187_L001_R2_001.fastq.gz
        md5sum: dc6511418b534751e3174faf8792b896
    -   name: F-031320-P5-F3-16S_S211_L001_R1_001.fastq.gz
        md5sum: ea4a340b53976d54c8ead36347978a8e
    -   name: F-031320-P5-F3-16S_S211_L001_R2_001.fastq.gz
        md5sum: e906b9c154cd2bd125187f1136e7f6f2
    -   name: F-031320-P5-F5-16S_S223_L001_R1_001.fastq.gz
        md5sum: b627f40e2e9371eb4819ca1d862b4bb1
    -   name: F-031320-P5-F5-16S_S223_L001_R2_001.fastq.gz
        md5sum: 04fb7631be875a755ba46b27f126998b
    -   name: F-031320-P5-M2-16S_S199_L001_R1_001.fastq.gz
        md5sum: e0489d1e29156faf158c7afdaedf9617
    -   name: F-031320-P5-M2-16S_S199_L001_R2_001.fastq.gz
        md5sum: a4e88562bc47ed387a42e71eb4c85f26
    -   name: F-031320-P6-F9-16S_S247_L001_R1_001.fastq.gz
        md5sum: a0f7f01ac38521766def72d6df057ec0
    -   name: F-031320-P6-F9-16S_S247_L001_R2_001.fastq.gz
        md5sum: 50becf40360e571caab3e4ca4434767c
    -   name: F-031320-P6-M10-16S_S164_L001_R1_001.fastq.gz
        md5sum: 2a124e32cc26ccdfc9d5a7c5cbb67f83
    -   name: F-031320-P6-M10-16S_S164_L001_R2_001.fastq.gz
        md5sum: 1f09cbe5333fb61f351f77aa427c4fd1
    -   name: F-031720-P8-M8-16S_S200_L001_R1_001.fastq.gz
        md5sum: 16fccfaa716bd86921bec9e59058a813
    -   name: F-031720-P8-M8-16S_S200_L001_R2_001.fastq.gz
        md5sum: dee847dd73d67a0e30cf44b6ae131795
    -   name: F-031720-P9-F1-16S_S176_L001_R1_001.fastq.gz
        md5sum: 37d2aa8c73d339d091adac47a7b079d4
    -   name: F-031720-P9-F1-16S_S176_L001_R2_001.fastq.gz
        md5sum: 584c77773f0a57841afeb1cd1fb47b9b
    -   name: F-031720-P9-M6-16S_S188_L001_R1_001.fastq.gz
        md5sum: ea7e531c11b16fc18f41a6125cba25a8
    -   name: F-031720-P9-M6-16S_S188_L001_R2_001.fastq.gz
        md5sum: 2072cb3c06c55bf6b068995e3f88eea6
    -   name: F-032120-P12-F7-16S_S165_L001_R1_001.fastq.gz
        md5sum: 657071783c55170b76447dc9037d9af5
    -   name: F-032120-P12-F7-16S_S165_L001_R2_001.fastq.gz
        md5sum: 9a6653ff0f7a5903fd71f2dfe12c3eb0
    -   name: F-032120-P13-F1-16S_S212_L001_R1_001.fastq.gz
        md5sum: d5fbde1552af801b461f80cc49edcd19
    -   name: F-032120-P13-F1-16S_S212_L001_R2_001.fastq.gz
        md5sum: a585ce84d3921697b3a1d07fc870e682
    -   name: F-032120-P13-F5-16S_S248_L001_R1_001.fastq.gz
        md5sum: 8a9b65b89f70d807bc32674cfe02a1f0
    -   name: F-032120-P13-F5-16S_S248_L001_R2_001.fastq.gz
        md5sum: 40d372b98dd6cf5de533991ffab4d172
    -   name: F-032120-P13-M2-16S_S224_L001_R1_001.fastq.gz
        md5sum: b3636f4bd3b26d7cbfb9bec26b5d205a
    -   name: F-032120-P13-M2-16S_S224_L001_R2_001.fastq.gz
        md5sum: c39d59c1651130396e8ce77ecaf7f8ba
    -   name: F-032120-P13-M4-16S_S236_L001_R1_001.fastq.gz
        md5sum: e3508bcf098987e91289f0027d2db0fa
    -   name: F-032120-P13-M4-16S_S236_L001_R2_001.fastq.gz
        md5sum: e4a23cce6a936f13a35bb20454d298f2
    -   name: F-032120-P14-F9-16S_S177_L001_R1_001.fastq.gz
        md5sum: 02b5f9e69b5f8005f6eceb5633a096da
    -   name: F-032120-P14-F9-16S_S177_L001_R2_001.fastq.gz
        md5sum: dc2f4fe24630c668f5547ab88206133b
    -   name: F-032520-P16-F7-16S_S249_L001_R1_001.fastq.gz
        md5sum: f6f767078d4c9510a948c8d64f8f95d8
    -   name: F-032520-P16-F7-16S_S249_L001_R2_001.fastq.gz
        md5sum: d7e5f60533e434d848bbf5609d41374b
    -   name: F-032520-P17-F3-16S_S201_L001_R1_001.fastq.gz
        md5sum: 7e21667452c9a43e6aca5ad2e021da05
    -   name: F-032520-P17-F3-16S_S201_L001_R2_001.fastq.gz
        md5sum: d13c79fa2729017405b3e12b9d8f0890
    -   name: F-032520-P17-F5-16S_S225_L001_R1_001.fastq.gz
        md5sum: 10910d817da1da1cea93ebd01cc91a53
    -   name: F-032520-P17-F5-16S_S225_L001_R2_001.fastq.gz
        md5sum: d2623a051ba2c1cbdbf326b6f347d0d1
    -   name: F-032520-P17-M2-16S_S189_L001_R1_001.fastq.gz
        md5sum: 61919f50b148fb13b1fc4ec68fc18872
    -   name: F-032520-P17-M2-16S_S189_L001_R2_001.fastq.gz
        md5sum: 96ae2d907819f40bcefd2a798ed2d31a
    -   name: F-032520-P17-M4-16S_S213_L001_R1_001.fastq.gz
        md5sum: 255f3d2bbda627bc25b82935f42492cc
    -   name: F-032520-P17-M4-16S_S213_L001_R2_001.fastq.gz
        md5sum: b845c4e37e65aec4fddf08460122115c
    -   name: F-032520-P17-M6-16S_S237_L001_R1_001.fastq.gz
        md5sum: 885e80c7564cbc7f3a1e00a73098b3c2
    -   name: F-032520-P17-M6-16S_S237_L001_R2_001.fastq.gz
        md5sum: 9d9858e9bf089e04e3f7e2d60033ac91
    -   name: F-032520-P18-F9-16S_S166_L001_R1_001.fastq.gz
        md5sum: 903b158f3a3c790c9017a9a9694d844c
    -   name: F-032520-P18-F9-16S_S166_L001_R2_001.fastq.gz
        md5sum: 31ed15b6f9bf83e1eb8b8a34dd105786
    -   name: F-032520-P18-M10-16S_S178_L001_R1_001.fastq.gz
        md5sum: 31213f84c540ff722cf42fec316f8931
    -   name: F-032520-P18-M10-16S_S178_L001_R2_001.fastq.gz
        md5sum: d378c4c2478cc8e91953f9481681cb3c
    -   name: F-032920-N20-F7-16S_S250_L001_R1_001.fastq.gz
        md5sum: 8856e1e4701bf60554a3dfda00f177d5
    -   name: F-032920-N20-F7-16S_S250_L001_R2_001.fastq.gz
        md5sum: 36e7d6ec755a277aa6a60ec172ff90f7
    -   name: F-032920-N20-M8-16S_S167_L001_R1_001.fastq.gz
        md5sum: 10b40bf5335d957ce5a8cbc8dc82a3c3
    -   name: F-032920-N20-M8-16S_S167_L001_R2_001.fastq.gz
        md5sum: 30ca7d96ade35a342fdffdaad2ec4936
    -   name: F-032920-N21-F1-16S_S190_L001_R1_001.fastq.gz
        md5sum: 8dc29ce29a86bd314776d92317eab0fa
    -   name: F-032920-N21-F1-16S_S190_L001_R2_001.fastq.gz
        md5sum: 7cdac55d94365d9bf1dda91fc35f422d
    -   name: F-032920-N21-F3-16S_S202_L001_R1_001.fastq.gz
        md5sum: b47a5acbe6abc640028ec15cefb36813
    -   name: F-032920-N21-F3-16S_S202_L001_R2_001.fastq.gz
        md5sum: 21e6f0c9859eb039dfda8b1b35bf82a7
    -   name: F-032920-N21-F5-16S_S226_L001_R1_001.fastq.gz
        md5sum: 26c8c12f692b642b79004c7f2ef610c7
    -   name: F-032920-N21-F5-16S_S226_L001_R2_001.fastq.gz
        md5sum: d34bf5aa407986e99c78ca71ed9a74a2
    -   name: F-032920-N21-M4-16S_S214_L001_R1_001.fastq.gz
        md5sum: 21e83bd46494fafafd6a4ec5ef73fdbf
    -   name: F-032920-N21-M4-16S_S214_L001_R2_001.fastq.gz
        md5sum: 4d838a1146dba742fa7ed8c33082c940
    -   name: F-032920-N21-M6-16S_S238_L001_R1_001.fastq.gz
        md5sum: 35815ff97795890c642bd65c3b8c5767
    -   name: F-032920-N21-M6-16S_S238_L001_R2_001.fastq.gz
        md5sum: 86a1352729c0b6df70795d3399f607bd
    -   name: F-032920-N22-F9-16S_S179_L001_R1_001.fastq.gz
        md5sum: 0dbc205d28bb2eab28967b04cc44f410
    -   name: F-032920-N22-F9-16S_S179_L001_R2_001.fastq.gz
        md5sum: 38bcb7ca37ace3d2aea0dc4809b67fe0
    -   name: F-032920-N22-M10-16S_S191_L001_R1_001.fastq.gz
        md5sum: c12a008d3e3fe303ad129c46a3f6e496
    -   name: F-032920-N22-M10-16S_S191_L001_R2_001.fastq.gz
        md5sum: 5ac2c6fc3e4fec8236ce332c16d7c6a6
    -   name: F-040220-N24-F7-16S_S168_L001_R1_001.fastq.gz
        md5sum: 55ed215012f034e9ff20b3ef7f62a25b
    -   name: F-040220-N24-F7-16S_S168_L001_R2_001.fastq.gz
        md5sum: 3115010787d54299732ed8d0905c96db
    -   name: F-040220-N24-M8-16S_S180_L001_R1_001.fastq.gz
        md5sum: bc58976c7d5fd9f96b19b31c4299c679
    -   name: F-040220-N24-M8-16S_S180_L001_R2_001.fastq.gz
        md5sum: 343562a3270f9ee7812e08483ab7bbe2
    -   name: F-040220-N25-F1-16S_S203_L001_R1_001.fastq.gz
        md5sum: 9a0debf455410e76b89dab93f0ca53d3
    -   name: F-040220-N25-F1-16S_S203_L001_R2_001.fastq.gz
        md5sum: b8062a7949a7bda09f35921a1c6c437f
    -   name: F-040220-N25-F3-16S_S215_L001_R1_001.fastq.gz
        md5sum: da3333e6267e0fc351d9a9a745e5a77d
    -   name: F-040220-N25-F3-16S_S215_L001_R2_001.fastq.gz
        md5sum: 592a456997abe15220cff9b5cc86e932
    -   name: F-040220-N25-F5-16S_S239_L001_R1_001.fastq.gz
        md5sum: 99ebd8ffdb0e7c79c9ec03236b5169e0
    -   name: F-040220-N25-F5-16S_S239_L001_R2_001.fastq.gz
        md5sum: df352d93d0312678f07f6996096e6967
    -   name: F-040220-N25-M4-16S_S227_L001_R1_001.fastq.gz
        md5sum: 0b6679802afecc29c85c27e98736a469
    -   name: F-040220-N25-M4-16S_S227_L001_R2_001.fastq.gz
        md5sum: 59b10a28e46bb5c7e29c686486ca89ee
    -   name: F-040220-N25-M6-16S_S251_L001_R1_001.fastq.gz
        md5sum: 0029298891c6e4f493d1351ac457eb06
    -   name: F-040220-N25-M6-16S_S251_L001_R2_001.fastq.gz
        md5sum: 34f45c175ed1cab72171e0ea733e5a9b
    -   name: F-040220-N26-M10-16S_S192_L001_R1_001.fastq.gz
        md5sum: a8dd440329152ae13e06a6119d5f779a
    -   name: F-040220-N26-M10-16S_S192_L001_R2_001.fastq.gz
        md5sum: 0fc8291ed8b15b0ef7a54c1cac16fa88
    -   name: F-040620-N28-F7-16S_S252_L001_R1_001.fastq.gz
        md5sum: 051c41f8b305cfa8c433043874bcf038
    -   name: F-040620-N28-F7-16S_S252_L001_R2_001.fastq.gz
        md5sum: 1906ebea85353e27550eb92287ba5321
    -   name: F-040620-N28-M8-16S_S169_L001_R1_001.fastq.gz
        md5sum: f0f41be056e526b9457178ee8851b8be
    -   name: F-040620-N28-M8-16S_S169_L001_R2_001.fastq.gz
        md5sum: 483127ba55bc28706a8c45eb0bc130ae
    -   name: F-040620-N29-F1-16S_S204_L001_R1_001.fastq.gz
        md5sum: 463c3276314dfd34c3aa63ee5c89194f
    -   name: F-040620-N29-F1-16S_S204_L001_R2_001.fastq.gz
        md5sum: a8cf06bc291ee517fbe48846a785363c
    -   name: F-040620-N29-F3-16S_S228_L001_R1_001.fastq.gz
        md5sum: 628fb2db26ed402d7dcf29696bd66733
    -   name: F-040620-N29-F3-16S_S228_L001_R2_001.fastq.gz
        md5sum: 5c5174e0403d631b98140d4ef2220e35
    -   name: F-040620-N29-F5-16S_S240_L001_R1_001.fastq.gz
        md5sum: 7159b194eae82d549c89c1db3ccb202f
    -   name: F-040620-N29-F5-16S_S240_L001_R2_001.fastq.gz
        md5sum: 7fda0d0b11b0d8ffea088ef19a13c8a1
    -   name: F-040620-N29-M2-16S_S216_L001_R1_001.fastq.gz
        md5sum: f2ca07f37cefdbe95ab9208ba3a30d00
    -   name: F-040620-N29-M2-16S_S216_L001_R2_001.fastq.gz
        md5sum: 38f097b625f854e7378f6aa9e360ec3d
    -   name: F-040620-N30-F9-16S_S181_L001_R1_001.fastq.gz
        md5sum: d874e1b429eda37eb643fb914e95729d
    -   name: F-040620-N30-F9-16S_S181_L001_R2_001.fastq.gz
        md5sum: e05f5b42cc5cb066ee3971cb33265b4d
    -   name: F-040620-N30-M10-16S_S193_L001_R1_001.fastq.gz
        md5sum: da6bd864fb940f6189ef0b37c2930c72
    -   name: F-040620-N30-M10-16S_S193_L001_R2_001.fastq.gz
        md5sum: 5466d283462a2dddfa66b75818a37451
    -   name: F-041020-N32-F7-16S_S170_L001_R1_001.fastq.gz
        md5sum: 1cfebd5c626796577ef63e962df1a8b6
    -   name: F-041020-N32-F7-16S_S170_L001_R2_001.fastq.gz
        md5sum: 870d079e07fac5771c36171ad2c5114b
    -   name: F-041020-N32-M8-16S_S182_L001_R1_001.fastq.gz
        md5sum: e5699c22d97a58cc31b537c923944100
    -   name: F-041020-N32-M8-16S_S182_L001_R2_001.fastq.gz
        md5sum: 0c99a38dc1f96b0202189f6eaa275dfd
    -   name: F-041020-N33-F1-16S_S205_L001_R1_001.fastq.gz
        md5sum: 7f396910557b3e67496a32f4847d18a1
    -   name: F-041020-N33-F1-16S_S205_L001_R2_001.fastq.gz
        md5sum: b0c665f8c439b70c02d8b36ed29b103f
    -   name: F-041020-N33-F3-16S_S229_L001_R1_001.fastq.gz
        md5sum: 4ef23519a484abb921916f3f624079b7
    -   name: F-041020-N33-F3-16S_S229_L001_R2_001.fastq.gz
        md5sum: 3036abb1e4ad27695e28b1e8f5149ee6
    -   name: F-041020-N33-F5-16S_S241_L001_R1_001.fastq.gz
        md5sum: 4cdfdb14990fd124e504dff0420e861c
    -   name: F-041020-N33-F5-16S_S241_L001_R2_001.fastq.gz
        md5sum: f4dc031731bcb9858038f24534233abd
    -   name: F-041020-N33-M2-16S_S217_L001_R1_001.fastq.gz
        md5sum: 132fc3d0126eaf0d8cb5cd652f7e722a
    -   name: F-041020-N33-M2-16S_S217_L001_R2_001.fastq.gz
        md5sum: c0e7a7197116ab1641320805e1c3bcf9
    -   name: F-041020-N33-M6-16S_S253_L001_R1_001.fastq.gz
        md5sum: 3fb3ecdbd443407f97d93560f8f9afb3
    -   name: F-041020-N33-M6-16S_S253_L001_R2_001.fastq.gz
        md5sum: 442480d8539951d66486f4f5471155b1
    -   name: F-041020-N34-F9-16S_S194_L001_R1_001.fastq.gz
        md5sum: 80c1b30021a505fe1fd70c84bd8e3cbc
    -   name: F-041020-N34-F9-16S_S194_L001_R2_001.fastq.gz
        md5sum: c8537f45ff13587cbb97c42397505813
    -   name: F-041020-N34-M10-16S_S206_L001_R1_001.fastq.gz
        md5sum: e790f53efc5d791d063205c8602d7a85
    -   name: F-041020-N34-M10-16S_S206_L001_R2_001.fastq.gz
        md5sum: 3d68ac03bc39fcd723cbaed2cdc5179d
    -   name: F-041420-N36-F7-16S_S171_L001_R1_001.fastq.gz
        md5sum: f9acafb467e9c9d3c7c66b8ba7b5a498
    -   name: F-041420-N36-F7-16S_S171_L001_R2_001.fastq.gz
        md5sum: e2fd19cae13b667181d0160b02b1b848
    -   name: F-041420-N36-M8-16S_S183_L001_R1_001.fastq.gz
        md5sum: e45150f1b7e67329a1e91fc08fdc2787
    -   name: F-041420-N36-M8-16S_S183_L001_R2_001.fastq.gz
        md5sum: 829063e505f3115126ab8212e67414e0
    -   name: F-041420-N37-F3-16S_S230_L001_R1_001.fastq.gz
        md5sum: 2ce5a65cd251f8843bbacc013265c9fa
    -   name: F-041420-N37-F3-16S_S230_L001_R2_001.fastq.gz
        md5sum: 1dd9647230a6a030b06ab8e63bc30a14
    -   name: F-041420-N37-F5-16S_S242_L001_R1_001.fastq.gz
        md5sum: 4b19db8f05fa237e6bde8854ef516932
    -   name: F-041420-N37-F5-16S_S242_L001_R2_001.fastq.gz
        md5sum: 5a5e135692c0eff54c1534868092aa74
    -   name: F-041420-N37-M2-16S_S218_L001_R1_001.fastq.gz
        md5sum: dc772d8098e22540439c61f077bd281e
    -   name: F-041420-N37-M2-16S_S218_L001_R2_001.fastq.gz
        md5sum: f3a964900426af7d105897f7d691192b
    -   name: F-041420-N37-M6-16S_S254_L001_R1_001.fastq.gz
        md5sum: a4da38a217febc6eca7cb9fca2b09504
    -   name: F-041420-N37-M6-16S_S254_L001_R2_001.fastq.gz
        md5sum: 67ea2868698a3964538458aed81acfcc
    -   name: F-041420-N38-F9-16S_S195_L001_R1_001.fastq.gz
        md5sum: 421334d44e4cee892e663e78d35be3f1
    -   name: F-041420-N38-F9-16S_S195_L001_R2_001.fastq.gz
        md5sum: 0db25d953490f611309a3618cf9dbac8
    -   name: F-041420-N38-M10-16S_S207_L001_R1_001.fastq.gz
        md5sum: 78a09de9b73c0326050966825d173bb3
    -   name: F-041420-N38-M10-16S_S207_L001_R2_001.fastq.gz
        md5sum: 3ea5073f8f6d2e30a04730f1e552cf3f
    -   name: F-041820-N40-F7-16S_S172_L001_R1_001.fastq.gz
        md5sum: f1c79570596518d277cc8808f6bcc6e1
    -   name: F-041820-N40-F7-16S_S172_L001_R2_001.fastq.gz
        md5sum: eaf03c5342a53690d8bd57980170f90b
    -   name: F-041820-N40-M8-16S_S184_L001_R1_001.fastq.gz
        md5sum: c4e58a26b6e13d5e3cd3bd21272e2e97
    -   name: F-041820-N40-M8-16S_S184_L001_R2_001.fastq.gz
        md5sum: 738f70badc09063357d56f77a6e1e371
    -   name: F-041820-N41-F1-16S_S219_L001_R1_001.fastq.gz
        md5sum: 7e3b48d152502abc32b457272b4ab34f
    -   name: F-041820-N41-F1-16S_S219_L001_R2_001.fastq.gz
        md5sum: 40b36067ed791cdd571346c328612d19
    -   name: F-041820-N41-F5-16S_S243_L001_R1_001.fastq.gz
        md5sum: 078f7452f9c694cfc90c39fabd64d655
    -   name: F-041820-N41-F5-16S_S243_L001_R2_001.fastq.gz
        md5sum: e7cb4cff923712a4d5f2dced469fd0f4
    -   name: F-041820-N41-M2-16S_S231_L001_R1_001.fastq.gz
        md5sum: 3c9c9c87130925807a61602970636f21
    -   name: F-041820-N41-M2-16S_S231_L001_R2_001.fastq.gz
        md5sum: 477d406968144f7d654fdbc37ef5f944
    -   name: F-041820-N41-M6-16S_S255_L001_R1_001.fastq.gz
        md5sum: 3790ce9ebc14e48d8647e9fd3a179b30
    -   name: F-041820-N41-M6-16S_S255_L001_R2_001.fastq.gz
        md5sum: c478078123dd778dbf7ebe0a3461a5e1
    -   name: F-041820-N42-M10-16S_S196_L001_R1_001.fastq.gz
        md5sum: 2cd67a839433e0607d95a44309490c4e
    -   name: F-041820-N42-M10-16S_S196_L001_R2_001.fastq.gz
        md5sum: afad122aef19bea0ea649195e05ab828
    -   name: F-042220-N44-F7-16S_S173_L001_R1_001.fastq.gz
        md5sum: baa9c78203bb5196004cfa50ed69e53b
    -   name: F-042220-N44-F7-16S_S173_L001_R2_001.fastq.gz
        md5sum: 106a2bfa1f6004152e0c8be47220e2f8
    -   name: F-042220-N44-M8-16S_S185_L001_R1_001.fastq.gz
        md5sum: 49e598107f598e1b18cf36e7f9ddadbd
    -   name: F-042220-N44-M8-16S_S185_L001_R2_001.fastq.gz
        md5sum: 10f91202361783a56b6cca1ac2d2d7d0
    -   name: F-042220-N45-F1-16S_S208_L001_R1_001.fastq.gz
        md5sum: 59cb07da8e78ca271b98d597fb63f8ad
    -   name: F-042220-N45-F1-16S_S208_L001_R2_001.fastq.gz
        md5sum: df83056f5234992b7d24574c939651b3
    -   name: F-042220-N45-F3-16S_S232_L001_R1_001.fastq.gz
        md5sum: d1125d1a007e78d559291bddb8d19760
    -   name: F-042220-N45-F3-16S_S232_L001_R2_001.fastq.gz
        md5sum: c94d6ec9b623fdf5cca87656b705b8d2
    -   name: F-042220-N45-F5-16S_S244_L001_R1_001.fastq.gz
        md5sum: 66d5e15431be93a4538b1d43fda96d7f
    -   name: F-042220-N45-F5-16S_S244_L001_R2_001.fastq.gz
        md5sum: a082d5614da092b392acaacaf0425727
    -   name: F-042220-N45-M2-16S_S220_L001_R1_001.fastq.gz
        md5sum: 4df2d788394735793789a2e33b1fcd80
    -   name: F-042220-N45-M2-16S_S220_L001_R2_001.fastq.gz
        md5sum: 0e3706b1a3adfb7b6485d758be244f9c
    -   name: F-042220-N45-M6-16S_S256_L001_R1_001.fastq.gz
        md5sum: 9d47d868da358b120026c6f844ff1eed
    -   name: F-042220-N45-M6-16S_S256_L001_R2_001.fastq.gz
        md5sum: 2ff0d463d10d84279524d4b2e0703b88
    -   name: F-042220-N46-F9-16S_S197_L001_R1_001.fastq.gz
        md5sum: ccab0d29ae1c3dc40124210ff43283c6
    -   name: F-042220-N46-F9-16S_S197_L001_R2_001.fastq.gz
        md5sum: 978b224726d83a63b198e6a4c56861a1
    -   name: F-042220-N46-M10-16S_S209_L001_R1_001.fastq.gz
        md5sum: e4e535664f2413bd75d525025a1e8396
    -   name: F-042220-N46-M10-16S_S209_L001_R2_001.fastq.gz
        md5sum: 176e2fba8505e77bc3a5e53a4f8f7c53
    -   name: F-042620-N48-F7-16S_S257_L001_R1_001.fastq.gz
        md5sum: 323e8f4057c94a7f69a62333a1f67a65
    -   name: F-042620-N48-F7-16S_S257_L001_R2_001.fastq.gz
        md5sum: 16d9def0d218e9aba0a2ef2394c070b6
    -   name: F-042620-N48-M8-16S_S258_L001_R1_001.fastq.gz
        md5sum: b06f7dfbc56a849657edbd47fea3f19e
    -   name: F-042620-N48-M8-16S_S258_L001_R2_001.fastq.gz
        md5sum: ed73af3ecca55322a92298604a26b6f4
    -   name: F-042620-N49-F1-16S_S221_L001_R1_001.fastq.gz
        md5sum: 30dd8c4183bfd9f38b22ca7ed68fe966
    -   name: F-042620-N49-F1-16S_S221_L001_R2_001.fastq.gz
        md5sum: 081ebcb4bc357e63d855774692406d42
    -   name: F-042620-N49-F5-16S_S233_L001_R1_001.fastq.gz
        md5sum: f4ece124db0d833d32d0509e1a7aae6e
    -   name: F-042620-N49-F5-16S_S233_L001_R2_001.fastq.gz
        md5sum: 92b9f88df474e5af71b33c36585f592d
    -   name: F-042620-N49-M6-16S_S245_L001_R1_001.fastq.gz
        md5sum: e67cc073d150e0d307b59a153a62ac9f
    -   name: F-042620-N49-M6-16S_S245_L001_R2_001.fastq.gz
        md5sum: e70f9ad881abc4de11e318127896694d
    -   name: F-042620-N50-F9-16S_S265_L001_R1_001.fastq.gz
        md5sum: 51d0c3455dadca4464ea8c400269fdda
    -   name: F-042620-N50-F9-16S_S265_L001_R2_001.fastq.gz
        md5sum: 3fdcf21e41abcd103cb2e4c4269be2eb
    -   name: F-043020-N52-F7-16S_S293_L001_R1_001.fastq.gz
        md5sum: 21c04932ffe4d088748f435261b26148
    -   name: F-043020-N52-F7-16S_S293_L001_R2_001.fastq.gz
        md5sum: ab47747908f1dfac0e22b59f08a164aa
    -   name: F-043020-N52-M8-16S_S300_L001_R1_001.fastq.gz
        md5sum: 131bbe888478161f830eb6e070fbf583
    -   name: F-043020-N52-M8-16S_S300_L001_R2_001.fastq.gz
        md5sum: 8acc6015e6e26c8767270ff2a27131f2
    -   name: F-043020-N53-F5-16S_S279_L001_R1_001.fastq.gz
        md5sum: fadd2739fa9e90590d081a0c202b88a7
    -   name: F-043020-N53-F5-16S_S279_L001_R2_001.fastq.gz
        md5sum: 5bfc7048abbd7da4dfdd66809047e1dc
    -   name: F-043020-N53-M2-16S_S272_L001_R1_001.fastq.gz
        md5sum: a70191e038f2881f7bd5058690217588
    -   name: F-043020-N53-M2-16S_S272_L001_R2_001.fastq.gz
        md5sum: c227baf21696d5c0bd3a701ea894d487
    -   name: F-043020-N53-M6-16S_S286_L001_R1_001.fastq.gz
        md5sum: b696b104a4d049cdf811a8d4a595e2d1
    -   name: F-043020-N53-M6-16S_S286_L001_R2_001.fastq.gz
        md5sum: 49599d82f60a41cfd94157b64a24d924
    -   name: F-043020-N54-M10-16S_S307_L001_R1_001.fastq.gz
        md5sum: 1a58df94360718ec8942c334cf67fdd4
    -   name: F-043020-N54-M10-16S_S307_L001_R2_001.fastq.gz
        md5sum: ad9a3423ba885a64d587c1cfc7b6fbd3
    -   name: F-050420-N56-F7-16S_S280_L001_R1_001.fastq.gz
        md5sum: 51dde9b24993b4a908e002ccf106343c
    -   name: F-050420-N56-F7-16S_S280_L001_R2_001.fastq.gz
        md5sum: 8802560f7137ccfaa9f6b7c8e7b0092c
    -   name: F-050420-N56-M8-16S_S287_L001_R1_001.fastq.gz
        md5sum: c91fa36dbfb193affcbccd5910894f8d
    -   name: F-050420-N56-M8-16S_S287_L001_R2_001.fastq.gz
        md5sum: 2da56ecc12c72934786ce509b4cf00ef
    -   name: F-050420-N57-F5-16S_S266_L001_R1_001.fastq.gz
        md5sum: 9115f77e34bcf5b4ece31c63e1d5f551
    -   name: F-050420-N57-F5-16S_S266_L001_R2_001.fastq.gz
        md5sum: 563a790a631ca78329ef07f995368fec
    -   name: F-050420-N57-M2-16S_S259_L001_R1_001.fastq.gz
        md5sum: 7f0d6c812d45087c5389fd753712a1bc
    -   name: F-050420-N57-M2-16S_S259_L001_R2_001.fastq.gz
        md5sum: ffbadfe6fad175a9f6ba390951208b09
    -   name: F-050420-N57-M6-16S_S273_L001_R1_001.fastq.gz
        md5sum: 2ad4bd134572e7bae6b0908bfe47b164
    -   name: F-050420-N57-M6-16S_S273_L001_R2_001.fastq.gz
        md5sum: df229dc1bdc76e3463d8f40693daa66f
    -   name: F-050420-N58-F9-16S_S294_L001_R1_001.fastq.gz
        md5sum: 9b8e8c5e79d9eb64cb7021b5abd63afb
    -   name: F-050420-N58-F9-16S_S294_L001_R2_001.fastq.gz
        md5sum: 795d283649e10fb131b55e85d48862a5
    -   name: F-050420-N58-M10-16S_S301_L001_R1_001.fastq.gz
        md5sum: a51ed4015058cec6a4037dc98f35e15c
    -   name: F-050420-N58-M10-16S_S301_L001_R2_001.fastq.gz
        md5sum: c79d5216ea78bee8df61417ca5649712
    -   name: F-050820-N60-F7-16S_S281_L001_R1_001.fastq.gz
        md5sum: d031a7de5b6c941b089efaa2345b4cbd
    -   name: F-050820-N60-F7-16S_S281_L001_R2_001.fastq.gz
        md5sum: 0d790b02224bfe29c6749f968b05342b
    -   name: F-050820-N60-M8-16S_S288_L001_R1_001.fastq.gz
        md5sum: 1f900ff97ba084cd02e3c3932dbc2405
    -   name: F-050820-N60-M8-16S_S288_L001_R2_001.fastq.gz
        md5sum: 627560873951a2318d999958ac483b58
    -   name: F-050820-N61-F3-16S_S260_L001_R1_001.fastq.gz
        md5sum: 6092bf710a653f0898ed45059f8c367d
    -   name: F-050820-N61-F3-16S_S260_L001_R2_001.fastq.gz
        md5sum: dd6323ec587a44ad90f887bd6947d568
    -   name: F-050820-N61-F5-16S_S267_L001_R1_001.fastq.gz
        md5sum: 646c45a7fe410b7cacc16dd4f78ba443
    -   name: F-050820-N61-F5-16S_S267_L001_R2_001.fastq.gz
        md5sum: 63edf81813aae3a7bb7aa488acea167b
    -   name: F-050820-N61-M2-16S_S308_L001_R1_001.fastq.gz
        md5sum: 8db8e21748fda09b530acb0bbf1f5041
    -   name: F-050820-N61-M2-16S_S308_L001_R2_001.fastq.gz
        md5sum: 1d42d4e64414641bda2ca0d406279781
    -   name: F-050820-N61-M6-16S_S274_L001_R1_001.fastq.gz
        md5sum: 8122f7081ae10ac5a238f2a356fa61d5
    -   name: F-050820-N61-M6-16S_S274_L001_R2_001.fastq.gz
        md5sum: caa129ca619abe769da1fd2d2e451149
    -   name: F-050820-N62-F9-16S_S295_L001_R1_001.fastq.gz
        md5sum: de2476e328171a7b953050322a99e646
    -   name: F-050820-N62-F9-16S_S295_L001_R2_001.fastq.gz
        md5sum: b8b1b8145b1a1d3a8547ce5399f5a4b5
    -   name: F-050820-N62-M10-16S_S302_L001_R1_001.fastq.gz
        md5sum: ad5ea0e5c4ecf23ca271bb4cd97c7ad9
    -   name: F-050820-N62-M10-16S_S302_L001_R2_001.fastq.gz
        md5sum: 2932151af0ed34d5573110ee8df80830
    -   name: F-051220-N64-F7-16S_S289_L001_R1_001.fastq.gz
        md5sum: 28eae697b20ad3789c1ea72626f9c453
    -   name: F-051220-N64-F7-16S_S289_L001_R2_001.fastq.gz
        md5sum: bee0f36f5f698fa61b3107266bb26cde
    -   name: F-051220-N64-M8-16S_S296_L001_R1_001.fastq.gz
        md5sum: a8ad2522b4656e6dff5d08e68e72c582
    -   name: F-051220-N64-M8-16S_S296_L001_R2_001.fastq.gz
        md5sum: f1aa7ef2c18500be327b4f15fd9856b9
    -   name: F-051220-N65-F1-16S_S309_L001_R1_001.fastq.gz
        md5sum: 8bc947698e4d216e5517474266e2301f
    -   name: F-051220-N65-F1-16S_S309_L001_R2_001.fastq.gz
        md5sum: eb3234f40f3f4a3ade500f7d91bccb30
    -   name: F-051220-N65-F3-16S_S268_L001_R1_001.fastq.gz
        md5sum: 6b7dfdd37e459d4d94d9cd33b27b5f59
    -   name: F-051220-N65-F3-16S_S268_L001_R2_001.fastq.gz
        md5sum: 64cffd59355bfe163102fee2322aeddb
    -   name: F-051220-N65-F5-16S_S275_L001_R1_001.fastq.gz
        md5sum: f6e9ecd3d6aa09752f15d82d73aab50b
    -   name: F-051220-N65-F5-16S_S275_L001_R2_001.fastq.gz
        md5sum: e0f84e6893f7898ddae00f8994721b95
    -   name: F-051220-N65-M2-16S_S261_L001_R1_001.fastq.gz
        md5sum: a4c937f09ae2fa2fdbf5bd0b5fef9d23
    -   name: F-051220-N65-M2-16S_S261_L001_R2_001.fastq.gz
        md5sum: aa61a09dbb76c837659a81987a1725c8
    -   name: F-051220-N65-M6-16S_S282_L001_R1_001.fastq.gz
        md5sum: 5a9f9b162f35fe9dded0572228f161f1
    -   name: F-051220-N65-M6-16S_S282_L001_R2_001.fastq.gz
        md5sum: 5da23605070174afbdb4eb796ff4910a
    -   name: F-051220-N66-F9-16S_S303_L001_R1_001.fastq.gz
        md5sum: b2981aa00c7b720c986912a572b5db90
    -   name: F-051220-N66-F9-16S_S303_L001_R2_001.fastq.gz
        md5sum: c17154975b8d6ee25f87d3b14b35a0b7
    -   name: F-051620-N69-M2-16S_S310_L001_R1_001.fastq.gz
        md5sum: 536200ac9a5d8715858ebc38e957a305
    -   name: F-051620-N69-M2-16S_S310_L001_R2_001.fastq.gz
        md5sum: 72e873fe9ec5c6bfa63ea75677e1cf07
    -   name: F-081120-G157-M10-16S_S246_L001_R1_001.fastq.gz
        md5sum: 675c64b9a1fa615328de21b67c4accb4
    -   name: F-081120-G157-M10-16S_S246_L001_R2_001.fastq.gz
        md5sum: 99deb9d444fcccfc433ca003f7c969b9
    -   name: NC-16S-16S_S162_L001_R1_001.fastq.gz
        md5sum: e100cec8be7bb500d513bcb163c74f9c
    -   name: NC-16S-16S_S162_L001_R2_001.fastq.gz
        md5sum: d97a32cc6a60cda7ef808fabb7fb7417

transformers:
    output:
    -   from: CasavaOneEightSingleLanePerSampleDirFmt
        to: SingleLanePerSamplePairedEndFastqDirFmt
        plugin: !ref 'environment:plugins:types'

environment:
    platform: linux-x86_64
    python: |-
        3.6.7 | packaged by conda-forge | (default, Jul  2 2019, 02:18:42)
        [GCC 7.3.0]
    framework:
        version: 2019.7.0
        website: https://qiime2.org
        citations:
        - !cite 'framework|qiime2:2019.7.0|0'
    plugins:
        types:
            version: 2019.7.0
            website: https://github.com/qiime2/q2-types
    python-packages:
        zipp: 0.5.1
        xopen: 0.7.3
        widgetsnbextension: 3.5.1
        wheel: 0.33.4
        webencodings: 0.5.1
        wcwidth: 0.1.7
        urllib3: 1.25.3
        unifrac: 0.10.0
        tzlocal: 2.0.0
        traitlets: 4.3.2
        tornado: 6.0.3
        testpath: 0.4.2
        terminado: 0.8.2
        statsmodels: 0.10.1
        six: 1.12.0
        setuptools: 41.0.1
        Send2Trash: 1.5.0
        seaborn: 0.9.0
        scipy: 1.3.0
        scikit-learn: 0.21.2
        scikit-bio: 0.5.5
        requests: 2.22.0
        qiime2: 2019.7.0
        q2templates: 2019.7.0
        q2cli: 2019.7.0
        q2-vsearch: 2019.7.0
        q2-types: 2019.7.0
        q2-taxa: 2019.7.0
        q2-sample-classifier: 2019.7.1
        q2-quality-filter: 2019.7.0
        q2-quality-control: 2019.7.0
        q2-phylogeny: 2019.7.0
        q2-metadata: 2019.7.0
        q2-longitudinal: 2019.7.0
        q2-gneiss: 2019.7.0
        q2-fragment-insertion: 2019.7.0
        q2-feature-table: 2019.7.0
        q2-feature-classifier: 2019.7.0
        q2-emperor: 2019.7.0
        q2-diversity: 2019.7.0
        q2-demux: 2019.7.0
        q2-deblur: 2019.7.0
        q2-dada2: 2019.7.0
        q2-cutadapt: 2019.7.0
        q2-composition: 2019.7.0
        q2-alignment: 2019.7.0
        pyzmq: 18.0.2
        PyYAML: 5.1.2
        pytz: '2019.2'
        python-dateutil: 2.8.0
        pytest: 5.0.1
        PySocks: 1.7.0
        pyrsistent: 0.15.4
        pyparsing: 2.3.0
        pyOpenSSL: 19.0.0
        Pygments: 2.4.2
        pycparser: '2.19'
        py: 1.8.0
        ptyprocess: 0.6.0
        psutil: 5.6.3
        prompt-toolkit: 2.0.9
        prometheus-client: 0.7.1
        pluggy: 0.12.0
        pip: 19.2.1
        Pillow: 6.0.0
        pickleshare: 0.7.5
        pexpect: 4.7.0
        patsy: 0.5.1
        parso: 0.5.1
        pandocfilters: 1.4.2
        pandas: 0.24.2
        packaging: '19.0'
        olefile: '0.46'
        numpy: 1.17.0
        notebook: 6.0.0
        nose: 1.3.7
        networkx: '2.3'
        nbformat: 4.4.0
        nbconvert: 5.5.0
        natsort: 6.0.0
        msgpack: 0.6.1
        more-itertools: 7.2.0
        mistune: 0.8.4
        matplotlib: 3.1.1
        MarkupSafe: 1.1.1
        lockfile: 0.12.2
        kiwisolver: 1.1.0
        jupyter-core: 4.4.0
        jupyter-client: 5.3.1
        jsonschema: 3.0.1
        joblib: 0.13.2
        Jinja2: 2.10.1
        jedi: 0.14.1
        ipywidgets: 7.5.1
        ipython: 7.7.0
        ipython-genutils: 0.2.0
        ipykernel: 5.1.1
        importlib-metadata: '0.18'
        ijson: '2.3'
        idna: '2.8'
        hdmedians: '0.13'
        h5py: 2.9.0
        gneiss: 0.4.5
        future: 0.17.1
        fastcluster: 1.1.25
        entrypoints: '0.3'
        emperor: 1.0.0b19
        dnaio: '0.3'
        defusedxml: 0.5.0
        decorator: 4.4.0
        deblur: 1.1.0
        Cython: 0.29.15
        cycler: 0.10.0
        cutadapt: '2.4'
        cryptography: '2.7'
        Click: '7.0'
        chardet: 3.0.4
        cffi: 1.12.3
        certifi: 2019.6.16
        CacheControl: 0.12.5
        bz2file: '0.98'
        bokeh: 1.3.1
        bleach: 3.1.0
        biom-format: 2.1.7
        bibtexparser: 1.1.0
        backcall: 0.1.0
        attrs: 19.1.0
        atomicwrites: 1.3.0
        asn1crypto: 0.24.0
