# Supplementary material for: Stability and volatility shape the gut bacteriome and Kazachstania slooffiae dynamics in preweaning, nursery and adult pigs
Source: Sci Rep. 2022 Sep 5;12:15080. doi: 10.1038/s41598-022-19093-9 (PMC9445069; doi:10.1038/s41598-022-19093-9)
Supplement: Supplementary file 3 — Supplementary Information 3. [file 41598_2022_19093_MOESM3_ESM.qzv › a21c9230-1107-429d-8617-7e623d9ddfe3/provenance/artifacts/f6894f5a-801f-4092-8c06-e7cb642bfd9b/action/metadata.tsv]

#SampleID	SampleType	Day	Age	Sex	Farm	Inside_or_Outside	PigNumber	Litter_Number	Stage	DNA-ID	Description
#q2:types	categorical	categorical	numeric	categorical	categorical	categorical	categorical	categorical	categorical	categorical	categorical
F-030920-P2-F9-16S	F	D030920	2	F	KSU	In	pig-9	K5	P	LLS0009	NA
F-030920-P2-M10-16S	F	D030920	2	M	KSU	In	pig-10	K5	P	LLS0010	NA
F-031320-P5-F1-16S	F	D031320	5	F	KSU	In	pig-1	K1	P	LLS0011	NA
F-031320-P5-M2-16S	F	D031320	5	M	KSU	In	pig-2	K1	P	LLS0012	NA
F-031320-P5-F3-16S	F	D031320	5	F	KSU	In	pig-3	K2	P	LLS0013	NA
F-031320-P5-F5-16S	F	D031320	5	F	KSU	In	pig-5	K3	P	LLS0015	NA
F-031320-P4-F7-16S	F	D031320	4	F	KSU	In	pig-7	K4	P	LLS0017	NA
F-031320-P6-F9-16S	F	D031320	6	F	KSU	In	pig-9	K5	P	LLS0019	NA
F-031320-P6-M10-16S	F	D031320	6	M	KSU	In	pig-10	K5	P	LLS0020	NA
F-031720-P9-F1-16S	F	D031720	9	F	KSU	In	pig-1	K1	P	LLS0021	NA
F-031720-P9-M6-16S	F	D031720	9	M	KSU	In	pig-6	K3	P	LLS0026	NA
F-031720-P8-M8-16S	F	D031720	8	M	KSU	In	pig-8	K4	P	LLS0028	NA
F-032120-P13-F1-16S	F	D032120	13	F	KSU	In	pig-1	K1	P	LLS0031	NA
F-032120-P13-M2-16S	F	D032120	13	M	KSU	In	pig-2	K1	P	LLS0032	NA
F-032120-P13-M4-16S	F	D032120	13	M	KSU	In	pig-4	K2	P	LLS0034	NA
F-032120-P13-F5-16S	F	D032120	13	F	KSU	In	pig-5	K3	P	LLS0035	NA
F-032120-P12-F7-16S	F	D032120	12	F	KSU	In	pig-7	K4	P	LLS0037	NA
F-032120-P14-F9-16S	F	D032120	14	F	KSU	In	pig-9	K5	P	LLS0039	NA
F-032520-P17-M2-16S	F	D032520	17	M	KSU	In	pig-2	K1	P	LLS0042	NA
F-032520-P17-F3-16S	F	D032520	17	F	KSU	In	pig-3	K2	P	LLS0043	NA
F-032520-P17-M4-16S	F	D032520	17	M	KSU	In	pig-4	K2	P	LLS0044	NA
F-032520-P17-F5-16S	F	D032520	17	F	KSU	In	pig-5	K3	P	LLS0045	NA
F-032520-P17-M6-16S	F	D032520	17	M	KSU	In	pig-6	K3	P	LLS0046	NA
F-032520-P16-F7-16S	F	D032520	16	F	KSU	In	pig-7	K4	P	LLS0047	NA
F-032520-P18-F9-16S	F	D032520	18	F	KSU	In	pig-9	K5	P	LLS0049	NA
F-032520-P18-M10-16S	F	D032520	18	M	KSU	In	pig-10	K5	P	LLS0050	NA
F-032920-N21-F1-16S	F	D032920	21	F	KSU	In	pig-1	K1	N	LLS0051	NA
F-032920-N21-F3-16S	F	D032920	21	F	KSU	In	pig-3	K2	N	LLS0053	NA
F-032920-N21-M4-16S	F	D032920	21	M	KSU	In	pig-4	K2	N	LLS0054	NA
F-032920-N21-F5-16S	F	D032920	21	F	KSU	In	pig-5	K3	N	LLS0055	NA
F-032920-N21-M6-16S	F	D032920	21	M	KSU	In	pig-6	K3	N	LLS0056	NA
F-032920-N20-F7-16S	F	D032920	20	F	KSU	In	pig-7	K4	N	LLS0057	NA
F-032920-N20-M8-16S	F	D032920	20	M	KSU	In	pig-8	K4	N	LLS0058	NA
F-032920-N22-F9-16S	F	D032920	22	F	KSU	In	pig-9	K5	N	LLS0059	NA
F-032920-N22-M10-16S	F	D032920	22	M	KSU	In	pig-10	K5	N	LLS0060	NA
F-040220-N25-F1-16S	F	D040220	25	F	KSU	In	pig-1	K1	N	LLS0061	NA
F-040220-N25-F3-16S	F	D040220	25	F	KSU	In	pig-3	K2	N	LLS0063	NA
F-040220-N25-M4-16S	F	D040220	25	M	KSU	In	pig-4	K2	N	LLS0064	NA
F-040220-N25-F5-16S	F	D040220	25	F	KSU	In	pig-5	K3	N	LLS0065	NA
F-040220-N25-M6-16S	F	D040220	25	M	KSU	In	pig-6	K3	N	LLS0066	NA
F-040220-N24-F7-16S	F	D040220	24	F	KSU	In	pig-7	K4	N	LLS0067	NA
F-040220-N24-M8-16S	F	D040220	24	M	KSU	In	pig-8	K4	N	LLS0068	NA
F-040220-N26-M10-16S	F	D040220	26	M	KSU	In	pig-10	K5	N	LLS0070	NA
F-040620-N29-F1-16S	F	D040620	29	F	KSU	In	pig-1	K1	N	LLS0071	NA
F-040620-N29-M2-16S	F	D040620	29	M	KSU	In	pig-2	K1	N	LLS0072	NA
F-040620-N29-F3-16S	F	D040620	29	F	KSU	In	pig-3	K2	N	LLS0073	NA
F-040620-N29-F5-16S	F	D040620	29	F	KSU	In	pig-5	K3	N	LLS0074	NA
F-040620-N28-F7-16S	F	D040620	28	F	KSU	In	pig-7	K4	N	LLS0076	NA
F-040620-N28-M8-16S	F	D040620	28	M	KSU	In	pig-8	K4	N	LLS0077	NA
F-040620-N30-F9-16S	F	D040620	30	F	KSU	In	pig-9	K5	N	LLS0078	NA
F-040620-N30-M10-16S	F	D040620	30	M	KSU	In	pig-10	K5	N	LLS0079	NA
F-041020-N33-F1-16S	F	D041020	33	F	KSU	In	pig-1	K1	N	LLS0080	NA
F-041020-N33-M2-16S	F	D041020	33	M	KSU	In	pig-2	K1	N	LLS0081	NA
F-041020-N33-F3-16S	F	D041020	33	F	KSU	In	pig-3	K2	N	LLS0082	NA
F-041020-N33-F5-16S	F	D041020	33	F	KSU	In	pig-5	K3	N	LLS0083	NA
F-041020-N33-M6-16S	F	D041020	33	M	KSU	In	pig-6	K3	N	LLS0084	NA
F-041020-N32-F7-16S	F	D041020	32	F	KSU	In	pig-7	K4	N	LLS0085	NA
F-041020-N32-M8-16S	F	D041020	32	M	KSU	In	pig-8	K4	N	LLS0086	NA
F-041020-N34-F9-16S	F	D041020	34	F	KSU	In	pig-9	K5	N	LLS0087	NA
F-041020-N34-M10-16S	F	D041020	34	M	KSU	In	pig-10	K5	N	LLS0088	NA
F-041420-N37-M2-16S	F	D041420	37	M	KSU	In	pig-2	K1	N	LLS0090	NA
F-041420-N37-F3-16S	F	D041420	37	F	KSU	In	pig-3	K2	N	LLS0091	NA
F-041420-N37-F5-16S	F	D041420	37	F	KSU	In	pig-5	K3	N	LLS0092	NA
F-041420-N37-M6-16S	F	D041420	37	M	KSU	In	pig-6	K3	N	LLS0093	NA
F-041420-N36-F7-16S	F	D041420	36	F	KSU	In	pig-7	K4	N	LLS0094	NA
F-041420-N36-M8-16S	F	D041420	36	M	KSU	In	pig-8	K4	N	LLS0095	NA
F-041420-N38-F9-16S	F	D041420	38	F	KSU	In	pig-9	K5	N	LLS0096	NA
F-041420-N38-M10-16S	F	D041420	38	M	KSU	In	pig-10	K5	N	LLS0097	NA
F-041820-N41-F1-16S	F	D041820	41	F	KSU	In	pig-1	K1	N	LLS0098	NA
F-041820-N41-M2-16S	F	D041820	41	M	KSU	In	pig-2	K1	N	LLS0099	NA
F-041820-N41-F5-16S	F	D041820	41	F	KSU	In	pig-5	K3	N	LLS0101	NA
F-041820-N41-M6-16S	F	D041820	41	M	KSU	In	pig-6	K3	N	LLS0102	NA
F-041820-N40-F7-16S	F	D041820	40	F	KSU	In	pig-7	K4	N	LLS0103	NA
F-041820-N40-M8-16S	F	D041820	40	M	KSU	In	pig-8	K4	N	LLS0104	NA
F-041820-N42-M10-16S	F	D041820	42	M	KSU	In	pig-10	K5	N	LLS0106	NA
F-042220-N45-F1-16S	F	D042220	45	F	KSU	In	pig-1	K1	N	LLS0107	NA
F-042220-N45-M2-16S	F	D042220	45	M	KSU	In	pig-2	K1	N	LLS0108	NA
F-042220-N45-F3-16S	F	D042220	45	F	KSU	In	pig-3	K2	N	LLS0109	NA
F-042220-N45-F5-16S	F	D042220	45	F	KSU	In	pig-5	K3	N	LLS0110	NA
F-042220-N45-M6-16S	F	D042220	45	M	KSU	In	pig-6	K3	N	LLS0111	NA
F-042220-N44-F7-16S	F	D042220	44	F	KSU	In	pig-7	K4	N	LLS0112	NA
F-042220-N44-M8-16S	F	D042220	44	M	KSU	In	pig-8	K4	N	LLS0113	NA
F-042220-N46-F9-16S	F	D042220	46	F	KSU	In	pig-9	K5	N	LLS0114	NA
F-042220-N46-M10-16S	F	D042220	46	M	KSU	In	pig-10	K5	N	LLS0115	NA
F-042620-N49-F1-16S	F	D042620	49	F	KSU	In	pig-1	K1	N	LLS0116	NA
F-042620-N49-F5-16S	F	D042620	49	F	KSU	In	pig-5	K3	N	LLS0119	NA
F-042620-N49-M6-16S	F	D042620	49	M	KSU	In	pig-6	K3	N	LLS0120	NA
F-042620-N48-F7-16S	F	D042620	48	F	KSU	In	pig-7	K4	N	LLS0121	NA
F-042620-N48-M8-16S	F	D042620	48	M	KSU	In	pig-8	K4	N	LLS0122	NA
F-042620-N50-F9-16S	F	D042620	50	F	KSU	In	pig-9	K5	N	LLS0123	NA
F-043020-N53-M2-16S	F	D043020	53	M	KSU	In	pig-2	K1	N	LLS0126	NA
F-043020-N53-F5-16S	F	D043020	53	F	KSU	In	pig-5	K3	N	LLS0128	NA
F-043020-N53-M6-16S	F	D043020	53	M	KSU	In	pig-6	K3	N	LLS0129	NA
F-043020-N52-F7-16S	F	D043020	52	F	KSU	In	pig-7	K4	N	LLS0130	NA
F-043020-N52-M8-16S	F	D043020	52	M	KSU	In	pig-8	K4	N	LLS0131	NA
F-043020-N54-M10-16S	F	D043020	54	M	KSU	In	pig-10	K5	N	LLS0133	NA
F-050420-N57-M2-16S	F	D050420	57	M	KSU	In	pig-2	K1	N	LLS0135	NA
F-050420-N57-F5-16S	F	D050420	57	F	KSU	In	pig-5	K3	N	LLS0137	NA
F-050420-N57-M6-16S	F	D050420	57	M	KSU	In	pig-6	K3	N	LLS0138	NA
F-050420-N56-F7-16S	F	D050420	56	F	KSU	In	pig-7	K4	N	LLS0139	NA
F-050420-N56-M8-16S	F	D050420	56	M	KSU	In	pig-8	K4	N	LLS0140	NA
F-050420-N58-F9-16S	F	D050420	58	F	KSU	In	pig-9	K5	N	LLS0141	NA
F-050420-N58-M10-16S	F	D050420	58	M	KSU	In	pig-10	K5	N	LLS0142	NA
F-050820-N61-M2-16S	F	D050820	61	M	KSU	In	pig-2	K1	N	LLS0144	NA
F-050820-N61-F3-16S	F	D050820	61	F	KSU	In	pig-3	K2	N	LLS0145	NA
F-050820-N61-F5-16S	F	D050820	61	F	KSU	In	pig-5	K3	N	LLS0146	NA
F-050820-N61-M6-16S	F	D050820	61	M	KSU	In	pig-6	K3	N	LLS0147	NA
F-050820-N60-F7-16S	F	D050820	60	F	KSU	In	pig-7	K4	N	LLS0148	NA
F-050820-N60-M8-16S	F	D050820	60	M	KSU	In	pig-8	K4	N	LLS0149	NA
F-050820-N62-F9-16S	F	D050820	62	F	KSU	In	pig-9	K5	N	LLS0150	NA
F-050820-N62-M10-16S	F	D050820	62	M	KSU	In	pig-10	K5	N	LLS0151	NA
F-051220-N65-F1-16S	F	D051220	65	F	KSU	In	pig-1	K1	N	LLS0152	NA
F-051220-N65-M2-16S	F	D051220	65	M	KSU	In	pig-2	K1	N	LLS0153	NA
F-051220-N65-F3-16S	F	D051220	65	F	KSU	In	pig-3	K2	N	LLS0154	NA
F-051220-N65-F5-16S	F	D051220	65	F	KSU	In	pig-5	K3	N	LLS0155	NA
F-051220-N65-M6-16S	F	D051220	65	M	KSU	In	pig-6	K3	N	LLS0156	NA
F-051220-N64-F7-16S	F	D051220	64	F	KSU	In	pig-7	K4	N	LLS0157	NA
F-051220-N64-M8-16S	F	D051220	64	M	KSU	In	pig-8	K4	N	LLS0158	NA
F-051220-N66-F9-16S	F	D051220	66	F	KSU	In	pig-9	K5	N	LLS0159	NA
F-051620-N69-M2-16S	F	D051620	69	M	KSU	In	pig-2	K1	N	LLS0162	NA
F-051620-N69-F3-16S	F	D051620	69	F	KSU	In	pig-3	K2	N	LLS0163	NA
F-051620-N69-F5-16S	F	D051620	69	F	KSU	In	pig-5	K3	N	LLS0164	NA
F-051620-N69-M6-16S	F	D051620	69	M	KSU	In	pig-6	K3	N	LLS0165	NA
F-051620-N68-M8-16S	F	D051620	68	M	KSU	In	pig-8	K4	N	LLS0167	NA
F-051620-N70-F9-16S	F	D051620	70	F	KSU	In	pig-9	K5	N	LLS0168	NA
F-051620-N70-M10-16S	F	D051620	70	M	KSU	In	pig-10	K5	N	LLS0169	NA
F-052020-N72-F1-16S	F	D052020	72	F	KSU	In	pig-1	K1	N	LLS0170	NA
F-052020-N72-M2-16S	F	D052020	72	M	KSU	In	pig-2	K1	N	LLS0171	NA
F-052020-N72-F3-16S	F	D052020	72	F	KSU	In	pig-3	K2	N	LLS0172	NA
F-052020-N72-F5-16S	F	D052020	72	F	KSU	In	pig-5	K3	N	LLS0173	NA
F-052020-N72-M6-16S	F	D052020	72	M	KSU	In	pig-6	K3	N	LLS0174	NA
F-052020-N70-F7-16S	F	D052020	70	F	KSU	In	pig-7	K4	N	LLS0175	NA
F-052020-N70-M8-16S	F	D052020	70	M	KSU	In	pig-8	K4	N	LLS0176	NA
F-052020-N74-F9-16S	F	D052020	74	F	KSU	In	pig-9	K5	N	LLS0177	NA
F-052420-N77-F1-16S	F	D052420	77	F	KSU	In	pig-1	K1	N	LLS0179	NA
F-052420-N77-M2-16S	F	D052420	77	M	KSU	In	pig-2	K1	N	LLS0180	NA
F-052420-N77-F3-16S	F	D052420	77	F	KSU	In	pig-3	K2	N	LLS0181	NA
F-052420-N77-F5-16S	F	D052420	77	F	KSU	In	pig-5	K3	N	LLS0182	NA
F-052420-N77-M6-16S	F	D052420	77	M	KSU	In	pig-6	K3	N	LLS0183	NA
F-052420-N76-M8-16S	F	D052420	76	M	KSU	In	pig-8	K4	N	LLS0185	NA
F-052420-N78-F9-16S	F	D052420	78	F	KSU	In	pig-9	K5	N	LLS0186	NA
F-052420-N78-M10-16S	F	D052420	78	M	KSU	In	pig-10	K5	N	LLS0187	NA
F-052820-G81-F1-16S	F	D052820	81	F	KSU	In	pig-1	K1	G	LLS0188	NA
F-052820-G81-M2-16S	F	D052820	81	M	KSU	In	pig-2	K1	G	LLS0189	NA
F-052820-G81-F5-16S	F	D052820	81	F	KSU	In	pig-5	K3	G	LLS0191	NA
F-052820-G81-M6-16S	F	D052820	81	M	KSU	In	pig-6	K3	G	LLS0192	NA
F-052820-G80-F7-16S	F	D052820	80	F	KSU	In	pig-7	K4	G	LLS0193	NA
F-052820-G80-M8-16S	F	D052820	80	M	KSU	In	pig-8	K4	G	LLS0194	NA
F-052820-G82-F9-16S	F	D052820	82	F	KSU	In	pig-9	K5	G	LLS0195	NA
F-052820-G82-M10-16S	F	D052820	82	M	KSU	In	pig-10	K5	G	LLS0196	NA
F-060220-G86-F1-16S	F	D060220	86	F	KSU	In	pig-1	K1	G	LLS0197	NA
F-060220-G86-F3-16S	F	D060220	86	F	KSU	In	pig-3	K2	G	LLS0199	NA
F-060220-G86-F5-16S	F	D060220	86	F	KSU	In	pig-5	K3	G	LLS0200	NA
F-060220-G86-M6-16S	F	D060220	86	M	KSU	In	pig-6	K3	G	LLS0201	NA
F-060220-G85-F7-16S	F	D060220	85	F	KSU	In	pig-7	K4	G	LLS0202	NA
F-060220-G85-M8-16S	F	D060220	85	M	KSU	In	pig-8	K4	G	LLS0203	NA
F-060220-G87-F9-16S	F	D060220	87	F	KSU	In	pig-9	K5	G	LLS0204	NA
F-060220-G87-M10-16S	F	D060220	87	M	KSU	In	pig-10	K5	G	LLS0205	NA
F-060920-G93-F1-16S	F	D060920	93	F	KSU	In	pig-1	K1	G	LLS0206	NA
F-060920-G93-M2-16S	F	D060920	93	M	KSU	In	pig-2	K1	G	LLS0207	NA
F-060920-G93-F3-16S	F	D060920	93	F	KSU	In	pig-3	K2	G	LLS0208	NA
F-060920-G93-F5-16S	F	D060920	93	F	KSU	In	pig-5	K3	G	LLS0209	NA
F-060920-G93-M6-16S	F	D060920	93	M	KSU	In	pig-6	K3	G	LLS0210	NA
F-060920-G92-F7-16S	F	D060920	92	F	KSU	In	pig-7	K4	G	LLS0211	NA
F-060920-G92-M8-16S	F	D060920	92	M	KSU	In	pig-8	K4	G	LLS0212	NA
F-060920-G94-M10-16S	F	D060920	94	M	KSU	In	pig-10	K5	G	LLS0214	NA
F-061620-G100-F1-16S	F	D061620	100	F	KSU	In	pig-1	K1	G	LLS0215	NA
F-061620-G100-M2-16S	F	D061620	100	M	KSU	In	pig-2	K1	G	LLS0216	NA
F-061620-G100-F3-16S	F	D061620	100	F	KSU	In	pig-3	K2	G	LLS0217	NA
F-061620-G100-M6-16S	F	D061620	100	M	KSU	In	pig-6	K3	G	LLS0219	NA
F-061620-G99-M8-16S	F	D061620	99	M	KSU	In	pig-8	K4	G	LLS0221	NA
F-061620-G101-M10-16S	F	D061620	101	M	KSU	In	pig-10	K5	G	LLS0223	NA
F-062320-G107-F1-16S	F	D062320	107	F	KSU	In	pig-1	K1	G	LLS0224	NA
F-062320-G107-M2-16S	F	D062320	107	M	KSU	In	pig-2	K1	G	LLS0225	NA
F-062320-G107-F3-16S	F	D062320	107	F	KSU	In	pig-3	K2	G	LLS0226	NA
F-062320-G107-F5-16S	F	D062320	107	F	KSU	In	pig-5	K3	G	LLS0227	NA
F-062320-G107-M6-16S	F	D062320	107	M	KSU	In	pig-6	K3	G	LLS0228	NA
F-062320-G106-F7-16S	F	D062320	106	F	KSU	In	pig-7	K4	G	LLS0229	NA
F-062320-G106-M8-16S	F	D062320	106	M	KSU	In	pig-8	K4	G	LLS0230	NA
F-062320-G108-F9-16S	F	D062320	108	F	KSU	In	pig-9	K5	G	LLS0231	NA
F-062320-G108-M10-16S	F	D062320	108	M	KSU	In	pig-10	K5	G	LLS0232	NA
F-070720-G121-F1-16S	F	D070720	121	F	KSU	In	pig-1	K1	G	LLS0233	NA
F-070720-G121-F3-16S	F	D070720	121	F	KSU	In	pig-3	K2	G	LLS0235	NA
F-070720-G121-F5-16S	F	D070720	121	F	KSU	In	pig-5	K3	G	LLS0236	NA
F-070720-G121-M6-16S	F	D070720	121	M	KSU	In	pig-6	K3	G	LLS0237	NA
F-070720-G120-F7-16S	F	D070720	120	F	KSU	In	pig-7	K4	G	LLS0238	NA
F-070720-G120-M8-16S	F	D070720	120	M	KSU	In	pig-8	K4	G	LLS0239	NA
F-070720-G122-F9-16S	F	D070720	122	F	KSU	In	pig-9	K5	G	LLS0240	NA
F-070720-G122-M10-16S	F	D070720	122	M	KSU	In	pig-10	K5	G	LLS0241	NA
F-071420-G128-F1-16S	F	D071420	128	F	KSU	In	pig-1	K1	G	LLS0242	NA
F-071420-G128-M2-16S	F	D071420	128	M	KSU	In	pig-2	K1	G	LLS0243	NA
F-071420-G128-F3-16S	F	D071420	128	F	KSU	In	pig-3	K2	G	LLS0244	NA
F-071420-G128-F5-16S	F	D071420	128	F	KSU	In	pig-5	K3	G	LLS0245	NA
F-071420-G128-M6-16S	F	D071420	128	M	KSU	In	pig-6	K3	G	LLS0246	NA
F-071420-G127-F7-16S	F	D071420	127	F	KSU	In	pig-7	K4	G	LLS0247	NA
F-071420-G127-M8-16S	F	D071420	127	M	KSU	In	pig-8	K4	G	LLS0248	NA
F-071420-G129-F9-16S	F	D071420	129	F	KSU	In	pig-9	K5	G	LLS0249	NA
F-071420-G129-M10-16S	F	D071420	129	M	KSU	In	pig-10	K5	G	LLS0250	NA
F-072120-G135-F1-16S	F	D072120	135	F	KSU	In	pig-1	K1	G	LLS0252	NA
F-072120-G135-M2-16S	F	D072120	135	M	KSU	In	pig-2	K1	G	LLS0253	NA
F-072120-G135-F3-16S	F	D072120	135	F	KSU	In	pig-3	K2	G	LLS0254	NA
F-072120-G135-F5-16S	F	D072120	135	F	KSU	In	pig-5	K3	G	LLS0255	NA
F-072120-G135-M6-16S	F	D072120	135	M	KSU	In	pig-6	K3	G	LLS0256	NA
F-072120-G134-F7-16S	F	D072120	134	F	KSU	In	pig-7	K4	G	LLS0257	NA
F-072120-G134-M8-16S	F	D072120	134	M	KSU	In	pig-8	K4	G	LLS0258	NA
F-072120-G136-F9-16S	F	D072120	136	F	KSU	In	pig-9	K5	G	LLS0259	NA
F-072120-G136-M10-16S	F	D072120	136	M	KSU	In	pig-10	K5	G	LLS0260	NA
F-072820-G142-F1-16S	F	D072820	142	F	KSU	In	pig-1	K1	G	LLS0261	NA
F-072820-G142-M2-16S	F	D072820	142	M	KSU	In	pig-2	K1	G	LLS0262	NA
F-072820-G142-F3-16S	F	D072820	142	F	KSU	In	pig-3	K2	G	LLS0263	NA
F-072820-G142-F5-16S	F	D072820	142	F	KSU	In	pig-5	K3	G	LLS0264	NA
F-072820-G142-M6-16S	F	D072820	142	M	KSU	In	pig-6	K3	G	LLS0265	NA
F-072820-G141-F7-16S	F	D072820	141	F	KSU	In	pig-7	K4	G	LLS0266	NA
F-072820-G141-M8-16S	F	D072820	141	M	KSU	In	pig-8	K4	G	LLS0267	NA
F-072820-G143-F9-16S	F	D072820	143	F	KSU	In	pig-9	K5	G	LLS0268	NA
F-072820-G143-M10-16S	F	D072820	143	M	KSU	In	pig-10	K5	G	LLS0269	NA
F-080420-G149-F1-16S	F	D080420	149	F	KSU	In	pig-1	K1	G	LLS0270	NA
F-080420-G149-M2-16S	F	D080420	149	M	KSU	In	pig-2	K1	G	LLS0271	NA
F-080420-G149-F3-16S	F	D080420	149	F	KSU	In	pig-3	K2	G	LLS0272	NA
F-080420-G149-F5-16S	F	D080420	149	F	KSU	In	pig-5	K3	G	LLS0273	NA
F-080420-G149-M6-16S	F	D080420	149	M	KSU	In	pig-6	K3	G	LLS0274	NA
F-080420-G148-F7-16S	F	D080420	148	F	KSU	In	pig-7	K4	G	LLS0275	NA
F-080420-G148-M8-16S	F	D080420	148	M	KSU	In	pig-8	K4	G	LLS0276	NA
F-080420-G150-F9-16S	F	D080420	150	F	KSU	In	pig-9	K5	G	LLS0277	NA
F-080420-G150-M10-16S	F	D080420	150	M	KSU	In	pig-10	K5	G	LLS0278	NA
F-081120-G156-F1-16S	F	D081120	156	F	KSU	In	pig-1	K1	G	LLS0279	NA
F-081120-G156-M2-16S	F	D081120	156	M	KSU	In	pig-2	K1	G	LLS0280	NA
F-081120-G156-F3-16S	F	D081120	156	F	KSU	In	pig-3	K2	G	LLS0281	NA
F-081120-G156-F5-16S	F	D081120	156	F	KSU	In	pig-5	K3	G	LLS0282	NA
F-081120-G156-M6-16S	F	D081120	156	M	KSU	In	pig-6	K3	G	LLS0283	NA
F-081120-G155-F7-16S	F	D081120	155	F	KSU	In	pig-7	K4	G	LLS0284	NA
F-081120-G155-M8-16S	F	D081120	155	M	KSU	In	pig-8	K4	G	LLS0285	NA
F-081120-G157-F9-16S	F	D081120	157	F	KSU	In	pig-9	K5	G	LLS0286	NA
F-081120-G157-M10-16S	F	D081120	157	M	KSU	In	pig-10	K5	G	LLS0287	NA
NC-16S-16S
