# Supplementary material for: Stability and volatility shape the gut bacteriome and Kazachstania slooffiae dynamics in preweaning, nursery and adult pigs
Source: Sci Rep. 2022 Sep 5;12:15080. doi: 10.1038/s41598-022-19093-9 (PMC9445069; doi:10.1038/s41598-022-19093-9)
Supplement: Supplementary file 3 — Supplementary Information 3. [file 41598_2022_19093_MOESM3_ESM.qzv › a21c9230-1107-429d-8617-7e623d9ddfe3/provenance/artifacts/e4846bb4-b283-4b89-9350-8ae371de9db8/metadata.yaml]

uuid: e4846bb4-b283-4b89-9350-8ae371de9db8
type: DistanceMatrix % Properties('phylogenetic')
format: DistanceMatrixDirectoryFormat
