# Supplementary material for: Stability and volatility shape the gut bacteriome and Kazachstania slooffiae dynamics in preweaning, nursery and adult pigs
Source: Sci Rep. 2022 Sep 5;12:15080. doi: 10.1038/s41598-022-19093-9 (PMC9445069; doi:10.1038/s41598-022-19093-9)
Supplement: Supplementary file 4 — Supplementary Information 4. [file 41598_2022_19093_MOESM4_ESM.qzv › 40103518-09bc-431a-96fb-58964e2d3fe1/metadata.yaml]

uuid: 40103518-09bc-431a-96fb-58964e2d3fe1
type: Visualization
format: null
