# Supplementary material for: Stability and volatility shape the gut bacteriome and Kazachstania slooffiae dynamics in preweaning, nursery and adult pigs
Source: Sci Rep. 2022 Sep 5;12:15080. doi: 10.1038/s41598-022-19093-9 (PMC9445069; doi:10.1038/s41598-022-19093-9)
Supplement: Supplementary file 4 — Supplementary Information 4. [file 41598_2022_19093_MOESM4_ESM.qzv › 40103518-09bc-431a-96fb-58964e2d3fe1/data/metadata.tsv]

id	Day	Sex	PigNumber	Litter_Number	Stage	shannon
#q2:types	categorical	categorical	categorical	categorical	categorical	numeric
F-030920-P2-F9-16S	D030920	F	pig-9	K5	P	3.68738345842907
F-030920-P2-M10-16S	D030920	M	pig-10	K5	P	2.95248280104058
F-031320-P5-F1-16S	D031320	F	pig-1	K1	P	4.96650536491812
F-031320-P5-M2-16S	D031320	M	pig-2	K1	P	3.46349648270422
F-031320-P5-F3-16S	D031320	F	pig-3	K2	P	5.37684245949398
F-031320-P5-F5-16S	D031320	F	pig-5	K3	P	4.73316573998682
F-031320-P4-F7-16S	D031320	F	pig-7	K4	P	3.68902790120072
F-031320-P6-F9-16S	D031320	F	pig-9	K5	P	4.61688377809912
F-031320-P6-M10-16S	D031320	M	pig-10	K5	P	4.3731136611874
F-031720-P9-F1-16S	D031720	F	pig-1	K1	P	6.16297702331842
F-031720-P9-M6-16S	D031720	M	pig-6	K3	P	5.14306982180776
F-031720-P8-M8-16S	D031720	M	pig-8	K4	P	4.18191078963284
F-032120-P13-F1-16S	D032120	F	pig-1	K1	P	4.76989901583017
F-032120-P13-M2-16S	D032120	M	pig-2	K1	P	5.74307497169448
F-032120-P13-M4-16S	D032120	M	pig-4	K2	P	3.2120881257941
F-032120-P13-F5-16S	D032120	F	pig-5	K3	P	5.72297513174619
F-032120-P12-F7-16S	D032120	F	pig-7	K4	P	5.05544627915312
F-032120-P14-F9-16S	D032120	F	pig-9	K5	P	5.61319440712748
F-032520-P17-M2-16S	D032520	M	pig-2	K1	P	4.51847538306413
F-032520-P17-F3-16S	D032520	F	pig-3	K2	P	3.85380515515627
F-032520-P17-M4-16S	D032520	M	pig-4	K2	P	5.91409327047024
F-032520-P17-F5-16S	D032520	F	pig-5	K3	P	5.30247561603333
F-032520-P17-M6-16S	D032520	M	pig-6	K3	P	5.91696925207263
F-032520-P16-F7-16S	D032520	F	pig-7	K4	P	5.33560262479668
F-032520-P18-F9-16S	D032520	F	pig-9	K5	P	5.94504081705367
F-032520-P18-M10-16S	D032520	M	pig-10	K5	P	5.64880787336791
F-032920-N21-F1-16S	D032920	F	pig-1	K1	N	5.77635017011212
F-032920-N21-F3-16S	D032920	F	pig-3	K2	N	6.9049972954868
F-032920-N21-M4-16S	D032920	M	pig-4	K2	N	6.34572706521999
F-032920-N21-F5-16S	D032920	F	pig-5	K3	N	5.7112949905808
F-032920-N21-M6-16S	D032920	M	pig-6	K3	N	6.2758685632256
F-032920-N20-F7-16S	D032920	F	pig-7	K4	N	5.59929997585021
F-032920-N20-M8-16S	D032920	M	pig-8	K4	N	6.5669358295844
F-032920-N22-F9-16S	D032920	F	pig-9	K5	N	5.93172894029656
F-032920-N22-M10-16S	D032920	M	pig-10	K5	N	5.95175129312352
F-040220-N25-F1-16S	D040220	F	pig-1	K1	N	6.88328432504794
F-040220-N25-F3-16S	D040220	F	pig-3	K2	N	6.06465670846398
F-040220-N25-M4-16S	D040220	M	pig-4	K2	N	6.51208463223465
F-040220-N25-F5-16S	D040220	F	pig-5	K3	N	6.6543839495707
F-040220-N25-M6-16S	D040220	M	pig-6	K3	N	6.13991435651651
F-040220-N24-F7-16S	D040220	F	pig-7	K4	N	6.13098094665904
F-040220-N24-M8-16S	D040220	M	pig-8	K4	N	6.12466970515155
F-040220-N26-M10-16S	D040220	M	pig-10	K5	N	6.5925346383603
F-040620-N29-F1-16S	D040620	F	pig-1	K1	N	5.96888548727863
F-040620-N29-M2-16S	D040620	M	pig-2	K1	N	6.61113139564612
F-040620-N29-F3-16S	D040620	F	pig-3	K2	N	5.6758888242415
F-040620-N29-F5-16S	D040620	F	pig-5	K3	N	6.80088380646406
F-040620-N28-F7-16S	D040620	F	pig-7	K4	N	6.45817243619991
F-040620-N28-M8-16S	D040620	M	pig-8	K4	N	6.66230207814374
F-040620-N30-F9-16S	D040620	F	pig-9	K5	N	6.59703319285566
F-040620-N30-M10-16S	D040620	M	pig-10	K5	N	4.65415027224796
F-041020-N33-F1-16S	D041020	F	pig-1	K1	N	5.49005460810268
F-041020-N33-M2-16S	D041020	M	pig-2	K1	N	6.35737234252134
F-041020-N33-F3-16S	D041020	F	pig-3	K2	N	6.06578931551233
F-041020-N33-F5-16S	D041020	F	pig-5	K3	N	5.99034886372999
F-041020-N33-M6-16S	D041020	M	pig-6	K3	N	6.33359922722026
F-041020-N32-F7-16S	D041020	F	pig-7	K4	N	7.42799111583863
F-041020-N32-M8-16S	D041020	M	pig-8	K4	N	6.69887971825825
F-041020-N34-F9-16S	D041020	F	pig-9	K5	N	6.80451757317763
F-041020-N34-M10-16S	D041020	M	pig-10	K5	N	5.82611570601323
F-041420-N37-M2-16S	D041420	M	pig-2	K1	N	7.19577180945972
F-041420-N37-F3-16S	D041420	F	pig-3	K2	N	6.05557083981586
F-041420-N37-F5-16S	D041420	F	pig-5	K3	N	6.02054127942217
F-041420-N37-M6-16S	D041420	M	pig-6	K3	N	6.08240398312741
F-041420-N36-F7-16S	D041420	F	pig-7	K4	N	6.01468989587745
F-041420-N36-M8-16S	D041420	M	pig-8	K4	N	6.17013011533235
F-041420-N38-F9-16S	D041420	F	pig-9	K5	N	6.07864477151002
F-041420-N38-M10-16S	D041420	M	pig-10	K5	N	5.43489701413982
F-041820-N41-F1-16S	D041820	F	pig-1	K1	N	5.54061415371544
F-041820-N41-M2-16S	D041820	M	pig-2	K1	N	6.55779056148776
F-041820-N41-F5-16S	D041820	F	pig-5	K3	N	6.20098318460763
F-041820-N41-M6-16S	D041820	M	pig-6	K3	N	5.70060465973985
F-041820-N40-F7-16S	D041820	F	pig-7	K4	N	7.17079342125822
F-041820-N40-M8-16S	D041820	M	pig-8	K4	N	6.27086470618263
F-041820-N42-M10-16S	D041820	M	pig-10	K5	N	5.70009154058504
F-042220-N45-F1-16S	D042220	F	pig-1	K1	N	5.18873941309281
F-042220-N45-M2-16S	D042220	M	pig-2	K1	N	5.90310395150157
F-042220-N45-F3-16S	D042220	F	pig-3	K2	N	6.54262627536336
F-042220-N45-F5-16S	D042220	F	pig-5	K3	N	6.58788682739471
F-042220-N45-M6-16S	D042220	M	pig-6	K3	N	6.1102120415564
F-042220-N44-F7-16S	D042220	F	pig-7	K4	N	7.38572741050547
F-042220-N44-M8-16S	D042220	M	pig-8	K4	N	6.48516471877005
F-042220-N46-F9-16S	D042220	F	pig-9	K5	N	5.87116215623036
F-042220-N46-M10-16S	D042220	M	pig-10	K5	N	5.86934365348421
F-042620-N49-F1-16S	D042620	F	pig-1	K1	N	6.11812357449585
F-042620-N49-F5-16S	D042620	F	pig-5	K3	N	6.5061231820758
F-042620-N49-M6-16S	D042620	M	pig-6	K3	N	6.3039402674591
F-042620-N48-F7-16S	D042620	F	pig-7	K4	N	6.43788883158798
F-042620-N48-M8-16S	D042620	M	pig-8	K4	N	6.6581685169161
F-042620-N50-F9-16S	D042620	F	pig-9	K5	N	6.69613156755281
F-043020-N53-M2-16S	D043020	M	pig-2	K1	N	6.23632616871921
F-043020-N53-F5-16S	D043020	F	pig-5	K3	N	6.00752037921591
F-043020-N53-M6-16S	D043020	M	pig-6	K3	N	6.60258174190596
F-043020-N52-F7-16S	D043020	F	pig-7	K4	N	6.1312571676096
F-043020-N52-M8-16S	D043020	M	pig-8	K4	N	6.33793055688245
F-043020-N54-M10-16S	D043020	M	pig-10	K5	N	6.68755481330973
F-050420-N57-M2-16S	D050420	M	pig-2	K1	N	5.77497401551981
F-050420-N57-F5-16S	D050420	F	pig-5	K3	N	7.07273993759841
F-050420-N57-M6-16S	D050420	M	pig-6	K3	N	6.84660561160445
F-050420-N56-F7-16S	D050420	F	pig-7	K4	N	6.08364173535436
F-050420-N56-M8-16S	D050420	M	pig-8	K4	N	5.96625840719363
F-050420-N58-F9-16S	D050420	F	pig-9	K5	N	6.9292046292921
F-050420-N58-M10-16S	D050420	M	pig-10	K5	N	6.69736891238323
F-050820-N61-M2-16S	D050820	M	pig-2	K1	N	6.28841982006791
F-050820-N61-F3-16S	D050820	F	pig-3	K2	N	6.11715906377838
F-050820-N61-F5-16S	D050820	F	pig-5	K3	N	6.92678030600513
F-050820-N61-M6-16S	D050820	M	pig-6	K3	N	6.01144538623452
F-050820-N60-F7-16S	D050820	F	pig-7	K4	N	7.16567288083108
F-050820-N60-M8-16S	D050820	M	pig-8	K4	N	6.41548002536409
F-050820-N62-F9-16S	D050820	F	pig-9	K5	N	6.83400640657432
F-050820-N62-M10-16S	D050820	M	pig-10	K5	N	7.05750652892953
F-051220-N65-F1-16S	D051220	F	pig-1	K1	N	7.07356795031983
F-051220-N65-M2-16S	D051220	M	pig-2	K1	N	6.93935424498986
F-051220-N65-F3-16S	D051220	F	pig-3	K2	N	6.38225559059032
F-051220-N65-F5-16S	D051220	F	pig-5	K3	N	7.07788619232971
F-051220-N65-M6-16S	D051220	M	pig-6	K3	N	6.45387024218791
F-051220-N64-F7-16S	D051220	F	pig-7	K4	N	6.52918387599869
F-051220-N64-M8-16S	D051220	M	pig-8	K4	N	7.09355688663066
F-051220-N66-F9-16S	D051220	F	pig-9	K5	N	6.04119563948309
F-051620-N69-M2-16S	D051620	M	pig-2	K1	N	6.66423257311267
F-051620-N69-F3-16S	D051620	F	pig-3	K2	N	6.72728829456583
F-051620-N69-F5-16S	D051620	F	pig-5	K3	N	6.95670642103415
F-051620-N69-M6-16S	D051620	M	pig-6	K3	N	6.84899989989366
F-051620-N68-M8-16S	D051620	M	pig-8	K4	N	7.11971110147402
F-051620-N70-F9-16S	D051620	F	pig-9	K5	N	6.68661646798952
F-051620-N70-M10-16S	D051620	M	pig-10	K5	N	6.73396427714077
F-052020-N72-M2-16S	D052020	M	pig-2	K1	N	6.73957624773399
F-052020-N72-F3-16S	D052020	F	pig-3	K2	N	6.99957477387707
F-052020-N72-F5-16S	D052020	F	pig-5	K3	N	5.52320994770438
F-052020-N72-M6-16S	D052020	M	pig-6	K3	N	6.72608025568802
F-052020-N70-F7-16S	D052020	F	pig-7	K4	N	6.74815420941462
F-052020-N70-M8-16S	D052020	M	pig-8	K4	N	6.53655238817654
F-052020-N74-F9-16S	D052020	F	pig-9	K5	N	6.85620928282129
F-052420-N77-F1-16S	D052420	F	pig-1	K1	N	5.83447831939164
F-052420-N77-M2-16S	D052420	M	pig-2	K1	N	7.05627964453015
F-052420-N77-F3-16S	D052420	F	pig-3	K2	N	6.83429564399877
F-052420-N77-F5-16S	D052420	F	pig-5	K3	N	6.91526026301176
F-052420-N77-M6-16S	D052420	M	pig-6	K3	N	6.94879050377217
F-052420-N76-M8-16S	D052420	M	pig-8	K4	N	5.83861077233737
F-052420-N78-M10-16S	D052420	M	pig-10	K5	N	7.07982800302857
F-052820-G81-F1-16S	D052820	F	pig-1	K1	G	6.50105306050063
F-052820-G81-M2-16S	D052820	M	pig-2	K1	G	6.79161406443444
F-052820-G81-F5-16S	D052820	F	pig-5	K3	G	6.76545294168264
F-052820-G81-M6-16S	D052820	M	pig-6	K3	G	7.31963687528252
F-052820-G80-F7-16S	D052820	F	pig-7	K4	G	6.69006069353805
F-052820-G80-M8-16S	D052820	M	pig-8	K4	G	6.94054010569293
F-052820-G82-M10-16S	D052820	M	pig-10	K5	G	6.9468135488306
F-060220-G86-F3-16S	D060220	F	pig-3	K2	G	6.61399124464442
F-060220-G86-F5-16S	D060220	F	pig-5	K3	G	5.73146049701782
F-060220-G85-F7-16S	D060220	F	pig-7	K4	G	6.83191171459828
F-060220-G85-M8-16S	D060220	M	pig-8	K4	G	7.42178408427752
F-060220-G87-F9-16S	D060220	F	pig-9	K5	G	6.75661127559207
F-060220-G87-M10-16S	D060220	M	pig-10	K5	G	6.68593950006885
F-060920-G93-F1-16S	D060920	F	pig-1	K1	G	6.91839707461078
F-060920-G93-M2-16S	D060920	M	pig-2	K1	G	6.953226148335
F-060920-G93-F3-16S	D060920	F	pig-3	K2	G	7.44282642051946
F-060920-G93-F5-16S	D060920	F	pig-5	K3	G	5.80386259161486
F-060920-G93-M6-16S	D060920	M	pig-6	K3	G	7.13277122134552
F-060920-G92-F7-16S	D060920	F	pig-7	K4	G	7.18434426589636
F-060920-G92-M8-16S	D060920	M	pig-8	K4	G	6.08380294925597
F-060920-G94-M10-16S	D060920	M	pig-10	K5	G	6.82794442137655
F-061620-G100-F1-16S	D061620	F	pig-1	K1	G	6.75286147116212
F-061620-G100-M2-16S	D061620	M	pig-2	K1	G	7.06032751015459
F-061620-G100-F3-16S	D061620	F	pig-3	K2	G	7.108150094863
F-061620-G100-M6-16S	D061620	M	pig-6	K3	G	7.08343685703279
F-061620-G101-M10-16S	D061620	M	pig-10	K5	G	7.19461786737199
F-062320-G107-F1-16S	D062320	F	pig-1	K1	G	6.00202421168416
F-062320-G107-M2-16S	D062320	M	pig-2	K1	G	7.33849294529828
F-062320-G107-F3-16S	D062320	F	pig-3	K2	G	7.21849515813601
F-062320-G107-F5-16S	D062320	F	pig-5	K3	G	6.4572381319823
F-062320-G107-M6-16S	D062320	M	pig-6	K3	G	7.7776997761434
F-062320-G106-F7-16S	D062320	F	pig-7	K4	G	6.96823319955286
F-062320-G106-M8-16S	D062320	M	pig-8	K4	G	7.12003513194229
F-062320-G108-F9-16S	D062320	F	pig-9	K5	G	7.60904636998836
F-070720-G121-F1-16S	D070720	F	pig-1	K1	G	7.34706096601002
F-070720-G121-F3-16S	D070720	F	pig-3	K2	G	7.68613613269563
F-070720-G121-F5-16S	D070720	F	pig-5	K3	G	7.2269543945176
F-070720-G121-M6-16S	D070720	M	pig-6	K3	G	7.77093267260449
F-070720-G120-F7-16S	D070720	F	pig-7	K4	G	6.75760250960194
F-070720-G120-M8-16S	D070720	M	pig-8	K4	G	7.63577861465819
F-070720-G122-F9-16S	D070720	F	pig-9	K5	G	7.77509919759127
F-070720-G122-M10-16S	D070720	M	pig-10	K5	G	6.92276255504558
F-071420-G128-M2-16S	D071420	M	pig-2	K1	G	6.99713713566709
F-071420-G128-F3-16S	D071420	F	pig-3	K2	G	7.71507359336417
F-071420-G128-F5-16S	D071420	F	pig-5	K3	G	6.34432150595339
F-071420-G128-M6-16S	D071420	M	pig-6	K3	G	7.72154838044638
F-071420-G127-F7-16S	D071420	F	pig-7	K4	G	7.74565836682104
F-071420-G127-M8-16S	D071420	M	pig-8	K4	G	7.75630383785918
F-071420-G129-F9-16S	D071420	F	pig-9	K5	G	7.79835164770411
F-071420-G129-M10-16S	D071420	M	pig-10	K5	G	7.62585971879609
F-072120-G135-F1-16S	D072120	F	pig-1	K1	G	7.00764633788216
F-072120-G135-M2-16S	D072120	M	pig-2	K1	G	6.92342838977204
F-072120-G135-F3-16S	D072120	F	pig-3	K2	G	7.80433087703381
F-072120-G135-F5-16S	D072120	F	pig-5	K3	G	7.20248183273649
F-072120-G135-M6-16S	D072120	M	pig-6	K3	G	7.42157394404139
F-072120-G134-F7-16S	D072120	F	pig-7	K4	G	7.46825168952364
F-072120-G134-M8-16S	D072120	M	pig-8	K4	G	7.57677772324044
F-072120-G136-F9-16S	D072120	F	pig-9	K5	G	7.2824861323499
F-072120-G136-M10-16S	D072120	M	pig-10	K5	G	7.82009108995813
F-072820-G142-F1-16S	D072820	F	pig-1	K1	G	7.33438011456666
F-072820-G142-M2-16S	D072820	M	pig-2	K1	G	7.64877536733394
F-072820-G142-F3-16S	D072820	F	pig-3	K2	G	7.77875923534808
F-072820-G142-F5-16S	D072820	F	pig-5	K3	G	7.20836965204915
F-072820-G142-M6-16S	D072820	M	pig-6	K3	G	7.48130614371364
F-072820-G141-F7-16S	D072820	F	pig-7	K4	G	7.51082588371372
F-072820-G141-M8-16S	D072820	M	pig-8	K4	G	7.53098731493067
F-072820-G143-F9-16S	D072820	F	pig-9	K5	G	7.65608362165373
F-072820-G143-M10-16S	D072820	M	pig-10	K5	G	7.36483734338622
F-080420-G149-F1-16S	D080420	F	pig-1	K1	G	7.319930550057
F-080420-G149-M2-16S	D080420	M	pig-2	K1	G	7.52247968857431
F-080420-G149-F3-16S	D080420	F	pig-3	K2	G	7.81905506794413
F-080420-G149-F5-16S	D080420	F	pig-5	K3	G	6.9996888447437
F-080420-G148-F7-16S	D080420	F	pig-7	K4	G	7.62447186235983
F-080420-G148-M8-16S	D080420	M	pig-8	K4	G	7.04282506305922
F-080420-G150-F9-16S	D080420	F	pig-9	K5	G	7.05839213626617
F-080420-G150-M10-16S	D080420	M	pig-10	K5	G	6.33091666689781
F-081120-G156-F1-16S	D081120	F	pig-1	K1	G	7.37446097609504
F-081120-G156-M2-16S	D081120	M	pig-2	K1	G	7.55948323461828
F-081120-G156-F3-16S	D081120	F	pig-3	K2	G	7.44453579246442
F-081120-G156-F5-16S	D081120	F	pig-5	K3	G	7.63470889833057
F-081120-G156-M6-16S	D081120	M	pig-6	K3	G	7.455688830594
F-081120-G155-F7-16S	D081120	F	pig-7	K4	G	7.43467337689249
F-081120-G155-M8-16S	D081120	M	pig-8	K4	G	7.4405455737794
F-081120-G157-F9-16S	D081120	F	pig-9	K5	G	7.47316532819692
F-081120-G157-M10-16S	D081120	M	pig-10	K5	G	6.62495525037694
