# Supplementary material for: Stability and volatility shape the gut bacteriome and Kazachstania slooffiae dynamics in preweaning, nursery and adult pigs
Source: Sci Rep. 2022 Sep 5;12:15080. doi: 10.1038/s41598-022-19093-9 (PMC9445069; doi:10.1038/s41598-022-19093-9)
Supplement: Supplementary file 4 — Supplementary Information 4. [file 41598_2022_19093_MOESM4_ESM.qzv › 40103518-09bc-431a-96fb-58964e2d3fe1/data/kruskal-wallis-pairwise-Day.csv]

Group 1	Group 2	H	p-value	q-value
D030920 (n=2)	D031320 (n=7)	3.085714285714282	0.07898257926378266	0.12244137554226897
D030920 (n=2)	D031720 (n=3)	3.0	0.08326451666355042	0.12611726465326042
D030920 (n=2)	D032120 (n=6)	2.777777777777775	0.09558070454562952	0.14020513442813162
D030920 (n=2)	D032520 (n=8)	4.36363636363636	0.0367138563627042	0.06844973611513978
D030920 (n=2)	D032920 (n=9)	4.5	0.033894853524689295	0.06764423557502369
D030920 (n=2)	D040220 (n=8)	4.36363636363636	0.0367138563627042	0.06844973611513978
D030920 (n=2)	D040620 (n=8)	4.36363636363636	0.0367138563627042	0.06844973611513978
D030920 (n=2)	D041020 (n=9)	4.5	0.033894853524689295	0.06764423557502369
D030920 (n=2)	D041420 (n=8)	4.36363636363636	0.0367138563627042	0.06844973611513978
D030920 (n=2)	D041820 (n=7)	4.200000000000003	0.04042397933690854	0.0717448488231392
D030920 (n=2)	D042220 (n=9)	4.5	0.033894853524689295	0.06764423557502369
D030920 (n=2)	D042620 (n=6)	4.0	0.04550026389635857	0.07865287253459753
D030920 (n=2)	D043020 (n=6)	4.0	0.04550026389635857	0.07865287253459753
D030920 (n=2)	D050420 (n=7)	4.200000000000003	0.04042397933690854	0.0717448488231392
D030920 (n=2)	D050820 (n=8)	4.36363636363636	0.0367138563627042	0.06844973611513978
D030920 (n=2)	D051220 (n=8)	4.36363636363636	0.0367138563627042	0.06844973611513978
D030920 (n=2)	D051620 (n=7)	4.200000000000003	0.04042397933690854	0.0717448488231392
D030920 (n=2)	D052020 (n=7)	4.200000000000003	0.04042397933690854	0.0717448488231392
D030920 (n=2)	D052420 (n=7)	4.200000000000003	0.04042397933690854	0.0717448488231392
D030920 (n=2)	D052820 (n=7)	4.200000000000003	0.04042397933690854	0.0717448488231392
D030920 (n=2)	D060220 (n=6)	4.0	0.04550026389635857	0.07865287253459753
D030920 (n=2)	D060920 (n=8)	4.36363636363636	0.0367138563627042	0.06844973611513978
D030920 (n=2)	D061620 (n=5)	3.75	0.052807511416113395	0.0886479884783131
D030920 (n=2)	D062320 (n=8)	4.36363636363636	0.0367138563627042	0.06844973611513978
D030920 (n=2)	D070720 (n=8)	4.36363636363636	0.0367138563627042	0.06844973611513978
D030920 (n=2)	D071420 (n=8)	4.36363636363636	0.0367138563627042	0.06844973611513978
D030920 (n=2)	D072120 (n=9)	4.5	0.033894853524689295	0.06764423557502369
D030920 (n=2)	D072820 (n=9)	4.5	0.033894853524689295	0.06764423557502369
D030920 (n=2)	D080420 (n=8)	4.36363636363636	0.0367138563627042	0.06844973611513978
D030920 (n=2)	D081120 (n=9)	4.5	0.033894853524689295	0.06764423557502369
D031320 (n=7)	D031720 (n=3)	1.0519480519480453	0.3050588592616768	0.37134128156198876
D031320 (n=7)	D032120 (n=6)	2.4693877551020407	0.11608313373865556	0.16357168844992373
D031320 (n=7)	D032520 (n=8)	3.8705357142857153	0.04914083391185104	0.08463143618152123
D031320 (n=7)	D032920 (n=9)	11.117647058823536	0.0008551019694724799	0.010166120984142744
D031320 (n=7)	D040220 (n=8)	10.5	0.0011937454448720044	0.010166120984142744
D031320 (n=7)	D040620 (n=8)	8.370535714285715	0.003813531882582067	0.014777436045005511
D031320 (n=7)	D041020 (n=9)	11.117647058823536	0.0008551019694724799	0.010166120984142744
D031320 (n=7)	D041420 (n=8)	10.5	0.0011937454448720044	0.010166120984142744
D031320 (n=7)	D041820 (n=7)	9.799999999999997	0.001745118699528908	0.010166120984142744
D031320 (n=7)	D042220 (n=9)	10.422969187675072	0.0012445763775868267	0.010166120984142744
D031320 (n=7)	D042620 (n=6)	9.0	0.0026997960632601883	0.011956239708723691
D031320 (n=7)	D043020 (n=6)	9.0	0.0026997960632601883	0.011956239708723691
D031320 (n=7)	D050420 (n=7)	9.799999999999997	0.001745118699528908	0.010166120984142744
D031320 (n=7)	D050820 (n=8)	10.5	0.0011937454448720044	0.010166120984142744
D031320 (n=7)	D051220 (n=8)	10.5	0.0011937454448720044	0.010166120984142744
D031320 (n=7)	D051620 (n=7)	9.799999999999997	0.001745118699528908	0.010166120984142744
D031320 (n=7)	D052020 (n=7)	9.799999999999997	0.001745118699528908	0.010166120984142744
D031320 (n=7)	D052420 (n=7)	9.799999999999997	0.001745118699528908	0.010166120984142744
D031320 (n=7)	D052820 (n=7)	9.799999999999997	0.001745118699528908	0.010166120984142744
D031320 (n=7)	D060220 (n=6)	9.0	0.0026997960632601883	0.011956239708723691
D031320 (n=7)	D060920 (n=8)	10.5	0.0011937454448720044	0.010166120984142744
D031320 (n=7)	D061620 (n=5)	8.07692307692308	0.004483250402085375	0.016604173787686895
D031320 (n=7)	D062320 (n=8)	10.5	0.0011937454448720044	0.010166120984142744
D031320 (n=7)	D070720 (n=8)	10.5	0.0011937454448720044	0.010166120984142744
D031320 (n=7)	D071420 (n=8)	10.5	0.0011937454448720044	0.010166120984142744
D031320 (n=7)	D072120 (n=9)	11.117647058823536	0.0008551019694724799	0.010166120984142744
D031320 (n=7)	D072820 (n=9)	11.117647058823536	0.0008551019694724799	0.010166120984142744
D031320 (n=7)	D080420 (n=8)	10.5	0.0011937454448720044	0.010166120984142744
D031320 (n=7)	D081120 (n=9)	11.117647058823536	0.0008551019694724799	0.010166120984142744
D031720 (n=3)	D032120 (n=6)	0.06666666666666643	0.7962534147376396	0.828317310633115
D031720 (n=3)	D032520 (n=8)	0.0416666666666643	0.8382564863858308	0.8661983692653585
D031720 (n=3)	D032920 (n=9)	2.470085470085472	0.11603161487098265	0.16357168844992373
D031720 (n=3)	D040220 (n=8)	2.6666666666666643	0.10247043485974933	0.14797749133473118
D031720 (n=3)	D040620 (n=8)	2.6666666666666643	0.10247043485974933	0.14797749133473118
D031720 (n=3)	D041020 (n=9)	3.0854700854700923	0.07899443583372191	0.12244137554226897
D031720 (n=3)	D041420 (n=8)	1.5	0.22067136191984324	0.281901602452547
D031720 (n=3)	D041820 (n=7)	2.922077922077918	0.08737528034076734	0.13148707235746543
D031720 (n=3)	D042220 (n=9)	2.470085470085472	0.11603161487098265	0.16357168844992373
D031720 (n=3)	D042620 (n=6)	4.266666666666666	0.038867103812417335	0.07059845028427368
D031720 (n=3)	D043020 (n=6)	3.2666666666666657	0.07070114486598293	0.11220488860983639
D031720 (n=3)	D050420 (n=7)	2.922077922077918	0.08737528034076734	0.13148707235746543
D031720 (n=3)	D050820 (n=8)	4.166666666666664	0.04122683333716375	0.07261544508250434
D031720 (n=3)	D051220 (n=8)	5.041666666666664	0.024744672046399033	0.05402005869284296
D031720 (n=3)	D051620 (n=7)	5.727272727272727	0.016703403847161555	0.03903056677854333
D031720 (n=3)	D052020 (n=7)	4.6883116883116855	0.03036847223425402	0.062208544444617264
D031720 (n=3)	D052420 (n=7)	3.7532467532467493	0.05270504179022682	0.0886479884783131
D031720 (n=3)	D052820 (n=7)	5.727272727272727	0.016703403847161555	0.03903056677854333
D031720 (n=3)	D060220 (n=6)	4.266666666666666	0.038867103812417335	0.07059845028427368
D031720 (n=3)	D060920 (n=8)	4.166666666666664	0.04122683333716375	0.07261544508250434
D031720 (n=3)	D061620 (n=5)	5.0	0.025347318677468325	0.05456714437510542
D031720 (n=3)	D062320 (n=8)	5.041666666666664	0.024744672046399033	0.05402005869284296
D031720 (n=3)	D070720 (n=8)	6.0	0.014305878435429641	0.0357646960885741
D031720 (n=3)	D071420 (n=8)	6.0	0.014305878435429641	0.0357646960885741
D031720 (n=3)	D072120 (n=9)	6.2307692307692335	0.01255491859696651	0.03207712718455729
D031720 (n=3)	D072820 (n=9)	6.2307692307692335	0.01255491859696651	0.03207712718455729
D031720 (n=3)	D080420 (n=8)	6.0	0.014305878435429641	0.0357646960885741
D031720 (n=3)	D081120 (n=9)	6.2307692307692335	0.01255491859696651	0.03207712718455729
D032120 (n=6)	D032520 (n=8)	0.6000000000000014	0.4385780260809993	0.5098469553191617
D032120 (n=6)	D032920 (n=9)	6.7222222222222285	0.009521891184098796	0.026199286394117987
D032120 (n=6)	D040220 (n=8)	9.600000000000001	0.0019457736937391488	0.010166120984142744
D032120 (n=6)	D040620 (n=8)	4.816666666666663	0.02818580214790743	0.05833288654022505
D032120 (n=6)	D041020 (n=9)	8.0	0.004677734981047276	0.016604173787686895
D032120 (n=6)	D041420 (n=8)	7.350000000000001	0.006706275607805571	0.02051590893177362
D032120 (n=6)	D041820 (n=7)	4.0	0.04550026389635857	0.07865287253459753
D032120 (n=6)	D042220 (n=9)	8.0	0.004677734981047276	0.016604173787686895
D032120 (n=6)	D042620 (n=6)	8.307692307692314	0.003947751856903446	0.01492442775170815
D032120 (n=6)	D043020 (n=6)	8.307692307692314	0.003947751856903446	0.01492442775170815
D032120 (n=6)	D050420 (n=7)	9.0	0.0026997960632601883	0.011956239708723691
D032120 (n=6)	D050820 (n=8)	9.600000000000001	0.0019457736937391488	0.010166120984142744
D032120 (n=6)	D051220 (n=8)	9.600000000000001	0.0019457736937391488	0.010166120984142744
D032120 (n=6)	D051620 (n=7)	9.0	0.0026997960632601883	0.011956239708723691
D032120 (n=6)	D052020 (n=7)	6.612244897959187	0.010127990549390665	0.027380904682945694
D032120 (n=6)	D052420 (n=7)	9.0	0.0026997960632601883	0.011956239708723691
D032120 (n=6)	D052820 (n=7)	9.0	0.0026997960632601883	0.011956239708723691
D032120 (n=6)	D060220 (n=6)	7.410256410256409	0.006485307970671373	0.02051590893177362
D032120 (n=6)	D060920 (n=8)	9.600000000000001	0.0019457736937391488	0.010166120984142744
D032120 (n=6)	D061620 (n=5)	7.5	0.0061698993205441645	0.01978622885553818
D032120 (n=6)	D062320 (n=8)	9.600000000000001	0.0019457736937391488	0.010166120984142744
D032120 (n=6)	D070720 (n=8)	9.600000000000001	0.0019457736937391488	0.010166120984142744
D032120 (n=6)	D071420 (n=8)	9.600000000000001	0.0019457736937391488	0.010166120984142744
D032120 (n=6)	D072120 (n=9)	10.125	0.0014627165866811515	0.010166120984142744
D032120 (n=6)	D072820 (n=9)	10.125	0.0014627165866811515	0.010166120984142744
D032120 (n=6)	D080420 (n=8)	9.600000000000001	0.0019457736937391488	0.010166120984142744
D032120 (n=6)	D081120 (n=9)	10.125	0.0014627165866811515	0.010166120984142744
D032520 (n=8)	D032920 (n=9)	5.787037037037031	0.016144778094368453	0.03810823255777325
D032520 (n=8)	D040220 (n=8)	11.294117647058826	0.000777530446940383	0.010166120984142744
D032520 (n=8)	D040620 (n=8)	5.834558823529413	0.0157143497722189	0.03747268022606045
D032520 (n=8)	D041020 (n=9)	7.787037037037031	0.005262242462805247	0.017731469168148117
D032520 (n=8)	D041420 (n=8)	8.647058823529413	0.0032758974829085945	0.013362213417127162
D032520 (n=8)	D041820 (n=7)	4.339285714285715	0.03724254459597928	0.06844973611513978
D032520 (n=8)	D042220 (n=9)	4.083333333333336	0.04330814281079203	0.07599353361138979
D032520 (n=8)	D042620 (n=6)	9.600000000000001	0.0019457736937391488	0.010166120984142744
D032520 (n=8)	D043020 (n=6)	9.600000000000001	0.0019457736937391488	0.010166120984142744
D032520 (n=8)	D050420 (n=7)	8.370535714285715	0.003813531882582067	0.014777436045005511
D032520 (n=8)	D050820 (n=8)	11.294117647058826	0.000777530446940383	0.010166120984142744
D032520 (n=8)	D051220 (n=8)	11.294117647058826	0.000777530446940383	0.010166120984142744
D032520 (n=8)	D051620 (n=7)	10.5	0.0011937454448720044	0.010166120984142744
D032520 (n=8)	D052020 (n=7)	7.714285714285715	0.005478553242547367	0.017940332801299478
D032520 (n=8)	D052420 (n=7)	6.482142857142861	0.010896354195387424	0.0289531697191723
D032520 (n=8)	D052820 (n=7)	10.5	0.0011937454448720044	0.010166120984142744
D032520 (n=8)	D060220 (n=6)	7.350000000000001	0.006706275607805571	0.02051590893177362
D032520 (n=8)	D060920 (n=8)	9.275735294117652	0.002322094515878006	0.011486956913651838
D032520 (n=8)	D061620 (n=5)	8.57142857142857	0.003414791178117824	0.013807633894128592
D032520 (n=8)	D062320 (n=8)	11.294117647058826	0.000777530446940383	0.010166120984142744
D032520 (n=8)	D070720 (n=8)	11.294117647058826	0.000777530446940383	0.010166120984142744
D032520 (n=8)	D071420 (n=8)	11.294117647058826	0.000777530446940383	0.010166120984142744
D032520 (n=8)	D072120 (n=9)	12.0	0.0005320055051392492	0.010166120984142744
D032520 (n=8)	D072820 (n=9)	12.0	0.0005320055051392492	0.010166120984142744
D032520 (n=8)	D080420 (n=8)	11.294117647058826	0.000777530446940383	0.010166120984142744
D032520 (n=8)	D081120 (n=9)	12.0	0.0005320055051392492	0.010166120984142744
D032920 (n=9)	D040220 (n=8)	2.0833333333333357	0.14891467317876134	0.20306546342558365
D032920 (n=9)	D040620 (n=8)	0.75	0.3864762307712325	0.4596200698430259
D032920 (n=9)	D041020 (n=9)	0.8596491228070136	0.3538369006847303	0.42272014896071136
D032920 (n=9)	D041420 (n=8)	0.0833333333333357	0.7728299926844444	0.807563924939925
D032920 (n=9)	D041820 (n=7)	0.13725490196078738	0.7110254070787255	0.7548557403917977
D032920 (n=9)	D042220 (n=9)	0.15789473684210265	0.6911022238448452	0.7421767530897299
D032920 (n=9)	D042620 (n=6)	2.7222222222222214	0.09896015401940578	0.1447058855944141
D032920 (n=9)	D043020 (n=6)	1.3888888888888857	0.23859282931643258	0.30313023396759875
D032920 (n=9)	D050420 (n=7)	2.355742296918777	0.12482245661031223	0.17430162859998552
D032920 (n=9)	D050820 (n=8)	4.481481481481481	0.03426400773486915	0.06808873331929127
D032920 (n=9)	D051220 (n=8)	6.2592592592592595	0.01235458501787193	0.03207712718455729
D032920 (n=9)	D051620 (n=7)	7.868347338935585	0.005030761104030931	0.017200764068929286
D032920 (n=9)	D052020 (n=7)	3.0504201680672267	0.0807162584311209	0.12469455206136618
D032920 (n=9)	D052420 (n=7)	3.834733893557427	0.05020095926358515	0.0855071284159967
D032920 (n=9)	D052820 (n=7)	7.868347338935585	0.005030761104030931	0.017200764068929286
D032920 (n=9)	D060220 (n=6)	3.555555555555557	0.05934643879191993	0.09785848949731478
D032920 (n=9)	D060920 (n=8)	5.787037037037031	0.016144778094368453	0.03810823255777325
D032920 (n=9)	D061620 (n=5)	8.217777777777776	0.004148196727188184	0.015555737726955688
D032920 (n=9)	D062320 (n=8)	8.333333333333336	0.003892417122778629	0.01492442775170815
D032920 (n=9)	D070720 (n=8)	11.342592592592595	0.0007574950058146062	0.010166120984142744
D032920 (n=9)	D071420 (n=8)	10.083333333333329	0.0014961642897455534	0.010166120984142744
D032920 (n=9)	D072120 (n=9)	12.78947368421052	0.0003485751742130545	0.010166120984142744
D032920 (n=9)	D072820 (n=9)	12.78947368421052	0.0003485751742130545	0.010166120984142744
D032920 (n=9)	D080420 (n=8)	10.083333333333329	0.0014961642897455534	0.010166120984142744
D032920 (n=9)	D081120 (n=9)	12.165692007797261	0.0004867660221606513	0.010166120984142744
D040220 (n=8)	D040620 (n=8)	0.04411764705882604	0.8336348830246775	0.8633412485667595
D040220 (n=8)	D041020 (n=9)	0.23148148148148096	0.6304275015358908	0.6865311199395532
D040220 (n=8)	D041420 (n=8)	3.57352941176471	0.05870740843120496	0.09714927017975199
D040220 (n=8)	D041820 (n=7)	0.65625	0.4178869643175006	0.4882347698684366
D040220 (n=8)	D042220 (n=9)	1.5648148148148167	0.2109616290358561	0.27024010331039416
D040220 (n=8)	D042620 (n=6)	0.14999999999999858	0.69853535830334	0.7467102106001221
D040220 (n=8)	D043020 (n=6)	0.0	1.0	1.0
D040220 (n=8)	D050420 (n=7)	0.1205357142857153	0.7284541890106637	0.7663601762216259
D040220 (n=8)	D050820 (n=8)	0.7058823529411811	0.4008141693829329	0.47150763697315207
D040220 (n=8)	D051220 (n=8)	1.863970588235297	0.17216723606659268	0.2287364707741874
D040220 (n=8)	D051620 (n=7)	7.0848214285714235	0.007773956552267323	0.022593061230026905
D040220 (n=8)	D052020 (n=7)	2.263392857142861	0.13246356680795063	0.18386733900208072
D040220 (n=8)	D052420 (n=7)	1.6205357142857224	0.2030171060492089	0.2629608755233498
D040220 (n=8)	D052820 (n=7)	5.90625	0.015087255494406484	0.03652162734719873
D040220 (n=8)	D060220 (n=6)	2.0166666666666657	0.1555803477921939	0.21030483059119234
D040220 (n=8)	D060920 (n=8)	2.82352941176471	0.09289194088370446	0.13727794185245706
D040220 (n=8)	D061620 (n=5)	7.7357142857142875	0.005413914287949445	0.017940332801299478
D040220 (n=8)	D062320 (n=8)	4.411764705882355	0.0356919001168044	0.06844973611513978
D040220 (n=8)	D070720 (n=8)	10.599264705882355	0.0011313264268228347	0.010166120984142744
D040220 (n=8)	D071420 (n=8)	8.647058823529413	0.0032758974829085945	0.013362213417127162
D040220 (n=8)	D072120 (n=9)	12.0	0.0005320055051392492	0.010166120984142744
D040220 (n=8)	D072820 (n=9)	12.0	0.0005320055051392492	0.010166120984142744
D040220 (n=8)	D080420 (n=8)	8.647058823529413	0.0032758974829085945	0.013362213417127162
D040220 (n=8)	D081120 (n=9)	10.703703703703695	0.0010692127549193759	0.010166120984142744
D040620 (n=8)	D041020 (n=9)	0.037037037037030984	0.8473896596867266	0.8666437134329266
D040620 (n=8)	D041420 (n=8)	0.2757352941176521	0.5995101785599999	0.6543949132169012
D040620 (n=8)	D041820 (n=7)	0.3348214285714306	0.5628337539173243	0.6182118647820963
D040620 (n=8)	D042220 (n=9)	0.3333333333333357	0.5637028616507718	0.6182118647820963
D040620 (n=8)	D042620 (n=6)	0.06666666666666998	0.7962534147376342	0.828317310633115
D040620 (n=8)	D043020 (n=6)	0.0	1.0	1.0
D040620 (n=8)	D050420 (n=7)	1.3392857142857224	0.24715997321190242	0.3094345354700073
D040620 (n=8)	D050820 (n=8)	1.588235294117652	0.2075784423356198	0.2673794340334161
D040620 (n=8)	D051220 (n=8)	1.863970588235297	0.17216723606659268	0.2287364707741874
D040620 (n=8)	D051620 (n=7)	7.714285714285715	0.005478553242547367	0.017940332801299478
D040620 (n=8)	D052020 (n=7)	2.625	0.10519250512004134	0.15097072494080008
D040620 (n=8)	D052420 (n=7)	3.4285714285714235	0.06407750645105988	0.10274496724049256
D040620 (n=8)	D052820 (n=7)	5.90625	0.015087255494406484	0.03652162734719873
D040620 (n=8)	D060220 (n=6)	3.2666666666666657	0.07070114486598293	0.11220488860983639
D040620 (n=8)	D060920 (n=8)	4.863970588235297	0.027423154381354658	0.05822724560424619
D040620 (n=8)	D061620 (n=5)	7.7357142857142875	0.005413914287949445	0.017940332801299478
D040620 (n=8)	D062320 (n=8)	5.338235294117652	0.020862582332765417	0.045976780970312416
D040620 (n=8)	D070720 (n=8)	10.599264705882355	0.0011313264268228347	0.010166120984142744
D040620 (n=8)	D071420 (n=8)	8.040441176470594	0.004574439456210672	0.016604173787686895
D040620 (n=8)	D072120 (n=9)	12.0	0.0005320055051392492	0.010166120984142744
D040620 (n=8)	D072820 (n=9)	12.0	0.0005320055051392492	0.010166120984142744
D040620 (n=8)	D080420 (n=8)	8.040441176470594	0.004574439456210672	0.016604173787686895
D040620 (n=8)	D081120 (n=9)	10.703703703703695	0.0010692127549193759	0.010166120984142744
D041020 (n=9)	D041420 (n=8)	0.4537037037037024	0.5005813519490327	0.5649765258648064
D041020 (n=9)	D041820 (n=7)	0.4733893557423059	0.49143202491054194	0.5573558331302488
D041020 (n=9)	D042220 (n=9)	0.15789473684210265	0.6911022238448452	0.7421767530897299
D041020 (n=9)	D042620 (n=6)	0.34722222222222854	0.5556897902827911	0.6182118647820963
D041020 (n=9)	D043020 (n=6)	0.013888888888892836	0.9061856157549151	0.9197360630534375
D041020 (n=9)	D050420 (n=7)	0.33893557422970133	0.5604442739198775	0.6182118647820963
D041020 (n=9)	D050820 (n=8)	1.5648148148148167	0.2109616290358561	0.27024010331039416
D041020 (n=9)	D051220 (n=8)	2.675925925925924	0.10187605853790094	0.14797749133473118
D041020 (n=9)	D051620 (n=7)	3.834733893557427	0.05020095926358515	0.0855071284159967
D041020 (n=9)	D052020 (n=7)	1.7507002801120493	0.1857887216213552	0.2447358514275642
D041020 (n=9)	D052420 (n=7)	1.7507002801120493	0.1857887216213552	0.2447358514275642
D041020 (n=9)	D052820 (n=7)	3.834733893557427	0.05020095926358515	0.0855071284159967
D041020 (n=9)	D060220 (n=6)	1.125	0.2888443663464818	0.35532441891829114
D041020 (n=9)	D060920 (n=8)	3.0	0.08326451666355042	0.12611726465326042
D041020 (n=9)	D061620 (n=5)	4.840000000000003	0.027806895026997226	0.05833288654022505
D041020 (n=9)	D062320 (n=8)	4.898148148148152	0.026885511853408057	0.05734753675153553
D041020 (n=9)	D070720 (n=8)	8.898148148148152	0.002854600133286081	0.012177881302550713
D041020 (n=9)	D071420 (n=8)	8.898148148148152	0.002854600133286081	0.012177881302550713
D041020 (n=9)	D072120 (n=9)	9.826510721247558	0.0017201435751819129	0.010166120984142744
D041020 (n=9)	D072820 (n=9)	10.964912280701753	0.0009285334224661557	0.010166120984142744
D041020 (n=9)	D080420 (n=8)	6.75	0.0093747684594349	0.026199286394117987
D041020 (n=9)	D081120 (n=9)	10.38791423001949	0.001268428282871722	0.010166120984142744
D041420 (n=8)	D041820 (n=7)	0.1205357142857153	0.7284541890106637	0.7663601762216259
D041420 (n=8)	D042220 (n=9)	0.037037037037030984	0.8473896596867266	0.8666437134329266
D041420 (n=8)	D042620 (n=6)	4.816666666666663	0.02818580214790743	0.05833288654022505
D041420 (n=8)	D043020 (n=6)	2.0166666666666657	0.1555803477921939	0.21030483059119234
D041420 (n=8)	D050420 (n=7)	0.8571428571428612	0.35453947977349987	0.42272014896071136
D041420 (n=8)	D050820 (n=8)	3.1875	0.07420341132975534	0.11696469921469911
D041420 (n=8)	D051220 (n=8)	4.411764705882355	0.0356919001168044	0.06844973611513978
D041420 (n=8)	D051620 (n=7)	5.90625	0.015087255494406484	0.03652162734719873
D041420 (n=8)	D052020 (n=7)	3.013392857142861	0.0825792741523263	0.12611726465326042
D041420 (n=8)	D052420 (n=7)	1.0848214285714306	0.29762146789111255	0.3641946909720193
D041420 (n=8)	D052820 (n=7)	6.482142857142861	0.010896354195387424	0.0289531697191723
D041420 (n=8)	D060220 (n=6)	2.816666666666663	0.09328995618360524	0.13727794185245706
D041420 (n=8)	D060920 (n=8)	3.57352941176471	0.05870740843120496	0.09714927017975199
D041420 (n=8)	D061620 (n=5)	4.821428571428569	0.0281080401471519	0.05833288654022505
D041420 (n=8)	D062320 (n=8)	5.338235294117652	0.020862582332765417	0.045976780970312416
D041420 (n=8)	D070720 (n=8)	9.926470588235297	0.0016291862969701556	0.010166120984142744
D041420 (n=8)	D071420 (n=8)	9.926470588235297	0.0016291862969701556	0.010166120984142744
D041420 (n=8)	D072120 (n=9)	10.703703703703695	0.0010692127549193759	0.010166120984142744
D041420 (n=8)	D072820 (n=9)	12.0	0.0005320055051392492	0.010166120984142744
D041420 (n=8)	D080420 (n=8)	8.647058823529413	0.0032758974829085945	0.013362213417127162
D041420 (n=8)	D081120 (n=9)	11.342592592592595	0.0007574950058146062	0.010166120984142744
D041820 (n=7)	D042220 (n=9)	0.13725490196078738	0.7110254070787255	0.7548557403917977
D041820 (n=7)	D042620 (n=6)	1.6530612244897966	0.19854279368665817	0.2586061598439665
D041820 (n=7)	D043020 (n=6)	0.7346938775510168	0.39136593830755306	0.4618912723680512
D041820 (n=7)	D050420 (n=7)	1.1795918367346871	0.27743910513984543	0.34219942676400034
D041820 (n=7)	D050820 (n=8)	1.9285714285714306	0.16491482255329715	0.22099536739851058
D041820 (n=7)	D051220 (n=8)	2.625	0.10519250512004134	0.15097072494080008
D041820 (n=7)	D051620 (n=7)	5.0	0.025347318677468325	0.05456714437510542
D041820 (n=7)	D052020 (n=7)	1.7999999999999972	0.17971249487899635	0.23808065560892677
D041820 (n=7)	D052420 (n=7)	2.1591836734693857	0.14171996321058591	0.19613030622893587
D041820 (n=7)	D052820 (n=7)	5.0	0.025347318677468325	0.05456714437510542
D041820 (n=7)	D060220 (n=6)	3.448979591836739	0.063290832233345	0.10254437975089016
D041820 (n=7)	D060920 (n=8)	3.4285714285714377	0.06407750645105947	0.10274496724049256
D041820 (n=7)	D061620 (n=5)	4.806593406593407	0.02835103732922766	0.05833288654022505
D041820 (n=7)	D062320 (n=8)	5.357142857142861	0.020637558243972145	0.045976780970312416
D041820 (n=7)	D070720 (n=8)	9.053571428571438	0.0026218217690905793	0.011956239708723691
D041820 (n=7)	D071420 (n=8)	8.370535714285715	0.003813531882582067	0.014777436045005511
D041820 (n=7)	D072120 (n=9)	9.75070028011205	0.0017925441684880918	0.010166120984142744
D041820 (n=7)	D072820 (n=9)	11.117647058823536	0.0008551019694724799	0.010166120984142744
D041820 (n=7)	D080420 (n=8)	7.084821428571438	0.007773956552267275	0.022593061230026905
D041820 (n=7)	D081120 (n=9)	10.422969187675072	0.0012445763775868267	0.010166120984142744
D042220 (n=9)	D042620 (n=6)	1.3888888888888857	0.23859282931643258	0.30313023396759875
D042220 (n=9)	D043020 (n=6)	0.8888888888888857	0.3457785861511611	0.4165467423841707
D042220 (n=9)	D050420 (n=7)	1.0112044817927242	0.31461445529998266	0.3819731637454098
D042220 (n=9)	D050820 (n=8)	2.0833333333333357	0.14891467317876134	0.20306546342558365
D042220 (n=9)	D051220 (n=8)	2.3703703703703667	0.12365771040283399	0.1731952871605958
D042220 (n=9)	D051620 (n=7)	6.725490196078432	0.009504460570637118	0.026199286394117987
D042220 (n=9)	D052020 (n=7)	2.691876750700281	0.1008609542692487	0.14702302111348164
D042220 (n=9)	D052420 (n=7)	1.235294117647065	0.2663799233424782	0.3311942897172523
D042220 (n=9)	D052820 (n=7)	5.672268907563023	0.017235150132798336	0.04007172405875613
D042220 (n=9)	D060220 (n=6)	3.125	0.07709987174354202	0.12111973094846971
D042220 (n=9)	D060920 (n=8)	3.0	0.08326451666355042	0.12611726465326042
D042220 (n=9)	D061620 (n=5)	5.444444444444443	0.01963065725729074	0.045189384280397
D042220 (n=9)	D062320 (n=8)	4.898148148148152	0.026885511853408057	0.05734753675153553
D042220 (n=9)	D070720 (n=8)	9.481481481481481	0.0020755629257427034	0.010490616961634317
D042220 (n=9)	D071420 (n=8)	8.898148148148152	0.002854600133286081	0.012177881302550713
D042220 (n=9)	D072120 (n=9)	10.38791423001949	0.001268428282871722	0.010166120984142744
D042220 (n=9)	D072820 (n=9)	10.964912280701753	0.0009285334224661557	0.010166120984142744
D042220 (n=9)	D080420 (n=8)	7.2592592592592595	0.007053637888068591	0.021160913664205774
D042220 (n=9)	D081120 (n=9)	11.557504873294334	0.000674763421840596	0.010166120984142744
D042620 (n=6)	D043020 (n=6)	0.6410256410256494	0.42333964158244053	0.49336574770885927
D042620 (n=6)	D050420 (n=7)	0.18367346938774887	0.6682351417952548	0.7226263742669616
D042620 (n=6)	D050820 (n=8)	0.14999999999999858	0.69853535830334	0.7467102106001221
D042620 (n=6)	D051220 (n=8)	1.3500000000000014	0.2452781168067693	0.3094345354700073
D042620 (n=6)	D051620 (n=7)	7.367346938775505	0.006641885476426649	0.02051590893177362
D042620 (n=6)	D052020 (n=7)	3.448979591836732	0.06329083223334511	0.10254437975089016
D042620 (n=6)	D052420 (n=7)	1.6530612244897966	0.19854279368665817	0.2586061598439665
D042620 (n=6)	D052820 (n=7)	5.897959183673471	0.015158438877439473	0.03652162734719873
D042620 (n=6)	D060220 (n=6)	2.07692307692308	0.1495413545846106	0.20332377158433898
D042620 (n=6)	D060920 (n=8)	2.3999999999999986	0.12133525035848367	0.17045586530723536
D042620 (n=6)	D061620 (n=5)	7.5	0.0061698993205441645	0.01978622885553818
D042620 (n=6)	D062320 (n=8)	3.75	0.052807511416113395	0.0886479884783131
D042620 (n=6)	D070720 (n=8)	9.600000000000001	0.0019457736937391488	0.010166120984142744
D042620 (n=6)	D071420 (n=8)	6.666666666666664	0.009823274507519268	0.02671241313448222
D042620 (n=6)	D072120 (n=9)	10.125	0.0014627165866811515	0.010166120984142744
D042620 (n=6)	D072820 (n=9)	10.125	0.0014627165866811515	0.010166120984142744
D042620 (n=6)	D080420 (n=8)	6.666666666666664	0.009823274507519268	0.02671241313448222
D042620 (n=6)	D081120 (n=9)	8.680555555555557	0.0032162293101274477	0.013362213417127162
D043020 (n=6)	D050420 (n=7)	0.3265306122449019	0.5677091661973502	0.6211406171335715
D043020 (n=6)	D050820 (n=8)	1.3500000000000014	0.2452781168067693	0.3094345354700073
D043020 (n=6)	D051220 (n=8)	2.816666666666663	0.09328995618360524	0.13727794185245706
D043020 (n=6)	D051620 (n=7)	7.367346938775505	0.006641885476426649	0.02051590893177362
D043020 (n=6)	D052020 (n=7)	3.448979591836732	0.06329083223334511	0.10254437975089016
D043020 (n=6)	D052420 (n=7)	1.6530612244897966	0.19854279368665817	0.2586061598439665
D043020 (n=6)	D052820 (n=7)	7.367346938775505	0.006641885476426649	0.02051590893177362
D043020 (n=6)	D060220 (n=6)	2.564102564102569	0.10931457620866666	0.15592416545101226
D043020 (n=6)	D060920 (n=8)	2.816666666666663	0.09328995618360524	0.13727794185245706
D043020 (n=6)	D061620 (n=5)	7.5	0.0061698993205441645	0.01978622885553818
D043020 (n=6)	D062320 (n=8)	4.266666666666666	0.038867103812417335	0.07059845028427368
D043020 (n=6)	D070720 (n=8)	9.600000000000001	0.0019457736937391488	0.010166120984142744
D043020 (n=6)	D071420 (n=8)	8.066666666666663	0.004508698364904252	0.016604173787686895
D043020 (n=6)	D072120 (n=9)	10.125	0.0014627165866811515	0.010166120984142744
D043020 (n=6)	D072820 (n=9)	10.125	0.0014627165866811515	0.010166120984142744
D043020 (n=6)	D080420 (n=8)	7.350000000000001	0.006706275607805571	0.02051590893177362
D043020 (n=6)	D081120 (n=9)	9.388888888888893	0.0021830447373622475	0.010915223686811236
D050420 (n=7)	D050820 (n=8)	0.3348214285714306	0.5628337539173243	0.6182118647820963
D050420 (n=7)	D051220 (n=8)	1.3392857142857153	0.24715997321190364	0.3094345354700073
D050420 (n=7)	D051620 (n=7)	0.9183673469387799	0.3379040191030012	0.4081178412542742
D050420 (n=7)	D052020 (n=7)	0.03673469387754835	0.8480062142193152	0.8666437134329266
D050420 (n=7)	D052420 (n=7)	0.49387755102040387	0.48220269762779233	0.5509195439727849
D050420 (n=7)	D052820 (n=7)	1.1795918367346871	0.27743910513984543	0.34219942676400034
D050420 (n=7)	D060220 (n=6)	0.0	1.0	1.0
D050420 (n=7)	D060920 (n=8)	1.9285714285714306	0.16491482255329715	0.22099536739851058
D050420 (n=7)	D061620 (n=5)	4.806593406593407	0.02835103732922766	0.05833288654022505
D050420 (n=7)	D062320 (n=8)	4.339285714285715	0.03724254459597928	0.06844973611513978
D050420 (n=7)	D070720 (n=8)	7.084821428571438	0.007773956552267275	0.022593061230026905
D050420 (n=7)	D071420 (n=8)	7.084821428571438	0.007773956552267275	0.022593061230026905
D050420 (n=7)	D072120 (n=9)	9.100840336134453	0.002554920858591013	0.011956239708723691
D050420 (n=7)	D072820 (n=9)	11.117647058823536	0.0008551019694724799	0.010166120984142744
D050420 (n=7)	D080420 (n=8)	5.90625	0.015087255494406484	0.03652162734719873
D050420 (n=7)	D081120 (n=9)	8.473389355742299	0.003603793264077751	0.01444624023962202
D050820 (n=8)	D051220 (n=8)	0.5404411764705941	0.4622499461255404	0.5320451112583572
D050820 (n=8)	D051620 (n=7)	0.4821428571428612	0.48745329036403295	0.5541950611718224
D050820 (n=8)	D052020 (n=7)	0.013392857142861203	0.9078685009495221	0.9197360630534375
D050820 (n=8)	D052420 (n=7)	0.013392857142861203	0.9078685009495221	0.9197360630534375
D050820 (n=8)	D052820 (n=7)	0.8571428571428612	0.35453947977349987	0.42272014896071136
D050820 (n=8)	D060220 (n=6)	0.0	1.0	1.0
D050820 (n=8)	D060920 (n=8)	0.5404411764705941	0.4622499461255404	0.5320451112583572
D050820 (n=8)	D061620 (n=5)	3.6214285714285666	0.05703987424905575	0.09506645708175959
D050820 (n=8)	D062320 (n=8)	3.1875	0.07420341132975534	0.11696469921469911
D050820 (n=8)	D070720 (n=8)	6.893382352941181	0.008651541533947503	0.024833128477071535
D050820 (n=8)	D071420 (n=8)	6.893382352941181	0.008651541533947503	0.024833128477071535
D050820 (n=8)	D072120 (n=9)	8.898148148148152	0.002854600133286081	0.012177881302550713
D050820 (n=8)	D072820 (n=9)	12.0	0.0005320055051392492	0.010166120984142744
D050820 (n=8)	D080420 (n=8)	5.338235294117652	0.020862582332765417	0.045976780970312416
D050820 (n=8)	D081120 (n=9)	9.481481481481481	0.0020755629257427034	0.010490616961634317
D051220 (n=8)	D051620 (n=7)	0.3348214285714306	0.5628337539173243	0.6182118647820963
D051220 (n=8)	D052020 (n=7)	0.1205357142857153	0.7284541890106637	0.7663601762216259
D051220 (n=8)	D052420 (n=7)	0.1205357142857153	0.7284541890106637	0.7663601762216259
D051220 (n=8)	D052820 (n=7)	0.3348214285714306	0.5628337539173243	0.6182118647820963
D051220 (n=8)	D060220 (n=6)	0.0	1.0	1.0
D051220 (n=8)	D060920 (n=8)	0.397058823529413	0.528612125255687	0.5937310102509528
D051220 (n=8)	D061620 (n=5)	3.085714285714282	0.07898257926378266	0.12244137554226897
D051220 (n=8)	D062320 (n=8)	2.82352941176471	0.09289194088370446	0.13727794185245706
D051220 (n=8)	D070720 (n=8)	6.352941176470594	0.011718685599768571	0.030961300022115827
D051220 (n=8)	D071420 (n=8)	5.338235294117652	0.020862582332765417	0.045976780970312416
D051220 (n=8)	D072120 (n=9)	7.787037037037031	0.005262242462805247	0.017731469168148117
D051220 (n=8)	D072820 (n=9)	12.0	0.0005320055051392492	0.010166120984142744
D051220 (n=8)	D080420 (n=8)	2.82352941176471	0.09289194088370446	0.13727794185245706
D051220 (n=8)	D081120 (n=9)	9.481481481481481	0.0020755629257427034	0.010490616961634317
D051620 (n=7)	D052020 (n=7)	0.19999999999999574	0.6547208460185803	0.7113205453239249
D051620 (n=7)	D052420 (n=7)	0.03673469387754835	0.8480062142193152	0.8666437134329266
D051620 (n=7)	D052820 (n=7)	0.10204081632652873	0.7493941849625727	0.7866101490013461
D051620 (n=7)	D060220 (n=6)	0.5102040816326507	0.47505052405395376	0.5440849598154889
D051620 (n=7)	D060920 (n=8)	0.65625	0.4178869643175006	0.4882347698684366
D051620 (n=7)	D061620 (n=5)	3.4879120879120933	0.06181850640046697	0.10121692069090543
D051620 (n=7)	D062320 (n=8)	2.263392857142861	0.13246356680795063	0.18386733900208072
D051620 (n=7)	D070720 (n=8)	7.084821428571438	0.007773956552267275	0.022593061230026905
D051620 (n=7)	D071420 (n=8)	5.357142857142861	0.020637558243972145	0.045976780970312416
D051620 (n=7)	D072120 (n=9)	9.100840336134453	0.002554920858591013	0.011956239708723691
D051620 (n=7)	D072820 (n=9)	11.117647058823536	0.0008551019694724799	0.010166120984142744
D051620 (n=7)	D080420 (n=8)	4.339285714285715	0.03724254459597928	0.06844973611513978
D051620 (n=7)	D081120 (n=9)	6.725490196078432	0.009504460570637118	0.026199286394117987
D052020 (n=7)	D052420 (n=7)	1.1795918367346871	0.27743910513984543	0.34219942676400034
D052020 (n=7)	D052820 (n=7)	0.9183673469387799	0.3379040191030012	0.4081178412542742
D052020 (n=7)	D060220 (n=6)	0.020408163265308588	0.8864030063670568	0.903897802545354
D052020 (n=7)	D060920 (n=8)	1.9285714285714306	0.16491482255329715	0.22099536739851058
D052020 (n=7)	D061620 (n=5)	6.336263736263746	0.011829380109451598	0.031077185033305046
D052020 (n=7)	D062320 (n=8)	3.013392857142861	0.0825792741523263	0.12611726465326042
D052020 (n=7)	D070720 (n=8)	8.370535714285715	0.003813531882582067	0.014777436045005511
D052020 (n=7)	D071420 (n=8)	5.90625	0.015087255494406484	0.03652162734719873
D052020 (n=7)	D072120 (n=9)	10.422969187675072	0.0012445763775868267	0.010166120984142744
D052020 (n=7)	D072820 (n=9)	11.117647058823536	0.0008551019694724799	0.010166120984142744
D052020 (n=7)	D080420 (n=8)	6.482142857142861	0.010896354195387424	0.0289531697191723
D052020 (n=7)	D081120 (n=9)	7.868347338935585	0.005030761104030931	0.017200764068929286
D052420 (n=7)	D052820 (n=7)	0.03673469387754835	0.8480062142193152	0.8666437134329266
D052420 (n=7)	D060220 (n=6)	0.7346938775510168	0.39136593830755306	0.4618912723680512
D052420 (n=7)	D060920 (n=8)	0.4821428571428612	0.48745329036403295	0.5541950611718224
D052420 (n=7)	D061620 (n=5)	3.4879120879120933	0.06181850640046697	0.10121692069090543
D052420 (n=7)	D062320 (n=8)	3.4285714285714377	0.06407750645105947	0.10274496724049256
D052420 (n=7)	D070720 (n=8)	5.357142857142861	0.020637558243972145	0.045976780970312416
D052420 (n=7)	D071420 (n=8)	5.90625	0.015087255494406484	0.03652162734719873
D052420 (n=7)	D072120 (n=9)	7.868347338935585	0.005030761104030931	0.017200764068929286
D052420 (n=7)	D072820 (n=9)	11.117647058823536	0.0008551019694724799	0.010166120984142744
D052420 (n=7)	D080420 (n=8)	4.339285714285715	0.03724254459597928	0.06844973611513978
D052420 (n=7)	D081120 (n=9)	7.868347338935585	0.005030761104030931	0.017200764068929286
D052820 (n=7)	D060220 (n=6)	0.7346938775510168	0.39136593830755306	0.4618912723680512
D052820 (n=7)	D060920 (n=8)	0.3348214285714306	0.5628337539173243	0.6182118647820963
D052820 (n=7)	D061620 (n=5)	1.9054945054945094	0.16746459631208535	0.22376734852045888
D052820 (n=7)	D062320 (n=8)	1.6205357142857153	0.20301710604920983	0.2629608755233498
D052820 (n=7)	D070720 (n=8)	4.834821428571438	0.02789052912024638	0.05833288654022505
D052820 (n=7)	D071420 (n=8)	5.357142857142861	0.020637558243972145	0.045976780970312416
D052820 (n=7)	D072120 (n=9)	7.285714285714285	0.0069505089430837285	0.020986926354116454
D052820 (n=7)	D072820 (n=9)	10.422969187675072	0.0012445763775868267	0.010166120984142744
D052820 (n=7)	D080420 (n=8)	4.339285714285715	0.03724254459597928	0.06844973611513978
D052820 (n=7)	D081120 (n=9)	7.285714285714285	0.0069505089430837285	0.020986926354116454
D060220 (n=6)	D060920 (n=8)	1.0666666666666629	0.30169958247834583	0.36821602585939844
D060220 (n=6)	D061620 (n=5)	2.13333333333334	0.14412703481601052	0.19886964744642402
D060220 (n=6)	D062320 (n=8)	1.6666666666666643	0.19670560245894353	0.2583844778062394
D060220 (n=6)	D070720 (n=8)	6.016666666666666	0.014171388254012329	0.0357646960885741
D060220 (n=6)	D071420 (n=8)	5.399999999999999	0.020136751550346346	0.045976780970312416
D060220 (n=6)	D072120 (n=9)	6.7222222222222285	0.009521891184098796	0.026199286394117987
D060220 (n=6)	D072820 (n=9)	8.0	0.004677734981047276	0.016604173787686895
D060220 (n=6)	D080420 (n=8)	3.75	0.052807511416113395	0.0886479884783131
D060220 (n=6)	D081120 (n=9)	6.7222222222222285	0.009521891184098796	0.026199286394117987
D060920 (n=8)	D061620 (n=5)	0.34285714285714874	0.5581846494226539	0.6182118647820963
D060920 (n=8)	D062320 (n=8)	1.334558823529413	0.2479958148314818	0.3094345354700073
D060920 (n=8)	D070720 (n=8)	4.411764705882355	0.0356919001168044	0.06844973611513978
D060920 (n=8)	D071420 (n=8)	5.834558823529413	0.0157143497722189	0.03747268022606045
D060920 (n=8)	D072120 (n=9)	6.2592592592592595	0.01235458501787193	0.03207712718455729
D060920 (n=8)	D072820 (n=9)	10.083333333333329	0.0014961642897455534	0.010166120984142744
D060920 (n=8)	D080420 (n=8)	2.82352941176471	0.09289194088370446	0.13727794185245706
D060920 (n=8)	D081120 (n=9)	6.75	0.0093747684594349	0.026199286394117987
D061620 (n=5)	D062320 (n=8)	0.5357142857142847	0.46421431277103187	0.5329868035519255
D061620 (n=5)	D070720 (n=8)	3.085714285714282	0.07898257926378266	0.12244137554226897
D061620 (n=5)	D071420 (n=8)	2.5928571428571487	0.10734653699381075	0.15358812216037537
D061620 (n=5)	D072120 (n=9)	3.7377777777777723	0.05319514804201966	0.08897749582568036
D061620 (n=5)	D072820 (n=9)	9.0	0.0026997960632601883	0.011956239708723691
D061620 (n=5)	D080420 (n=8)	0.19285714285714306	0.6605492052016728	0.7159799077360789
D061620 (n=5)	D081120 (n=9)	5.444444444444443	0.01963065725729074	0.045189384280397
D062320 (n=8)	D070720 (n=8)	1.334558823529413	0.2479958148314818	0.3094345354700073
D062320 (n=8)	D071420 (n=8)	2.481617647058826	0.11518373151505139	0.16357168844992373
D062320 (n=8)	D072120 (n=9)	1.3333333333333357	0.24821307898991984	0.3094345354700073
D062320 (n=8)	D072820 (n=9)	3.342592592592588	0.06750816200747833	0.10787386712535196
D062320 (n=8)	D080420 (n=8)	0.17647058823529704	0.6744240722352912	0.7276268992793745
D062320 (n=8)	D081120 (n=9)	2.0833333333333357	0.14891467317876134	0.20306546342558365
D070720 (n=8)	D071420 (n=8)	0.397058823529413	0.528612125255687	0.5937310102509528
D070720 (n=8)	D072120 (n=9)	0.009259259259259522	0.9233418401809054	0.9333781645306978
D070720 (n=8)	D072820 (n=9)	0.0833333333333357	0.7728299926844444	0.807563924939925
D070720 (n=8)	D080420 (n=8)	0.5404411764705941	0.4622499461255404	0.5320451112583572
D070720 (n=8)	D081120 (n=9)	0.14814814814815236	0.7003113729368862	0.7468917165496607
D071420 (n=8)	D072120 (n=9)	0.4537037037037024	0.5005813519490327	0.5649765258648064
D071420 (n=8)	D072820 (n=9)	1.1203703703703667	0.289838717607506	0.3556068698878372
D071420 (n=8)	D080420 (n=8)	1.588235294117652	0.2075784423356198	0.2673794340334161
D071420 (n=8)	D081120 (n=9)	3.0	0.08326451666355042	0.12611726465326042
D072120 (n=9)	D072820 (n=9)	0.7037037037037024	0.4015419876158456	0.47150763697315207
D072120 (n=9)	D080420 (n=8)	0.3333333333333357	0.5637028616507718	0.6182118647820963
D072120 (n=9)	D081120 (n=9)	0.048732943469779855	0.8252828980151854	0.8565994365559402
D072820 (n=9)	D080420 (n=8)	2.0833333333333357	0.14891467317876134	0.20306546342558365
D072820 (n=9)	D081120 (n=9)	0.8596491228070136	0.3538369006847303	0.42272014896071136
D080420 (n=8)	D081120 (n=9)	0.5925925925925881	0.4414183267820554	0.5118691320540044
