# Supplementary material for: Stability and volatility shape the gut bacteriome and Kazachstania slooffiae dynamics in preweaning, nursery and adult pigs
Source: Sci Rep. 2022 Sep 5;12:15080. doi: 10.1038/s41598-022-19093-9 (PMC9445069; doi:10.1038/s41598-022-19093-9)
Supplement: Supplementary file 4 — Supplementary Information 4. [file 41598_2022_19093_MOESM4_ESM.qzv › 40103518-09bc-431a-96fb-58964e2d3fe1/data/column-Day.jsonp]

load_data('Day',{"name":null,"index":["D030920 (n=2)","D031320 (n=7)","D031720 (n=3)","D032120 (n=6)","D032520 (n=8)","D032920 (n=9)","D040220 (n=8)","D040620 (n=8)","D041020 (n=9)","D041420 (n=8)","D041820 (n=7)","D042220 (n=9)","D042620 (n=6)","D043020 (n=6)","D050420 (n=7)","D050820 (n=8)","D051220 (n=8)","D051620 (n=7)","D052020 (n=7)","D052420 (n=7)","D052820 (n=7)","D060220 (n=6)","D060920 (n=8)","D061620 (n=5)","D062320 (n=8)","D070720 (n=8)","D071420 (n=8)","D072120 (n=9)","D072820 (n=9)","D080420 (n=8)","D081120 (n=9)"],"data":[[3.6873834584,2.952482801],[3.6890279012,4.9665053649,5.3768424595,4.73316574,3.4634964827,4.6168837781,4.3731136612],[4.1819107896,6.1629770233,5.1430698218],[5.0554462792,4.7698990158,5.7229751317,5.7430749717,3.2120881258,5.6131944071],[5.3356026248,3.8538051552,5.302475616,4.5184753831,5.9140932705,5.9169692521,5.9450408171,5.6488078734],[5.5992999759,6.5669358296,5.7763501701,6.9049972955,5.7112949906,6.3457270652,6.2758685632,5.9317289403,5.9517512931],[6.1309809467,6.1246697052,6.883284325,6.0646567085,6.6543839496,6.5120846322,6.1399143565,6.5925346384],[6.4581724362,6.6623020781,5.9688854873,5.6758888242,6.8008838065,6.6111313956,6.5970331929,4.6541502722],[7.4279911158,6.6988797183,5.4900546081,6.0657893155,5.9903488637,6.3573723425,6.3335992272,6.8045175732,5.826115706],[6.0146898959,6.1701301153,6.0555708398,6.0205412794,7.1957718095,6.0824039831,6.0786447715,5.4348970141],[7.1707934213,6.2708647062,5.5406141537,6.2009831846,6.5577905615,5.7006046597,5.7000915406],[7.3857274105,6.4851647188,5.1887394131,6.5426262754,6.5878868274,5.9031039515,6.1102120416,5.8711621562,5.8693436535],[6.4378888316,6.6581685169,6.1181235745,6.5061231821,6.3039402675,6.6961315676],[6.1312571676,6.3379305569,6.0075203792,6.2363261687,6.6025817419,6.6875548133],[6.0836417354,5.9662584072,7.0727399376,5.7749740155,6.8466056116,6.9292046293,6.6973689124],[7.1656728808,6.4154800254,6.1171590638,6.926780306,6.2884198201,6.0114453862,6.8340064066,7.0575065289],[6.529183876,7.0935568866,7.0735679503,6.3822555906,7.0778861923,6.939354245,6.4538702422,6.0411956395],[6.6642325731,7.1197111015,6.7272882946,6.956706421,6.8489998999,6.686616468,6.7339642771],[6.7481542094,6.5365523882,6.9995747739,5.5232099477,6.7395762477,6.7260802557,6.8562092828],[5.8386107723,5.8344783194,6.834295644,6.915260263,7.0562796445,6.9487905038,7.079828003],[6.6900606935,6.9405401057,6.5010530605,6.7654529417,6.7916140644,7.3196368753,6.9468135488],[6.8319117146,7.4217840843,6.6139912446,5.731460497,6.7566112756,6.6859395001],[7.1843442659,6.0838029493,6.9183970746,7.4428264205,5.8038625916,6.9532261483,7.1327712213,6.8279444214],[6.7528614712,7.1081500949,7.0603275102,7.083436857,7.1946178674],[6.9682331996,7.1200351319,6.0020242117,7.2184951581,6.457238132,7.3384929453,7.7776997761,7.60904637],[6.7576025096,7.6357786147,7.347060966,7.6861361327,7.2269543945,7.7709326726,7.7750991976,6.922762555],[7.7456583668,7.7563038379,7.7150735934,6.344321506,6.9971371357,7.7215483804,7.7983516477,7.6258597188],[7.4682516895,7.5767777232,7.0076463379,7.804330877,7.2024818327,6.9234283898,7.421573944,7.2824861323,7.82009109],[7.5108258837,7.5309873149,7.3343801146,7.7787592353,7.208369652,7.6487753673,7.4813061437,7.6560836217,7.3648373434],[7.6244718624,7.0428250631,7.3199305501,7.8190550679,6.9996888447,7.5224796886,7.0583921363,6.3309166669],[6.6249552504,7.4346733769,7.4405455738,7.3744609761,7.4445357925,7.6347088983,7.5594832346,7.4556888306,7.4731653282]]},{"initial": 225, "filtered": 225},{"H": 151.30075797162533, "p": 3.942240874864863e-18},'<table border="0" class="dataframe table table-striped table-hover">  <thead>    <tr style="text-align: right;">      <th></th>      <th></th>      <th>H</th>      <th>p-value</th>      <th>q-value</th>    </tr>    <tr>      <th>Group 1</th>      <th>Group 2</th>      <th></th>      <th></th>      <th></th>    </tr>  </thead>  <tbody>    <tr>      <th rowspan="30" valign="top">D030920 (n=2)</th>      <th>D031320 (n=7)</th>      <td>3.085714</td>      <td>0.078983</td>      <td>0.122441</td>    </tr>    <tr>      <th>D031720 (n=3)</th>      <td>3.000000</td>      <td>0.083265</td>      <td>0.126117</td>    </tr>    <tr>      <th>D032120 (n=6)</th>      <td>2.777778</td>      <td>0.095581</td>      <td>0.140205</td>    </tr>    <tr>      <th>D032520 (n=8)</th>      <td>4.363636</td>      <td>0.036714</td>      <td>0.068450</td>    </tr>    <tr>      <th>D032920 (n=9)</th>      <td>4.500000</td>      <td>0.033895</td>      <td>0.067644</td>    </tr>    <tr>      <th>D040220 (n=8)</th>      <td>4.363636</td>      <td>0.036714</td>      <td>0.068450</td>    </tr>    <tr>      <th>D040620 (n=8)</th>      <td>4.363636</td>      <td>0.036714</td>      <td>0.068450</td>    </tr>    <tr>      <th>D041020 (n=9)</th>      <td>4.500000</td>      <td>0.033895</td>      <td>0.067644</td>    </tr>    <tr>      <th>D041420 (n=8)</th>      <td>4.363636</td>      <td>0.036714</td>      <td>0.068450</td>    </tr>    <tr>      <th>D041820 (n=7)</th>      <td>4.200000</td>      <td>0.040424</td>      <td>0.071745</td>    </tr>    <tr>      <th>D042220 (n=9)</th>      <td>4.500000</td>      <td>0.033895</td>      <td>0.067644</td>    </tr>    <tr>      <th>D042620 (n=6)</th>      <td>4.000000</td>      <td>0.045500</td>      <td>0.078653</td>    </tr>    <tr>      <th>D043020 (n=6)</th>      <td>4.000000</td>      <td>0.045500</td>      <td>0.078653</td>    </tr>    <tr>      <th>D050420 (n=7)</th>      <td>4.200000</td>      <td>0.040424</td>      <td>0.071745</td>    </tr>    <tr>      <th>D050820 (n=8)</th>      <td>4.363636</td>      <td>0.036714</td>      <td>0.068450</td>    </tr>    <tr>      <th>D051220 (n=8)</th>      <td>4.363636</td>      <td>0.036714</td>      <td>0.068450</td>    </tr>    <tr>      <th>D051620 (n=7)</th>      <td>4.200000</td>      <td>0.040424</td>      <td>0.071745</td>    </tr>    <tr>      <th>D052020 (n=7)</th>      <td>4.200000</td>      <td>0.040424</td>      <td>0.071745</td>    </tr>    <tr>      <th>D052420 (n=7)</th>      <td>4.200000</td>      <td>0.040424</td>      <td>0.071745</td>    </tr>    <tr>      <th>D052820 (n=7)</th>      <td>4.200000</td>      <td>0.040424</td>      <td>0.071745</td>    </tr>    <tr>      <th>D060220 (n=6)</th>      <td>4.000000</td>      <td>0.045500</td>      <td>0.078653</td>    </tr>    <tr>      <th>D060920 (n=8)</th>      <td>4.363636</td>      <td>0.036714</td>      <td>0.068450</td>    </tr>    <tr>      <th>D061620 (n=5)</th>      <td>3.750000</td>      <td>0.052808</td>      <td>0.088648</td>    </tr>    <tr>      <th>D062320 (n=8)</th>      <td>4.363636</td>      <td>0.036714</td>      <td>0.068450</td>    </tr>    <tr>      <th>D070720 (n=8)</th>      <td>4.363636</td>      <td>0.036714</td>      <td>0.068450</td>    </tr>    <tr>      <th>D071420 (n=8)</th>      <td>4.363636</td>      <td>0.036714</td>      <td>0.068450</td>    </tr>    <tr>      <th>D072120 (n=9)</th>      <td>4.500000</td>      <td>0.033895</td>      <td>0.067644</td>    </tr>    <tr>      <th>D072820 (n=9)</th>      <td>4.500000</td>      <td>0.033895</td>      <td>0.067644</td>    </tr>    <tr>      <th>D080420 (n=8)</th>      <td>4.363636</td>      <td>0.036714</td>      <td>0.068450</td>    </tr>    <tr>      <th>D081120 (n=9)</th>      <td>4.500000</td>      <td>0.033895</td>      <td>0.067644</td>    </tr>    <tr>      <th rowspan="29" valign="top">D031320 (n=7)</th>      <th>D031720 (n=3)</th>      <td>1.051948</td>      <td>0.305059</td>      <td>0.371341</td>    </tr>    <tr>      <th>D032120 (n=6)</th>      <td>2.469388</td>      <td>0.116083</td>      <td>0.163572</td>    </tr>    <tr>      <th>D032520 (n=8)</th>      <td>3.870536</td>      <td>0.049141</td>      <td>0.084631</td>    </tr>    <tr>      <th>D032920 (n=9)</th>      <td>11.117647</td>      <td>0.000855</td>      <td>0.010166</td>    </tr>    <tr>      <th>D040220 (n=8)</th>      <td>10.500000</td>      <td>0.001194</td>      <td>0.010166</td>    </tr>    <tr>      <th>D040620 (n=8)</th>      <td>8.370536</td>      <td>0.003814</td>      <td>0.014777</td>    </tr>    <tr>      <th>D041020 (n=9)</th>      <td>11.117647</td>      <td>0.000855</td>      <td>0.010166</td>    </tr>    <tr>      <th>D041420 (n=8)</th>      <td>10.500000</td>      <td>0.001194</td>      <td>0.010166</td>    </tr>    <tr>      <th>D041820 (n=7)</th>      <td>9.800000</td>      <td>0.001745</td>      <td>0.010166</td>    </tr>    <tr>      <th>D042220 (n=9)</th>      <td>10.422969</td>      <td>0.001245</td>      <td>0.010166</td>    </tr>    <tr>      <th>D042620 (n=6)</th>      <td>9.000000</td>      <td>0.002700</td>      <td>0.011956</td>    </tr>    <tr>      <th>D043020 (n=6)</th>      <td>9.000000</td>      <td>0.002700</td>      <td>0.011956</td>    </tr>    <tr>      <th>D050420 (n=7)</th>      <td>9.800000</td>      <td>0.001745</td>      <td>0.010166</td>    </tr>    <tr>      <th>D050820 (n=8)</th>      <td>10.500000</td>      <td>0.001194</td>      <td>0.010166</td>    </tr>    <tr>      <th>D051220 (n=8)</th>      <td>10.500000</td>      <td>0.001194</td>      <td>0.010166</td>    </tr>    <tr>      <th>D051620 (n=7)</th>      <td>9.800000</td>      <td>0.001745</td>      <td>0.010166</td>    </tr>    <tr>      <th>D052020 (n=7)</th>      <td>9.800000</td>      <td>0.001745</td>      <td>0.010166</td>    </tr>    <tr>      <th>D052420 (n=7)</th>      <td>9.800000</td>      <td>0.001745</td>      <td>0.010166</td>    </tr>    <tr>      <th>D052820 (n=7)</th>      <td>9.800000</td>      <td>0.001745</td>      <td>0.010166</td>    </tr>    <tr>      <th>D060220 (n=6)</th>      <td>9.000000</td>      <td>0.002700</td>      <td>0.011956</td>    </tr>    <tr>      <th>D060920 (n=8)</th>      <td>10.500000</td>      <td>0.001194</td>      <td>0.010166</td>    </tr>    <tr>      <th>D061620 (n=5)</th>      <td>8.076923</td>      <td>0.004483</td>      <td>0.016604</td>    </tr>    <tr>      <th>D062320 (n=8)</th>      <td>10.500000</td>      <td>0.001194</td>      <td>0.010166</td>    </tr>    <tr>      <th>D070720 (n=8)</th>      <td>10.500000</td>      <td>0.001194</td>      <td>0.010166</td>    </tr>    <tr>      <th>D071420 (n=8)</th>      <td>10.500000</td>      <td>0.001194</td>      <td>0.010166</td>    </tr>    <tr>      <th>D072120 (n=9)</th>      <td>11.117647</td>      <td>0.000855</td>      <td>0.010166</td>    </tr>    <tr>      <th>D072820 (n=9)</th>      <td>11.117647</td>      <td>0.000855</td>      <td>0.010166</td>    </tr>    <tr>      <th>D080420 (n=8)</th>      <td>10.500000</td>      <td>0.001194</td>      <td>0.010166</td>    </tr>    <tr>      <th>D081120 (n=9)</th>      <td>11.117647</td>      <td>0.000855</td>      <td>0.010166</td>    </tr>    <tr>      <th rowspan="28" valign="top">D031720 (n=3)</th>      <th>D032120 (n=6)</th>      <td>0.066667</td>      <td>0.796253</td>      <td>0.828317</td>    </tr>    <tr>      <th>D032520 (n=8)</th>      <td>0.041667</td>      <td>0.838256</td>      <td>0.866198</td>    </tr>    <tr>      <th>D032920 (n=9)</th>      <td>2.470085</td>      <td>0.116032</td>      <td>0.163572</td>    </tr>    <tr>      <th>D040220 (n=8)</th>      <td>2.666667</td>      <td>0.102470</td>      <td>0.147977</td>    </tr>    <tr>      <th>D040620 (n=8)</th>      <td>2.666667</td>      <td>0.102470</td>      <td>0.147977</td>    </tr>    <tr>      <th>D041020 (n=9)</th>      <td>3.085470</td>      <td>0.078994</td>      <td>0.122441</td>    </tr>    <tr>      <th>D041420 (n=8)</th>      <td>1.500000</td>      <td>0.220671</td>      <td>0.281902</td>    </tr>    <tr>      <th>D041820 (n=7)</th>      <td>2.922078</td>      <td>0.087375</td>      <td>0.131487</td>    </tr>    <tr>      <th>D042220 (n=9)</th>      <td>2.470085</td>      <td>0.116032</td>      <td>0.163572</td>    </tr>    <tr>      <th>D042620 (n=6)</th>      <td>4.266667</td>      <td>0.038867</td>      <td>0.070598</td>    </tr>    <tr>      <th>D043020 (n=6)</th>      <td>3.266667</td>      <td>0.070701</td>      <td>0.112205</td>    </tr>    <tr>      <th>D050420 (n=7)</th>      <td>2.922078</td>      <td>0.087375</td>      <td>0.131487</td>    </tr>    <tr>      <th>D050820 (n=8)</th>      <td>4.166667</td>      <td>0.041227</td>      <td>0.072615</td>    </tr>    <tr>      <th>D051220 (n=8)</th>      <td>5.041667</td>      <td>0.024745</td>      <td>0.054020</td>    </tr>    <tr>      <th>D051620 (n=7)</th>      <td>5.727273</td>      <td>0.016703</td>      <td>0.039031</td>    </tr>    <tr>      <th>D052020 (n=7)</th>      <td>4.688312</td>      <td>0.030368</td>      <td>0.062209</td>    </tr>    <tr>      <th>D052420 (n=7)</th>      <td>3.753247</td>      <td>0.052705</td>      <td>0.088648</td>    </tr>    <tr>      <th>D052820 (n=7)</th>      <td>5.727273</td>      <td>0.016703</td>      <td>0.039031</td>    </tr>    <tr>      <th>D060220 (n=6)</th>      <td>4.266667</td>      <td>0.038867</td>      <td>0.070598</td>    </tr>    <tr>      <th>D060920 (n=8)</th>      <td>4.166667</td>      <td>0.041227</td>      <td>0.072615</td>    </tr>    <tr>      <th>D061620 (n=5)</th>      <td>5.000000</td>      <td>0.025347</td>      <td>0.054567</td>    </tr>    <tr>      <th>D062320 (n=8)</th>      <td>5.041667</td>      <td>0.024745</td>      <td>0.054020</td>    </tr>    <tr>      <th>D070720 (n=8)</th>      <td>6.000000</td>      <td>0.014306</td>      <td>0.035765</td>    </tr>    <tr>      <th>D071420 (n=8)</th>      <td>6.000000</td>      <td>0.014306</td>      <td>0.035765</td>    </tr>    <tr>      <th>D072120 (n=9)</th>      <td>6.230769</td>      <td>0.012555</td>      <td>0.032077</td>    </tr>    <tr>      <th>D072820 (n=9)</th>      <td>6.230769</td>      <td>0.012555</td>      <td>0.032077</td>    </tr>    <tr>      <th>D080420 (n=8)</th>      <td>6.000000</td>      <td>0.014306</td>      <td>0.035765</td>    </tr>    <tr>      <th>D081120 (n=9)</th>      <td>6.230769</td>      <td>0.012555</td>      <td>0.032077</td>    </tr>    <tr>      <th rowspan="27" valign="top">D032120 (n=6)</th>      <th>D032520 (n=8)</th>      <td>0.600000</td>      <td>0.438578</td>      <td>0.509847</td>    </tr>    <tr>      <th>D032920 (n=9)</th>      <td>6.722222</td>      <td>0.009522</td>      <td>0.026199</td>    </tr>    <tr>      <th>D040220 (n=8)</th>      <td>9.600000</td>      <td>0.001946</td>      <td>0.010166</td>    </tr>    <tr>      <th>D040620 (n=8)</th>      <td>4.816667</td>      <td>0.028186</td>      <td>0.058333</td>    </tr>    <tr>      <th>D041020 (n=9)</th>      <td>8.000000</td>      <td>0.004678</td>      <td>0.016604</td>    </tr>    <tr>      <th>D041420 (n=8)</th>      <td>7.350000</td>      <td>0.006706</td>      <td>0.020516</td>    </tr>    <tr>      <th>D041820 (n=7)</th>      <td>4.000000</td>      <td>0.045500</td>      <td>0.078653</td>    </tr>    <tr>      <th>D042220 (n=9)</th>      <td>8.000000</td>      <td>0.004678</td>      <td>0.016604</td>    </tr>    <tr>      <th>D042620 (n=6)</th>      <td>8.307692</td>      <td>0.003948</td>      <td>0.014924</td>    </tr>    <tr>      <th>D043020 (n=6)</th>      <td>8.307692</td>      <td>0.003948</td>      <td>0.014924</td>    </tr>    <tr>      <th>D050420 (n=7)</th>      <td>9.000000</td>      <td>0.002700</td>      <td>0.011956</td>    </tr>    <tr>      <th>D050820 (n=8)</th>      <td>9.600000</td>      <td>0.001946</td>      <td>0.010166</td>    </tr>    <tr>      <th>D051220 (n=8)</th>      <td>9.600000</td>      <td>0.001946</td>      <td>0.010166</td>    </tr>    <tr>      <th>D051620 (n=7)</th>      <td>9.000000</td>      <td>0.002700</td>      <td>0.011956</td>    </tr>    <tr>      <th>D052020 (n=7)</th>      <td>6.612245</td>      <td>0.010128</td>      <td>0.027381</td>    </tr>    <tr>      <th>D052420 (n=7)</th>      <td>9.000000</td>      <td>0.002700</td>      <td>0.011956</td>    </tr>    <tr>      <th>D052820 (n=7)</th>      <td>9.000000</td>      <td>0.002700</td>      <td>0.011956</td>    </tr>    <tr>      <th>D060220 (n=6)</th>      <td>7.410256</td>      <td>0.006485</td>      <td>0.020516</td>    </tr>    <tr>      <th>D060920 (n=8)</th>      <td>9.600000</td>      <td>0.001946</td>      <td>0.010166</td>    </tr>    <tr>      <th>D061620 (n=5)</th>      <td>7.500000</td>      <td>0.006170</td>      <td>0.019786</td>    </tr>    <tr>      <th>D062320 (n=8)</th>      <td>9.600000</td>      <td>0.001946</td>      <td>0.010166</td>    </tr>    <tr>      <th>D070720 (n=8)</th>      <td>9.600000</td>      <td>0.001946</td>      <td>0.010166</td>    </tr>    <tr>      <th>D071420 (n=8)</th>      <td>9.600000</td>      <td>0.001946</td>      <td>0.010166</td>    </tr>    <tr>      <th>D072120 (n=9)</th>      <td>10.125000</td>      <td>0.001463</td>      <td>0.010166</td>    </tr>    <tr>      <th>D072820 (n=9)</th>      <td>10.125000</td>      <td>0.001463</td>      <td>0.010166</td>    </tr>    <tr>      <th>D080420 (n=8)</th>      <td>9.600000</td>      <td>0.001946</td>      <td>0.010166</td>    </tr>    <tr>      <th>D081120 (n=9)</th>      <td>10.125000</td>      <td>0.001463</td>      <td>0.010166</td>    </tr>    <tr>      <th rowspan="26" valign="top">D032520 (n=8)</th>      <th>D032920 (n=9)</th>      <td>5.787037</td>      <td>0.016145</td>      <td>0.038108</td>    </tr>    <tr>      <th>D040220 (n=8)</th>      <td>11.294118</td>      <td>0.000778</td>      <td>0.010166</td>    </tr>    <tr>      <th>D040620 (n=8)</th>      <td>5.834559</td>      <td>0.015714</td>      <td>0.037473</td>    </tr>    <tr>      <th>D041020 (n=9)</th>      <td>7.787037</td>      <td>0.005262</td>      <td>0.017731</td>    </tr>    <tr>      <th>D041420 (n=8)</th>      <td>8.647059</td>      <td>0.003276</td>      <td>0.013362</td>    </tr>    <tr>      <th>D041820 (n=7)</th>      <td>4.339286</td>      <td>0.037243</td>      <td>0.068450</td>    </tr>    <tr>      <th>D042220 (n=9)</th>      <td>4.083333</td>      <td>0.043308</td>      <td>0.075994</td>    </tr>    <tr>      <th>D042620 (n=6)</th>      <td>9.600000</td>      <td>0.001946</td>      <td>0.010166</td>    </tr>    <tr>      <th>D043020 (n=6)</th>      <td>9.600000</td>      <td>0.001946</td>      <td>0.010166</td>    </tr>    <tr>      <th>D050420 (n=7)</th>      <td>8.370536</td>      <td>0.003814</td>      <td>0.014777</td>    </tr>    <tr>      <th>D050820 (n=8)</th>      <td>11.294118</td>      <td>0.000778</td>      <td>0.010166</td>    </tr>    <tr>      <th>D051220 (n=8)</th>      <td>11.294118</td>      <td>0.000778</td>      <td>0.010166</td>    </tr>    <tr>      <th>D051620 (n=7)</th>      <td>10.500000</td>      <td>0.001194</td>      <td>0.010166</td>    </tr>    <tr>      <th>D052020 (n=7)</th>      <td>7.714286</td>      <td>0.005479</td>      <td>0.017940</td>    </tr>    <tr>      <th>D052420 (n=7)</th>      <td>6.482143</td>      <td>0.010896</td>      <td>0.028953</td>    </tr>    <tr>      <th>D052820 (n=7)</th>      <td>10.500000</td>      <td>0.001194</td>      <td>0.010166</td>    </tr>    <tr>      <th>D060220 (n=6)</th>      <td>7.350000</td>      <td>0.006706</td>      <td>0.020516</td>    </tr>    <tr>      <th>D060920 (n=8)</th>      <td>9.275735</td>      <td>0.002322</td>      <td>0.011487</td>    </tr>    <tr>      <th>D061620 (n=5)</th>      <td>8.571429</td>      <td>0.003415</td>      <td>0.013808</td>    </tr>    <tr>      <th>D062320 (n=8)</th>      <td>11.294118</td>      <td>0.000778</td>      <td>0.010166</td>    </tr>    <tr>      <th>D070720 (n=8)</th>      <td>11.294118</td>      <td>0.000778</td>      <td>0.010166</td>    </tr>    <tr>      <th>D071420 (n=8)</th>      <td>11.294118</td>      <td>0.000778</td>      <td>0.010166</td>    </tr>    <tr>      <th>D072120 (n=9)</th>      <td>12.000000</td>      <td>0.000532</td>      <td>0.010166</td>    </tr>    <tr>      <th>D072820 (n=9)</th>      <td>12.000000</td>      <td>0.000532</td>      <td>0.010166</td>    </tr>    <tr>      <th>D080420 (n=8)</th>      <td>11.294118</td>      <td>0.000778</td>      <td>0.010166</td>    </tr>    <tr>      <th>D081120 (n=9)</th>      <td>12.000000</td>      <td>0.000532</td>      <td>0.010166</td>    </tr>    <tr>      <th rowspan="25" valign="top">D032920 (n=9)</th>      <th>D040220 (n=8)</th>      <td>2.083333</td>      <td>0.148915</td>      <td>0.203065</td>    </tr>    <tr>      <th>D040620 (n=8)</th>      <td>0.750000</td>      <td>0.386476</td>      <td>0.459620</td>    </tr>    <tr>      <th>D041020 (n=9)</th>      <td>0.859649</td>      <td>0.353837</td>      <td>0.422720</td>    </tr>    <tr>      <th>D041420 (n=8)</th>      <td>0.083333</td>      <td>0.772830</td>      <td>0.807564</td>    </tr>    <tr>      <th>D041820 (n=7)</th>      <td>0.137255</td>      <td>0.711025</td>      <td>0.754856</td>    </tr>    <tr>      <th>D042220 (n=9)</th>      <td>0.157895</td>      <td>0.691102</td>      <td>0.742177</td>    </tr>    <tr>      <th>D042620 (n=6)</th>      <td>2.722222</td>      <td>0.098960</td>      <td>0.144706</td>    </tr>    <tr>      <th>D043020 (n=6)</th>      <td>1.388889</td>      <td>0.238593</td>      <td>0.303130</td>    </tr>    <tr>      <th>D050420 (n=7)</th>      <td>2.355742</td>      <td>0.124822</td>      <td>0.174302</td>    </tr>    <tr>      <th>D050820 (n=8)</th>      <td>4.481481</td>      <td>0.034264</td>      <td>0.068089</td>    </tr>    <tr>      <th>D051220 (n=8)</th>      <td>6.259259</td>      <td>0.012355</td>      <td>0.032077</td>    </tr>    <tr>      <th>D051620 (n=7)</th>      <td>7.868347</td>      <td>0.005031</td>      <td>0.017201</td>    </tr>    <tr>      <th>D052020 (n=7)</th>      <td>3.050420</td>      <td>0.080716</td>      <td>0.124695</td>    </tr>    <tr>      <th>D052420 (n=7)</th>      <td>3.834734</td>      <td>0.050201</td>      <td>0.085507</td>    </tr>    <tr>      <th>D052820 (n=7)</th>      <td>7.868347</td>      <td>0.005031</td>      <td>0.017201</td>    </tr>    <tr>      <th>D060220 (n=6)</th>      <td>3.555556</td>      <td>0.059346</td>      <td>0.097858</td>    </tr>    <tr>      <th>D060920 (n=8)</th>      <td>5.787037</td>      <td>0.016145</td>      <td>0.038108</td>    </tr>    <tr>      <th>D061620 (n=5)</th>      <td>8.217778</td>      <td>0.004148</td>      <td>0.015556</td>    </tr>    <tr>      <th>D062320 (n=8)</th>      <td>8.333333</td>      <td>0.003892</td>      <td>0.014924</td>    </tr>    <tr>      <th>D070720 (n=8)</th>      <td>11.342593</td>      <td>0.000757</td>      <td>0.010166</td>    </tr>    <tr>      <th>D071420 (n=8)</th>      <td>10.083333</td>      <td>0.001496</td>      <td>0.010166</td>    </tr>    <tr>      <th>D072120 (n=9)</th>      <td>12.789474</td>      <td>0.000349</td>      <td>0.010166</td>    </tr>    <tr>      <th>D072820 (n=9)</th>      <td>12.789474</td>      <td>0.000349</td>      <td>0.010166</td>    </tr>    <tr>      <th>D080420 (n=8)</th>      <td>10.083333</td>      <td>0.001496</td>      <td>0.010166</td>    </tr>    <tr>      <th>D081120 (n=9)</th>      <td>12.165692</td>      <td>0.000487</td>      <td>0.010166</td>    </tr>    <tr>      <th rowspan="24" valign="top">D040220 (n=8)</th>      <th>D040620 (n=8)</th>      <td>0.044118</td>      <td>0.833635</td>      <td>0.863341</td>    </tr>    <tr>      <th>D041020 (n=9)</th>      <td>0.231481</td>      <td>0.630428</td>      <td>0.686531</td>    </tr>    <tr>      <th>D041420 (n=8)</th>      <td>3.573529</td>      <td>0.058707</td>      <td>0.097149</td>    </tr>    <tr>      <th>D041820 (n=7)</th>      <td>0.656250</td>      <td>0.417887</td>      <td>0.488235</td>    </tr>    <tr>      <th>D042220 (n=9)</th>      <td>1.564815</td>      <td>0.210962</td>      <td>0.270240</td>    </tr>    <tr>      <th>D042620 (n=6)</th>      <td>0.150000</td>      <td>0.698535</td>      <td>0.746710</td>    </tr>    <tr>      <th>D043020 (n=6)</th>      <td>0.000000</td>      <td>1.000000</td>      <td>1.000000</td>    </tr>    <tr>      <th>D050420 (n=7)</th>      <td>0.120536</td>      <td>0.728454</td>      <td>0.766360</td>    </tr>    <tr>      <th>D050820 (n=8)</th>      <td>0.705882</td>      <td>0.400814</td>      <td>0.471508</td>    </tr>    <tr>      <th>D051220 (n=8)</th>      <td>1.863971</td>      <td>0.172167</td>      <td>0.228736</td>    </tr>    <tr>      <th>D051620 (n=7)</th>      <td>7.084821</td>      <td>0.007774</td>      <td>0.022593</td>    </tr>    <tr>      <th>D052020 (n=7)</th>      <td>2.263393</td>      <td>0.132464</td>      <td>0.183867</td>    </tr>    <tr>      <th>D052420 (n=7)</th>      <td>1.620536</td>      <td>0.203017</td>      <td>0.262961</td>    </tr>    <tr>      <th>D052820 (n=7)</th>      <td>5.906250</td>      <td>0.015087</td>      <td>0.036522</td>    </tr>    <tr>      <th>D060220 (n=6)</th>      <td>2.016667</td>      <td>0.155580</td>      <td>0.210305</td>    </tr>    <tr>      <th>D060920 (n=8)</th>      <td>2.823529</td>      <td>0.092892</td>      <td>0.137278</td>    </tr>    <tr>      <th>D061620 (n=5)</th>      <td>7.735714</td>      <td>0.005414</td>      <td>0.017940</td>    </tr>    <tr>      <th>D062320 (n=8)</th>      <td>4.411765</td>      <td>0.035692</td>      <td>0.068450</td>    </tr>    <tr>      <th>D070720 (n=8)</th>      <td>10.599265</td>      <td>0.001131</td>      <td>0.010166</td>    </tr>    <tr>      <th>D071420 (n=8)</th>      <td>8.647059</td>      <td>0.003276</td>      <td>0.013362</td>    </tr>    <tr>      <th>D072120 (n=9)</th>      <td>12.000000</td>      <td>0.000532</td>      <td>0.010166</td>    </tr>    <tr>      <th>D072820 (n=9)</th>      <td>12.000000</td>      <td>0.000532</td>      <td>0.010166</td>    </tr>    <tr>      <th>D080420 (n=8)</th>      <td>8.647059</td>      <td>0.003276</td>      <td>0.013362</td>    </tr>    <tr>      <th>D081120 (n=9)</th>      <td>10.703704</td>      <td>0.001069</td>      <td>0.010166</td>    </tr>    <tr>      <th rowspan="23" valign="top">D040620 (n=8)</th>      <th>D041020 (n=9)</th>      <td>0.037037</td>      <td>0.847390</td>      <td>0.866644</td>    </tr>    <tr>      <th>D041420 (n=8)</th>      <td>0.275735</td>      <td>0.599510</td>      <td>0.654395</td>    </tr>    <tr>      <th>D041820 (n=7)</th>      <td>0.334821</td>      <td>0.562834</td>      <td>0.618212</td>    </tr>    <tr>      <th>D042220 (n=9)</th>      <td>0.333333</td>      <td>0.563703</td>      <td>0.618212</td>    </tr>    <tr>      <th>D042620 (n=6)</th>      <td>0.066667</td>      <td>0.796253</td>      <td>0.828317</td>    </tr>    <tr>      <th>D043020 (n=6)</th>      <td>0.000000</td>      <td>1.000000</td>      <td>1.000000</td>    </tr>    <tr>      <th>D050420 (n=7)</th>      <td>1.339286</td>      <td>0.247160</td>      <td>0.309435</td>    </tr>    <tr>      <th>D050820 (n=8)</th>      <td>1.588235</td>      <td>0.207578</td>      <td>0.267379</td>    </tr>    <tr>      <th>D051220 (n=8)</th>      <td>1.863971</td>      <td>0.172167</td>      <td>0.228736</td>    </tr>    <tr>      <th>D051620 (n=7)</th>      <td>7.714286</td>      <td>0.005479</td>      <td>0.017940</td>    </tr>    <tr>      <th>D052020 (n=7)</th>      <td>2.625000</td>      <td>0.105193</td>      <td>0.150971</td>    </tr>    <tr>      <th>D052420 (n=7)</th>      <td>3.428571</td>      <td>0.064078</td>      <td>0.102745</td>    </tr>    <tr>      <th>D052820 (n=7)</th>      <td>5.906250</td>      <td>0.015087</td>      <td>0.036522</td>    </tr>    <tr>      <th>D060220 (n=6)</th>      <td>3.266667</td>      <td>0.070701</td>      <td>0.112205</td>    </tr>    <tr>      <th>D060920 (n=8)</th>      <td>4.863971</td>      <td>0.027423</td>      <td>0.058227</td>    </tr>    <tr>      <th>D061620 (n=5)</th>      <td>7.735714</td>      <td>0.005414</td>      <td>0.017940</td>    </tr>    <tr>      <th>D062320 (n=8)</th>      <td>5.338235</td>      <td>0.020863</td>      <td>0.045977</td>    </tr>    <tr>      <th>D070720 (n=8)</th>      <td>10.599265</td>      <td>0.001131</td>      <td>0.010166</td>    </tr>    <tr>      <th>D071420 (n=8)</th>      <td>8.040441</td>      <td>0.004574</td>      <td>0.016604</td>    </tr>    <tr>      <th>D072120 (n=9)</th>      <td>12.000000</td>      <td>0.000532</td>      <td>0.010166</td>    </tr>    <tr>      <th>D072820 (n=9)</th>      <td>12.000000</td>      <td>0.000532</td>      <td>0.010166</td>    </tr>    <tr>      <th>D080420 (n=8)</th>      <td>8.040441</td>      <td>0.004574</td>      <td>0.016604</td>    </tr>    <tr>      <th>D081120 (n=9)</th>      <td>10.703704</td>      <td>0.001069</td>      <td>0.010166</td>    </tr>    <tr>      <th rowspan="22" valign="top">D041020 (n=9)</th>      <th>D041420 (n=8)</th>      <td>0.453704</td>      <td>0.500581</td>      <td>0.564977</td>    </tr>    <tr>      <th>D041820 (n=7)</th>      <td>0.473389</td>      <td>0.491432</td>      <td>0.557356</td>    </tr>    <tr>      <th>D042220 (n=9)</th>      <td>0.157895</td>      <td>0.691102</td>      <td>0.742177</td>    </tr>    <tr>      <th>D042620 (n=6)</th>      <td>0.347222</td>      <td>0.555690</td>      <td>0.618212</td>    </tr>    <tr>      <th>D043020 (n=6)</th>      <td>0.013889</td>      <td>0.906186</td>      <td>0.919736</td>    </tr>    <tr>      <th>D050420 (n=7)</th>      <td>0.338936</td>      <td>0.560444</td>      <td>0.618212</td>    </tr>    <tr>      <th>D050820 (n=8)</th>      <td>1.564815</td>      <td>0.210962</td>      <td>0.270240</td>    </tr>    <tr>      <th>D051220 (n=8)</th>      <td>2.675926</td>      <td>0.101876</td>      <td>0.147977</td>    </tr>    <tr>      <th>D051620 (n=7)</th>      <td>3.834734</td>      <td>0.050201</td>      <td>0.085507</td>    </tr>    <tr>      <th>D052020 (n=7)</th>      <td>1.750700</td>      <td>0.185789</td>      <td>0.244736</td>    </tr>    <tr>      <th>D052420 (n=7)</th>      <td>1.750700</td>      <td>0.185789</td>      <td>0.244736</td>    </tr>    <tr>      <th>D052820 (n=7)</th>      <td>3.834734</td>      <td>0.050201</td>      <td>0.085507</td>    </tr>    <tr>      <th>D060220 (n=6)</th>      <td>1.125000</td>      <td>0.288844</td>      <td>0.355324</td>    </tr>    <tr>      <th>D060920 (n=8)</th>      <td>3.000000</td>      <td>0.083265</td>      <td>0.126117</td>    </tr>    <tr>      <th>D061620 (n=5)</th>      <td>4.840000</td>      <td>0.027807</td>      <td>0.058333</td>    </tr>    <tr>      <th>D062320 (n=8)</th>      <td>4.898148</td>      <td>0.026886</td>      <td>0.057348</td>    </tr>    <tr>      <th>D070720 (n=8)</th>      <td>8.898148</td>      <td>0.002855</td>      <td>0.012178</td>    </tr>    <tr>      <th>D071420 (n=8)</th>      <td>8.898148</td>      <td>0.002855</td>      <td>0.012178</td>    </tr>    <tr>      <th>D072120 (n=9)</th>      <td>9.826511</td>      <td>0.001720</td>      <td>0.010166</td>    </tr>    <tr>      <th>D072820 (n=9)</th>      <td>10.964912</td>      <td>0.000929</td>      <td>0.010166</td>    </tr>    <tr>      <th>D080420 (n=8)</th>      <td>6.750000</td>      <td>0.009375</td>      <td>0.026199</td>    </tr>    <tr>      <th>D081120 (n=9)</th>      <td>10.387914</td>      <td>0.001268</td>      <td>0.010166</td>    </tr>    <tr>      <th rowspan="21" valign="top">D041420 (n=8)</th>      <th>D041820 (n=7)</th>      <td>0.120536</td>      <td>0.728454</td>      <td>0.766360</td>    </tr>    <tr>      <th>D042220 (n=9)</th>      <td>0.037037</td>      <td>0.847390</td>      <td>0.866644</td>    </tr>    <tr>      <th>D042620 (n=6)</th>      <td>4.816667</td>      <td>0.028186</td>      <td>0.058333</td>    </tr>    <tr>      <th>D043020 (n=6)</th>      <td>2.016667</td>      <td>0.155580</td>      <td>0.210305</td>    </tr>    <tr>      <th>D050420 (n=7)</th>      <td>0.857143</td>      <td>0.354539</td>      <td>0.422720</td>    </tr>    <tr>      <th>D050820 (n=8)</th>      <td>3.187500</td>      <td>0.074203</td>      <td>0.116965</td>    </tr>    <tr>      <th>D051220 (n=8)</th>      <td>4.411765</td>      <td>0.035692</td>      <td>0.068450</td>    </tr>    <tr>      <th>D051620 (n=7)</th>      <td>5.906250</td>      <td>0.015087</td>      <td>0.036522</td>    </tr>    <tr>      <th>D052020 (n=7)</th>      <td>3.013393</td>      <td>0.082579</td>      <td>0.126117</td>    </tr>    <tr>      <th>D052420 (n=7)</th>      <td>1.084821</td>      <td>0.297621</td>      <td>0.364195</td>    </tr>    <tr>      <th>D052820 (n=7)</th>      <td>6.482143</td>      <td>0.010896</td>      <td>0.028953</td>    </tr>    <tr>      <th>D060220 (n=6)</th>      <td>2.816667</td>      <td>0.093290</td>      <td>0.137278</td>    </tr>    <tr>      <th>D060920 (n=8)</th>      <td>3.573529</td>      <td>0.058707</td>      <td>0.097149</td>    </tr>    <tr>      <th>D061620 (n=5)</th>      <td>4.821429</td>      <td>0.028108</td>      <td>0.058333</td>    </tr>    <tr>      <th>D062320 (n=8)</th>      <td>5.338235</td>      <td>0.020863</td>      <td>0.045977</td>    </tr>    <tr>      <th>D070720 (n=8)</th>      <td>9.926471</td>      <td>0.001629</td>      <td>0.010166</td>    </tr>    <tr>      <th>D071420 (n=8)</th>      <td>9.926471</td>      <td>0.001629</td>      <td>0.010166</td>    </tr>    <tr>      <th>D072120 (n=9)</th>      <td>10.703704</td>      <td>0.001069</td>      <td>0.010166</td>    </tr>    <tr>      <th>D072820 (n=9)</th>      <td>12.000000</td>      <td>0.000532</td>      <td>0.010166</td>    </tr>    <tr>      <th>D080420 (n=8)</th>      <td>8.647059</td>      <td>0.003276</td>      <td>0.013362</td>    </tr>    <tr>      <th>D081120 (n=9)</th>      <td>11.342593</td>      <td>0.000757</td>      <td>0.010166</td>    </tr>    <tr>      <th rowspan="20" valign="top">D041820 (n=7)</th>      <th>D042220 (n=9)</th>      <td>0.137255</td>      <td>0.711025</td>      <td>0.754856</td>    </tr>    <tr>      <th>D042620 (n=6)</th>      <td>1.653061</td>      <td>0.198543</td>      <td>0.258606</td>    </tr>    <tr>      <th>D043020 (n=6)</th>      <td>0.734694</td>      <td>0.391366</td>      <td>0.461891</td>    </tr>    <tr>      <th>D050420 (n=7)</th>      <td>1.179592</td>      <td>0.277439</td>      <td>0.342199</td>    </tr>    <tr>      <th>D050820 (n=8)</th>      <td>1.928571</td>      <td>0.164915</td>      <td>0.220995</td>    </tr>    <tr>      <th>D051220 (n=8)</th>      <td>2.625000</td>      <td>0.105193</td>      <td>0.150971</td>    </tr>    <tr>      <th>D051620 (n=7)</th>      <td>5.000000</td>      <td>0.025347</td>      <td>0.054567</td>    </tr>    <tr>      <th>D052020 (n=7)</th>      <td>1.800000</td>      <td>0.179712</td>      <td>0.238081</td>    </tr>    <tr>      <th>D052420 (n=7)</th>      <td>2.159184</td>      <td>0.141720</td>      <td>0.196130</td>    </tr>    <tr>      <th>D052820 (n=7)</th>      <td>5.000000</td>      <td>0.025347</td>      <td>0.054567</td>    </tr>    <tr>      <th>D060220 (n=6)</th>      <td>3.448980</td>      <td>0.063291</td>      <td>0.102544</td>    </tr>    <tr>      <th>D060920 (n=8)</th>      <td>3.428571</td>      <td>0.064078</td>      <td>0.102745</td>    </tr>    <tr>      <th>D061620 (n=5)</th>      <td>4.806593</td>      <td>0.028351</td>      <td>0.058333</td>    </tr>    <tr>      <th>D062320 (n=8)</th>      <td>5.357143</td>      <td>0.020638</td>      <td>0.045977</td>    </tr>    <tr>      <th>D070720 (n=8)</th>      <td>9.053571</td>      <td>0.002622</td>      <td>0.011956</td>    </tr>    <tr>      <th>D071420 (n=8)</th>      <td>8.370536</td>      <td>0.003814</td>      <td>0.014777</td>    </tr>    <tr>      <th>D072120 (n=9)</th>      <td>9.750700</td>      <td>0.001793</td>      <td>0.010166</td>    </tr>    <tr>      <th>D072820 (n=9)</th>      <td>11.117647</td>      <td>0.000855</td>      <td>0.010166</td>    </tr>    <tr>      <th>D080420 (n=8)</th>      <td>7.084821</td>      <td>0.007774</td>      <td>0.022593</td>    </tr>    <tr>      <th>D081120 (n=9)</th>      <td>10.422969</td>      <td>0.001245</td>      <td>0.010166</td>    </tr>    <tr>      <th rowspan="19" valign="top">D042220 (n=9)</th>      <th>D042620 (n=6)</th>      <td>1.388889</td>      <td>0.238593</td>      <td>0.303130</td>    </tr>    <tr>      <th>D043020 (n=6)</th>      <td>0.888889</td>      <td>0.345779</td>      <td>0.416547</td>    </tr>    <tr>      <th>D050420 (n=7)</th>      <td>1.011204</td>      <td>0.314614</td>      <td>0.381973</td>    </tr>    <tr>      <th>D050820 (n=8)</th>      <td>2.083333</td>      <td>0.148915</td>      <td>0.203065</td>    </tr>    <tr>      <th>D051220 (n=8)</th>      <td>2.370370</td>      <td>0.123658</td>      <td>0.173195</td>    </tr>    <tr>      <th>D051620 (n=7)</th>      <td>6.725490</td>      <td>0.009504</td>      <td>0.026199</td>    </tr>    <tr>      <th>D052020 (n=7)</th>      <td>2.691877</td>      <td>0.100861</td>      <td>0.147023</td>    </tr>    <tr>      <th>D052420 (n=7)</th>      <td>1.235294</td>      <td>0.266380</td>      <td>0.331194</td>    </tr>    <tr>      <th>D052820 (n=7)</th>      <td>5.672269</td>      <td>0.017235</td>      <td>0.040072</td>    </tr>    <tr>      <th>D060220 (n=6)</th>      <td>3.125000</td>      <td>0.077100</td>      <td>0.121120</td>    </tr>    <tr>      <th>D060920 (n=8)</th>      <td>3.000000</td>      <td>0.083265</td>      <td>0.126117</td>    </tr>    <tr>      <th>D061620 (n=5)</th>      <td>5.444444</td>      <td>0.019631</td>      <td>0.045189</td>    </tr>    <tr>      <th>D062320 (n=8)</th>      <td>4.898148</td>      <td>0.026886</td>      <td>0.057348</td>    </tr>    <tr>      <th>D070720 (n=8)</th>      <td>9.481481</td>      <td>0.002076</td>      <td>0.010491</td>    </tr>    <tr>      <th>D071420 (n=8)</th>      <td>8.898148</td>      <td>0.002855</td>      <td>0.012178</td>    </tr>    <tr>      <th>D072120 (n=9)</th>      <td>10.387914</td>      <td>0.001268</td>      <td>0.010166</td>    </tr>    <tr>      <th>D072820 (n=9)</th>      <td>10.964912</td>      <td>0.000929</td>      <td>0.010166</td>    </tr>    <tr>      <th>D080420 (n=8)</th>      <td>7.259259</td>      <td>0.007054</td>      <td>0.021161</td>    </tr>    <tr>      <th>D081120 (n=9)</th>      <td>11.557505</td>      <td>0.000675</td>      <td>0.010166</td>    </tr>    <tr>      <th rowspan="18" valign="top">D042620 (n=6)</th>      <th>D043020 (n=6)</th>      <td>0.641026</td>      <td>0.423340</td>      <td>0.493366</td>    </tr>    <tr>      <th>D050420 (n=7)</th>      <td>0.183673</td>      <td>0.668235</td>      <td>0.722626</td>    </tr>    <tr>      <th>D050820 (n=8)</th>      <td>0.150000</td>      <td>0.698535</td>      <td>0.746710</td>    </tr>    <tr>      <th>D051220 (n=8)</th>      <td>1.350000</td>      <td>0.245278</td>      <td>0.309435</td>    </tr>    <tr>      <th>D051620 (n=7)</th>      <td>7.367347</td>      <td>0.006642</td>      <td>0.020516</td>    </tr>    <tr>      <th>D052020 (n=7)</th>      <td>3.448980</td>      <td>0.063291</td>      <td>0.102544</td>    </tr>    <tr>      <th>D052420 (n=7)</th>      <td>1.653061</td>      <td>0.198543</td>      <td>0.258606</td>    </tr>    <tr>      <th>D052820 (n=7)</th>      <td>5.897959</td>      <td>0.015158</td>      <td>0.036522</td>    </tr>    <tr>      <th>D060220 (n=6)</th>      <td>2.076923</td>      <td>0.149541</td>      <td>0.203324</td>    </tr>    <tr>      <th>D060920 (n=8)</th>      <td>2.400000</td>      <td>0.121335</td>      <td>0.170456</td>    </tr>    <tr>      <th>D061620 (n=5)</th>      <td>7.500000</td>      <td>0.006170</td>      <td>0.019786</td>    </tr>    <tr>      <th>D062320 (n=8)</th>      <td>3.750000</td>      <td>0.052808</td>      <td>0.088648</td>    </tr>    <tr>      <th>D070720 (n=8)</th>      <td>9.600000</td>      <td>0.001946</td>      <td>0.010166</td>    </tr>    <tr>      <th>D071420 (n=8)</th>      <td>6.666667</td>      <td>0.009823</td>      <td>0.026712</td>    </tr>    <tr>      <th>D072120 (n=9)</th>      <td>10.125000</td>      <td>0.001463</td>      <td>0.010166</td>    </tr>    <tr>      <th>D072820 (n=9)</th>      <td>10.125000</td>      <td>0.001463</td>      <td>0.010166</td>    </tr>    <tr>      <th>D080420 (n=8)</th>      <td>6.666667</td>      <td>0.009823</td>      <td>0.026712</td>    </tr>    <tr>      <th>D081120 (n=9)</th>      <td>8.680556</td>      <td>0.003216</td>      <td>0.013362</td>    </tr>    <tr>      <th rowspan="17" valign="top">D043020 (n=6)</th>      <th>D050420 (n=7)</th>      <td>0.326531</td>      <td>0.567709</td>      <td>0.621141</td>    </tr>    <tr>      <th>D050820 (n=8)</th>      <td>1.350000</td>      <td>0.245278</td>      <td>0.309435</td>    </tr>    <tr>      <th>D051220 (n=8)</th>      <td>2.816667</td>      <td>0.093290</td>      <td>0.137278</td>    </tr>    <tr>      <th>D051620 (n=7)</th>      <td>7.367347</td>      <td>0.006642</td>      <td>0.020516</td>    </tr>    <tr>      <th>D052020 (n=7)</th>      <td>3.448980</td>      <td>0.063291</td>      <td>0.102544</td>    </tr>    <tr>      <th>D052420 (n=7)</th>      <td>1.653061</td>      <td>0.198543</td>      <td>0.258606</td>    </tr>    <tr>      <th>D052820 (n=7)</th>      <td>7.367347</td>      <td>0.006642</td>      <td>0.020516</td>    </tr>    <tr>      <th>D060220 (n=6)</th>      <td>2.564103</td>      <td>0.109315</td>      <td>0.155924</td>    </tr>    <tr>      <th>D060920 (n=8)</th>      <td>2.816667</td>      <td>0.093290</td>      <td>0.137278</td>    </tr>    <tr>      <th>D061620 (n=5)</th>      <td>7.500000</td>      <td>0.006170</td>      <td>0.019786</td>    </tr>    <tr>      <th>D062320 (n=8)</th>      <td>4.266667</td>      <td>0.038867</td>      <td>0.070598</td>    </tr>    <tr>      <th>D070720 (n=8)</th>      <td>9.600000</td>      <td>0.001946</td>      <td>0.010166</td>    </tr>    <tr>      <th>D071420 (n=8)</th>      <td>8.066667</td>      <td>0.004509</td>      <td>0.016604</td>    </tr>    <tr>      <th>D072120 (n=9)</th>      <td>10.125000</td>      <td>0.001463</td>      <td>0.010166</td>    </tr>    <tr>      <th>D072820 (n=9)</th>      <td>10.125000</td>      <td>0.001463</td>      <td>0.010166</td>    </tr>    <tr>      <th>D080420 (n=8)</th>      <td>7.350000</td>      <td>0.006706</td>      <td>0.020516</td>    </tr>    <tr>      <th>D081120 (n=9)</th>      <td>9.388889</td>      <td>0.002183</td>      <td>0.010915</td>    </tr>    <tr>      <th rowspan="16" valign="top">D050420 (n=7)</th>      <th>D050820 (n=8)</th>      <td>0.334821</td>      <td>0.562834</td>      <td>0.618212</td>    </tr>    <tr>      <th>D051220 (n=8)</th>      <td>1.339286</td>      <td>0.247160</td>      <td>0.309435</td>    </tr>    <tr>      <th>D051620 (n=7)</th>      <td>0.918367</td>      <td>0.337904</td>      <td>0.408118</td>    </tr>    <tr>      <th>D052020 (n=7)</th>      <td>0.036735</td>      <td>0.848006</td>      <td>0.866644</td>    </tr>    <tr>      <th>D052420 (n=7)</th>      <td>0.493878</td>      <td>0.482203</td>      <td>0.550920</td>    </tr>    <tr>      <th>D052820 (n=7)</th>      <td>1.179592</td>      <td>0.277439</td>      <td>0.342199</td>    </tr>    <tr>      <th>D060220 (n=6)</th>      <td>0.000000</td>      <td>1.000000</td>      <td>1.000000</td>    </tr>    <tr>      <th>D060920 (n=8)</th>      <td>1.928571</td>      <td>0.164915</td>      <td>0.220995</td>    </tr>    <tr>      <th>D061620 (n=5)</th>      <td>4.806593</td>      <td>0.028351</td>      <td>0.058333</td>    </tr>    <tr>      <th>D062320 (n=8)</th>      <td>4.339286</td>      <td>0.037243</td>      <td>0.068450</td>    </tr>    <tr>      <th>D070720 (n=8)</th>      <td>7.084821</td>      <td>0.007774</td>      <td>0.022593</td>    </tr>    <tr>      <th>D071420 (n=8)</th>      <td>7.084821</td>      <td>0.007774</td>      <td>0.022593</td>    </tr>    <tr>      <th>D072120 (n=9)</th>      <td>9.100840</td>      <td>0.002555</td>      <td>0.011956</td>    </tr>    <tr>      <th>D072820 (n=9)</th>      <td>11.117647</td>      <td>0.000855</td>      <td>0.010166</td>    </tr>    <tr>      <th>D080420 (n=8)</th>      <td>5.906250</td>      <td>0.015087</td>      <td>0.036522</td>    </tr>    <tr>      <th>D081120 (n=9)</th>      <td>8.473389</td>      <td>0.003604</td>      <td>0.014446</td>    </tr>    <tr>      <th rowspan="15" valign="top">D050820 (n=8)</th>      <th>D051220 (n=8)</th>      <td>0.540441</td>      <td>0.462250</td>      <td>0.532045</td>    </tr>    <tr>      <th>D051620 (n=7)</th>      <td>0.482143</td>      <td>0.487453</td>      <td>0.554195</td>    </tr>    <tr>      <th>D052020 (n=7)</th>      <td>0.013393</td>      <td>0.907869</td>      <td>0.919736</td>    </tr>    <tr>      <th>D052420 (n=7)</th>      <td>0.013393</td>      <td>0.907869</td>      <td>0.919736</td>    </tr>    <tr>      <th>D052820 (n=7)</th>      <td>0.857143</td>      <td>0.354539</td>      <td>0.422720</td>    </tr>    <tr>      <th>D060220 (n=6)</th>      <td>0.000000</td>      <td>1.000000</td>      <td>1.000000</td>    </tr>    <tr>      <th>D060920 (n=8)</th>      <td>0.540441</td>      <td>0.462250</td>      <td>0.532045</td>    </tr>    <tr>      <th>D061620 (n=5)</th>      <td>3.621429</td>      <td>0.057040</td>      <td>0.095066</td>    </tr>    <tr>      <th>D062320 (n=8)</th>      <td>3.187500</td>      <td>0.074203</td>      <td>0.116965</td>    </tr>    <tr>      <th>D070720 (n=8)</th>      <td>6.893382</td>      <td>0.008652</td>      <td>0.024833</td>    </tr>    <tr>      <th>D071420 (n=8)</th>      <td>6.893382</td>      <td>0.008652</td>      <td>0.024833</td>    </tr>    <tr>      <th>D072120 (n=9)</th>      <td>8.898148</td>      <td>0.002855</td>      <td>0.012178</td>    </tr>    <tr>      <th>D072820 (n=9)</th>      <td>12.000000</td>      <td>0.000532</td>      <td>0.010166</td>    </tr>    <tr>      <th>D080420 (n=8)</th>      <td>5.338235</td>      <td>0.020863</td>      <td>0.045977</td>    </tr>    <tr>      <th>D081120 (n=9)</th>      <td>9.481481</td>      <td>0.002076</td>      <td>0.010491</td>    </tr>    <tr>      <th rowspan="14" valign="top">D051220 (n=8)</th>      <th>D051620 (n=7)</th>      <td>0.334821</td>      <td>0.562834</td>      <td>0.618212</td>    </tr>    <tr>      <th>D052020 (n=7)</th>      <td>0.120536</td>      <td>0.728454</td>      <td>0.766360</td>    </tr>    <tr>      <th>D052420 (n=7)</th>      <td>0.120536</td>      <td>0.728454</td>      <td>0.766360</td>    </tr>    <tr>      <th>D052820 (n=7)</th>      <td>0.334821</td>      <td>0.562834</td>      <td>0.618212</td>    </tr>    <tr>      <th>D060220 (n=6)</th>      <td>0.000000</td>      <td>1.000000</td>      <td>1.000000</td>    </tr>    <tr>      <th>D060920 (n=8)</th>      <td>0.397059</td>      <td>0.528612</td>      <td>0.593731</td>    </tr>    <tr>      <th>D061620 (n=5)</th>      <td>3.085714</td>      <td>0.078983</td>      <td>0.122441</td>    </tr>    <tr>      <th>D062320 (n=8)</th>      <td>2.823529</td>      <td>0.092892</td>      <td>0.137278</td>    </tr>    <tr>      <th>D070720 (n=8)</th>      <td>6.352941</td>      <td>0.011719</td>      <td>0.030961</td>    </tr>    <tr>      <th>D071420 (n=8)</th>      <td>5.338235</td>      <td>0.020863</td>      <td>0.045977</td>    </tr>    <tr>      <th>D072120 (n=9)</th>      <td>7.787037</td>      <td>0.005262</td>      <td>0.017731</td>    </tr>    <tr>      <th>D072820 (n=9)</th>      <td>12.000000</td>      <td>0.000532</td>      <td>0.010166</td>    </tr>    <tr>      <th>D080420 (n=8)</th>      <td>2.823529</td>      <td>0.092892</td>      <td>0.137278</td>    </tr>    <tr>      <th>D081120 (n=9)</th>      <td>9.481481</td>      <td>0.002076</td>      <td>0.010491</td>    </tr>    <tr>      <th rowspan="13" valign="top">D051620 (n=7)</th>      <th>D052020 (n=7)</th>      <td>0.200000</td>      <td>0.654721</td>      <td>0.711321</td>    </tr>    <tr>      <th>D052420 (n=7)</th>      <td>0.036735</td>      <td>0.848006</td>      <td>0.866644</td>    </tr>    <tr>      <th>D052820 (n=7)</th>      <td>0.102041</td>      <td>0.749394</td>      <td>0.786610</td>    </tr>    <tr>      <th>D060220 (n=6)</th>      <td>0.510204</td>      <td>0.475051</td>      <td>0.544085</td>    </tr>    <tr>      <th>D060920 (n=8)</th>      <td>0.656250</td>      <td>0.417887</td>      <td>0.488235</td>    </tr>    <tr>      <th>D061620 (n=5)</th>      <td>3.487912</td>      <td>0.061819</td>      <td>0.101217</td>    </tr>    <tr>      <th>D062320 (n=8)</th>      <td>2.263393</td>      <td>0.132464</td>      <td>0.183867</td>    </tr>    <tr>      <th>D070720 (n=8)</th>      <td>7.084821</td>      <td>0.007774</td>      <td>0.022593</td>    </tr>    <tr>      <th>D071420 (n=8)</th>      <td>5.357143</td>      <td>0.020638</td>      <td>0.045977</td>    </tr>    <tr>      <th>D072120 (n=9)</th>      <td>9.100840</td>      <td>0.002555</td>      <td>0.011956</td>    </tr>    <tr>      <th>D072820 (n=9)</th>      <td>11.117647</td>      <td>0.000855</td>      <td>0.010166</td>    </tr>    <tr>      <th>D080420 (n=8)</th>      <td>4.339286</td>      <td>0.037243</td>      <td>0.068450</td>    </tr>    <tr>      <th>D081120 (n=9)</th>      <td>6.725490</td>      <td>0.009504</td>      <td>0.026199</td>    </tr>    <tr>      <th rowspan="12" valign="top">D052020 (n=7)</th>      <th>D052420 (n=7)</th>      <td>1.179592</td>      <td>0.277439</td>      <td>0.342199</td>    </tr>    <tr>      <th>D052820 (n=7)</th>      <td>0.918367</td>      <td>0.337904</td>      <td>0.408118</td>    </tr>    <tr>      <th>D060220 (n=6)</th>      <td>0.020408</td>      <td>0.886403</td>      <td>0.903898</td>    </tr>    <tr>      <th>D060920 (n=8)</th>      <td>1.928571</td>      <td>0.164915</td>      <td>0.220995</td>    </tr>    <tr>      <th>D061620 (n=5)</th>      <td>6.336264</td>      <td>0.011829</td>      <td>0.031077</td>    </tr>    <tr>      <th>D062320 (n=8)</th>      <td>3.013393</td>      <td>0.082579</td>      <td>0.126117</td>    </tr>    <tr>      <th>D070720 (n=8)</th>      <td>8.370536</td>      <td>0.003814</td>      <td>0.014777</td>    </tr>    <tr>      <th>D071420 (n=8)</th>      <td>5.906250</td>      <td>0.015087</td>      <td>0.036522</td>    </tr>    <tr>      <th>D072120 (n=9)</th>      <td>10.422969</td>      <td>0.001245</td>      <td>0.010166</td>    </tr>    <tr>      <th>D072820 (n=9)</th>      <td>11.117647</td>      <td>0.000855</td>      <td>0.010166</td>    </tr>    <tr>      <th>D080420 (n=8)</th>      <td>6.482143</td>      <td>0.010896</td>      <td>0.028953</td>    </tr>    <tr>      <th>D081120 (n=9)</th>      <td>7.868347</td>      <td>0.005031</td>      <td>0.017201</td>    </tr>    <tr>      <th rowspan="11" valign="top">D052420 (n=7)</th>      <th>D052820 (n=7)</th>      <td>0.036735</td>      <td>0.848006</td>      <td>0.866644</td>    </tr>    <tr>      <th>D060220 (n=6)</th>      <td>0.734694</td>      <td>0.391366</td>      <td>0.461891</td>    </tr>    <tr>      <th>D060920 (n=8)</th>      <td>0.482143</td>      <td>0.487453</td>      <td>0.554195</td>    </tr>    <tr>      <th>D061620 (n=5)</th>      <td>3.487912</td>      <td>0.061819</td>      <td>0.101217</td>    </tr>    <tr>      <th>D062320 (n=8)</th>      <td>3.428571</td>      <td>0.064078</td>      <td>0.102745</td>    </tr>    <tr>      <th>D070720 (n=8)</th>      <td>5.357143</td>      <td>0.020638</td>      <td>0.045977</td>    </tr>    <tr>      <th>D071420 (n=8)</th>      <td>5.906250</td>      <td>0.015087</td>      <td>0.036522</td>    </tr>    <tr>      <th>D072120 (n=9)</th>      <td>7.868347</td>      <td>0.005031</td>      <td>0.017201</td>    </tr>    <tr>      <th>D072820 (n=9)</th>      <td>11.117647</td>      <td>0.000855</td>      <td>0.010166</td>    </tr>    <tr>      <th>D080420 (n=8)</th>      <td>4.339286</td>      <td>0.037243</td>      <td>0.068450</td>    </tr>    <tr>      <th>D081120 (n=9)</th>      <td>7.868347</td>      <td>0.005031</td>      <td>0.017201</td>    </tr>    <tr>      <th rowspan="10" valign="top">D052820 (n=7)</th>      <th>D060220 (n=6)</th>      <td>0.734694</td>      <td>0.391366</td>      <td>0.461891</td>    </tr>    <tr>      <th>D060920 (n=8)</th>      <td>0.334821</td>      <td>0.562834</td>      <td>0.618212</td>    </tr>    <tr>      <th>D061620 (n=5)</th>      <td>1.905495</td>      <td>0.167465</td>      <td>0.223767</td>    </tr>    <tr>      <th>D062320 (n=8)</th>      <td>1.620536</td>      <td>0.203017</td>      <td>0.262961</td>    </tr>    <tr>      <th>D070720 (n=8)</th>      <td>4.834821</td>      <td>0.027891</td>      <td>0.058333</td>    </tr>    <tr>      <th>D071420 (n=8)</th>      <td>5.357143</td>      <td>0.020638</td>      <td>0.045977</td>    </tr>    <tr>      <th>D072120 (n=9)</th>      <td>7.285714</td>      <td>0.006951</td>      <td>0.020987</td>    </tr>    <tr>      <th>D072820 (n=9)</th>      <td>10.422969</td>      <td>0.001245</td>      <td>0.010166</td>    </tr>    <tr>      <th>D080420 (n=8)</th>      <td>4.339286</td>      <td>0.037243</td>      <td>0.068450</td>    </tr>    <tr>      <th>D081120 (n=9)</th>      <td>7.285714</td>      <td>0.006951</td>      <td>0.020987</td>    </tr>    <tr>      <th rowspan="9" valign="top">D060220 (n=6)</th>      <th>D060920 (n=8)</th>      <td>1.066667</td>      <td>0.301700</td>      <td>0.368216</td>    </tr>    <tr>      <th>D061620 (n=5)</th>      <td>2.133333</td>      <td>0.144127</td>      <td>0.198870</td>    </tr>    <tr>      <th>D062320 (n=8)</th>      <td>1.666667</td>      <td>0.196706</td>      <td>0.258384</td>    </tr>    <tr>      <th>D070720 (n=8)</th>      <td>6.016667</td>      <td>0.014171</td>      <td>0.035765</td>    </tr>    <tr>      <th>D071420 (n=8)</th>      <td>5.400000</td>      <td>0.020137</td>      <td>0.045977</td>    </tr>    <tr>      <th>D072120 (n=9)</th>      <td>6.722222</td>      <td>0.009522</td>      <td>0.026199</td>    </tr>    <tr>      <th>D072820 (n=9)</th>      <td>8.000000</td>      <td>0.004678</td>      <td>0.016604</td>    </tr>    <tr>      <th>D080420 (n=8)</th>      <td>3.750000</td>      <td>0.052808</td>      <td>0.088648</td>    </tr>    <tr>      <th>D081120 (n=9)</th>      <td>6.722222</td>      <td>0.009522</td>      <td>0.026199</td>    </tr>    <tr>      <th rowspan="8" valign="top">D060920 (n=8)</th>      <th>D061620 (n=5)</th>      <td>0.342857</td>      <td>0.558185</td>      <td>0.618212</td>    </tr>    <tr>      <th>D062320 (n=8)</th>      <td>1.334559</td>      <td>0.247996</td>      <td>0.309435</td>    </tr>    <tr>      <th>D070720 (n=8)</th>      <td>4.411765</td>      <td>0.035692</td>      <td>0.068450</td>    </tr>    <tr>      <th>D071420 (n=8)</th>      <td>5.834559</td>      <td>0.015714</td>      <td>0.037473</td>    </tr>    <tr>      <th>D072120 (n=9)</th>      <td>6.259259</td>      <td>0.012355</td>      <td>0.032077</td>    </tr>    <tr>      <th>D072820 (n=9)</th>      <td>10.083333</td>      <td>0.001496</td>      <td>0.010166</td>    </tr>    <tr>      <th>D080420 (n=8)</th>      <td>2.823529</td>      <td>0.092892</td>      <td>0.137278</td>    </tr>    <tr>      <th>D081120 (n=9)</th>      <td>6.750000</td>      <td>0.009375</td>      <td>0.026199</td>    </tr>    <tr>      <th rowspan="7" valign="top">D061620 (n=5)</th>      <th>D062320 (n=8)</th>      <td>0.535714</td>      <td>0.464214</td>      <td>0.532987</td>    </tr>    <tr>      <th>D070720 (n=8)</th>      <td>3.085714</td>      <td>0.078983</td>      <td>0.122441</td>    </tr>    <tr>      <th>D071420 (n=8)</th>      <td>2.592857</td>      <td>0.107347</td>      <td>0.153588</td>    </tr>    <tr>      <th>D072120 (n=9)</th>      <td>3.737778</td>      <td>0.053195</td>      <td>0.088977</td>    </tr>    <tr>      <th>D072820 (n=9)</th>      <td>9.000000</td>      <td>0.002700</td>      <td>0.011956</td>    </tr>    <tr>      <th>D080420 (n=8)</th>      <td>0.192857</td>      <td>0.660549</td>      <td>0.715980</td>    </tr>    <tr>      <th>D081120 (n=9)</th>      <td>5.444444</td>      <td>0.019631</td>      <td>0.045189</td>    </tr>    <tr>      <th rowspan="6" valign="top">D062320 (n=8)</th>      <th>D070720 (n=8)</th>      <td>1.334559</td>      <td>0.247996</td>      <td>0.309435</td>    </tr>    <tr>      <th>D071420 (n=8)</th>      <td>2.481618</td>      <td>0.115184</td>      <td>0.163572</td>    </tr>    <tr>      <th>D072120 (n=9)</th>      <td>1.333333</td>      <td>0.248213</td>      <td>0.309435</td>    </tr>    <tr>      <th>D072820 (n=9)</th>      <td>3.342593</td>      <td>0.067508</td>      <td>0.107874</td>    </tr>    <tr>      <th>D080420 (n=8)</th>      <td>0.176471</td>      <td>0.674424</td>      <td>0.727627</td>    </tr>    <tr>      <th>D081120 (n=9)</th>      <td>2.083333</td>      <td>0.148915</td>      <td>0.203065</td>    </tr>    <tr>      <th rowspan="5" valign="top">D070720 (n=8)</th>      <th>D071420 (n=8)</th>      <td>0.397059</td>      <td>0.528612</td>      <td>0.593731</td>    </tr>    <tr>      <th>D072120 (n=9)</th>      <td>0.009259</td>      <td>0.923342</td>      <td>0.933378</td>    </tr>    <tr>      <th>D072820 (n=9)</th>      <td>0.083333</td>      <td>0.772830</td>      <td>0.807564</td>    </tr>    <tr>      <th>D080420 (n=8)</th>      <td>0.540441</td>      <td>0.462250</td>      <td>0.532045</td>    </tr>    <tr>      <th>D081120 (n=9)</th>      <td>0.148148</td>      <td>0.700311</td>      <td>0.746892</td>    </tr>    <tr>      <th rowspan="4" valign="top">D071420 (n=8)</th>      <th>D072120 (n=9)</th>      <td>0.453704</td>      <td>0.500581</td>      <td>0.564977</td>    </tr>    <tr>      <th>D072820 (n=9)</th>      <td>1.120370</td>      <td>0.289839</td>      <td>0.355607</td>    </tr>    <tr>      <th>D080420 (n=8)</th>      <td>1.588235</td>      <td>0.207578</td>      <td>0.267379</td>    </tr>    <tr>      <th>D081120 (n=9)</th>      <td>3.000000</td>      <td>0.083265</td>      <td>0.126117</td>    </tr>    <tr>      <th rowspan="3" valign="top">D072120 (n=9)</th>      <th>D072820 (n=9)</th>      <td>0.703704</td>      <td>0.401542</td>      <td>0.471508</td>    </tr>    <tr>      <th>D080420 (n=8)</th>      <td>0.333333</td>      <td>0.563703</td>      <td>0.618212</td>    </tr>    <tr>      <th>D081120 (n=9)</th>      <td>0.048733</td>      <td>0.825283</td>      <td>0.856599</td>    </tr>    <tr>      <th rowspan="2" valign="top">D072820 (n=9)</th>      <th>D080420 (n=8)</th>      <td>2.083333</td>      <td>0.148915</td>      <td>0.203065</td>    </tr>    <tr>      <th>D081120 (n=9)</th>      <td>0.859649</td>      <td>0.353837</td>      <td>0.422720</td>    </tr>    <tr>      <th>D080420 (n=8)</th>      <th>D081120 (n=9)</th>      <td>0.592593</td>      <td>0.441418</td>      <td>0.511869</td>    </tr>  </tbody></table>','kruskal-wallis-pairwise-Day.csv', 'shannon');
