# Supplementary material for: Stability and volatility shape the gut bacteriome and Kazachstania slooffiae dynamics in preweaning, nursery and adult pigs
Source: Sci Rep. 2022 Sep 5;12:15080. doi: 10.1038/s41598-022-19093-9 (PMC9445069; doi:10.1038/s41598-022-19093-9)
Supplement: Supplementary file 4 — Supplementary Information 4. [file 41598_2022_19093_MOESM4_ESM.qzv › 40103518-09bc-431a-96fb-58964e2d3fe1/data/kruskal-wallis-pairwise-PigNumber.csv]

Group 1	Group 2	H	p-value	q-value
pig-1 (n=21)	pig-10 (n=25)	0.03513677811548632	0.8513093377993859	0.9822800051531375
pig-1 (n=21)	pig-2 (n=24)	1.2939958592132257	0.25531286853096724	0.5991093366720865
pig-1 (n=21)	pig-3 (n=23)	2.9020013802622486	0.08846964655414624	0.4976417618670726
pig-1 (n=21)	pig-4 (n=4)	0.7912087912088026	0.3737348637126431	0.6496484041726969
pig-1 (n=21)	pig-5 (n=28)	0.14734693877551308	0.7010837216413716	0.9707624677407805
pig-1 (n=21)	pig-6 (n=25)	2.6992097264437405	0.10039800019553059	0.5019900009776529
pig-1 (n=21)	pig-7 (n=26)	2.3736263736263936	0.12340009909942516	0.5121759394473989
pig-1 (n=21)	pig-8 (n=26)	3.154304029304029	0.07572697644659593	0.4976417618670726
pig-1 (n=21)	pig-9 (n=23)	1.0447204968943993	0.3067261449365578	0.6273943873702319
pig-10 (n=25)	pig-2 (n=24)	0.7395999999999958	0.3897890425036181	0.6496484041726969
pig-10 (n=25)	pig-3 (n=23)	1.8272582076308765	0.17645173588565488	0.561215376265293
pig-10 (n=25)	pig-4 (n=4)	1.76400000000001	0.18412637278497457	0.561215376265293
pig-10 (n=25)	pig-5 (n=28)	0.015555555555550882	0.9007437088782144	0.9853985777928489
pig-10 (n=25)	pig-6 (n=25)	1.470588235294116	0.22525290636064998	0.5806885610843757
pig-10 (n=25)	pig-7 (n=26)	1.2358579881656908	0.26627081629870514	0.5991093366720865
pig-10 (n=25)	pig-8 (n=26)	1.1534911242603698	0.28281952579942565	0.6060418409987692
pig-10 (n=25)	pig-9 (n=23)	0.8059272404613864	0.36932710950823244	0.6496484041726969
pig-2 (n=24)	pig-3 (n=23)	0.40760869565215785	0.5231857390945693	0.8118399399743317
pig-2 (n=24)	pig-4 (n=4)	3.379310344827587	0.06601967502129265	0.4976417618670726
pig-2 (n=24)	pig-5 (n=28)	0.9110512129379913	0.33983565477930583	0.6496484041726969
pig-2 (n=24)	pig-6 (n=25)	0.048399999999986676	0.8258711547035944	0.9822800051531375
pig-2 (n=24)	pig-7 (n=26)	0.05429864253392225	0.8157453387131377	0.9822800051531375
pig-2 (n=24)	pig-8 (n=26)	0.0637254901960489	0.8007016948682978	0.9822800051531375
pig-2 (n=24)	pig-9 (n=23)	0.0040760869565019675	0.9490942518182208	0.9853985777928489
pig-3 (n=23)	pig-4 (n=4)	3.6521739130434696	0.05599607772154513	0.4976417618670726
pig-3 (n=23)	pig-5 (n=28)	2.351051122790267	0.12519856297603085	0.5121759394473989
pig-3 (n=23)	pig-6 (n=25)	0.11595385980479023	0.7334649756263675	0.9707624677407805
pig-3 (n=23)	pig-7 (n=26)	0.2508361204013454	0.6164869537916495	0.9247304306874743
pig-3 (n=23)	pig-8 (n=26)	0.13003344481606405	0.7183973647063986	0.9707624677407805
pig-3 (n=23)	pig-9 (n=23)	0.4789043960905701	0.48891899969515906	0.7857626780815056
pig-4 (n=4)	pig-5 (n=28)	1.7175324675324646	0.19001098064722222	0.561215376265293
pig-4 (n=4)	pig-6 (n=25)	2.915999999999997	0.0877050299820238	0.4976417618670726
pig-4 (n=4)	pig-7 (n=26)	3.349875930521094	0.06721007896807406	0.4976417618670726
pig-4 (n=4)	pig-8 (n=26)	3.8114143920595467	0.05090444811242406	0.4976417618670726
pig-4 (n=4)	pig-9 (n=23)	3.149068322981364	0.07597032801157735	0.4976417618670726
pig-5 (n=28)	pig-6 (n=25)	1.6457142857142912	0.19954324489432643	0.561215376265293
pig-5 (n=28)	pig-7 (n=26)	1.4268731268731187	0.2322754244337503	0.5806885610843757
pig-5 (n=28)	pig-8 (n=26)	1.9663336663336395	0.16083756094591414	0.561215376265293
pig-5 (n=28)	pig-9 (n=23)	0.7582417582417804	0.38387932058784435	0.6496484041726969
pig-6 (n=25)	pig-7 (n=26)	0.001420118343219201	0.9699392682478474	0.9853985777928489
pig-6 (n=25)	pig-8 (n=26)	0.008875739644992109	0.9249414325547519	0.9853985777928489
pig-6 (n=25)	pig-9 (n=23)	0.14576752440106588	0.7026133283114491	0.9707624677407805
pig-7 (n=26)	pig-8 (n=26)	0.0003349335715085999	0.9853985777928489	0.9853985777928489
pig-7 (n=26)	pig-9 (n=23)	0.01966555183946639	0.8884751737593648	0.9853985777928489
pig-8 (n=26)	pig-9 (n=23)	0.04013377926420958	0.8412192411771151	0.9822800051531375
