# Supplementary material for: Stability and volatility shape the gut bacteriome and Kazachstania slooffiae dynamics in preweaning, nursery and adult pigs
Source: Sci Rep. 2022 Sep 5;12:15080. doi: 10.1038/s41598-022-19093-9 (PMC9445069; doi:10.1038/s41598-022-19093-9)
Supplement: Supplementary file 4 — Supplementary Information 4. [file 41598_2022_19093_MOESM4_ESM.qzv › 40103518-09bc-431a-96fb-58964e2d3fe1/data/column-PigNumber.jsonp]

load_data('PigNumber',{"name":null,"index":["pig-1 (n=21)","pig-10 (n=25)","pig-2 (n=24)","pig-3 (n=23)","pig-4 (n=4)","pig-5 (n=28)","pig-6 (n=25)","pig-7 (n=26)","pig-8 (n=26)","pig-9 (n=23)"],"data":[[4.9665053649,6.1629770233,4.7698990158,5.7763501701,6.883284325,5.9688854873,5.4900546081,5.5406141537,5.1887394131,6.1181235745,7.0735679503,5.8344783194,6.5010530605,6.9183970746,6.7528614712,6.0020242117,7.347060966,7.0076463379,7.3343801146,7.3199305501,7.3744609761],[2.952482801,4.3731136612,5.6488078734,5.9517512931,6.5925346384,4.6541502722,5.826115706,5.4348970141,5.7000915406,5.8693436535,6.6875548133,6.6973689124,7.0575065289,6.6249552504,6.7339642771,7.079828003,6.9468135488,6.6859395001,6.8279444214,7.1946178674,6.922762555,7.6258597188,7.82009109,7.3648373434,6.3309166669],[3.4634964827,5.7430749717,4.5184753831,6.6111313956,6.3573723425,7.1957718095,6.5577905615,5.9031039515,6.2363261687,5.7749740155,6.2884198201,6.939354245,6.6642325731,6.7395762477,7.0562796445,6.7916140644,6.9532261483,7.0603275102,7.3384929453,6.9971371357,6.9234283898,7.6487753673,7.5224796886,7.5594832346],[5.3768424595,3.8538051552,6.9049972955,6.0646567085,5.6758888242,6.0657893155,6.0555708398,6.5426262754,6.1171590638,6.3822555906,6.7272882946,6.9995747739,6.834295644,6.6139912446,7.4428264205,7.1081500949,7.2184951581,7.6861361327,7.7150735934,7.804330877,7.7787592353,7.8190550679,7.4445357925],[3.2120881258,5.9140932705,6.3457270652,6.5120846322],[4.73316574,5.7229751317,5.302475616,5.7112949906,6.6543839496,6.8008838065,5.9903488637,6.0205412794,6.2009831846,6.5878868274,6.5061231821,6.0075203792,7.0727399376,6.926780306,7.0778861923,6.956706421,5.5232099477,6.915260263,6.7654529417,5.731460497,5.8038625916,6.457238132,7.2269543945,6.344321506,7.2024818327,7.208369652,6.9996888447,7.6347088983],[5.1430698218,5.9169692521,6.2758685632,6.1399143565,6.3335992272,6.0824039831,5.7006046597,6.1102120416,6.3039402675,6.6025817419,6.8466056116,6.0114453862,6.4538702422,6.8489998999,6.7260802557,6.9487905038,7.3196368753,7.1327712213,7.083436857,7.7776997761,7.7709326726,7.7215483804,7.421573944,7.4813061437,7.4556888306],[3.6890279012,5.0554462792,5.3356026248,5.5992999759,6.1309809467,6.4581724362,7.4279911158,6.0146898959,7.1707934213,7.3857274105,6.4378888316,6.1312571676,6.0836417354,7.1656728808,6.529183876,6.7481542094,6.6900606935,6.8319117146,7.1843442659,6.9682331996,6.7576025096,7.7456583668,7.4682516895,7.5108258837,7.6244718624,7.4346733769],[4.1819107896,6.5669358296,6.1246697052,6.6623020781,6.6988797183,6.1701301153,6.2708647062,6.4851647188,6.6581685169,6.3379305569,5.9662584072,6.4154800254,7.0935568866,7.1197111015,6.5365523882,5.8386107723,6.9405401057,7.4217840843,6.0838029493,7.1200351319,7.6357786147,7.7563038379,7.5767777232,7.5309873149,7.0428250631,7.4405455738],[3.6873834584,4.6168837781,5.6131944071,5.9450408171,5.9317289403,6.5970331929,6.8045175732,6.0786447715,5.8711621562,6.6961315676,6.9292046293,6.8340064066,6.0411956395,6.686616468,6.8562092828,6.7566112756,7.60904637,7.7750991976,7.7983516477,7.2824861323,7.6560836217,7.0583921363,7.4731653282]]},{"initial": 225, "filtered": 225},{"H": 10.113657429057184, "p": 0.3413626469735525},'<table border="0" class="dataframe table table-striped table-hover">  <thead>    <tr style="text-align: right;">      <th></th>      <th></th>      <th>H</th>      <th>p-value</th>      <th>q-value</th>    </tr>    <tr>      <th>Group 1</th>      <th>Group 2</th>      <th></th>      <th></th>      <th></th>    </tr>  </thead>  <tbody>    <tr>      <th rowspan="9" valign="top">pig-1 (n=21)</th>      <th>pig-10 (n=25)</th>      <td>0.035137</td>      <td>0.851309</td>      <td>0.982280</td>    </tr>    <tr>      <th>pig-2 (n=24)</th>      <td>1.293996</td>      <td>0.255313</td>      <td>0.599109</td>    </tr>    <tr>      <th>pig-3 (n=23)</th>      <td>2.902001</td>      <td>0.088470</td>      <td>0.497642</td>    </tr>    <tr>      <th>pig-4 (n=4)</th>      <td>0.791209</td>      <td>0.373735</td>      <td>0.649648</td>    </tr>    <tr>      <th>pig-5 (n=28)</th>      <td>0.147347</td>      <td>0.701084</td>      <td>0.970762</td>    </tr>    <tr>      <th>pig-6 (n=25)</th>      <td>2.699210</td>      <td>0.100398</td>      <td>0.501990</td>    </tr>    <tr>      <th>pig-7 (n=26)</th>      <td>2.373626</td>      <td>0.123400</td>      <td>0.512176</td>    </tr>    <tr>      <th>pig-8 (n=26)</th>      <td>3.154304</td>      <td>0.075727</td>      <td>0.497642</td>    </tr>    <tr>      <th>pig-9 (n=23)</th>      <td>1.044720</td>      <td>0.306726</td>      <td>0.627394</td>    </tr>    <tr>      <th rowspan="8" valign="top">pig-10 (n=25)</th>      <th>pig-2 (n=24)</th>      <td>0.739600</td>      <td>0.389789</td>      <td>0.649648</td>    </tr>    <tr>      <th>pig-3 (n=23)</th>      <td>1.827258</td>      <td>0.176452</td>      <td>0.561215</td>    </tr>    <tr>      <th>pig-4 (n=4)</th>      <td>1.764000</td>      <td>0.184126</td>      <td>0.561215</td>    </tr>    <tr>      <th>pig-5 (n=28)</th>      <td>0.015556</td>      <td>0.900744</td>      <td>0.985399</td>    </tr>    <tr>      <th>pig-6 (n=25)</th>      <td>1.470588</td>      <td>0.225253</td>      <td>0.580689</td>    </tr>    <tr>      <th>pig-7 (n=26)</th>      <td>1.235858</td>      <td>0.266271</td>      <td>0.599109</td>    </tr>    <tr>      <th>pig-8 (n=26)</th>      <td>1.153491</td>      <td>0.282820</td>      <td>0.606042</td>    </tr>    <tr>      <th>pig-9 (n=23)</th>      <td>0.805927</td>      <td>0.369327</td>      <td>0.649648</td>    </tr>    <tr>      <th rowspan="7" valign="top">pig-2 (n=24)</th>      <th>pig-3 (n=23)</th>      <td>0.407609</td>      <td>0.523186</td>      <td>0.811840</td>    </tr>    <tr>      <th>pig-4 (n=4)</th>      <td>3.379310</td>      <td>0.066020</td>      <td>0.497642</td>    </tr>    <tr>      <th>pig-5 (n=28)</th>      <td>0.911051</td>      <td>0.339836</td>      <td>0.649648</td>    </tr>    <tr>      <th>pig-6 (n=25)</th>      <td>0.048400</td>      <td>0.825871</td>      <td>0.982280</td>    </tr>    <tr>      <th>pig-7 (n=26)</th>      <td>0.054299</td>      <td>0.815745</td>      <td>0.982280</td>    </tr>    <tr>      <th>pig-8 (n=26)</th>      <td>0.063725</td>      <td>0.800702</td>      <td>0.982280</td>    </tr>    <tr>      <th>pig-9 (n=23)</th>      <td>0.004076</td>      <td>0.949094</td>      <td>0.985399</td>    </tr>    <tr>      <th rowspan="6" valign="top">pig-3 (n=23)</th>      <th>pig-4 (n=4)</th>      <td>3.652174</td>      <td>0.055996</td>      <td>0.497642</td>    </tr>    <tr>      <th>pig-5 (n=28)</th>      <td>2.351051</td>      <td>0.125199</td>      <td>0.512176</td>    </tr>    <tr>      <th>pig-6 (n=25)</th>      <td>0.115954</td>      <td>0.733465</td>      <td>0.970762</td>    </tr>    <tr>      <th>pig-7 (n=26)</th>      <td>0.250836</td>      <td>0.616487</td>      <td>0.924730</td>    </tr>    <tr>      <th>pig-8 (n=26)</th>      <td>0.130033</td>      <td>0.718397</td>      <td>0.970762</td>    </tr>    <tr>      <th>pig-9 (n=23)</th>      <td>0.478904</td>      <td>0.488919</td>      <td>0.785763</td>    </tr>    <tr>      <th rowspan="5" valign="top">pig-4 (n=4)</th>      <th>pig-5 (n=28)</th>      <td>1.717532</td>      <td>0.190011</td>      <td>0.561215</td>    </tr>    <tr>      <th>pig-6 (n=25)</th>      <td>2.916000</td>      <td>0.087705</td>      <td>0.497642</td>    </tr>    <tr>      <th>pig-7 (n=26)</th>      <td>3.349876</td>      <td>0.067210</td>      <td>0.497642</td>    </tr>    <tr>      <th>pig-8 (n=26)</th>      <td>3.811414</td>      <td>0.050904</td>      <td>0.497642</td>    </tr>    <tr>      <th>pig-9 (n=23)</th>      <td>3.149068</td>      <td>0.075970</td>      <td>0.497642</td>    </tr>    <tr>      <th rowspan="4" valign="top">pig-5 (n=28)</th>      <th>pig-6 (n=25)</th>      <td>1.645714</td>      <td>0.199543</td>      <td>0.561215</td>    </tr>    <tr>      <th>pig-7 (n=26)</th>      <td>1.426873</td>      <td>0.232275</td>      <td>0.580689</td>    </tr>    <tr>      <th>pig-8 (n=26)</th>      <td>1.966334</td>      <td>0.160838</td>      <td>0.561215</td>    </tr>    <tr>      <th>pig-9 (n=23)</th>      <td>0.758242</td>      <td>0.383879</td>      <td>0.649648</td>    </tr>    <tr>      <th rowspan="3" valign="top">pig-6 (n=25)</th>      <th>pig-7 (n=26)</th>      <td>0.001420</td>      <td>0.969939</td>      <td>0.985399</td>    </tr>    <tr>      <th>pig-8 (n=26)</th>      <td>0.008876</td>      <td>0.924941</td>      <td>0.985399</td>    </tr>    <tr>      <th>pig-9 (n=23)</th>      <td>0.145768</td>      <td>0.702613</td>      <td>0.970762</td>    </tr>    <tr>      <th rowspan="2" valign="top">pig-7 (n=26)</th>      <th>pig-8 (n=26)</th>      <td>0.000335</td>      <td>0.985399</td>      <td>0.985399</td>    </tr>    <tr>      <th>pig-9 (n=23)</th>      <td>0.019666</td>      <td>0.888475</td>      <td>0.985399</td>    </tr>    <tr>      <th>pig-8 (n=26)</th>      <th>pig-9 (n=23)</th>      <td>0.040134</td>      <td>0.841219</td>      <td>0.982280</td>    </tr>  </tbody></table>','kruskal-wallis-pairwise-PigNumber.csv', 'shannon');
