# Supplementary material for: Stability and volatility shape the gut bacteriome and Kazachstania slooffiae dynamics in preweaning, nursery and adult pigs
Source: Sci Rep. 2022 Sep 5;12:15080. doi: 10.1038/s41598-022-19093-9 (PMC9445069; doi:10.1038/s41598-022-19093-9)
Supplement: Supplementary file 4 — Supplementary Information 4. [file 41598_2022_19093_MOESM4_ESM.qzv › 40103518-09bc-431a-96fb-58964e2d3fe1/data/kruskal-wallis-pairwise-Litter_Number.csv]

Group 1	Group 2	H	p-value	q-value
K1 (n=45)	K2 (n=27)	0.5284965330627358	0.467239634878055	0.9264969336496999
K1 (n=45)	K3 (n=53)	0.14008004574043298	0.7082014489689756	0.9264969336496999
K1 (n=45)	K4 (n=52)	1.6954474097331627	0.19288443448047804	0.9264969336496999
K1 (n=45)	K5 (n=48)	0.008510638297877904	0.9264969336496999	0.9264969336496999
K2 (n=27)	K3 (n=53)	0.23358438802191017	0.6288787019708492	0.9264969336496999
K2 (n=27)	K4 (n=52)	0.03856837606835484	0.8443062299041224	0.9264969336496999
K2 (n=27)	K5 (n=48)	0.3045808966861614	0.5810247601275584	0.9264969336496999
K3 (n=53)	K4 (n=52)	0.9615658460443228	0.3267926790818504	0.9264969336496999
K3 (n=53)	K5 (n=48)	0.0815760266370944	0.7751728815361787	0.9264969336496999
K4 (n=52)	K5 (n=48)	0.8420125666412446	0.358821809457999	0.9264969336496999
