# Supplementary material for: Stability and volatility shape the gut bacteriome and Kazachstania slooffiae dynamics in preweaning, nursery and adult pigs
Source: Sci Rep. 2022 Sep 5;12:15080. doi: 10.1038/s41598-022-19093-9 (PMC9445069; doi:10.1038/s41598-022-19093-9)
Supplement: Supplementary file 4 — Supplementary Information 4. [file 41598_2022_19093_MOESM4_ESM.qzv › 40103518-09bc-431a-96fb-58964e2d3fe1/data/column-Litter_Number.jsonp]

load_data('Litter_Number',{"name":null,"index":["K1 (n=45)","K2 (n=27)","K3 (n=53)","K4 (n=52)","K5 (n=48)"],"data":[[4.9665053649,3.4634964827,6.1629770233,4.7698990158,5.7430749717,4.5184753831,5.7763501701,6.883284325,5.9688854873,6.6111313956,5.4900546081,6.3573723425,7.1957718095,5.5406141537,6.5577905615,5.1887394131,5.9031039515,6.1181235745,6.2363261687,5.7749740155,6.2884198201,7.0735679503,6.939354245,6.6642325731,6.7395762477,5.8344783194,7.0562796445,6.5010530605,6.7916140644,6.9183970746,6.9532261483,6.7528614712,7.0603275102,6.0020242117,7.3384929453,7.347060966,6.9971371357,7.0076463379,6.9234283898,7.3343801146,7.6487753673,7.3199305501,7.5224796886,7.3744609761,7.5594832346],[5.3768424595,3.2120881258,3.8538051552,5.9140932705,6.9049972955,6.3457270652,6.0646567085,6.5120846322,5.6758888242,6.0657893155,6.0555708398,6.5426262754,6.1171590638,6.3822555906,6.7272882946,6.9995747739,6.834295644,6.6139912446,7.4428264205,7.1081500949,7.2184951581,7.6861361327,7.7150735934,7.804330877,7.7787592353,7.8190550679,7.4445357925],[4.73316574,5.1430698218,5.7229751317,5.302475616,5.9169692521,5.7112949906,6.2758685632,6.6543839496,6.1399143565,6.8008838065,5.9903488637,6.3335992272,6.0205412794,6.0824039831,6.2009831846,5.7006046597,6.5878868274,6.1102120416,6.5061231821,6.3039402675,6.0075203792,6.6025817419,7.0727399376,6.8466056116,6.926780306,6.0114453862,7.0778861923,6.4538702422,6.956706421,6.8489998999,5.5232099477,6.7260802557,6.915260263,6.9487905038,6.7654529417,7.3196368753,5.731460497,5.8038625916,7.1327712213,7.083436857,6.457238132,7.7776997761,7.2269543945,7.7709326726,6.344321506,7.7215483804,7.2024818327,7.421573944,7.208369652,7.4813061437,6.9996888447,7.6347088983,7.4556888306],[3.6890279012,4.1819107896,5.0554462792,5.3356026248,5.5992999759,6.5669358296,6.1309809467,6.1246697052,6.4581724362,6.6623020781,7.4279911158,6.6988797183,6.0146898959,6.1701301153,7.1707934213,6.2708647062,7.3857274105,6.4851647188,6.4378888316,6.6581685169,6.1312571676,6.3379305569,6.0836417354,5.9662584072,7.1656728808,6.4154800254,6.529183876,7.0935568866,7.1197111015,6.7481542094,6.5365523882,5.8386107723,6.6900606935,6.9405401057,6.8319117146,7.4217840843,7.1843442659,6.0838029493,6.9682331996,7.1200351319,6.7576025096,7.6357786147,7.7456583668,7.7563038379,7.4682516895,7.5767777232,7.5108258837,7.5309873149,7.6244718624,7.0428250631,7.4346733769,7.4405455738],[3.6873834584,2.952482801,4.6168837781,4.3731136612,5.6131944071,5.9450408171,5.6488078734,5.9317289403,5.9517512931,6.5925346384,6.5970331929,4.6541502722,6.8045175732,5.826115706,6.0786447715,5.4348970141,5.7000915406,5.8711621562,5.8693436535,6.6961315676,6.6875548133,6.9292046293,6.6973689124,6.8340064066,7.0575065289,6.0411956395,6.6249552504,6.686616468,6.7339642771,6.8562092828,7.079828003,6.9468135488,6.7566112756,6.6859395001,6.8279444214,7.1946178674,7.60904637,7.7750991976,6.922762555,7.7983516477,7.6258597188,7.2824861323,7.82009109,7.6560836217,7.3648373434,7.0583921363,6.3309166669,7.4731653282]]},{"initial": 225, "filtered": 225},{"H": 2.008613745808475, "p": 0.7341744772333871},'<table border="0" class="dataframe table table-striped table-hover">  <thead>    <tr style="text-align: right;">      <th></th>      <th></th>      <th>H</th>      <th>p-value</th>      <th>q-value</th>    </tr>    <tr>      <th>Group 1</th>      <th>Group 2</th>      <th></th>      <th></th>      <th></th>    </tr>  </thead>  <tbody>    <tr>      <th rowspan="4" valign="top">K1 (n=45)</th>      <th>K2 (n=27)</th>      <td>0.528497</td>      <td>0.467240</td>      <td>0.926497</td>    </tr>    <tr>      <th>K3 (n=53)</th>      <td>0.140080</td>      <td>0.708201</td>      <td>0.926497</td>    </tr>    <tr>      <th>K4 (n=52)</th>      <td>1.695447</td>      <td>0.192884</td>      <td>0.926497</td>    </tr>    <tr>      <th>K5 (n=48)</th>      <td>0.008511</td>      <td>0.926497</td>      <td>0.926497</td>    </tr>    <tr>      <th rowspan="3" valign="top">K2 (n=27)</th>      <th>K3 (n=53)</th>      <td>0.233584</td>      <td>0.628879</td>      <td>0.926497</td>    </tr>    <tr>      <th>K4 (n=52)</th>      <td>0.038568</td>      <td>0.844306</td>      <td>0.926497</td>    </tr>    <tr>      <th>K5 (n=48)</th>      <td>0.304581</td>      <td>0.581025</td>      <td>0.926497</td>    </tr>    <tr>      <th rowspan="2" valign="top">K3 (n=53)</th>      <th>K4 (n=52)</th>      <td>0.961566</td>      <td>0.326793</td>      <td>0.926497</td>    </tr>    <tr>      <th>K5 (n=48)</th>      <td>0.081576</td>      <td>0.775173</td>      <td>0.926497</td>    </tr>    <tr>      <th>K4 (n=52)</th>      <th>K5 (n=48)</th>      <td>0.842013</td>      <td>0.358822</td>      <td>0.926497</td>    </tr>  </tbody></table>','kruskal-wallis-pairwise-Litter_Number.csv', 'shannon');
