# Supplementary material for: Stability and volatility shape the gut bacteriome and Kazachstania slooffiae dynamics in preweaning, nursery and adult pigs
Source: Sci Rep. 2022 Sep 5;12:15080. doi: 10.1038/s41598-022-19093-9 (PMC9445069; doi:10.1038/s41598-022-19093-9)
Supplement: Supplementary file 4 — Supplementary Information 4. [file 41598_2022_19093_MOESM4_ESM.qzv › 40103518-09bc-431a-96fb-58964e2d3fe1/data/kruskal-wallis-pairwise-Stage.csv]

Group 1	Group 2	H	p-value	q-value
G (n=85)	N (n=114)	81.27634055727549	1.9626218405375115e-19	5.887865521612535e-19
G (n=85)	P (n=26)	58.023723335488114	2.5897572348221802e-14	3.8846358522332705e-14
N (n=114)	P (n=26)	51.17365836850723	8.454556163521753e-13	8.454556163521753e-13
