# Supplementary material for: Stability and volatility shape the gut bacteriome and Kazachstania slooffiae dynamics in preweaning, nursery and adult pigs
Source: Sci Rep. 2022 Sep 5;12:15080. doi: 10.1038/s41598-022-19093-9 (PMC9445069; doi:10.1038/s41598-022-19093-9)
Supplement: Supplementary file 4 — Supplementary Information 4. [file 41598_2022_19093_MOESM4_ESM.qzv › 40103518-09bc-431a-96fb-58964e2d3fe1/data/column-Stage.jsonp]

load_data('Stage',{"name":null,"index":["G (n=85)","N (n=114)","P (n=26)"],"data":[[6.6249552504,6.6900606935,6.9405401057,6.5010530605,6.7654529417,6.7916140644,7.3196368753,6.9468135488,6.8319117146,7.4217840843,6.6139912446,5.731460497,6.7566112756,6.6859395001,7.1843442659,6.0838029493,6.9183970746,7.4428264205,5.8038625916,6.9532261483,7.1327712213,6.8279444214,6.7528614712,7.1081500949,7.0603275102,7.083436857,7.1946178674,6.9682331996,7.1200351319,6.0020242117,7.2184951581,6.457238132,7.3384929453,7.7776997761,7.60904637,6.7576025096,7.6357786147,7.347060966,7.6861361327,7.2269543945,7.7709326726,7.7750991976,6.922762555,7.7456583668,7.7563038379,7.7150735934,6.344321506,6.9971371357,7.7215483804,7.7983516477,7.6258597188,7.4682516895,7.5767777232,7.0076463379,7.804330877,7.2024818327,6.9234283898,7.421573944,7.2824861323,7.82009109,7.5108258837,7.5309873149,7.3343801146,7.7787592353,7.208369652,7.6487753673,7.4813061437,7.6560836217,7.3648373434,7.6244718624,7.0428250631,7.3199305501,7.8190550679,6.9996888447,7.5224796886,7.0583921363,6.3309166669,7.4346733769,7.4405455738,7.3744609761,7.4445357925,7.6347088983,7.5594832346,7.4556888306,7.4731653282],[5.5992999759,6.5669358296,5.7763501701,6.9049972955,5.7112949906,6.3457270652,6.2758685632,5.9317289403,5.9517512931,6.1309809467,6.1246697052,6.883284325,6.0646567085,6.6543839496,6.5120846322,6.1399143565,6.5925346384,6.4581724362,6.6623020781,5.9688854873,5.6758888242,6.8008838065,6.6111313956,6.5970331929,4.6541502722,7.4279911158,6.6988797183,5.4900546081,6.0657893155,5.9903488637,6.3573723425,6.3335992272,6.8045175732,5.826115706,6.0146898959,6.1701301153,6.0555708398,6.0205412794,7.1957718095,6.0824039831,6.0786447715,5.4348970141,7.1707934213,6.2708647062,5.5406141537,6.2009831846,6.5577905615,5.7006046597,5.7000915406,7.3857274105,6.4851647188,5.1887394131,6.5426262754,6.5878868274,5.9031039515,6.1102120416,5.8711621562,5.8693436535,6.4378888316,6.6581685169,6.1181235745,6.5061231821,6.3039402675,6.6961315676,6.1312571676,6.3379305569,6.0075203792,6.2363261687,6.6025817419,6.6875548133,6.0836417354,5.9662584072,7.0727399376,5.7749740155,6.8466056116,6.9292046293,6.6973689124,7.1656728808,6.4154800254,6.1171590638,6.926780306,6.2884198201,6.0114453862,6.8340064066,7.0575065289,6.529183876,7.0935568866,7.0735679503,6.3822555906,7.0778861923,6.939354245,6.4538702422,6.0411956395,6.6642325731,7.1197111015,6.7272882946,6.956706421,6.8489998999,6.686616468,6.7339642771,6.7481542094,6.5365523882,6.9995747739,5.5232099477,6.7395762477,6.7260802557,6.8562092828,5.8386107723,5.8344783194,6.834295644,6.915260263,7.0562796445,6.9487905038,7.079828003],[3.6873834584,2.952482801,3.6890279012,4.9665053649,5.3768424595,4.73316574,3.4634964827,4.6168837781,4.3731136612,4.1819107896,6.1629770233,5.1430698218,5.0554462792,4.7698990158,5.7229751317,5.7430749717,3.2120881258,5.6131944071,5.3356026248,3.8538051552,5.302475616,4.5184753831,5.9140932705,5.9169692521,5.9450408171,5.6488078734]]},{"initial": 225, "filtered": 225},{"H": 126.16188039901806, "p": 4.0206452685891224e-28},'<table border="0" class="dataframe table table-striped table-hover">  <thead>    <tr style="text-align: right;">      <th></th>      <th></th>      <th>H</th>      <th>p-value</th>      <th>q-value</th>    </tr>    <tr>      <th>Group 1</th>      <th>Group 2</th>      <th></th>      <th></th>      <th></th>    </tr>  </thead>  <tbody>    <tr>      <th rowspan="2" valign="top">G (n=85)</th>      <th>N (n=114)</th>      <td>81.276341</td>      <td>1.962622e-19</td>      <td>5.887866e-19</td>    </tr>    <tr>      <th>P (n=26)</th>      <td>58.023723</td>      <td>2.589757e-14</td>      <td>3.884636e-14</td>    </tr>    <tr>      <th>N (n=114)</th>      <th>P (n=26)</th>      <td>51.173658</td>      <td>8.454556e-13</td>      <td>8.454556e-13</td>    </tr>  </tbody></table>','kruskal-wallis-pairwise-Stage.csv', 'shannon');
