# Supplementary material for: Stability and volatility shape the gut bacteriome and Kazachstania slooffiae dynamics in preweaning, nursery and adult pigs
Source: Sci Rep. 2022 Sep 5;12:15080. doi: 10.1038/s41598-022-19093-9 (PMC9445069; doi:10.1038/s41598-022-19093-9)
Supplement: Supplementary file 4 — Supplementary Information 4. [file 41598_2022_19093_MOESM4_ESM.qzv › 40103518-09bc-431a-96fb-58964e2d3fe1/data/dist/bundle.js]

webpackJsonp([0],[function(t,e,r){"use strict";function a(t){return t&&t.__esModule?t:{default:t}}var n=r(1),l=a(n);(0,l.default)(0)},function(t,e,r){"use strict";function a(t){return t&&t.__esModule?t:{default:t}}function n(t){var e=d[t],r=d.map(function(t){return t.column}),a=(0,l.select)("#main"),n=a.insert("div",":first-child").attr("class","viz row"),s=n.append("div").attr("class","col-lg-12"),u=s.append("div").attr("class","controls row"),f=s.append("div").attr("class","plot row"),p=f.append("div").attr("class","col-lg-12"),m=p.append("svg"),v=m.append("g");a.insert("h1",":first-child").text("Alpha Diversity Boxplots"),v.append("g").attr("class","x axis"),v.append("g").attr("class","y axis"),v.append("text").attr("class","x label"),v.append("text").attr("class","y label");var h=(0,i.default)(e);(0,o.render)(m,h),(0,c.addDownloadLinks)(u,m),(0,c.addColumnPicker)(u,r,e.column),(0,o.kwStats)(a,e),(0,o.warnings)(a,e)}Object.defineProperty(e,"__esModule",{value:!0}),e.default=n;var l=r(2),s=r(3),i=a(s),o=r(4),c=r(7)},,function(t,e,r){"use strict";function a(t){return[(0,i.quantile)(t,.25),(0,i.quantile)(t,.5),(0,i.quantile)(t,.75)]}function n(t,e){for(var r=e[0],a=e[2],n=1.5,l=(a-r)*n,s=0,i=t.length-1;t[s]<r-l;)s+=1;for(;t[i]>a+l;)i-=1;return[s,i]}function l(t,e){return e.map(function(e){return t[e]})}function s(t){var e=[],r=[],s=[],o=[],c=[],u=[],d=[];return t.data.data.forEach(function(t){var f=t.sort(i.ascending),p=a(f);e.push(p);var m=n(f,p);r.push(m),s.push(l(f,m));var v=(0,i.range)(0,m[0]).concat((0,i.range)(m[1]+1,f.length));o.push(v),c.push(l(f,v)),u.push((0,i.min)(f)),d.push((0,i.max)(f))}),{quartiles:e,whiskersData:s,outliersData:c,xLabels:t.data.index,min:(0,i.min)(u),max:(0,i.max)(d),column:t.column,metric:t.metricName}}Object.defineProperty(e,"__esModule",{value:!0}),e.default=s;var i=r(2)},function(t,e,r){"use strict";function a(t){return t&&t.__esModule?t:{default:t}}function n(t,e){var r=400,a=1e3,n={top:20,left:70,right:50,bottom:50},l=t.select("g"),s=e.xLabels,c=e.min,d=e.max,f=e.column,p=e.metric,m=(0,i.scaleBand)().padding(.1).domain(s).range([0,a]),v=(0,i.scaleLinear)().domain([c,d]).range([r,0]).nice(),h=(0,i.axisBottom)(),x=(0,i.axisLeft)();h.scale(m),x.scale(v),l.attr("transform","translate("+n.left+","+n.top+")");var g=(0,o.setupXLabel)(t,a,r,f,h);(0,o.setupYLabel)(t,r,p,x),(0,u.default)(l,e,m,v),t.attr("width",a+n.left+n.right).attr("height",r+n.bottom+n.top+g)}function l(t,e){(0,i.select)("#kw-all-h").text(e.kwAll.H),(0,i.select)("#kw-all-p").text(e.kwAll.p),(0,i.select)("#kw-pairwise").html(e.kwPairwise),(0,i.select)("#kw-csv").attr("href",e.kwCSVPath)}function s(t,e){var r=e.filtered,a=r.initial,n=r.filtered;a!==n?(0,i.select)("#filtered-samples").style("display",null).html("Some samples were filtered from the input alpha diversity data\n        because they were missing metadata values.<strong>The input alpha\n        diversity data contained "+a+" samples, but the analysis was run\n        on only "+n+" samples.</strong>"):(0,i.select)("#filtered-samples").style("display","none").html(null)}Object.defineProperty(e,"__esModule",{value:!0}),e.render=n,e.kwStats=l,e.warnings=s;var i=r(2),o=r(5),c=r(6),u=a(c)},function(t,e){"use strict";function r(t,e,r,a,n){var l=0;return t.select(".x.axis").attr("transform","translate(0,"+r+")").call(n).selectAll("text").style("text-anchor","end").attr("dx","-.8em").attr("dy","-0.5em").attr("transform",function(){var t=this.getComputedTextLength();return t>l&&(l=t),"rotate(-90)"}),t.select(".x.label").attr("text-anchor","middle").style("font","12px sans-serif").attr("transform","translate("+e/2+","+(r+l+40)+")").text(a),l}function a(t,e,r,a){t.select(".y.axis").call(a),t.select(".y.label").attr("text-anchor","middle").style("font","12px sans-serif").attr("transform","translate(-50,"+e/2+")rotate(-90)").text(r)}Object.defineProperty(e,"__esModule",{value:!0}),e.setupXLabel=r,e.setupYLabel=a},function(t,e){"use strict";function r(t,e,r,a){var n=e.quartiles,l=e.outliersData,s=e.whiskersData,i=e.xLabels,o=r.bandwidth()/2,c=o/2,u=t.selectAll("line.center").data(s,function(t){return t});u.exit().remove();var d=u.enter().append("line");u.merge(d).attr("class","center").attr("x1",function(t,e){return r(i[e])+o}).attr("y1",function(t){return a(t[0])}).attr("x2",function(t,e){return r(i[e])+o}).attr("y2",function(t){return a(t[1])}).attr("stroke-dasharray","2,2").attr("stroke-width",1).attr("stroke","black");var f=t.selectAll(".outlier").data(l,function(t){return t});f.exit().remove();var p=f.enter().append("g").attr("class","outlier"),m=f.merge(p).attr("transform",function(t,e){return"translate("+(r(i[e])+o)+",0)"}),v=m.selectAll("circle").data(function(t){return t});v.exit().remove();var h=v.enter().append("circle");v.merge(h).attr("r",4).attr("stroke-width",1).attr("stroke","black").attr("stroke-opacity",.3).attr("fill","black").attr("fill-opacity",.33).attr("cx",0).attr("cy",function(t){return a(t)});var x=t.selectAll("rect.box").data(n,function(t){return t});x.exit().remove();var g=x.enter().append("rect");x.merge(g).attr("class","box").attr("x",function(t,e){return r(i[e])}).attr("y",function(t){return a(t[2])}).attr("width",r.bandwidth()).attr("height",function(t){return a(t[0])-a(t[2])}).attr("fill","white").attr("stroke-width",1).attr("stroke","black");var b=t.selectAll("line.median").data(n,function(t){return t});b.exit().remove();var w=b.enter().append("line");b.merge(w).attr("class","median").attr("x1",function(t,e){return r(i[e])}).attr("y1",function(t){return a(t[1])}).attr("x2",function(t,e){return r(i[e])+r.bandwidth()}).attr("y2",function(t){return a(t[1])}).attr("stroke-width",1).attr("stroke","black");var k=t.selectAll(".whisker").data(s,function(t){return t});k.exit().remove();var y=k.enter().append("g").attr("class","whisker"),_=k.merge(y).attr("transform",function(t,e){return"translate("+(r(i[e])+c)+",0)"}),A=_.selectAll("line").data(function(t){return t});A.enter().append("line").attr("class","median").attr("x1",0).attr("y1",function(t){return a(t)}).attr("x2",o).attr("y2",function(t){return a(t)}).attr("stroke-width",1).attr("stroke","black")}Object.defineProperty(e,"__esModule",{value:!0}),e.default=r},function(t,e,r){"use strict";function a(t){return t&&t.__esModule?t:{default:t}}function n(t,e,r){var a=t.append("div").attr("class","col-lg-2 form-group columnPicker");return a.append("label").text("Column"),a.append("select").attr("class","form-control").on("change",function(){var t=d[this.selectedIndex],e=(0,o.default)(t),r=(0,s.select)("svg");(0,c.render)(r,e);var a=(0,s.select)("body .container-fluid");(0,c.kwStats)(a,t),(0,c.warnings)(a,t)}).selectAll("option").data(e).enter().append("option").attr("value",function(t){return t}).text(function(t){return t}).property("selected",function(t){return t===r}),a}function l(t,e){var r=t.append("div").attr("class","col-lg-2 form-group");r.append("label").html("&nbsp;"),r.append("button").text("Download SVG").attr("class","btn btn-default form-control").on("click",function(){var t=new XMLSerializer,r=t.serializeToString(e.node());r='<?xml version="1.0" standalone="no"?>\r\n'+r;var a="data:image/svg+xml;charset=utf-8,"+encodeURIComponent(r),n=document.createElement("a");n.setAttribute("href",a),n.setAttribute("download","alpha-compare.svg"),document.body.appendChild(n),n.click(),document.body.removeChild(n)})}Object.defineProperty(e,"__esModule",{value:!0}),e.addColumnPicker=n,e.addDownloadLinks=l;var s=r(2),i=r(3),o=a(i),c=r(4)}]);
