# Supplementary material for: Stability and volatility shape the gut bacteriome and Kazachstania slooffiae dynamics in preweaning, nursery and adult pigs
Source: Sci Rep. 2022 Sep 5;12:15080. doi: 10.1038/s41598-022-19093-9 (PMC9445069; doi:10.1038/s41598-022-19093-9)
Supplement: Supplementary file 5 — Supplementary Information 5. [file 41598_2022_19093_MOESM5_ESM.qzv › 008ed69a-f88e-4e6d-9a0a-708a1b006cf5/data/metadata.tsv]

id	Day	Sex	PigNumber	Litter_Number	Stage	enspie
#q2:types	categorical	categorical	categorical	categorical	categorical	numeric
F-030920-P2-F9-16S	D030920	F	pig-9	K5	P	7.86296430137079
F-030920-P2-M10-16S	D030920	M	pig-10	K5	P	5.33623003109861
F-031320-P5-F1-16S	D031320	F	pig-1	K1	P	13.5144396578062
F-031320-P5-M2-16S	D031320	M	pig-2	K1	P	6.19112317416137
F-031320-P5-F3-16S	D031320	F	pig-3	K2	P	18.6134514944743
F-031320-P5-F5-16S	D031320	F	pig-5	K3	P	11.9900946187778
F-031320-P4-F7-16S	D031320	F	pig-7	K4	P	7.01137092442481
F-031320-P6-F9-16S	D031320	F	pig-9	K5	P	14.4415887570684
F-031320-P6-M10-16S	D031320	M	pig-10	K5	P	10.4637311723322
F-031720-P9-F1-16S	D031720	F	pig-1	K1	P	38.3704219257006
F-031720-P9-M6-16S	D031720	M	pig-6	K3	P	13.5199321753206
F-031720-P8-M8-16S	D031720	M	pig-8	K4	P	9.42206763872918
F-032120-P13-F1-16S	D032120	F	pig-1	K1	P	14.9246500364443
F-032120-P13-M2-16S	D032120	M	pig-2	K1	P	21.928037916103
F-032120-P13-M4-16S	D032120	M	pig-4	K2	P	3.61115461004033
F-032120-P13-F5-16S	D032120	F	pig-5	K3	P	30.4019671387153
F-032120-P12-F7-16S	D032120	F	pig-7	K4	P	17.4623253978117
F-032120-P14-F9-16S	D032120	F	pig-9	K5	P	20.7515923922845
F-032520-P17-M2-16S	D032520	M	pig-2	K1	P	11.4332893221428
F-032520-P17-F3-16S	D032520	F	pig-3	K2	P	4.87667378405077
F-032520-P17-M4-16S	D032520	M	pig-4	K2	P	27.1662442008204
F-032520-P17-F5-16S	D032520	F	pig-5	K3	P	19.828022673449
F-032520-P17-M6-16S	D032520	M	pig-6	K3	P	32.014558539668
F-032520-P16-F7-16S	D032520	F	pig-7	K4	P	22.4453771444686
F-032520-P18-F9-16S	D032520	F	pig-9	K5	P	29.5089271669331
F-032520-P18-M10-16S	D032520	M	pig-10	K5	P	22.4469287691666
F-032920-N21-F1-16S	D032920	F	pig-1	K1	N	20.8541696772053
F-032920-N21-F3-16S	D032920	F	pig-3	K2	N	61.8519076399511
F-032920-N21-M4-16S	D032920	M	pig-4	K2	N	38.7604502016938
F-032920-N21-F5-16S	D032920	F	pig-5	K3	N	19.7295629356449
F-032920-N21-M6-16S	D032920	M	pig-6	K3	N	37.8234241975395
F-032920-N20-F7-16S	D032920	F	pig-7	K4	N	22.3767528017568
F-032920-N20-M8-16S	D032920	M	pig-8	K4	N	51.164846175523
F-032920-N22-F9-16S	D032920	F	pig-9	K5	N	22.4007499665479
F-032920-N22-M10-16S	D032920	M	pig-10	K5	N	23.2058642083632
F-040220-N25-F1-16S	D040220	F	pig-1	K1	N	56.3282068902226
F-040220-N25-F3-16S	D040220	F	pig-3	K2	N	32.6604264912256
F-040220-N25-M4-16S	D040220	M	pig-4	K2	N	42.8480922435312
F-040220-N25-F5-16S	D040220	F	pig-5	K3	N	36.5727467423547
F-040220-N25-M6-16S	D040220	M	pig-6	K3	N	36.470101082375
F-040220-N24-F7-16S	D040220	F	pig-7	K4	N	35.1841783387478
F-040220-N24-M8-16S	D040220	M	pig-8	K4	N	26.7450022410157
F-040220-N26-M10-16S	D040220	M	pig-10	K5	N	40.1843639951878
F-040620-N29-F1-16S	D040620	F	pig-1	K1	N	23.9256140947535
F-040620-N29-M2-16S	D040620	M	pig-2	K1	N	31.6542788318542
F-040620-N29-F3-16S	D040620	F	pig-3	K2	N	17.0150504488581
F-040620-N29-F5-16S	D040620	F	pig-5	K3	N	43.4139640257004
F-040620-N28-F7-16S	D040620	F	pig-7	K4	N	28.5919231768551
F-040620-N28-M8-16S	D040620	M	pig-8	K4	N	41.9799931514504
F-040620-N30-F9-16S	D040620	F	pig-9	K5	N	49.9565298061898
F-040620-N30-M10-16S	D040620	M	pig-10	K5	N	6.43407485666633
F-041020-N33-F1-16S	D041020	F	pig-1	K1	N	14.0631251017175
F-041020-N33-M2-16S	D041020	M	pig-2	K1	N	42.5390041297317
F-041020-N33-F3-16S	D041020	F	pig-3	K2	N	22.3297832157001
F-041020-N33-F5-16S	D041020	F	pig-5	K3	N	22.4864732886706
F-041020-N33-M6-16S	D041020	M	pig-6	K3	N	27.9785916774475
F-041020-N32-F7-16S	D041020	F	pig-7	K4	N	87.6368453372948
F-041020-N32-M8-16S	D041020	M	pig-8	K4	N	48.4617616366056
F-041020-N34-F9-16S	D041020	F	pig-9	K5	N	57.0268390866082
F-041020-N34-M10-16S	D041020	M	pig-10	K5	N	30.0316649904439
F-041420-N37-M2-16S	D041420	M	pig-2	K1	N	64.4848668075864
F-041420-N37-F3-16S	D041420	F	pig-3	K2	N	29.0443421593971
F-041420-N37-F5-16S	D041420	F	pig-5	K3	N	23.6325800179005
F-041420-N37-M6-16S	D041420	M	pig-6	K3	N	19.2732729211728
F-041420-N36-F7-16S	D041420	F	pig-7	K4	N	16.9577243065329
F-041420-N36-M8-16S	D041420	M	pig-8	K4	N	20.144358503634
F-041420-N38-F9-16S	D041420	F	pig-9	K5	N	26.9612476601401
F-041420-N38-M10-16S	D041420	M	pig-10	K5	N	21.8385601020159
F-041820-N41-F1-16S	D041820	F	pig-1	K1	N	21.4086517171356
F-041820-N41-M2-16S	D041820	M	pig-2	K1	N	36.4677093642499
F-041820-N41-F5-16S	D041820	F	pig-5	K3	N	24.14635142386
F-041820-N41-M6-16S	D041820	M	pig-6	K3	N	16.8868185507221
F-041820-N40-F7-16S	D041820	F	pig-7	K4	N	55.8801564392518
F-041820-N40-M8-16S	D041820	M	pig-8	K4	N	21.3785964429931
F-041820-N42-M10-16S	D041820	M	pig-10	K5	N	19.6280070579508
F-042220-N45-F1-16S	D042220	F	pig-1	K1	N	17.7451069201468
F-042220-N45-M2-16S	D042220	M	pig-2	K1	N	17.9115386533325
F-042220-N45-F3-16S	D042220	F	pig-3	K2	N	41.8542318814183
F-042220-N45-F5-16S	D042220	F	pig-5	K3	N	29.149559603595
F-042220-N45-M6-16S	D042220	M	pig-6	K3	N	27.2211296458882
F-042220-N44-F7-16S	D042220	F	pig-7	K4	N	73.8270837017665
F-042220-N44-M8-16S	D042220	M	pig-8	K4	N	34.1134218207088
F-042220-N46-F9-16S	D042220	F	pig-9	K5	N	17.0373875984652
F-042220-N46-M10-16S	D042220	M	pig-10	K5	N	23.2526470787083
F-042620-N49-F1-16S	D042620	F	pig-1	K1	N	30.0801290093696
F-042620-N49-F5-16S	D042620	F	pig-5	K3	N	34.1780030030742
F-042620-N49-M6-16S	D042620	M	pig-6	K3	N	23.3717061974532
F-042620-N48-F7-16S	D042620	F	pig-7	K4	N	25.3427974607385
F-042620-N48-M8-16S	D042620	M	pig-8	K4	N	24.5330415151808
F-042620-N50-F9-16S	D042620	F	pig-9	K5	N	43.0909203877087
F-043020-N53-M2-16S	D043020	M	pig-2	K1	N	33.2462520496603
F-043020-N53-F5-16S	D043020	F	pig-5	K3	N	27.045391967114
F-043020-N53-M6-16S	D043020	M	pig-6	K3	N	38.5854756647019
F-043020-N52-F7-16S	D043020	F	pig-7	K4	N	26.1505178998433
F-043020-N52-M8-16S	D043020	M	pig-8	K4	N	37.4020264463609
F-043020-N54-M10-16S	D043020	M	pig-10	K5	N	40.6254304042042
F-050420-N57-M2-16S	D050420	M	pig-2	K1	N	24.1081427919057
F-050420-N57-F5-16S	D050420	F	pig-5	K3	N	62.1967314016805
F-050420-N57-M6-16S	D050420	M	pig-6	K3	N	57.1990081230559
F-050420-N56-F7-16S	D050420	F	pig-7	K4	N	21.369728678838
F-050420-N56-M8-16S	D050420	M	pig-8	K4	N	19.6017332062558
F-050420-N58-F9-16S	D050420	F	pig-9	K5	N	41.7144951226148
F-050420-N58-M10-16S	D050420	M	pig-10	K5	N	42.5913931409976
F-050820-N61-M2-16S	D050820	M	pig-2	K1	N	30.2221231680367
F-050820-N61-F3-16S	D050820	F	pig-3	K2	N	21.8848600199896
F-050820-N61-F5-16S	D050820	F	pig-5	K3	N	51.7366432311088
F-050820-N61-M6-16S	D050820	M	pig-6	K3	N	25.2385766472737
F-050820-N60-F7-16S	D050820	F	pig-7	K4	N	54.3525657306296
F-050820-N60-M8-16S	D050820	M	pig-8	K4	N	29.4930381005592
F-050820-N62-F9-16S	D050820	F	pig-9	K5	N	39.3620594103626
F-050820-N62-M10-16S	D050820	M	pig-10	K5	N	46.6309650980847
F-051220-N65-F1-16S	D051220	F	pig-1	K1	N	62.4252184542348
F-051220-N65-M2-16S	D051220	M	pig-2	K1	N	67.6583603318332
F-051220-N65-F3-16S	D051220	F	pig-3	K2	N	31.4481628021528
F-051220-N65-F5-16S	D051220	F	pig-5	K3	N	62.6481200373001
F-051220-N65-M6-16S	D051220	M	pig-6	K3	N	29.3572361267291
F-051220-N64-F7-16S	D051220	F	pig-7	K4	N	29.552457560949
F-051220-N64-M8-16S	D051220	M	pig-8	K4	N	51.7631124728297
F-051220-N66-F9-16S	D051220	F	pig-9	K5	N	23.6031295114139
F-051620-N69-M2-16S	D051620	M	pig-2	K1	N	37.6539200400512
F-051620-N69-F3-16S	D051620	F	pig-3	K2	N	46.5009564900934
F-051620-N69-F5-16S	D051620	F	pig-5	K3	N	58.1620722370668
F-051620-N69-M6-16S	D051620	M	pig-6	K3	N	27.2597613727182
F-051620-N68-M8-16S	D051620	M	pig-8	K4	N	61.0649307780369
F-051620-N70-F9-16S	D051620	F	pig-9	K5	N	33.3328982249779
F-051620-N70-M10-16S	D051620	M	pig-10	K5	N	39.0445955637785
F-052020-N72-M2-16S	D052020	M	pig-2	K1	N	35.744058125211
F-052020-N72-F3-16S	D052020	F	pig-3	K2	N	55.052806168331
F-052020-N72-F5-16S	D052020	F	pig-5	K3	N	11.1952172059747
F-052020-N72-M6-16S	D052020	M	pig-6	K3	N	30.1491482211705
F-052020-N70-F7-16S	D052020	F	pig-7	K4	N	42.0769659356505
F-052020-N70-M8-16S	D052020	M	pig-8	K4	N	32.6061313240425
F-052020-N74-F9-16S	D052020	F	pig-9	K5	N	42.1268244776299
F-052420-N77-F1-16S	D052420	F	pig-1	K1	N	23.2581134337118
F-052420-N77-M2-16S	D052420	M	pig-2	K1	N	47.4242481951714
F-052420-N77-F3-16S	D052420	F	pig-3	K2	N	47.0726267918011
F-052420-N77-F5-16S	D052420	F	pig-5	K3	N	41.464086944084
F-052420-N77-M6-16S	D052420	M	pig-6	K3	N	36.0853127960524
F-052420-N76-M8-16S	D052420	M	pig-8	K4	N	15.4106908736195
F-052420-N78-M10-16S	D052420	M	pig-10	K5	N	63.7872094710729
F-052820-G81-F1-16S	D052820	F	pig-1	K1	G	37.4560400951419
F-052820-G81-M2-16S	D052820	M	pig-2	K1	G	52.7276310251922
F-052820-G81-F5-16S	D052820	F	pig-5	K3	G	55.3782991191306
F-052820-G81-M6-16S	D052820	M	pig-6	K3	G	91.9077570172492
F-052820-G80-F7-16S	D052820	F	pig-7	K4	G	42.082314765232
F-052820-G80-M8-16S	D052820	M	pig-8	K4	G	58.1731631750863
F-052820-G82-M10-16S	D052820	M	pig-10	K5	G	58.417141985382
F-060220-G86-F3-16S	D060220	F	pig-3	K2	G	46.4951629129628
F-060220-G86-F5-16S	D060220	F	pig-5	K3	G	15.0129349979527
F-060220-G85-F7-16S	D060220	F	pig-7	K4	G	41.4286480255784
F-060220-G85-M8-16S	D060220	M	pig-8	K4	G	87.8729382987001
F-060220-G87-F9-16S	D060220	F	pig-9	K5	G	35.7565173041104
F-060220-G87-M10-16S	D060220	M	pig-10	K5	G	32.6924650496606
F-060920-G93-F1-16S	D060920	F	pig-1	K1	G	52.2983658875874
F-060920-G93-M2-16S	D060920	M	pig-2	K1	G	49.6241240576487
F-060920-G93-F3-16S	D060920	F	pig-3	K2	G	68.0937844200554
F-060920-G93-F5-16S	D060920	F	pig-5	K3	G	28.2427122430627
F-060920-G93-M6-16S	D060920	M	pig-6	K3	G	66.6254433988371
F-060920-G92-F7-16S	D060920	F	pig-7	K4	G	71.8193084506571
F-060920-G92-M8-16S	D060920	M	pig-8	K4	G	25.7806772999406
F-060920-G94-M10-16S	D060920	M	pig-10	K5	G	33.5623203317355
F-061620-G100-F1-16S	D061620	F	pig-1	K1	G	34.978586131797
F-061620-G100-M2-16S	D061620	M	pig-2	K1	G	40.3324915645502
F-061620-G100-F3-16S	D061620	F	pig-3	K2	G	46.3903287615717
F-061620-G100-M6-16S	D061620	M	pig-6	K3	G	49.910069116619
F-061620-G101-M10-16S	D061620	M	pig-10	K5	G	46.0325110028705
F-062320-G107-F1-16S	D062320	F	pig-1	K1	G	28.401062625272
F-062320-G107-M2-16S	D062320	M	pig-2	K1	G	67.387388707039
F-062320-G107-F3-16S	D062320	F	pig-3	K2	G	66.8955880455186
F-062320-G107-F5-16S	D062320	F	pig-5	K3	G	42.6377982776287
F-062320-G107-M6-16S	D062320	M	pig-6	K3	G	116.306517150986
F-062320-G106-F7-16S	D062320	F	pig-7	K4	G	53.8245910466867
F-062320-G106-M8-16S	D062320	M	pig-8	K4	G	52.005228145949
F-062320-G108-F9-16S	D062320	F	pig-9	K5	G	101.709832368974
F-070720-G121-F1-16S	D070720	F	pig-1	K1	G	86.2037163945735
F-070720-G121-F3-16S	D070720	F	pig-3	K2	G	109.334803183143
F-070720-G121-F5-16S	D070720	F	pig-5	K3	G	53.3032332335372
F-070720-G121-M6-16S	D070720	M	pig-6	K3	G	109.432008111078
F-070720-G120-F7-16S	D070720	F	pig-7	K4	G	49.7118169978704
F-070720-G120-M8-16S	D070720	M	pig-8	K4	G	86.6394161216137
F-070720-G122-F9-16S	D070720	F	pig-9	K5	G	116.85823696263
F-070720-G122-M10-16S	D070720	M	pig-10	K5	G	46.3316639656597
F-071420-G128-M2-16S	D071420	M	pig-2	K1	G	56.176841901199
F-071420-G128-F3-16S	D071420	F	pig-3	K2	G	92.0805052463389
F-071420-G128-F5-16S	D071420	F	pig-5	K3	G	28.913672042081
F-071420-G128-M6-16S	D071420	M	pig-6	K3	G	103.856737709364
F-071420-G127-F7-16S	D071420	F	pig-7	K4	G	105.652697413576
F-071420-G127-M8-16S	D071420	M	pig-8	K4	G	100.454762666774
F-071420-G129-F9-16S	D071420	F	pig-9	K5	G	116.117396809305
F-071420-G129-M10-16S	D071420	M	pig-10	K5	G	82.8772145309787
F-072120-G135-F1-16S	D072120	F	pig-1	K1	G	55.5200062117243
F-072120-G135-M2-16S	D072120	M	pig-2	K1	G	56.192447508424
F-072120-G135-F3-16S	D072120	F	pig-3	K2	G	120.471844871047
F-072120-G135-F5-16S	D072120	F	pig-5	K3	G	66.2587340004452
F-072120-G135-M6-16S	D072120	M	pig-6	K3	G	77.9620573783835
F-072120-G134-F7-16S	D072120	F	pig-7	K4	G	85.7599762270332
F-072120-G134-M8-16S	D072120	M	pig-8	K4	G	93.8065811187274
F-072120-G136-F9-16S	D072120	F	pig-9	K5	G	65.2732287481684
F-072120-G136-M10-16S	D072120	M	pig-10	K5	G	119.893303709997
F-072820-G142-F1-16S	D072820	F	pig-1	K1	G	72.7356314785024
F-072820-G142-M2-16S	D072820	M	pig-2	K1	G	98.0347539697533
F-072820-G142-F3-16S	D072820	F	pig-3	K2	G	114.867609557292
F-072820-G142-F5-16S	D072820	F	pig-5	K3	G	59.7460939080102
F-072820-G142-M6-16S	D072820	M	pig-6	K3	G	84.499246547994
F-072820-G141-F7-16S	D072820	F	pig-7	K4	G	86.4564293023222
F-072820-G141-M8-16S	D072820	M	pig-8	K4	G	89.5835620675358
F-072820-G143-F9-16S	D072820	F	pig-9	K5	G	98.6138010331078
F-072820-G143-M10-16S	D072820	M	pig-10	K5	G	72.9419941854654
F-080420-G149-F1-16S	D080420	F	pig-1	K1	G	64.3036373692109
F-080420-G149-M2-16S	D080420	M	pig-2	K1	G	91.4197607614371
F-080420-G149-F3-16S	D080420	F	pig-3	K2	G	114.283554886238
F-080420-G149-F5-16S	D080420	F	pig-5	K3	G	51.3187598047185
F-080420-G148-F7-16S	D080420	F	pig-7	K4	G	81.0864868350633
F-080420-G148-M8-16S	D080420	M	pig-8	K4	G	56.9667900487962
F-080420-G150-F9-16S	D080420	F	pig-9	K5	G	65.9007919886085
F-080420-G150-M10-16S	D080420	M	pig-10	K5	G	38.9711118355392
F-081120-G156-F1-16S	D081120	F	pig-1	K1	G	70.5322257888628
F-081120-G156-M2-16S	D081120	M	pig-2	K1	G	95.3954006065782
F-081120-G156-F3-16S	D081120	F	pig-3	K2	G	84.4145708037058
F-081120-G156-F5-16S	D081120	F	pig-5	K3	G	120.221289504138
F-081120-G156-M6-16S	D081120	M	pig-6	K3	G	90.7890763740034
F-081120-G155-F7-16S	D081120	F	pig-7	K4	G	90.0566907694837
F-081120-G155-M8-16S	D081120	M	pig-8	K4	G	90.8597877773637
F-081120-G157-F9-16S	D081120	F	pig-9	K5	G	86.9494405176727
F-081120-G157-M10-16S	D081120	M	pig-10	K5	G	29.0147126728753
