# Supplementary material for: Stability and volatility shape the gut bacteriome and Kazachstania slooffiae dynamics in preweaning, nursery and adult pigs
Source: Sci Rep. 2022 Sep 5;12:15080. doi: 10.1038/s41598-022-19093-9 (PMC9445069; doi:10.1038/s41598-022-19093-9)
Supplement: Supplementary file 5 — Supplementary Information 5. [file 41598_2022_19093_MOESM5_ESM.qzv › 008ed69a-f88e-4e6d-9a0a-708a1b006cf5/data/kruskal-wallis-pairwise-Day.csv]

Group 1	Group 2	H	p-value	q-value
D030920 (n=2)	D031320 (n=7)	2.142857142857146	0.14323490752466533	0.22425667339720332
D030920 (n=2)	D031720 (n=3)	3.0	0.08326451666355042	0.14393308642583993
D030920 (n=2)	D032120 (n=6)	1.777777777777775	0.1824224394517322	0.26759127553645257
D030920 (n=2)	D032520 (n=8)	2.4545454545454533	0.11718508719813842	0.18790022602460124
D030920 (n=2)	D032920 (n=9)	4.5	0.033894853524689295	0.07365003219149777
D030920 (n=2)	D040220 (n=8)	4.36363636363636	0.0367138563627042	0.07562350758572212
D030920 (n=2)	D040620 (n=8)	3.3409090909090864	0.06757726305587061	0.12039627326045914
D030920 (n=2)	D041020 (n=9)	4.5	0.033894853524689295	0.07365003219149777
D030920 (n=2)	D041420 (n=8)	4.36363636363636	0.0367138563627042	0.07562350758572212
D030920 (n=2)	D041820 (n=7)	4.200000000000003	0.04042397933690854	0.07897962349438013
D030920 (n=2)	D042220 (n=9)	4.5	0.033894853524689295	0.07365003219149777
D030920 (n=2)	D042620 (n=6)	4.0	0.04550026389635857	0.0867115684910112
D030920 (n=2)	D043020 (n=6)	4.0	0.04550026389635857	0.0867115684910112
D030920 (n=2)	D050420 (n=7)	4.200000000000003	0.04042397933690854	0.07897962349438013
D030920 (n=2)	D050820 (n=8)	4.36363636363636	0.0367138563627042	0.07562350758572212
D030920 (n=2)	D051220 (n=8)	4.36363636363636	0.0367138563627042	0.07562350758572212
D030920 (n=2)	D051620 (n=7)	4.200000000000003	0.04042397933690854	0.07897962349438013
D030920 (n=2)	D052020 (n=7)	4.200000000000003	0.04042397933690854	0.07897962349438013
D030920 (n=2)	D052420 (n=7)	4.200000000000003	0.04042397933690854	0.07897962349438013
D030920 (n=2)	D052820 (n=7)	4.200000000000003	0.04042397933690854	0.07897962349438013
D030920 (n=2)	D060220 (n=6)	4.0	0.04550026389635857	0.0867115684910112
D030920 (n=2)	D060920 (n=8)	4.36363636363636	0.0367138563627042	0.07562350758572212
D030920 (n=2)	D061620 (n=5)	3.75	0.052807511416113395	0.09744243177973304
D030920 (n=2)	D062320 (n=8)	4.36363636363636	0.0367138563627042	0.07562350758572212
D030920 (n=2)	D070720 (n=8)	4.36363636363636	0.0367138563627042	0.07562350758572212
D030920 (n=2)	D071420 (n=8)	4.36363636363636	0.0367138563627042	0.07562350758572212
D030920 (n=2)	D072120 (n=9)	4.5	0.033894853524689295	0.07365003219149777
D030920 (n=2)	D072820 (n=9)	4.5	0.033894853524689295	0.07365003219149777
D030920 (n=2)	D080420 (n=8)	4.36363636363636	0.0367138563627042	0.07562350758572212
D030920 (n=2)	D081120 (n=9)	4.5	0.033894853524689295	0.07365003219149777
D031320 (n=7)	D031720 (n=3)	0.6363636363636402	0.42503065278492613	0.5173802448821745
D031320 (n=7)	D032120 (n=6)	2.9387755102040813	0.08647626549366551	0.14720835274803196
D031320 (n=7)	D032520 (n=8)	3.8705357142857153	0.04914083391185104	0.09213906358472071
D031320 (n=7)	D032920 (n=9)	11.117647058823536	0.0008551019694724799	0.013892217305782712
D031320 (n=7)	D040220 (n=8)	10.5	0.0011937454448720044	0.013892217305782712
D031320 (n=7)	D040620 (n=8)	5.90625	0.015087255494406484	0.04277788905426229
D031320 (n=7)	D041020 (n=9)	9.75070028011205	0.0017925441684880918	0.013892217305782712
D031320 (n=7)	D041420 (n=8)	9.763392857142861	0.0017802106825307834	0.013892217305782712
D031320 (n=7)	D041820 (n=7)	9.01632653061224	0.0026757862065915307	0.01512536348693961
D031320 (n=7)	D042220 (n=9)	9.100840336134453	0.002554920858591013	0.01512536348693961
D031320 (n=7)	D042620 (n=6)	9.0	0.0026997960632601883	0.01512536348693961
D031320 (n=7)	D043020 (n=6)	9.0	0.0026997960632601883	0.01512536348693961
D031320 (n=7)	D050420 (n=7)	9.799999999999997	0.001745118699528908	0.013892217305782712
D031320 (n=7)	D050820 (n=8)	10.5	0.0011937454448720044	0.013892217305782712
D031320 (n=7)	D051220 (n=8)	10.5	0.0011937454448720044	0.013892217305782712
D031320 (n=7)	D051620 (n=7)	9.799999999999997	0.001745118699528908	0.013892217305782712
D031320 (n=7)	D052020 (n=7)	6.861224489795923	0.008808616519374028	0.029681207837021183
D031320 (n=7)	D052420 (n=7)	9.01632653061224	0.0026757862065915307	0.01512536348693961
D031320 (n=7)	D052820 (n=7)	9.799999999999997	0.001745118699528908	0.013892217305782712
D031320 (n=7)	D060220 (n=6)	8.163265306122447	0.004274733960172562	0.0187523706743419
D031320 (n=7)	D060920 (n=8)	10.5	0.0011937454448720044	0.013892217305782712
D031320 (n=7)	D061620 (n=5)	8.07692307692308	0.004483250402085375	0.019337403155799657
D031320 (n=7)	D062320 (n=8)	10.5	0.0011937454448720044	0.013892217305782712
D031320 (n=7)	D070720 (n=8)	10.5	0.0011937454448720044	0.013892217305782712
D031320 (n=7)	D071420 (n=8)	10.5	0.0011937454448720044	0.013892217305782712
D031320 (n=7)	D072120 (n=9)	11.117647058823536	0.0008551019694724799	0.013892217305782712
D031320 (n=7)	D072820 (n=9)	11.117647058823536	0.0008551019694724799	0.013892217305782712
D031320 (n=7)	D080420 (n=8)	10.5	0.0011937454448720044	0.013892217305782712
D031320 (n=7)	D081120 (n=9)	11.117647058823536	0.0008551019694724799	0.013892217305782712
D031720 (n=3)	D032120 (n=6)	0.06666666666666643	0.7962534147376396	0.8453375293447544
D031720 (n=3)	D032520 (n=8)	0.0416666666666643	0.8382564863858308	0.8739669645054066
D031720 (n=3)	D032920 (n=9)	1.923076923076927	0.16551785869746566	0.2507029455841092
D031720 (n=3)	D040220 (n=8)	2.0416666666666643	0.15304188415881625	0.2372149204461652
D031720 (n=3)	D040620 (n=8)	1.0416666666666643	0.307434165927393	0.40043945982139423
D031720 (n=3)	D041020 (n=9)	2.470085470085472	0.11603161487098265	0.18677736051375377
D031720 (n=3)	D041420 (n=8)	1.0416666666666643	0.307434165927393	0.40043945982139423
D031720 (n=3)	D041820 (n=7)	1.0519480519480524	0.30505885926167525	0.39958413959627886
D031720 (n=3)	D042220 (n=9)	1.44444444444445	0.22942148462968523	0.32132828419519166
D031720 (n=3)	D042620 (n=6)	1.0666666666666664	0.30169958247834494	0.39630029901816616
D031720 (n=3)	D043020 (n=6)	1.6666666666666679	0.19670560245894303	0.28583782857315154
D031720 (n=3)	D050420 (n=7)	2.922077922077918	0.08737528034076734	0.14720835274803196
D031720 (n=3)	D050820 (n=8)	2.6666666666666643	0.10247043485974933	0.16777729651332196
D031720 (n=3)	D051220 (n=8)	2.6666666666666643	0.10247043485974933	0.16777729651332196
D031720 (n=3)	D051620 (n=7)	2.922077922077918	0.08737528034076734	0.14720835274803196
D031720 (n=3)	D052020 (n=7)	1.5714285714285694	0.20999967175560622	0.29771294928767345
D031720 (n=3)	D052420 (n=7)	2.922077922077918	0.08737528034076734	0.14720835274803196
D031720 (n=3)	D052820 (n=7)	4.6883116883116855	0.03036847223425402	0.06888458336062497
D031720 (n=3)	D060220 (n=6)	2.3999999999999986	0.12133525035848367	0.19322223087909215
D031720 (n=3)	D060920 (n=8)	3.375	0.06619257972219346	0.11976478432225664
D031720 (n=3)	D061620 (n=5)	3.755555555555553	0.052632302565740766	0.09744243177973304
D031720 (n=3)	D062320 (n=8)	5.041666666666664	0.024744672046399033	0.06026965951345966
D031720 (n=3)	D070720 (n=8)	6.0	0.014305878435429641	0.04131822032593033
D031720 (n=3)	D071420 (n=8)	5.041666666666664	0.024744672046399033	0.06026965951345966
D031720 (n=3)	D072120 (n=9)	6.2307692307692335	0.01255491859696651	0.037423315048650166
D031720 (n=3)	D072820 (n=9)	6.2307692307692335	0.01255491859696651	0.037423315048650166
D031720 (n=3)	D080420 (n=8)	6.0	0.014305878435429641	0.04131822032593033
D031720 (n=3)	D081120 (n=9)	5.341880341880348	0.020819004906484005	0.05258605909229303
D032120 (n=6)	D032520 (n=8)	0.8166666666666629	0.3661565601940615	0.46016973105469894
D032120 (n=6)	D032920 (n=9)	5.013888888888893	0.02514476117335736	0.06026965951345966
D032120 (n=6)	D040220 (n=8)	8.816666666666663	0.002984914427615507	0.015252584712540778
D032120 (n=6)	D040620 (n=8)	2.816666666666663	0.09328995618360524	0.15548326030600873
D032120 (n=6)	D041020 (n=9)	4.5	0.033894853524689295	0.07365003219149777
D032120 (n=6)	D041420 (n=8)	1.3500000000000014	0.2452781168067693	0.3410367582894219
D032120 (n=6)	D041820 (n=7)	1.6530612244897966	0.19854279368665817	0.2867155250443977
D032120 (n=6)	D042220 (n=9)	2.7222222222222285	0.09896015401940556	0.16434454149651279
D032120 (n=6)	D042620 (n=6)	5.025641025641029	0.024974679293054206	0.06026965951345966
D032120 (n=6)	D043020 (n=6)	6.564102564102569	0.010405619868873535	0.03314118656867256
D032120 (n=6)	D050420 (n=7)	4.591836734693878	0.032124571207656626	0.07216389184328661
D032120 (n=6)	D050820 (n=8)	6.016666666666666	0.014171388254012329	0.04131822032593033
D032120 (n=6)	D051220 (n=8)	7.350000000000001	0.006706275607805571	0.02498592126974983
D032120 (n=6)	D051620 (n=7)	8.163265306122447	0.004274733960172562	0.0187523706743419
D032120 (n=6)	D052020 (n=7)	4.591836734693878	0.032124571207656626	0.07216389184328661
D032120 (n=6)	D052420 (n=7)	5.224489795918366	0.022270978959232808	0.05567744739808202
D032120 (n=6)	D052820 (n=7)	9.0	0.0026997960632601883	0.01512536348693961
D032120 (n=6)	D060220 (n=6)	5.025641025641029	0.024974679293054206	0.06026965951345966
D032120 (n=6)	D060920 (n=8)	8.066666666666663	0.004508698364904252	0.019337403155799657
D032120 (n=6)	D061620 (n=5)	7.5	0.0061698993205441645	0.02450142232126731
D032120 (n=6)	D062320 (n=8)	8.816666666666663	0.002984914427615507	0.015252584712540778
D032120 (n=6)	D070720 (n=8)	9.600000000000001	0.0019457736937391488	0.014137261993573503
D032120 (n=6)	D071420 (n=8)	8.816666666666663	0.002984914427615507	0.015252584712540778
D032120 (n=6)	D072120 (n=9)	10.125	0.0014627165866811515	0.013892217305782712
D032120 (n=6)	D072820 (n=9)	10.125	0.0014627165866811515	0.013892217305782712
D032120 (n=6)	D080420 (n=8)	9.600000000000001	0.0019457736937391488	0.014137261993573503
D032120 (n=6)	D081120 (n=9)	9.388888888888893	0.0021830447373622475	0.014996860415045454
D032520 (n=8)	D032920 (n=9)	1.3333333333333357	0.24821307898991984	0.3414765731666057
D032520 (n=8)	D040220 (n=8)	9.275735294117652	0.002322094515878006	0.014996860415045454
D032520 (n=8)	D040620 (n=8)	1.863970588235297	0.17216723606659268	0.258250854099889
D032520 (n=8)	D041020 (n=9)	3.342592592592588	0.06750816200747833	0.12039627326045914
D032520 (n=8)	D041420 (n=8)	0.04411764705882604	0.8336348830246775	0.8711016193403933
D032520 (n=8)	D041820 (n=7)	0.1205357142857153	0.7284541890106637	0.7914280324531744
D032520 (n=8)	D042220 (n=9)	1.1203703703703667	0.289838717607506	0.3861747956661613
D032520 (n=8)	D042620 (n=6)	3.2666666666666657	0.07070114486598293	0.12500392533339189
D032520 (n=8)	D043020 (n=6)	5.399999999999999	0.020136751550346346	0.05258605909229303
D032520 (n=8)	D050420 (n=7)	2.625	0.10519250512004134	0.17102977231055672
D032520 (n=8)	D050820 (n=8)	4.863970588235297	0.027423154381354658	0.064079230087085
D032520 (n=8)	D051220 (n=8)	6.893382352941181	0.008651541533947503	0.02958063833298227
D032520 (n=8)	D051620 (n=7)	9.053571428571423	0.0026218217690906	0.01512536348693961
D032520 (n=8)	D052020 (n=7)	5.357142857142861	0.020637558243972145	0.05258605909229303
D032520 (n=8)	D052420 (n=7)	4.8348214285714235	0.02789052912024653	0.06424704901361251
D032520 (n=8)	D052820 (n=7)	10.5	0.0011937454448720044	0.013892217305782712
D032520 (n=8)	D060220 (n=6)	5.399999999999999	0.020136751550346346	0.05258605909229303
D032520 (n=8)	D060920 (n=8)	8.040441176470594	0.004574439456210672	0.019337403155799657
D032520 (n=8)	D061620 (n=5)	8.57142857142857	0.003414791178117824	0.016714504187629348
D032520 (n=8)	D062320 (n=8)	9.926470588235297	0.0016291862969701556	0.013892217305782712
D032520 (n=8)	D070720 (n=8)	11.294117647058826	0.000777530446940383	0.013892217305782712
D032520 (n=8)	D071420 (n=8)	9.926470588235297	0.0016291862969701556	0.013892217305782712
D032520 (n=8)	D072120 (n=9)	12.0	0.0005320055051392492	0.013892217305782712
D032520 (n=8)	D072820 (n=9)	12.0	0.0005320055051392492	0.013892217305782712
D032520 (n=8)	D080420 (n=8)	11.294117647058826	0.000777530446940383	0.013892217305782712
D032520 (n=8)	D081120 (n=9)	10.703703703703695	0.0010692127549193759	0.013892217305782712
D032920 (n=9)	D040220 (n=8)	1.1203703703703667	0.289838717607506	0.3861747956661613
D032920 (n=9)	D040620 (n=8)	0.0	1.0	1.0
D032920 (n=9)	D041020 (n=9)	0.32943469785574564	0.5659921481957904	0.6422986916831335
D032920 (n=9)	D041420 (n=8)	0.75	0.3864762307712325	0.48051189119952703
D032920 (n=9)	D041820 (n=7)	1.0112044817927242	0.31461445529998266	0.40750897413507503
D032920 (n=9)	D042220 (n=9)	0.15789473684210265	0.6911022238448452	0.7597223028081632
D032920 (n=9)	D042620 (n=6)	0.34722222222222854	0.5556897902827911	0.6422986916831335
D032920 (n=9)	D043020 (n=6)	0.5	0.47950012218695337	0.5761435576664944
D032920 (n=9)	D050420 (n=7)	0.4733893557423059	0.49143202491054194	0.584439620417908
D032920 (n=9)	D050820 (n=8)	1.1203703703703667	0.289838717607506	0.3861747956661613
D032920 (n=9)	D051220 (n=8)	3.342592592592588	0.06750816200747833	0.12039627326045914
D032920 (n=9)	D051620 (n=7)	2.0420168067226925	0.15300666649639522	0.2372149204461652
D032920 (n=9)	D052020 (n=7)	0.33893557422970133	0.5604442739198775	0.6422986916831335
D032920 (n=9)	D052420 (n=7)	0.8095238095238102	0.368261074002576	0.46032634250322
D032920 (n=9)	D052820 (n=7)	5.17927170868348	0.022857902914644252	0.0565368343367532
D032920 (n=9)	D060220 (n=6)	0.5	0.47950012218695337	0.5761435576664944
D032920 (n=9)	D060920 (n=8)	4.083333333333336	0.04330814281079203	0.08426061258166649
D032920 (n=9)	D061620 (n=5)	1.9599999999999937	0.16151331846753866	0.2470516219980443
D032920 (n=9)	D062320 (n=8)	7.2592592592592595	0.007053637888068591	0.025037722274441943
D032920 (n=9)	D070720 (n=8)	8.898148148148152	0.002854600133286081	0.015252584712540778
D032920 (n=9)	D071420 (n=8)	8.898148148148152	0.002854600133286081	0.015252584712540778
D032920 (n=9)	D072120 (n=9)	11.557504873294334	0.000674763421840596	0.013892217305782712
D032920 (n=9)	D072820 (n=9)	12.165692007797261	0.0004867660221606513	0.013892217305782712
D032920 (n=9)	D080420 (n=8)	9.481481481481481	0.0020755629257427034	0.014623284249550865
D032920 (n=9)	D081120 (n=9)	10.38791423001949	0.001268428282871722	0.013892217305782712
D040220 (n=8)	D040620 (n=8)	1.102941176470594	0.2936215439289016	0.38898580605965594
D040220 (n=8)	D041020 (n=9)	0.23148148148148096	0.6304275015358908	0.7063826222028656
D040220 (n=8)	D041420 (n=8)	5.338235294117652	0.020862582332765417	0.05258605909229303
D040220 (n=8)	D041820 (n=7)	4.339285714285715	0.03724254459597928	0.07562350758572212
D040220 (n=8)	D042220 (n=9)	3.0	0.08326451666355042	0.14393308642583993
D040220 (n=8)	D042620 (n=6)	3.2666666666666657	0.07070114486598293	0.12500392533339189
D040220 (n=8)	D043020 (n=6)	0.4166666666666714	0.5186050164287233	0.6105097028844464
D040220 (n=8)	D050420 (n=7)	0.0	1.0	1.0
D040220 (n=8)	D050820 (n=8)	0.17647058823529704	0.6744240722352912	0.743145008505712
D040220 (n=8)	D051220 (n=8)	0.04411764705882604	0.8336348830246775	0.8711016193403933
D040220 (n=8)	D051620 (n=7)	0.8571428571428612	0.35453947977349987	0.4479914622137974
D040220 (n=8)	D052020 (n=7)	0.2142857142857153	0.6434288435636197	0.7157761058781894
D040220 (n=8)	D052420 (n=7)	0.1205357142857153	0.7284541890106637	0.7914280324531744
D040220 (n=8)	D052820 (n=7)	5.90625	0.015087255494406484	0.04277788905426229
D040220 (n=8)	D060220 (n=6)	0.06666666666666998	0.7962534147376342	0.8453375293447544
D040220 (n=8)	D060920 (n=8)	0.8933823529411811	0.3445623653256964	0.43896301336013377
D040220 (n=8)	D061620 (n=5)	1.7357142857142875	0.18768277253339227	0.27358147093425517
D040220 (n=8)	D062320 (n=8)	4.863970588235297	0.027423154381354658	0.064079230087085
D040220 (n=8)	D070720 (n=8)	9.275735294117652	0.002322094515878006	0.014996860415045454
D040220 (n=8)	D071420 (n=8)	6.352941176470594	0.011718685599768571	0.03538434288241809
D040220 (n=8)	D072120 (n=9)	10.703703703703695	0.0010692127549193759	0.013892217305782712
D040220 (n=8)	D072820 (n=9)	12.0	0.0005320055051392492	0.013892217305782712
D040220 (n=8)	D080420 (n=8)	8.647058823529413	0.0032758974829085945	0.016205237548430812
D040220 (n=8)	D081120 (n=9)	7.787037037037031	0.005262242462805247	0.021277763001777736
D040620 (n=8)	D041020 (n=9)	0.23148148148148096	0.6304275015358908	0.7063826222028656
D040620 (n=8)	D041420 (n=8)	0.7058823529411811	0.4008141693829329	0.4952706213298891
D040620 (n=8)	D041820 (n=7)	0.3348214285714306	0.5628337539173243	0.6422986916831335
D040620 (n=8)	D042220 (n=9)	0.0833333333333357	0.7728299926844444	0.8318656171256172
D040620 (n=8)	D042620 (n=6)	0.016666666666672825	0.8972789612600641	0.9251324101683588
D040620 (n=8)	D043020 (n=6)	0.06666666666666998	0.7962534147376342	0.8453375293447544
D040620 (n=8)	D050420 (n=7)	0.4821428571428612	0.48745329036403295	0.5811943077417315
D040620 (n=8)	D050820 (n=8)	0.8933823529411811	0.3445623653256964	0.43896301336013377
D040620 (n=8)	D051220 (n=8)	2.161764705882355	0.141482121482789	0.22263440166527854
D040620 (n=8)	D051620 (n=7)	2.263392857142861	0.13246356680795063	0.21022374937097965
D040620 (n=8)	D052020 (n=7)	0.65625	0.4178869643175006	0.5113616800200994
D040620 (n=8)	D052420 (n=7)	0.65625	0.4178869643175006	0.5113616800200994
D040620 (n=8)	D052820 (n=7)	7.0848214285714235	0.007773956552267323	0.02697678952839034
D040620 (n=8)	D060220 (n=6)	0.81666666666667	0.3661565601940595	0.46016973105469894
D040620 (n=8)	D060920 (n=8)	3.57352941176471	0.05870740843120496	0.10790096806525813
D040620 (n=8)	D061620 (n=5)	2.5928571428571487	0.10734653699381075	0.1739238317147108
D040620 (n=8)	D062320 (n=8)	6.893382352941181	0.008651541533947503	0.02958063833298227
D040620 (n=8)	D070720 (n=8)	9.926470588235297	0.0016291862969701556	0.013892217305782712
D040620 (n=8)	D071420 (n=8)	8.647058823529413	0.0032758974829085945	0.016205237548430812
D040620 (n=8)	D072120 (n=9)	12.0	0.0005320055051392492	0.013892217305782712
D040620 (n=8)	D072820 (n=9)	12.0	0.0005320055051392492	0.013892217305782712
D040620 (n=8)	D080420 (n=8)	9.275735294117652	0.002322094515878006	0.014996860415045454
D040620 (n=8)	D081120 (n=9)	9.481481481481481	0.0020755629257427034	0.014623284249550865
D041020 (n=9)	D041420 (n=8)	1.8148148148148167	0.17793172526825055	0.26266111825313176
D041020 (n=9)	D041820 (n=7)	1.7507002801120493	0.1857887216213552	0.27167218727651
D041020 (n=9)	D042220 (n=9)	0.7037037037037024	0.4015419876158456	0.4952706213298891
D041020 (n=9)	D042620 (n=6)	0.055555555555557135	0.8136637157667893	0.8579447343119208
D041020 (n=9)	D043020 (n=6)	0.013888888888892836	0.9061856157549151	0.9257869582051048
D041020 (n=9)	D050420 (n=7)	0.0028011204481828145	0.9577911772450123	0.9682019509107189
D041020 (n=9)	D050820 (n=8)	0.037037037037030984	0.8473896596867266	0.878224698467665
D041020 (n=9)	D051220 (n=8)	1.1203703703703667	0.289838717607506	0.3861747956661613
D041020 (n=9)	D051620 (n=7)	0.8095238095238102	0.368261074002576	0.46032634250322
D041020 (n=9)	D052020 (n=7)	0.0028011204481828145	0.9577911772450123	0.9682019509107189
D041020 (n=9)	D052420 (n=7)	0.0700280112044922	0.7912960002114549	0.8453375293447544
D041020 (n=9)	D052820 (n=7)	3.4313725490196134	0.06396891699082857	0.11619354062787221
D041020 (n=9)	D060220 (n=6)	0.22222222222222854	0.6373518882339323	0.7124245866076406
D041020 (n=9)	D060920 (n=8)	1.8148148148148167	0.17793172526825055	0.26266111825313176
D041020 (n=9)	D061620 (n=5)	0.7511111111111077	0.3861246742838147	0.48051189119952703
D041020 (n=9)	D062320 (n=8)	4.481481481481481	0.03426400773486915	0.07410587719401933
D041020 (n=9)	D070720 (n=8)	6.75	0.0093747684594349	0.03113762381169449
D041020 (n=9)	D071420 (n=8)	7.2592592592592595	0.007053637888068591	0.025037722274441943
D041020 (n=9)	D072120 (n=9)	8.235867446393755	0.004107053847638659	0.01836326960723054
D041020 (n=9)	D072820 (n=9)	9.826510721247558	0.0017201435751819129	0.013892217305782712
D041020 (n=9)	D080420 (n=8)	5.787037037037031	0.016144778094368453	0.0452248302041044
D041020 (n=9)	D081120 (n=9)	8.235867446393755	0.004107053847638659	0.01836326960723054
D041420 (n=8)	D041820 (n=7)	0.013392857142861203	0.9078685009495221	0.9257869582051048
D041420 (n=8)	D042220 (n=9)	0.3333333333333357	0.5637028616507718	0.6422986916831335
D041420 (n=8)	D042620 (n=6)	2.0166666666666657	0.1555803477921939	0.23876191987910944
D041420 (n=8)	D043020 (n=6)	3.75	0.052807511416113395	0.09744243177973304
D041420 (n=8)	D050420 (n=7)	1.3392857142857224	0.24715997321190242	0.3410367582894219
D041420 (n=8)	D050820 (n=8)	3.981617647058826	0.045999366875037154	0.08695002275159462
D041420 (n=8)	D051220 (n=8)	5.338235294117652	0.020862582332765417	0.05258605909229303
D041420 (n=8)	D051620 (n=7)	5.357142857142861	0.020637558243972145	0.05258605909229303
D041420 (n=8)	D052020 (n=7)	2.625	0.10519250512004134	0.17102977231055672
D041420 (n=8)	D052420 (n=7)	1.6205357142857224	0.2030171060492089	0.29047062865502327
D041420 (n=8)	D052820 (n=7)	6.482142857142861	0.010896354195387424	0.03333424145299442
D041420 (n=8)	D060220 (n=6)	2.3999999999999986	0.12133525035848367	0.19322223087909215
D041420 (n=8)	D060920 (n=8)	6.352941176470594	0.011718685599768571	0.03538434288241809
D041420 (n=8)	D061620 (n=5)	4.821428571428569	0.0281080401471519	0.06424704901361251
D041420 (n=8)	D062320 (n=8)	8.040441176470594	0.004574439456210672	0.019337403155799657
D041420 (n=8)	D070720 (n=8)	9.275735294117652	0.002322094515878006	0.014996860415045454
D041420 (n=8)	D071420 (n=8)	9.275735294117652	0.002322094515878006	0.014996860415045454
D041420 (n=8)	D072120 (n=9)	10.703703703703695	0.0010692127549193759	0.013892217305782712
D041420 (n=8)	D072820 (n=9)	11.342592592592595	0.0007574950058146062	0.013892217305782712
D041420 (n=8)	D080420 (n=8)	8.647058823529413	0.0032758974829085945	0.016205237548430812
D041420 (n=8)	D081120 (n=9)	10.703703703703695	0.0010692127549193759	0.013892217305782712
D041820 (n=7)	D042220 (n=9)	0.13725490196078738	0.7110254070787255	0.7761192823746652
D041820 (n=7)	D042620 (n=6)	1.6530612244897966	0.19854279368665817	0.2867155250443977
D041820 (n=7)	D043020 (n=6)	2.9387755102040813	0.08647626549366551	0.14720835274803196
D041820 (n=7)	D050420 (n=7)	1.1795918367346871	0.27743910513984543	0.37502669735473293
D041820 (n=7)	D050820 (n=8)	3.013392857142861	0.0825792741523263	0.14393308642583993
D041820 (n=7)	D051220 (n=8)	4.339285714285715	0.03724254459597928	0.07562350758572212
D041820 (n=7)	D051620 (n=7)	5.0	0.025347318677468325	0.06044360607703985
D041820 (n=7)	D052020 (n=7)	1.1795918367346871	0.27743910513984543	0.37502669735473293
D041820 (n=7)	D052420 (n=7)	1.4734693877550953	0.22479909925003677	0.3158053811216529
D041820 (n=7)	D052820 (n=7)	6.861224489795923	0.008808616519374028	0.029681207837021183
D041820 (n=7)	D060220 (n=6)	1.3061224489795933	0.25309790894711204	0.3461486107659032
D041820 (n=7)	D060920 (n=8)	5.357142857142861	0.020637558243972145	0.05258605909229303
D041820 (n=7)	D061620 (n=5)	3.4879120879120933	0.06181850640046697	0.11317167510321709
D041820 (n=7)	D062320 (n=8)	7.084821428571438	0.007773956552267275	0.02697678952839034
D041820 (n=7)	D070720 (n=8)	8.370535714285715	0.003813531882582067	0.017732923254006612
D041820 (n=7)	D071420 (n=8)	9.053571428571438	0.0026218217690905793	0.01512536348693961
D041820 (n=7)	D072120 (n=9)	10.422969187675072	0.0012445763775868267	0.013892217305782712
D041820 (n=7)	D072820 (n=9)	11.117647058823536	0.0008551019694724799	0.013892217305782712
D041820 (n=7)	D080420 (n=8)	9.053571428571438	0.0026218217690905793	0.01512536348693961
D041820 (n=7)	D081120 (n=9)	9.75070028011205	0.0017925441684880918	0.013892217305782712
D042220 (n=9)	D042620 (n=6)	0.5	0.47950012218695337	0.5761435576664944
D042220 (n=9)	D043020 (n=6)	0.8888888888888857	0.3457785861511611	0.439308859454344
D042220 (n=9)	D050420 (n=7)	1.0112044817927242	0.31461445529998266	0.40750897413507503
D042220 (n=9)	D050820 (n=8)	1.8148148148148167	0.17793172526825055	0.26266111825313176
D042220 (n=9)	D051220 (n=8)	3.0	0.08326451666355042	0.14393308642583993
D042220 (n=9)	D051620 (n=7)	3.4313725490196134	0.06396891699082857	0.11619354062787221
D042220 (n=9)	D052020 (n=7)	1.4817927170868401	0.22349424560794928	0.31492370972029216
D042220 (n=9)	D052420 (n=7)	1.235294117647065	0.2663799233424782	0.36218322910600104
D042220 (n=9)	D052820 (n=7)	6.725490196078432	0.009504460570637118	0.03118084084933761
D042220 (n=9)	D060220 (n=6)	1.3888888888888857	0.23859282931643258	0.3331701670634869
D042220 (n=9)	D060920 (n=8)	3.342592592592588	0.06750816200747833	0.12039627326045914
D042220 (n=9)	D061620 (n=5)	4.271111111111111	0.038765574177637166	0.07790173824471579
D042220 (n=9)	D062320 (n=8)	6.75	0.0093747684594349	0.03113762381169449
D042220 (n=9)	D070720 (n=8)	10.083333333333329	0.0014961642897455534	0.013892217305782712
D042220 (n=9)	D071420 (n=8)	8.898148148148152	0.002854600133286081	0.015252584712540778
D042220 (n=9)	D072120 (n=9)	10.38791423001949	0.001268428282871722	0.013892217305782712
D042220 (n=9)	D072820 (n=9)	10.964912280701753	0.0009285334224661557	0.013892217305782712
D042220 (n=9)	D080420 (n=8)	8.333333333333336	0.003892417122778629	0.017744842765608455
D042220 (n=9)	D081120 (n=9)	9.826510721247558	0.0017201435751819129	0.013892217305782712
D042620 (n=6)	D043020 (n=6)	1.2564102564102626	0.2623316754083529	0.35772501192048123
D042620 (n=6)	D050420 (n=7)	0.08163265306122014	0.7750969621959906	0.8323789547832231
D042620 (n=6)	D050820 (n=8)	1.0666666666666629	0.30169958247834583	0.39630029901816616
D042620 (n=6)	D051220 (n=8)	2.0166666666666657	0.1555803477921939	0.23876191987910944
D042620 (n=6)	D051620 (n=7)	4.0	0.04550026389635857	0.0867115684910112
D042620 (n=6)	D052020 (n=7)	1.3061224489795933	0.25309790894711204	0.3461486107659032
D042620 (n=6)	D052420 (n=7)	1.0	0.31731050786291115	0.4098594059895936
D042620 (n=6)	D052820 (n=7)	7.367346938775505	0.006641885476426649	0.02498592126974983
D042620 (n=6)	D060220 (n=6)	1.6410256410256494	0.20018480417757442	0.2881917459522356
D042620 (n=6)	D060920 (n=8)	4.266666666666666	0.038867103812417335	0.07790173824471579
D042620 (n=6)	D061620 (n=5)	5.63333333333334	0.017622090962324352	0.04906749878731032
D042620 (n=6)	D062320 (n=8)	6.666666666666664	0.009823274507519268	0.03150222514480317
D042620 (n=6)	D070720 (n=8)	9.600000000000001	0.0019457736937391488	0.014137261993573503
D042620 (n=6)	D071420 (n=8)	7.350000000000001	0.006706275607805571	0.02498592126974983
D042620 (n=6)	D072120 (n=9)	10.125	0.0014627165866811515	0.013892217305782712
D042620 (n=6)	D072820 (n=9)	10.125	0.0014627165866811515	0.013892217305782712
D042620 (n=6)	D080420 (n=8)	8.816666666666663	0.002984914427615507	0.015252584712540778
D042620 (n=6)	D081120 (n=9)	8.0	0.004677734981047276	0.019595916812495343
D043020 (n=6)	D050420 (n=7)	0.18367346938774887	0.6682351417952548	0.7380744440256377
D043020 (n=6)	D050820 (n=8)	0.14999999999999858	0.69853535830334	0.7660824094600309
D043020 (n=6)	D051220 (n=8)	0.6000000000000014	0.4385780260809993	0.5324772379312394
D043020 (n=6)	D051620 (n=7)	2.4693877551020407	0.11608313373865556	0.18677736051375377
D043020 (n=6)	D052020 (n=7)	0.3265306122449019	0.5677091661973502	0.6422986916831335
D043020 (n=6)	D052420 (n=7)	0.7346938775510168	0.39136593830755306	0.4852937635013658
D043020 (n=6)	D052820 (n=7)	7.367346938775505	0.006641885476426649	0.02498592126974983
D043020 (n=6)	D060220 (n=6)	0.6410256410256494	0.42333964158244053	0.5166743657108527
D043020 (n=6)	D060920 (n=8)	2.0166666666666657	0.1555803477921939	0.23876191987910944
D043020 (n=6)	D061620 (n=5)	4.0333333333333385	0.044609718024939585	0.08643132867332044
D043020 (n=6)	D062320 (n=8)	6.666666666666664	0.009823274507519268	0.03150222514480317
D043020 (n=6)	D070720 (n=8)	9.600000000000001	0.0019457736937391488	0.014137261993573503
D043020 (n=6)	D071420 (n=8)	6.666666666666664	0.009823274507519268	0.03150222514480317
D043020 (n=6)	D072120 (n=9)	10.125	0.0014627165866811515	0.013892217305782712
D043020 (n=6)	D072820 (n=9)	10.125	0.0014627165866811515	0.013892217305782712
D043020 (n=6)	D080420 (n=8)	8.816666666666663	0.002984914427615507	0.015252584712540778
D043020 (n=6)	D081120 (n=9)	7.3472222222222285	0.006716645502620922	0.02498592126974983
D050420 (n=7)	D050820 (n=8)	0.013392857142861203	0.9078685009495221	0.9257869582051048
D050420 (n=7)	D051220 (n=8)	1.0848214285714306	0.29762146789111255	0.39316472320842993
D050420 (n=7)	D051620 (n=7)	0.3306122448979636	0.5652987983097866	0.6422986916831335
D050420 (n=7)	D052020 (n=7)	0.10204081632652873	0.7493941849625727	0.8122804102741172
D050420 (n=7)	D052420 (n=7)	0.0040816326530617175	0.9490596808859298	0.9635649598514353
D050420 (n=7)	D052820 (n=7)	2.1591836734693857	0.14171996321058591	0.22263440166527854
D050420 (n=7)	D060220 (n=6)	0.0	1.0	1.0
D050420 (n=7)	D060920 (n=8)	1.9285714285714306	0.16491482255329715	0.250605857801579
D050420 (n=7)	D061620 (n=5)	0.3230769230769255	0.5697643679606191	0.6430592987905046
D050420 (n=7)	D062320 (n=8)	4.339285714285715	0.03724254459597928	0.07562350758572212
D050420 (n=7)	D070720 (n=8)	6.482142857142861	0.010896354195387424	0.03333424145299442
D050420 (n=7)	D071420 (n=8)	6.482142857142861	0.010896354195387424	0.03333424145299442
D050420 (n=7)	D072120 (n=9)	8.473389355742299	0.003603793264077751	0.01709963130404239
D050420 (n=7)	D072820 (n=9)	10.422969187675072	0.0012445763775868267	0.013892217305782712
D050420 (n=7)	D080420 (n=8)	5.357142857142861	0.020637558243972145	0.05258605909229303
D050420 (n=7)	D081120 (n=9)	8.473389355742299	0.003603793264077751	0.01709963130404239
D050820 (n=8)	D051220 (n=8)	0.8933823529411811	0.3445623653256964	0.43896301336013377
D050820 (n=8)	D051620 (n=7)	0.65625	0.4178869643175006	0.5113616800200994
D050820 (n=8)	D052020 (n=7)	0.013392857142861203	0.9078685009495221	0.9257869582051048
D050820 (n=8)	D052420 (n=7)	0.0535714285714306	0.8169613217153878	0.8594728837051026
D050820 (n=8)	D052820 (n=7)	5.357142857142861	0.020637558243972145	0.05258605909229303
D050820 (n=8)	D060220 (n=6)	0.06666666666666998	0.7962534147376342	0.8453375293447544
D050820 (n=8)	D060920 (n=8)	1.863970588235297	0.17216723606659268	0.258250854099889
D050820 (n=8)	D061620 (n=5)	0.5357142857142847	0.46421431277103187	0.5621345193711714
D050820 (n=8)	D062320 (n=8)	4.863970588235297	0.027423154381354658	0.064079230087085
D050820 (n=8)	D070720 (n=8)	7.455882352941181	0.006322947695810918	0.02450142232126731
D050820 (n=8)	D071420 (n=8)	7.455882352941181	0.006322947695810918	0.02450142232126731
D050820 (n=8)	D072120 (n=9)	12.0	0.0005320055051392492	0.013892217305782712
D050820 (n=8)	D072820 (n=9)	12.0	0.0005320055051392492	0.013892217305782712
D050820 (n=8)	D080420 (n=8)	7.455882352941181	0.006322947695810918	0.02450142232126731
D050820 (n=8)	D081120 (n=9)	8.333333333333336	0.003892417122778629	0.017744842765608455
D051220 (n=8)	D051620 (n=7)	0.013392857142861203	0.9078685009495221	0.9257869582051048
D051220 (n=8)	D052020 (n=7)	0.2142857142857153	0.6434288435636197	0.7157761058781894
D051220 (n=8)	D052420 (n=7)	0.3348214285714306	0.5628337539173243	0.6422986916831335
D051220 (n=8)	D052820 (n=7)	0.8571428571428612	0.35453947977349987	0.4479914622137974
D051220 (n=8)	D060220 (n=6)	0.0	1.0	1.0
D051220 (n=8)	D060920 (n=8)	0.397058823529413	0.528612125255687	0.6191552600601876
D051220 (n=8)	D061620 (n=5)	0.0	1.0	1.0
D051220 (n=8)	D062320 (n=8)	1.863970588235297	0.17216723606659268	0.258250854099889
D051220 (n=8)	D070720 (n=8)	4.863970588235297	0.027423154381354658	0.064079230087085
D051220 (n=8)	D071420 (n=8)	5.338235294117652	0.020862582332765417	0.05258605909229303
D051220 (n=8)	D072120 (n=9)	7.2592592592592595	0.007053637888068591	0.025037722274441943
D051220 (n=8)	D072820 (n=9)	10.083333333333329	0.0014961642897455534	0.013892217305782712
D051220 (n=8)	D080420 (n=8)	3.981617647058826	0.045999366875037154	0.08695002275159462
D051220 (n=8)	D081120 (n=9)	7.787037037037031	0.005262242462805247	0.021277763001777736
D051620 (n=7)	D052020 (n=7)	0.9183673469387799	0.3379040191030012	0.4352503293155002
D051620 (n=7)	D052420 (n=7)	0.03673469387754835	0.8480062142193152	0.878224698467665
D051620 (n=7)	D052820 (n=7)	1.7999999999999972	0.17971249487899635	0.2644503484770041
D051620 (n=7)	D060220 (n=6)	0.18367346938774887	0.6682351417952548	0.7380744440256377
D051620 (n=7)	D060920 (n=8)	0.4821428571428612	0.48745329036403295	0.5811943077417315
D051620 (n=7)	D061620 (n=5)	0.05934065934066268	0.8075411062892531	0.8534241236920516
D051620 (n=7)	D062320 (n=8)	3.013392857142861	0.0825792741523263	0.14393308642583993
D051620 (n=7)	D070720 (n=8)	5.90625	0.015087255494406484	0.04277788905426229
D051620 (n=7)	D071420 (n=8)	5.357142857142861	0.020637558243972145	0.05258605909229303
D051620 (n=7)	D072120 (n=9)	8.473389355742299	0.003603793264077751	0.01709963130404239
D051620 (n=7)	D072820 (n=9)	10.422969187675072	0.0012445763775868267	0.013892217305782712
D051620 (n=7)	D080420 (n=8)	5.357142857142861	0.020637558243972145	0.05258605909229303
D051620 (n=7)	D081120 (n=9)	7.285714285714285	0.0069505089430837285	0.025037722274441943
D052020 (n=7)	D052420 (n=7)	0.3306122448979636	0.5652987983097866	0.6422986916831335
D052020 (n=7)	D052820 (n=7)	5.587755102040809	0.01808646131568749	0.05006074114163502
D052020 (n=7)	D060220 (n=6)	0.3265306122449019	0.5677091661973502	0.6422986916831335
D052020 (n=7)	D060920 (n=8)	1.3392857142857153	0.24715997321190364	0.3410367582894219
D052020 (n=7)	D061620 (n=5)	1.4835164835164818	0.2232251453067525	0.31492370972029216
D052020 (n=7)	D062320 (n=8)	4.834821428571438	0.02789052912024638	0.06424704901361251
D052020 (n=7)	D070720 (n=8)	8.370535714285715	0.003813531882582067	0.017732923254006612
D052020 (n=7)	D071420 (n=8)	6.482142857142861	0.010896354195387424	0.03333424145299442
D052020 (n=7)	D072120 (n=9)	11.117647058823536	0.0008551019694724799	0.013892217305782712
D052020 (n=7)	D072820 (n=9)	11.117647058823536	0.0008551019694724799	0.013892217305782712
D052020 (n=7)	D080420 (n=8)	7.714285714285715	0.005478553242547367	0.02196144187745281
D052020 (n=7)	D081120 (n=9)	7.285714285714285	0.0069505089430837285	0.025037722274441943
D052420 (n=7)	D052820 (n=7)	2.975510204081637	0.08453346925711056	0.14558541927613483
D052420 (n=7)	D060220 (n=6)	0.18367346938774887	0.6682351417952548	0.7380744440256377
D052420 (n=7)	D060920 (n=8)	1.6205357142857153	0.20301710604920983	0.29047062865502327
D052420 (n=7)	D061620 (n=5)	0.05934065934066268	0.8075411062892531	0.8534241236920516
D052420 (n=7)	D062320 (n=8)	4.339285714285715	0.03724254459597928	0.07562350758572212
D052420 (n=7)	D070720 (n=8)	7.084821428571438	0.007773956552267275	0.02697678952839034
D052420 (n=7)	D071420 (n=8)	6.482142857142861	0.010896354195387424	0.03333424145299442
D052420 (n=7)	D072120 (n=9)	9.75070028011205	0.0017925441684880918	0.013892217305782712
D052420 (n=7)	D072820 (n=9)	10.422969187675072	0.0012445763775868267	0.013892217305782712
D052420 (n=7)	D080420 (n=8)	6.482142857142861	0.010896354195387424	0.03333424145299442
D052420 (n=7)	D081120 (n=9)	7.868347338935585	0.005030761104030931	0.020886642083699846
D052820 (n=7)	D060220 (n=6)	2.9387755102040813	0.08647626549366551	0.14720835274803196
D052820 (n=7)	D060920 (n=8)	0.4821428571428612	0.48745329036403295	0.5811943077417315
D052820 (n=7)	D061620 (n=5)	2.907692307692308	0.08815793541979447	0.14799075801517844
D052820 (n=7)	D062320 (n=8)	0.3348214285714306	0.5628337539173243	0.6422986916831335
D052820 (n=7)	D070720 (n=8)	1.9285714285714306	0.16491482255329715	0.250605857801579
D052820 (n=7)	D071420 (n=8)	3.8705357142857153	0.04914083391185104	0.09213906358472071
D052820 (n=7)	D072120 (n=9)	5.179271708683473	0.022857902914644304	0.0565368343367532
D052820 (n=7)	D072820 (n=9)	7.285714285714285	0.0069505089430837285	0.025037722274441943
D052820 (n=7)	D080420 (n=8)	1.3392857142857153	0.24715997321190364	0.3410367582894219
D052820 (n=7)	D081120 (n=9)	3.834733893557427	0.05020095926358515	0.093748779347659
D060220 (n=6)	D060920 (n=8)	0.4166666666666714	0.5186050164287233	0.6105097028844464
D060220 (n=6)	D061620 (n=5)	0.30000000000000426	0.5838824207703623	0.6573978829496816
D060220 (n=6)	D062320 (n=8)	2.816666666666663	0.09328995618360524	0.15548326030600873
D060220 (n=6)	D070720 (n=8)	5.399999999999999	0.020136751550346346	0.05258605909229303
D060220 (n=6)	D071420 (n=8)	4.816666666666663	0.02818580214790743	0.06424704901361251
D060220 (n=6)	D072120 (n=9)	6.125	0.01332832878081758	0.03922577774101376
D060220 (n=6)	D072820 (n=9)	6.7222222222222285	0.009521891184098796	0.03118084084933761
D060220 (n=6)	D080420 (n=8)	4.266666666666666	0.038867103812417335	0.07790173824471579
D060220 (n=6)	D081120 (n=9)	5.013888888888893	0.02514476117335736	0.06026965951345966
D060920 (n=8)	D061620 (n=5)	0.34285714285714874	0.5581846494226539	0.6422986916831335
D060920 (n=8)	D062320 (n=8)	1.102941176470594	0.2936215439289016	0.38898580605965594
D060920 (n=8)	D070720 (n=8)	4.411764705882355	0.0356919001168044	0.07562350758572212
D060920 (n=8)	D071420 (n=8)	5.834558823529413	0.0157143497722189	0.0442858948126169
D060920 (n=8)	D072120 (n=9)	5.333333333333336	0.020921335337794	0.05258605909229303
D060920 (n=8)	D072820 (n=9)	10.083333333333329	0.0014961642897455534	0.013892217305782712
D060920 (n=8)	D080420 (n=8)	2.161764705882355	0.141482121482789	0.22263440166527854
D060920 (n=8)	D081120 (n=9)	7.787037037037031	0.005262242462805247	0.021277763001777736
D061620 (n=5)	D062320 (n=8)	3.085714285714282	0.07898257926378266	0.13911704302143538
D061620 (n=5)	D070720 (n=8)	6.192857142857143	0.012826693645485438	0.03798988882261611
D061620 (n=5)	D071420 (n=8)	4.821428571428569	0.0281080401471519	0.06424704901361251
D061620 (n=5)	D072120 (n=9)	9.0	0.0026997960632601883	0.01512536348693961
D061620 (n=5)	D072820 (n=9)	9.0	0.0026997960632601883	0.01512536348693961
D061620 (n=5)	D080420 (n=8)	5.4857142857142875	0.019172484755223124	0.05258605909229303
D061620 (n=5)	D081120 (n=9)	5.444444444444443	0.01963065725729074	0.05258605909229303
D062320 (n=8)	D070720 (n=8)	0.8933823529411811	0.3445623653256964	0.43896301336013377
D062320 (n=8)	D071420 (n=8)	1.588235294117652	0.2075784423356198	0.29518035378000984
D062320 (n=8)	D072120 (n=9)	1.8148148148148167	0.17793172526825055	0.26266111825313176
D062320 (n=8)	D072820 (n=9)	2.675925925925924	0.10187605853790094	0.16777729651332196
D062320 (n=8)	D080420 (n=8)	0.04411764705882604	0.8336348830246775	0.8711016193403933
D062320 (n=8)	D081120 (n=9)	2.0833333333333357	0.14891467317876134	0.2323668557990739
D070720 (n=8)	D071420 (n=8)	0.011029411764710062	0.9163591402734728	0.9324004381338399
D070720 (n=8)	D072120 (n=9)	0.0833333333333357	0.7728299926844444	0.8318656171256172
D070720 (n=8)	D072820 (n=9)	0.037037037037030984	0.8473896596867266	0.878224698467665
D070720 (n=8)	D080420 (n=8)	0.397058823529413	0.528612125255687	0.6191552600601876
D070720 (n=8)	D081120 (n=9)	0.0833333333333357	0.7728299926844444	0.8318656171256172
D071420 (n=8)	D072120 (n=9)	0.14814814814815236	0.7003113729368862	0.7662230315662402
D071420 (n=8)	D072820 (n=9)	0.3333333333333357	0.5637028616507718	0.6422986916831335
D071420 (n=8)	D080420 (n=8)	1.588235294117652	0.2075784423356198	0.29518035378000984
D071420 (n=8)	D081120 (n=9)	0.3333333333333357	0.5637028616507718	0.6422986916831335
D072120 (n=9)	D072820 (n=9)	0.43859649122806843	0.5078006482752742	0.6008328281119656
D072120 (n=9)	D080420 (n=8)	1.1203703703703667	0.289838717607506	0.3861747956661613
D072120 (n=9)	D081120 (n=9)	0.43859649122806843	0.5078006482752742	0.6008328281119656
D072820 (n=9)	D080420 (n=8)	2.675925925925924	0.10187605853790094	0.16777729651332196
D072820 (n=9)	D081120 (n=9)	0.0175438596491162	0.8946258095467479	0.9244466698649728
D080420 (n=8)	D081120 (n=9)	1.8148148148148167	0.17793172526825055	0.26266111825313176
