# Supplementary material for: Stability and volatility shape the gut bacteriome and Kazachstania slooffiae dynamics in preweaning, nursery and adult pigs
Source: Sci Rep. 2022 Sep 5;12:15080. doi: 10.1038/s41598-022-19093-9 (PMC9445069; doi:10.1038/s41598-022-19093-9)
Supplement: Supplementary file 5 — Supplementary Information 5. [file 41598_2022_19093_MOESM5_ESM.qzv › 008ed69a-f88e-4e6d-9a0a-708a1b006cf5/data/column-Day.jsonp]

load_data('Day',{"name":null,"index":["D030920 (n=2)","D031320 (n=7)","D031720 (n=3)","D032120 (n=6)","D032520 (n=8)","D032920 (n=9)","D040220 (n=8)","D040620 (n=8)","D041020 (n=9)","D041420 (n=8)","D041820 (n=7)","D042220 (n=9)","D042620 (n=6)","D043020 (n=6)","D050420 (n=7)","D050820 (n=8)","D051220 (n=8)","D051620 (n=7)","D052020 (n=7)","D052420 (n=7)","D052820 (n=7)","D060220 (n=6)","D060920 (n=8)","D061620 (n=5)","D062320 (n=8)","D070720 (n=8)","D071420 (n=8)","D072120 (n=9)","D072820 (n=9)","D080420 (n=8)","D081120 (n=9)"],"data":[[7.8629643014,5.3362300311],[7.0113709244,13.5144396578,18.6134514945,11.9900946188,6.1911231742,14.4415887571,10.4637311723],[9.4220676387,38.3704219257,13.5199321753],[17.4623253978,14.9246500364,30.4019671387,21.9280379161,3.61115461,20.7515923923],[22.4453771445,4.8766737841,19.8280226734,11.4332893221,27.1662442008,32.0145585397,29.5089271669,22.4469287692],[22.3767528018,51.1648461755,20.8541696772,61.85190764,19.7295629356,38.7604502017,37.8234241975,22.4007499665,23.2058642084],[35.1841783387,26.745002241,56.3282068902,32.6604264912,36.5727467424,42.8480922435,36.4701010824,40.1843639952],[28.5919231769,41.9799931515,23.9256140948,17.0150504489,43.4139640257,31.6542788319,49.9565298062,6.4340748567],[87.6368453373,48.4617616366,14.0631251017,22.3297832157,22.4864732887,42.5390041297,27.9785916774,57.0268390866,30.0316649904],[16.9577243065,20.1443585036,29.0443421594,23.6325800179,64.4848668076,19.2732729212,26.9612476601,21.838560102],[55.8801564393,21.378596443,21.4086517171,24.1463514239,36.4677093642,16.8868185507,19.628007058],[73.8270837018,34.1134218207,17.7451069201,41.8542318814,29.1495596036,17.9115386533,27.2211296459,17.0373875985,23.2526470787],[25.3427974607,24.5330415152,30.0801290094,34.1780030031,23.3717061975,43.0909203877],[26.1505178998,37.4020264464,27.0453919671,33.2462520497,38.5854756647,40.6254304042],[21.3697286788,19.6017332063,62.1967314017,24.1081427919,57.1990081231,41.7144951226,42.591393141],[54.3525657306,29.4930381006,21.88486002,51.7366432311,30.222123168,25.2385766473,39.3620594104,46.6309650981],[29.5524575609,51.7631124728,62.4252184542,31.4481628022,62.6481200373,67.6583603318,29.3572361267,23.6031295114],[37.6539200401,61.064930778,46.5009564901,58.1620722371,27.2597613727,33.332898225,39.0445955638],[42.0769659357,32.606131324,55.0528061683,11.195217206,35.7440581252,30.1491482212,42.1268244776],[15.4106908736,23.2581134337,47.0726267918,41.4640869441,47.4242481952,36.0853127961,63.7872094711],[42.0823147652,58.1731631751,37.4560400951,55.3782991191,52.7276310252,91.9077570172,58.4171419854],[41.4286480256,87.8729382987,46.495162913,15.012934998,35.7565173041,32.6924650497],[71.8193084507,25.7806772999,52.2983658876,68.0937844201,28.2427122431,49.6241240576,66.6254433988,33.5623203317],[34.9785861318,46.3903287616,40.3324915646,49.9100691166,46.0325110029],[53.8245910467,52.0052281459,28.4010626253,66.8955880455,42.6377982776,67.387388707,116.306517151,101.709832369],[49.7118169979,86.6394161216,86.2037163946,109.3348031831,53.3032332335,109.4320081111,116.8582369626,46.3316639657],[105.6526974136,100.4547626668,92.0805052463,28.9136720421,56.1768419012,103.8567377094,116.1173968093,82.877214531],[85.759976227,93.8065811187,55.5200062117,120.471844871,66.2587340004,56.1924475084,77.9620573784,65.2732287482,119.89330371],[86.4564293023,89.5835620675,72.7356314785,114.8676095573,59.746093908,98.0347539698,84.499246548,98.6138010331,72.9419941855],[81.0864868351,56.9667900488,64.3036373692,114.2835548862,51.3187598047,91.4197607614,65.9007919886,38.9711118355],[29.0147126729,90.0566907695,90.8597877774,70.5322257889,84.4145708037,120.2212895041,95.3954006066,90.789076374,86.9494405177]]},{"initial": 225, "filtered": 225},{"H": 137.7140530973453, "p": 9.6255706063191e-16},'<table border="0" class="dataframe table table-striped table-hover">  <thead>    <tr style="text-align: right;">      <th></th>      <th></th>      <th>H</th>      <th>p-value</th>      <th>q-value</th>    </tr>    <tr>      <th>Group 1</th>      <th>Group 2</th>      <th></th>      <th></th>      <th></th>    </tr>  </thead>  <tbody>    <tr>      <th rowspan="30" valign="top">D030920 (n=2)</th>      <th>D031320 (n=7)</th>      <td>2.142857</td>      <td>0.143235</td>      <td>0.224257</td>    </tr>    <tr>      <th>D031720 (n=3)</th>      <td>3.000000</td>      <td>0.083265</td>      <td>0.143933</td>    </tr>    <tr>      <th>D032120 (n=6)</th>      <td>1.777778</td>      <td>0.182422</td>      <td>0.267591</td>    </tr>    <tr>      <th>D032520 (n=8)</th>      <td>2.454545</td>      <td>0.117185</td>      <td>0.187900</td>    </tr>    <tr>      <th>D032920 (n=9)</th>      <td>4.500000</td>      <td>0.033895</td>      <td>0.073650</td>    </tr>    <tr>      <th>D040220 (n=8)</th>      <td>4.363636</td>      <td>0.036714</td>      <td>0.075624</td>    </tr>    <tr>      <th>D040620 (n=8)</th>      <td>3.340909</td>      <td>0.067577</td>      <td>0.120396</td>    </tr>    <tr>      <th>D041020 (n=9)</th>      <td>4.500000</td>      <td>0.033895</td>      <td>0.073650</td>    </tr>    <tr>      <th>D041420 (n=8)</th>      <td>4.363636</td>      <td>0.036714</td>      <td>0.075624</td>    </tr>    <tr>      <th>D041820 (n=7)</th>      <td>4.200000</td>      <td>0.040424</td>      <td>0.078980</td>    </tr>    <tr>      <th>D042220 (n=9)</th>      <td>4.500000</td>      <td>0.033895</td>      <td>0.073650</td>    </tr>    <tr>      <th>D042620 (n=6)</th>      <td>4.000000</td>      <td>0.045500</td>      <td>0.086712</td>    </tr>    <tr>      <th>D043020 (n=6)</th>      <td>4.000000</td>      <td>0.045500</td>      <td>0.086712</td>    </tr>    <tr>      <th>D050420 (n=7)</th>      <td>4.200000</td>      <td>0.040424</td>      <td>0.078980</td>    </tr>    <tr>      <th>D050820 (n=8)</th>      <td>4.363636</td>      <td>0.036714</td>      <td>0.075624</td>    </tr>    <tr>      <th>D051220 (n=8)</th>      <td>4.363636</td>      <td>0.036714</td>      <td>0.075624</td>    </tr>    <tr>      <th>D051620 (n=7)</th>      <td>4.200000</td>      <td>0.040424</td>      <td>0.078980</td>    </tr>    <tr>      <th>D052020 (n=7)</th>      <td>4.200000</td>      <td>0.040424</td>      <td>0.078980</td>    </tr>    <tr>      <th>D052420 (n=7)</th>      <td>4.200000</td>      <td>0.040424</td>      <td>0.078980</td>    </tr>    <tr>      <th>D052820 (n=7)</th>      <td>4.200000</td>      <td>0.040424</td>      <td>0.078980</td>    </tr>    <tr>      <th>D060220 (n=6)</th>      <td>4.000000</td>      <td>0.045500</td>      <td>0.086712</td>    </tr>    <tr>      <th>D060920 (n=8)</th>      <td>4.363636</td>      <td>0.036714</td>      <td>0.075624</td>    </tr>    <tr>      <th>D061620 (n=5)</th>      <td>3.750000</td>      <td>0.052808</td>      <td>0.097442</td>    </tr>    <tr>      <th>D062320 (n=8)</th>      <td>4.363636</td>      <td>0.036714</td>      <td>0.075624</td>    </tr>    <tr>      <th>D070720 (n=8)</th>      <td>4.363636</td>      <td>0.036714</td>      <td>0.075624</td>    </tr>    <tr>      <th>D071420 (n=8)</th>      <td>4.363636</td>      <td>0.036714</td>      <td>0.075624</td>    </tr>    <tr>      <th>D072120 (n=9)</th>      <td>4.500000</td>      <td>0.033895</td>      <td>0.073650</td>    </tr>    <tr>      <th>D072820 (n=9)</th>      <td>4.500000</td>      <td>0.033895</td>      <td>0.073650</td>    </tr>    <tr>      <th>D080420 (n=8)</th>      <td>4.363636</td>      <td>0.036714</td>      <td>0.075624</td>    </tr>    <tr>      <th>D081120 (n=9)</th>      <td>4.500000</td>      <td>0.033895</td>      <td>0.073650</td>    </tr>    <tr>      <th rowspan="29" valign="top">D031320 (n=7)</th>      <th>D031720 (n=3)</th>      <td>0.636364</td>      <td>0.425031</td>      <td>0.517380</td>    </tr>    <tr>      <th>D032120 (n=6)</th>      <td>2.938776</td>      <td>0.086476</td>      <td>0.147208</td>    </tr>    <tr>      <th>D032520 (n=8)</th>      <td>3.870536</td>      <td>0.049141</td>      <td>0.092139</td>    </tr>    <tr>      <th>D032920 (n=9)</th>      <td>11.117647</td>      <td>0.000855</td>      <td>0.013892</td>    </tr>    <tr>      <th>D040220 (n=8)</th>      <td>10.500000</td>      <td>0.001194</td>      <td>0.013892</td>    </tr>    <tr>      <th>D040620 (n=8)</th>      <td>5.906250</td>      <td>0.015087</td>      <td>0.042778</td>    </tr>    <tr>      <th>D041020 (n=9)</th>      <td>9.750700</td>      <td>0.001793</td>      <td>0.013892</td>    </tr>    <tr>      <th>D041420 (n=8)</th>      <td>9.763393</td>      <td>0.001780</td>      <td>0.013892</td>    </tr>    <tr>      <th>D041820 (n=7)</th>      <td>9.016327</td>      <td>0.002676</td>      <td>0.015125</td>    </tr>    <tr>      <th>D042220 (n=9)</th>      <td>9.100840</td>      <td>0.002555</td>      <td>0.015125</td>    </tr>    <tr>      <th>D042620 (n=6)</th>      <td>9.000000</td>      <td>0.002700</td>      <td>0.015125</td>    </tr>    <tr>      <th>D043020 (n=6)</th>      <td>9.000000</td>      <td>0.002700</td>      <td>0.015125</td>    </tr>    <tr>      <th>D050420 (n=7)</th>      <td>9.800000</td>      <td>0.001745</td>      <td>0.013892</td>    </tr>    <tr>      <th>D050820 (n=8)</th>      <td>10.500000</td>      <td>0.001194</td>      <td>0.013892</td>    </tr>    <tr>      <th>D051220 (n=8)</th>      <td>10.500000</td>      <td>0.001194</td>      <td>0.013892</td>    </tr>    <tr>      <th>D051620 (n=7)</th>      <td>9.800000</td>      <td>0.001745</td>      <td>0.013892</td>    </tr>    <tr>      <th>D052020 (n=7)</th>      <td>6.861224</td>      <td>0.008809</td>      <td>0.029681</td>    </tr>    <tr>      <th>D052420 (n=7)</th>      <td>9.016327</td>      <td>0.002676</td>      <td>0.015125</td>    </tr>    <tr>      <th>D052820 (n=7)</th>      <td>9.800000</td>      <td>0.001745</td>      <td>0.013892</td>    </tr>    <tr>      <th>D060220 (n=6)</th>      <td>8.163265</td>      <td>0.004275</td>      <td>0.018752</td>    </tr>    <tr>      <th>D060920 (n=8)</th>      <td>10.500000</td>      <td>0.001194</td>      <td>0.013892</td>    </tr>    <tr>      <th>D061620 (n=5)</th>      <td>8.076923</td>      <td>0.004483</td>      <td>0.019337</td>    </tr>    <tr>      <th>D062320 (n=8)</th>      <td>10.500000</td>      <td>0.001194</td>      <td>0.013892</td>    </tr>    <tr>      <th>D070720 (n=8)</th>      <td>10.500000</td>      <td>0.001194</td>      <td>0.013892</td>    </tr>    <tr>      <th>D071420 (n=8)</th>      <td>10.500000</td>      <td>0.001194</td>      <td>0.013892</td>    </tr>    <tr>      <th>D072120 (n=9)</th>      <td>11.117647</td>      <td>0.000855</td>      <td>0.013892</td>    </tr>    <tr>      <th>D072820 (n=9)</th>      <td>11.117647</td>      <td>0.000855</td>      <td>0.013892</td>    </tr>    <tr>      <th>D080420 (n=8)</th>      <td>10.500000</td>      <td>0.001194</td>      <td>0.013892</td>    </tr>    <tr>      <th>D081120 (n=9)</th>      <td>11.117647</td>      <td>0.000855</td>      <td>0.013892</td>    </tr>    <tr>      <th rowspan="28" valign="top">D031720 (n=3)</th>      <th>D032120 (n=6)</th>      <td>0.066667</td>      <td>0.796253</td>      <td>0.845338</td>    </tr>    <tr>      <th>D032520 (n=8)</th>      <td>0.041667</td>      <td>0.838256</td>      <td>0.873967</td>    </tr>    <tr>      <th>D032920 (n=9)</th>      <td>1.923077</td>      <td>0.165518</td>      <td>0.250703</td>    </tr>    <tr>      <th>D040220 (n=8)</th>      <td>2.041667</td>      <td>0.153042</td>      <td>0.237215</td>    </tr>    <tr>      <th>D040620 (n=8)</th>      <td>1.041667</td>      <td>0.307434</td>      <td>0.400439</td>    </tr>    <tr>      <th>D041020 (n=9)</th>      <td>2.470085</td>      <td>0.116032</td>      <td>0.186777</td>    </tr>    <tr>      <th>D041420 (n=8)</th>      <td>1.041667</td>      <td>0.307434</td>      <td>0.400439</td>    </tr>    <tr>      <th>D041820 (n=7)</th>      <td>1.051948</td>      <td>0.305059</td>      <td>0.399584</td>    </tr>    <tr>      <th>D042220 (n=9)</th>      <td>1.444444</td>      <td>0.229421</td>      <td>0.321328</td>    </tr>    <tr>      <th>D042620 (n=6)</th>      <td>1.066667</td>      <td>0.301700</td>      <td>0.396300</td>    </tr>    <tr>      <th>D043020 (n=6)</th>      <td>1.666667</td>      <td>0.196706</td>      <td>0.285838</td>    </tr>    <tr>      <th>D050420 (n=7)</th>      <td>2.922078</td>      <td>0.087375</td>      <td>0.147208</td>    </tr>    <tr>      <th>D050820 (n=8)</th>      <td>2.666667</td>      <td>0.102470</td>      <td>0.167777</td>    </tr>    <tr>      <th>D051220 (n=8)</th>      <td>2.666667</td>      <td>0.102470</td>      <td>0.167777</td>    </tr>    <tr>      <th>D051620 (n=7)</th>      <td>2.922078</td>      <td>0.087375</td>      <td>0.147208</td>    </tr>    <tr>      <th>D052020 (n=7)</th>      <td>1.571429</td>      <td>0.210000</td>      <td>0.297713</td>    </tr>    <tr>      <th>D052420 (n=7)</th>      <td>2.922078</td>      <td>0.087375</td>      <td>0.147208</td>    </tr>    <tr>      <th>D052820 (n=7)</th>      <td>4.688312</td>      <td>0.030368</td>      <td>0.068885</td>    </tr>    <tr>      <th>D060220 (n=6)</th>      <td>2.400000</td>      <td>0.121335</td>      <td>0.193222</td>    </tr>    <tr>      <th>D060920 (n=8)</th>      <td>3.375000</td>      <td>0.066193</td>      <td>0.119765</td>    </tr>    <tr>      <th>D061620 (n=5)</th>      <td>3.755556</td>      <td>0.052632</td>      <td>0.097442</td>    </tr>    <tr>      <th>D062320 (n=8)</th>      <td>5.041667</td>      <td>0.024745</td>      <td>0.060270</td>    </tr>    <tr>      <th>D070720 (n=8)</th>      <td>6.000000</td>      <td>0.014306</td>      <td>0.041318</td>    </tr>    <tr>      <th>D071420 (n=8)</th>      <td>5.041667</td>      <td>0.024745</td>      <td>0.060270</td>    </tr>    <tr>      <th>D072120 (n=9)</th>      <td>6.230769</td>      <td>0.012555</td>      <td>0.037423</td>    </tr>    <tr>      <th>D072820 (n=9)</th>      <td>6.230769</td>      <td>0.012555</td>      <td>0.037423</td>    </tr>    <tr>      <th>D080420 (n=8)</th>      <td>6.000000</td>      <td>0.014306</td>      <td>0.041318</td>    </tr>    <tr>      <th>D081120 (n=9)</th>      <td>5.341880</td>      <td>0.020819</td>      <td>0.052586</td>    </tr>    <tr>      <th rowspan="27" valign="top">D032120 (n=6)</th>      <th>D032520 (n=8)</th>      <td>0.816667</td>      <td>0.366157</td>      <td>0.460170</td>    </tr>    <tr>      <th>D032920 (n=9)</th>      <td>5.013889</td>      <td>0.025145</td>      <td>0.060270</td>    </tr>    <tr>      <th>D040220 (n=8)</th>      <td>8.816667</td>      <td>0.002985</td>      <td>0.015253</td>    </tr>    <tr>      <th>D040620 (n=8)</th>      <td>2.816667</td>      <td>0.093290</td>      <td>0.155483</td>    </tr>    <tr>      <th>D041020 (n=9)</th>      <td>4.500000</td>      <td>0.033895</td>      <td>0.073650</td>    </tr>    <tr>      <th>D041420 (n=8)</th>      <td>1.350000</td>      <td>0.245278</td>      <td>0.341037</td>    </tr>    <tr>      <th>D041820 (n=7)</th>      <td>1.653061</td>      <td>0.198543</td>      <td>0.286716</td>    </tr>    <tr>      <th>D042220 (n=9)</th>      <td>2.722222</td>      <td>0.098960</td>      <td>0.164345</td>    </tr>    <tr>      <th>D042620 (n=6)</th>      <td>5.025641</td>      <td>0.024975</td>      <td>0.060270</td>    </tr>    <tr>      <th>D043020 (n=6)</th>      <td>6.564103</td>      <td>0.010406</td>      <td>0.033141</td>    </tr>    <tr>      <th>D050420 (n=7)</th>      <td>4.591837</td>      <td>0.032125</td>      <td>0.072164</td>    </tr>    <tr>      <th>D050820 (n=8)</th>      <td>6.016667</td>      <td>0.014171</td>      <td>0.041318</td>    </tr>    <tr>      <th>D051220 (n=8)</th>      <td>7.350000</td>      <td>0.006706</td>      <td>0.024986</td>    </tr>    <tr>      <th>D051620 (n=7)</th>      <td>8.163265</td>      <td>0.004275</td>      <td>0.018752</td>    </tr>    <tr>      <th>D052020 (n=7)</th>      <td>4.591837</td>      <td>0.032125</td>      <td>0.072164</td>    </tr>    <tr>      <th>D052420 (n=7)</th>      <td>5.224490</td>      <td>0.022271</td>      <td>0.055677</td>    </tr>    <tr>      <th>D052820 (n=7)</th>      <td>9.000000</td>      <td>0.002700</td>      <td>0.015125</td>    </tr>    <tr>      <th>D060220 (n=6)</th>      <td>5.025641</td>      <td>0.024975</td>      <td>0.060270</td>    </tr>    <tr>      <th>D060920 (n=8)</th>      <td>8.066667</td>      <td>0.004509</td>      <td>0.019337</td>    </tr>    <tr>      <th>D061620 (n=5)</th>      <td>7.500000</td>      <td>0.006170</td>      <td>0.024501</td>    </tr>    <tr>      <th>D062320 (n=8)</th>      <td>8.816667</td>      <td>0.002985</td>      <td>0.015253</td>    </tr>    <tr>      <th>D070720 (n=8)</th>      <td>9.600000</td>      <td>0.001946</td>      <td>0.014137</td>    </tr>    <tr>      <th>D071420 (n=8)</th>      <td>8.816667</td>      <td>0.002985</td>      <td>0.015253</td>    </tr>    <tr>      <th>D072120 (n=9)</th>      <td>10.125000</td>      <td>0.001463</td>      <td>0.013892</td>    </tr>    <tr>      <th>D072820 (n=9)</th>      <td>10.125000</td>      <td>0.001463</td>      <td>0.013892</td>    </tr>    <tr>      <th>D080420 (n=8)</th>      <td>9.600000</td>      <td>0.001946</td>      <td>0.014137</td>    </tr>    <tr>      <th>D081120 (n=9)</th>      <td>9.388889</td>      <td>0.002183</td>      <td>0.014997</td>    </tr>    <tr>      <th rowspan="26" valign="top">D032520 (n=8)</th>      <th>D032920 (n=9)</th>      <td>1.333333</td>      <td>0.248213</td>      <td>0.341477</td>    </tr>    <tr>      <th>D040220 (n=8)</th>      <td>9.275735</td>      <td>0.002322</td>      <td>0.014997</td>    </tr>    <tr>      <th>D040620 (n=8)</th>      <td>1.863971</td>      <td>0.172167</td>      <td>0.258251</td>    </tr>    <tr>      <th>D041020 (n=9)</th>      <td>3.342593</td>      <td>0.067508</td>      <td>0.120396</td>    </tr>    <tr>      <th>D041420 (n=8)</th>      <td>0.044118</td>      <td>0.833635</td>      <td>0.871102</td>    </tr>    <tr>      <th>D041820 (n=7)</th>      <td>0.120536</td>      <td>0.728454</td>      <td>0.791428</td>    </tr>    <tr>      <th>D042220 (n=9)</th>      <td>1.120370</td>      <td>0.289839</td>      <td>0.386175</td>    </tr>    <tr>      <th>D042620 (n=6)</th>      <td>3.266667</td>      <td>0.070701</td>      <td>0.125004</td>    </tr>    <tr>      <th>D043020 (n=6)</th>      <td>5.400000</td>      <td>0.020137</td>      <td>0.052586</td>    </tr>    <tr>      <th>D050420 (n=7)</th>      <td>2.625000</td>      <td>0.105193</td>      <td>0.171030</td>    </tr>    <tr>      <th>D050820 (n=8)</th>      <td>4.863971</td>      <td>0.027423</td>      <td>0.064079</td>    </tr>    <tr>      <th>D051220 (n=8)</th>      <td>6.893382</td>      <td>0.008652</td>      <td>0.029581</td>    </tr>    <tr>      <th>D051620 (n=7)</th>      <td>9.053571</td>      <td>0.002622</td>      <td>0.015125</td>    </tr>    <tr>      <th>D052020 (n=7)</th>      <td>5.357143</td>      <td>0.020638</td>      <td>0.052586</td>    </tr>    <tr>      <th>D052420 (n=7)</th>      <td>4.834821</td>      <td>0.027891</td>      <td>0.064247</td>    </tr>    <tr>      <th>D052820 (n=7)</th>      <td>10.500000</td>      <td>0.001194</td>      <td>0.013892</td>    </tr>    <tr>      <th>D060220 (n=6)</th>      <td>5.400000</td>      <td>0.020137</td>      <td>0.052586</td>    </tr>    <tr>      <th>D060920 (n=8)</th>      <td>8.040441</td>      <td>0.004574</td>      <td>0.019337</td>    </tr>    <tr>      <th>D061620 (n=5)</th>      <td>8.571429</td>      <td>0.003415</td>      <td>0.016715</td>    </tr>    <tr>      <th>D062320 (n=8)</th>      <td>9.926471</td>      <td>0.001629</td>      <td>0.013892</td>    </tr>    <tr>      <th>D070720 (n=8)</th>      <td>11.294118</td>      <td>0.000778</td>      <td>0.013892</td>    </tr>    <tr>      <th>D071420 (n=8)</th>      <td>9.926471</td>      <td>0.001629</td>      <td>0.013892</td>    </tr>    <tr>      <th>D072120 (n=9)</th>      <td>12.000000</td>      <td>0.000532</td>      <td>0.013892</td>    </tr>    <tr>      <th>D072820 (n=9)</th>      <td>12.000000</td>      <td>0.000532</td>      <td>0.013892</td>    </tr>    <tr>      <th>D080420 (n=8)</th>      <td>11.294118</td>      <td>0.000778</td>      <td>0.013892</td>    </tr>    <tr>      <th>D081120 (n=9)</th>      <td>10.703704</td>      <td>0.001069</td>      <td>0.013892</td>    </tr>    <tr>      <th rowspan="25" valign="top">D032920 (n=9)</th>      <th>D040220 (n=8)</th>      <td>1.120370</td>      <td>0.289839</td>      <td>0.386175</td>    </tr>    <tr>      <th>D040620 (n=8)</th>      <td>0.000000</td>      <td>1.000000</td>      <td>1.000000</td>    </tr>    <tr>      <th>D041020 (n=9)</th>      <td>0.329435</td>      <td>0.565992</td>      <td>0.642299</td>    </tr>    <tr>      <th>D041420 (n=8)</th>      <td>0.750000</td>      <td>0.386476</td>      <td>0.480512</td>    </tr>    <tr>      <th>D041820 (n=7)</th>      <td>1.011204</td>      <td>0.314614</td>      <td>0.407509</td>    </tr>    <tr>      <th>D042220 (n=9)</th>      <td>0.157895</td>      <td>0.691102</td>      <td>0.759722</td>    </tr>    <tr>      <th>D042620 (n=6)</th>      <td>0.347222</td>      <td>0.555690</td>      <td>0.642299</td>    </tr>    <tr>      <th>D043020 (n=6)</th>      <td>0.500000</td>      <td>0.479500</td>      <td>0.576144</td>    </tr>    <tr>      <th>D050420 (n=7)</th>      <td>0.473389</td>      <td>0.491432</td>      <td>0.584440</td>    </tr>    <tr>      <th>D050820 (n=8)</th>      <td>1.120370</td>      <td>0.289839</td>      <td>0.386175</td>    </tr>    <tr>      <th>D051220 (n=8)</th>      <td>3.342593</td>      <td>0.067508</td>      <td>0.120396</td>    </tr>    <tr>      <th>D051620 (n=7)</th>      <td>2.042017</td>      <td>0.153007</td>      <td>0.237215</td>    </tr>    <tr>      <th>D052020 (n=7)</th>      <td>0.338936</td>      <td>0.560444</td>      <td>0.642299</td>    </tr>    <tr>      <th>D052420 (n=7)</th>      <td>0.809524</td>      <td>0.368261</td>      <td>0.460326</td>    </tr>    <tr>      <th>D052820 (n=7)</th>      <td>5.179272</td>      <td>0.022858</td>      <td>0.056537</td>    </tr>    <tr>      <th>D060220 (n=6)</th>      <td>0.500000</td>      <td>0.479500</td>      <td>0.576144</td>    </tr>    <tr>      <th>D060920 (n=8)</th>      <td>4.083333</td>      <td>0.043308</td>      <td>0.084261</td>    </tr>    <tr>      <th>D061620 (n=5)</th>      <td>1.960000</td>      <td>0.161513</td>      <td>0.247052</td>    </tr>    <tr>      <th>D062320 (n=8)</th>      <td>7.259259</td>      <td>0.007054</td>      <td>0.025038</td>    </tr>    <tr>      <th>D070720 (n=8)</th>      <td>8.898148</td>      <td>0.002855</td>      <td>0.015253</td>    </tr>    <tr>      <th>D071420 (n=8)</th>      <td>8.898148</td>      <td>0.002855</td>      <td>0.015253</td>    </tr>    <tr>      <th>D072120 (n=9)</th>      <td>11.557505</td>      <td>0.000675</td>      <td>0.013892</td>    </tr>    <tr>      <th>D072820 (n=9)</th>      <td>12.165692</td>      <td>0.000487</td>      <td>0.013892</td>    </tr>    <tr>      <th>D080420 (n=8)</th>      <td>9.481481</td>      <td>0.002076</td>      <td>0.014623</td>    </tr>    <tr>      <th>D081120 (n=9)</th>      <td>10.387914</td>      <td>0.001268</td>      <td>0.013892</td>    </tr>    <tr>      <th rowspan="24" valign="top">D040220 (n=8)</th>      <th>D040620 (n=8)</th>      <td>1.102941</td>      <td>0.293622</td>      <td>0.388986</td>    </tr>    <tr>      <th>D041020 (n=9)</th>      <td>0.231481</td>      <td>0.630428</td>      <td>0.706383</td>    </tr>    <tr>      <th>D041420 (n=8)</th>      <td>5.338235</td>      <td>0.020863</td>      <td>0.052586</td>    </tr>    <tr>      <th>D041820 (n=7)</th>      <td>4.339286</td>      <td>0.037243</td>      <td>0.075624</td>    </tr>    <tr>      <th>D042220 (n=9)</th>      <td>3.000000</td>      <td>0.083265</td>      <td>0.143933</td>    </tr>    <tr>      <th>D042620 (n=6)</th>      <td>3.266667</td>      <td>0.070701</td>      <td>0.125004</td>    </tr>    <tr>      <th>D043020 (n=6)</th>      <td>0.416667</td>      <td>0.518605</td>      <td>0.610510</td>    </tr>    <tr>      <th>D050420 (n=7)</th>      <td>0.000000</td>      <td>1.000000</td>      <td>1.000000</td>    </tr>    <tr>      <th>D050820 (n=8)</th>      <td>0.176471</td>      <td>0.674424</td>      <td>0.743145</td>    </tr>    <tr>      <th>D051220 (n=8)</th>      <td>0.044118</td>      <td>0.833635</td>      <td>0.871102</td>    </tr>    <tr>      <th>D051620 (n=7)</th>      <td>0.857143</td>      <td>0.354539</td>      <td>0.447991</td>    </tr>    <tr>      <th>D052020 (n=7)</th>      <td>0.214286</td>      <td>0.643429</td>      <td>0.715776</td>    </tr>    <tr>      <th>D052420 (n=7)</th>      <td>0.120536</td>      <td>0.728454</td>      <td>0.791428</td>    </tr>    <tr>      <th>D052820 (n=7)</th>      <td>5.906250</td>      <td>0.015087</td>      <td>0.042778</td>    </tr>    <tr>      <th>D060220 (n=6)</th>      <td>0.066667</td>      <td>0.796253</td>      <td>0.845338</td>    </tr>    <tr>      <th>D060920 (n=8)</th>      <td>0.893382</td>      <td>0.344562</td>      <td>0.438963</td>    </tr>    <tr>      <th>D061620 (n=5)</th>      <td>1.735714</td>      <td>0.187683</td>      <td>0.273581</td>    </tr>    <tr>      <th>D062320 (n=8)</th>      <td>4.863971</td>      <td>0.027423</td>      <td>0.064079</td>    </tr>    <tr>      <th>D070720 (n=8)</th>      <td>9.275735</td>      <td>0.002322</td>      <td>0.014997</td>    </tr>    <tr>      <th>D071420 (n=8)</th>      <td>6.352941</td>      <td>0.011719</td>      <td>0.035384</td>    </tr>    <tr>      <th>D072120 (n=9)</th>      <td>10.703704</td>      <td>0.001069</td>      <td>0.013892</td>    </tr>    <tr>      <th>D072820 (n=9)</th>      <td>12.000000</td>      <td>0.000532</td>      <td>0.013892</td>    </tr>    <tr>      <th>D080420 (n=8)</th>      <td>8.647059</td>      <td>0.003276</td>      <td>0.016205</td>    </tr>    <tr>      <th>D081120 (n=9)</th>      <td>7.787037</td>      <td>0.005262</td>      <td>0.021278</td>    </tr>    <tr>      <th rowspan="23" valign="top">D040620 (n=8)</th>      <th>D041020 (n=9)</th>      <td>0.231481</td>      <td>0.630428</td>      <td>0.706383</td>    </tr>    <tr>      <th>D041420 (n=8)</th>      <td>0.705882</td>      <td>0.400814</td>      <td>0.495271</td>    </tr>    <tr>      <th>D041820 (n=7)</th>      <td>0.334821</td>      <td>0.562834</td>      <td>0.642299</td>    </tr>    <tr>      <th>D042220 (n=9)</th>      <td>0.083333</td>      <td>0.772830</td>      <td>0.831866</td>    </tr>    <tr>      <th>D042620 (n=6)</th>      <td>0.016667</td>      <td>0.897279</td>      <td>0.925132</td>    </tr>    <tr>      <th>D043020 (n=6)</th>      <td>0.066667</td>      <td>0.796253</td>      <td>0.845338</td>    </tr>    <tr>      <th>D050420 (n=7)</th>      <td>0.482143</td>      <td>0.487453</td>      <td>0.581194</td>    </tr>    <tr>      <th>D050820 (n=8)</th>      <td>0.893382</td>      <td>0.344562</td>      <td>0.438963</td>    </tr>    <tr>      <th>D051220 (n=8)</th>      <td>2.161765</td>      <td>0.141482</td>      <td>0.222634</td>    </tr>    <tr>      <th>D051620 (n=7)</th>      <td>2.263393</td>      <td>0.132464</td>      <td>0.210224</td>    </tr>    <tr>      <th>D052020 (n=7)</th>      <td>0.656250</td>      <td>0.417887</td>      <td>0.511362</td>    </tr>    <tr>      <th>D052420 (n=7)</th>      <td>0.656250</td>      <td>0.417887</td>      <td>0.511362</td>    </tr>    <tr>      <th>D052820 (n=7)</th>      <td>7.084821</td>      <td>0.007774</td>      <td>0.026977</td>    </tr>    <tr>      <th>D060220 (n=6)</th>      <td>0.816667</td>      <td>0.366157</td>      <td>0.460170</td>    </tr>    <tr>      <th>D060920 (n=8)</th>      <td>3.573529</td>      <td>0.058707</td>      <td>0.107901</td>    </tr>    <tr>      <th>D061620 (n=5)</th>      <td>2.592857</td>      <td>0.107347</td>      <td>0.173924</td>    </tr>    <tr>      <th>D062320 (n=8)</th>      <td>6.893382</td>      <td>0.008652</td>      <td>0.029581</td>    </tr>    <tr>      <th>D070720 (n=8)</th>      <td>9.926471</td>      <td>0.001629</td>      <td>0.013892</td>    </tr>    <tr>      <th>D071420 (n=8)</th>      <td>8.647059</td>      <td>0.003276</td>      <td>0.016205</td>    </tr>    <tr>      <th>D072120 (n=9)</th>      <td>12.000000</td>      <td>0.000532</td>      <td>0.013892</td>    </tr>    <tr>      <th>D072820 (n=9)</th>      <td>12.000000</td>      <td>0.000532</td>      <td>0.013892</td>    </tr>    <tr>      <th>D080420 (n=8)</th>      <td>9.275735</td>      <td>0.002322</td>      <td>0.014997</td>    </tr>    <tr>      <th>D081120 (n=9)</th>      <td>9.481481</td>      <td>0.002076</td>      <td>0.014623</td>    </tr>    <tr>      <th rowspan="22" valign="top">D041020 (n=9)</th>      <th>D041420 (n=8)</th>      <td>1.814815</td>      <td>0.177932</td>      <td>0.262661</td>    </tr>    <tr>      <th>D041820 (n=7)</th>      <td>1.750700</td>      <td>0.185789</td>      <td>0.271672</td>    </tr>    <tr>      <th>D042220 (n=9)</th>      <td>0.703704</td>      <td>0.401542</td>      <td>0.495271</td>    </tr>    <tr>      <th>D042620 (n=6)</th>      <td>0.055556</td>      <td>0.813664</td>      <td>0.857945</td>    </tr>    <tr>      <th>D043020 (n=6)</th>      <td>0.013889</td>      <td>0.906186</td>      <td>0.925787</td>    </tr>    <tr>      <th>D050420 (n=7)</th>      <td>0.002801</td>      <td>0.957791</td>      <td>0.968202</td>    </tr>    <tr>      <th>D050820 (n=8)</th>      <td>0.037037</td>      <td>0.847390</td>      <td>0.878225</td>    </tr>    <tr>      <th>D051220 (n=8)</th>      <td>1.120370</td>      <td>0.289839</td>      <td>0.386175</td>    </tr>    <tr>      <th>D051620 (n=7)</th>      <td>0.809524</td>      <td>0.368261</td>      <td>0.460326</td>    </tr>    <tr>      <th>D052020 (n=7)</th>      <td>0.002801</td>      <td>0.957791</td>      <td>0.968202</td>    </tr>    <tr>      <th>D052420 (n=7)</th>      <td>0.070028</td>      <td>0.791296</td>      <td>0.845338</td>    </tr>    <tr>      <th>D052820 (n=7)</th>      <td>3.431373</td>      <td>0.063969</td>      <td>0.116194</td>    </tr>    <tr>      <th>D060220 (n=6)</th>      <td>0.222222</td>      <td>0.637352</td>      <td>0.712425</td>    </tr>    <tr>      <th>D060920 (n=8)</th>      <td>1.814815</td>      <td>0.177932</td>      <td>0.262661</td>    </tr>    <tr>      <th>D061620 (n=5)</th>      <td>0.751111</td>      <td>0.386125</td>      <td>0.480512</td>    </tr>    <tr>      <th>D062320 (n=8)</th>      <td>4.481481</td>      <td>0.034264</td>      <td>0.074106</td>    </tr>    <tr>      <th>D070720 (n=8)</th>      <td>6.750000</td>      <td>0.009375</td>      <td>0.031138</td>    </tr>    <tr>      <th>D071420 (n=8)</th>      <td>7.259259</td>      <td>0.007054</td>      <td>0.025038</td>    </tr>    <tr>      <th>D072120 (n=9)</th>      <td>8.235867</td>      <td>0.004107</td>      <td>0.018363</td>    </tr>    <tr>      <th>D072820 (n=9)</th>      <td>9.826511</td>      <td>0.001720</td>      <td>0.013892</td>    </tr>    <tr>      <th>D080420 (n=8)</th>      <td>5.787037</td>      <td>0.016145</td>      <td>0.045225</td>    </tr>    <tr>      <th>D081120 (n=9)</th>      <td>8.235867</td>      <td>0.004107</td>      <td>0.018363</td>    </tr>    <tr>      <th rowspan="21" valign="top">D041420 (n=8)</th>      <th>D041820 (n=7)</th>      <td>0.013393</td>      <td>0.907869</td>      <td>0.925787</td>    </tr>    <tr>      <th>D042220 (n=9)</th>      <td>0.333333</td>      <td>0.563703</td>      <td>0.642299</td>    </tr>    <tr>      <th>D042620 (n=6)</th>      <td>2.016667</td>      <td>0.155580</td>      <td>0.238762</td>    </tr>    <tr>      <th>D043020 (n=6)</th>      <td>3.750000</td>      <td>0.052808</td>      <td>0.097442</td>    </tr>    <tr>      <th>D050420 (n=7)</th>      <td>1.339286</td>      <td>0.247160</td>      <td>0.341037</td>    </tr>    <tr>      <th>D050820 (n=8)</th>      <td>3.981618</td>      <td>0.045999</td>      <td>0.086950</td>    </tr>    <tr>      <th>D051220 (n=8)</th>      <td>5.338235</td>      <td>0.020863</td>      <td>0.052586</td>    </tr>    <tr>      <th>D051620 (n=7)</th>      <td>5.357143</td>      <td>0.020638</td>      <td>0.052586</td>    </tr>    <tr>      <th>D052020 (n=7)</th>      <td>2.625000</td>      <td>0.105193</td>      <td>0.171030</td>    </tr>    <tr>      <th>D052420 (n=7)</th>      <td>1.620536</td>      <td>0.203017</td>      <td>0.290471</td>    </tr>    <tr>      <th>D052820 (n=7)</th>      <td>6.482143</td>      <td>0.010896</td>      <td>0.033334</td>    </tr>    <tr>      <th>D060220 (n=6)</th>      <td>2.400000</td>      <td>0.121335</td>      <td>0.193222</td>    </tr>    <tr>      <th>D060920 (n=8)</th>      <td>6.352941</td>      <td>0.011719</td>      <td>0.035384</td>    </tr>    <tr>      <th>D061620 (n=5)</th>      <td>4.821429</td>      <td>0.028108</td>      <td>0.064247</td>    </tr>    <tr>      <th>D062320 (n=8)</th>      <td>8.040441</td>      <td>0.004574</td>      <td>0.019337</td>    </tr>    <tr>      <th>D070720 (n=8)</th>      <td>9.275735</td>      <td>0.002322</td>      <td>0.014997</td>    </tr>    <tr>      <th>D071420 (n=8)</th>      <td>9.275735</td>      <td>0.002322</td>      <td>0.014997</td>    </tr>    <tr>      <th>D072120 (n=9)</th>      <td>10.703704</td>      <td>0.001069</td>      <td>0.013892</td>    </tr>    <tr>      <th>D072820 (n=9)</th>      <td>11.342593</td>      <td>0.000757</td>      <td>0.013892</td>    </tr>    <tr>      <th>D080420 (n=8)</th>      <td>8.647059</td>      <td>0.003276</td>      <td>0.016205</td>    </tr>    <tr>      <th>D081120 (n=9)</th>      <td>10.703704</td>      <td>0.001069</td>      <td>0.013892</td>    </tr>    <tr>      <th rowspan="20" valign="top">D041820 (n=7)</th>      <th>D042220 (n=9)</th>      <td>0.137255</td>      <td>0.711025</td>      <td>0.776119</td>    </tr>    <tr>      <th>D042620 (n=6)</th>      <td>1.653061</td>      <td>0.198543</td>      <td>0.286716</td>    </tr>    <tr>      <th>D043020 (n=6)</th>      <td>2.938776</td>      <td>0.086476</td>      <td>0.147208</td>    </tr>    <tr>      <th>D050420 (n=7)</th>      <td>1.179592</td>      <td>0.277439</td>      <td>0.375027</td>    </tr>    <tr>      <th>D050820 (n=8)</th>      <td>3.013393</td>      <td>0.082579</td>      <td>0.143933</td>    </tr>    <tr>      <th>D051220 (n=8)</th>      <td>4.339286</td>      <td>0.037243</td>      <td>0.075624</td>    </tr>    <tr>      <th>D051620 (n=7)</th>      <td>5.000000</td>      <td>0.025347</td>      <td>0.060444</td>    </tr>    <tr>      <th>D052020 (n=7)</th>      <td>1.179592</td>      <td>0.277439</td>      <td>0.375027</td>    </tr>    <tr>      <th>D052420 (n=7)</th>      <td>1.473469</td>      <td>0.224799</td>      <td>0.315805</td>    </tr>    <tr>      <th>D052820 (n=7)</th>      <td>6.861224</td>      <td>0.008809</td>      <td>0.029681</td>    </tr>    <tr>      <th>D060220 (n=6)</th>      <td>1.306122</td>      <td>0.253098</td>      <td>0.346149</td>    </tr>    <tr>      <th>D060920 (n=8)</th>      <td>5.357143</td>      <td>0.020638</td>      <td>0.052586</td>    </tr>    <tr>      <th>D061620 (n=5)</th>      <td>3.487912</td>      <td>0.061819</td>      <td>0.113172</td>    </tr>    <tr>      <th>D062320 (n=8)</th>      <td>7.084821</td>      <td>0.007774</td>      <td>0.026977</td>    </tr>    <tr>      <th>D070720 (n=8)</th>      <td>8.370536</td>      <td>0.003814</td>      <td>0.017733</td>    </tr>    <tr>      <th>D071420 (n=8)</th>      <td>9.053571</td>      <td>0.002622</td>      <td>0.015125</td>    </tr>    <tr>      <th>D072120 (n=9)</th>      <td>10.422969</td>      <td>0.001245</td>      <td>0.013892</td>    </tr>    <tr>      <th>D072820 (n=9)</th>      <td>11.117647</td>      <td>0.000855</td>      <td>0.013892</td>    </tr>    <tr>      <th>D080420 (n=8)</th>      <td>9.053571</td>      <td>0.002622</td>      <td>0.015125</td>    </tr>    <tr>      <th>D081120 (n=9)</th>      <td>9.750700</td>      <td>0.001793</td>      <td>0.013892</td>    </tr>    <tr>      <th rowspan="19" valign="top">D042220 (n=9)</th>      <th>D042620 (n=6)</th>      <td>0.500000</td>      <td>0.479500</td>      <td>0.576144</td>    </tr>    <tr>      <th>D043020 (n=6)</th>      <td>0.888889</td>      <td>0.345779</td>      <td>0.439309</td>    </tr>    <tr>      <th>D050420 (n=7)</th>      <td>1.011204</td>      <td>0.314614</td>      <td>0.407509</td>    </tr>    <tr>      <th>D050820 (n=8)</th>      <td>1.814815</td>      <td>0.177932</td>      <td>0.262661</td>    </tr>    <tr>      <th>D051220 (n=8)</th>      <td>3.000000</td>      <td>0.083265</td>      <td>0.143933</td>    </tr>    <tr>      <th>D051620 (n=7)</th>      <td>3.431373</td>      <td>0.063969</td>      <td>0.116194</td>    </tr>    <tr>      <th>D052020 (n=7)</th>      <td>1.481793</td>      <td>0.223494</td>      <td>0.314924</td>    </tr>    <tr>      <th>D052420 (n=7)</th>      <td>1.235294</td>      <td>0.266380</td>      <td>0.362183</td>    </tr>    <tr>      <th>D052820 (n=7)</th>      <td>6.725490</td>      <td>0.009504</td>      <td>0.031181</td>    </tr>    <tr>      <th>D060220 (n=6)</th>      <td>1.388889</td>      <td>0.238593</td>      <td>0.333170</td>    </tr>    <tr>      <th>D060920 (n=8)</th>      <td>3.342593</td>      <td>0.067508</td>      <td>0.120396</td>    </tr>    <tr>      <th>D061620 (n=5)</th>      <td>4.271111</td>      <td>0.038766</td>      <td>0.077902</td>    </tr>    <tr>      <th>D062320 (n=8)</th>      <td>6.750000</td>      <td>0.009375</td>      <td>0.031138</td>    </tr>    <tr>      <th>D070720 (n=8)</th>      <td>10.083333</td>      <td>0.001496</td>      <td>0.013892</td>    </tr>    <tr>      <th>D071420 (n=8)</th>      <td>8.898148</td>      <td>0.002855</td>      <td>0.015253</td>    </tr>    <tr>      <th>D072120 (n=9)</th>      <td>10.387914</td>      <td>0.001268</td>      <td>0.013892</td>    </tr>    <tr>      <th>D072820 (n=9)</th>      <td>10.964912</td>      <td>0.000929</td>      <td>0.013892</td>    </tr>    <tr>      <th>D080420 (n=8)</th>      <td>8.333333</td>      <td>0.003892</td>      <td>0.017745</td>    </tr>    <tr>      <th>D081120 (n=9)</th>      <td>9.826511</td>      <td>0.001720</td>      <td>0.013892</td>    </tr>    <tr>      <th rowspan="18" valign="top">D042620 (n=6)</th>      <th>D043020 (n=6)</th>      <td>1.256410</td>      <td>0.262332</td>      <td>0.357725</td>    </tr>    <tr>      <th>D050420 (n=7)</th>      <td>0.081633</td>      <td>0.775097</td>      <td>0.832379</td>    </tr>    <tr>      <th>D050820 (n=8)</th>      <td>1.066667</td>      <td>0.301700</td>      <td>0.396300</td>    </tr>    <tr>      <th>D051220 (n=8)</th>      <td>2.016667</td>      <td>0.155580</td>      <td>0.238762</td>    </tr>    <tr>      <th>D051620 (n=7)</th>      <td>4.000000</td>      <td>0.045500</td>      <td>0.086712</td>    </tr>    <tr>      <th>D052020 (n=7)</th>      <td>1.306122</td>      <td>0.253098</td>      <td>0.346149</td>    </tr>    <tr>      <th>D052420 (n=7)</th>      <td>1.000000</td>      <td>0.317311</td>      <td>0.409859</td>    </tr>    <tr>      <th>D052820 (n=7)</th>      <td>7.367347</td>      <td>0.006642</td>      <td>0.024986</td>    </tr>    <tr>      <th>D060220 (n=6)</th>      <td>1.641026</td>      <td>0.200185</td>      <td>0.288192</td>    </tr>    <tr>      <th>D060920 (n=8)</th>      <td>4.266667</td>      <td>0.038867</td>      <td>0.077902</td>    </tr>    <tr>      <th>D061620 (n=5)</th>      <td>5.633333</td>      <td>0.017622</td>      <td>0.049067</td>    </tr>    <tr>      <th>D062320 (n=8)</th>      <td>6.666667</td>      <td>0.009823</td>      <td>0.031502</td>    </tr>    <tr>      <th>D070720 (n=8)</th>      <td>9.600000</td>      <td>0.001946</td>      <td>0.014137</td>    </tr>    <tr>      <th>D071420 (n=8)</th>      <td>7.350000</td>      <td>0.006706</td>      <td>0.024986</td>    </tr>    <tr>      <th>D072120 (n=9)</th>      <td>10.125000</td>      <td>0.001463</td>      <td>0.013892</td>    </tr>    <tr>      <th>D072820 (n=9)</th>      <td>10.125000</td>      <td>0.001463</td>      <td>0.013892</td>    </tr>    <tr>      <th>D080420 (n=8)</th>      <td>8.816667</td>      <td>0.002985</td>      <td>0.015253</td>    </tr>    <tr>      <th>D081120 (n=9)</th>      <td>8.000000</td>      <td>0.004678</td>      <td>0.019596</td>    </tr>    <tr>      <th rowspan="17" valign="top">D043020 (n=6)</th>      <th>D050420 (n=7)</th>      <td>0.183673</td>      <td>0.668235</td>      <td>0.738074</td>    </tr>    <tr>      <th>D050820 (n=8)</th>      <td>0.150000</td>      <td>0.698535</td>      <td>0.766082</td>    </tr>    <tr>      <th>D051220 (n=8)</th>      <td>0.600000</td>      <td>0.438578</td>      <td>0.532477</td>    </tr>    <tr>      <th>D051620 (n=7)</th>      <td>2.469388</td>      <td>0.116083</td>      <td>0.186777</td>    </tr>    <tr>      <th>D052020 (n=7)</th>      <td>0.326531</td>      <td>0.567709</td>      <td>0.642299</td>    </tr>    <tr>      <th>D052420 (n=7)</th>      <td>0.734694</td>      <td>0.391366</td>      <td>0.485294</td>    </tr>    <tr>      <th>D052820 (n=7)</th>      <td>7.367347</td>      <td>0.006642</td>      <td>0.024986</td>    </tr>    <tr>      <th>D060220 (n=6)</th>      <td>0.641026</td>      <td>0.423340</td>      <td>0.516674</td>    </tr>    <tr>      <th>D060920 (n=8)</th>      <td>2.016667</td>      <td>0.155580</td>      <td>0.238762</td>    </tr>    <tr>      <th>D061620 (n=5)</th>      <td>4.033333</td>      <td>0.044610</td>      <td>0.086431</td>    </tr>    <tr>      <th>D062320 (n=8)</th>      <td>6.666667</td>      <td>0.009823</td>      <td>0.031502</td>    </tr>    <tr>      <th>D070720 (n=8)</th>      <td>9.600000</td>      <td>0.001946</td>      <td>0.014137</td>    </tr>    <tr>      <th>D071420 (n=8)</th>      <td>6.666667</td>      <td>0.009823</td>      <td>0.031502</td>    </tr>    <tr>      <th>D072120 (n=9)</th>      <td>10.125000</td>      <td>0.001463</td>      <td>0.013892</td>    </tr>    <tr>      <th>D072820 (n=9)</th>      <td>10.125000</td>      <td>0.001463</td>      <td>0.013892</td>    </tr>    <tr>      <th>D080420 (n=8)</th>      <td>8.816667</td>      <td>0.002985</td>      <td>0.015253</td>    </tr>    <tr>      <th>D081120 (n=9)</th>      <td>7.347222</td>      <td>0.006717</td>      <td>0.024986</td>    </tr>    <tr>      <th rowspan="16" valign="top">D050420 (n=7)</th>      <th>D050820 (n=8)</th>      <td>0.013393</td>      <td>0.907869</td>      <td>0.925787</td>    </tr>    <tr>      <th>D051220 (n=8)</th>      <td>1.084821</td>      <td>0.297621</td>      <td>0.393165</td>    </tr>    <tr>      <th>D051620 (n=7)</th>      <td>0.330612</td>      <td>0.565299</td>      <td>0.642299</td>    </tr>    <tr>      <th>D052020 (n=7)</th>      <td>0.102041</td>      <td>0.749394</td>      <td>0.812280</td>    </tr>    <tr>      <th>D052420 (n=7)</th>      <td>0.004082</td>      <td>0.949060</td>      <td>0.963565</td>    </tr>    <tr>      <th>D052820 (n=7)</th>      <td>2.159184</td>      <td>0.141720</td>      <td>0.222634</td>    </tr>    <tr>      <th>D060220 (n=6)</th>      <td>0.000000</td>      <td>1.000000</td>      <td>1.000000</td>    </tr>    <tr>      <th>D060920 (n=8)</th>      <td>1.928571</td>      <td>0.164915</td>      <td>0.250606</td>    </tr>    <tr>      <th>D061620 (n=5)</th>      <td>0.323077</td>      <td>0.569764</td>      <td>0.643059</td>    </tr>    <tr>      <th>D062320 (n=8)</th>      <td>4.339286</td>      <td>0.037243</td>      <td>0.075624</td>    </tr>    <tr>      <th>D070720 (n=8)</th>      <td>6.482143</td>      <td>0.010896</td>      <td>0.033334</td>    </tr>    <tr>      <th>D071420 (n=8)</th>      <td>6.482143</td>      <td>0.010896</td>      <td>0.033334</td>    </tr>    <tr>      <th>D072120 (n=9)</th>      <td>8.473389</td>      <td>0.003604</td>      <td>0.017100</td>    </tr>    <tr>      <th>D072820 (n=9)</th>      <td>10.422969</td>      <td>0.001245</td>      <td>0.013892</td>    </tr>    <tr>      <th>D080420 (n=8)</th>      <td>5.357143</td>      <td>0.020638</td>      <td>0.052586</td>    </tr>    <tr>      <th>D081120 (n=9)</th>      <td>8.473389</td>      <td>0.003604</td>      <td>0.017100</td>    </tr>    <tr>      <th rowspan="15" valign="top">D050820 (n=8)</th>      <th>D051220 (n=8)</th>      <td>0.893382</td>      <td>0.344562</td>      <td>0.438963</td>    </tr>    <tr>      <th>D051620 (n=7)</th>      <td>0.656250</td>      <td>0.417887</td>      <td>0.511362</td>    </tr>    <tr>      <th>D052020 (n=7)</th>      <td>0.013393</td>      <td>0.907869</td>      <td>0.925787</td>    </tr>    <tr>      <th>D052420 (n=7)</th>      <td>0.053571</td>      <td>0.816961</td>      <td>0.859473</td>    </tr>    <tr>      <th>D052820 (n=7)</th>      <td>5.357143</td>      <td>0.020638</td>      <td>0.052586</td>    </tr>    <tr>      <th>D060220 (n=6)</th>      <td>0.066667</td>      <td>0.796253</td>      <td>0.845338</td>    </tr>    <tr>      <th>D060920 (n=8)</th>      <td>1.863971</td>      <td>0.172167</td>      <td>0.258251</td>    </tr>    <tr>      <th>D061620 (n=5)</th>      <td>0.535714</td>      <td>0.464214</td>      <td>0.562135</td>    </tr>    <tr>      <th>D062320 (n=8)</th>      <td>4.863971</td>      <td>0.027423</td>      <td>0.064079</td>    </tr>    <tr>      <th>D070720 (n=8)</th>      <td>7.455882</td>      <td>0.006323</td>      <td>0.024501</td>    </tr>    <tr>      <th>D071420 (n=8)</th>      <td>7.455882</td>      <td>0.006323</td>      <td>0.024501</td>    </tr>    <tr>      <th>D072120 (n=9)</th>      <td>12.000000</td>      <td>0.000532</td>      <td>0.013892</td>    </tr>    <tr>      <th>D072820 (n=9)</th>      <td>12.000000</td>      <td>0.000532</td>      <td>0.013892</td>    </tr>    <tr>      <th>D080420 (n=8)</th>      <td>7.455882</td>      <td>0.006323</td>      <td>0.024501</td>    </tr>    <tr>      <th>D081120 (n=9)</th>      <td>8.333333</td>      <td>0.003892</td>      <td>0.017745</td>    </tr>    <tr>      <th rowspan="14" valign="top">D051220 (n=8)</th>      <th>D051620 (n=7)</th>      <td>0.013393</td>      <td>0.907869</td>      <td>0.925787</td>    </tr>    <tr>      <th>D052020 (n=7)</th>      <td>0.214286</td>      <td>0.643429</td>      <td>0.715776</td>    </tr>    <tr>      <th>D052420 (n=7)</th>      <td>0.334821</td>      <td>0.562834</td>      <td>0.642299</td>    </tr>    <tr>      <th>D052820 (n=7)</th>      <td>0.857143</td>      <td>0.354539</td>      <td>0.447991</td>    </tr>    <tr>      <th>D060220 (n=6)</th>      <td>0.000000</td>      <td>1.000000</td>      <td>1.000000</td>    </tr>    <tr>      <th>D060920 (n=8)</th>      <td>0.397059</td>      <td>0.528612</td>      <td>0.619155</td>    </tr>    <tr>      <th>D061620 (n=5)</th>      <td>0.000000</td>      <td>1.000000</td>      <td>1.000000</td>    </tr>    <tr>      <th>D062320 (n=8)</th>      <td>1.863971</td>      <td>0.172167</td>      <td>0.258251</td>    </tr>    <tr>      <th>D070720 (n=8)</th>      <td>4.863971</td>      <td>0.027423</td>      <td>0.064079</td>    </tr>    <tr>      <th>D071420 (n=8)</th>      <td>5.338235</td>      <td>0.020863</td>      <td>0.052586</td>    </tr>    <tr>      <th>D072120 (n=9)</th>      <td>7.259259</td>      <td>0.007054</td>      <td>0.025038</td>    </tr>    <tr>      <th>D072820 (n=9)</th>      <td>10.083333</td>      <td>0.001496</td>      <td>0.013892</td>    </tr>    <tr>      <th>D080420 (n=8)</th>      <td>3.981618</td>      <td>0.045999</td>      <td>0.086950</td>    </tr>    <tr>      <th>D081120 (n=9)</th>      <td>7.787037</td>      <td>0.005262</td>      <td>0.021278</td>    </tr>    <tr>      <th rowspan="13" valign="top">D051620 (n=7)</th>      <th>D052020 (n=7)</th>      <td>0.918367</td>      <td>0.337904</td>      <td>0.435250</td>    </tr>    <tr>      <th>D052420 (n=7)</th>      <td>0.036735</td>      <td>0.848006</td>      <td>0.878225</td>    </tr>    <tr>      <th>D052820 (n=7)</th>      <td>1.800000</td>      <td>0.179712</td>      <td>0.264450</td>    </tr>    <tr>      <th>D060220 (n=6)</th>      <td>0.183673</td>      <td>0.668235</td>      <td>0.738074</td>    </tr>    <tr>      <th>D060920 (n=8)</th>      <td>0.482143</td>      <td>0.487453</td>      <td>0.581194</td>    </tr>    <tr>      <th>D061620 (n=5)</th>      <td>0.059341</td>      <td>0.807541</td>      <td>0.853424</td>    </tr>    <tr>      <th>D062320 (n=8)</th>      <td>3.013393</td>      <td>0.082579</td>      <td>0.143933</td>    </tr>    <tr>      <th>D070720 (n=8)</th>      <td>5.906250</td>      <td>0.015087</td>      <td>0.042778</td>    </tr>    <tr>      <th>D071420 (n=8)</th>      <td>5.357143</td>      <td>0.020638</td>      <td>0.052586</td>    </tr>    <tr>      <th>D072120 (n=9)</th>      <td>8.473389</td>      <td>0.003604</td>      <td>0.017100</td>    </tr>    <tr>      <th>D072820 (n=9)</th>      <td>10.422969</td>      <td>0.001245</td>      <td>0.013892</td>    </tr>    <tr>      <th>D080420 (n=8)</th>      <td>5.357143</td>      <td>0.020638</td>      <td>0.052586</td>    </tr>    <tr>      <th>D081120 (n=9)</th>      <td>7.285714</td>      <td>0.006951</td>      <td>0.025038</td>    </tr>    <tr>      <th rowspan="12" valign="top">D052020 (n=7)</th>      <th>D052420 (n=7)</th>      <td>0.330612</td>      <td>0.565299</td>      <td>0.642299</td>    </tr>    <tr>      <th>D052820 (n=7)</th>      <td>5.587755</td>      <td>0.018086</td>      <td>0.050061</td>    </tr>    <tr>      <th>D060220 (n=6)</th>      <td>0.326531</td>      <td>0.567709</td>      <td>0.642299</td>    </tr>    <tr>      <th>D060920 (n=8)</th>      <td>1.339286</td>      <td>0.247160</td>      <td>0.341037</td>    </tr>    <tr>      <th>D061620 (n=5)</th>      <td>1.483516</td>      <td>0.223225</td>      <td>0.314924</td>    </tr>    <tr>      <th>D062320 (n=8)</th>      <td>4.834821</td>      <td>0.027891</td>      <td>0.064247</td>    </tr>    <tr>      <th>D070720 (n=8)</th>      <td>8.370536</td>      <td>0.003814</td>      <td>0.017733</td>    </tr>    <tr>      <th>D071420 (n=8)</th>      <td>6.482143</td>      <td>0.010896</td>      <td>0.033334</td>    </tr>    <tr>      <th>D072120 (n=9)</th>      <td>11.117647</td>      <td>0.000855</td>      <td>0.013892</td>    </tr>    <tr>      <th>D072820 (n=9)</th>      <td>11.117647</td>      <td>0.000855</td>      <td>0.013892</td>    </tr>    <tr>      <th>D080420 (n=8)</th>      <td>7.714286</td>      <td>0.005479</td>      <td>0.021961</td>    </tr>    <tr>      <th>D081120 (n=9)</th>      <td>7.285714</td>      <td>0.006951</td>      <td>0.025038</td>    </tr>    <tr>      <th rowspan="11" valign="top">D052420 (n=7)</th>      <th>D052820 (n=7)</th>      <td>2.975510</td>      <td>0.084533</td>      <td>0.145585</td>    </tr>    <tr>      <th>D060220 (n=6)</th>      <td>0.183673</td>      <td>0.668235</td>      <td>0.738074</td>    </tr>    <tr>      <th>D060920 (n=8)</th>      <td>1.620536</td>      <td>0.203017</td>      <td>0.290471</td>    </tr>    <tr>      <th>D061620 (n=5)</th>      <td>0.059341</td>      <td>0.807541</td>      <td>0.853424</td>    </tr>    <tr>      <th>D062320 (n=8)</th>      <td>4.339286</td>      <td>0.037243</td>      <td>0.075624</td>    </tr>    <tr>      <th>D070720 (n=8)</th>      <td>7.084821</td>      <td>0.007774</td>      <td>0.026977</td>    </tr>    <tr>      <th>D071420 (n=8)</th>      <td>6.482143</td>      <td>0.010896</td>      <td>0.033334</td>    </tr>    <tr>      <th>D072120 (n=9)</th>      <td>9.750700</td>      <td>0.001793</td>      <td>0.013892</td>    </tr>    <tr>      <th>D072820 (n=9)</th>      <td>10.422969</td>      <td>0.001245</td>      <td>0.013892</td>    </tr>    <tr>      <th>D080420 (n=8)</th>      <td>6.482143</td>      <td>0.010896</td>      <td>0.033334</td>    </tr>    <tr>      <th>D081120 (n=9)</th>      <td>7.868347</td>      <td>0.005031</td>      <td>0.020887</td>    </tr>    <tr>      <th rowspan="10" valign="top">D052820 (n=7)</th>      <th>D060220 (n=6)</th>      <td>2.938776</td>      <td>0.086476</td>      <td>0.147208</td>    </tr>    <tr>      <th>D060920 (n=8)</th>      <td>0.482143</td>      <td>0.487453</td>      <td>0.581194</td>    </tr>    <tr>      <th>D061620 (n=5)</th>      <td>2.907692</td>      <td>0.088158</td>      <td>0.147991</td>    </tr>    <tr>      <th>D062320 (n=8)</th>      <td>0.334821</td>      <td>0.562834</td>      <td>0.642299</td>    </tr>    <tr>      <th>D070720 (n=8)</th>      <td>1.928571</td>      <td>0.164915</td>      <td>0.250606</td>    </tr>    <tr>      <th>D071420 (n=8)</th>      <td>3.870536</td>      <td>0.049141</td>      <td>0.092139</td>    </tr>    <tr>      <th>D072120 (n=9)</th>      <td>5.179272</td>      <td>0.022858</td>      <td>0.056537</td>    </tr>    <tr>      <th>D072820 (n=9)</th>      <td>7.285714</td>      <td>0.006951</td>      <td>0.025038</td>    </tr>    <tr>      <th>D080420 (n=8)</th>      <td>1.339286</td>      <td>0.247160</td>      <td>0.341037</td>    </tr>    <tr>      <th>D081120 (n=9)</th>      <td>3.834734</td>      <td>0.050201</td>      <td>0.093749</td>    </tr>    <tr>      <th rowspan="9" valign="top">D060220 (n=6)</th>      <th>D060920 (n=8)</th>      <td>0.416667</td>      <td>0.518605</td>      <td>0.610510</td>    </tr>    <tr>      <th>D061620 (n=5)</th>      <td>0.300000</td>      <td>0.583882</td>      <td>0.657398</td>    </tr>    <tr>      <th>D062320 (n=8)</th>      <td>2.816667</td>      <td>0.093290</td>      <td>0.155483</td>    </tr>    <tr>      <th>D070720 (n=8)</th>      <td>5.400000</td>      <td>0.020137</td>      <td>0.052586</td>    </tr>    <tr>      <th>D071420 (n=8)</th>      <td>4.816667</td>      <td>0.028186</td>      <td>0.064247</td>    </tr>    <tr>      <th>D072120 (n=9)</th>      <td>6.125000</td>      <td>0.013328</td>      <td>0.039226</td>    </tr>    <tr>      <th>D072820 (n=9)</th>      <td>6.722222</td>      <td>0.009522</td>      <td>0.031181</td>    </tr>    <tr>      <th>D080420 (n=8)</th>      <td>4.266667</td>      <td>0.038867</td>      <td>0.077902</td>    </tr>    <tr>      <th>D081120 (n=9)</th>      <td>5.013889</td>      <td>0.025145</td>      <td>0.060270</td>    </tr>    <tr>      <th rowspan="8" valign="top">D060920 (n=8)</th>      <th>D061620 (n=5)</th>      <td>0.342857</td>      <td>0.558185</td>      <td>0.642299</td>    </tr>    <tr>      <th>D062320 (n=8)</th>      <td>1.102941</td>      <td>0.293622</td>      <td>0.388986</td>    </tr>    <tr>      <th>D070720 (n=8)</th>      <td>4.411765</td>      <td>0.035692</td>      <td>0.075624</td>    </tr>    <tr>      <th>D071420 (n=8)</th>      <td>5.834559</td>      <td>0.015714</td>      <td>0.044286</td>    </tr>    <tr>      <th>D072120 (n=9)</th>      <td>5.333333</td>      <td>0.020921</td>      <td>0.052586</td>    </tr>    <tr>      <th>D072820 (n=9)</th>      <td>10.083333</td>      <td>0.001496</td>      <td>0.013892</td>    </tr>    <tr>      <th>D080420 (n=8)</th>      <td>2.161765</td>      <td>0.141482</td>      <td>0.222634</td>    </tr>    <tr>      <th>D081120 (n=9)</th>      <td>7.787037</td>      <td>0.005262</td>      <td>0.021278</td>    </tr>    <tr>      <th rowspan="7" valign="top">D061620 (n=5)</th>      <th>D062320 (n=8)</th>      <td>3.085714</td>      <td>0.078983</td>      <td>0.139117</td>    </tr>    <tr>      <th>D070720 (n=8)</th>      <td>6.192857</td>      <td>0.012827</td>      <td>0.037990</td>    </tr>    <tr>      <th>D071420 (n=8)</th>      <td>4.821429</td>      <td>0.028108</td>      <td>0.064247</td>    </tr>    <tr>      <th>D072120 (n=9)</th>      <td>9.000000</td>      <td>0.002700</td>      <td>0.015125</td>    </tr>    <tr>      <th>D072820 (n=9)</th>      <td>9.000000</td>      <td>0.002700</td>      <td>0.015125</td>    </tr>    <tr>      <th>D080420 (n=8)</th>      <td>5.485714</td>      <td>0.019172</td>      <td>0.052586</td>    </tr>    <tr>      <th>D081120 (n=9)</th>      <td>5.444444</td>      <td>0.019631</td>      <td>0.052586</td>    </tr>    <tr>      <th rowspan="6" valign="top">D062320 (n=8)</th>      <th>D070720 (n=8)</th>      <td>0.893382</td>      <td>0.344562</td>      <td>0.438963</td>    </tr>    <tr>      <th>D071420 (n=8)</th>      <td>1.588235</td>      <td>0.207578</td>      <td>0.295180</td>    </tr>    <tr>      <th>D072120 (n=9)</th>      <td>1.814815</td>      <td>0.177932</td>      <td>0.262661</td>    </tr>    <tr>      <th>D072820 (n=9)</th>      <td>2.675926</td>      <td>0.101876</td>      <td>0.167777</td>    </tr>    <tr>      <th>D080420 (n=8)</th>      <td>0.044118</td>      <td>0.833635</td>      <td>0.871102</td>    </tr>    <tr>      <th>D081120 (n=9)</th>      <td>2.083333</td>      <td>0.148915</td>      <td>0.232367</td>    </tr>    <tr>      <th rowspan="5" valign="top">D070720 (n=8)</th>      <th>D071420 (n=8)</th>      <td>0.011029</td>      <td>0.916359</td>      <td>0.932400</td>    </tr>    <tr>      <th>D072120 (n=9)</th>      <td>0.083333</td>      <td>0.772830</td>      <td>0.831866</td>    </tr>    <tr>      <th>D072820 (n=9)</th>      <td>0.037037</td>      <td>0.847390</td>      <td>0.878225</td>    </tr>    <tr>      <th>D080420 (n=8)</th>      <td>0.397059</td>      <td>0.528612</td>      <td>0.619155</td>    </tr>    <tr>      <th>D081120 (n=9)</th>      <td>0.083333</td>      <td>0.772830</td>      <td>0.831866</td>    </tr>    <tr>      <th rowspan="4" valign="top">D071420 (n=8)</th>      <th>D072120 (n=9)</th>      <td>0.148148</td>      <td>0.700311</td>      <td>0.766223</td>    </tr>    <tr>      <th>D072820 (n=9)</th>      <td>0.333333</td>      <td>0.563703</td>      <td>0.642299</td>    </tr>    <tr>      <th>D080420 (n=8)</th>      <td>1.588235</td>      <td>0.207578</td>      <td>0.295180</td>    </tr>    <tr>      <th>D081120 (n=9)</th>      <td>0.333333</td>      <td>0.563703</td>      <td>0.642299</td>    </tr>    <tr>      <th rowspan="3" valign="top">D072120 (n=9)</th>      <th>D072820 (n=9)</th>      <td>0.438596</td>      <td>0.507801</td>      <td>0.600833</td>    </tr>    <tr>      <th>D080420 (n=8)</th>      <td>1.120370</td>      <td>0.289839</td>      <td>0.386175</td>    </tr>    <tr>      <th>D081120 (n=9)</th>      <td>0.438596</td>      <td>0.507801</td>      <td>0.600833</td>    </tr>    <tr>      <th rowspan="2" valign="top">D072820 (n=9)</th>      <th>D080420 (n=8)</th>      <td>2.675926</td>      <td>0.101876</td>      <td>0.167777</td>    </tr>    <tr>      <th>D081120 (n=9)</th>      <td>0.017544</td>      <td>0.894626</td>      <td>0.924447</td>    </tr>    <tr>      <th>D080420 (n=8)</th>      <th>D081120 (n=9)</th>      <td>1.814815</td>      <td>0.177932</td>      <td>0.262661</td>    </tr>  </tbody></table>','kruskal-wallis-pairwise-Day.csv', 'enspie');
