# Supplementary material for: Stability and volatility shape the gut bacteriome and Kazachstania slooffiae dynamics in preweaning, nursery and adult pigs
Source: Sci Rep. 2022 Sep 5;12:15080. doi: 10.1038/s41598-022-19093-9 (PMC9445069; doi:10.1038/s41598-022-19093-9)
Supplement: Supplementary file 5 — Supplementary Information 5. [file 41598_2022_19093_MOESM5_ESM.qzv › 008ed69a-f88e-4e6d-9a0a-708a1b006cf5/data/column-Sex.jsonp]

load_data('Sex',{"name":null,"index":["F (n=121)","M (n=104)"],"data":[[7.8629643014,7.0113709244,13.5144396578,18.6134514945,11.9900946188,14.4415887571,38.3704219257,17.4623253978,14.9246500364,30.4019671387,20.7515923923,22.4453771445,4.8766737841,19.8280226734,29.5089271669,22.3767528018,20.8541696772,61.85190764,19.7295629356,22.4007499665,35.1841783387,56.3282068902,32.6604264912,36.5727467424,28.5919231769,23.9256140948,17.0150504489,43.4139640257,49.9565298062,87.6368453373,14.0631251017,22.3297832157,22.4864732887,57.0268390866,16.9577243065,29.0443421594,23.6325800179,26.9612476601,55.8801564393,21.4086517171,24.1463514239,73.8270837018,17.7451069201,41.8542318814,29.1495596036,17.0373875985,25.3427974607,30.0801290094,34.1780030031,43.0909203877,26.1505178998,27.0453919671,21.3697286788,62.1967314017,41.7144951226,54.3525657306,21.88486002,51.7366432311,39.3620594104,29.5524575609,62.4252184542,31.4481628022,62.6481200373,23.6031295114,46.5009564901,58.1620722371,33.332898225,42.0769659357,55.0528061683,11.195217206,42.1268244776,23.2581134337,47.0726267918,41.4640869441,42.0823147652,37.4560400951,55.3782991191,41.4286480256,46.495162913,15.012934998,35.7565173041,71.8193084507,52.2983658876,68.0937844201,28.2427122431,34.9785861318,46.3903287616,53.8245910467,28.4010626253,66.8955880455,42.6377982776,101.709832369,49.7118169979,86.2037163946,109.3348031831,53.3032332335,116.8582369626,105.6526974136,92.0805052463,28.9136720421,116.1173968093,85.759976227,55.5200062117,120.471844871,66.2587340004,65.2732287482,86.4564293023,72.7356314785,114.8676095573,59.746093908,98.6138010331,81.0864868351,64.3036373692,114.2835548862,51.3187598047,65.9007919886,90.0566907695,70.5322257889,84.4145708037,120.2212895041,86.9494405177],[5.3362300311,6.1911231742,10.4637311723,9.4220676387,13.5199321753,21.9280379161,3.61115461,11.4332893221,27.1662442008,32.0145585397,22.4469287692,51.1648461755,38.7604502017,37.8234241975,23.2058642084,26.745002241,42.8480922435,36.4701010824,40.1843639952,41.9799931515,31.6542788319,6.4340748567,48.4617616366,42.5390041297,27.9785916774,30.0316649904,20.1443585036,64.4848668076,19.2732729212,21.838560102,21.378596443,36.4677093642,16.8868185507,19.628007058,34.1134218207,17.9115386533,27.2211296459,23.2526470787,24.5330415152,23.3717061975,37.4020264464,33.2462520497,38.5854756647,40.6254304042,19.6017332063,24.1081427919,57.1990081231,42.591393141,29.4930381006,30.222123168,25.2385766473,46.6309650981,51.7631124728,67.6583603318,29.3572361267,37.6539200401,29.0147126729,61.064930778,27.2597613727,39.0445955638,32.606131324,35.7440581252,30.1491482212,15.4106908736,47.4242481952,36.0853127961,63.7872094711,58.1731631751,52.7276310252,91.9077570172,58.4171419854,87.8729382987,32.6924650497,25.7806772999,49.6241240576,66.6254433988,33.5623203317,40.3324915646,49.9100691166,46.0325110029,52.0052281459,67.387388707,116.306517151,86.6394161216,109.4320081111,46.3316639657,100.4547626668,56.1768419012,103.8567377094,82.877214531,93.8065811187,56.1924475084,77.9620573784,119.89330371,89.5835620675,98.0347539698,84.499246548,72.9419941855,56.9667900488,91.4197607614,38.9711118355,90.8597877774,95.3954006066,90.789076374]]},{"initial": 225, "filtered": 225},{"H": 0.02127016185750108, "p": 0.8840453805667211},'<table border="0" class="dataframe table table-striped table-hover">  <thead>    <tr style="text-align: right;">      <th></th>      <th></th>      <th>H</th>      <th>p-value</th>      <th>q-value</th>    </tr>    <tr>      <th>Group 1</th>      <th>Group 2</th>      <th></th>      <th></th>      <th></th>    </tr>  </thead>  <tbody>    <tr>      <th>F (n=121)</th>      <th>M (n=104)</th>      <td>0.02127</td>      <td>0.884045</td>      <td>0.884045</td>    </tr>  </tbody></table>','kruskal-wallis-pairwise-Sex.csv', 'enspie');
