# Supplementary material for: Stability and volatility shape the gut bacteriome and Kazachstania slooffiae dynamics in preweaning, nursery and adult pigs
Source: Sci Rep. 2022 Sep 5;12:15080. doi: 10.1038/s41598-022-19093-9 (PMC9445069; doi:10.1038/s41598-022-19093-9)
Supplement: Supplementary file 5 — Supplementary Information 5. [file 41598_2022_19093_MOESM5_ESM.qzv › 008ed69a-f88e-4e6d-9a0a-708a1b006cf5/data/kruskal-wallis-pairwise-PigNumber.csv]

Group 1	Group 2	H	p-value	q-value
pig-1 (n=21)	pig-10 (n=25)	0.0010942249240031288	0.9736115327090706	1.0
pig-1 (n=21)	pig-2 (n=24)	0.9570393374741002	0.32793394350980276	0.7397415397590037
pig-1 (n=21)	pig-3 (n=23)	2.156659765355414	0.1419529756406315	0.7397415397590037
pig-1 (n=21)	pig-4 (n=4)	0.3516483516483646	0.5531815181083035	0.7779115098398018
pig-1 (n=21)	pig-5 (n=28)	0.0	1.0	1.0
pig-1 (n=21)	pig-6 (n=25)	1.3404255319148888	0.24695893875240124	0.7397415397590037
pig-1 (n=21)	pig-7 (n=26)	1.2861721611721464	0.25675457275818403	0.7397415397590037
pig-1 (n=21)	pig-8 (n=26)	0.9688644688644672	0.32496354042656667	0.7397415397590037
pig-1 (n=21)	pig-9 (n=23)	0.9055900621117985	0.3412872189781505	0.7397415397590037
pig-10 (n=25)	pig-2 (n=24)	1.254400000000004	0.2627137620854575	0.7397415397590037
pig-10 (n=25)	pig-3 (n=23)	2.759999999999991	0.09664823731222867	0.7397415397590037
pig-10 (n=25)	pig-4 (n=4)	0.6760000000000019	0.4109675220883354	0.7397415397590037
pig-10 (n=25)	pig-5 (n=28)	0.08126984126985803	0.7755838803430034	1.0
pig-10 (n=25)	pig-6 (n=25)	0.6799999999999784	0.40958672412073294	0.7397415397590037
pig-10 (n=25)	pig-7 (n=26)	1.1943195266272255	0.2744599849978675	0.7397415397590037
pig-10 (n=25)	pig-8 (n=26)	1.2358579881656908	0.26627081629870514	0.7397415397590037
pig-10 (n=25)	pig-9 (n=23)	0.8434072759538367	0.3584241029977565	0.7397415397590037
pig-2 (n=24)	pig-3 (n=23)	0.43523550724637516	0.5094310833845388	0.7759974004740015
pig-2 (n=24)	pig-4 (n=4)	1.5560344827586192	0.21224679413671058	0.7397415397590037
pig-2 (n=24)	pig-5 (n=28)	0.9464285714285552	0.33063004283227704	0.7397415397590037
pig-2 (n=24)	pig-6 (n=25)	0.001599999999996271	0.9680931262943756	1.0
pig-2 (n=24)	pig-7 (n=26)	0.0015082956259391267	0.9690205192537107	1.0
pig-2 (n=24)	pig-8 (n=26)	0.0	1.0	1.0
pig-2 (n=24)	pig-9 (n=23)	0.0040760869565019675	0.9490942518182208	1.0
pig-3 (n=23)	pig-4 (n=4)	2.683229813664596	0.10140986253562898	0.7397415397590037
pig-3 (n=23)	pig-5 (n=28)	2.351051122790267	0.12519856297603085	0.7397415397590037
pig-3 (n=23)	pig-6 (n=25)	0.4498669032830378	0.5023981666413859	0.7759974004740015
pig-3 (n=23)	pig-7 (n=26)	0.4109698996655311	0.5214776326967032	0.7759974004740015
pig-3 (n=23)	pig-8 (n=26)	0.3856856187290987	0.534575986993201	0.7759974004740015
pig-3 (n=23)	pig-9 (n=23)	0.4200217190202409	0.5169262070957166	0.7759974004740015
pig-4 (n=4)	pig-5 (n=28)	0.7305194805194759	0.3927148564552718	0.7397415397590037
pig-4 (n=4)	pig-6 (n=25)	0.9000000000000057	0.3427817111479071	0.7397415397590037
pig-4 (n=4)	pig-7 (n=26)	1.3436724565756748	0.24638736002924444	0.7397415397590037
pig-4 (n=4)	pig-8 (n=26)	1.3436724565756748	0.24638736002924444	0.7397415397590037
pig-4 (n=4)	pig-9 (n=23)	1.1925465838509268	0.27481648137917486	0.7397415397590037
pig-5 (n=28)	pig-6 (n=25)	0.7936507936507837	0.37299848361349	0.7397415397590037
pig-5 (n=28)	pig-7 (n=26)	0.8739260739260999	0.3498706935603181	0.7397415397590037
pig-5 (n=28)	pig-8 (n=26)	0.810389610389592	0.3680050873388704	0.7397415397590037
pig-5 (n=28)	pig-9 (n=23)	0.4905637840420809	0.4836759210534447	0.7759974004740015
pig-6 (n=25)	pig-7 (n=26)	0.022721893491166156	0.8801825298978795	1.0
pig-6 (n=25)	pig-8 (n=26)	0.005680473372791539	0.9399211909501399	1.0
pig-6 (n=25)	pig-9 (n=23)	0.00010647737354929632	0.9917669449477472	1.0
pig-7 (n=26)	pig-8 (n=26)	0.012057608574309597	0.912562326297536	1.0
pig-7 (n=26)	pig-9 (n=23)	0.0016053511705536039	0.9680398433539283	1.0
pig-8 (n=26)	pig-9 (n=23)	0.0016053511705536039	0.9680398433539283	1.0
