# Supplementary material for: Stability and volatility shape the gut bacteriome and Kazachstania slooffiae dynamics in preweaning, nursery and adult pigs
Source: Sci Rep. 2022 Sep 5;12:15080. doi: 10.1038/s41598-022-19093-9 (PMC9445069; doi:10.1038/s41598-022-19093-9)
Supplement: Supplementary file 5 — Supplementary Information 5. [file 41598_2022_19093_MOESM5_ESM.qzv › 008ed69a-f88e-4e6d-9a0a-708a1b006cf5/data/column-PigNumber.jsonp]

load_data('PigNumber',{"name":null,"index":["pig-1 (n=21)","pig-10 (n=25)","pig-2 (n=24)","pig-3 (n=23)","pig-4 (n=4)","pig-5 (n=28)","pig-6 (n=25)","pig-7 (n=26)","pig-8 (n=26)","pig-9 (n=23)"],"data":[[13.5144396578,38.3704219257,14.9246500364,20.8541696772,56.3282068902,23.9256140948,14.0631251017,21.4086517171,17.7451069201,30.0801290094,62.4252184542,23.2581134337,37.4560400951,52.2983658876,34.9785861318,28.4010626253,86.2037163946,55.5200062117,72.7356314785,64.3036373692,70.5322257889],[5.3362300311,10.4637311723,22.4469287692,23.2058642084,40.1843639952,6.4340748567,30.0316649904,21.838560102,19.628007058,23.2526470787,40.6254304042,42.591393141,46.6309650981,29.0147126729,39.0445955638,63.7872094711,58.4171419854,32.6924650497,33.5623203317,46.0325110029,46.3316639657,82.877214531,119.89330371,72.9419941855,38.9711118355],[6.1911231742,21.9280379161,11.4332893221,31.6542788319,42.5390041297,64.4848668076,36.4677093642,17.9115386533,33.2462520497,24.1081427919,30.222123168,67.6583603318,37.6539200401,35.7440581252,47.4242481952,52.7276310252,49.6241240576,40.3324915646,67.387388707,56.1768419012,56.1924475084,98.0347539698,91.4197607614,95.3954006066],[18.6134514945,4.8766737841,61.85190764,32.6604264912,17.0150504489,22.3297832157,29.0443421594,41.8542318814,21.88486002,31.4481628022,46.5009564901,55.0528061683,47.0726267918,46.495162913,68.0937844201,46.3903287616,66.8955880455,109.3348031831,92.0805052463,120.471844871,114.8676095573,114.2835548862,84.4145708037],[3.61115461,27.1662442008,38.7604502017,42.8480922435],[11.9900946188,30.4019671387,19.8280226734,19.7295629356,36.5727467424,43.4139640257,22.4864732887,23.6325800179,24.1463514239,29.1495596036,34.1780030031,27.0453919671,62.1967314017,51.7366432311,62.6481200373,58.1620722371,11.195217206,41.4640869441,55.3782991191,15.012934998,28.2427122431,42.6377982776,53.3032332335,28.9136720421,66.2587340004,59.746093908,51.3187598047,120.2212895041],[13.5199321753,32.0145585397,37.8234241975,36.4701010824,27.9785916774,19.2732729212,16.8868185507,27.2211296459,23.3717061975,38.5854756647,57.1990081231,25.2385766473,29.3572361267,27.2597613727,30.1491482212,36.0853127961,91.9077570172,66.6254433988,49.9100691166,116.306517151,109.4320081111,103.8567377094,77.9620573784,84.499246548,90.789076374],[7.0113709244,17.4623253978,22.4453771445,22.3767528018,35.1841783387,28.5919231769,87.6368453373,16.9577243065,55.8801564393,73.8270837018,25.3427974607,26.1505178998,21.3697286788,54.3525657306,29.5524575609,42.0769659357,42.0823147652,41.4286480256,71.8193084507,53.8245910467,49.7118169979,105.6526974136,85.759976227,86.4564293023,81.0864868351,90.0566907695],[9.4220676387,51.1648461755,26.745002241,41.9799931515,48.4617616366,20.1443585036,21.378596443,34.1134218207,24.5330415152,37.4020264464,19.6017332063,29.4930381006,51.7631124728,61.064930778,32.606131324,15.4106908736,58.1731631751,87.8729382987,25.7806772999,52.0052281459,86.6394161216,100.4547626668,93.8065811187,89.5835620675,56.9667900488,90.8597877774],[7.8629643014,14.4415887571,20.7515923923,29.5089271669,22.4007499665,49.9565298062,57.0268390866,26.9612476601,17.0373875985,43.0909203877,41.7144951226,39.3620594104,23.6031295114,33.332898225,42.1268244776,35.7565173041,101.709832369,116.8582369626,116.1173968093,65.2732287482,98.6138010331,65.9007919886,86.9494405177]]},{"initial": 225, "filtered": 225},{"H": 6.624528562643377, "p": 0.6761460832401813},'<table border="0" class="dataframe table table-striped table-hover">  <thead>    <tr style="text-align: right;">      <th></th>      <th></th>      <th>H</th>      <th>p-value</th>      <th>q-value</th>    </tr>    <tr>      <th>Group 1</th>      <th>Group 2</th>      <th></th>      <th></th>      <th></th>    </tr>  </thead>  <tbody>    <tr>      <th rowspan="9" valign="top">pig-1 (n=21)</th>      <th>pig-10 (n=25)</th>      <td>0.001094</td>      <td>0.973612</td>      <td>1.000000</td>    </tr>    <tr>      <th>pig-2 (n=24)</th>      <td>0.957039</td>      <td>0.327934</td>      <td>0.739742</td>    </tr>    <tr>      <th>pig-3 (n=23)</th>      <td>2.156660</td>      <td>0.141953</td>      <td>0.739742</td>    </tr>    <tr>      <th>pig-4 (n=4)</th>      <td>0.351648</td>      <td>0.553182</td>      <td>0.777912</td>    </tr>    <tr>      <th>pig-5 (n=28)</th>      <td>0.000000</td>      <td>1.000000</td>      <td>1.000000</td>    </tr>    <tr>      <th>pig-6 (n=25)</th>      <td>1.340426</td>      <td>0.246959</td>      <td>0.739742</td>    </tr>    <tr>      <th>pig-7 (n=26)</th>      <td>1.286172</td>      <td>0.256755</td>      <td>0.739742</td>    </tr>    <tr>      <th>pig-8 (n=26)</th>      <td>0.968864</td>      <td>0.324964</td>      <td>0.739742</td>    </tr>    <tr>      <th>pig-9 (n=23)</th>      <td>0.905590</td>      <td>0.341287</td>      <td>0.739742</td>    </tr>    <tr>      <th rowspan="8" valign="top">pig-10 (n=25)</th>      <th>pig-2 (n=24)</th>      <td>1.254400</td>      <td>0.262714</td>      <td>0.739742</td>    </tr>    <tr>      <th>pig-3 (n=23)</th>      <td>2.760000</td>      <td>0.096648</td>      <td>0.739742</td>    </tr>    <tr>      <th>pig-4 (n=4)</th>      <td>0.676000</td>      <td>0.410968</td>      <td>0.739742</td>    </tr>    <tr>      <th>pig-5 (n=28)</th>      <td>0.081270</td>      <td>0.775584</td>      <td>1.000000</td>    </tr>    <tr>      <th>pig-6 (n=25)</th>      <td>0.680000</td>      <td>0.409587</td>      <td>0.739742</td>    </tr>    <tr>      <th>pig-7 (n=26)</th>      <td>1.194320</td>      <td>0.274460</td>      <td>0.739742</td>    </tr>    <tr>      <th>pig-8 (n=26)</th>      <td>1.235858</td>      <td>0.266271</td>      <td>0.739742</td>    </tr>    <tr>      <th>pig-9 (n=23)</th>      <td>0.843407</td>      <td>0.358424</td>      <td>0.739742</td>    </tr>    <tr>      <th rowspan="7" valign="top">pig-2 (n=24)</th>      <th>pig-3 (n=23)</th>      <td>0.435236</td>      <td>0.509431</td>      <td>0.775997</td>    </tr>    <tr>      <th>pig-4 (n=4)</th>      <td>1.556034</td>      <td>0.212247</td>      <td>0.739742</td>    </tr>    <tr>      <th>pig-5 (n=28)</th>      <td>0.946429</td>      <td>0.330630</td>      <td>0.739742</td>    </tr>    <tr>      <th>pig-6 (n=25)</th>      <td>0.001600</td>      <td>0.968093</td>      <td>1.000000</td>    </tr>    <tr>      <th>pig-7 (n=26)</th>      <td>0.001508</td>      <td>0.969021</td>      <td>1.000000</td>    </tr>    <tr>      <th>pig-8 (n=26)</th>      <td>0.000000</td>      <td>1.000000</td>      <td>1.000000</td>    </tr>    <tr>      <th>pig-9 (n=23)</th>      <td>0.004076</td>      <td>0.949094</td>      <td>1.000000</td>    </tr>    <tr>      <th rowspan="6" valign="top">pig-3 (n=23)</th>      <th>pig-4 (n=4)</th>      <td>2.683230</td>      <td>0.101410</td>      <td>0.739742</td>    </tr>    <tr>      <th>pig-5 (n=28)</th>      <td>2.351051</td>      <td>0.125199</td>      <td>0.739742</td>    </tr>    <tr>      <th>pig-6 (n=25)</th>      <td>0.449867</td>      <td>0.502398</td>      <td>0.775997</td>    </tr>    <tr>      <th>pig-7 (n=26)</th>      <td>0.410970</td>      <td>0.521478</td>      <td>0.775997</td>    </tr>    <tr>      <th>pig-8 (n=26)</th>      <td>0.385686</td>      <td>0.534576</td>      <td>0.775997</td>    </tr>    <tr>      <th>pig-9 (n=23)</th>      <td>0.420022</td>      <td>0.516926</td>      <td>0.775997</td>    </tr>    <tr>      <th rowspan="5" valign="top">pig-4 (n=4)</th>      <th>pig-5 (n=28)</th>      <td>0.730519</td>      <td>0.392715</td>      <td>0.739742</td>    </tr>    <tr>      <th>pig-6 (n=25)</th>      <td>0.900000</td>      <td>0.342782</td>      <td>0.739742</td>    </tr>    <tr>      <th>pig-7 (n=26)</th>      <td>1.343672</td>      <td>0.246387</td>      <td>0.739742</td>    </tr>    <tr>      <th>pig-8 (n=26)</th>      <td>1.343672</td>      <td>0.246387</td>      <td>0.739742</td>    </tr>    <tr>      <th>pig-9 (n=23)</th>      <td>1.192547</td>      <td>0.274816</td>      <td>0.739742</td>    </tr>    <tr>      <th rowspan="4" valign="top">pig-5 (n=28)</th>      <th>pig-6 (n=25)</th>      <td>0.793651</td>      <td>0.372998</td>      <td>0.739742</td>    </tr>    <tr>      <th>pig-7 (n=26)</th>      <td>0.873926</td>      <td>0.349871</td>      <td>0.739742</td>    </tr>    <tr>      <th>pig-8 (n=26)</th>      <td>0.810390</td>      <td>0.368005</td>      <td>0.739742</td>    </tr>    <tr>      <th>pig-9 (n=23)</th>      <td>0.490564</td>      <td>0.483676</td>      <td>0.775997</td>    </tr>    <tr>      <th rowspan="3" valign="top">pig-6 (n=25)</th>      <th>pig-7 (n=26)</th>      <td>0.022722</td>      <td>0.880183</td>      <td>1.000000</td>    </tr>    <tr>      <th>pig-8 (n=26)</th>      <td>0.005680</td>      <td>0.939921</td>      <td>1.000000</td>    </tr>    <tr>      <th>pig-9 (n=23)</th>      <td>0.000106</td>      <td>0.991767</td>      <td>1.000000</td>    </tr>    <tr>      <th rowspan="2" valign="top">pig-7 (n=26)</th>      <th>pig-8 (n=26)</th>      <td>0.012058</td>      <td>0.912562</td>      <td>1.000000</td>    </tr>    <tr>      <th>pig-9 (n=23)</th>      <td>0.001605</td>      <td>0.968040</td>      <td>1.000000</td>    </tr>    <tr>      <th>pig-8 (n=26)</th>      <th>pig-9 (n=23)</th>      <td>0.001605</td>      <td>0.968040</td>      <td>1.000000</td>    </tr>  </tbody></table>','kruskal-wallis-pairwise-PigNumber.csv', 'enspie');
