# Supplementary material for: Stability and volatility shape the gut bacteriome and Kazachstania slooffiae dynamics in preweaning, nursery and adult pigs
Source: Sci Rep. 2022 Sep 5;12:15080. doi: 10.1038/s41598-022-19093-9 (PMC9445069; doi:10.1038/s41598-022-19093-9)
Supplement: Supplementary file 5 — Supplementary Information 5. [file 41598_2022_19093_MOESM5_ESM.qzv › 008ed69a-f88e-4e6d-9a0a-708a1b006cf5/data/kruskal-wallis-pairwise-Litter_Number.csv]

Group 1	Group 2	H	p-value	q-value
K1 (n=45)	K2 (n=27)	0.5983088110941992	0.4392240197273227	0.9114501437959474
K1 (n=45)	K3 (n=53)	0.00031764182710958266	0.9857804480243065	0.9857804480243065
K1 (n=45)	K4 (n=52)	0.5338042909471596	0.465011833210347	0.9114501437959474
K1 (n=45)	K5 (n=48)	0.007151300236444058	0.9326069385151164	0.9857804480243065
K2 (n=27)	K3 (n=53)	0.7218210523591324	0.3955472198840164	0.9114501437959474
K2 (n=27)	K4 (n=52)	0.06677350427349893	0.7960938202547161	0.9857804480243065
K2 (n=27)	K5 (n=48)	0.7993421052631504	0.37129014204090127	0.9114501437959474
K3 (n=53)	K4 (n=52)	0.36295424049080793	0.5468700862775684	0.9114501437959474
K3 (n=53)	K5 (n=48)	0.0203940066592736	0.8864421456213648	0.9857804480243065
K4 (n=52)	K5 (n=48)	0.6078160700685089	0.4356112852601003	0.9114501437959474
