# Supplementary material for: Stability and volatility shape the gut bacteriome and Kazachstania slooffiae dynamics in preweaning, nursery and adult pigs
Source: Sci Rep. 2022 Sep 5;12:15080. doi: 10.1038/s41598-022-19093-9 (PMC9445069; doi:10.1038/s41598-022-19093-9)
Supplement: Supplementary file 5 — Supplementary Information 5. [file 41598_2022_19093_MOESM5_ESM.qzv › 008ed69a-f88e-4e6d-9a0a-708a1b006cf5/data/column-Litter_Number.jsonp]

load_data('Litter_Number',{"name":null,"index":["K1 (n=45)","K2 (n=27)","K3 (n=53)","K4 (n=52)","K5 (n=48)"],"data":[[13.5144396578,6.1911231742,38.3704219257,14.9246500364,21.9280379161,11.4332893221,20.8541696772,56.3282068902,23.9256140948,31.6542788319,14.0631251017,42.5390041297,64.4848668076,21.4086517171,36.4677093642,17.7451069201,17.9115386533,30.0801290094,33.2462520497,24.1081427919,30.222123168,62.4252184542,67.6583603318,37.6539200401,35.7440581252,23.2581134337,47.4242481952,37.4560400951,52.7276310252,52.2983658876,49.6241240576,34.9785861318,40.3324915646,28.4010626253,67.387388707,86.2037163946,56.1768419012,55.5200062117,56.1924475084,72.7356314785,98.0347539698,64.3036373692,91.4197607614,70.5322257889,95.3954006066],[18.6134514945,3.61115461,4.8766737841,27.1662442008,61.85190764,38.7604502017,32.6604264912,42.8480922435,17.0150504489,22.3297832157,29.0443421594,41.8542318814,21.88486002,31.4481628022,46.5009564901,55.0528061683,47.0726267918,46.495162913,68.0937844201,46.3903287616,66.8955880455,109.3348031831,92.0805052463,120.471844871,114.8676095573,114.2835548862,84.4145708037],[11.9900946188,13.5199321753,30.4019671387,19.8280226734,32.0145585397,19.7295629356,37.8234241975,36.5727467424,36.4701010824,43.4139640257,22.4864732887,27.9785916774,23.6325800179,19.2732729212,24.1463514239,16.8868185507,29.1495596036,27.2211296459,34.1780030031,23.3717061975,27.0453919671,38.5854756647,62.1967314017,57.1990081231,51.7366432311,25.2385766473,62.6481200373,29.3572361267,58.1620722371,27.2597613727,11.195217206,30.1491482212,41.4640869441,36.0853127961,55.3782991191,91.9077570172,15.012934998,28.2427122431,66.6254433988,49.9100691166,42.6377982776,116.306517151,53.3032332335,109.4320081111,28.9136720421,103.8567377094,66.2587340004,77.9620573784,59.746093908,84.499246548,51.3187598047,120.2212895041,90.789076374],[7.0113709244,9.4220676387,17.4623253978,22.4453771445,22.3767528018,51.1648461755,35.1841783387,26.745002241,28.5919231769,41.9799931515,87.6368453373,48.4617616366,16.9577243065,20.1443585036,55.8801564393,21.378596443,73.8270837018,34.1134218207,25.3427974607,24.5330415152,26.1505178998,37.4020264464,21.3697286788,19.6017332063,54.3525657306,29.4930381006,29.5524575609,51.7631124728,61.064930778,42.0769659357,32.606131324,15.4106908736,42.0823147652,58.1731631751,41.4286480256,87.8729382987,71.8193084507,25.7806772999,53.8245910467,52.0052281459,49.7118169979,86.6394161216,105.6526974136,100.4547626668,85.759976227,93.8065811187,86.4564293023,89.5835620675,81.0864868351,56.9667900488,90.0566907695,90.8597877774],[7.8629643014,5.3362300311,14.4415887571,10.4637311723,20.7515923923,29.5089271669,22.4469287692,22.4007499665,23.2058642084,40.1843639952,49.9565298062,6.4340748567,57.0268390866,30.0316649904,26.9612476601,21.838560102,19.628007058,17.0373875985,23.2526470787,43.0909203877,40.6254304042,41.7144951226,42.591393141,39.3620594104,46.6309650981,23.6031295114,29.0147126729,33.332898225,39.0445955638,42.1268244776,63.7872094711,58.4171419854,35.7565173041,32.6924650497,33.5623203317,46.0325110029,101.709832369,116.8582369626,46.3316639657,116.1173968093,82.877214531,65.2732287482,119.89330371,98.6138010331,72.9419941855,65.9007919886,38.9711118355,86.9494405177]]},{"initial": 225, "filtered": 225},{"H": 1.424315726663849, "p": 0.839958007073721},'<table border="0" class="dataframe table table-striped table-hover">  <thead>    <tr style="text-align: right;">      <th></th>      <th></th>      <th>H</th>      <th>p-value</th>      <th>q-value</th>    </tr>    <tr>      <th>Group 1</th>      <th>Group 2</th>      <th></th>      <th></th>      <th></th>    </tr>  </thead>  <tbody>    <tr>      <th rowspan="4" valign="top">K1 (n=45)</th>      <th>K2 (n=27)</th>      <td>0.598309</td>      <td>0.439224</td>      <td>0.91145</td>    </tr>    <tr>      <th>K3 (n=53)</th>      <td>0.000318</td>      <td>0.985780</td>      <td>0.98578</td>    </tr>    <tr>      <th>K4 (n=52)</th>      <td>0.533804</td>      <td>0.465012</td>      <td>0.91145</td>    </tr>    <tr>      <th>K5 (n=48)</th>      <td>0.007151</td>      <td>0.932607</td>      <td>0.98578</td>    </tr>    <tr>      <th rowspan="3" valign="top">K2 (n=27)</th>      <th>K3 (n=53)</th>      <td>0.721821</td>      <td>0.395547</td>      <td>0.91145</td>    </tr>    <tr>      <th>K4 (n=52)</th>      <td>0.066774</td>      <td>0.796094</td>      <td>0.98578</td>    </tr>    <tr>      <th>K5 (n=48)</th>      <td>0.799342</td>      <td>0.371290</td>      <td>0.91145</td>    </tr>    <tr>      <th rowspan="2" valign="top">K3 (n=53)</th>      <th>K4 (n=52)</th>      <td>0.362954</td>      <td>0.546870</td>      <td>0.91145</td>    </tr>    <tr>      <th>K5 (n=48)</th>      <td>0.020394</td>      <td>0.886442</td>      <td>0.98578</td>    </tr>    <tr>      <th>K4 (n=52)</th>      <th>K5 (n=48)</th>      <td>0.607816</td>      <td>0.435611</td>      <td>0.91145</td>    </tr>  </tbody></table>','kruskal-wallis-pairwise-Litter_Number.csv', 'enspie');
