# Supplementary material for: Stability and volatility shape the gut bacteriome and Kazachstania slooffiae dynamics in preweaning, nursery and adult pigs
Source: Sci Rep. 2022 Sep 5;12:15080. doi: 10.1038/s41598-022-19093-9 (PMC9445069; doi:10.1038/s41598-022-19093-9)
Supplement: Supplementary file 5 — Supplementary Information 5. [file 41598_2022_19093_MOESM5_ESM.qzv › 008ed69a-f88e-4e6d-9a0a-708a1b006cf5/data/kruskal-wallis-pairwise-Stage.csv]

Group 1	Group 2	H	p-value	q-value
G (n=85)	N (n=114)	77.2009969040248	1.5441558201036474e-18	4.632467460310943e-18
G (n=85)	P (n=26)	55.195006464124106	1.0914567251093712e-13	1.6371850876640568e-13
N (n=114)	P (n=26)	33.30545266603502	7.876149071329983e-09	7.876149071329983e-09
