# Supplementary material for: Stability and volatility shape the gut bacteriome and Kazachstania slooffiae dynamics in preweaning, nursery and adult pigs
Source: Sci Rep. 2022 Sep 5;12:15080. doi: 10.1038/s41598-022-19093-9 (PMC9445069; doi:10.1038/s41598-022-19093-9)
Supplement: Supplementary file 5 — Supplementary Information 5. [file 41598_2022_19093_MOESM5_ESM.qzv › 008ed69a-f88e-4e6d-9a0a-708a1b006cf5/data/column-Stage.jsonp]

load_data('Stage',{"name":null,"index":["G (n=85)","N (n=114)","P (n=26)"],"data":[[29.0147126729,42.0823147652,58.1731631751,37.4560400951,55.3782991191,52.7276310252,91.9077570172,58.4171419854,41.4286480256,87.8729382987,46.495162913,15.012934998,35.7565173041,32.6924650497,71.8193084507,25.7806772999,52.2983658876,68.0937844201,28.2427122431,49.6241240576,66.6254433988,33.5623203317,34.9785861318,46.3903287616,40.3324915646,49.9100691166,46.0325110029,53.8245910467,52.0052281459,28.4010626253,66.8955880455,42.6377982776,67.387388707,116.306517151,101.709832369,49.7118169979,86.6394161216,86.2037163946,109.3348031831,53.3032332335,109.4320081111,116.8582369626,46.3316639657,105.6526974136,100.4547626668,92.0805052463,28.9136720421,56.1768419012,103.8567377094,116.1173968093,82.877214531,85.759976227,93.8065811187,55.5200062117,120.471844871,66.2587340004,56.1924475084,77.9620573784,65.2732287482,119.89330371,86.4564293023,89.5835620675,72.7356314785,114.8676095573,59.746093908,98.0347539698,84.499246548,98.6138010331,72.9419941855,81.0864868351,56.9667900488,64.3036373692,114.2835548862,51.3187598047,91.4197607614,65.9007919886,38.9711118355,90.0566907695,90.8597877774,70.5322257889,84.4145708037,120.2212895041,95.3954006066,90.789076374,86.9494405177],[22.3767528018,51.1648461755,20.8541696772,61.85190764,19.7295629356,38.7604502017,37.8234241975,22.4007499665,23.2058642084,35.1841783387,26.745002241,56.3282068902,32.6604264912,36.5727467424,42.8480922435,36.4701010824,40.1843639952,28.5919231769,41.9799931515,23.9256140948,17.0150504489,43.4139640257,31.6542788319,49.9565298062,6.4340748567,87.6368453373,48.4617616366,14.0631251017,22.3297832157,22.4864732887,42.5390041297,27.9785916774,57.0268390866,30.0316649904,16.9577243065,20.1443585036,29.0443421594,23.6325800179,64.4848668076,19.2732729212,26.9612476601,21.838560102,55.8801564393,21.378596443,21.4086517171,24.1463514239,36.4677093642,16.8868185507,19.628007058,73.8270837018,34.1134218207,17.7451069201,41.8542318814,29.1495596036,17.9115386533,27.2211296459,17.0373875985,23.2526470787,25.3427974607,24.5330415152,30.0801290094,34.1780030031,23.3717061975,43.0909203877,26.1505178998,37.4020264464,27.0453919671,33.2462520497,38.5854756647,40.6254304042,21.3697286788,19.6017332063,62.1967314017,24.1081427919,57.1990081231,41.7144951226,42.591393141,54.3525657306,29.4930381006,21.88486002,51.7366432311,30.222123168,25.2385766473,39.3620594104,46.6309650981,29.5524575609,51.7631124728,62.4252184542,31.4481628022,62.6481200373,67.6583603318,29.3572361267,23.6031295114,37.6539200401,61.064930778,46.5009564901,58.1620722371,27.2597613727,33.332898225,39.0445955638,42.0769659357,32.606131324,55.0528061683,11.195217206,35.7440581252,30.1491482212,42.1268244776,15.4106908736,23.2581134337,47.0726267918,41.4640869441,47.4242481952,36.0853127961,63.7872094711],[7.8629643014,5.3362300311,7.0113709244,13.5144396578,18.6134514945,11.9900946188,6.1911231742,14.4415887571,10.4637311723,9.4220676387,38.3704219257,13.5199321753,17.4623253978,14.9246500364,30.4019671387,21.9280379161,3.61115461,20.7515923923,22.4453771445,4.8766737841,19.8280226734,11.4332893221,27.1662442008,32.0145585397,29.5089271669,22.4469287692]]},{"initial": 225, "filtered": 225},{"H": 112.8844531799607, "p": 3.0722209449112732e-25},'<table border="0" class="dataframe table table-striped table-hover">  <thead>    <tr style="text-align: right;">      <th></th>      <th></th>      <th>H</th>      <th>p-value</th>      <th>q-value</th>    </tr>    <tr>      <th>Group 1</th>      <th>Group 2</th>      <th></th>      <th></th>      <th></th>    </tr>  </thead>  <tbody>    <tr>      <th rowspan="2" valign="top">G (n=85)</th>      <th>N (n=114)</th>      <td>77.200997</td>      <td>1.544156e-18</td>      <td>4.632467e-18</td>    </tr>    <tr>      <th>P (n=26)</th>      <td>55.195006</td>      <td>1.091457e-13</td>      <td>1.637185e-13</td>    </tr>    <tr>      <th>N (n=114)</th>      <th>P (n=26)</th>      <td>33.305453</td>      <td>7.876149e-09</td>      <td>7.876149e-09</td>    </tr>  </tbody></table>','kruskal-wallis-pairwise-Stage.csv', 'enspie');
