# Supplementary material for: Stability and volatility shape the gut bacteriome and Kazachstania slooffiae dynamics in preweaning, nursery and adult pigs
Source: Sci Rep. 2022 Sep 5;12:15080. doi: 10.1038/s41598-022-19093-9 (PMC9445069; doi:10.1038/s41598-022-19093-9)
Supplement: Supplementary file 5 — Supplementary Information 5. [file 41598_2022_19093_MOESM5_ESM.qzv › 008ed69a-f88e-4e6d-9a0a-708a1b006cf5/data/q2templateassets/js/child.js]

// ----------------------------------------------------------------------------
// Copyright (c) 2016-2022, QIIME 2 development team.
//
// Distributed under the terms of the Modified BSD License.
//
// The full license is in the file LICENSE, distributed with this software.
// ----------------------------------------------------------------------------


document.addEventListener('DOMContentLoaded', function() {
  var height = Math.max(
    Math.max(document.body.scrollHeight, document.documentElement.scrollHeight),
    Math.max(document.body.offsetHeight, document.documentElement.offsetHeight),
    Math.max(document.body.clientHeight, document.documentElement.clientHeight)
  );
  parent.postMessage(height, '*');
});
