# Supplementary material for: Stability and volatility shape the gut bacteriome and Kazachstania slooffiae dynamics in preweaning, nursery and adult pigs
Source: Sci Rep. 2022 Sep 5;12:15080. doi: 10.1038/s41598-022-19093-9 (PMC9445069; doi:10.1038/s41598-022-19093-9)
Supplement: Supplementary file 5 — Supplementary Information 5. [file 41598_2022_19093_MOESM5_ESM.qzv › 008ed69a-f88e-4e6d-9a0a-708a1b006cf5/data/q2templateassets/css/base-template.css]

/*
----------------------------------------------------------------------------
Copyright (c) 2016-2022, QIIME 2 development team.

Distributed under the terms of the Modified BSD License.

The full license is in the file LICENSE, distributed with this software.
----------------------------------------------------------------------------
*/

table.dataframe thead th, table.dataframe td{
  text-align: center;
}
