# Supplementary material for: Stability and volatility shape the gut bacteriome and Kazachstania slooffiae dynamics in preweaning, nursery and adult pigs
Source: Sci Rep. 2022 Sep 5;12:15080. doi: 10.1038/s41598-022-19093-9 (PMC9445069; doi:10.1038/s41598-022-19093-9)
Supplement: Supplementary file 5 — Supplementary Information 5. [file 41598_2022_19093_MOESM5_ESM.qzv › 008ed69a-f88e-4e6d-9a0a-708a1b006cf5/provenance/artifacts/955235ad-cd2b-424a-8a96-e7223df36e11/metadata.yaml]

uuid: 955235ad-cd2b-424a-8a96-e7223df36e11
type: SampleData[AlphaDiversity]
format: AlphaDiversityDirectoryFormat
