# Supplementary material for: Stability and volatility shape the gut bacteriome and Kazachstania slooffiae dynamics in preweaning, nursery and adult pigs
Source: Sci Rep. 2022 Sep 5;12:15080. doi: 10.1038/s41598-022-19093-9 (PMC9445069; doi:10.1038/s41598-022-19093-9)
Supplement: Supplementary file 5 — Supplementary Information 5. [file 41598_2022_19093_MOESM5_ESM.qzv › 008ed69a-f88e-4e6d-9a0a-708a1b006cf5/provenance/artifacts/eb8fe052-d273-41aa-9f7d-221154db06bc/action/metadata.tsv]

#SampleID	SampleType	Day	Age	Sex	Farm	Inside_or_Outside	PigNumber	Litter_Number	Stage	DNA-ID	Description
#q2:types	categorical	categorical	numeric	categorical	categorical	categorical	categorical	categorical	categorical	categorical	categorical
NC-16S-16S
F-062320-G108-M10-16S
F-060220-G86-F1-16S
F-052020-N72-F1-16S
F-061620-G99-M8-16S
F-080420-G149-M6-16S
F-052420-N78-F9-16S
F-071420-G128-F1-16S
F-060220-G86-M6-16S
F-052820-G82-F9-16S
