# Supplementary material for: Stability and volatility shape the gut bacteriome and Kazachstania slooffiae dynamics in preweaning, nursery and adult pigs
Source: Sci Rep. 2022 Sep 5;12:15080. doi: 10.1038/s41598-022-19093-9 (PMC9445069; doi:10.1038/s41598-022-19093-9)
Supplement: Supplementary file 6 — Supplementary Information 6. [file 41598_2022_19093_MOESM6_ESM.qzv › e603e5a8-895e-4d18-85d2-00b0ea7affd8/checksums.md5]

929cb100f5d743af9845be7d7630ed2c  VERSION
080ef248ccb7b7155e84c87c871f9be5  metadata.yaml
0a26f884b8fdc0459bbab00517e34cf7  data/column-Day.jsonp
47ab338711d415bb27f9d59b9dd71f00  data/column-Litter_Number.jsonp
ee95accf627080fb4e3d3ebb2e029086  data/column-PigNumber.jsonp
211b13cc4acf0a19e715cb524d5495e1  data/column-Sex.jsonp
efca4fed080e60cf995d0a40ac481157  data/column-Stage.jsonp
6f8cb2d5c30af9e1afc2b9bc6285aea4  data/index.html
9d0a7844cc7ecfc960fbf798feba8243  data/kruskal-wallis-pairwise-Day.csv
896ab611b4e641b2853d5517460c6792  data/kruskal-wallis-pairwise-Litter_Number.csv
b9e634e1c2f86e2217a94373dda50be4  data/kruskal-wallis-pairwise-PigNumber.csv
f22346590534c9611e38b4d5a263358b  data/kruskal-wallis-pairwise-Sex.csv
2ce2405a3f2112be39ae26b044a265a5  data/kruskal-wallis-pairwise-Stage.csv
04dbe1bde4778b1b6509b3c6b9bd8cd8  data/metadata.tsv
681118df5516cea9495a7a846ef6f6d7  data/dist/bundle.js
50142b6c2444076623d0819ea6448352  data/dist/d3-license.txt
8de98010ec8c0d64666dc8a05e5f9d80  data/dist/vendor.bundle.js
5c5004d21ce8f17e4b0aa5cee03631f1  data/q2templateassets/css/base-template.css
e3e8b38fed66211f84a6d5ddb8e0f876  data/q2templateassets/css/bootstrap.min.css
be7f3425b44480dcf3aab3408f632f37  data/q2templateassets/css/normalize.css
0893e573eb42bc294a478a3e187fa80b  data/q2templateassets/css/tab-parent.css
f4769f9bdb7466be65088239c12046d1  data/q2templateassets/fonts/glyphicons-halflings-regular.eot
89889688147bd7575d6327160d64e760  data/q2templateassets/fonts/glyphicons-halflings-regular.svg
e18bbf611f2a2e43afc071aa2f4e1512  data/q2templateassets/fonts/glyphicons-halflings-regular.ttf
fa2772327f55d8198301fdb8bcfc8158  data/q2templateassets/fonts/glyphicons-halflings-regular.woff
448c34a56d699c29117adc64c43affeb  data/q2templateassets/fonts/glyphicons-halflings-regular.woff2
91a940675401d7263fd5da9360f20881  data/q2templateassets/img/qiime2-rect-200.png
5869c96cc8f19086aee625d670d741f9  data/q2templateassets/js/bootstrap.min.js
794b5307794fec58b12f1ab690cedee1  data/q2templateassets/js/child.js
d4162c9d7e520a5de05001be6e741899  data/q2templateassets/js/jquery-3.2.0.min.js
bc1efc8406af887ba7ed6fccbe229a81  data/q2templateassets/js/parent.js
929cb100f5d743af9845be7d7630ed2c  provenance/VERSION
d35a17642ebe35533e14e41d87c374a9  provenance/citations.bib
080ef248ccb7b7155e84c87c871f9be5  provenance/metadata.yaml
14b5390406824748f5e55cc6b2e215fc  provenance/action/action.yaml
7fe16a30c8152b6dedf224bb5f780af2  provenance/action/metadata.tsv
929cb100f5d743af9845be7d7630ed2c  provenance/artifacts/02d6038a-b8f9-49a1-8591-89dce59b8caa/VERSION
3d182892ae40bfdf2395b80cb2dac6b9  provenance/artifacts/02d6038a-b8f9-49a1-8591-89dce59b8caa/citations.bib
0375b3b9a3a7d7ef89ac5fab95217547  provenance/artifacts/02d6038a-b8f9-49a1-8591-89dce59b8caa/metadata.yaml
e58c520f28aa8cac4bc63b2f5e78664b  provenance/artifacts/02d6038a-b8f9-49a1-8591-89dce59b8caa/action/action.yaml
2eccd376c51d4c2b76b79ef6955f20f9  provenance/artifacts/02d6038a-b8f9-49a1-8591-89dce59b8caa/action/metadata.tsv
929cb100f5d743af9845be7d7630ed2c  provenance/artifacts/0a47fdb2-0dba-4cc2-86ff-c5c3b477e182/VERSION
ffc5d677d71190e79db5aee3888e412a  provenance/artifacts/0a47fdb2-0dba-4cc2-86ff-c5c3b477e182/citations.bib
dadcbd46948bcb9db73af3c134fc6f44  provenance/artifacts/0a47fdb2-0dba-4cc2-86ff-c5c3b477e182/metadata.yaml
f87442327cce1c667161a9f006d6e92b  provenance/artifacts/0a47fdb2-0dba-4cc2-86ff-c5c3b477e182/action/action.yaml
929cb100f5d743af9845be7d7630ed2c  provenance/artifacts/0d66c875-2610-4fc1-8cc1-c5c9b06a0e61/VERSION
0101fb7e87b7035d0dca1ecb4b4ff53f  provenance/artifacts/0d66c875-2610-4fc1-8cc1-c5c9b06a0e61/citations.bib
7feb01133238783b375699d2be74350c  provenance/artifacts/0d66c875-2610-4fc1-8cc1-c5c9b06a0e61/metadata.yaml
0e5684772c5eb92f4b1367b478481ff5  provenance/artifacts/0d66c875-2610-4fc1-8cc1-c5c9b06a0e61/action/action.yaml
929cb100f5d743af9845be7d7630ed2c  provenance/artifacts/2134a81f-e3ce-4315-90ad-5930bfcc19f9/VERSION
5df8fa68a2e569162339e99107d5f22e  provenance/artifacts/2134a81f-e3ce-4315-90ad-5930bfcc19f9/citations.bib
f6c32caf55b04f0e31724a5b49411440  provenance/artifacts/2134a81f-e3ce-4315-90ad-5930bfcc19f9/metadata.yaml
d67cfa75636e43cea0403ba34e4e63ef  provenance/artifacts/2134a81f-e3ce-4315-90ad-5930bfcc19f9/action/action.yaml
929cb100f5d743af9845be7d7630ed2c  provenance/artifacts/28701724-da2b-4841-98b1-13832c2c1f8e/VERSION
3d182892ae40bfdf2395b80cb2dac6b9  provenance/artifacts/28701724-da2b-4841-98b1-13832c2c1f8e/citations.bib
aacc6593e7be348669906453b3ced1d8  provenance/artifacts/28701724-da2b-4841-98b1-13832c2c1f8e/metadata.yaml
731d968c3dfdaf388cd823c527017bec  provenance/artifacts/28701724-da2b-4841-98b1-13832c2c1f8e/action/action.yaml
929cb100f5d743af9845be7d7630ed2c  provenance/artifacts/3e2bc15a-fcb9-4f3d-b762-7b6ab4c6abd8/VERSION
6dc78d31e3beaf3933503611c41a9cb4  provenance/artifacts/3e2bc15a-fcb9-4f3d-b762-7b6ab4c6abd8/citations.bib
9894de06501a5e8bb8287a3c0262f8ec  provenance/artifacts/3e2bc15a-fcb9-4f3d-b762-7b6ab4c6abd8/metadata.yaml
65f3e16e2bbc363e3cdf20d55f4747fd  provenance/artifacts/3e2bc15a-fcb9-4f3d-b762-7b6ab4c6abd8/action/action.yaml
929cb100f5d743af9845be7d7630ed2c  provenance/artifacts/40957397-5cb5-4b48-add5-02f0ff91a1e3/VERSION
f5b49b00ade0d45bc4ea5e936d14b2c1  provenance/artifacts/40957397-5cb5-4b48-add5-02f0ff91a1e3/citations.bib
5ce7d1f78c54738f082057a027beca81  provenance/artifacts/40957397-5cb5-4b48-add5-02f0ff91a1e3/metadata.yaml
fad214b5a298759b564c0c8323d5acfe  provenance/artifacts/40957397-5cb5-4b48-add5-02f0ff91a1e3/action/action.yaml
929cb100f5d743af9845be7d7630ed2c  provenance/artifacts/42174260-2048-4413-b4f7-653ecf1be75d/VERSION
1cb84b6e1d7143791304010ad71e7bb0  provenance/artifacts/42174260-2048-4413-b4f7-653ecf1be75d/citations.bib
efc4552f724ef104eee3a9537ccbf776  provenance/artifacts/42174260-2048-4413-b4f7-653ecf1be75d/metadata.yaml
70c18e1eee52ed83b706bb4ffa3feaae  provenance/artifacts/42174260-2048-4413-b4f7-653ecf1be75d/action/action.yaml
929cb100f5d743af9845be7d7630ed2c  provenance/artifacts/4644bf5a-420b-43e3-b930-998577859c8e/VERSION
eaf258e43305c3637cf105e35d0f7516  provenance/artifacts/4644bf5a-420b-43e3-b930-998577859c8e/citations.bib
eeb8c3c1cbe553e9fc5de153a389a7dc  provenance/artifacts/4644bf5a-420b-43e3-b930-998577859c8e/metadata.yaml
e6bc8c630b76e3a0518a6446dfe1109a  provenance/artifacts/4644bf5a-420b-43e3-b930-998577859c8e/action/action.yaml
929cb100f5d743af9845be7d7630ed2c  provenance/artifacts/540061da-c7f1-4b3d-8efa-e801ba16e2dd/VERSION
a879f89b4ac053829817c21ad1d3e6b9  provenance/artifacts/540061da-c7f1-4b3d-8efa-e801ba16e2dd/citations.bib
53595d648e23879b2a44f13690f64879  provenance/artifacts/540061da-c7f1-4b3d-8efa-e801ba16e2dd/metadata.yaml
367a6d7476a40cf81a7b2eac704ffa54  provenance/artifacts/540061da-c7f1-4b3d-8efa-e801ba16e2dd/action/action.yaml
929cb100f5d743af9845be7d7630ed2c  provenance/artifacts/64fa1837-7c61-45e4-a233-748b303afe87/VERSION
3d182892ae40bfdf2395b80cb2dac6b9  provenance/artifacts/64fa1837-7c61-45e4-a233-748b303afe87/citations.bib
8f931e7449938db303e22d426c384dd9  provenance/artifacts/64fa1837-7c61-45e4-a233-748b303afe87/metadata.yaml
d52ff8ba35b518139369854d61a0a36f  provenance/artifacts/64fa1837-7c61-45e4-a233-748b303afe87/action/action.yaml
2eccd376c51d4c2b76b79ef6955f20f9  provenance/artifacts/64fa1837-7c61-45e4-a233-748b303afe87/action/metadata.tsv
929cb100f5d743af9845be7d7630ed2c  provenance/artifacts/69cea220-d8d0-4c9c-9345-480ee667c262/VERSION
481bf0b43a79dcd33c9296bf1292dd00  provenance/artifacts/69cea220-d8d0-4c9c-9345-480ee667c262/citations.bib
aa43cf9bcbe1bcf7445daa7bad401e46  provenance/artifacts/69cea220-d8d0-4c9c-9345-480ee667c262/metadata.yaml
d32a932ea60b41d36cadb9256d0ca37b  provenance/artifacts/69cea220-d8d0-4c9c-9345-480ee667c262/action/action.yaml
929cb100f5d743af9845be7d7630ed2c  provenance/artifacts/810e3672-9cae-40f9-8bcb-1339df4e96fd/VERSION
481bf0b43a79dcd33c9296bf1292dd00  provenance/artifacts/810e3672-9cae-40f9-8bcb-1339df4e96fd/citations.bib
ce471ec5c3d4b9be524afbed35f68b6c  provenance/artifacts/810e3672-9cae-40f9-8bcb-1339df4e96fd/metadata.yaml
dca7b4ca71e99a363b80f994a6b12da1  provenance/artifacts/810e3672-9cae-40f9-8bcb-1339df4e96fd/action/action.yaml
929cb100f5d743af9845be7d7630ed2c  provenance/artifacts/81136de3-9810-4ef3-ac7b-8f440daf3a1f/VERSION
0101fb7e87b7035d0dca1ecb4b4ff53f  provenance/artifacts/81136de3-9810-4ef3-ac7b-8f440daf3a1f/citations.bib
118ca71ad1e09f731783a25a556aaa80  provenance/artifacts/81136de3-9810-4ef3-ac7b-8f440daf3a1f/metadata.yaml
67afee5ad93f471510b59388e6515256  provenance/artifacts/81136de3-9810-4ef3-ac7b-8f440daf3a1f/action/action.yaml
929cb100f5d743af9845be7d7630ed2c  provenance/artifacts/811ee14b-7d4b-4f64-a51f-cdf742f86c74/VERSION
3d182892ae40bfdf2395b80cb2dac6b9  provenance/artifacts/811ee14b-7d4b-4f64-a51f-cdf742f86c74/citations.bib
0bb5d85641f9a0928df2a63efda73185  provenance/artifacts/811ee14b-7d4b-4f64-a51f-cdf742f86c74/metadata.yaml
ed29bd50fdb0162aaa15599d2916264d  provenance/artifacts/811ee14b-7d4b-4f64-a51f-cdf742f86c74/action/action.yaml
929cb100f5d743af9845be7d7630ed2c  provenance/artifacts/83e80219-b63e-496d-abbf-b12814ed6daa/VERSION
1cb84b6e1d7143791304010ad71e7bb0  provenance/artifacts/83e80219-b63e-496d-abbf-b12814ed6daa/citations.bib
d7082996cadb48e962f7af7bafec2242  provenance/artifacts/83e80219-b63e-496d-abbf-b12814ed6daa/metadata.yaml
33cc56168321a7a50714535694fdf21a  provenance/artifacts/83e80219-b63e-496d-abbf-b12814ed6daa/action/action.yaml
929cb100f5d743af9845be7d7630ed2c  provenance/artifacts/870e222d-4a4c-4ff7-a2cd-1d44f3bb54a7/VERSION
481bf0b43a79dcd33c9296bf1292dd00  provenance/artifacts/870e222d-4a4c-4ff7-a2cd-1d44f3bb54a7/citations.bib
a60427afd83f10d3fcc6186261e73c17  provenance/artifacts/870e222d-4a4c-4ff7-a2cd-1d44f3bb54a7/metadata.yaml
98ba32e8e5713b8c0344c5f112618d39  provenance/artifacts/870e222d-4a4c-4ff7-a2cd-1d44f3bb54a7/action/action.yaml
929cb100f5d743af9845be7d7630ed2c  provenance/artifacts/cc35b40d-14cc-4f7a-8412-5493d105623b/VERSION
0101fb7e87b7035d0dca1ecb4b4ff53f  provenance/artifacts/cc35b40d-14cc-4f7a-8412-5493d105623b/citations.bib
617ba91873d8b166fb79235f3f1f6bd2  provenance/artifacts/cc35b40d-14cc-4f7a-8412-5493d105623b/metadata.yaml
22e886c65fdd6b62989b8f4f1c2839ce  provenance/artifacts/cc35b40d-14cc-4f7a-8412-5493d105623b/action/action.yaml
929cb100f5d743af9845be7d7630ed2c  provenance/artifacts/d1450e33-4d3b-4558-b06e-2c57ecdfdc97/VERSION
3d182892ae40bfdf2395b80cb2dac6b9  provenance/artifacts/d1450e33-4d3b-4558-b06e-2c57ecdfdc97/citations.bib
34aed1ac590713db5aa61f4b7e03659b  provenance/artifacts/d1450e33-4d3b-4558-b06e-2c57ecdfdc97/metadata.yaml
f1ca93eff0b3b00e0d21c51311e5e52e  provenance/artifacts/d1450e33-4d3b-4558-b06e-2c57ecdfdc97/action/action.yaml
929cb100f5d743af9845be7d7630ed2c  provenance/artifacts/d6922c17-608d-4cab-af6d-6f841ac2bbf1/VERSION
3d182892ae40bfdf2395b80cb2dac6b9  provenance/artifacts/d6922c17-608d-4cab-af6d-6f841ac2bbf1/citations.bib
9b0629234ea5ba57a0ea5b5878424ffa  provenance/artifacts/d6922c17-608d-4cab-af6d-6f841ac2bbf1/metadata.yaml
cedc1b18fbf7c45c6e96011d80c512b0  provenance/artifacts/d6922c17-608d-4cab-af6d-6f841ac2bbf1/action/action.yaml
929cb100f5d743af9845be7d7630ed2c  provenance/artifacts/e1386f5c-97cd-4a77-90c7-0fc08292144a/VERSION
1cb84b6e1d7143791304010ad71e7bb0  provenance/artifacts/e1386f5c-97cd-4a77-90c7-0fc08292144a/citations.bib
9b710245bba5bc737c59cc97b96edd7f  provenance/artifacts/e1386f5c-97cd-4a77-90c7-0fc08292144a/metadata.yaml
2c4cc4076d9624cc506ad8162073c544  provenance/artifacts/e1386f5c-97cd-4a77-90c7-0fc08292144a/action/action.yaml
929cb100f5d743af9845be7d7630ed2c  provenance/artifacts/e8dfa9ac-4d72-4110-8893-1d303f512c33/VERSION
3d182892ae40bfdf2395b80cb2dac6b9  provenance/artifacts/e8dfa9ac-4d72-4110-8893-1d303f512c33/citations.bib
e9932491830187507546d851fe6c7eb4  provenance/artifacts/e8dfa9ac-4d72-4110-8893-1d303f512c33/metadata.yaml
edd38fda058679c8fc45db66fd79d0e6  provenance/artifacts/e8dfa9ac-4d72-4110-8893-1d303f512c33/action/action.yaml
929cb100f5d743af9845be7d7630ed2c  provenance/artifacts/f92a6fe8-322f-48be-a0b5-c51cb6d51f92/VERSION
40ee48a83abe40a6c81d9bda0b9238ee  provenance/artifacts/f92a6fe8-322f-48be-a0b5-c51cb6d51f92/citations.bib
acd9d177f22e7081de4b960d6e879d97  provenance/artifacts/f92a6fe8-322f-48be-a0b5-c51cb6d51f92/metadata.yaml
5671fa3babd5368b55ea46c68f659de3  provenance/artifacts/f92a6fe8-322f-48be-a0b5-c51cb6d51f92/action/action.yaml
