# Supplementary material for: Stability and volatility shape the gut bacteriome and Kazachstania slooffiae dynamics in preweaning, nursery and adult pigs
Source: Sci Rep. 2022 Sep 5;12:15080. doi: 10.1038/s41598-022-19093-9 (PMC9445069; doi:10.1038/s41598-022-19093-9)
Supplement: Supplementary file 6 — Supplementary Information 6. [file 41598_2022_19093_MOESM6_ESM.qzv › e603e5a8-895e-4d18-85d2-00b0ea7affd8/data/metadata.tsv]

id	Day	Sex	PigNumber	Litter_Number	Stage	faith_pd
#q2:types	categorical	categorical	categorical	categorical	categorical	numeric
F-030920-P2-F9-16S	D030920	F	pig-9	K5	P	8.4976740395
F-030920-P2-M10-16S	D030920	M	pig-10	K5	P	5.7569408875
F-031320-P5-F1-16S	D031320	F	pig-1	K1	P	13.9144710535
F-031320-P5-M2-16S	D031320	M	pig-2	K1	P	4.9584264495
F-031320-P5-F3-16S	D031320	F	pig-3	K2	P	11.3445027045
F-031320-P5-F5-16S	D031320	F	pig-5	K3	P	12.7390001055
F-031320-P4-F7-16S	D031320	F	pig-7	K4	P	6.6656812075
F-031320-P6-F9-16S	D031320	F	pig-9	K5	P	6.8413435815
F-031320-P6-M10-16S	D031320	M	pig-10	K5	P	8.7316700865
F-031720-P9-F1-16S	D031720	F	pig-1	K1	P	17.5354378705
F-031720-P9-M6-16S	D031720	M	pig-6	K3	P	16.4898370575
F-031720-P8-M8-16S	D031720	M	pig-8	K4	P	8.6456070755
F-032120-P13-F1-16S	D032120	F	pig-1	K1	P	10.8618589855
F-032120-P13-M2-16S	D032120	M	pig-2	K1	P	19.1219501235
F-032120-P13-M4-16S	D032120	M	pig-4	K2	P	11.8942280025
F-032120-P13-F5-16S	D032120	F	pig-5	K3	P	16.5606409115
F-032120-P12-F7-16S	D032120	F	pig-7	K4	P	12.9803183395
F-032120-P14-F9-16S	D032120	F	pig-9	K5	P	17.6385435585
F-032520-P17-M2-16S	D032520	M	pig-2	K1	P	9.2053341005
F-032520-P17-F3-16S	D032520	F	pig-3	K2	P	15.2761093605
F-032520-P17-M4-16S	D032520	M	pig-4	K2	P	17.8808190875
F-032520-P17-F5-16S	D032520	F	pig-5	K3	P	16.4910313165
F-032520-P17-M6-16S	D032520	M	pig-6	K3	P	19.0237901555
F-032520-P16-F7-16S	D032520	F	pig-7	K4	P	15.3118252555
F-032520-P18-F9-16S	D032520	F	pig-9	K5	P	17.6108787165
F-032520-P18-M10-16S	D032520	M	pig-10	K5	P	18.8058136665
F-032920-N21-F1-16S	D032920	F	pig-1	K1	N	20.4238605915
F-032920-N21-F3-16S	D032920	F	pig-3	K2	N	23.1156583935
F-032920-N21-M4-16S	D032920	M	pig-4	K2	N	20.6178539175
F-032920-N21-F5-16S	D032920	F	pig-5	K3	N	20.0853389355
F-032920-N21-M6-16S	D032920	M	pig-6	K3	N	22.1106869225
F-032920-N20-F7-16S	D032920	F	pig-7	K4	N	17.7592249915
F-032920-N20-M8-16S	D032920	M	pig-8	K4	N	20.2602596625
F-032920-N22-F9-16S	D032920	F	pig-9	K5	N	17.0176815005
F-032920-N22-M10-16S	D032920	M	pig-10	K5	N	21.4834118575
F-040220-N25-F1-16S	D040220	F	pig-1	K1	N	22.0287591285
F-040220-N25-F3-16S	D040220	F	pig-3	K2	N	14.0555633315
F-040220-N25-M4-16S	D040220	M	pig-4	K2	N	19.6889109245
F-040220-N25-F5-16S	D040220	F	pig-5	K3	N	21.8238772155
F-040220-N25-M6-16S	D040220	M	pig-6	K3	N	14.6615824165
F-040220-N24-F7-16S	D040220	F	pig-7	K4	N	17.1615268935
F-040220-N24-M8-16S	D040220	M	pig-8	K4	N	17.6852981205
F-040220-N26-M10-16S	D040220	M	pig-10	K5	N	24.1954450885
F-040620-N29-F1-16S	D040620	F	pig-1	K1	N	20.0117366375
F-040620-N29-M2-16S	D040620	M	pig-2	K1	N	24.3797705435
F-040620-N29-F3-16S	D040620	F	pig-3	K2	N	17.2767479985
F-040620-N29-F5-16S	D040620	F	pig-5	K3	N	22.3415712945
F-040620-N28-F7-16S	D040620	F	pig-7	K4	N	20.5455499865
F-040620-N28-M8-16S	D040620	M	pig-8	K4	N	20.6163047035
F-040620-N30-F9-16S	D040620	F	pig-9	K5	N	18.1222465015
F-040620-N30-M10-16S	D040620	M	pig-10	K5	N	14.9294047035
F-041020-N33-F1-16S	D041020	F	pig-1	K1	N	13.8890347435
F-041020-N33-M2-16S	D041020	M	pig-2	K1	N	18.9786020005
F-041020-N33-F3-16S	D041020	F	pig-3	K2	N	19.7104699765
F-041020-N33-F5-16S	D041020	F	pig-5	K3	N	18.2335241625
F-041020-N33-M6-16S	D041020	M	pig-6	K3	N	20.0589892515
F-041020-N32-F7-16S	D041020	F	pig-7	K4	N	24.1725611445
F-041020-N32-M8-16S	D041020	M	pig-8	K4	N	22.2524658715
F-041020-N34-F9-16S	D041020	F	pig-9	K5	N	21.946330986
F-041020-N34-M10-16S	D041020	M	pig-10	K5	N	14.1319198165
F-041420-N37-M2-16S	D041420	M	pig-2	K1	N	22.8824511595
F-041420-N37-F3-16S	D041420	F	pig-3	K2	N	17.9518739445
F-041420-N37-F5-16S	D041420	F	pig-5	K3	N	21.3585963585
F-041420-N37-M6-16S	D041420	M	pig-6	K3	N	20.3112259625
F-041420-N36-F7-16S	D041420	F	pig-7	K4	N	20.6941345535
F-041420-N36-M8-16S	D041420	M	pig-8	K4	N	22.9716621805
F-041420-N38-F9-16S	D041420	F	pig-9	K5	N	17.8215395905
F-041420-N38-M10-16S	D041420	M	pig-10	K5	N	12.5898175255
F-041820-N41-F1-16S	D041820	F	pig-1	K1	N	13.5467961135
F-041820-N41-M2-16S	D041820	M	pig-2	K1	N	19.6545493875
F-041820-N41-F5-16S	D041820	F	pig-5	K3	N	21.1198605785
F-041820-N41-M6-16S	D041820	M	pig-6	K3	N	20.8483073675
F-041820-N40-F7-16S	D041820	F	pig-7	K4	N	26.2193698525
F-041820-N40-M8-16S	D041820	M	pig-8	K4	N	22.6102586065
F-041820-N42-M10-16S	D041820	M	pig-10	K5	N	17.3607302605
F-042220-N45-F1-16S	D042220	F	pig-1	K1	N	11.0767897715
F-042220-N45-M2-16S	D042220	M	pig-2	K1	N	15.3614360115
F-042220-N45-F3-16S	D042220	F	pig-3	K2	N	18.4274392825
F-042220-N45-F5-16S	D042220	F	pig-5	K3	N	21.2887658455
F-042220-N45-M6-16S	D042220	M	pig-6	K3	N	19.6155295785
F-042220-N44-F7-16S	D042220	F	pig-7	K4	N	24.5186101205
F-042220-N44-M8-16S	D042220	M	pig-8	K4	N	22.0492787995
F-042220-N46-F9-16S	D042220	F	pig-9	K5	N	17.5839351035
F-042220-N46-M10-16S	D042220	M	pig-10	K5	N	15.8862438305
F-042620-N49-F1-16S	D042620	F	pig-1	K1	N	16.9564910135
F-042620-N49-F5-16S	D042620	F	pig-5	K3	N	19.4580840705
F-042620-N49-M6-16S	D042620	M	pig-6	K3	N	22.0822669855
F-042620-N48-F7-16S	D042620	F	pig-7	K4	N	26.0949243115
F-042620-N48-M8-16S	D042620	M	pig-8	K4	N	23.2282653555
F-042620-N50-F9-16S	D042620	F	pig-9	K5	N	20.6219482925
F-043020-N53-M2-16S	D043020	M	pig-2	K1	N	16.7906717595
F-043020-N53-F5-16S	D043020	F	pig-5	K3	N	17.8218332245
F-043020-N53-M6-16S	D043020	M	pig-6	K3	N	22.3308097245
F-043020-N52-F7-16S	D043020	F	pig-7	K4	N	19.8111805375
F-043020-N52-M8-16S	D043020	M	pig-8	K4	N	19.6648735815
F-043020-N54-M10-16S	D043020	M	pig-10	K5	N	20.0918993075
F-050420-N57-M2-16S	D050420	M	pig-2	K1	N	17.6545358885
F-050420-N57-F5-16S	D050420	F	pig-5	K3	N	22.3047963795
F-050420-N57-M6-16S	D050420	M	pig-6	K3	N	21.7219539825
F-050420-N56-F7-16S	D050420	F	pig-7	K4	N	21.2890711575
F-050420-N56-M8-16S	D050420	M	pig-8	K4	N	22.9937084155
F-050420-N58-F9-16S	D050420	F	pig-9	K5	N	23.2000831325
F-050420-N58-M10-16S	D050420	M	pig-10	K5	N	20.3321022185
F-050820-N61-M2-16S	D050820	M	pig-2	K1	N	17.1886955755
F-050820-N61-F3-16S	D050820	F	pig-3	K2	N	17.6786906695
F-050820-N61-F5-16S	D050820	F	pig-5	K3	N	21.9649134835
F-050820-N61-M6-16S	D050820	M	pig-6	K3	N	18.9409046305
F-050820-N60-F7-16S	D050820	F	pig-7	K4	N	24.2396496885
F-050820-N60-M8-16S	D050820	M	pig-8	K4	N	20.1482140485
F-050820-N62-F9-16S	D050820	F	pig-9	K5	N	22.3554889205
F-050820-N62-M10-16S	D050820	M	pig-10	K5	N	21.6912484125
F-051220-N65-F1-16S	D051220	F	pig-1	K1	N	21.5576174115
F-051220-N65-M2-16S	D051220	M	pig-2	K1	N	19.8634422855
F-051220-N65-F3-16S	D051220	F	pig-3	K2	N	21.3151053245
F-051220-N65-F5-16S	D051220	F	pig-5	K3	N	24.7398171605
F-051220-N65-M6-16S	D051220	M	pig-6	K3	N	20.7032101465
F-051220-N64-F7-16S	D051220	F	pig-7	K4	N	22.0319357035
F-051220-N64-M8-16S	D051220	M	pig-8	K4	N	24.2924560715
F-051220-N66-F9-16S	D051220	F	pig-9	K5	N	18.9095321605
F-051620-N69-M2-16S	D051620	M	pig-2	K1	N	20.4608428175
F-051620-N69-F3-16S	D051620	F	pig-3	K2	N	21.3058080085
F-051620-N69-F5-16S	D051620	F	pig-5	K3	N	22.9455645705
F-051620-N69-M6-16S	D051620	M	pig-6	K3	N	25.3749830165
F-051620-N68-M8-16S	D051620	M	pig-8	K4	N	23.0235909965
F-051620-N70-F9-16S	D051620	F	pig-9	K5	N	22.2598982485
F-051620-N70-M10-16S	D051620	M	pig-10	K5	N	21.6571132095
F-052020-N72-M2-16S	D052020	M	pig-2	K1	N	21.8101425925
F-052020-N72-F3-16S	D052020	F	pig-3	K2	N	20.4994269375
F-052020-N72-F5-16S	D052020	F	pig-5	K3	N	17.5066343335
F-052020-N72-M6-16S	D052020	M	pig-6	K3	N	21.7575627355
F-052020-N70-F7-16S	D052020	F	pig-7	K4	N	23.6077136945
F-052020-N70-M8-16S	D052020	M	pig-8	K4	N	21.0227433965
F-052020-N74-F9-16S	D052020	F	pig-9	K5	N	23.6696637725
F-052420-N77-F1-16S	D052420	F	pig-1	K1	N	17.0774889345
F-052420-N77-M2-16S	D052420	M	pig-2	K1	N	22.9398407205
F-052420-N77-F3-16S	D052420	F	pig-3	K2	N	21.7397606675
F-052420-N77-F5-16S	D052420	F	pig-5	K3	N	24.4221445365
F-052420-N77-M6-16S	D052420	M	pig-6	K3	N	24.7248367875
F-052420-N76-M8-16S	D052420	M	pig-8	K4	N	19.7626883735
F-052420-N78-M10-16S	D052420	M	pig-10	K5	N	23.6384897745
F-052820-G81-F1-16S	D052820	F	pig-1	K1	G	18.7970677155
F-052820-G81-M2-16S	D052820	M	pig-2	K1	G	20.8801698165
F-052820-G81-F5-16S	D052820	F	pig-5	K3	G	20.4255753335
F-052820-G81-M6-16S	D052820	M	pig-6	K3	G	24.7660897795
F-052820-G80-F7-16S	D052820	F	pig-7	K4	G	19.8608006905
F-052820-G80-M8-16S	D052820	M	pig-8	K4	G	22.0042602985
F-052820-G82-M10-16S	D052820	M	pig-10	K5	G	24.4915536545
F-060220-G86-F3-16S	D060220	F	pig-3	K2	G	21.7662592445
F-060220-G86-F5-16S	D060220	F	pig-5	K3	G	19.6177610185
F-060220-G85-F7-16S	D060220	F	pig-7	K4	G	22.4204975755
F-060220-G85-M8-16S	D060220	M	pig-8	K4	G	26.261200328
F-060220-G87-F9-16S	D060220	F	pig-9	K5	G	22.0176933075
F-060220-G87-M10-16S	D060220	M	pig-10	K5	G	21.3516119525
F-060920-G93-F1-16S	D060920	F	pig-1	K1	G	24.0905359425
F-060920-G93-M2-16S	D060920	M	pig-2	K1	G	25.2346731405
F-060920-G93-F3-16S	D060920	F	pig-3	K2	G	28.2561560795
F-060920-G93-F5-16S	D060920	F	pig-5	K3	G	16.6832629045
F-060920-G93-M6-16S	D060920	M	pig-6	K3	G	24.0136628895
F-060920-G92-F7-16S	D060920	F	pig-7	K4	G	23.3261935375
F-060920-G92-M8-16S	D060920	M	pig-8	K4	G	19.8773551185
F-060920-G94-M10-16S	D060920	M	pig-10	K5	G	24.3505150565
F-061620-G100-F1-16S	D061620	F	pig-1	K1	G	23.3732527435
F-061620-G100-M2-16S	D061620	M	pig-2	K1	G	26.0603677115
F-061620-G100-F3-16S	D061620	F	pig-3	K2	G	25.8260853995
F-061620-G100-M6-16S	D061620	M	pig-6	K3	G	25.4303031555
F-061620-G101-M10-16S	D061620	M	pig-10	K5	G	23.7437971415
F-062320-G107-F1-16S	D062320	F	pig-1	K1	G	13.5939884615
F-062320-G107-M2-16S	D062320	M	pig-2	K1	G	26.6314045305
F-062320-G107-F3-16S	D062320	F	pig-3	K2	G	24.0086052015
F-062320-G107-F5-16S	D062320	F	pig-5	K3	G	19.2877062445
F-062320-G107-M6-16S	D062320	M	pig-6	K3	G	27.5374442645
F-062320-G106-F7-16S	D062320	F	pig-7	K4	G	22.4262855435
F-062320-G106-M8-16S	D062320	M	pig-8	K4	G	24.1560799005
F-062320-G108-F9-16S	D062320	F	pig-9	K5	G	27.0653173925
F-070720-G121-F1-16S	D070720	F	pig-1	K1	G	23.7922223455
F-070720-G121-F3-16S	D070720	F	pig-3	K2	G	28.1563525965
F-070720-G121-F5-16S	D070720	F	pig-5	K3	G	26.2580129935
F-070720-G121-M6-16S	D070720	M	pig-6	K3	G	27.7286409575
F-070720-G120-F7-16S	D070720	F	pig-7	K4	G	21.9053046945
F-070720-G120-M8-16S	D070720	M	pig-8	K4	G	27.9642670215
F-070720-G122-F9-16S	D070720	F	pig-9	K5	G	28.4049273315
F-070720-G122-M10-16S	D070720	M	pig-10	K5	G	24.9471710955
F-071420-G128-M2-16S	D071420	M	pig-2	K1	G	24.2243377955
F-071420-G128-F3-16S	D071420	F	pig-3	K2	G	28.5792804265
F-071420-G128-F5-16S	D071420	F	pig-5	K3	G	21.6993352725
F-071420-G128-M6-16S	D071420	M	pig-6	K3	G	27.9496725925
F-071420-G127-F7-16S	D071420	F	pig-7	K4	G	28.3431406105
F-071420-G127-M8-16S	D071420	M	pig-8	K4	G	27.7095061615
F-071420-G129-F9-16S	D071420	F	pig-9	K5	G	27.8337749715
F-071420-G129-M10-16S	D071420	M	pig-10	K5	G	28.6749223185
F-072120-G135-F1-16S	D072120	F	pig-1	K1	G	24.7929911145
F-072120-G135-M2-16S	D072120	M	pig-2	K1	G	22.2418958765
F-072120-G135-F3-16S	D072120	F	pig-3	K2	G	31.2858043485
F-072120-G135-F5-16S	D072120	F	pig-5	K3	G	25.0682927355
F-072120-G135-M6-16S	D072120	M	pig-6	K3	G	30.2190638175
F-072120-G134-F7-16S	D072120	F	pig-7	K4	G	27.6378122655
F-072120-G134-M8-16S	D072120	M	pig-8	K4	G	27.3216337945
F-072120-G136-F9-16S	D072120	F	pig-9	K5	G	25.9273423545
F-072120-G136-M10-16S	D072120	M	pig-10	K5	G	27.5089281615
F-072820-G142-F1-16S	D072820	F	pig-1	K1	G	25.6739035195
F-072820-G142-M2-16S	D072820	M	pig-2	K1	G	28.4943191735
F-072820-G142-F3-16S	D072820	F	pig-3	K2	G	28.1818123645
F-072820-G142-F5-16S	D072820	F	pig-5	K3	G	26.4638561645
F-072820-G142-M6-16S	D072820	M	pig-6	K3	G	28.6485069985
F-072820-G141-F7-16S	D072820	F	pig-7	K4	G	28.1275983995
F-072820-G141-M8-16S	D072820	M	pig-8	K4	G	29.2265491235
F-072820-G143-F9-16S	D072820	F	pig-9	K5	G	27.7080435775
F-072820-G143-M10-16S	D072820	M	pig-10	K5	G	28.4180760435
F-080420-G149-F1-16S	D080420	F	pig-1	K1	G	29.7416099225
F-080420-G149-M2-16S	D080420	M	pig-2	K1	G	28.8794150065
F-080420-G149-F3-16S	D080420	F	pig-3	K2	G	30.0113708785
F-080420-G149-F5-16S	D080420	F	pig-5	K3	G	24.9701282365
F-080420-G148-F7-16S	D080420	F	pig-7	K4	G	30.7521710815
F-080420-G148-M8-16S	D080420	M	pig-8	K4	G	24.7759189575
F-080420-G150-F9-16S	D080420	F	pig-9	K5	G	24.5581764415
F-080420-G150-M10-16S	D080420	M	pig-10	K5	G	22.025541826
F-081120-G156-F1-16S	D081120	F	pig-1	K1	G	27.1409671985
F-081120-G156-M2-16S	D081120	M	pig-2	K1	G	28.9982411105
F-081120-G156-F3-16S	D081120	F	pig-3	K2	G	27.5620396745
F-081120-G156-F5-16S	D081120	F	pig-5	K3	G	25.7093482575
F-081120-G156-M6-16S	D081120	M	pig-6	K3	G	28.8969660175
F-081120-G155-F7-16S	D081120	F	pig-7	K4	G	25.0300286105
F-081120-G155-M8-16S	D081120	M	pig-8	K4	G	27.704070932
F-081120-G157-F9-16S	D081120	F	pig-9	K5	G	25.7698146885
F-081120-G157-M10-16S	D081120	M	pig-10	K5	G	24.6955069705
