# Supplementary material for: Stability and volatility shape the gut bacteriome and Kazachstania slooffiae dynamics in preweaning, nursery and adult pigs
Source: Sci Rep. 2022 Sep 5;12:15080. doi: 10.1038/s41598-022-19093-9 (PMC9445069; doi:10.1038/s41598-022-19093-9)
Supplement: Supplementary file 6 — Supplementary Information 6. [file 41598_2022_19093_MOESM6_ESM.qzv › e603e5a8-895e-4d18-85d2-00b0ea7affd8/data/kruskal-wallis-pairwise-Day.csv]

Group 1	Group 2	H	p-value	q-value
D030920 (n=2)	D031320 (n=7)	0.7714285714285687	0.37977547484094987	0.4659514401082894
D030920 (n=2)	D031720 (n=3)	3.0	0.08326451666355042	0.1349059242109789
D030920 (n=2)	D032120 (n=6)	4.0	0.04550026389635857	0.08200628958064626
D030920 (n=2)	D032520 (n=8)	4.36363636363636	0.0367138563627042	0.07203351564834369
D030920 (n=2)	D032920 (n=9)	4.5	0.033894853524689295	0.071968524607217
D030920 (n=2)	D040220 (n=8)	4.36363636363636	0.0367138563627042	0.07203351564834369
D030920 (n=2)	D040620 (n=8)	4.36363636363636	0.0367138563627042	0.07203351564834369
D030920 (n=2)	D041020 (n=9)	4.5	0.033894853524689295	0.071968524607217
D030920 (n=2)	D041420 (n=8)	4.36363636363636	0.0367138563627042	0.07203351564834369
D030920 (n=2)	D041820 (n=7)	4.200000000000003	0.04042397933690854	0.07579496125670351
D030920 (n=2)	D042220 (n=9)	4.5	0.033894853524689295	0.071968524607217
D030920 (n=2)	D042620 (n=6)	4.0	0.04550026389635857	0.08200628958064626
D030920 (n=2)	D043020 (n=6)	4.0	0.04550026389635857	0.08200628958064626
D030920 (n=2)	D050420 (n=7)	4.200000000000003	0.04042397933690854	0.07579496125670351
D030920 (n=2)	D050820 (n=8)	4.36363636363636	0.0367138563627042	0.07203351564834369
D030920 (n=2)	D051220 (n=8)	4.36363636363636	0.0367138563627042	0.07203351564834369
D030920 (n=2)	D051620 (n=7)	4.200000000000003	0.04042397933690854	0.07579496125670351
D030920 (n=2)	D052020 (n=7)	4.200000000000003	0.04042397933690854	0.07579496125670351
D030920 (n=2)	D052420 (n=7)	4.200000000000003	0.04042397933690854	0.07579496125670351
D030920 (n=2)	D052820 (n=7)	4.200000000000003	0.04042397933690854	0.07579496125670351
D030920 (n=2)	D060220 (n=6)	4.0	0.04550026389635857	0.08200628958064626
D030920 (n=2)	D060920 (n=8)	4.36363636363636	0.0367138563627042	0.07203351564834369
D030920 (n=2)	D061620 (n=5)	3.75	0.052807511416113395	0.09372325499424705
D030920 (n=2)	D062320 (n=8)	4.36363636363636	0.0367138563627042	0.07203351564834369
D030920 (n=2)	D070720 (n=8)	4.36363636363636	0.0367138563627042	0.07203351564834369
D030920 (n=2)	D071420 (n=8)	4.36363636363636	0.0367138563627042	0.07203351564834369
D030920 (n=2)	D072120 (n=9)	4.5	0.033894853524689295	0.071968524607217
D030920 (n=2)	D072820 (n=9)	4.5	0.033894853524689295	0.071968524607217
D030920 (n=2)	D080420 (n=8)	4.36363636363636	0.0367138563627042	0.07203351564834369
D030920 (n=2)	D081120 (n=9)	4.5	0.033894853524689295	0.071968524607217
D031320 (n=7)	D031720 (n=3)	2.194805194805191	0.13847671503211326	0.20506902066857535
D031320 (n=7)	D032120 (n=6)	4.591836734693878	0.032124571207656626	0.07013110615756024
D031320 (n=7)	D032520 (n=8)	8.370535714285715	0.003813531882582067	0.01407374861429096
D031320 (n=7)	D032920 (n=9)	11.117647058823536	0.0008551019694724799	0.009645466926297907
D031320 (n=7)	D040220 (n=8)	10.5	0.0011937454448720044	0.009645466926297907
D031320 (n=7)	D040620 (n=8)	10.5	0.0011937454448720044	0.009645466926297907
D031320 (n=7)	D041020 (n=9)	10.422969187675072	0.0012445763775868267	0.009645466926297907
D031320 (n=7)	D041420 (n=8)	9.053571428571438	0.0026218217690905793	0.011732758592672782
D031320 (n=7)	D041820 (n=7)	9.01632653061224	0.0026757862065915307	0.011732758592672782
D031320 (n=7)	D042220 (n=9)	9.100840336134453	0.002554920858591013	0.011732758592672782
D031320 (n=7)	D042620 (n=6)	9.0	0.0026997960632601883	0.011732758592672782
D031320 (n=7)	D043020 (n=6)	9.0	0.0026997960632601883	0.011732758592672782
D031320 (n=7)	D050420 (n=7)	9.799999999999997	0.001745118699528908	0.01004256672707184
D031320 (n=7)	D050820 (n=8)	10.5	0.0011937454448720044	0.009645466926297907
D031320 (n=7)	D051220 (n=8)	10.5	0.0011937454448720044	0.009645466926297907
D031320 (n=7)	D051620 (n=7)	9.799999999999997	0.001745118699528908	0.01004256672707184
D031320 (n=7)	D052020 (n=7)	9.799999999999997	0.001745118699528908	0.01004256672707184
D031320 (n=7)	D052420 (n=7)	9.799999999999997	0.001745118699528908	0.01004256672707184
D031320 (n=7)	D052820 (n=7)	9.799999999999997	0.001745118699528908	0.01004256672707184
D031320 (n=7)	D060220 (n=6)	9.0	0.0026997960632601883	0.011732758592672782
D031320 (n=7)	D060920 (n=8)	10.5	0.0011937454448720044	0.009645466926297907
D031320 (n=7)	D061620 (n=5)	8.07692307692308	0.004483250402085375	0.015756402571392315
D031320 (n=7)	D062320 (n=8)	9.763392857142861	0.0017802106825307834	0.01004256672707184
D031320 (n=7)	D070720 (n=8)	10.5	0.0011937454448720044	0.009645466926297907
D031320 (n=7)	D071420 (n=8)	10.5	0.0011937454448720044	0.009645466926297907
D031320 (n=7)	D072120 (n=9)	11.117647058823536	0.0008551019694724799	0.009645466926297907
D031320 (n=7)	D072820 (n=9)	11.117647058823536	0.0008551019694724799	0.009645466926297907
D031320 (n=7)	D080420 (n=8)	10.5	0.0011937454448720044	0.009645466926297907
D031320 (n=7)	D081120 (n=9)	11.117647058823536	0.0008551019694724799	0.009645466926297907
D031720 (n=3)	D032120 (n=6)	0.2666666666666657	0.6055766163353469	0.6704598252284197
D031720 (n=3)	D032520 (n=8)	1.0416666666666643	0.307434165927393	0.386369965287129
D031720 (n=3)	D032920 (n=9)	5.341880341880348	0.020819004906484005	0.04840418640757531
D031720 (n=3)	D040220 (n=8)	2.0416666666666643	0.15304188415881625	0.22169618733286467
D031720 (n=3)	D040620 (n=8)	3.375	0.06619257972219346	0.11396554877527237
D031720 (n=3)	D041020 (n=9)	3.0854700854700923	0.07899443583372191	0.12933948120662214
D031720 (n=3)	D041420 (n=8)	4.166666666666664	0.04122683333716375	0.07668191000712458
D031720 (n=3)	D041820 (n=7)	2.922077922077918	0.08737528034076734	0.13914214163855074
D031720 (n=3)	D042220 (n=9)	1.923076923076927	0.16551785869746566	0.23465184236073638
D031720 (n=3)	D042620 (n=6)	4.266666666666666	0.038867103812417335	0.07495404518910984
D031720 (n=3)	D043020 (n=6)	4.266666666666666	0.038867103812417335	0.07495404518910984
D031720 (n=3)	D050420 (n=7)	5.727272727272727	0.016703403847161555	0.040243952274249345
D031720 (n=3)	D050820 (n=8)	5.041666666666664	0.024744672046399033	0.05640329657635074
D031720 (n=3)	D051220 (n=8)	6.0	0.014305878435429641	0.035958018770133965
D031720 (n=3)	D051620 (n=7)	5.727272727272727	0.016703403847161555	0.040243952274249345
D031720 (n=3)	D052020 (n=7)	4.6883116883116855	0.03036847223425402	0.06661009240060434
D031720 (n=3)	D052420 (n=7)	4.6883116883116855	0.03036847223425402	0.06661009240060434
D031720 (n=3)	D052820 (n=7)	5.727272727272727	0.016703403847161555	0.040243952274249345
D031720 (n=3)	D060220 (n=6)	5.399999999999999	0.020136751550346346	0.04705321342166357
D031720 (n=3)	D060920 (n=8)	5.041666666666664	0.024744672046399033	0.05640329657635074
D031720 (n=3)	D061620 (n=5)	5.0	0.025347318677468325	0.05721603487875132
D031720 (n=3)	D062320 (n=8)	4.166666666666664	0.04122683333716375	0.07668191000712458
D031720 (n=3)	D070720 (n=8)	6.0	0.014305878435429641	0.035958018770133965
D031720 (n=3)	D071420 (n=8)	6.0	0.014305878435429641	0.035958018770133965
D031720 (n=3)	D072120 (n=9)	6.2307692307692335	0.01255491859696651	0.032797961503311386
D031720 (n=3)	D072820 (n=9)	6.2307692307692335	0.01255491859696651	0.032797961503311386
D031720 (n=3)	D080420 (n=8)	6.0	0.014305878435429641	0.035958018770133965
D031720 (n=3)	D081120 (n=9)	6.2307692307692335	0.01255491859696651	0.032797961503311386
D032120 (n=6)	D032520 (n=8)	0.2666666666666728	0.605576616335342	0.6704598252284197
D032120 (n=6)	D032920 (n=9)	8.0	0.004677734981047276	0.01599372622196311
D032120 (n=6)	D040220 (n=8)	3.75	0.052807511416113395	0.09372325499424705
D032120 (n=6)	D040620 (n=8)	5.399999999999999	0.020136751550346346	0.04705321342166357
D032120 (n=6)	D041020 (n=9)	5.013888888888893	0.02514476117335736	0.05703567778346914
D032120 (n=6)	D041420 (n=8)	5.399999999999999	0.020136751550346346	0.04705321342166357
D032120 (n=6)	D041820 (n=7)	5.224489795918366	0.022270978959232808	0.051522414010165454
D032120 (n=6)	D042220 (n=9)	2.3472222222222285	0.1255064714374682	0.19072061836086088
D032120 (n=6)	D042620 (n=6)	6.564102564102569	0.010405619868873535	0.02846243081780114
D032120 (n=6)	D043020 (n=6)	5.769230769230774	0.01630917187775491	0.039914552227137017
D032120 (n=6)	D050420 (n=7)	8.163265306122447	0.004274733960172562	0.015290394549848013
D032120 (n=6)	D050820 (n=8)	6.666666666666664	0.009823274507519268	0.027028536366842954
D032120 (n=6)	D051220 (n=8)	8.816666666666663	0.002984914427615507	0.012392725078939381
D032120 (n=6)	D051620 (n=7)	9.0	0.0026997960632601883	0.011732758592672782
D032120 (n=6)	D052020 (n=7)	7.367346938775505	0.006641885476426649	0.020413334370710644
D032120 (n=6)	D052420 (n=7)	7.367346938775505	0.006641885476426649	0.020413334370710644
D032120 (n=6)	D052820 (n=7)	8.163265306122447	0.004274733960172562	0.015290394549848013
D032120 (n=6)	D060220 (n=6)	8.307692307692314	0.003947751856903446	0.014341442292657049
D032120 (n=6)	D060920 (n=8)	8.066666666666663	0.004508698364904252	0.015756402571392315
D032120 (n=6)	D061620 (n=5)	7.5	0.0061698993205441645	0.019698670962541333
D032120 (n=6)	D062320 (n=8)	7.350000000000001	0.006706275607805571	0.020413334370710644
D032120 (n=6)	D070720 (n=8)	9.600000000000001	0.0019457736937391488	0.010399824914812691
D032120 (n=6)	D071420 (n=8)	9.600000000000001	0.0019457736937391488	0.010399824914812691
D032120 (n=6)	D072120 (n=9)	10.125	0.0014627165866811515	0.01004256672707184
D032120 (n=6)	D072820 (n=9)	10.125	0.0014627165866811515	0.01004256672707184
D032120 (n=6)	D080420 (n=8)	9.600000000000001	0.0019457736937391488	0.010399824914812691
D032120 (n=6)	D081120 (n=9)	10.125	0.0014627165866811515	0.01004256672707184
D032520 (n=8)	D032920 (n=9)	7.787037037037031	0.005262242462805247	0.017731469168148117
D032520 (n=8)	D040220 (n=8)	1.334558823529413	0.2479958148314818	0.3242109037368335
D032520 (n=8)	D040620 (n=8)	3.981617647058826	0.045999366875037154	0.08258573589533698
D032520 (n=8)	D041020 (n=9)	3.342592592592588	0.06750816200747833	0.11396554877527237
D032520 (n=8)	D041420 (n=8)	4.411764705882355	0.0356919001168044	0.07203351564834369
D032520 (n=8)	D041820 (n=7)	3.8705357142857153	0.04914083391185104	0.08788649141927206
D032520 (n=8)	D042220 (n=9)	1.5648148148148167	0.2109616290358561	0.29108948813552843
D032520 (n=8)	D042620 (n=6)	6.666666666666664	0.009823274507519268	0.027028536366842954
D032520 (n=8)	D043020 (n=6)	4.816666666666663	0.02818580214790743	0.06271003827166007
D032520 (n=8)	D050420 (n=7)	8.370535714285715	0.003813531882582067	0.01407374861429096
D032520 (n=8)	D050820 (n=8)	6.352941176470594	0.011718685599768571	0.0314323528622571
D032520 (n=8)	D051220 (n=8)	10.599264705882355	0.0011313264268228347	0.009645466926297907
D032520 (n=8)	D051620 (n=7)	10.5	0.0011937454448720044	0.009645466926297907
D032520 (n=8)	D052020 (n=7)	7.714285714285715	0.005478553242547367	0.017814875928563116
D032520 (n=8)	D052420 (n=7)	7.714285714285715	0.005478553242547367	0.017814875928563116
D032520 (n=8)	D052820 (n=7)	9.053571428571423	0.0026218217690906	0.011732758592672782
D032520 (n=8)	D060220 (n=6)	9.600000000000001	0.0019457736937391488	0.010399824914812691
D032520 (n=8)	D060920 (n=8)	8.647058823529413	0.0032758974829085945	0.013131830427176694
D032520 (n=8)	D061620 (n=5)	8.57142857142857	0.003414791178117824	0.013456592354447355
D032520 (n=8)	D062320 (n=8)	6.893382352941181	0.008651541533947503	0.02468077799561711
D032520 (n=8)	D070720 (n=8)	11.294117647058826	0.000777530446940383	0.009645466926297907
D032520 (n=8)	D071420 (n=8)	11.294117647058826	0.000777530446940383	0.009645466926297907
D032520 (n=8)	D072120 (n=9)	12.0	0.0005320055051392492	0.009645466926297907
D032520 (n=8)	D072820 (n=9)	12.0	0.0005320055051392492	0.009645466926297907
D032520 (n=8)	D080420 (n=8)	11.294117647058826	0.000777530446940383	0.009645466926297907
D032520 (n=8)	D081120 (n=9)	12.0	0.0005320055051392492	0.009645466926297907
D032920 (n=9)	D040220 (n=8)	0.75	0.3864762307712325	0.47292486133848183
D032920 (n=9)	D040620 (n=8)	0.14814814814815236	0.7003113729368862	0.757313461431749
D032920 (n=9)	D041020 (n=9)	0.563352826510723	0.45291248342491597	0.5372558795729233
D032920 (n=9)	D041420 (n=8)	0.0	1.0	1.0
D032920 (n=9)	D041820 (n=7)	0.0028011204481828145	0.9577911772450123	0.9745577624046624
D032920 (n=9)	D042220 (n=9)	1.4210526315789451	0.23323022278218208	0.3199175622233471
D032920 (n=9)	D042620 (n=6)	0.5	0.47950012218695337	0.5588159318720134
D032920 (n=9)	D043020 (n=6)	1.3888888888888857	0.23859282931643258	0.3242109037368335
D032920 (n=9)	D050420 (n=7)	1.4817927170868401	0.22349424560794928	0.3074698941056107
D032920 (n=9)	D050820 (n=8)	0.037037037037030984	0.8473896596867266	0.8881146162432018
D032920 (n=9)	D051220 (n=8)	1.3333333333333357	0.24821307898991984	0.3242109037368335
D032920 (n=9)	D051620 (n=7)	4.260504201680668	0.03900834179734318	0.07495404518910984
D032920 (n=9)	D052020 (n=7)	1.7507002801120493	0.1857887216213552	0.26021613118653664
D032920 (n=9)	D052420 (n=7)	2.0420168067226925	0.15300666649639522	0.22169618733286467
D032920 (n=9)	D052820 (n=7)	0.8095238095238102	0.368261074002576	0.45422121859734177
D032920 (n=9)	D060220 (n=6)	2.0	0.15729920705028105	0.2257534915999404
D032920 (n=9)	D060920 (n=8)	3.7037037037037024	0.0542918283668548	0.09562765223707378
D032920 (n=9)	D061620 (n=5)	9.0	0.0026997960632601883	0.011732758592672782
D032920 (n=9)	D062320 (n=8)	3.342592592592588	0.06750816200747833	0.11396554877527237
D032920 (n=9)	D070720 (n=8)	10.703703703703695	0.0010692127549193759	0.009645466926297907
D032920 (n=9)	D071420 (n=8)	10.703703703703695	0.0010692127549193759	0.009645466926297907
D032920 (n=9)	D072120 (n=9)	12.165692007797261	0.0004867660221606513	0.009645466926297907
D032920 (n=9)	D072820 (n=9)	12.78947368421052	0.0003485751742130545	0.009645466926297907
D032920 (n=9)	D080420 (n=8)	10.703703703703695	0.0010692127549193759	0.009645466926297907
D032920 (n=9)	D081120 (n=9)	12.78947368421052	0.0003485751742130545	0.009645466926297907
D040220 (n=8)	D040620 (n=8)	0.5404411764705941	0.4622499461255404	0.5427934973443845
D040220 (n=8)	D041020 (n=9)	0.0833333333333357	0.7728299926844444	0.8247599254488229
D040220 (n=8)	D041420 (n=8)	0.2757352941176521	0.5995101785599999	0.66851854443741
D040220 (n=8)	D041820 (n=7)	0.2142857142857224	0.6434288435636143	0.7039868523696016
D040220 (n=8)	D042220 (n=9)	0.009259259259259522	0.9233418401809054	0.9478012266757637
D040220 (n=8)	D042620 (n=6)	1.3500000000000014	0.2452781168067693	0.3242109037368335
D040220 (n=8)	D043020 (n=6)	0.14999999999999858	0.69853535830334	0.757313461431749
D040220 (n=8)	D050420 (n=7)	1.6205357142857224	0.2030171060492089	0.28179986362054366
D040220 (n=8)	D050820 (n=8)	0.8933823529411811	0.3445623653256964	0.4307029566571205
D040220 (n=8)	D051220 (n=8)	2.481617647058826	0.11518373151505139	0.17676711272111847
D040220 (n=8)	D051620 (n=7)	3.4285714285714235	0.06407750645105988	0.11076594981317042
D040220 (n=8)	D052020 (n=7)	1.0848214285714306	0.29762146789111255	0.37709532035249954
D040220 (n=8)	D052420 (n=7)	2.625	0.10519250512004134	0.16304838293606408
D040220 (n=8)	D052820 (n=7)	2.263392857142861	0.13246356680795063	0.19679092193513434
D040220 (n=8)	D060220 (n=6)	2.0166666666666657	0.1555803477921939	0.2246734836129508
D040220 (n=8)	D060920 (n=8)	4.411764705882355	0.0356919001168044	0.07203351564834369
D040220 (n=8)	D061620 (n=5)	6.942857142857143	0.008415458738002164	0.024155483414635838
D040220 (n=8)	D062320 (n=8)	3.1875	0.07420341132975534	0.12279212195137451
D040220 (n=8)	D070720 (n=8)	9.275735294117652	0.002322094515878006	0.01136604157771866
D040220 (n=8)	D071420 (n=8)	9.275735294117652	0.002322094515878006	0.01136604157771866
D040220 (n=8)	D072120 (n=9)	11.342592592592595	0.0007574950058146062	0.009645466926297907
D040220 (n=8)	D072820 (n=9)	12.0	0.0005320055051392492	0.009645466926297907
D040220 (n=8)	D080420 (n=8)	9.926470588235297	0.0016291862969701556	0.01004256672707184
D040220 (n=8)	D081120 (n=9)	12.0	0.0005320055051392492	0.009645466926297907
D040620 (n=8)	D041020 (n=9)	0.14814814814815236	0.7003113729368862	0.757313461431749
D040620 (n=8)	D041420 (n=8)	0.04411764705882604	0.8336348830246775	0.8810005013783523
D040620 (n=8)	D041820 (n=7)	0.2142857142857224	0.6434288435636143	0.7039868523696016
D040620 (n=8)	D042220 (n=9)	0.3333333333333357	0.5637028616507718	0.6345787554850189
D040620 (n=8)	D042620 (n=6)	0.81666666666667	0.3661565601940595	0.4528265970485069
D040620 (n=8)	D043020 (n=6)	0.4166666666666714	0.5186050164287233	0.5939687996043259
D040620 (n=8)	D050420 (n=7)	1.3392857142857224	0.24715997321190242	0.3242109037368335
D040620 (n=8)	D050820 (n=8)	0.17647058823529704	0.6744240722352912	0.7344430763218042
D040620 (n=8)	D051220 (n=8)	1.863970588235297	0.17216723606659268	0.24259928718474422
D040620 (n=8)	D051620 (n=7)	3.4285714285714235	0.06407750645105988	0.11076594981317042
D040620 (n=8)	D052020 (n=7)	1.3392857142857224	0.24715997321190242	0.3242109037368335
D040620 (n=8)	D052420 (n=7)	1.9285714285714306	0.16491482255329715	0.23451190363083538
D040620 (n=8)	D052820 (n=7)	1.3392857142857224	0.24715997321190242	0.3242109037368335
D040620 (n=8)	D060220 (n=6)	2.3999999999999986	0.12133525035848367	0.18559503755491744
D040620 (n=8)	D060920 (n=8)	2.82352941176471	0.09289194088370446	0.14592821794230598
D040620 (n=8)	D061620 (n=5)	6.942857142857143	0.008415458738002164	0.024155483414635838
D040620 (n=8)	D062320 (n=8)	2.82352941176471	0.09289194088370446	0.14592821794230598
D040620 (n=8)	D070720 (n=8)	9.275735294117652	0.002322094515878006	0.01136604157771866
D040620 (n=8)	D071420 (n=8)	9.275735294117652	0.002322094515878006	0.01136604157771866
D040620 (n=8)	D072120 (n=9)	10.703703703703695	0.0010692127549193759	0.009645466926297907
D040620 (n=8)	D072820 (n=9)	12.0	0.0005320055051392492	0.009645466926297907
D040620 (n=8)	D080420 (n=8)	9.926470588235297	0.0016291862969701556	0.01004256672707184
D040620 (n=8)	D081120 (n=9)	12.0	0.0005320055051392492	0.009645466926297907
D041020 (n=9)	D041420 (n=8)	0.037037037037030984	0.8473896596867266	0.8881146162432018
D041020 (n=9)	D041820 (n=7)	0.13725490196078738	0.7110254070787255	0.7671155784028013
D041020 (n=9)	D042220 (n=9)	0.23586744639375468	0.6272069263720175	0.6927582440926083
D041020 (n=9)	D042620 (n=6)	1.125	0.2888443663464818	0.3710293656108123
D041020 (n=9)	D043020 (n=6)	0.0	1.0	1.0
D041020 (n=9)	D050420 (n=7)	1.7507002801120493	0.1857887216213552	0.26021613118653664
D041020 (n=9)	D050820 (n=8)	0.4537037037037024	0.5005813519490327	0.5761641798423274
D041020 (n=9)	D051220 (n=8)	2.0833333333333357	0.14891467317876134	0.2184395048205805
D041020 (n=9)	D051620 (n=7)	4.260504201680668	0.03900834179734318	0.07495404518910984
D041020 (n=9)	D052020 (n=7)	1.235294117647065	0.2663799233424782	0.3450324912374717
D041020 (n=9)	D052420 (n=7)	2.691876750700281	0.1008609542692487	0.15685733690702555
D041020 (n=9)	D052820 (n=7)	2.0420168067226925	0.15300666649639522	0.22169618733286467
D041020 (n=9)	D060220 (n=6)	2.3472222222222214	0.12550647143746974	0.19072061836086088
D041020 (n=9)	D060920 (n=8)	4.481481481481481	0.03426400773486915	0.07203351564834369
D041020 (n=9)	D061620 (n=5)	7.471111111111107	0.006269684521411006	0.019698670962541333
D041020 (n=9)	D062320 (n=8)	3.342592592592588	0.06750816200747833	0.11396554877527237
D041020 (n=9)	D070720 (n=8)	9.481481481481481	0.0020755629257427034	0.01096746318716315
D041020 (n=9)	D071420 (n=8)	10.083333333333329	0.0014961642897455534	0.01004256672707184
D041020 (n=9)	D072120 (n=9)	11.557504873294334	0.000674763421840596	0.009645466926297907
D041020 (n=9)	D072820 (n=9)	12.78947368421052	0.0003485751742130545	0.009645466926297907
D041020 (n=9)	D080420 (n=8)	10.703703703703695	0.0010692127549193759	0.009645466926297907
D041020 (n=9)	D081120 (n=9)	12.78947368421052	0.0003485751742130545	0.009645466926297907
D041420 (n=8)	D041820 (n=7)	0.013392857142861203	0.9078685009495221	0.9381307843145061
D041420 (n=8)	D042220 (n=9)	0.5925925925925881	0.4414183267820554	0.5249604142037232
D041420 (n=8)	D042620 (n=6)	0.6000000000000014	0.4385780260809993	0.5229199541734991
D041420 (n=8)	D043020 (n=6)	0.6000000000000014	0.4385780260809993	0.5229199541734991
D041420 (n=8)	D050420 (n=7)	1.3392857142857224	0.24715997321190242	0.3242109037368335
D041420 (n=8)	D050820 (n=8)	0.04411764705882604	0.8336348830246775	0.8810005013783523
D041420 (n=8)	D051220 (n=8)	1.588235294117652	0.2075784423356198	0.28727373716090243
D041420 (n=8)	D051620 (n=7)	3.4285714285714235	0.06407750645105988	0.11076594981317042
D041420 (n=8)	D052020 (n=7)	1.3392857142857224	0.24715997321190242	0.3242109037368335
D041420 (n=8)	D052420 (n=7)	2.263392857142861	0.13246356680795063	0.19679092193513434
D041420 (n=8)	D052820 (n=7)	1.0848214285714306	0.29762146789111255	0.37709532035249954
D041420 (n=8)	D060220 (n=6)	1.6666666666666714	0.19670560245894259	0.27385660222577335
D041420 (n=8)	D060920 (n=8)	4.411764705882355	0.0356919001168044	0.07203351564834369
D041420 (n=8)	D061620 (n=5)	8.57142857142857	0.003414791178117824	0.013456592354447355
D041420 (n=8)	D062320 (n=8)	3.57352941176471	0.05870740843120496	0.10301488649249171
D041420 (n=8)	D070720 (n=8)	9.926470588235297	0.0016291862969701556	0.01004256672707184
D041420 (n=8)	D071420 (n=8)	9.926470588235297	0.0016291862969701556	0.01004256672707184
D041420 (n=8)	D072120 (n=9)	10.703703703703695	0.0010692127549193759	0.009645466926297907
D041420 (n=8)	D072820 (n=9)	12.0	0.0005320055051392492	0.009645466926297907
D041420 (n=8)	D080420 (n=8)	9.926470588235297	0.0016291862969701556	0.01004256672707184
D041420 (n=8)	D081120 (n=9)	12.0	0.0005320055051392492	0.009645466926297907
D041820 (n=7)	D042220 (n=9)	0.6302521008403374	0.42726285674570585	0.5120547123369928
D041820 (n=7)	D042620 (n=6)	0.08163265306122014	0.7750969621959906	0.8247599254488229
D041820 (n=7)	D043020 (n=6)	0.3265306122449019	0.5677091661973502	0.6345787554850189
D041820 (n=7)	D050420 (n=7)	0.9183673469387799	0.3379040191030012	0.42351851450915246
D041820 (n=7)	D050820 (n=8)	0.013392857142861203	0.9078685009495221	0.9381307843145061
D041820 (n=7)	D051220 (n=8)	0.65625	0.4178869643175006	0.5021122439473844
D041820 (n=7)	D051620 (n=7)	2.1591836734693857	0.14171996321058591	0.2092056599775316
D041820 (n=7)	D052020 (n=7)	0.689795918367345	0.40623380511079554	0.4932081445862139
D041820 (n=7)	D052420 (n=7)	1.1795918367346871	0.27743910513984543	0.3573661603601887
D041820 (n=7)	D052820 (n=7)	0.3306122448979636	0.5652987983097866	0.6345787554850189
D041820 (n=7)	D060220 (n=6)	1.3061224489795933	0.25309790894711204	0.3296653435865745
D041820 (n=7)	D060920 (n=8)	2.263392857142861	0.13246356680795063	0.19679092193513434
D041820 (n=7)	D061620 (n=5)	4.120879120879124	0.042357062026854866	0.07815886445431552
D041820 (n=7)	D062320 (n=8)	2.263392857142861	0.13246356680795063	0.19679092193513434
D041820 (n=7)	D070720 (n=8)	7.714285714285715	0.005478553242547367	0.017814875928563116
D041820 (n=7)	D071420 (n=8)	8.370535714285715	0.003813531882582067	0.01407374861429096
D041820 (n=7)	D072120 (n=9)	7.868347338935585	0.005030761104030931	0.017075211046528344
D041820 (n=7)	D072820 (n=9)	10.422969187675072	0.0012445763775868267	0.009645466926297907
D041820 (n=7)	D080420 (n=8)	7.084821428571438	0.007773956552267275	0.02273515595474392
D041820 (n=7)	D081120 (n=9)	8.473389355742299	0.003603793264077751	0.013964698898301285
D042220 (n=9)	D042620 (n=6)	2.0	0.15729920705028105	0.2257534915999404
D042220 (n=9)	D043020 (n=6)	0.5	0.47950012218695337	0.5588159318720134
D042220 (n=9)	D050420 (n=7)	3.0504201680672267	0.0807162584311209	0.13169494796656567
D042220 (n=9)	D050820 (n=8)	1.3333333333333357	0.24821307898991984	0.3242109037368335
D042220 (n=9)	D051220 (n=8)	3.342592592592588	0.06750816200747833	0.11396554877527237
D042220 (n=9)	D051620 (n=7)	5.17927170868348	0.022857902914644252	0.052618439877770186
D042220 (n=9)	D052020 (n=7)	2.0420168067226925	0.15300666649639522	0.22169618733286467
D042220 (n=9)	D052420 (n=7)	3.4313725490196134	0.06396891699082857	0.11076594981317042
D042220 (n=9)	D052820 (n=7)	2.691876750700281	0.1008609542692487	0.15685733690702555
D042220 (n=9)	D060220 (n=6)	4.013888888888893	0.04512694888867598	0.08200628958064626
D042220 (n=9)	D060920 (n=8)	4.898148148148152	0.026885511853408057	0.06010462986459013
D042220 (n=9)	D061620 (n=5)	7.471111111111107	0.006269684521411006	0.019698670962541333
D042220 (n=9)	D062320 (n=8)	4.083333333333336	0.04330814281079203	0.07959796998821461
D042220 (n=9)	D070720 (n=8)	10.083333333333329	0.0014961642897455534	0.01004256672707184
D042220 (n=9)	D071420 (n=8)	10.083333333333329	0.0014961642897455534	0.01004256672707184
D042220 (n=9)	D072120 (n=9)	12.165692007797261	0.0004867660221606513	0.009645466926297907
D042220 (n=9)	D072820 (n=9)	12.78947368421052	0.0003485751742130545	0.009645466926297907
D042220 (n=9)	D080420 (n=8)	10.703703703703695	0.0010692127549193759	0.009645466926297907
D042220 (n=9)	D081120 (n=9)	12.78947368421052	0.0003485751742130545	0.009645466926297907
D042620 (n=6)	D043020 (n=6)	1.2564102564102626	0.2623316754083529	0.3407380700136427
D042620 (n=6)	D050420 (n=7)	0.0	1.0	1.0
D042620 (n=6)	D050820 (n=8)	0.2666666666666728	0.605576616335342	0.6704598252284197
D042620 (n=6)	D051220 (n=8)	0.016666666666672825	0.8972789612600641	0.9334109999685231
D042620 (n=6)	D051620 (n=7)	0.3265306122449019	0.5677091661973502	0.6345787554850189
D042620 (n=6)	D052020 (n=7)	0.020408163265308588	0.8864030063670568	0.9241645694185683
D042620 (n=6)	D052420 (n=7)	0.3265306122449019	0.5677091661973502	0.6345787554850189
D042620 (n=6)	D052820 (n=7)	0.0	1.0	1.0
D042620 (n=6)	D060220 (n=6)	0.2307692307692335	0.6309540411841686	0.695245566707674
D042620 (n=6)	D060920 (n=8)	1.3500000000000014	0.2452781168067693	0.3242109037368335
D042620 (n=6)	D061620 (n=5)	3.3333333333333357	0.06788915486182892	0.11396554877527237
D042620 (n=6)	D062320 (n=8)	1.3500000000000014	0.2452781168067693	0.3242109037368335
D042620 (n=6)	D070720 (n=8)	6.016666666666666	0.014171388254012329	0.035958018770133965
D042620 (n=6)	D071420 (n=8)	6.666666666666664	0.009823274507519268	0.027028536366842954
D042620 (n=6)	D072120 (n=9)	6.7222222222222285	0.009521891184098796	0.02667276747352976
D042620 (n=6)	D072820 (n=9)	9.388888888888893	0.0021830447373622475	0.011155118712895
D042620 (n=6)	D080420 (n=8)	5.399999999999999	0.020136751550346346	0.04705321342166357
D042620 (n=6)	D081120 (n=9)	7.3472222222222285	0.006716645502620922	0.020413334370710644
D043020 (n=6)	D050420 (n=7)	2.9387755102040813	0.08647626549366551	0.13818372321152736
D043020 (n=6)	D050820 (n=8)	0.8166666666666629	0.3661565601940615	0.4528265970485069
D043020 (n=6)	D051220 (n=8)	3.2666666666666657	0.07070114486598293	0.11783524144330489
D043020 (n=6)	D051620 (n=7)	5.897959183673471	0.015158438877439473	0.03749294722345402
D043020 (n=6)	D052020 (n=7)	2.9387755102040813	0.08647626549366551	0.13818372321152736
D043020 (n=6)	D052420 (n=7)	2.9387755102040813	0.08647626549366551	0.13818372321152736
D043020 (n=6)	D052820 (n=7)	2.9387755102040813	0.08647626549366551	0.13818372321152736
D043020 (n=6)	D060220 (n=6)	3.1025641025641093	0.07816908582428284	0.12889583300812596
D043020 (n=6)	D060920 (n=8)	4.266666666666666	0.038867103812417335	0.07495404518910984
D043020 (n=6)	D061620 (n=5)	7.5	0.0061698993205441645	0.019698670962541333
D043020 (n=6)	D062320 (n=8)	3.2666666666666657	0.07070114486598293	0.11783524144330489
D043020 (n=6)	D070720 (n=8)	8.816666666666663	0.002984914427615507	0.012392725078939381
D043020 (n=6)	D071420 (n=8)	8.816666666666663	0.002984914427615507	0.012392725078939381
D043020 (n=6)	D072120 (n=9)	9.388888888888893	0.0021830447373622475	0.011155118712895
D043020 (n=6)	D072820 (n=9)	10.125	0.0014627165866811515	0.01004256672707184
D043020 (n=6)	D080420 (n=8)	8.816666666666663	0.002984914427615507	0.012392725078939381
D043020 (n=6)	D081120 (n=9)	10.125	0.0014627165866811515	0.01004256672707184
D050420 (n=7)	D050820 (n=8)	0.4821428571428612	0.48745329036403295	0.5652513217438287
D050420 (n=7)	D051220 (n=8)	0.0	1.0	1.0
D050420 (n=7)	D051620 (n=7)	0.49387755102040387	0.48220269762779233	0.5605606359923085
D050420 (n=7)	D052020 (n=7)	0.03673469387754835	0.8480062142193152	0.8881146162432018
D050420 (n=7)	D052420 (n=7)	0.689795918367345	0.40623380511079554	0.4932081445862139
D050420 (n=7)	D052820 (n=7)	0.0040816326530617175	0.9490596808859298	0.9677911219560469
D050420 (n=7)	D060220 (n=6)	0.18367346938774887	0.6682351417952548	0.7294115984384824
D050420 (n=7)	D060920 (n=8)	3.013392857142861	0.0825792741523263	0.1342635051777333
D050420 (n=7)	D061620 (n=5)	8.07692307692308	0.004483250402085375	0.015756402571392315
D050420 (n=7)	D062320 (n=8)	2.263392857142861	0.13246356680795063	0.19679092193513434
D050420 (n=7)	D070720 (n=8)	8.370535714285715	0.003813531882582067	0.01407374861429096
D050420 (n=7)	D071420 (n=8)	7.714285714285715	0.005478553242547367	0.017814875928563116
D050420 (n=7)	D072120 (n=9)	9.100840336134453	0.002554920858591013	0.011732758592672782
D050420 (n=7)	D072820 (n=9)	11.117647058823536	0.0008551019694724799	0.009645466926297907
D050420 (n=7)	D080420 (n=8)	8.370535714285715	0.003813531882582067	0.01407374861429096
D050420 (n=7)	D081120 (n=9)	11.117647058823536	0.0008551019694724799	0.009645466926297907
D050820 (n=8)	D051220 (n=8)	0.5404411764705941	0.4622499461255404	0.5427934973443845
D050820 (n=8)	D051620 (n=7)	1.9285714285714306	0.16491482255329715	0.23451190363083538
D050820 (n=8)	D052020 (n=7)	0.3348214285714306	0.5628337539173243	0.6345787554850189
D050820 (n=8)	D052420 (n=7)	1.3392857142857224	0.24715997321190242	0.3242109037368335
D050820 (n=8)	D052820 (n=7)	0.65625	0.4178869643175006	0.5021122439473844
D050820 (n=8)	D060220 (n=6)	1.3500000000000014	0.2452781168067693	0.3242109037368335
D050820 (n=8)	D060920 (n=8)	2.82352941176471	0.09289194088370446	0.14592821794230598
D050820 (n=8)	D061620 (n=5)	6.942857142857143	0.008415458738002164	0.024155483414635838
D050820 (n=8)	D062320 (n=8)	2.82352941176471	0.09289194088370446	0.14592821794230598
D050820 (n=8)	D070720 (n=8)	8.647058823529413	0.0032758974829085945	0.013131830427176694
D050820 (n=8)	D071420 (n=8)	8.647058823529413	0.0032758974829085945	0.013131830427176694
D050820 (n=8)	D072120 (n=9)	10.703703703703695	0.0010692127549193759	0.009645466926297907
D050820 (n=8)	D072820 (n=9)	12.0	0.0005320055051392492	0.009645466926297907
D050820 (n=8)	D080420 (n=8)	9.926470588235297	0.0016291862969701556	0.01004256672707184
D050820 (n=8)	D081120 (n=9)	12.0	0.0005320055051392492	0.009645466926297907
D051220 (n=8)	D051620 (n=7)	0.8571428571428612	0.35453947977349987	0.44080443340822845
D051220 (n=8)	D052020 (n=7)	0.013392857142861203	0.9078685009495221	0.9381307843145061
D051220 (n=8)	D052420 (n=7)	0.2142857142857224	0.6434288435636143	0.7039868523696016
D051220 (n=8)	D052820 (n=7)	0.0535714285714306	0.8169613217153878	0.8673219511361995
D051220 (n=8)	D060220 (n=6)	0.4166666666666714	0.5186050164287233	0.5939687996043259
D051220 (n=8)	D060920 (n=8)	1.334558823529413	0.2479958148314818	0.3242109037368335
D051220 (n=8)	D061620 (n=5)	5.4857142857142875	0.019172484755223124	0.04595466706793171
D051220 (n=8)	D062320 (n=8)	1.334558823529413	0.2479958148314818	0.3242109037368335
D051220 (n=8)	D070720 (n=8)	8.040441176470594	0.004574439456210672	0.015756402571392315
D051220 (n=8)	D071420 (n=8)	8.040441176470594	0.004574439456210672	0.015756402571392315
D051220 (n=8)	D072120 (n=9)	10.703703703703695	0.0010692127549193759	0.009645466926297907
D051220 (n=8)	D072820 (n=9)	12.0	0.0005320055051392492	0.009645466926297907
D051220 (n=8)	D080420 (n=8)	8.647058823529413	0.0032758974829085945	0.013131830427176694
D051220 (n=8)	D081120 (n=9)	11.342592592592595	0.0007574950058146062	0.009645466926297907
D051620 (n=7)	D052020 (n=7)	0.3306122448979636	0.5652987983097866	0.6345787554850189
D051620 (n=7)	D052420 (n=7)	0.0040816326530617175	0.9490596808859298	0.9677911219560469
D051620 (n=7)	D052820 (n=7)	1.1795918367346871	0.27743910513984543	0.3573661603601887
D051620 (n=7)	D060220 (n=6)	0.08163265306122014	0.7750969621959906	0.8247599254488229
D051620 (n=7)	D060920 (n=8)	1.0848214285714306	0.29762146789111255	0.37709532035249954
D051620 (n=7)	D061620 (n=5)	6.336263736263746	0.011829380109451598	0.0314323528622571
D051620 (n=7)	D062320 (n=8)	1.0848214285714306	0.29762146789111255	0.37709532035249954
D051620 (n=7)	D070720 (n=8)	6.482142857142861	0.010896354195387424	0.02945816686543693
D051620 (n=7)	D071420 (n=8)	7.084821428571438	0.007773956552267275	0.02273515595474392
D051620 (n=7)	D072120 (n=9)	7.285714285714285	0.0069505089430837285	0.020986926354116454
D051620 (n=7)	D072820 (n=9)	11.117647058823536	0.0008551019694724799	0.009645466926297907
D051620 (n=7)	D080420 (n=8)	5.90625	0.015087255494406484	0.03749294722345402
D051620 (n=7)	D081120 (n=9)	9.75070028011205	0.0017925441684880918	0.01004256672707184
D052020 (n=7)	D052420 (n=7)	0.3306122448979636	0.5652987983097866	0.6345787554850189
D052020 (n=7)	D052820 (n=7)	0.0040816326530617175	0.9490596808859298	0.9677911219560469
D052020 (n=7)	D060220 (n=6)	0.3265306122449019	0.5677091661973502	0.6345787554850189
D052020 (n=7)	D060920 (n=8)	2.263392857142861	0.13246356680795063	0.19679092193513434
D052020 (n=7)	D061620 (n=5)	6.336263736263746	0.011829380109451598	0.0314323528622571
D052020 (n=7)	D062320 (n=8)	2.263392857142861	0.13246356680795063	0.19679092193513434
D052020 (n=7)	D070720 (n=8)	9.053571428571438	0.0026218217690905793	0.011732758592672782
D052020 (n=7)	D071420 (n=8)	7.714285714285715	0.005478553242547367	0.017814875928563116
D052020 (n=7)	D072120 (n=9)	9.75070028011205	0.0017925441684880918	0.01004256672707184
D052020 (n=7)	D072820 (n=9)	11.117647058823536	0.0008551019694724799	0.009645466926297907
D052020 (n=7)	D080420 (n=8)	9.053571428571438	0.0026218217690905793	0.011732758592672782
D052020 (n=7)	D081120 (n=9)	11.117647058823536	0.0008551019694724799	0.009645466926297907
D052420 (n=7)	D052820 (n=7)	0.03673469387754835	0.8480062142193152	0.8881146162432018
D052420 (n=7)	D060220 (n=6)	0.08163265306122014	0.7750969621959906	0.8247599254488229
D052420 (n=7)	D060920 (n=8)	0.65625	0.4178869643175006	0.5021122439473844
D052420 (n=7)	D061620 (n=5)	4.120879120879124	0.042357062026854866	0.07815886445431552
D052420 (n=7)	D062320 (n=8)	0.65625	0.4178869643175006	0.5021122439473844
D052420 (n=7)	D070720 (n=8)	6.482142857142861	0.010896354195387424	0.02945816686543693
D052420 (n=7)	D071420 (n=8)	5.90625	0.015087255494406484	0.03749294722345402
D052420 (n=7)	D072120 (n=9)	8.473389355742299	0.003603793264077751	0.013964698898301285
D052420 (n=7)	D072820 (n=9)	11.117647058823536	0.0008551019694724799	0.009645466926297907
D052420 (n=7)	D080420 (n=8)	7.084821428571438	0.007773956552267275	0.02273515595474392
D052420 (n=7)	D081120 (n=9)	10.422969187675072	0.0012445763775868267	0.009645466926297907
D052820 (n=7)	D060220 (n=6)	0.5102040816326507	0.47505052405395376	0.5564193795594169
D052820 (n=7)	D060920 (n=8)	0.8571428571428612	0.35453947977349987	0.44080443340822845
D052820 (n=7)	D061620 (n=5)	4.806593406593407	0.02835103732922766	0.06277729694328982
D052820 (n=7)	D062320 (n=8)	1.0848214285714306	0.29762146789111255	0.37709532035249954
D052820 (n=7)	D070720 (n=8)	7.084821428571438	0.007773956552267275	0.02273515595474392
D052820 (n=7)	D071420 (n=8)	7.084821428571438	0.007773956552267275	0.02273515595474392
D052820 (n=7)	D072120 (n=9)	9.75070028011205	0.0017925441684880918	0.01004256672707184
D052820 (n=7)	D072820 (n=9)	11.117647058823536	0.0008551019694724799	0.009645466926297907
D052820 (n=7)	D080420 (n=8)	8.370535714285715	0.003813531882582067	0.01407374861429096
D052820 (n=7)	D081120 (n=9)	10.422969187675072	0.0012445763775868267	0.009645466926297907
D060220 (n=6)	D060920 (n=8)	1.0666666666666629	0.30169958247834583	0.3812236572076924
D060220 (n=6)	D061620 (n=5)	3.3333333333333357	0.06788915486182892	0.11396554877527237
D060220 (n=6)	D062320 (n=8)	1.3500000000000014	0.2452781168067693	0.3242109037368335
D060220 (n=6)	D070720 (n=8)	5.399999999999999	0.020136751550346346	0.04705321342166357
D060220 (n=6)	D071420 (n=8)	6.016666666666666	0.014171388254012329	0.035958018770133965
D060220 (n=6)	D072120 (n=9)	6.7222222222222285	0.009521891184098796	0.02667276747352976
D060220 (n=6)	D072820 (n=9)	9.388888888888893	0.0021830447373622475	0.011155118712895
D060220 (n=6)	D080420 (n=8)	6.016666666666666	0.014171388254012329	0.035958018770133965
D060220 (n=6)	D081120 (n=9)	7.3472222222222285	0.006716645502620922	0.020413334370710644
D060920 (n=8)	D061620 (n=5)	1.0499999999999972	0.3055070868612516	0.38498860539426016
D060920 (n=8)	D062320 (n=8)	0.0	1.0	1.0
D060920 (n=8)	D070720 (n=8)	2.481617647058826	0.11518373151505139	0.17676711272111847
D060920 (n=8)	D071420 (n=8)	4.411764705882355	0.0356919001168044	0.07203351564834369
D060920 (n=8)	D072120 (n=9)	4.481481481481481	0.03426400773486915	0.07203351564834369
D060920 (n=8)	D072820 (n=9)	8.898148148148152	0.002854600133286081	0.012290639462759516
D060920 (n=8)	D080420 (n=8)	4.411764705882355	0.0356919001168044	0.07203351564834369
D060920 (n=8)	D081120 (n=9)	6.75	0.0093747684594349	0.026580898375836763
D061620 (n=5)	D062320 (n=8)	0.02142857142857224	0.8836174593813662	0.9233306036232253
D061620 (n=5)	D070720 (n=8)	1.7357142857142875	0.18768277253339227	0.2620795472313135
D061620 (n=5)	D071420 (n=8)	3.085714285714282	0.07898257926378266	0.12933948120662214
D061620 (n=5)	D072120 (n=9)	1.9599999999999937	0.16151331846753866	0.23108828642278606
D061620 (n=5)	D072820 (n=9)	7.471111111111107	0.006269684521411006	0.019698670962541333
D061620 (n=5)	D080420 (n=8)	0.7714285714285722	0.37977547484094853	0.4659514401082894
D061620 (n=5)	D081120 (n=9)	2.7777777777777715	0.09558070454562985	0.14964655762194573
D062320 (n=8)	D070720 (n=8)	2.481617647058826	0.11518373151505139	0.17676711272111847
D062320 (n=8)	D071420 (n=8)	5.834558823529413	0.0157143497722189	0.03866228912212587
D062320 (n=8)	D072120 (n=9)	3.342592592592588	0.06750816200747833	0.11396554877527237
D062320 (n=8)	D072820 (n=9)	8.333333333333336	0.003892417122778629	0.014251763481039861
D062320 (n=8)	D080420 (n=8)	3.1875	0.07420341132975534	0.12279212195137451
D062320 (n=8)	D081120 (n=9)	4.898148148148152	0.026885511853408057	0.06010462986459013
D070720 (n=8)	D071420 (n=8)	0.5404411764705941	0.4622499461255404	0.5427934973443845
D070720 (n=8)	D072120 (n=9)	0.009259259259259522	0.9233418401809054	0.9478012266757637
D070720 (n=8)	D072820 (n=9)	3.7037037037037024	0.0542918283668548	0.09562765223707378
D070720 (n=8)	D080420 (n=8)	0.7058823529411811	0.4008141693829329	0.48918264767208347
D070720 (n=8)	D081120 (n=9)	0.0833333333333357	0.7728299926844444	0.8247599254488229
D071420 (n=8)	D072120 (n=9)	0.4537037037037024	0.5005813519490327	0.5761641798423274
D071420 (n=8)	D072820 (n=9)	0.4537037037037024	0.5005813519490327	0.5761641798423274
D071420 (n=8)	D080420 (n=8)	0.5404411764705941	0.4622499461255404	0.5427934973443845
D071420 (n=8)	D081120 (n=9)	0.3333333333333357	0.5637028616507718	0.6345787554850189
D072120 (n=9)	D072820 (n=9)	1.8732943469785468	0.17109825031792897	0.24182579452230082
D072120 (n=9)	D080420 (n=8)	0.0833333333333357	0.7728299926844444	0.8247599254488229
D072120 (n=9)	D081120 (n=9)	0.0019493177387914784	0.9647839776414967	0.9795295842866724
D072820 (n=9)	D080420 (n=8)	0.009259259259259522	0.9233418401809054	0.9478012266757637
D072820 (n=9)	D081120 (n=9)	2.122807017543856	0.14512035720693314	0.2135473610798225
D080420 (n=8)	D081120 (n=9)	0.0	1.0	1.0
