# Supplementary material for: Stability and volatility shape the gut bacteriome and Kazachstania slooffiae dynamics in preweaning, nursery and adult pigs
Source: Sci Rep. 2022 Sep 5;12:15080. doi: 10.1038/s41598-022-19093-9 (PMC9445069; doi:10.1038/s41598-022-19093-9)
Supplement: Supplementary file 6 — Supplementary Information 6. [file 41598_2022_19093_MOESM6_ESM.qzv › e603e5a8-895e-4d18-85d2-00b0ea7affd8/data/column-Day.jsonp]

load_data('Day',{"name":null,"index":["D030920 (n=2)","D031320 (n=7)","D031720 (n=3)","D032120 (n=6)","D032520 (n=8)","D032920 (n=9)","D040220 (n=8)","D040620 (n=8)","D041020 (n=9)","D041420 (n=8)","D041820 (n=7)","D042220 (n=9)","D042620 (n=6)","D043020 (n=6)","D050420 (n=7)","D050820 (n=8)","D051220 (n=8)","D051620 (n=7)","D052020 (n=7)","D052420 (n=7)","D052820 (n=7)","D060220 (n=6)","D060920 (n=8)","D061620 (n=5)","D062320 (n=8)","D070720 (n=8)","D071420 (n=8)","D072120 (n=9)","D072820 (n=9)","D080420 (n=8)","D081120 (n=9)"],"data":[[8.4976740395,5.7569408875],[6.6656812075,13.9144710535,11.3445027045,12.7390001055,4.9584264495,6.8413435815,8.7316700865],[8.6456070755,17.5354378705,16.4898370575],[12.9803183395,10.8618589855,16.5606409115,19.1219501235,11.8942280025,17.6385435585],[15.3118252555,15.2761093605,16.4910313165,9.2053341005,17.8808190875,19.0237901555,17.6108787165,18.8058136665],[17.7592249915,20.2602596625,20.4238605915,23.1156583935,20.0853389355,20.6178539175,22.1106869225,17.0176815005,21.4834118575],[17.1615268935,17.6852981205,22.0287591285,14.0555633315,21.8238772155,19.6889109245,14.6615824165,24.1954450885],[20.5455499865,20.6163047035,20.0117366375,17.2767479985,22.3415712945,24.3797705435,18.1222465015,14.9294047035],[24.1725611445,22.2524658715,13.8890347435,19.7104699765,18.2335241625,18.9786020005,20.0589892515,21.946330986,14.1319198165],[20.6941345535,22.9716621805,17.9518739445,21.3585963585,22.8824511595,20.3112259625,17.8215395905,12.5898175255],[26.2193698525,22.6102586065,13.5467961135,21.1198605785,19.6545493875,20.8483073675,17.3607302605],[24.5186101205,22.0492787995,11.0767897715,18.4274392825,21.2887658455,15.3614360115,19.6155295785,17.5839351035,15.8862438305],[26.0949243115,23.2282653555,16.9564910135,19.4580840705,22.0822669855,20.6219482925],[19.8111805375,19.6648735815,17.8218332245,16.7906717595,22.3308097245,20.0918993075],[21.2890711575,22.9937084155,22.3047963795,17.6545358885,21.7219539825,23.2000831325,20.3321022185],[24.2396496885,20.1482140485,17.6786906695,21.9649134835,17.1886955755,18.9409046305,22.3554889205,21.6912484125],[22.0319357035,24.2924560715,21.5576174115,21.3151053245,24.7398171605,19.8634422855,20.7032101465,18.9095321605],[20.4608428175,23.0235909965,21.3058080085,22.9455645705,25.3749830165,22.2598982485,21.6571132095],[23.6077136945,21.0227433965,20.4994269375,17.5066343335,21.8101425925,21.7575627355,23.6696637725],[19.7626883735,17.0774889345,21.7397606675,24.4221445365,22.9398407205,24.7248367875,23.6384897745],[19.8608006905,22.0042602985,18.7970677155,20.4255753335,20.8801698165,24.7660897795,24.4915536545],[22.4204975755,26.261200328,21.7662592445,19.6177610185,22.0176933075,21.3516119525],[23.3261935375,19.8773551185,24.0905359425,28.2561560795,16.6832629045,25.2346731405,24.0136628895,24.3505150565],[23.3732527435,25.8260853995,26.0603677115,25.4303031555,23.7437971415],[22.4262855435,24.1560799005,13.5939884615,24.0086052015,19.2877062445,26.6314045305,27.5374442645,27.0653173925],[21.9053046945,27.9642670215,23.7922223455,28.1563525965,26.2580129935,27.7286409575,28.4049273315,24.9471710955],[28.3431406105,27.7095061615,28.5792804265,21.6993352725,24.2243377955,27.9496725925,27.8337749715,28.6749223185],[27.6378122655,27.3216337945,24.7929911145,31.2858043485,25.0682927355,22.2418958765,30.2190638175,25.9273423545,27.5089281615],[28.1275983995,29.2265491235,25.6739035195,28.1818123645,26.4638561645,28.4943191735,28.6485069985,27.7080435775,28.4180760435],[30.7521710815,24.7759189575,29.7416099225,30.0113708785,24.9701282365,28.8794150065,24.5581764415,22.025541826],[24.6955069705,25.0300286105,27.704070932,27.1409671985,27.5620396745,25.7093482575,28.9982411105,28.8969660175,25.7698146885]]},{"initial": 225, "filtered": 225},{"H": 149.65166652619746, "p": 7.731296738605383e-18},'<table border="0" class="dataframe table table-striped table-hover">  <thead>    <tr style="text-align: right;">      <th></th>      <th></th>      <th>H</th>      <th>p-value</th>      <th>q-value</th>    </tr>    <tr>      <th>Group 1</th>      <th>Group 2</th>      <th></th>      <th></th>      <th></th>    </tr>  </thead>  <tbody>    <tr>      <th rowspan="30" valign="top">D030920 (n=2)</th>      <th>D031320 (n=7)</th>      <td>0.771429</td>      <td>0.379775</td>      <td>0.465951</td>    </tr>    <tr>      <th>D031720 (n=3)</th>      <td>3.000000</td>      <td>0.083265</td>      <td>0.134906</td>    </tr>    <tr>      <th>D032120 (n=6)</th>      <td>4.000000</td>      <td>0.045500</td>      <td>0.082006</td>    </tr>    <tr>      <th>D032520 (n=8)</th>      <td>4.363636</td>      <td>0.036714</td>      <td>0.072034</td>    </tr>    <tr>      <th>D032920 (n=9)</th>      <td>4.500000</td>      <td>0.033895</td>      <td>0.071969</td>    </tr>    <tr>      <th>D040220 (n=8)</th>      <td>4.363636</td>      <td>0.036714</td>      <td>0.072034</td>    </tr>    <tr>      <th>D040620 (n=8)</th>      <td>4.363636</td>      <td>0.036714</td>      <td>0.072034</td>    </tr>    <tr>      <th>D041020 (n=9)</th>      <td>4.500000</td>      <td>0.033895</td>      <td>0.071969</td>    </tr>    <tr>      <th>D041420 (n=8)</th>      <td>4.363636</td>      <td>0.036714</td>      <td>0.072034</td>    </tr>    <tr>      <th>D041820 (n=7)</th>      <td>4.200000</td>      <td>0.040424</td>      <td>0.075795</td>    </tr>    <tr>      <th>D042220 (n=9)</th>      <td>4.500000</td>      <td>0.033895</td>      <td>0.071969</td>    </tr>    <tr>      <th>D042620 (n=6)</th>      <td>4.000000</td>      <td>0.045500</td>      <td>0.082006</td>    </tr>    <tr>      <th>D043020 (n=6)</th>      <td>4.000000</td>      <td>0.045500</td>      <td>0.082006</td>    </tr>    <tr>      <th>D050420 (n=7)</th>      <td>4.200000</td>      <td>0.040424</td>      <td>0.075795</td>    </tr>    <tr>      <th>D050820 (n=8)</th>      <td>4.363636</td>      <td>0.036714</td>      <td>0.072034</td>    </tr>    <tr>      <th>D051220 (n=8)</th>      <td>4.363636</td>      <td>0.036714</td>      <td>0.072034</td>    </tr>    <tr>      <th>D051620 (n=7)</th>      <td>4.200000</td>      <td>0.040424</td>      <td>0.075795</td>    </tr>    <tr>      <th>D052020 (n=7)</th>      <td>4.200000</td>      <td>0.040424</td>      <td>0.075795</td>    </tr>    <tr>      <th>D052420 (n=7)</th>      <td>4.200000</td>      <td>0.040424</td>      <td>0.075795</td>    </tr>    <tr>      <th>D052820 (n=7)</th>      <td>4.200000</td>      <td>0.040424</td>      <td>0.075795</td>    </tr>    <tr>      <th>D060220 (n=6)</th>      <td>4.000000</td>      <td>0.045500</td>      <td>0.082006</td>    </tr>    <tr>      <th>D060920 (n=8)</th>      <td>4.363636</td>      <td>0.036714</td>      <td>0.072034</td>    </tr>    <tr>      <th>D061620 (n=5)</th>      <td>3.750000</td>      <td>0.052808</td>      <td>0.093723</td>    </tr>    <tr>      <th>D062320 (n=8)</th>      <td>4.363636</td>      <td>0.036714</td>      <td>0.072034</td>    </tr>    <tr>      <th>D070720 (n=8)</th>      <td>4.363636</td>      <td>0.036714</td>      <td>0.072034</td>    </tr>    <tr>      <th>D071420 (n=8)</th>      <td>4.363636</td>      <td>0.036714</td>      <td>0.072034</td>    </tr>    <tr>      <th>D072120 (n=9)</th>      <td>4.500000</td>      <td>0.033895</td>      <td>0.071969</td>    </tr>    <tr>      <th>D072820 (n=9)</th>      <td>4.500000</td>      <td>0.033895</td>      <td>0.071969</td>    </tr>    <tr>      <th>D080420 (n=8)</th>      <td>4.363636</td>      <td>0.036714</td>      <td>0.072034</td>    </tr>    <tr>      <th>D081120 (n=9)</th>      <td>4.500000</td>      <td>0.033895</td>      <td>0.071969</td>    </tr>    <tr>      <th rowspan="29" valign="top">D031320 (n=7)</th>      <th>D031720 (n=3)</th>      <td>2.194805</td>      <td>0.138477</td>      <td>0.205069</td>    </tr>    <tr>      <th>D032120 (n=6)</th>      <td>4.591837</td>      <td>0.032125</td>      <td>0.070131</td>    </tr>    <tr>      <th>D032520 (n=8)</th>      <td>8.370536</td>      <td>0.003814</td>      <td>0.014074</td>    </tr>    <tr>      <th>D032920 (n=9)</th>      <td>11.117647</td>      <td>0.000855</td>      <td>0.009645</td>    </tr>    <tr>      <th>D040220 (n=8)</th>      <td>10.500000</td>      <td>0.001194</td>      <td>0.009645</td>    </tr>    <tr>      <th>D040620 (n=8)</th>      <td>10.500000</td>      <td>0.001194</td>      <td>0.009645</td>    </tr>    <tr>      <th>D041020 (n=9)</th>      <td>10.422969</td>      <td>0.001245</td>      <td>0.009645</td>    </tr>    <tr>      <th>D041420 (n=8)</th>      <td>9.053571</td>      <td>0.002622</td>      <td>0.011733</td>    </tr>    <tr>      <th>D041820 (n=7)</th>      <td>9.016327</td>      <td>0.002676</td>      <td>0.011733</td>    </tr>    <tr>      <th>D042220 (n=9)</th>      <td>9.100840</td>      <td>0.002555</td>      <td>0.011733</td>    </tr>    <tr>      <th>D042620 (n=6)</th>      <td>9.000000</td>      <td>0.002700</td>      <td>0.011733</td>    </tr>    <tr>      <th>D043020 (n=6)</th>      <td>9.000000</td>      <td>0.002700</td>      <td>0.011733</td>    </tr>    <tr>      <th>D050420 (n=7)</th>      <td>9.800000</td>      <td>0.001745</td>      <td>0.010043</td>    </tr>    <tr>      <th>D050820 (n=8)</th>      <td>10.500000</td>      <td>0.001194</td>      <td>0.009645</td>    </tr>    <tr>      <th>D051220 (n=8)</th>      <td>10.500000</td>      <td>0.001194</td>      <td>0.009645</td>    </tr>    <tr>      <th>D051620 (n=7)</th>      <td>9.800000</td>      <td>0.001745</td>      <td>0.010043</td>    </tr>    <tr>      <th>D052020 (n=7)</th>      <td>9.800000</td>      <td>0.001745</td>      <td>0.010043</td>    </tr>    <tr>      <th>D052420 (n=7)</th>      <td>9.800000</td>      <td>0.001745</td>      <td>0.010043</td>    </tr>    <tr>      <th>D052820 (n=7)</th>      <td>9.800000</td>      <td>0.001745</td>      <td>0.010043</td>    </tr>    <tr>      <th>D060220 (n=6)</th>      <td>9.000000</td>      <td>0.002700</td>      <td>0.011733</td>    </tr>    <tr>      <th>D060920 (n=8)</th>      <td>10.500000</td>      <td>0.001194</td>      <td>0.009645</td>    </tr>    <tr>      <th>D061620 (n=5)</th>      <td>8.076923</td>      <td>0.004483</td>      <td>0.015756</td>    </tr>    <tr>      <th>D062320 (n=8)</th>      <td>9.763393</td>      <td>0.001780</td>      <td>0.010043</td>    </tr>    <tr>      <th>D070720 (n=8)</th>      <td>10.500000</td>      <td>0.001194</td>      <td>0.009645</td>    </tr>    <tr>      <th>D071420 (n=8)</th>      <td>10.500000</td>      <td>0.001194</td>      <td>0.009645</td>    </tr>    <tr>      <th>D072120 (n=9)</th>      <td>11.117647</td>      <td>0.000855</td>      <td>0.009645</td>    </tr>    <tr>      <th>D072820 (n=9)</th>      <td>11.117647</td>      <td>0.000855</td>      <td>0.009645</td>    </tr>    <tr>      <th>D080420 (n=8)</th>      <td>10.500000</td>      <td>0.001194</td>      <td>0.009645</td>    </tr>    <tr>      <th>D081120 (n=9)</th>      <td>11.117647</td>      <td>0.000855</td>      <td>0.009645</td>    </tr>    <tr>      <th rowspan="28" valign="top">D031720 (n=3)</th>      <th>D032120 (n=6)</th>      <td>0.266667</td>      <td>0.605577</td>      <td>0.670460</td>    </tr>    <tr>      <th>D032520 (n=8)</th>      <td>1.041667</td>      <td>0.307434</td>      <td>0.386370</td>    </tr>    <tr>      <th>D032920 (n=9)</th>      <td>5.341880</td>      <td>0.020819</td>      <td>0.048404</td>    </tr>    <tr>      <th>D040220 (n=8)</th>      <td>2.041667</td>      <td>0.153042</td>      <td>0.221696</td>    </tr>    <tr>      <th>D040620 (n=8)</th>      <td>3.375000</td>      <td>0.066193</td>      <td>0.113966</td>    </tr>    <tr>      <th>D041020 (n=9)</th>      <td>3.085470</td>      <td>0.078994</td>      <td>0.129339</td>    </tr>    <tr>      <th>D041420 (n=8)</th>      <td>4.166667</td>      <td>0.041227</td>      <td>0.076682</td>    </tr>    <tr>      <th>D041820 (n=7)</th>      <td>2.922078</td>      <td>0.087375</td>      <td>0.139142</td>    </tr>    <tr>      <th>D042220 (n=9)</th>      <td>1.923077</td>      <td>0.165518</td>      <td>0.234652</td>    </tr>    <tr>      <th>D042620 (n=6)</th>      <td>4.266667</td>      <td>0.038867</td>      <td>0.074954</td>    </tr>    <tr>      <th>D043020 (n=6)</th>      <td>4.266667</td>      <td>0.038867</td>      <td>0.074954</td>    </tr>    <tr>      <th>D050420 (n=7)</th>      <td>5.727273</td>      <td>0.016703</td>      <td>0.040244</td>    </tr>    <tr>      <th>D050820 (n=8)</th>      <td>5.041667</td>      <td>0.024745</td>      <td>0.056403</td>    </tr>    <tr>      <th>D051220 (n=8)</th>      <td>6.000000</td>      <td>0.014306</td>      <td>0.035958</td>    </tr>    <tr>      <th>D051620 (n=7)</th>      <td>5.727273</td>      <td>0.016703</td>      <td>0.040244</td>    </tr>    <tr>      <th>D052020 (n=7)</th>      <td>4.688312</td>      <td>0.030368</td>      <td>0.066610</td>    </tr>    <tr>      <th>D052420 (n=7)</th>      <td>4.688312</td>      <td>0.030368</td>      <td>0.066610</td>    </tr>    <tr>      <th>D052820 (n=7)</th>      <td>5.727273</td>      <td>0.016703</td>      <td>0.040244</td>    </tr>    <tr>      <th>D060220 (n=6)</th>      <td>5.400000</td>      <td>0.020137</td>      <td>0.047053</td>    </tr>    <tr>      <th>D060920 (n=8)</th>      <td>5.041667</td>      <td>0.024745</td>      <td>0.056403</td>    </tr>    <tr>      <th>D061620 (n=5)</th>      <td>5.000000</td>      <td>0.025347</td>      <td>0.057216</td>    </tr>    <tr>      <th>D062320 (n=8)</th>      <td>4.166667</td>      <td>0.041227</td>      <td>0.076682</td>    </tr>    <tr>      <th>D070720 (n=8)</th>      <td>6.000000</td>      <td>0.014306</td>      <td>0.035958</td>    </tr>    <tr>      <th>D071420 (n=8)</th>      <td>6.000000</td>      <td>0.014306</td>      <td>0.035958</td>    </tr>    <tr>      <th>D072120 (n=9)</th>      <td>6.230769</td>      <td>0.012555</td>      <td>0.032798</td>    </tr>    <tr>      <th>D072820 (n=9)</th>      <td>6.230769</td>      <td>0.012555</td>      <td>0.032798</td>    </tr>    <tr>      <th>D080420 (n=8)</th>      <td>6.000000</td>      <td>0.014306</td>      <td>0.035958</td>    </tr>    <tr>      <th>D081120 (n=9)</th>      <td>6.230769</td>      <td>0.012555</td>      <td>0.032798</td>    </tr>    <tr>      <th rowspan="27" valign="top">D032120 (n=6)</th>      <th>D032520 (n=8)</th>      <td>0.266667</td>      <td>0.605577</td>      <td>0.670460</td>    </tr>    <tr>      <th>D032920 (n=9)</th>      <td>8.000000</td>      <td>0.004678</td>      <td>0.015994</td>    </tr>    <tr>      <th>D040220 (n=8)</th>      <td>3.750000</td>      <td>0.052808</td>      <td>0.093723</td>    </tr>    <tr>      <th>D040620 (n=8)</th>      <td>5.400000</td>      <td>0.020137</td>      <td>0.047053</td>    </tr>    <tr>      <th>D041020 (n=9)</th>      <td>5.013889</td>      <td>0.025145</td>      <td>0.057036</td>    </tr>    <tr>      <th>D041420 (n=8)</th>      <td>5.400000</td>      <td>0.020137</td>      <td>0.047053</td>    </tr>    <tr>      <th>D041820 (n=7)</th>      <td>5.224490</td>      <td>0.022271</td>      <td>0.051522</td>    </tr>    <tr>      <th>D042220 (n=9)</th>      <td>2.347222</td>      <td>0.125506</td>      <td>0.190721</td>    </tr>    <tr>      <th>D042620 (n=6)</th>      <td>6.564103</td>      <td>0.010406</td>      <td>0.028462</td>    </tr>    <tr>      <th>D043020 (n=6)</th>      <td>5.769231</td>      <td>0.016309</td>      <td>0.039915</td>    </tr>    <tr>      <th>D050420 (n=7)</th>      <td>8.163265</td>      <td>0.004275</td>      <td>0.015290</td>    </tr>    <tr>      <th>D050820 (n=8)</th>      <td>6.666667</td>      <td>0.009823</td>      <td>0.027029</td>    </tr>    <tr>      <th>D051220 (n=8)</th>      <td>8.816667</td>      <td>0.002985</td>      <td>0.012393</td>    </tr>    <tr>      <th>D051620 (n=7)</th>      <td>9.000000</td>      <td>0.002700</td>      <td>0.011733</td>    </tr>    <tr>      <th>D052020 (n=7)</th>      <td>7.367347</td>      <td>0.006642</td>      <td>0.020413</td>    </tr>    <tr>      <th>D052420 (n=7)</th>      <td>7.367347</td>      <td>0.006642</td>      <td>0.020413</td>    </tr>    <tr>      <th>D052820 (n=7)</th>      <td>8.163265</td>      <td>0.004275</td>      <td>0.015290</td>    </tr>    <tr>      <th>D060220 (n=6)</th>      <td>8.307692</td>      <td>0.003948</td>      <td>0.014341</td>    </tr>    <tr>      <th>D060920 (n=8)</th>      <td>8.066667</td>      <td>0.004509</td>      <td>0.015756</td>    </tr>    <tr>      <th>D061620 (n=5)</th>      <td>7.500000</td>      <td>0.006170</td>      <td>0.019699</td>    </tr>    <tr>      <th>D062320 (n=8)</th>      <td>7.350000</td>      <td>0.006706</td>      <td>0.020413</td>    </tr>    <tr>      <th>D070720 (n=8)</th>      <td>9.600000</td>      <td>0.001946</td>      <td>0.010400</td>    </tr>    <tr>      <th>D071420 (n=8)</th>      <td>9.600000</td>      <td>0.001946</td>      <td>0.010400</td>    </tr>    <tr>      <th>D072120 (n=9)</th>      <td>10.125000</td>      <td>0.001463</td>      <td>0.010043</td>    </tr>    <tr>      <th>D072820 (n=9)</th>      <td>10.125000</td>      <td>0.001463</td>      <td>0.010043</td>    </tr>    <tr>      <th>D080420 (n=8)</th>      <td>9.600000</td>      <td>0.001946</td>      <td>0.010400</td>    </tr>    <tr>      <th>D081120 (n=9)</th>      <td>10.125000</td>      <td>0.001463</td>      <td>0.010043</td>    </tr>    <tr>      <th rowspan="26" valign="top">D032520 (n=8)</th>      <th>D032920 (n=9)</th>      <td>7.787037</td>      <td>0.005262</td>      <td>0.017731</td>    </tr>    <tr>      <th>D040220 (n=8)</th>      <td>1.334559</td>      <td>0.247996</td>      <td>0.324211</td>    </tr>    <tr>      <th>D040620 (n=8)</th>      <td>3.981618</td>      <td>0.045999</td>      <td>0.082586</td>    </tr>    <tr>      <th>D041020 (n=9)</th>      <td>3.342593</td>      <td>0.067508</td>      <td>0.113966</td>    </tr>    <tr>      <th>D041420 (n=8)</th>      <td>4.411765</td>      <td>0.035692</td>      <td>0.072034</td>    </tr>    <tr>      <th>D041820 (n=7)</th>      <td>3.870536</td>      <td>0.049141</td>      <td>0.087886</td>    </tr>    <tr>      <th>D042220 (n=9)</th>      <td>1.564815</td>      <td>0.210962</td>      <td>0.291089</td>    </tr>    <tr>      <th>D042620 (n=6)</th>      <td>6.666667</td>      <td>0.009823</td>      <td>0.027029</td>    </tr>    <tr>      <th>D043020 (n=6)</th>      <td>4.816667</td>      <td>0.028186</td>      <td>0.062710</td>    </tr>    <tr>      <th>D050420 (n=7)</th>      <td>8.370536</td>      <td>0.003814</td>      <td>0.014074</td>    </tr>    <tr>      <th>D050820 (n=8)</th>      <td>6.352941</td>      <td>0.011719</td>      <td>0.031432</td>    </tr>    <tr>      <th>D051220 (n=8)</th>      <td>10.599265</td>      <td>0.001131</td>      <td>0.009645</td>    </tr>    <tr>      <th>D051620 (n=7)</th>      <td>10.500000</td>      <td>0.001194</td>      <td>0.009645</td>    </tr>    <tr>      <th>D052020 (n=7)</th>      <td>7.714286</td>      <td>0.005479</td>      <td>0.017815</td>    </tr>    <tr>      <th>D052420 (n=7)</th>      <td>7.714286</td>      <td>0.005479</td>      <td>0.017815</td>    </tr>    <tr>      <th>D052820 (n=7)</th>      <td>9.053571</td>      <td>0.002622</td>      <td>0.011733</td>    </tr>    <tr>      <th>D060220 (n=6)</th>      <td>9.600000</td>      <td>0.001946</td>      <td>0.010400</td>    </tr>    <tr>      <th>D060920 (n=8)</th>      <td>8.647059</td>      <td>0.003276</td>      <td>0.013132</td>    </tr>    <tr>      <th>D061620 (n=5)</th>      <td>8.571429</td>      <td>0.003415</td>      <td>0.013457</td>    </tr>    <tr>      <th>D062320 (n=8)</th>      <td>6.893382</td>      <td>0.008652</td>      <td>0.024681</td>    </tr>    <tr>      <th>D070720 (n=8)</th>      <td>11.294118</td>      <td>0.000778</td>      <td>0.009645</td>    </tr>    <tr>      <th>D071420 (n=8)</th>      <td>11.294118</td>      <td>0.000778</td>      <td>0.009645</td>    </tr>    <tr>      <th>D072120 (n=9)</th>      <td>12.000000</td>      <td>0.000532</td>      <td>0.009645</td>    </tr>    <tr>      <th>D072820 (n=9)</th>      <td>12.000000</td>      <td>0.000532</td>      <td>0.009645</td>    </tr>    <tr>      <th>D080420 (n=8)</th>      <td>11.294118</td>      <td>0.000778</td>      <td>0.009645</td>    </tr>    <tr>      <th>D081120 (n=9)</th>      <td>12.000000</td>      <td>0.000532</td>      <td>0.009645</td>    </tr>    <tr>      <th rowspan="25" valign="top">D032920 (n=9)</th>      <th>D040220 (n=8)</th>      <td>0.750000</td>      <td>0.386476</td>      <td>0.472925</td>    </tr>    <tr>      <th>D040620 (n=8)</th>      <td>0.148148</td>      <td>0.700311</td>      <td>0.757313</td>    </tr>    <tr>      <th>D041020 (n=9)</th>      <td>0.563353</td>      <td>0.452912</td>      <td>0.537256</td>    </tr>    <tr>      <th>D041420 (n=8)</th>      <td>0.000000</td>      <td>1.000000</td>      <td>1.000000</td>    </tr>    <tr>      <th>D041820 (n=7)</th>      <td>0.002801</td>      <td>0.957791</td>      <td>0.974558</td>    </tr>    <tr>      <th>D042220 (n=9)</th>      <td>1.421053</td>      <td>0.233230</td>      <td>0.319918</td>    </tr>    <tr>      <th>D042620 (n=6)</th>      <td>0.500000</td>      <td>0.479500</td>      <td>0.558816</td>    </tr>    <tr>      <th>D043020 (n=6)</th>      <td>1.388889</td>      <td>0.238593</td>      <td>0.324211</td>    </tr>    <tr>      <th>D050420 (n=7)</th>      <td>1.481793</td>      <td>0.223494</td>      <td>0.307470</td>    </tr>    <tr>      <th>D050820 (n=8)</th>      <td>0.037037</td>      <td>0.847390</td>      <td>0.888115</td>    </tr>    <tr>      <th>D051220 (n=8)</th>      <td>1.333333</td>      <td>0.248213</td>      <td>0.324211</td>    </tr>    <tr>      <th>D051620 (n=7)</th>      <td>4.260504</td>      <td>0.039008</td>      <td>0.074954</td>    </tr>    <tr>      <th>D052020 (n=7)</th>      <td>1.750700</td>      <td>0.185789</td>      <td>0.260216</td>    </tr>    <tr>      <th>D052420 (n=7)</th>      <td>2.042017</td>      <td>0.153007</td>      <td>0.221696</td>    </tr>    <tr>      <th>D052820 (n=7)</th>      <td>0.809524</td>      <td>0.368261</td>      <td>0.454221</td>    </tr>    <tr>      <th>D060220 (n=6)</th>      <td>2.000000</td>      <td>0.157299</td>      <td>0.225753</td>    </tr>    <tr>      <th>D060920 (n=8)</th>      <td>3.703704</td>      <td>0.054292</td>      <td>0.095628</td>    </tr>    <tr>      <th>D061620 (n=5)</th>      <td>9.000000</td>      <td>0.002700</td>      <td>0.011733</td>    </tr>    <tr>      <th>D062320 (n=8)</th>      <td>3.342593</td>      <td>0.067508</td>      <td>0.113966</td>    </tr>    <tr>      <th>D070720 (n=8)</th>      <td>10.703704</td>      <td>0.001069</td>      <td>0.009645</td>    </tr>    <tr>      <th>D071420 (n=8)</th>      <td>10.703704</td>      <td>0.001069</td>      <td>0.009645</td>    </tr>    <tr>      <th>D072120 (n=9)</th>      <td>12.165692</td>      <td>0.000487</td>      <td>0.009645</td>    </tr>    <tr>      <th>D072820 (n=9)</th>      <td>12.789474</td>      <td>0.000349</td>      <td>0.009645</td>    </tr>    <tr>      <th>D080420 (n=8)</th>      <td>10.703704</td>      <td>0.001069</td>      <td>0.009645</td>    </tr>    <tr>      <th>D081120 (n=9)</th>      <td>12.789474</td>      <td>0.000349</td>      <td>0.009645</td>    </tr>    <tr>      <th rowspan="24" valign="top">D040220 (n=8)</th>      <th>D040620 (n=8)</th>      <td>0.540441</td>      <td>0.462250</td>      <td>0.542793</td>    </tr>    <tr>      <th>D041020 (n=9)</th>      <td>0.083333</td>      <td>0.772830</td>      <td>0.824760</td>    </tr>    <tr>      <th>D041420 (n=8)</th>      <td>0.275735</td>      <td>0.599510</td>      <td>0.668519</td>    </tr>    <tr>      <th>D041820 (n=7)</th>      <td>0.214286</td>      <td>0.643429</td>      <td>0.703987</td>    </tr>    <tr>      <th>D042220 (n=9)</th>      <td>0.009259</td>      <td>0.923342</td>      <td>0.947801</td>    </tr>    <tr>      <th>D042620 (n=6)</th>      <td>1.350000</td>      <td>0.245278</td>      <td>0.324211</td>    </tr>    <tr>      <th>D043020 (n=6)</th>      <td>0.150000</td>      <td>0.698535</td>      <td>0.757313</td>    </tr>    <tr>      <th>D050420 (n=7)</th>      <td>1.620536</td>      <td>0.203017</td>      <td>0.281800</td>    </tr>    <tr>      <th>D050820 (n=8)</th>      <td>0.893382</td>      <td>0.344562</td>      <td>0.430703</td>    </tr>    <tr>      <th>D051220 (n=8)</th>      <td>2.481618</td>      <td>0.115184</td>      <td>0.176767</td>    </tr>    <tr>      <th>D051620 (n=7)</th>      <td>3.428571</td>      <td>0.064078</td>      <td>0.110766</td>    </tr>    <tr>      <th>D052020 (n=7)</th>      <td>1.084821</td>      <td>0.297621</td>      <td>0.377095</td>    </tr>    <tr>      <th>D052420 (n=7)</th>      <td>2.625000</td>      <td>0.105193</td>      <td>0.163048</td>    </tr>    <tr>      <th>D052820 (n=7)</th>      <td>2.263393</td>      <td>0.132464</td>      <td>0.196791</td>    </tr>    <tr>      <th>D060220 (n=6)</th>      <td>2.016667</td>      <td>0.155580</td>      <td>0.224673</td>    </tr>    <tr>      <th>D060920 (n=8)</th>      <td>4.411765</td>      <td>0.035692</td>      <td>0.072034</td>    </tr>    <tr>      <th>D061620 (n=5)</th>      <td>6.942857</td>      <td>0.008415</td>      <td>0.024155</td>    </tr>    <tr>      <th>D062320 (n=8)</th>      <td>3.187500</td>      <td>0.074203</td>      <td>0.122792</td>    </tr>    <tr>      <th>D070720 (n=8)</th>      <td>9.275735</td>      <td>0.002322</td>      <td>0.011366</td>    </tr>    <tr>      <th>D071420 (n=8)</th>      <td>9.275735</td>      <td>0.002322</td>      <td>0.011366</td>    </tr>    <tr>      <th>D072120 (n=9)</th>      <td>11.342593</td>      <td>0.000757</td>      <td>0.009645</td>    </tr>    <tr>      <th>D072820 (n=9)</th>      <td>12.000000</td>      <td>0.000532</td>      <td>0.009645</td>    </tr>    <tr>      <th>D080420 (n=8)</th>      <td>9.926471</td>      <td>0.001629</td>      <td>0.010043</td>    </tr>    <tr>      <th>D081120 (n=9)</th>      <td>12.000000</td>      <td>0.000532</td>      <td>0.009645</td>    </tr>    <tr>      <th rowspan="23" valign="top">D040620 (n=8)</th>      <th>D041020 (n=9)</th>      <td>0.148148</td>      <td>0.700311</td>      <td>0.757313</td>    </tr>    <tr>      <th>D041420 (n=8)</th>      <td>0.044118</td>      <td>0.833635</td>      <td>0.881001</td>    </tr>    <tr>      <th>D041820 (n=7)</th>      <td>0.214286</td>      <td>0.643429</td>      <td>0.703987</td>    </tr>    <tr>      <th>D042220 (n=9)</th>      <td>0.333333</td>      <td>0.563703</td>      <td>0.634579</td>    </tr>    <tr>      <th>D042620 (n=6)</th>      <td>0.816667</td>      <td>0.366157</td>      <td>0.452827</td>    </tr>    <tr>      <th>D043020 (n=6)</th>      <td>0.416667</td>      <td>0.518605</td>      <td>0.593969</td>    </tr>    <tr>      <th>D050420 (n=7)</th>      <td>1.339286</td>      <td>0.247160</td>      <td>0.324211</td>    </tr>    <tr>      <th>D050820 (n=8)</th>      <td>0.176471</td>      <td>0.674424</td>      <td>0.734443</td>    </tr>    <tr>      <th>D051220 (n=8)</th>      <td>1.863971</td>      <td>0.172167</td>      <td>0.242599</td>    </tr>    <tr>      <th>D051620 (n=7)</th>      <td>3.428571</td>      <td>0.064078</td>      <td>0.110766</td>    </tr>    <tr>      <th>D052020 (n=7)</th>      <td>1.339286</td>      <td>0.247160</td>      <td>0.324211</td>    </tr>    <tr>      <th>D052420 (n=7)</th>      <td>1.928571</td>      <td>0.164915</td>      <td>0.234512</td>    </tr>    <tr>      <th>D052820 (n=7)</th>      <td>1.339286</td>      <td>0.247160</td>      <td>0.324211</td>    </tr>    <tr>      <th>D060220 (n=6)</th>      <td>2.400000</td>      <td>0.121335</td>      <td>0.185595</td>    </tr>    <tr>      <th>D060920 (n=8)</th>      <td>2.823529</td>      <td>0.092892</td>      <td>0.145928</td>    </tr>    <tr>      <th>D061620 (n=5)</th>      <td>6.942857</td>      <td>0.008415</td>      <td>0.024155</td>    </tr>    <tr>      <th>D062320 (n=8)</th>      <td>2.823529</td>      <td>0.092892</td>      <td>0.145928</td>    </tr>    <tr>      <th>D070720 (n=8)</th>      <td>9.275735</td>      <td>0.002322</td>      <td>0.011366</td>    </tr>    <tr>      <th>D071420 (n=8)</th>      <td>9.275735</td>      <td>0.002322</td>      <td>0.011366</td>    </tr>    <tr>      <th>D072120 (n=9)</th>      <td>10.703704</td>      <td>0.001069</td>      <td>0.009645</td>    </tr>    <tr>      <th>D072820 (n=9)</th>      <td>12.000000</td>      <td>0.000532</td>      <td>0.009645</td>    </tr>    <tr>      <th>D080420 (n=8)</th>      <td>9.926471</td>      <td>0.001629</td>      <td>0.010043</td>    </tr>    <tr>      <th>D081120 (n=9)</th>      <td>12.000000</td>      <td>0.000532</td>      <td>0.009645</td>    </tr>    <tr>      <th rowspan="22" valign="top">D041020 (n=9)</th>      <th>D041420 (n=8)</th>      <td>0.037037</td>      <td>0.847390</td>      <td>0.888115</td>    </tr>    <tr>      <th>D041820 (n=7)</th>      <td>0.137255</td>      <td>0.711025</td>      <td>0.767116</td>    </tr>    <tr>      <th>D042220 (n=9)</th>      <td>0.235867</td>      <td>0.627207</td>      <td>0.692758</td>    </tr>    <tr>      <th>D042620 (n=6)</th>      <td>1.125000</td>      <td>0.288844</td>      <td>0.371029</td>    </tr>    <tr>      <th>D043020 (n=6)</th>      <td>0.000000</td>      <td>1.000000</td>      <td>1.000000</td>    </tr>    <tr>      <th>D050420 (n=7)</th>      <td>1.750700</td>      <td>0.185789</td>      <td>0.260216</td>    </tr>    <tr>      <th>D050820 (n=8)</th>      <td>0.453704</td>      <td>0.500581</td>      <td>0.576164</td>    </tr>    <tr>      <th>D051220 (n=8)</th>      <td>2.083333</td>      <td>0.148915</td>      <td>0.218440</td>    </tr>    <tr>      <th>D051620 (n=7)</th>      <td>4.260504</td>      <td>0.039008</td>      <td>0.074954</td>    </tr>    <tr>      <th>D052020 (n=7)</th>      <td>1.235294</td>      <td>0.266380</td>      <td>0.345032</td>    </tr>    <tr>      <th>D052420 (n=7)</th>      <td>2.691877</td>      <td>0.100861</td>      <td>0.156857</td>    </tr>    <tr>      <th>D052820 (n=7)</th>      <td>2.042017</td>      <td>0.153007</td>      <td>0.221696</td>    </tr>    <tr>      <th>D060220 (n=6)</th>      <td>2.347222</td>      <td>0.125506</td>      <td>0.190721</td>    </tr>    <tr>      <th>D060920 (n=8)</th>      <td>4.481481</td>      <td>0.034264</td>      <td>0.072034</td>    </tr>    <tr>      <th>D061620 (n=5)</th>      <td>7.471111</td>      <td>0.006270</td>      <td>0.019699</td>    </tr>    <tr>      <th>D062320 (n=8)</th>      <td>3.342593</td>      <td>0.067508</td>      <td>0.113966</td>    </tr>    <tr>      <th>D070720 (n=8)</th>      <td>9.481481</td>      <td>0.002076</td>      <td>0.010967</td>    </tr>    <tr>      <th>D071420 (n=8)</th>      <td>10.083333</td>      <td>0.001496</td>      <td>0.010043</td>    </tr>    <tr>      <th>D072120 (n=9)</th>      <td>11.557505</td>      <td>0.000675</td>      <td>0.009645</td>    </tr>    <tr>      <th>D072820 (n=9)</th>      <td>12.789474</td>      <td>0.000349</td>      <td>0.009645</td>    </tr>    <tr>      <th>D080420 (n=8)</th>      <td>10.703704</td>      <td>0.001069</td>      <td>0.009645</td>    </tr>    <tr>      <th>D081120 (n=9)</th>      <td>12.789474</td>      <td>0.000349</td>      <td>0.009645</td>    </tr>    <tr>      <th rowspan="21" valign="top">D041420 (n=8)</th>      <th>D041820 (n=7)</th>      <td>0.013393</td>      <td>0.907869</td>      <td>0.938131</td>    </tr>    <tr>      <th>D042220 (n=9)</th>      <td>0.592593</td>      <td>0.441418</td>      <td>0.524960</td>    </tr>    <tr>      <th>D042620 (n=6)</th>      <td>0.600000</td>      <td>0.438578</td>      <td>0.522920</td>    </tr>    <tr>      <th>D043020 (n=6)</th>      <td>0.600000</td>      <td>0.438578</td>      <td>0.522920</td>    </tr>    <tr>      <th>D050420 (n=7)</th>      <td>1.339286</td>      <td>0.247160</td>      <td>0.324211</td>    </tr>    <tr>      <th>D050820 (n=8)</th>      <td>0.044118</td>      <td>0.833635</td>      <td>0.881001</td>    </tr>    <tr>      <th>D051220 (n=8)</th>      <td>1.588235</td>      <td>0.207578</td>      <td>0.287274</td>    </tr>    <tr>      <th>D051620 (n=7)</th>      <td>3.428571</td>      <td>0.064078</td>      <td>0.110766</td>    </tr>    <tr>      <th>D052020 (n=7)</th>      <td>1.339286</td>      <td>0.247160</td>      <td>0.324211</td>    </tr>    <tr>      <th>D052420 (n=7)</th>      <td>2.263393</td>      <td>0.132464</td>      <td>0.196791</td>    </tr>    <tr>      <th>D052820 (n=7)</th>      <td>1.084821</td>      <td>0.297621</td>      <td>0.377095</td>    </tr>    <tr>      <th>D060220 (n=6)</th>      <td>1.666667</td>      <td>0.196706</td>      <td>0.273857</td>    </tr>    <tr>      <th>D060920 (n=8)</th>      <td>4.411765</td>      <td>0.035692</td>      <td>0.072034</td>    </tr>    <tr>      <th>D061620 (n=5)</th>      <td>8.571429</td>      <td>0.003415</td>      <td>0.013457</td>    </tr>    <tr>      <th>D062320 (n=8)</th>      <td>3.573529</td>      <td>0.058707</td>      <td>0.103015</td>    </tr>    <tr>      <th>D070720 (n=8)</th>      <td>9.926471</td>      <td>0.001629</td>      <td>0.010043</td>    </tr>    <tr>      <th>D071420 (n=8)</th>      <td>9.926471</td>      <td>0.001629</td>      <td>0.010043</td>    </tr>    <tr>      <th>D072120 (n=9)</th>      <td>10.703704</td>      <td>0.001069</td>      <td>0.009645</td>    </tr>    <tr>      <th>D072820 (n=9)</th>      <td>12.000000</td>      <td>0.000532</td>      <td>0.009645</td>    </tr>    <tr>      <th>D080420 (n=8)</th>      <td>9.926471</td>      <td>0.001629</td>      <td>0.010043</td>    </tr>    <tr>      <th>D081120 (n=9)</th>      <td>12.000000</td>      <td>0.000532</td>      <td>0.009645</td>    </tr>    <tr>      <th rowspan="20" valign="top">D041820 (n=7)</th>      <th>D042220 (n=9)</th>      <td>0.630252</td>      <td>0.427263</td>      <td>0.512055</td>    </tr>    <tr>      <th>D042620 (n=6)</th>      <td>0.081633</td>      <td>0.775097</td>      <td>0.824760</td>    </tr>    <tr>      <th>D043020 (n=6)</th>      <td>0.326531</td>      <td>0.567709</td>      <td>0.634579</td>    </tr>    <tr>      <th>D050420 (n=7)</th>      <td>0.918367</td>      <td>0.337904</td>      <td>0.423519</td>    </tr>    <tr>      <th>D050820 (n=8)</th>      <td>0.013393</td>      <td>0.907869</td>      <td>0.938131</td>    </tr>    <tr>      <th>D051220 (n=8)</th>      <td>0.656250</td>      <td>0.417887</td>      <td>0.502112</td>    </tr>    <tr>      <th>D051620 (n=7)</th>      <td>2.159184</td>      <td>0.141720</td>      <td>0.209206</td>    </tr>    <tr>      <th>D052020 (n=7)</th>      <td>0.689796</td>      <td>0.406234</td>      <td>0.493208</td>    </tr>    <tr>      <th>D052420 (n=7)</th>      <td>1.179592</td>      <td>0.277439</td>      <td>0.357366</td>    </tr>    <tr>      <th>D052820 (n=7)</th>      <td>0.330612</td>      <td>0.565299</td>      <td>0.634579</td>    </tr>    <tr>      <th>D060220 (n=6)</th>      <td>1.306122</td>      <td>0.253098</td>      <td>0.329665</td>    </tr>    <tr>      <th>D060920 (n=8)</th>      <td>2.263393</td>      <td>0.132464</td>      <td>0.196791</td>    </tr>    <tr>      <th>D061620 (n=5)</th>      <td>4.120879</td>      <td>0.042357</td>      <td>0.078159</td>    </tr>    <tr>      <th>D062320 (n=8)</th>      <td>2.263393</td>      <td>0.132464</td>      <td>0.196791</td>    </tr>    <tr>      <th>D070720 (n=8)</th>      <td>7.714286</td>      <td>0.005479</td>      <td>0.017815</td>    </tr>    <tr>      <th>D071420 (n=8)</th>      <td>8.370536</td>      <td>0.003814</td>      <td>0.014074</td>    </tr>    <tr>      <th>D072120 (n=9)</th>      <td>7.868347</td>      <td>0.005031</td>      <td>0.017075</td>    </tr>    <tr>      <th>D072820 (n=9)</th>      <td>10.422969</td>      <td>0.001245</td>      <td>0.009645</td>    </tr>    <tr>      <th>D080420 (n=8)</th>      <td>7.084821</td>      <td>0.007774</td>      <td>0.022735</td>    </tr>    <tr>      <th>D081120 (n=9)</th>      <td>8.473389</td>      <td>0.003604</td>      <td>0.013965</td>    </tr>    <tr>      <th rowspan="19" valign="top">D042220 (n=9)</th>      <th>D042620 (n=6)</th>      <td>2.000000</td>      <td>0.157299</td>      <td>0.225753</td>    </tr>    <tr>      <th>D043020 (n=6)</th>      <td>0.500000</td>      <td>0.479500</td>      <td>0.558816</td>    </tr>    <tr>      <th>D050420 (n=7)</th>      <td>3.050420</td>      <td>0.080716</td>      <td>0.131695</td>    </tr>    <tr>      <th>D050820 (n=8)</th>      <td>1.333333</td>      <td>0.248213</td>      <td>0.324211</td>    </tr>    <tr>      <th>D051220 (n=8)</th>      <td>3.342593</td>      <td>0.067508</td>      <td>0.113966</td>    </tr>    <tr>      <th>D051620 (n=7)</th>      <td>5.179272</td>      <td>0.022858</td>      <td>0.052618</td>    </tr>    <tr>      <th>D052020 (n=7)</th>      <td>2.042017</td>      <td>0.153007</td>      <td>0.221696</td>    </tr>    <tr>      <th>D052420 (n=7)</th>      <td>3.431373</td>      <td>0.063969</td>      <td>0.110766</td>    </tr>    <tr>      <th>D052820 (n=7)</th>      <td>2.691877</td>      <td>0.100861</td>      <td>0.156857</td>    </tr>    <tr>      <th>D060220 (n=6)</th>      <td>4.013889</td>      <td>0.045127</td>      <td>0.082006</td>    </tr>    <tr>      <th>D060920 (n=8)</th>      <td>4.898148</td>      <td>0.026886</td>      <td>0.060105</td>    </tr>    <tr>      <th>D061620 (n=5)</th>      <td>7.471111</td>      <td>0.006270</td>      <td>0.019699</td>    </tr>    <tr>      <th>D062320 (n=8)</th>      <td>4.083333</td>      <td>0.043308</td>      <td>0.079598</td>    </tr>    <tr>      <th>D070720 (n=8)</th>      <td>10.083333</td>      <td>0.001496</td>      <td>0.010043</td>    </tr>    <tr>      <th>D071420 (n=8)</th>      <td>10.083333</td>      <td>0.001496</td>      <td>0.010043</td>    </tr>    <tr>      <th>D072120 (n=9)</th>      <td>12.165692</td>      <td>0.000487</td>      <td>0.009645</td>    </tr>    <tr>      <th>D072820 (n=9)</th>      <td>12.789474</td>      <td>0.000349</td>      <td>0.009645</td>    </tr>    <tr>      <th>D080420 (n=8)</th>      <td>10.703704</td>      <td>0.001069</td>      <td>0.009645</td>    </tr>    <tr>      <th>D081120 (n=9)</th>      <td>12.789474</td>      <td>0.000349</td>      <td>0.009645</td>    </tr>    <tr>      <th rowspan="18" valign="top">D042620 (n=6)</th>      <th>D043020 (n=6)</th>      <td>1.256410</td>      <td>0.262332</td>      <td>0.340738</td>    </tr>    <tr>      <th>D050420 (n=7)</th>      <td>0.000000</td>      <td>1.000000</td>      <td>1.000000</td>    </tr>    <tr>      <th>D050820 (n=8)</th>      <td>0.266667</td>      <td>0.605577</td>      <td>0.670460</td>    </tr>    <tr>      <th>D051220 (n=8)</th>      <td>0.016667</td>      <td>0.897279</td>      <td>0.933411</td>    </tr>    <tr>      <th>D051620 (n=7)</th>      <td>0.326531</td>      <td>0.567709</td>      <td>0.634579</td>    </tr>    <tr>      <th>D052020 (n=7)</th>      <td>0.020408</td>      <td>0.886403</td>      <td>0.924165</td>    </tr>    <tr>      <th>D052420 (n=7)</th>      <td>0.326531</td>      <td>0.567709</td>      <td>0.634579</td>    </tr>    <tr>      <th>D052820 (n=7)</th>      <td>0.000000</td>      <td>1.000000</td>      <td>1.000000</td>    </tr>    <tr>      <th>D060220 (n=6)</th>      <td>0.230769</td>      <td>0.630954</td>      <td>0.695246</td>    </tr>    <tr>      <th>D060920 (n=8)</th>      <td>1.350000</td>      <td>0.245278</td>      <td>0.324211</td>    </tr>    <tr>      <th>D061620 (n=5)</th>      <td>3.333333</td>      <td>0.067889</td>      <td>0.113966</td>    </tr>    <tr>      <th>D062320 (n=8)</th>      <td>1.350000</td>      <td>0.245278</td>      <td>0.324211</td>    </tr>    <tr>      <th>D070720 (n=8)</th>      <td>6.016667</td>      <td>0.014171</td>      <td>0.035958</td>    </tr>    <tr>      <th>D071420 (n=8)</th>      <td>6.666667</td>      <td>0.009823</td>      <td>0.027029</td>    </tr>    <tr>      <th>D072120 (n=9)</th>      <td>6.722222</td>      <td>0.009522</td>      <td>0.026673</td>    </tr>    <tr>      <th>D072820 (n=9)</th>      <td>9.388889</td>      <td>0.002183</td>      <td>0.011155</td>    </tr>    <tr>      <th>D080420 (n=8)</th>      <td>5.400000</td>      <td>0.020137</td>      <td>0.047053</td>    </tr>    <tr>      <th>D081120 (n=9)</th>      <td>7.347222</td>      <td>0.006717</td>      <td>0.020413</td>    </tr>    <tr>      <th rowspan="17" valign="top">D043020 (n=6)</th>      <th>D050420 (n=7)</th>      <td>2.938776</td>      <td>0.086476</td>      <td>0.138184</td>    </tr>    <tr>      <th>D050820 (n=8)</th>      <td>0.816667</td>      <td>0.366157</td>      <td>0.452827</td>    </tr>    <tr>      <th>D051220 (n=8)</th>      <td>3.266667</td>      <td>0.070701</td>      <td>0.117835</td>    </tr>    <tr>      <th>D051620 (n=7)</th>      <td>5.897959</td>      <td>0.015158</td>      <td>0.037493</td>    </tr>    <tr>      <th>D052020 (n=7)</th>      <td>2.938776</td>      <td>0.086476</td>      <td>0.138184</td>    </tr>    <tr>      <th>D052420 (n=7)</th>      <td>2.938776</td>      <td>0.086476</td>      <td>0.138184</td>    </tr>    <tr>      <th>D052820 (n=7)</th>      <td>2.938776</td>      <td>0.086476</td>      <td>0.138184</td>    </tr>    <tr>      <th>D060220 (n=6)</th>      <td>3.102564</td>      <td>0.078169</td>      <td>0.128896</td>    </tr>    <tr>      <th>D060920 (n=8)</th>      <td>4.266667</td>      <td>0.038867</td>      <td>0.074954</td>    </tr>    <tr>      <th>D061620 (n=5)</th>      <td>7.500000</td>      <td>0.006170</td>      <td>0.019699</td>    </tr>    <tr>      <th>D062320 (n=8)</th>      <td>3.266667</td>      <td>0.070701</td>      <td>0.117835</td>    </tr>    <tr>      <th>D070720 (n=8)</th>      <td>8.816667</td>      <td>0.002985</td>      <td>0.012393</td>    </tr>    <tr>      <th>D071420 (n=8)</th>      <td>8.816667</td>      <td>0.002985</td>      <td>0.012393</td>    </tr>    <tr>      <th>D072120 (n=9)</th>      <td>9.388889</td>      <td>0.002183</td>      <td>0.011155</td>    </tr>    <tr>      <th>D072820 (n=9)</th>      <td>10.125000</td>      <td>0.001463</td>      <td>0.010043</td>    </tr>    <tr>      <th>D080420 (n=8)</th>      <td>8.816667</td>      <td>0.002985</td>      <td>0.012393</td>    </tr>    <tr>      <th>D081120 (n=9)</th>      <td>10.125000</td>      <td>0.001463</td>      <td>0.010043</td>    </tr>    <tr>      <th rowspan="16" valign="top">D050420 (n=7)</th>      <th>D050820 (n=8)</th>      <td>0.482143</td>      <td>0.487453</td>      <td>0.565251</td>    </tr>    <tr>      <th>D051220 (n=8)</th>      <td>0.000000</td>      <td>1.000000</td>      <td>1.000000</td>    </tr>    <tr>      <th>D051620 (n=7)</th>      <td>0.493878</td>      <td>0.482203</td>      <td>0.560561</td>    </tr>    <tr>      <th>D052020 (n=7)</th>      <td>0.036735</td>      <td>0.848006</td>      <td>0.888115</td>    </tr>    <tr>      <th>D052420 (n=7)</th>      <td>0.689796</td>      <td>0.406234</td>      <td>0.493208</td>    </tr>    <tr>      <th>D052820 (n=7)</th>      <td>0.004082</td>      <td>0.949060</td>      <td>0.967791</td>    </tr>    <tr>      <th>D060220 (n=6)</th>      <td>0.183673</td>      <td>0.668235</td>      <td>0.729412</td>    </tr>    <tr>      <th>D060920 (n=8)</th>      <td>3.013393</td>      <td>0.082579</td>      <td>0.134264</td>    </tr>    <tr>      <th>D061620 (n=5)</th>      <td>8.076923</td>      <td>0.004483</td>      <td>0.015756</td>    </tr>    <tr>      <th>D062320 (n=8)</th>      <td>2.263393</td>      <td>0.132464</td>      <td>0.196791</td>    </tr>    <tr>      <th>D070720 (n=8)</th>      <td>8.370536</td>      <td>0.003814</td>      <td>0.014074</td>    </tr>    <tr>      <th>D071420 (n=8)</th>      <td>7.714286</td>      <td>0.005479</td>      <td>0.017815</td>    </tr>    <tr>      <th>D072120 (n=9)</th>      <td>9.100840</td>      <td>0.002555</td>      <td>0.011733</td>    </tr>    <tr>      <th>D072820 (n=9)</th>      <td>11.117647</td>      <td>0.000855</td>      <td>0.009645</td>    </tr>    <tr>      <th>D080420 (n=8)</th>      <td>8.370536</td>      <td>0.003814</td>      <td>0.014074</td>    </tr>    <tr>      <th>D081120 (n=9)</th>      <td>11.117647</td>      <td>0.000855</td>      <td>0.009645</td>    </tr>    <tr>      <th rowspan="15" valign="top">D050820 (n=8)</th>      <th>D051220 (n=8)</th>      <td>0.540441</td>      <td>0.462250</td>      <td>0.542793</td>    </tr>    <tr>      <th>D051620 (n=7)</th>      <td>1.928571</td>      <td>0.164915</td>      <td>0.234512</td>    </tr>    <tr>      <th>D052020 (n=7)</th>      <td>0.334821</td>      <td>0.562834</td>      <td>0.634579</td>    </tr>    <tr>      <th>D052420 (n=7)</th>      <td>1.339286</td>      <td>0.247160</td>      <td>0.324211</td>    </tr>    <tr>      <th>D052820 (n=7)</th>      <td>0.656250</td>      <td>0.417887</td>      <td>0.502112</td>    </tr>    <tr>      <th>D060220 (n=6)</th>      <td>1.350000</td>      <td>0.245278</td>      <td>0.324211</td>    </tr>    <tr>      <th>D060920 (n=8)</th>      <td>2.823529</td>      <td>0.092892</td>      <td>0.145928</td>    </tr>    <tr>      <th>D061620 (n=5)</th>      <td>6.942857</td>      <td>0.008415</td>      <td>0.024155</td>    </tr>    <tr>      <th>D062320 (n=8)</th>      <td>2.823529</td>      <td>0.092892</td>      <td>0.145928</td>    </tr>    <tr>      <th>D070720 (n=8)</th>      <td>8.647059</td>      <td>0.003276</td>      <td>0.013132</td>    </tr>    <tr>      <th>D071420 (n=8)</th>      <td>8.647059</td>      <td>0.003276</td>      <td>0.013132</td>    </tr>    <tr>      <th>D072120 (n=9)</th>      <td>10.703704</td>      <td>0.001069</td>      <td>0.009645</td>    </tr>    <tr>      <th>D072820 (n=9)</th>      <td>12.000000</td>      <td>0.000532</td>      <td>0.009645</td>    </tr>    <tr>      <th>D080420 (n=8)</th>      <td>9.926471</td>      <td>0.001629</td>      <td>0.010043</td>    </tr>    <tr>      <th>D081120 (n=9)</th>      <td>12.000000</td>      <td>0.000532</td>      <td>0.009645</td>    </tr>    <tr>      <th rowspan="14" valign="top">D051220 (n=8)</th>      <th>D051620 (n=7)</th>      <td>0.857143</td>      <td>0.354539</td>      <td>0.440804</td>    </tr>    <tr>      <th>D052020 (n=7)</th>      <td>0.013393</td>      <td>0.907869</td>      <td>0.938131</td>    </tr>    <tr>      <th>D052420 (n=7)</th>      <td>0.214286</td>      <td>0.643429</td>      <td>0.703987</td>    </tr>    <tr>      <th>D052820 (n=7)</th>      <td>0.053571</td>      <td>0.816961</td>      <td>0.867322</td>    </tr>    <tr>      <th>D060220 (n=6)</th>      <td>0.416667</td>      <td>0.518605</td>      <td>0.593969</td>    </tr>    <tr>      <th>D060920 (n=8)</th>      <td>1.334559</td>      <td>0.247996</td>      <td>0.324211</td>    </tr>    <tr>      <th>D061620 (n=5)</th>      <td>5.485714</td>      <td>0.019172</td>      <td>0.045955</td>    </tr>    <tr>      <th>D062320 (n=8)</th>      <td>1.334559</td>      <td>0.247996</td>      <td>0.324211</td>    </tr>    <tr>      <th>D070720 (n=8)</th>      <td>8.040441</td>      <td>0.004574</td>      <td>0.015756</td>    </tr>    <tr>      <th>D071420 (n=8)</th>      <td>8.040441</td>      <td>0.004574</td>      <td>0.015756</td>    </tr>    <tr>      <th>D072120 (n=9)</th>      <td>10.703704</td>      <td>0.001069</td>      <td>0.009645</td>    </tr>    <tr>      <th>D072820 (n=9)</th>      <td>12.000000</td>      <td>0.000532</td>      <td>0.009645</td>    </tr>    <tr>      <th>D080420 (n=8)</th>      <td>8.647059</td>      <td>0.003276</td>      <td>0.013132</td>    </tr>    <tr>      <th>D081120 (n=9)</th>      <td>11.342593</td>      <td>0.000757</td>      <td>0.009645</td>    </tr>    <tr>      <th rowspan="13" valign="top">D051620 (n=7)</th>      <th>D052020 (n=7)</th>      <td>0.330612</td>      <td>0.565299</td>      <td>0.634579</td>    </tr>    <tr>      <th>D052420 (n=7)</th>      <td>0.004082</td>      <td>0.949060</td>      <td>0.967791</td>    </tr>    <tr>      <th>D052820 (n=7)</th>      <td>1.179592</td>      <td>0.277439</td>      <td>0.357366</td>    </tr>    <tr>      <th>D060220 (n=6)</th>      <td>0.081633</td>      <td>0.775097</td>      <td>0.824760</td>    </tr>    <tr>      <th>D060920 (n=8)</th>      <td>1.084821</td>      <td>0.297621</td>      <td>0.377095</td>    </tr>    <tr>      <th>D061620 (n=5)</th>      <td>6.336264</td>      <td>0.011829</td>      <td>0.031432</td>    </tr>    <tr>      <th>D062320 (n=8)</th>      <td>1.084821</td>      <td>0.297621</td>      <td>0.377095</td>    </tr>    <tr>      <th>D070720 (n=8)</th>      <td>6.482143</td>      <td>0.010896</td>      <td>0.029458</td>    </tr>    <tr>      <th>D071420 (n=8)</th>      <td>7.084821</td>      <td>0.007774</td>      <td>0.022735</td>    </tr>    <tr>      <th>D072120 (n=9)</th>      <td>7.285714</td>      <td>0.006951</td>      <td>0.020987</td>    </tr>    <tr>      <th>D072820 (n=9)</th>      <td>11.117647</td>      <td>0.000855</td>      <td>0.009645</td>    </tr>    <tr>      <th>D080420 (n=8)</th>      <td>5.906250</td>      <td>0.015087</td>      <td>0.037493</td>    </tr>    <tr>      <th>D081120 (n=9)</th>      <td>9.750700</td>      <td>0.001793</td>      <td>0.010043</td>    </tr>    <tr>      <th rowspan="12" valign="top">D052020 (n=7)</th>      <th>D052420 (n=7)</th>      <td>0.330612</td>      <td>0.565299</td>      <td>0.634579</td>    </tr>    <tr>      <th>D052820 (n=7)</th>      <td>0.004082</td>      <td>0.949060</td>      <td>0.967791</td>    </tr>    <tr>      <th>D060220 (n=6)</th>      <td>0.326531</td>      <td>0.567709</td>      <td>0.634579</td>    </tr>    <tr>      <th>D060920 (n=8)</th>      <td>2.263393</td>      <td>0.132464</td>      <td>0.196791</td>    </tr>    <tr>      <th>D061620 (n=5)</th>      <td>6.336264</td>      <td>0.011829</td>      <td>0.031432</td>    </tr>    <tr>      <th>D062320 (n=8)</th>      <td>2.263393</td>      <td>0.132464</td>      <td>0.196791</td>    </tr>    <tr>      <th>D070720 (n=8)</th>      <td>9.053571</td>      <td>0.002622</td>      <td>0.011733</td>    </tr>    <tr>      <th>D071420 (n=8)</th>      <td>7.714286</td>      <td>0.005479</td>      <td>0.017815</td>    </tr>    <tr>      <th>D072120 (n=9)</th>      <td>9.750700</td>      <td>0.001793</td>      <td>0.010043</td>    </tr>    <tr>      <th>D072820 (n=9)</th>      <td>11.117647</td>      <td>0.000855</td>      <td>0.009645</td>    </tr>    <tr>      <th>D080420 (n=8)</th>      <td>9.053571</td>      <td>0.002622</td>      <td>0.011733</td>    </tr>    <tr>      <th>D081120 (n=9)</th>      <td>11.117647</td>      <td>0.000855</td>      <td>0.009645</td>    </tr>    <tr>      <th rowspan="11" valign="top">D052420 (n=7)</th>      <th>D052820 (n=7)</th>      <td>0.036735</td>      <td>0.848006</td>      <td>0.888115</td>    </tr>    <tr>      <th>D060220 (n=6)</th>      <td>0.081633</td>      <td>0.775097</td>      <td>0.824760</td>    </tr>    <tr>      <th>D060920 (n=8)</th>      <td>0.656250</td>      <td>0.417887</td>      <td>0.502112</td>    </tr>    <tr>      <th>D061620 (n=5)</th>      <td>4.120879</td>      <td>0.042357</td>      <td>0.078159</td>    </tr>    <tr>      <th>D062320 (n=8)</th>      <td>0.656250</td>      <td>0.417887</td>      <td>0.502112</td>    </tr>    <tr>      <th>D070720 (n=8)</th>      <td>6.482143</td>      <td>0.010896</td>      <td>0.029458</td>    </tr>    <tr>      <th>D071420 (n=8)</th>      <td>5.906250</td>      <td>0.015087</td>      <td>0.037493</td>    </tr>    <tr>      <th>D072120 (n=9)</th>      <td>8.473389</td>      <td>0.003604</td>      <td>0.013965</td>    </tr>    <tr>      <th>D072820 (n=9)</th>      <td>11.117647</td>      <td>0.000855</td>      <td>0.009645</td>    </tr>    <tr>      <th>D080420 (n=8)</th>      <td>7.084821</td>      <td>0.007774</td>      <td>0.022735</td>    </tr>    <tr>      <th>D081120 (n=9)</th>      <td>10.422969</td>      <td>0.001245</td>      <td>0.009645</td>    </tr>    <tr>      <th rowspan="10" valign="top">D052820 (n=7)</th>      <th>D060220 (n=6)</th>      <td>0.510204</td>      <td>0.475051</td>      <td>0.556419</td>    </tr>    <tr>      <th>D060920 (n=8)</th>      <td>0.857143</td>      <td>0.354539</td>      <td>0.440804</td>    </tr>    <tr>      <th>D061620 (n=5)</th>      <td>4.806593</td>      <td>0.028351</td>      <td>0.062777</td>    </tr>    <tr>      <th>D062320 (n=8)</th>      <td>1.084821</td>      <td>0.297621</td>      <td>0.377095</td>    </tr>    <tr>      <th>D070720 (n=8)</th>      <td>7.084821</td>      <td>0.007774</td>      <td>0.022735</td>    </tr>    <tr>      <th>D071420 (n=8)</th>      <td>7.084821</td>      <td>0.007774</td>      <td>0.022735</td>    </tr>    <tr>      <th>D072120 (n=9)</th>      <td>9.750700</td>      <td>0.001793</td>      <td>0.010043</td>    </tr>    <tr>      <th>D072820 (n=9)</th>      <td>11.117647</td>      <td>0.000855</td>      <td>0.009645</td>    </tr>    <tr>      <th>D080420 (n=8)</th>      <td>8.370536</td>      <td>0.003814</td>      <td>0.014074</td>    </tr>    <tr>      <th>D081120 (n=9)</th>      <td>10.422969</td>      <td>0.001245</td>      <td>0.009645</td>    </tr>    <tr>      <th rowspan="9" valign="top">D060220 (n=6)</th>      <th>D060920 (n=8)</th>      <td>1.066667</td>      <td>0.301700</td>      <td>0.381224</td>    </tr>    <tr>      <th>D061620 (n=5)</th>      <td>3.333333</td>      <td>0.067889</td>      <td>0.113966</td>    </tr>    <tr>      <th>D062320 (n=8)</th>      <td>1.350000</td>      <td>0.245278</td>      <td>0.324211</td>    </tr>    <tr>      <th>D070720 (n=8)</th>      <td>5.400000</td>      <td>0.020137</td>      <td>0.047053</td>    </tr>    <tr>      <th>D071420 (n=8)</th>      <td>6.016667</td>      <td>0.014171</td>      <td>0.035958</td>    </tr>    <tr>      <th>D072120 (n=9)</th>      <td>6.722222</td>      <td>0.009522</td>      <td>0.026673</td>    </tr>    <tr>      <th>D072820 (n=9)</th>      <td>9.388889</td>      <td>0.002183</td>      <td>0.011155</td>    </tr>    <tr>      <th>D080420 (n=8)</th>      <td>6.016667</td>      <td>0.014171</td>      <td>0.035958</td>    </tr>    <tr>      <th>D081120 (n=9)</th>      <td>7.347222</td>      <td>0.006717</td>      <td>0.020413</td>    </tr>    <tr>      <th rowspan="8" valign="top">D060920 (n=8)</th>      <th>D061620 (n=5)</th>      <td>1.050000</td>      <td>0.305507</td>      <td>0.384989</td>    </tr>    <tr>      <th>D062320 (n=8)</th>      <td>0.000000</td>      <td>1.000000</td>      <td>1.000000</td>    </tr>    <tr>      <th>D070720 (n=8)</th>      <td>2.481618</td>      <td>0.115184</td>      <td>0.176767</td>    </tr>    <tr>      <th>D071420 (n=8)</th>      <td>4.411765</td>      <td>0.035692</td>      <td>0.072034</td>    </tr>    <tr>      <th>D072120 (n=9)</th>      <td>4.481481</td>      <td>0.034264</td>      <td>0.072034</td>    </tr>    <tr>      <th>D072820 (n=9)</th>      <td>8.898148</td>      <td>0.002855</td>      <td>0.012291</td>    </tr>    <tr>      <th>D080420 (n=8)</th>      <td>4.411765</td>      <td>0.035692</td>      <td>0.072034</td>    </tr>    <tr>      <th>D081120 (n=9)</th>      <td>6.750000</td>      <td>0.009375</td>      <td>0.026581</td>    </tr>    <tr>      <th rowspan="7" valign="top">D061620 (n=5)</th>      <th>D062320 (n=8)</th>      <td>0.021429</td>      <td>0.883617</td>      <td>0.923331</td>    </tr>    <tr>      <th>D070720 (n=8)</th>      <td>1.735714</td>      <td>0.187683</td>      <td>0.262080</td>    </tr>    <tr>      <th>D071420 (n=8)</th>      <td>3.085714</td>      <td>0.078983</td>      <td>0.129339</td>    </tr>    <tr>      <th>D072120 (n=9)</th>      <td>1.960000</td>      <td>0.161513</td>      <td>0.231088</td>    </tr>    <tr>      <th>D072820 (n=9)</th>      <td>7.471111</td>      <td>0.006270</td>      <td>0.019699</td>    </tr>    <tr>      <th>D080420 (n=8)</th>      <td>0.771429</td>      <td>0.379775</td>      <td>0.465951</td>    </tr>    <tr>      <th>D081120 (n=9)</th>      <td>2.777778</td>      <td>0.095581</td>      <td>0.149647</td>    </tr>    <tr>      <th rowspan="6" valign="top">D062320 (n=8)</th>      <th>D070720 (n=8)</th>      <td>2.481618</td>      <td>0.115184</td>      <td>0.176767</td>    </tr>    <tr>      <th>D071420 (n=8)</th>      <td>5.834559</td>      <td>0.015714</td>      <td>0.038662</td>    </tr>    <tr>      <th>D072120 (n=9)</th>      <td>3.342593</td>      <td>0.067508</td>      <td>0.113966</td>    </tr>    <tr>      <th>D072820 (n=9)</th>      <td>8.333333</td>      <td>0.003892</td>      <td>0.014252</td>    </tr>    <tr>      <th>D080420 (n=8)</th>      <td>3.187500</td>      <td>0.074203</td>      <td>0.122792</td>    </tr>    <tr>      <th>D081120 (n=9)</th>      <td>4.898148</td>      <td>0.026886</td>      <td>0.060105</td>    </tr>    <tr>      <th rowspan="5" valign="top">D070720 (n=8)</th>      <th>D071420 (n=8)</th>      <td>0.540441</td>      <td>0.462250</td>      <td>0.542793</td>    </tr>    <tr>      <th>D072120 (n=9)</th>      <td>0.009259</td>      <td>0.923342</td>      <td>0.947801</td>    </tr>    <tr>      <th>D072820 (n=9)</th>      <td>3.703704</td>      <td>0.054292</td>      <td>0.095628</td>    </tr>    <tr>      <th>D080420 (n=8)</th>      <td>0.705882</td>      <td>0.400814</td>      <td>0.489183</td>    </tr>    <tr>      <th>D081120 (n=9)</th>      <td>0.083333</td>      <td>0.772830</td>      <td>0.824760</td>    </tr>    <tr>      <th rowspan="4" valign="top">D071420 (n=8)</th>      <th>D072120 (n=9)</th>      <td>0.453704</td>      <td>0.500581</td>      <td>0.576164</td>    </tr>    <tr>      <th>D072820 (n=9)</th>      <td>0.453704</td>      <td>0.500581</td>      <td>0.576164</td>    </tr>    <tr>      <th>D080420 (n=8)</th>      <td>0.540441</td>      <td>0.462250</td>      <td>0.542793</td>    </tr>    <tr>      <th>D081120 (n=9)</th>      <td>0.333333</td>      <td>0.563703</td>      <td>0.634579</td>    </tr>    <tr>      <th rowspan="3" valign="top">D072120 (n=9)</th>      <th>D072820 (n=9)</th>      <td>1.873294</td>      <td>0.171098</td>      <td>0.241826</td>    </tr>    <tr>      <th>D080420 (n=8)</th>      <td>0.083333</td>      <td>0.772830</td>      <td>0.824760</td>    </tr>    <tr>      <th>D081120 (n=9)</th>      <td>0.001949</td>      <td>0.964784</td>      <td>0.979530</td>    </tr>    <tr>      <th rowspan="2" valign="top">D072820 (n=9)</th>      <th>D080420 (n=8)</th>      <td>0.009259</td>      <td>0.923342</td>      <td>0.947801</td>    </tr>    <tr>      <th>D081120 (n=9)</th>      <td>2.122807</td>      <td>0.145120</td>      <td>0.213547</td>    </tr>    <tr>      <th>D080420 (n=8)</th>      <th>D081120 (n=9)</th>      <td>0.000000</td>      <td>1.000000</td>      <td>1.000000</td>    </tr>  </tbody></table>','kruskal-wallis-pairwise-Day.csv', 'faith_pd');
