# Supplementary material for: Stability and volatility shape the gut bacteriome and Kazachstania slooffiae dynamics in preweaning, nursery and adult pigs
Source: Sci Rep. 2022 Sep 5;12:15080. doi: 10.1038/s41598-022-19093-9 (PMC9445069; doi:10.1038/s41598-022-19093-9)
Supplement: Supplementary file 6 — Supplementary Information 6. [file 41598_2022_19093_MOESM6_ESM.qzv › e603e5a8-895e-4d18-85d2-00b0ea7affd8/data/kruskal-wallis-pairwise-Sex.csv]

Group 1	Group 2	H	p-value	q-value
F (n=121)	M (n=104)	0.6417757624515161	0.4230684984823271	0.4230684984823271
