# Supplementary material for: Stability and volatility shape the gut bacteriome and Kazachstania slooffiae dynamics in preweaning, nursery and adult pigs
Source: Sci Rep. 2022 Sep 5;12:15080. doi: 10.1038/s41598-022-19093-9 (PMC9445069; doi:10.1038/s41598-022-19093-9)
Supplement: Supplementary file 6 — Supplementary Information 6. [file 41598_2022_19093_MOESM6_ESM.qzv › e603e5a8-895e-4d18-85d2-00b0ea7affd8/data/column-Sex.jsonp]

load_data('Sex',{"name":null,"index":["F (n=121)","M (n=104)"],"data":[[8.4976740395,6.6656812075,13.9144710535,11.3445027045,12.7390001055,6.8413435815,17.5354378705,12.9803183395,10.8618589855,16.5606409115,17.6385435585,15.3118252555,15.2761093605,16.4910313165,17.6108787165,17.7592249915,20.4238605915,23.1156583935,20.0853389355,17.0176815005,17.1615268935,22.0287591285,14.0555633315,21.8238772155,20.5455499865,20.0117366375,17.2767479985,22.3415712945,18.1222465015,24.1725611445,13.8890347435,19.7104699765,18.2335241625,21.946330986,20.6941345535,17.9518739445,21.3585963585,17.8215395905,26.2193698525,13.5467961135,21.1198605785,24.5186101205,11.0767897715,18.4274392825,21.2887658455,17.5839351035,26.0949243115,16.9564910135,19.4580840705,20.6219482925,19.8111805375,17.8218332245,21.2890711575,22.3047963795,23.2000831325,24.2396496885,17.6786906695,21.9649134835,22.3554889205,22.0319357035,21.5576174115,21.3151053245,24.7398171605,18.9095321605,21.3058080085,22.9455645705,22.2598982485,23.6077136945,20.4994269375,17.5066343335,23.6696637725,17.0774889345,21.7397606675,24.4221445365,19.8608006905,18.7970677155,20.4255753335,22.4204975755,21.7662592445,19.6177610185,22.0176933075,23.3261935375,24.0905359425,28.2561560795,16.6832629045,23.3732527435,25.8260853995,22.4262855435,13.5939884615,24.0086052015,19.2877062445,27.0653173925,21.9053046945,23.7922223455,28.1563525965,26.2580129935,28.4049273315,28.3431406105,28.5792804265,21.6993352725,27.8337749715,27.6378122655,24.7929911145,31.2858043485,25.0682927355,25.9273423545,28.1275983995,25.6739035195,28.1818123645,26.4638561645,27.7080435775,30.7521710815,29.7416099225,30.0113708785,24.9701282365,24.5581764415,25.0300286105,27.1409671985,27.5620396745,25.7093482575,25.7698146885],[5.7569408875,4.9584264495,8.7316700865,8.6456070755,16.4898370575,19.1219501235,11.8942280025,9.2053341005,17.8808190875,19.0237901555,18.8058136665,20.2602596625,20.6178539175,22.1106869225,21.4834118575,17.6852981205,19.6889109245,14.6615824165,24.1954450885,20.6163047035,24.3797705435,14.9294047035,22.2524658715,18.9786020005,20.0589892515,14.1319198165,22.9716621805,22.8824511595,20.3112259625,12.5898175255,22.6102586065,19.6545493875,20.8483073675,17.3607302605,22.0492787995,15.3614360115,19.6155295785,15.8862438305,23.2282653555,22.0822669855,19.6648735815,16.7906717595,22.3308097245,20.0918993075,22.9937084155,17.6545358885,21.7219539825,20.3321022185,20.1482140485,17.1886955755,18.9409046305,21.6912484125,24.2924560715,19.8634422855,20.7032101465,20.4608428175,24.6955069705,23.0235909965,25.3749830165,21.6571132095,21.0227433965,21.8101425925,21.7575627355,19.7626883735,22.9398407205,24.7248367875,23.6384897745,22.0042602985,20.8801698165,24.7660897795,24.4915536545,26.261200328,21.3516119525,19.8773551185,25.2346731405,24.0136628895,24.3505150565,26.0603677115,25.4303031555,23.7437971415,24.1560799005,26.6314045305,27.5374442645,27.9642670215,27.7286409575,24.9471710955,27.7095061615,24.2243377955,27.9496725925,28.6749223185,27.3216337945,22.2418958765,30.2190638175,27.5089281615,29.2265491235,28.4943191735,28.6485069985,28.4180760435,24.7759189575,28.8794150065,22.025541826,27.704070932,28.9982411105,28.8969660175]]},{"initial": 225, "filtered": 225},{"H": 0.6417757624515161, "p": 0.4230684984823271},'<table border="0" class="dataframe table table-striped table-hover">  <thead>    <tr style="text-align: right;">      <th></th>      <th></th>      <th>H</th>      <th>p-value</th>      <th>q-value</th>    </tr>    <tr>      <th>Group 1</th>      <th>Group 2</th>      <th></th>      <th></th>      <th></th>    </tr>  </thead>  <tbody>    <tr>      <th>F (n=121)</th>      <th>M (n=104)</th>      <td>0.641776</td>      <td>0.423068</td>      <td>0.423068</td>    </tr>  </tbody></table>','kruskal-wallis-pairwise-Sex.csv', 'faith_pd');
