# Supplementary material for: Stability and volatility shape the gut bacteriome and Kazachstania slooffiae dynamics in preweaning, nursery and adult pigs
Source: Sci Rep. 2022 Sep 5;12:15080. doi: 10.1038/s41598-022-19093-9 (PMC9445069; doi:10.1038/s41598-022-19093-9)
Supplement: Supplementary file 6 — Supplementary Information 6. [file 41598_2022_19093_MOESM6_ESM.qzv › e603e5a8-895e-4d18-85d2-00b0ea7affd8/data/kruskal-wallis-pairwise-PigNumber.csv]

Group 1	Group 2	H	p-value	q-value
pig-1 (n=21)	pig-10 (n=25)	0.6479027355623259	0.4208635057292306	0.7014391762153843
pig-1 (n=21)	pig-2 (n=24)	1.095238095238102	0.2953135235535278	0.5777873286916849
pig-1 (n=21)	pig-3 (n=23)	2.744099378881998	0.09761406232973428	0.45250393806213957
pig-1 (n=21)	pig-4 (n=4)	0.445054945054963	0.5046926853028899	0.7570390279543349
pig-1 (n=21)	pig-5 (n=28)	0.9800000000000182	0.3221988061625742	0.6041227615548266
pig-1 (n=21)	pig-6 (n=25)	4.911975683890574	0.026671117534836326	0.4000667630225449
pig-1 (n=21)	pig-7 (n=26)	2.93040293040292	0.08692579519702351	0.45250393806213957
pig-1 (n=21)	pig-8 (n=26)	3.960164835164818	0.046589141039511194	0.4193022693556008
pig-1 (n=21)	pig-9 (n=23)	1.3527950310558765	0.24479007946915693	0.5777873286916849
pig-10 (n=25)	pig-2 (n=24)	0.07839999999998781	0.7794775048884223	0.880942393220826
pig-10 (n=25)	pig-3 (n=23)	0.5367524401064543	0.4637817455817139	0.7331292759868347
pig-10 (n=25)	pig-4 (n=4)	2.1159999999999997	0.14576681181310833	0.5045774255069135
pig-10 (n=25)	pig-5 (n=28)	0.0012698412698455286	0.9715735338274971	0.9936547505053948
pig-10 (n=25)	pig-6 (n=25)	2.261176470588225	0.13265325186910565	0.49744969450914617
pig-10 (n=25)	pig-7 (n=26)	0.7842603550296019	0.37584133054428404	0.6504946105574148
pig-10 (n=25)	pig-8 (n=26)	1.1943195266272255	0.2744599849978675	0.5777873286916849
pig-10 (n=25)	pig-9 (n=23)	0.13043478260868824	0.7179816667337842	0.8685340547210343
pig-2 (n=24)	pig-3 (n=23)	0.3061594202898448	0.5800465368133819	0.7889401151823298
pig-2 (n=24)	pig-4 (n=4)	1.7241379310344769	0.18916127259520493	0.5629684068234091
pig-2 (n=24)	pig-5 (n=28)	0.07580862533689015	0.7830599050851786	0.880942393220826
pig-2 (n=24)	pig-6 (n=25)	1.1663999999999817	0.2801421801775388	0.5777873286916849
pig-2 (n=24)	pig-7 (n=26)	0.5162141779788953	0.4724610889692935	0.7331292759868347
pig-2 (n=24)	pig-8 (n=26)	1.4966063348416014	0.2211942719822534	0.5777873286916849
pig-2 (n=24)	pig-9 (n=23)	0.0	1.0	1.0
pig-3 (n=23)	pig-4 (n=4)	2.683229813664596	0.10140986253562898	0.45250393806213957
pig-3 (n=23)	pig-5 (n=28)	0.8256091734352822	0.3635452629644156	0.6504946105574148
pig-3 (n=23)	pig-6 (n=25)	0.23520851818989286	0.6276883987640006	0.8070279412680008
pig-3 (n=23)	pig-7 (n=26)	0.006421404682242837	0.9361309459690573	0.9836384556454952
pig-3 (n=23)	pig-8 (n=26)	0.1159866220735637	0.7334287573199845	0.8685340547210343
pig-3 (n=23)	pig-9 (n=23)	0.3389373768249868	0.5604432312423303	0.788123293934527
pig-4 (n=4)	pig-5 (n=28)	2.5454545454545467	0.110612073748523	0.45250393806213957
pig-4 (n=4)	pig-6 (n=25)	5.1839999999999975	0.022795786973538942	0.4000667630225449
pig-4 (n=4)	pig-7 (n=26)	4.053349875930522	0.04408378374132101	0.4193022693556008
pig-4 (n=4)	pig-8 (n=26)	5.374689826302728	0.02043097344671506	0.4000667630225449
pig-4 (n=4)	pig-9 (n=23)	1.6816770186335361	0.19470176515923956	0.5629684068234091
pig-5 (n=28)	pig-6 (n=25)	2.6288888888889232	0.10493512406984525	0.45250393806213957
pig-5 (n=28)	pig-7 (n=26)	1.6411588411588411	0.20016654464832326	0.5629684068234091
pig-5 (n=28)	pig-8 (n=26)	3.4312687312687444	0.06397293813107867	0.45250393806213957
pig-5 (n=28)	pig-9 (n=23)	0.2809364548495239	0.5960880870266492	0.7889401151823298
pig-6 (n=25)	pig-7 (n=26)	0.1420118343195611	0.7062891119569055	0.8685340547210343
pig-6 (n=25)	pig-8 (n=26)	0.005680473372791539	0.9399211909501399	0.9836384556454952
pig-6 (n=25)	pig-9 (n=23)	1.2650576752440088	0.2606959084002747	0.5777873286916849
pig-7 (n=26)	pig-8 (n=26)	0.04052696215251217	0.8404537639692675	0.922449253137001
pig-7 (n=26)	pig-9 (n=23)	0.3856856187290987	0.534575986993201	0.7759974004740015
pig-8 (n=26)	pig-9 (n=23)	1.1273578595317701	0.2883396146613193	0.5777873286916849
