# Supplementary material for: Stability and volatility shape the gut bacteriome and Kazachstania slooffiae dynamics in preweaning, nursery and adult pigs
Source: Sci Rep. 2022 Sep 5;12:15080. doi: 10.1038/s41598-022-19093-9 (PMC9445069; doi:10.1038/s41598-022-19093-9)
Supplement: Supplementary file 6 — Supplementary Information 6. [file 41598_2022_19093_MOESM6_ESM.qzv › e603e5a8-895e-4d18-85d2-00b0ea7affd8/data/column-PigNumber.jsonp]

load_data('PigNumber',{"name":null,"index":["pig-1 (n=21)","pig-10 (n=25)","pig-2 (n=24)","pig-3 (n=23)","pig-4 (n=4)","pig-5 (n=28)","pig-6 (n=25)","pig-7 (n=26)","pig-8 (n=26)","pig-9 (n=23)"],"data":[[13.9144710535,17.5354378705,10.8618589855,20.4238605915,22.0287591285,20.0117366375,13.8890347435,13.5467961135,11.0767897715,16.9564910135,21.5576174115,17.0774889345,18.7970677155,24.0905359425,23.3732527435,13.5939884615,23.7922223455,24.7929911145,25.6739035195,29.7416099225,27.1409671985],[5.7569408875,8.7316700865,18.8058136665,21.4834118575,24.1954450885,14.9294047035,14.1319198165,12.5898175255,17.3607302605,15.8862438305,20.0918993075,20.3321022185,21.6912484125,24.6955069705,21.6571132095,23.6384897745,24.4915536545,21.3516119525,24.3505150565,23.7437971415,24.9471710955,28.6749223185,27.5089281615,28.4180760435,22.025541826],[4.9584264495,19.1219501235,9.2053341005,24.3797705435,18.9786020005,22.8824511595,19.6545493875,15.3614360115,16.7906717595,17.6545358885,17.1886955755,19.8634422855,20.4608428175,21.8101425925,22.9398407205,20.8801698165,25.2346731405,26.0603677115,26.6314045305,24.2243377955,22.2418958765,28.4943191735,28.8794150065,28.9982411105],[11.3445027045,15.2761093605,23.1156583935,14.0555633315,17.2767479985,19.7104699765,17.9518739445,18.4274392825,17.6786906695,21.3151053245,21.3058080085,20.4994269375,21.7397606675,21.7662592445,28.2561560795,25.8260853995,24.0086052015,28.1563525965,28.5792804265,31.2858043485,28.1818123645,30.0113708785,27.5620396745],[11.8942280025,17.8808190875,20.6178539175,19.6889109245],[12.7390001055,16.5606409115,16.4910313165,20.0853389355,21.8238772155,22.3415712945,18.2335241625,21.3585963585,21.1198605785,21.2887658455,19.4580840705,17.8218332245,22.3047963795,21.9649134835,24.7398171605,22.9455645705,17.5066343335,24.4221445365,20.4255753335,19.6177610185,16.6832629045,19.2877062445,26.2580129935,21.6993352725,25.0682927355,26.4638561645,24.9701282365,25.7093482575],[16.4898370575,19.0237901555,22.1106869225,14.6615824165,20.0589892515,20.3112259625,20.8483073675,19.6155295785,22.0822669855,22.3308097245,21.7219539825,18.9409046305,20.7032101465,25.3749830165,21.7575627355,24.7248367875,24.7660897795,24.0136628895,25.4303031555,27.5374442645,27.7286409575,27.9496725925,30.2190638175,28.6485069985,28.8969660175],[6.6656812075,12.9803183395,15.3118252555,17.7592249915,17.1615268935,20.5455499865,24.1725611445,20.6941345535,26.2193698525,24.5186101205,26.0949243115,19.8111805375,21.2890711575,24.2396496885,22.0319357035,23.6077136945,19.8608006905,22.4204975755,23.3261935375,22.4262855435,21.9053046945,28.3431406105,27.6378122655,28.1275983995,30.7521710815,25.0300286105],[8.6456070755,20.2602596625,17.6852981205,20.6163047035,22.2524658715,22.9716621805,22.6102586065,22.0492787995,23.2282653555,19.6648735815,22.9937084155,20.1482140485,24.2924560715,23.0235909965,21.0227433965,19.7626883735,22.0042602985,26.261200328,19.8773551185,24.1560799005,27.9642670215,27.7095061615,27.3216337945,29.2265491235,24.7759189575,27.704070932],[8.4976740395,6.8413435815,17.6385435585,17.6108787165,17.0176815005,18.1222465015,21.946330986,17.8215395905,17.5839351035,20.6219482925,23.2000831325,22.3554889205,18.9095321605,22.2598982485,23.6696637725,22.0176933075,27.0653173925,28.4049273315,27.8337749715,25.9273423545,27.7080435775,24.5581764415,25.7698146885]]},{"initial": 225, "filtered": 225},{"H": 12.01136744995847, "p": 0.2126692211742428},'<table border="0" class="dataframe table table-striped table-hover">  <thead>    <tr style="text-align: right;">      <th></th>      <th></th>      <th>H</th>      <th>p-value</th>      <th>q-value</th>    </tr>    <tr>      <th>Group 1</th>      <th>Group 2</th>      <th></th>      <th></th>      <th></th>    </tr>  </thead>  <tbody>    <tr>      <th rowspan="9" valign="top">pig-1 (n=21)</th>      <th>pig-10 (n=25)</th>      <td>0.647903</td>      <td>0.420864</td>      <td>0.701439</td>    </tr>    <tr>      <th>pig-2 (n=24)</th>      <td>1.095238</td>      <td>0.295314</td>      <td>0.577787</td>    </tr>    <tr>      <th>pig-3 (n=23)</th>      <td>2.744099</td>      <td>0.097614</td>      <td>0.452504</td>    </tr>    <tr>      <th>pig-4 (n=4)</th>      <td>0.445055</td>      <td>0.504693</td>      <td>0.757039</td>    </tr>    <tr>      <th>pig-5 (n=28)</th>      <td>0.980000</td>      <td>0.322199</td>      <td>0.604123</td>    </tr>    <tr>      <th>pig-6 (n=25)</th>      <td>4.911976</td>      <td>0.026671</td>      <td>0.400067</td>    </tr>    <tr>      <th>pig-7 (n=26)</th>      <td>2.930403</td>      <td>0.086926</td>      <td>0.452504</td>    </tr>    <tr>      <th>pig-8 (n=26)</th>      <td>3.960165</td>      <td>0.046589</td>      <td>0.419302</td>    </tr>    <tr>      <th>pig-9 (n=23)</th>      <td>1.352795</td>      <td>0.244790</td>      <td>0.577787</td>    </tr>    <tr>      <th rowspan="8" valign="top">pig-10 (n=25)</th>      <th>pig-2 (n=24)</th>      <td>0.078400</td>      <td>0.779478</td>      <td>0.880942</td>    </tr>    <tr>      <th>pig-3 (n=23)</th>      <td>0.536752</td>      <td>0.463782</td>      <td>0.733129</td>    </tr>    <tr>      <th>pig-4 (n=4)</th>      <td>2.116000</td>      <td>0.145767</td>      <td>0.504577</td>    </tr>    <tr>      <th>pig-5 (n=28)</th>      <td>0.001270</td>      <td>0.971574</td>      <td>0.993655</td>    </tr>    <tr>      <th>pig-6 (n=25)</th>      <td>2.261176</td>      <td>0.132653</td>      <td>0.497450</td>    </tr>    <tr>      <th>pig-7 (n=26)</th>      <td>0.784260</td>      <td>0.375841</td>      <td>0.650495</td>    </tr>    <tr>      <th>pig-8 (n=26)</th>      <td>1.194320</td>      <td>0.274460</td>      <td>0.577787</td>    </tr>    <tr>      <th>pig-9 (n=23)</th>      <td>0.130435</td>      <td>0.717982</td>      <td>0.868534</td>    </tr>    <tr>      <th rowspan="7" valign="top">pig-2 (n=24)</th>      <th>pig-3 (n=23)</th>      <td>0.306159</td>      <td>0.580047</td>      <td>0.788940</td>    </tr>    <tr>      <th>pig-4 (n=4)</th>      <td>1.724138</td>      <td>0.189161</td>      <td>0.562968</td>    </tr>    <tr>      <th>pig-5 (n=28)</th>      <td>0.075809</td>      <td>0.783060</td>      <td>0.880942</td>    </tr>    <tr>      <th>pig-6 (n=25)</th>      <td>1.166400</td>      <td>0.280142</td>      <td>0.577787</td>    </tr>    <tr>      <th>pig-7 (n=26)</th>      <td>0.516214</td>      <td>0.472461</td>      <td>0.733129</td>    </tr>    <tr>      <th>pig-8 (n=26)</th>      <td>1.496606</td>      <td>0.221194</td>      <td>0.577787</td>    </tr>    <tr>      <th>pig-9 (n=23)</th>      <td>0.000000</td>      <td>1.000000</td>      <td>1.000000</td>    </tr>    <tr>      <th rowspan="6" valign="top">pig-3 (n=23)</th>      <th>pig-4 (n=4)</th>      <td>2.683230</td>      <td>0.101410</td>      <td>0.452504</td>    </tr>    <tr>      <th>pig-5 (n=28)</th>      <td>0.825609</td>      <td>0.363545</td>      <td>0.650495</td>    </tr>    <tr>      <th>pig-6 (n=25)</th>      <td>0.235209</td>      <td>0.627688</td>      <td>0.807028</td>    </tr>    <tr>      <th>pig-7 (n=26)</th>      <td>0.006421</td>      <td>0.936131</td>      <td>0.983638</td>    </tr>    <tr>      <th>pig-8 (n=26)</th>      <td>0.115987</td>      <td>0.733429</td>      <td>0.868534</td>    </tr>    <tr>      <th>pig-9 (n=23)</th>      <td>0.338937</td>      <td>0.560443</td>      <td>0.788123</td>    </tr>    <tr>      <th rowspan="5" valign="top">pig-4 (n=4)</th>      <th>pig-5 (n=28)</th>      <td>2.545455</td>      <td>0.110612</td>      <td>0.452504</td>    </tr>    <tr>      <th>pig-6 (n=25)</th>      <td>5.184000</td>      <td>0.022796</td>      <td>0.400067</td>    </tr>    <tr>      <th>pig-7 (n=26)</th>      <td>4.053350</td>      <td>0.044084</td>      <td>0.419302</td>    </tr>    <tr>      <th>pig-8 (n=26)</th>      <td>5.374690</td>      <td>0.020431</td>      <td>0.400067</td>    </tr>    <tr>      <th>pig-9 (n=23)</th>      <td>1.681677</td>      <td>0.194702</td>      <td>0.562968</td>    </tr>    <tr>      <th rowspan="4" valign="top">pig-5 (n=28)</th>      <th>pig-6 (n=25)</th>      <td>2.628889</td>      <td>0.104935</td>      <td>0.452504</td>    </tr>    <tr>      <th>pig-7 (n=26)</th>      <td>1.641159</td>      <td>0.200167</td>      <td>0.562968</td>    </tr>    <tr>      <th>pig-8 (n=26)</th>      <td>3.431269</td>      <td>0.063973</td>      <td>0.452504</td>    </tr>    <tr>      <th>pig-9 (n=23)</th>      <td>0.280936</td>      <td>0.596088</td>      <td>0.788940</td>    </tr>    <tr>      <th rowspan="3" valign="top">pig-6 (n=25)</th>      <th>pig-7 (n=26)</th>      <td>0.142012</td>      <td>0.706289</td>      <td>0.868534</td>    </tr>    <tr>      <th>pig-8 (n=26)</th>      <td>0.005680</td>      <td>0.939921</td>      <td>0.983638</td>    </tr>    <tr>      <th>pig-9 (n=23)</th>      <td>1.265058</td>      <td>0.260696</td>      <td>0.577787</td>    </tr>    <tr>      <th rowspan="2" valign="top">pig-7 (n=26)</th>      <th>pig-8 (n=26)</th>      <td>0.040527</td>      <td>0.840454</td>      <td>0.922449</td>    </tr>    <tr>      <th>pig-9 (n=23)</th>      <td>0.385686</td>      <td>0.534576</td>      <td>0.775997</td>    </tr>    <tr>      <th>pig-8 (n=26)</th>      <th>pig-9 (n=23)</th>      <td>1.127358</td>      <td>0.288340</td>      <td>0.577787</td>    </tr>  </tbody></table>','kruskal-wallis-pairwise-PigNumber.csv', 'faith_pd');
