# Supplementary material for: Stability and volatility shape the gut bacteriome and Kazachstania slooffiae dynamics in preweaning, nursery and adult pigs
Source: Sci Rep. 2022 Sep 5;12:15080. doi: 10.1038/s41598-022-19093-9 (PMC9445069; doi:10.1038/s41598-022-19093-9)
Supplement: Supplementary file 6 — Supplementary Information 6. [file 41598_2022_19093_MOESM6_ESM.qzv › e603e5a8-895e-4d18-85d2-00b0ea7affd8/data/kruskal-wallis-pairwise-Litter_Number.csv]

Group 1	Group 2	H	p-value	q-value
K1 (n=45)	K2 (n=27)	0.616438356164366	0.4323739025432193	0.6728700184076695
K1 (n=45)	K3 (n=53)	1.805844609618191	0.17900751303418175	0.6408063912080637
K1 (n=45)	K4 (n=52)	3.900000000000034	0.0482861076766806	0.482861076766806
K1 (n=45)	K5 (n=48)	0.306382978723434	0.579908262310098	0.7248853278876224
K2 (n=27)	K3 (n=53)	0.16152910422653122	0.6877525921334866	0.7641695468149851
K2 (n=27)	K4 (n=52)	0.9042735042734762	0.3416384061970986	0.6728700184076695
K2 (n=27)	K5 (n=48)	0.04873294346978696	0.8252828980151728	0.8252828980151728
K3 (n=53)	K4 (n=52)	1.012501026918983	0.314304415066861	0.6728700184076695
K3 (n=53)	K5 (n=48)	0.5196078431372371	0.47100901288536856	0.6728700184076695
K4 (n=52)	K5 (n=48)	1.7003522467631456	0.1922419173624191	0.6408063912080637
