# Supplementary material for: Stability and volatility shape the gut bacteriome and Kazachstania slooffiae dynamics in preweaning, nursery and adult pigs
Source: Sci Rep. 2022 Sep 5;12:15080. doi: 10.1038/s41598-022-19093-9 (PMC9445069; doi:10.1038/s41598-022-19093-9)
Supplement: Supplementary file 6 — Supplementary Information 6. [file 41598_2022_19093_MOESM6_ESM.qzv › e603e5a8-895e-4d18-85d2-00b0ea7affd8/data/column-Litter_Number.jsonp]

load_data('Litter_Number',{"name":null,"index":["K1 (n=45)","K2 (n=27)","K3 (n=53)","K4 (n=52)","K5 (n=48)"],"data":[[13.9144710535,4.9584264495,17.5354378705,10.8618589855,19.1219501235,9.2053341005,20.4238605915,22.0287591285,20.0117366375,24.3797705435,13.8890347435,18.9786020005,22.8824511595,13.5467961135,19.6545493875,11.0767897715,15.3614360115,16.9564910135,16.7906717595,17.6545358885,17.1886955755,21.5576174115,19.8634422855,20.4608428175,21.8101425925,17.0774889345,22.9398407205,18.7970677155,20.8801698165,24.0905359425,25.2346731405,23.3732527435,26.0603677115,13.5939884615,26.6314045305,23.7922223455,24.2243377955,24.7929911145,22.2418958765,25.6739035195,28.4943191735,29.7416099225,28.8794150065,27.1409671985,28.9982411105],[11.3445027045,11.8942280025,15.2761093605,17.8808190875,23.1156583935,20.6178539175,14.0555633315,19.6889109245,17.2767479985,19.7104699765,17.9518739445,18.4274392825,17.6786906695,21.3151053245,21.3058080085,20.4994269375,21.7397606675,21.7662592445,28.2561560795,25.8260853995,24.0086052015,28.1563525965,28.5792804265,31.2858043485,28.1818123645,30.0113708785,27.5620396745],[12.7390001055,16.4898370575,16.5606409115,16.4910313165,19.0237901555,20.0853389355,22.1106869225,21.8238772155,14.6615824165,22.3415712945,18.2335241625,20.0589892515,21.3585963585,20.3112259625,21.1198605785,20.8483073675,21.2887658455,19.6155295785,19.4580840705,22.0822669855,17.8218332245,22.3308097245,22.3047963795,21.7219539825,21.9649134835,18.9409046305,24.7398171605,20.7032101465,22.9455645705,25.3749830165,17.5066343335,21.7575627355,24.4221445365,24.7248367875,20.4255753335,24.7660897795,19.6177610185,16.6832629045,24.0136628895,25.4303031555,19.2877062445,27.5374442645,26.2580129935,27.7286409575,21.6993352725,27.9496725925,25.0682927355,30.2190638175,26.4638561645,28.6485069985,24.9701282365,25.7093482575,28.8969660175],[6.6656812075,8.6456070755,12.9803183395,15.3118252555,17.7592249915,20.2602596625,17.1615268935,17.6852981205,20.5455499865,20.6163047035,24.1725611445,22.2524658715,20.6941345535,22.9716621805,26.2193698525,22.6102586065,24.5186101205,22.0492787995,26.0949243115,23.2282653555,19.8111805375,19.6648735815,21.2890711575,22.9937084155,24.2396496885,20.1482140485,22.0319357035,24.2924560715,23.0235909965,23.6077136945,21.0227433965,19.7626883735,19.8608006905,22.0042602985,22.4204975755,26.261200328,23.3261935375,19.8773551185,22.4262855435,24.1560799005,21.9053046945,27.9642670215,28.3431406105,27.7095061615,27.6378122655,27.3216337945,28.1275983995,29.2265491235,30.7521710815,24.7759189575,25.0300286105,27.704070932],[8.4976740395,5.7569408875,6.8413435815,8.7316700865,17.6385435585,17.6108787165,18.8058136665,17.0176815005,21.4834118575,24.1954450885,18.1222465015,14.9294047035,21.946330986,14.1319198165,17.8215395905,12.5898175255,17.3607302605,17.5839351035,15.8862438305,20.6219482925,20.0918993075,23.2000831325,20.3321022185,22.3554889205,21.6912484125,18.9095321605,24.6955069705,22.2598982485,21.6571132095,23.6696637725,23.6384897745,24.4915536545,22.0176933075,21.3516119525,24.3505150565,23.7437971415,27.0653173925,28.4049273315,24.9471710955,27.8337749715,28.6749223185,25.9273423545,27.5089281615,27.7080435775,28.4180760435,24.5581764415,22.025541826,25.7698146885]]},{"initial": 225, "filtered": 225},{"H": 4.635103479043664, "p": 0.32682688351497663},'<table border="0" class="dataframe table table-striped table-hover">  <thead>    <tr style="text-align: right;">      <th></th>      <th></th>      <th>H</th>      <th>p-value</th>      <th>q-value</th>    </tr>    <tr>      <th>Group 1</th>      <th>Group 2</th>      <th></th>      <th></th>      <th></th>    </tr>  </thead>  <tbody>    <tr>      <th rowspan="4" valign="top">K1 (n=45)</th>      <th>K2 (n=27)</th>      <td>0.616438</td>      <td>0.432374</td>      <td>0.672870</td>    </tr>    <tr>      <th>K3 (n=53)</th>      <td>1.805845</td>      <td>0.179008</td>      <td>0.640806</td>    </tr>    <tr>      <th>K4 (n=52)</th>      <td>3.900000</td>      <td>0.048286</td>      <td>0.482861</td>    </tr>    <tr>      <th>K5 (n=48)</th>      <td>0.306383</td>      <td>0.579908</td>      <td>0.724885</td>    </tr>    <tr>      <th rowspan="3" valign="top">K2 (n=27)</th>      <th>K3 (n=53)</th>      <td>0.161529</td>      <td>0.687753</td>      <td>0.764170</td>    </tr>    <tr>      <th>K4 (n=52)</th>      <td>0.904274</td>      <td>0.341638</td>      <td>0.672870</td>    </tr>    <tr>      <th>K5 (n=48)</th>      <td>0.048733</td>      <td>0.825283</td>      <td>0.825283</td>    </tr>    <tr>      <th rowspan="2" valign="top">K3 (n=53)</th>      <th>K4 (n=52)</th>      <td>1.012501</td>      <td>0.314304</td>      <td>0.672870</td>    </tr>    <tr>      <th>K5 (n=48)</th>      <td>0.519608</td>      <td>0.471009</td>      <td>0.672870</td>    </tr>    <tr>      <th>K4 (n=52)</th>      <th>K5 (n=48)</th>      <td>1.700352</td>      <td>0.192242</td>      <td>0.640806</td>    </tr>  </tbody></table>','kruskal-wallis-pairwise-Litter_Number.csv', 'faith_pd');
