# Supplementary material for: Stability and volatility shape the gut bacteriome and Kazachstania slooffiae dynamics in preweaning, nursery and adult pigs
Source: Sci Rep. 2022 Sep 5;12:15080. doi: 10.1038/s41598-022-19093-9 (PMC9445069; doi:10.1038/s41598-022-19093-9)
Supplement: Supplementary file 6 — Supplementary Information 6. [file 41598_2022_19093_MOESM6_ESM.qzv › e603e5a8-895e-4d18-85d2-00b0ea7affd8/data/kruskal-wallis-pairwise-Stage.csv]

Group 1	Group 2	H	p-value	q-value
G (n=85)	N (n=114)	79.89141795665648	3.955609408292996e-19	1.186682822487899e-18
G (n=85)	P (n=26)	56.75778926955394	4.929344776052829e-14	7.394017164079244e-14
N (n=114)	P (n=26)	44.506417434748926	2.5352481679987282e-11	2.5352481679987282e-11
