# Supplementary material for: Stability and volatility shape the gut bacteriome and Kazachstania slooffiae dynamics in preweaning, nursery and adult pigs
Source: Sci Rep. 2022 Sep 5;12:15080. doi: 10.1038/s41598-022-19093-9 (PMC9445069; doi:10.1038/s41598-022-19093-9)
Supplement: Supplementary file 6 — Supplementary Information 6. [file 41598_2022_19093_MOESM6_ESM.qzv › e603e5a8-895e-4d18-85d2-00b0ea7affd8/data/column-Stage.jsonp]

load_data('Stage',{"name":null,"index":["G (n=85)","N (n=114)","P (n=26)"],"data":[[24.6955069705,19.8608006905,22.0042602985,18.7970677155,20.4255753335,20.8801698165,24.7660897795,24.4915536545,22.4204975755,26.261200328,21.7662592445,19.6177610185,22.0176933075,21.3516119525,23.3261935375,19.8773551185,24.0905359425,28.2561560795,16.6832629045,25.2346731405,24.0136628895,24.3505150565,23.3732527435,25.8260853995,26.0603677115,25.4303031555,23.7437971415,22.4262855435,24.1560799005,13.5939884615,24.0086052015,19.2877062445,26.6314045305,27.5374442645,27.0653173925,21.9053046945,27.9642670215,23.7922223455,28.1563525965,26.2580129935,27.7286409575,28.4049273315,24.9471710955,28.3431406105,27.7095061615,28.5792804265,21.6993352725,24.2243377955,27.9496725925,27.8337749715,28.6749223185,27.6378122655,27.3216337945,24.7929911145,31.2858043485,25.0682927355,22.2418958765,30.2190638175,25.9273423545,27.5089281615,28.1275983995,29.2265491235,25.6739035195,28.1818123645,26.4638561645,28.4943191735,28.6485069985,27.7080435775,28.4180760435,30.7521710815,24.7759189575,29.7416099225,30.0113708785,24.9701282365,28.8794150065,24.5581764415,22.025541826,25.0300286105,27.704070932,27.1409671985,27.5620396745,25.7093482575,28.9982411105,28.8969660175,25.7698146885],[17.7592249915,20.2602596625,20.4238605915,23.1156583935,20.0853389355,20.6178539175,22.1106869225,17.0176815005,21.4834118575,17.1615268935,17.6852981205,22.0287591285,14.0555633315,21.8238772155,19.6889109245,14.6615824165,24.1954450885,20.5455499865,20.6163047035,20.0117366375,17.2767479985,22.3415712945,24.3797705435,18.1222465015,14.9294047035,24.1725611445,22.2524658715,13.8890347435,19.7104699765,18.2335241625,18.9786020005,20.0589892515,21.946330986,14.1319198165,20.6941345535,22.9716621805,17.9518739445,21.3585963585,22.8824511595,20.3112259625,17.8215395905,12.5898175255,26.2193698525,22.6102586065,13.5467961135,21.1198605785,19.6545493875,20.8483073675,17.3607302605,24.5186101205,22.0492787995,11.0767897715,18.4274392825,21.2887658455,15.3614360115,19.6155295785,17.5839351035,15.8862438305,26.0949243115,23.2282653555,16.9564910135,19.4580840705,22.0822669855,20.6219482925,19.8111805375,19.6648735815,17.8218332245,16.7906717595,22.3308097245,20.0918993075,21.2890711575,22.9937084155,22.3047963795,17.6545358885,21.7219539825,23.2000831325,20.3321022185,24.2396496885,20.1482140485,17.6786906695,21.9649134835,17.1886955755,18.9409046305,22.3554889205,21.6912484125,22.0319357035,24.2924560715,21.5576174115,21.3151053245,24.7398171605,19.8634422855,20.7032101465,18.9095321605,20.4608428175,23.0235909965,21.3058080085,22.9455645705,25.3749830165,22.2598982485,21.6571132095,23.6077136945,21.0227433965,20.4994269375,17.5066343335,21.8101425925,21.7575627355,23.6696637725,19.7626883735,17.0774889345,21.7397606675,24.4221445365,22.9398407205,24.7248367875,23.6384897745],[8.4976740395,5.7569408875,6.6656812075,13.9144710535,11.3445027045,12.7390001055,4.9584264495,6.8413435815,8.7316700865,8.6456070755,17.5354378705,16.4898370575,12.9803183395,10.8618589855,16.5606409115,19.1219501235,11.8942280025,17.6385435585,15.3118252555,15.2761093605,16.4910313165,9.2053341005,17.8808190875,19.0237901555,17.6108787165,18.8058136665]]},{"initial": 225, "filtered": 225},{"H": 121.20374960653419, "p": 4.7966737433907395e-27},'<table border="0" class="dataframe table table-striped table-hover">  <thead>    <tr style="text-align: right;">      <th></th>      <th></th>      <th>H</th>      <th>p-value</th>      <th>q-value</th>    </tr>    <tr>      <th>Group 1</th>      <th>Group 2</th>      <th></th>      <th></th>      <th></th>    </tr>  </thead>  <tbody>    <tr>      <th rowspan="2" valign="top">G (n=85)</th>      <th>N (n=114)</th>      <td>79.891418</td>      <td>3.955609e-19</td>      <td>1.186683e-18</td>    </tr>    <tr>      <th>P (n=26)</th>      <td>56.757789</td>      <td>4.929345e-14</td>      <td>7.394017e-14</td>    </tr>    <tr>      <th>N (n=114)</th>      <th>P (n=26)</th>      <td>44.506417</td>      <td>2.535248e-11</td>      <td>2.535248e-11</td>    </tr>  </tbody></table>','kruskal-wallis-pairwise-Stage.csv', 'faith_pd');
