# Supplementary material for: Stability and volatility shape the gut bacteriome and Kazachstania slooffiae dynamics in preweaning, nursery and adult pigs
Source: Sci Rep. 2022 Sep 5;12:15080. doi: 10.1038/s41598-022-19093-9 (PMC9445069; doi:10.1038/s41598-022-19093-9)
Supplement: Supplementary file 6 — Supplementary Information 6. [file 41598_2022_19093_MOESM6_ESM.qzv › e603e5a8-895e-4d18-85d2-00b0ea7affd8/provenance/artifacts/f92a6fe8-322f-48be-a0b5-c51cb6d51f92/metadata.yaml]

uuid: f92a6fe8-322f-48be-a0b5-c51cb6d51f92
type: SampleData[AlphaDiversity] % Properties('phylogenetic')
format: AlphaDiversityDirectoryFormat
