# Supplementary material for: Stability and volatility shape the gut bacteriome and Kazachstania slooffiae dynamics in preweaning, nursery and adult pigs
Source: Sci Rep. 2022 Sep 5;12:15080. doi: 10.1038/s41598-022-19093-9 (PMC9445069; doi:10.1038/s41598-022-19093-9)
Supplement: Supplementary file 7 — Supplementary Information 7. [file 41598_2022_19093_MOESM7_ESM.qzv › 6f17b349-ef2e-4cb9-9341-c9bf26230f05/data/data.tsv]

id	SampleType	Day	Age	Sex	Farm	Inside_or_Outside	PigNumber	Litter_Number	Stage	DNA-ID	Description	Axis 1	Axis 2	Axis 3	Axis 4	Axis 5	Axis 6	Axis 7	Axis 8	Axis 9	Axis 10	Axis 11	Axis 12	Axis 13	Axis 14	Axis 15	Axis 16	Axis 17	Axis 18	Axis 19	Axis 20	Axis 21	Axis 22	Axis 23	Axis 24	Axis 25	Axis 26	Axis 27	Axis 28	Axis 29	Axis 30	Axis 31	Axis 32	Axis 33	Axis 34	Axis 35	Axis 36	Axis 37	Axis 38
#q2:types	categorical	categorical	numeric	categorical	categorical	categorical	categorical	categorical	categorical	categorical	categorical	numeric	numeric	numeric	numeric	numeric	numeric	numeric	numeric	numeric	numeric	numeric	numeric	numeric	numeric	numeric	numeric	numeric	numeric	numeric	numeric	numeric	numeric	numeric	numeric	numeric	numeric	numeric	numeric	numeric	numeric	numeric	numeric	numeric	numeric	numeric	numeric	numeric	numeric
F-030920-P2-F9-16S	F	D030920	2	F	KSU	In	pig-9	K5	P	LLS0009	NA	-0.477514436329003	-0.0225838438257513	0.0636118025001077	-0.148666610262754	-0.284587274046324	-0.203459549341366	-0.0437621390573751	-0.0878859885388216	-0.0314104361664187	0.0667879285768335	0.0641080481962472	-0.115942390464202	0.0247203457510177	0.106824567183233	0.193255524256323	-0.0472923342157303	-0.0391006146625832	0.0334688249419329	0.066711144599133	0.0516482165732747	0.0463374695710555	-0.0475008648993002	0.00278428169155955	0.080672027224597	-0.0197371859647213	0.0411175824048912	0.0182926744834343	0.00609947038961054	-0.028290302067239	0.00581536542160672	0.0351679194544816	0.0243291899237583	-0.0171035855102643	0.018110177881658	-0.00272048218838556	0.0262141175925896	0.0294177435432978	0.0341505579052204
F-030920-P2-M10-16S	F	D030920	2	M	KSU	In	pig-10	K5	P	LLS0010	NA	-0.531372619525713	-0.018330074552793	0.0775822416277972	-0.188858380908271	-0.330083072246619	-0.256980808746967	-0.0579130165515128	-0.176993230308127	0.00493026510515507	0.0276908413037672	0.0628469117076053	0.0297936269248266	0.00860728068632259	0.0344677729132555	0.0792293303188982	0.0303113111658425	0.0139781182960997	-0.0335636938188134	0.00189067789317861	-0.0250931138509574	0.124274963057967	0.108897067547452	0.0109976753506719	-0.0248642216362403	-0.0611718759319655	-0.0468281979795562	0.0809805144929073	-0.000830968738121285	0.0833475755208937	0.0405880979874743	0.021127257900052	-0.0111637197303862	0.0557885295645552	-0.0214048157958491	0.0464682177429871	-0.0315580615351844	-0.0562925103129981	0.0188066857967568
F-031320-P5-F1-16S	F	D031320	5	F	KSU	In	pig-1	K1	P	LLS0011	NA	-0.47802455822266	0.019919107876003	0.0801363452087456	-0.114667784897753	-0.136171385136912	-0.0690494036589821	-0.0562359334558341	-0.0828131232414158	0.00188239773211672	-0.0617759807819551	-0.0688749177037341	0.100770915955802	0.0103749320521448	-0.0693463165846573	-0.129335959047575	0.100954049576915	0.0818787423183821	-0.129348261461876	-0.0664997489717015	-0.115480606531267	0.0674516105666317	0.224087717370062	-0.0560702782336584	-0.208620620619696	-0.0814630282935936	-0.011889335312592	-0.0159649015813311	-0.0154527016368864	-0.0588396500870009	0.0336040881328686	-0.0122485984950452	-0.0448605987030695	0.0367777128764578	-0.0423156174073483	-0.0121481376638994	0.0170919517830584	0.043763765927262	-0.0477701623491532
F-031320-P5-M2-16S	F	D031320	5	M	KSU	In	pig-2	K1	P	LLS0012	NA	-0.538796239701223	-0.018069997688213	0.0813085692884325	-0.188933038989418	-0.299655411669256	-0.233147212829357	-0.0479175463345197	-0.166075963120138	-0.00293977419325078	0.0227135971371127	0.0463348197571352	0.0378092816694239	-0.00383856803059219	0.0185859006787697	0.0337881829423424	0.0389957031376858	0.0372194541779699	-0.0599937862643876	-0.00941325299633794	-0.0320362357484855	0.127528625406314	0.127189265386732	-0.0132444017280397	-0.046831191976848	-0.0670586425095776	-0.0278046499984906	0.081939532065371	-0.0154707627195507	0.0554295549588716	0.0317726895672327	-0.00444067707027302	-0.0255028425116314	0.0416498163799806	-0.017639698787238	0.0192483756821809	-0.0287899307156076	-0.0268160800335987	0.0154224697993651
F-031320-P5-F3-16S	F	D031320	5	F	KSU	In	pig-3	K2	P	LLS0013	NA	-0.499458235858102	0.00105140029393726	0.070263492097366	-0.166478880401245	-0.10921951171458	-0.0201844381162005	-0.00184253338889815	-0.117291707277455	0.000720216817544642	-0.055582986545351	-0.0524178811538355	0.1264614593229	-0.0411358209210821	-0.0866288449842743	-0.184048572906599	0.083945809761802	0.0289487029598847	0.00177992137237625	-0.00476960250705067	0.00221328146180082	-0.0513421821957807	-0.0581135920007295	0.0128840906319966	0.0802243778244414	0.0480730582549924	0.0773361770605592	-0.0774426300412045	0.00185623266029481	-0.0965604085200385	-0.0348037248918772	-0.0386934262393588	0.00927714843790038	-0.0681325152576788	0.036993013680996	-0.044513000977891	0.0325901485249707	0.0586224188198474	-0.0462138138848411
F-031320-P5-F5-16S	F	D031320	5	F	KSU	In	pig-5	K3	P	LLS0015	NA	-0.403300706037862	0.0232316912644137	0.143013756030162	0.0533108477783543	0.0434492001339921	-0.0218559867647679	0.0268747201489834	-0.211527556265636	-0.0449749806077863	-0.108940970774261	-0.0505909384512492	0.194371191646616	-0.0322135113193918	-0.00230628723375962	-0.0463612181902965	-0.108376891977168	0.131202757325134	-0.0522511508703893	-0.048998403462008	0.0892337283016055	-0.125097016491563	-0.0793823916596674	-0.0461764064787641	-0.0403331519067914	-0.00332892799354982	0.0834326075055335	0.0814986465971325	-0.00983885865848919	-0.0333265427242736	-0.017701242932683	-0.0605856096247646	-0.0344525442110526	-0.0217335781663844	-0.00598904865453955	-0.00884213623161689	-0.0855666872743779	0.0450507063174233	0.0454982520391094
F-031320-P4-F7-16S	F	D031320	4	F	KSU	In	pig-7	K4	P	LLS0017	NA	-0.447191722172961	-0.0203615981527837	0.0536681933890639	-0.141510046342655	-0.262373766130114	-0.204728708918724	-0.0346352738182331	-0.120217934794291	-0.0148885642608264	0.0680756970207985	0.0877828623752378	-0.096847706477072	0.0825585954752224	0.0156860781455772	0.327453316286443	-0.0536486953926889	-0.0856356717408895	0.0765579580093785	0.11226147303176	0.0191470776114219	-0.0139232681683812	-0.0395249078793882	0.0653112728053312	0.124042708011861	0.0194166936160325	-0.0398278501265562	-0.138434092306847	0.034993247927029	-0.0117536715232172	-0.0258560571604214	0.0593085816118125	-0.0133733347904748	0.0506144545056595	-0.0376327026228646	0.02919076679987	0.0404251796866819	-0.0174778521778992	-0.0309602148963242
F-031320-P6-F9-16S	F	D031320	6	F	KSU	In	pig-9	K5	P	LLS0019	NA	-0.489258430890584	-0.0336497255694355	0.0755352988709219	-0.159827351326691	-0.241422377234887	-0.199751971989251	-0.0794011731121234	-0.10930353740858	-0.0155337191481723	0.0621586267003585	0.0338766691071107	-0.0433165977168103	0.0329029317496529	0.0316846990345794	0.121694375733198	-0.0582761956004549	-0.0185085753955035	0.0479925062478883	0.0737447460593645	0.0291807893398496	-0.076334763904307	-0.0845809326817316	0.0552272107860823	0.10619168292657	0.073150319801145	0.0636933330681036	-0.0539490821648174	0.0209578848408901	-0.0364212610708917	-0.0641537530258431	-0.0544269081067841	0.0585670098443445	-0.0574017904075062	0.0669396392319066	-0.0703254622643996	-0.0267636787453929	0.0273301329842631	-0.0152417866625516
F-031320-P6-M10-16S	F	D031320	6	M	KSU	In	pig-10	K5	P	LLS0020	NA	-0.508692004237941	-0.0191749250089024	0.0706524183952976	-0.130642247019212	-0.123423528965424	-0.0294104263720296	-0.0246234072853647	-0.0258697353398529	0.00221974140447264	-0.0490875728983662	-0.0631192774185737	0.0860616477415992	-0.0296937742967256	-0.0687535978197877	-0.215067343300543	0.0141988048690431	0.0394749373763055	0.0117682153064668	-0.0726373100842884	-0.0292636029103378	-0.235859062025108	-0.0650332393135208	0.056837666376443	0.139981970719396	0.150389065948525	0.0373103273529003	-0.0853710496981539	0.0633405668603247	0.0373451966099223	-0.108924553329199	-0.0674344270729047	0.0657136416247081	-0.0610919634787747	0.0931367635435433	-0.0529387249245327	-0.0175383318427402	-0.0264136237630785	-0.0421090008794547
F-031720-P9-F1-16S	F	D031720	9	F	KSU	In	pig-1	K1	P	LLS0021	NA	-0.463653366960056	0.0374363695328614	0.0495871824883757	-0.0704000580329887	0.0504231839779828	0.0908250441016426	0.0286761746019966	0.0591147113476454	-0.0593095572951211	-0.0621512681612606	-0.0974874524337303	0.0296500896116192	0.0140376729381804	-0.15866604434578	-0.002370939762406	0.0365336557899196	-0.0238262398228156	0.00397593089548052	0.0257697652522685	-0.087160377771994	-0.0272426894201864	0.0542419715749622	0.0273626595999248	-0.0489287950283759	0.0267412833914711	-0.103030643989031	-0.264598416146521	0.0242725277845863	-0.093535131926459	0.0157157190202856	0.00667717102139947	-0.0401489497032347	0.109257538770353	-0.0918092519726547	-0.00612421590476319	0.0562620499157988	0.0216139830712945	-0.0586060040176749
F-031720-P9-M6-16S	F	D031720	9	M	KSU	In	pig-6	K3	P	LLS0026	NA	-0.552280388739569	0.0184294806115971	0.113913171863067	-0.112475029598994	-0.159684490300317	-0.105363368631413	-0.0101844076077344	-0.0257245672857555	-0.0845739838620844	0.00444150697790522	-0.0499869891526642	-0.062468749926831	-0.0554839611545557	0.0627233481005819	0.0432096766266235	0.00207739492040265	0.0930497150047714	-0.0396639497549456	0.0257652100543282	0.014704999006314	0.0889467133715991	-0.0508599817829374	-0.0355241551937299	-0.0325152462134703	-0.0130263127913799	0.0308236755607482	0.0157340475250938	-0.0137058418693785	-0.0869548430238671	0.00787533740511872	-0.078939067954452	0.0331181964099976	-0.00135663761814573	0.0167507986681552	-0.0290472131573233	-0.00542896341637836	0.0460723380061975	0.0233886580909459
F-031720-P8-M8-16S	F	D031720	8	M	KSU	In	pig-8	K4	P	LLS0028	NA	-0.582409799576629	-0.0143512844706965	0.0938050392168756	-0.179846904853251	-0.273920198032289	-0.159585573811797	-0.0328594703488809	-0.0423935484944243	-0.0772775495247665	0.0256306998443891	-0.0533170569202759	-0.127382079208977	-0.0477335045973876	0.0743311577100206	0.00698336811430148	0.00296506024659783	0.0232041294410019	0.00163358438515587	0.015009995277145	0.0169601505843597	0.0113122661221199	-0.0708745157790605	-0.0265475254965432	-0.0437629203291294	-0.0347645209692455	-0.0153122067798595	-0.0450644802715932	-0.0157892594260869	-0.0854773113672466	0.0314665201845626	0.0369154569589644	0.00497505617520662	-0.0125550080027281	-0.0230073769217242	0.0241880327764649	0.0703924805953438	0.0458562225152098	-0.0487087807162552
F-032120-P13-F1-16S	F	D032120	13	F	KSU	In	pig-1	K1	P	LLS0031	NA	-0.354121196033038	-0.010318516341406	-0.00838976271790756	-0.129164957936598	0.102869562853263	0.00448878501314231	0.0684724125360325	-0.216258534916389	0.0477966499541744	-0.129107571608334	0.108233951245871	0.289703969719872	0.0480396637757762	-0.251113787762658	-0.0472559781825994	0.0625837302195996	-0.0344805561972485	0.0349286704035023	-0.0333741217102836	-0.0590388764453647	0.0921515262576297	0.0438144727451284	0.0313574812027644	0.0634195346599781	0.0177611781618299	-0.083791973975337	-0.00729354059752159	-0.00569541283626946	0.0822431097760317	-0.0259837851426304	-0.0243610398862316	-0.0133633017199178	0.0260732255968046	-0.0127365196837154	-0.0230431693116395	0.0340192148635834	-0.000699482246092651	0.0332986091035505
F-032120-P13-M2-16S	F	D032120	13	M	KSU	In	pig-2	K1	P	LLS0032	NA	-0.447770322154097	0.0219148034163018	0.0444974567665986	-0.00373399557995869	0.196185045762024	0.187635916280937	0.0943365594321979	0.0837481542008096	-0.122655419932331	-0.0536898095829392	-0.0608591074256942	-0.0245383335601235	0.0352128770600915	-0.14507837871165	0.109866497948349	-0.031198637051213	-0.0409346030089256	0.0936279904062794	0.0809571073811852	0.00443623945320085	0.0868018832739847	-0.064584596283684	-0.0114051523093479	0.0332130406626829	0.000497703604022303	-0.0376904222306591	-0.0701008577396358	-0.0486372288715843	-0.0216900235900984	0.0637293236322316	-0.0379207245650508	-0.0102789426257666	0.0539496603279415	-0.0144449525239677	-0.0192380338677028	0.0280318930411412	0.0205718913235698	0.0512064563991244
F-032120-P13-M4-16S	F	D032120	13	M	KSU	In	pig-4	K2	P	LLS0034	NA	-0.421948819479785	-0.0366182824429895	0.0380028479150236	-0.0858075161388478	-0.0165433061604059	-0.00855790001699015	0.0187605459534421	0.0232989795946354	-0.0334328404303467	0.00894482704635555	0.0498274520667457	-0.0681699778547174	0.0817437609888415	-0.106076292050037	0.0330215462007801	-0.0466066569304722	-0.16668721466273	0.203454437536264	-0.0184606771234972	0.0687997454775587	-0.054334342671849	-0.157665668349818	-0.124916500831146	-0.374878567632092	0.188800437418445	0.0193691730290427	0.00509954342229289	0.0264369217586287	0.0744746345446116	-0.137005140636227	0.00301951713869226	-0.128098548562273	-0.0570782583993714	-0.00933763833992317	-0.0564834251450895	-0.0866198835371473	-0.0983758876267347	0.00488241760938302
F-032120-P13-F5-16S	F	D032120	13	F	KSU	In	pig-5	K3	P	LLS0035	NA	-0.445446728427764	0.0338783332584306	0.128170562213496	0.0734684959442272	0.202245273617903	0.184012548972372	0.105499552142362	0.146097538843088	-0.139795084886831	-0.069088328651632	-0.113797060730067	-0.076438568716638	0.0579116491592559	-0.0410790308269371	0.200374756225054	-0.0175576557572986	0.0969088514565504	-0.0757037196879425	0.0216875815272929	-0.0548429173377461	-0.0300770021650044	0.118636077816665	0.0235966109629665	-0.00392806897831386	-0.0523380155868311	-0.00351560737616235	0.0555676052309353	0.00645291111331424	0.0619853221244246	-0.0710587219198097	-0.0115588883526363	-0.00194704005237482	-0.0215198458904582	-0.0030655105963162	-0.0219835935125447	-0.044593932196478	-0.0444993785034965	-0.0352176986924029
F-032120-P12-F7-16S	F	D032120	12	F	KSU	In	pig-7	K4	P	LLS0037	NA	-0.563599237901749	0.00680037031244065	0.119977883538315	-0.0887675596907554	-0.0390135820748159	0.0677871826649131	0.0201103479576804	0.178468418888544	-0.133369624131823	-0.0561554898882504	-0.209833932140474	-0.158717199602928	-0.0377682710212493	-0.050284826655702	-0.0586900121085781	-0.00762911324496245	0.0425260878294531	0.0207876801096594	-0.0146978918347248	-0.0194885157294706	-0.146853838837681	-0.0955745575742453	-0.0256934000582517	-0.059942518886179	-0.0899202596147618	-0.0708394001543774	-0.0267158355787599	-0.044227899176351	-0.0138225978360742	0.0346801774645544	0.049350212575366	0.0428397672932896	-0.0346457808153343	-0.0321739751568086	0.0523010604843066	0.00482906924294144	0.0331748673907885	-0.0196764080981466
F-032120-P14-F9-16S	F	D032120	14	F	KSU	In	pig-9	K5	P	LLS0039	NA	-0.527102900068283	0.0408499846386994	0.140421550094543	-0.0387756180993713	0.00510443584991105	0.0461999311730559	-0.0196115710508385	0.158984128524558	-0.0366329488969437	-0.0271998289850272	-0.0900955256793849	-0.00566731193027965	-0.136680536990881	0.0819031516932806	-0.216344402877787	0.052570738440986	0.0265633182641112	-0.0251754902963102	-0.0570304650870208	-0.0039061402559197	0.0286972382279561	-0.0350963801938305	0.00565651019401076	0.0752917680574603	0.0435358206061782	-0.0153250015396699	0.00713486591417408	0.0238282789141891	0.0128994246684896	0.0456439088754245	-0.0132443420193866	0.0398040194236556	0.0693227279177354	0.0341428543168541	0.068235251595655	0.0445882750560935	-0.0254260701337916	0.017374055525126
F-032520-P17-M2-16S	F	D032520	17	M	KSU	In	pig-2	K1	P	LLS0042	NA	-0.433416972346989	0.0136284614365788	-0.0296208040169371	-0.124438113757757	-0.0500570342169546	0.00254003297924433	-0.0152727760917685	-0.233039902207171	0.204789273491372	-0.0927101971217287	0.0488075705096245	0.300694359722222	0.0465798130555467	-0.176008354157702	-0.0178265297176766	0.0470500477851258	-0.0232187386237455	0.0299252212200157	-0.048097811669352	-0.0451342476614697	-0.0683198400526758	0.0599686302983748	0.0502892176171431	0.0281012019593896	0.0267514910673005	-0.0598112865614564	0.0534022421294791	0.0533784248537663	0.177855101775957	-0.0156524507800384	0.0401425628224271	0.019841855001253	0.0415257186760542	0.0109972397725285	0.081713016369062	-0.0807112777546771	-0.120851005730867	0.0224199347873592
F-032520-P17-F3-16S	F	D032520	17	F	KSU	In	pig-3	K2	P	LLS0043	NA	-0.514459084381765	0.00929548402664738	0.0977023094040675	-0.0784087313285296	-0.0710020106047525	-0.0263678881590911	-0.0212846544900841	0.0656598669617717	-0.0158447916325868	0.0158989543835105	-0.0122358519542861	-0.0570792337277718	-0.0779738797498752	0.124202533429949	-0.149498147647444	-0.000536534868298561	0.0168281637920033	-0.0426699624161728	-0.0540899447706744	0.0473635656234143	0.178685431937939	-0.00711649105055013	-0.0750600978480195	-0.11268019054248	-0.0574701575265534	0.00236674411677564	0.142749605715313	-0.0322561226644793	-0.00732271722193083	0.0546105353773974	-0.00367912874554652	0.0193227554349438	-0.0154568360144542	0.00821393844741431	-0.00964465585023129	0.00481038591671898	-0.00436265291693154	0.0183768432819334
F-032520-P17-M4-16S	F	D032520	17	M	KSU	In	pig-4	K2	P	LLS0044	NA	-0.416487201197164	0.0716162810202349	0.0127063164563551	-0.0102618728282938	0.156628365889062	0.213467785528944	0.0514508921733538	0.0562975333618057	0.0419465386858449	0.0365644453614872	0.0489540658060441	0.0505563974373801	0.0878599857292369	0.0235506182715168	0.0109585756490209	0.00652575871801386	-0.11383262806429	0.0948326716665613	0.0251806308826323	0.0861736049418474	0.10339028314428	-0.0214376376316548	-0.105280207384636	-0.240066316620786	0.107719960582477	0.0625801800602551	-0.0818609166937662	0.0623942574280176	-0.0043276265004804	0.0130283464445201	-0.0208052862480775	0.0509093457339609	0.00798508664913417	0.0101776940615272	0.00753901929846215	0.0275976369619991	0.0165165614708422	0.0299462708446968
F-032520-P17-F5-16S	F	D032520	17	F	KSU	In	pig-5	K3	P	LLS0045	NA	-0.457320669423085	0.0340642235394795	0.0704203376862823	-0.00298174898389631	0.153148338211908	0.18931856610085	0.0629016266516983	0.226493608399484	-0.107906201679238	-0.0577742294744177	-0.0644554994321398	-0.102524211460482	0.0437986260754781	-0.0456844533908992	0.138926105102362	-0.010612462903938	0.0382002412092698	-0.0187751933174008	0.0634440166777704	-0.0644429834590461	-0.00806513135866682	0.126584124487374	0.0390411783355238	0.00822355000959282	-0.101644186207843	0.0167314205868976	0.120305385648677	-0.0493634072205219	0.0518009482996515	-0.0924191556173514	0.0128599527282263	-0.0699523038883819	-0.057050596401112	-0.0214468695053678	-0.0508576433797484	-0.0641428648498596	-0.00870731585799658	-0.0223729764011716
F-032520-P17-M6-16S	F	D032520	17	M	KSU	In	pig-6	K3	P	LLS0046	NA	-0.41452930314155	0.0778504194260559	0.0286241326917706	0.016547173698291	0.19728881677724	0.248777592437157	0.0551148107367974	0.0704315449342647	0.025393349288875	-0.0274625412531983	0.0262851371136566	0.098244867506607	0.110517188409314	-0.0484280237052304	0.0960875741375505	0.0407714609812745	-0.0520925881158893	0.00402787474650758	0.068922861453724	0.00140139703046993	0.04315015925208	0.123218147337433	0.00954386014685413	0.0946718702111506	0.026717624967035	0.0936326460695025	-0.0480985370469721	0.0475204928284067	0.0179959497822249	0.00111864342252977	-0.0357506804340031	0.101897352592307	0.00820664516188793	0.0143193992450834	-0.0226682843801958	0.00704147482628392	0.0664298298392348	0.0221676500525032
F-032520-P16-F7-16S	F	D032520	16	F	KSU	In	pig-7	K4	P	LLS0047	NA	-0.553948952880805	0.0287117949115121	0.0985945690429378	-0.0738372446731152	0.00882384748383859	0.119214262923224	0.0430144100685899	0.170732109274724	-0.135964305837475	-0.0728432800185912	-0.173085214852118	-0.124875191382163	-0.0636581301000715	-0.0296714329574958	-0.0567695706996044	-0.0156448875333933	0.0408036777353	0.0185346551359865	-0.00613785490315094	-0.0278464017890461	-0.104117474627868	-0.0751620302487291	-0.0370224672562973	-0.0219517755947011	-0.0931075226794048	-0.0581587497246427	0.0378390934670509	-0.0501532531842783	0.0138412205225243	0.0308564905900696	0.0314064780838109	0.0616579541755744	0.0060263435649575	0.0255282598154751	0.0389678242305732	-0.027260791490537	0.000269189538965359	0.0373321089586492
F-032520-P18-F9-16S	F	D032520	18	F	KSU	In	pig-9	K5	P	LLS0049	NA	-0.493549613554517	0.0416757509705359	0.115017034846098	-0.023300994059102	0.029854822401313	0.0932194719849534	-0.0148143780955435	0.187026590812348	-0.0257730036836333	-0.000250270332484878	-0.0701668170626801	-0.0584267317920838	-0.114354002176456	0.0826351480512681	-0.175419807153202	0.0155893499009328	-0.015543340735752	0.0112249619186487	-0.0647209950791826	0.0114991845876736	0.0339838198706803	-0.026754068342356	0.0278903482469141	0.104097176336921	0.0531125627937524	-0.0231536470642778	-0.0299143987062799	0.0599426198370895	0.0354927827125015	0.0195050255785257	0.025491663222342	0.0129392012992448	0.0698261348921316	0.00890771661153717	0.0524237246650908	0.0978613167082493	-0.0494615609587509	0.0362022954179086
F-032520-P18-M10-16S	F	D032520	18	M	KSU	In	pig-10	K5	P	LLS0050	NA	-0.429077830367098	0.0715119306237907	0.0288500925591367	0.0423424250017525	0.0443595249638694	0.0578960415597992	-0.00848158251635787	0.201105066688522	0.0183823417716817	0.0382111357010493	0.0586754574473153	-0.0872951816167498	-0.0878418553576076	0.136809988776825	-0.0730469024066739	-0.0433215149459644	-0.0408534730527451	-0.0245274146110615	-0.0876596059056961	0.00179872165852366	0.0148059465452826	0.0750618037844809	0.173580122716204	0.100913820638924	0.0907877137543213	-0.0555497177345576	-0.038504804966383	-0.0402263553400187	0.0493597461123267	-0.0569384578544526	0.115072852301005	-0.28631406484741	-0.133395379682648	-0.101331487986893	-0.0341026175882628	0.0153687645298192	-0.101175473897889	-0.020755230584463
F-032920-N21-F1-16S	F	D032920	21	F	KSU	In	pig-1	K1	N	LLS0051	NA	-0.345483953786701	0.0600979694892718	0.0809587794254321	0.0601116611575826	0.242500543411994	0.20611437105582	0.0993678308460147	-0.00768681854922404	-0.0773246341583032	-0.00490143959512739	-0.0376140123375144	0.0626940425776473	0.091922698458413	-0.0297503434210416	0.174327870161702	-0.0174985004497495	0.0768028307437845	-0.0741064447211686	0.0760268223195869	0.030912229841499	-0.000861764320651122	0.0174116122721798	0.0301395281854452	0.0835100168610066	-0.0358549087981659	0.00470124268915474	0.00997406997255952	-0.0259828747757445	0.0241514932695503	0.0719010735031499	-0.00111358595296603	-0.0437791865071102	-0.0267267695598942	-0.0474477896303464	-0.0486266091481151	-0.0172134545976092	-0.028482324871857	0.0195004642727855
F-032920-N21-F3-16S	F	D032920	21	F	KSU	In	pig-3	K2	N	LLS0053	NA	-0.330498480355522	0.0740400258070963	-0.106957192226553	0.1157836127866	0.134826015175685	0.151528595629167	-0.0188067757679465	0.0148595074128778	0.216714972361525	0.1168222453909	0.149018995939458	-0.0405339322041603	-0.00305845706039947	0.160670481518637	-0.0329894349336413	-0.0338109106217856	-0.0103580146075369	0.00272833804277666	-0.0305747926127594	0.0614987297120125	-0.00414361927280068	-0.0222985123528564	-0.0584226618672019	-0.0489124221264989	-0.0737370441204563	-0.0717828169823785	0.0127309366194671	0.0751037672089332	0.0157946432639377	0.008303419864527	0.0528377317397878	0.0695367563893936	0.0294642233938779	0.0389055148643786	0.0212978520859958	0.0469202903095311	-0.0303872730567526	-0.078572413013021
F-032920-N21-M4-16S	F	D032920	21	M	KSU	In	pig-4	K2	N	LLS0054	NA	-0.361699148419372	0.0923386332519183	-0.0441094588448571	0.050993118272157	0.16345224593133	0.190111226279287	0.00535143160277579	0.0241940384219992	0.200957892058914	0.120726094063331	0.16044612293857	0.0444412481381142	0.0847489473721677	0.159980036770321	-0.0480335871543111	-0.021540343107334	-0.0949956471314031	0.0502744151936586	0.0720424943330834	0.0781973495297308	0.0775730791915332	-0.00592665187066231	0.00889806493101191	-0.0615581521768876	0.0163051229303883	0.0183836650531505	-0.0309487071541438	0.0407236860695778	0.0427342503947433	0.0749552534111227	0.000461646216027558	0.104158786474107	0.0415882277849753	-0.0411261284721037	0.0468210815512551	0.031650856853025	-0.00402006478611557	-0.0671044466704161
F-032920-N21-F5-16S	F	D032920	21	F	KSU	In	pig-5	K3	N	LLS0055	NA	-0.446508513650956	0.0537939858800417	0.026396789312804	-0.0385423688595222	0.0882805854561289	0.126808901781707	0.0244427705538037	-0.0131239855316524	0.0510506976775591	0.0347375065042981	0.058359597589688	0.107348948717895	-0.0645309478971078	0.118223393280657	-0.0711677896376278	-0.0124837541541302	-0.00856835031277864	-0.0282800755212584	0.0481645576853081	0.0940178154318728	0.122619052587977	-0.0464093783600521	-0.04432897174631	0.0600642504682053	0.00899868214160131	0.120153705828844	0.103674403812531	-0.058545435126025	-0.0763129876108277	0.0271431737048705	-0.0257838263479331	-0.04056668157883	-0.0392528932450305	0.0107174256071476	-0.0752920320608735	-0.0563176684880665	0.0747218574090174	0.0470356356385137
F-032920-N21-M6-16S	F	D032920	21	M	KSU	In	pig-6	K3	N	LLS0056	NA	-0.489508541242397	0.0910985207437215	0.00888481967515077	0.010454839331699	0.0246514464635995	0.110187802719925	-0.0205402979694168	0.129841119612529	0.065806446407576	0.0246741451544701	0.111655663621881	-0.00160675025915838	-0.0186269398355922	0.143565806260204	-0.0863054322042062	-0.0132082557558447	-0.0476738408753819	0.00265860932692957	-0.0463372123665794	0.0348689270202267	0.0961264448176052	0.0992978823070843	0.0447401204189905	0.102962941232282	0.076287884901061	0.140742599513588	0.101655514017012	0.0625743839152144	0.0649942192913673	-0.0966586936446347	0.032669597310461	0.0407146872284249	-0.0711581585163204	0.0203758239462539	-0.0512257318331708	-0.0039010859657499	-0.00982017809604215	-0.0183208716548653
F-032920-N20-F7-16S	F	D032920	20	F	KSU	In	pig-7	K4	N	LLS0057	NA	-0.359664893696536	-0.00978956783893139	0.0470047450493055	0.088929120342065	0.216882769273446	0.107627614796663	0.0887348435556919	-0.0983990613343848	-0.121310619396057	-0.0657301886142414	-0.012496132575173	-0.0129746706847211	0.0406058956182195	-0.126313967731224	0.11053833743334	-0.0505864299937843	0.00356614661163176	0.0816198111917688	-0.0508562486896252	-0.0122572909130615	-0.0108029200949654	-0.104997754627656	-0.0315733908271593	0.102934770664802	-0.0405410056947969	-0.0239559010161964	0.158489512940811	-0.00788150682095018	0.0245993119184753	0.0605205257511056	0.0228336143669307	0.0728095326041719	0.0655948513205395	0.00635995861910329	0.0606309170959786	-0.00318642373786139	0.00831851848185249	0.00360572890795604
F-032920-N20-M8-16S	F	D032920	20	M	KSU	In	pig-8	K4	N	LLS0058	NA	-0.269591497683486	0.0900879996896759	-0.107912039345173	0.0993019512364022	0.0746351341010753	0.13908504972701	0.0311514277449593	-0.0162089478951766	0.173986891670234	-0.0359117713844211	0.0272683664184524	-0.13225565850037	0.00291971557513157	-0.0743763616426429	0.0858486849810044	-0.00257700597246392	-0.0974030418065247	0.079805133508175	-0.0292596869554783	-0.0244493162514676	-0.0188037871817547	0.050339652093185	-0.0397361945172689	0.0414674051061515	-0.0436094906393609	0.0813029059736343	0.0750262805340848	0.186447163463552	-0.135282643592029	-0.112816407859591	0.0188257971840791	0.0342032500317385	0.111615868067992	0.114319490887623	0.154076558399771	0.0473310936333722	0.0119278104471194	0.00995928736117299
F-032920-N22-F9-16S	F	D032920	22	F	KSU	In	pig-9	K5	N	LLS0059	NA	-0.329727795357086	0.0972435904449723	-0.070981037412867	0.0209153674911049	0.161542117022093	0.166157474738956	0.0498203034110388	-0.144542025438263	0.234916237203618	0.0551824942147876	0.0837923101513202	0.17112310904875	-0.00410037485736835	0.0879344059006825	0.0193832969491406	-0.0396469095114027	0.0727415204760634	-0.0316568196887529	0.0871923470967335	0.0232900545644783	-0.0195949223774562	-0.128871840510529	0.0439120415204848	0.0304987932064046	-0.0663409312144891	-0.068980205718944	-0.0522582274611745	-0.111119497240035	-0.0611357620107394	0.113605679592672	-0.0314186931132348	-0.0827512671797159	-0.0353581559388473	-0.0116109083747405	-0.000209628551911995	-0.0109985057612186	0.018696383304043	0.00686837925124362
F-032920-N22-M10-16S	F	D032920	22	M	KSU	In	pig-10	K5	N	LLS0060	NA	-0.282910153480237	0.0895505805877752	-0.14068802836426	0.0371007445106478	0.124353815916028	0.125042873251548	-0.020744663634364	-0.115475700695627	0.262194051030901	0.078976863932524	0.127455997351605	0.0813450375029825	-0.0172691244973826	0.137869343942408	0.033305200122362	-0.00456107986459237	0.065568483529771	-0.0175353679454455	0.0284122551094659	-0.0277549350264937	-0.114924602323381	-0.123953968487425	0.062715873912182	-0.0311845860667952	-0.118499193380046	-0.0661750652328707	-0.0332864432430662	-0.14531084750864	-0.0535026411583012	0.0406522830300774	0.0560996788477426	-0.0985043133058107	-0.0743828138680126	0.0259958326640548	0.0408524756338815	0.00885956466011018	-0.00629636203844537	-0.0691003498468009
F-040220-N25-F1-16S	F	D040220	25	F	KSU	In	pig-1	K1	N	LLS0061	NA	-0.0959240319327545	-0.0327476464615411	-0.137695604700714	0.141110532867171	0.131683354233015	-0.0125852227846655	-0.0261191372640359	-0.108865177055036	0.0273895187389827	0.137498137249682	-0.0617011946722082	-0.0959406809651736	-0.113487051929458	-0.039197878822435	-0.0184976885407613	-0.0345705858867711	0.0260828009864752	-0.0980230774835953	0.0441107680624462	-0.0133863175074766	0.0706693424495103	0.0224586248926904	0.0380586766296264	0.00335110665972619	0.0843052474927605	-0.0536064660711031	-0.0303586585186681	0.126600044621096	-0.021425637896447	0.0215430139899371	0.032076095811117	-0.0787133334699691	0.0540297044516229	0.0624528362571848	-0.0926208847958822	0.105509809915415	-0.108272059309076	0.0215465280054651
F-040220-N25-F3-16S	F	D040220	25	F	KSU	In	pig-3	K2	N	LLS0063	NA	-0.0178757741890165	-0.250555600073238	-0.218252570508719	0.0146714056951481	0.125137082597751	-0.0900638412709756	0.0766956853688561	-0.0823053993563654	-0.0874074836880226	0.12520127448772	0.0187436987212371	-0.112744415645097	0.0493535965940717	-0.0414761438739424	-0.0376639679580661	0.119071935093431	0.00474171871838749	-0.0292225364607049	-0.0383896672062132	0.0251171850189035	-0.0107047605676461	-0.0117620609607233	0.0265474123393851	-0.000877762040693381	-0.0233875403177791	-0.0325122890846787	-0.0172597113445345	-0.0203239817241283	0.0874048972215673	0.0102914019359134	-0.0590199987994458	0.00751639096581687	-0.046503074481515	0.0293970950273719	0.0683147699396968	0.00935110751290419	0.0435850740074541	0.050180217926572
F-040220-N25-M4-16S	F	D040220	25	M	KSU	In	pig-4	K2	N	LLS0064	NA	-0.140007788550875	-0.0897090823610411	-0.089565417131281	0.140235896631924	0.207606577016337	-0.0567943031071286	0.0176105454626735	-0.213811235861508	-0.076436139443478	0.134290403917803	0.15420557643545	-0.122965826877337	0.0236122644585746	0.00036349109676813	0.000475946337352461	0.154795793338372	0.0355490646506164	-0.0265005082844144	-0.0796205260366971	-0.0193944517565816	-0.0994958921011263	0.00319364059530732	0.0256814240588772	-0.0415533430539586	0.0869519787395815	-0.0373107203144915	0.039763408502889	-0.022104120244325	0.0360260362097486	0.0662856195494345	-0.033581475093688	0.0430824683119828	-0.0380514767792532	-0.0609806613749084	0.0218780644582886	0.106364467374082	0.0507233682505084	-0.113819707122307
F-040220-N25-F5-16S	F	D040220	25	F	KSU	In	pig-5	K3	N	LLS0065	NA	-0.0548208096383812	-0.00623189125938126	-0.0787173990438236	0.208576235019688	0.178053194902659	-0.0841326192090555	0.0391390894672368	-0.157499796721394	-0.0883806987827163	0.0555273132796108	0.0674887046227441	-0.0209948970272378	-0.125805417577403	0.00358055297747181	-0.0597521157695142	-0.0478523845076797	0.00469448208354961	-0.0636119695015205	0.0281771699688049	-0.0111986982340755	-0.0364693176495187	0.0277166749484378	-0.0109418345972589	0.00393404806037894	-0.00777703029242879	0.0469174940467172	0.0914329955589111	-0.0209502576847877	-0.0592094740347744	-0.076034077656747	0.034329457985619	0.00439350476759649	0.0191788993573421	-0.0275747141247858	0.00369861445814346	0.00992586503880721	0.0201125008425253	-0.0375468691563921
F-040220-N25-M6-16S	F	D040220	25	M	KSU	In	pig-6	K3	N	LLS0066	NA	-0.00106071781629396	-0.192834452775739	-0.112540030242425	-0.114248963773703	0.165073669670852	-0.0238047598034401	0.0390456227398377	-0.113825022695902	-0.0515726068345859	0.0129688588727724	0.125954961271485	-0.107223764232615	-0.0102555141773303	-0.00570222587455478	-0.0699925186221318	0.13430476811094	0.00778484093864698	-0.00319171531094684	0.0782118171950619	-0.043620479929632	-0.0274006472318252	0.063662731763571	-0.0846093526910676	0.0207221368782706	-0.0520504765839746	0.130503509122892	-0.0704551243467701	-0.065073341636588	0.00172470900992689	-0.0412794203312953	0.00678635398462304	0.0342352224818513	-0.0334304220543177	-0.0638604051787073	-0.0295666093171236	0.076410601610803	-0.0304469106826448	-0.0195623585948002
F-040220-N24-F7-16S	F	D040220	24	F	KSU	In	pig-7	K4	N	LLS0067	NA	-0.0764318577055873	-0.154098138323865	-0.0972956774608339	-0.00937488702230447	0.193549817145203	0.00847823884404742	0.0105039431881612	-0.211842654912898	-0.0798824353544343	0.0907151560306116	0.103287597547038	-0.192388466695209	0.000651265885450739	-0.0143223452343579	-0.0149275064772822	0.194358529647018	0.0825867853169353	-0.0322354745114216	0.00816218029876283	-0.0441919713815852	-0.031098325623979	0.001928404322633	-0.0439507619658506	-0.00602485477308406	0.0671185679457652	0.0196553063048476	-0.0415328741557806	0.0137861453641633	0.02732672147565	-0.0160466458963746	0.00143424935281674	-0.0172885706396521	0.000391520931959171	-0.0248592613700651	-0.0532923344894631	0.0237614509789491	0.00535242503173995	0.0375214249435652
F-040220-N24-M8-16S	F	D040220	24	M	KSU	In	pig-8	K4	N	LLS0068	NA	-0.0945694384695288	-0.149457440808254	-0.157881373183803	0.0468184960139012	0.13860035007293	-0.086111622024634	-0.121664997687449	-0.0799855296034858	0.0541625548096637	0.183536682760102	0.00570785717833291	-0.252470161468307	-0.00555207630847128	-0.206261642110561	-0.0641426447087649	0.0983259402731571	-0.0142622857140143	-0.0141991187309853	-0.0587034382789422	0.117920846092546	-0.0234495387795432	0.0642427358981242	0.0280230834128968	0.00831093079511736	-0.0457826854815113	0.106554010847052	-0.0309210282459591	-0.0643516063411442	0.0710732077979828	-0.00109950238159858	-0.0141043207359255	-0.0464202884009091	0.0754600413138514	0.11521843923184	0.0532729615626066	-0.0395140925343485	0.05036531891059	0.0348388395745789
F-040220-N26-M10-16S	F	D040220	26	M	KSU	In	pig-10	K5	N	LLS0070	NA	-0.0842427303668074	0.0408967604389069	-0.0463431051808159	0.179197849281677	0.163813807528316	-0.0114495906140116	-0.0533899529187007	-0.135328672656163	0.0567893597139434	-0.0218178157043016	0.04476678909312	-0.00395457919947883	-0.0553446613786444	0.163700900140398	0.0706298951507218	0.0303894566424537	0.0990733522274013	-0.107545003743918	0.0154370605660403	-0.081588732796555	-0.112924787389019	0.0328430626947165	-0.027292981267663	-0.0897129152086029	-0.0261037639083269	-0.0120300961680056	-0.0501841228754063	-0.0248172339004415	-0.00573554051765978	-0.0874352628234333	0.0141691310311626	-0.0174397151689397	0.0594758722699544	0.134544677870198	-0.0721519722706452	0.0491322728326194	-0.0139495811243868	0.0502277041768552
F-040620-N29-F1-16S	F	D040620	29	F	KSU	In	pig-1	K1	N	LLS0071	NA	0.0125620758829244	-0.257689447325864	-0.194283507952741	0.100543006180638	0.0525067823550788	-0.107884388435372	0.109810147483867	0.0333229568412729	-0.101603223508512	0.0511828046631152	-0.147110194153698	0.0299134293335227	0.0314692691662729	-0.0175680681840364	-0.0320090947082367	0.0448426964591142	-0.0142841172385628	-0.0798147544660059	0.0880209802717208	0.0439030283769679	0.0597499706532472	-0.0135768514075581	-0.00750673203629582	0.0145828433603322	0.0815407107825697	-0.0381188078882381	-0.0046597594507899	0.0520746195844375	-0.0124698077912351	0.0381666360429361	0.0875905992367466	-0.0154542729446709	0.0052372901713343	0.0453392477895131	0.0236897856569854	-0.0235472909449233	-0.0447045101500232	0.0181244403674813
F-040620-N29-M2-16S	F	D040620	29	M	KSU	In	pig-2	K1	N	LLS0072	NA	-0.092093446436917	-0.151546257315588	-0.198866442081889	0.165131111133346	0.123556557976757	-0.13077540274609	-0.0284369992441617	0.0266534786593948	0.054816888162239	0.0716912195554221	-0.149232371671424	0.055673935764023	0.0446665346287368	0.0318735292974485	0.0818304619065168	0.133516423152454	0.00103027669354755	-0.095550644679605	-0.05328949585378	0.108917316578357	-0.0403398020791383	-0.0115388876613064	-0.0189922271677637	-0.00706645921485463	0.0253161183936887	-0.0574099498066079	-0.0261934410715969	0.0612906664565683	-0.00980064361772845	0.0761371106134842	-0.00834444851287172	0.0520924674930136	0.0125139774779614	-0.0360676853332206	-0.0299500135687456	-0.0542793644083592	-0.0174140303442228	-0.0424591899296105
F-040620-N29-F3-16S	F	D040620	29	F	KSU	In	pig-3	K2	N	LLS0073	NA	-0.00859271360301219	-0.342576226710404	-0.229227275915293	0.00327453045157567	0.0925582898029291	-0.112247402289862	0.0556357562185068	0.0596708463079245	-0.113558850913269	-0.0227670197154892	0.0554133808573203	0.0294237319510372	0.123650184599005	0.0405029221202129	-0.0483996686774261	0.0537983241385962	0.0566190694101855	0.0106734091483096	0.00520592754445268	0.0392574398057362	0.037332776580683	-0.0478667800961633	0.040685816583185	0.0102163346804328	-0.028844927203156	-0.0708509509999075	-0.015599538686847	0.0259875299619527	-0.0158395572387563	0.0503803835144913	-0.0139249635054344	0.00624560643366949	-0.0400823833306079	0.00972617285273676	-0.0274650839827731	0.00522775201694191	-0.0247611520618774	-0.00626150890584746
F-040620-N29-F5-16S	F	D040620	29	F	KSU	In	pig-5	K3	N	LLS0074	NA	-0.0504446209658975	0.0301192104922428	-0.0376077796804992	0.2399944384924	0.097334283383624	-0.125489905053164	0.0232472162862351	-0.00138467042435146	-0.0886207202958696	0.0279210318588741	0.0244799185953203	0.0502204143445956	-0.134131856461759	0.0233302500602772	0.000343930196573506	-0.108903361602875	-0.0569426345850521	-0.0164377746039055	0.0655798390569897	-0.0212801354167862	-0.02748311980831	0.0722463713053172	-0.103927649055839	0.020082453078924	0.0748159476852814	0.0668720976688254	0.0277006578180057	-0.106922014915323	-0.0330224327242517	-0.00172845671346646	0.010339241056454	0.0148377071785797	0.123291501026587	0.063218725705804	-0.0397320082066069	-0.0826086190733704	-0.0263179337907493	-0.0972054926632497
F-040620-N28-F7-16S	F	D040620	28	F	KSU	In	pig-7	K4	N	LLS0076	NA	-0.157769629062221	-0.0507850628847339	-0.166216814470981	0.1513143050919	0.131196646249661	-0.0253588380122871	-0.0153295298475264	-0.0277925928191865	0.132408807296924	0.0244625942186178	0.0128639006628629	-0.0951386040780695	-0.0660055242876999	0.0886862543710584	0.0961468160489185	0.159196497368091	0.0696649629474157	-0.00206646602298324	-0.102389243602553	-0.0947796164410484	-0.0417535391519012	-0.0403159942686337	-0.0339907351374139	0.0122662078157332	0.0302763244416041	-0.114297676115689	-0.00827788565620888	-0.0612208478395026	-0.0182720821091808	-0.0576266636716066	-0.0212887700529187	0.110275514226023	-0.00414362212044889	0.000811069029690914	0.0203160988895063	-0.207786356912132	0.0450901071640534	-0.0120196817762951
F-040620-N28-M8-16S	F	D040620	28	M	KSU	In	pig-8	K4	N	LLS0077	NA	-0.149184940363373	0.0150401953893513	-0.0185473487572894	0.295554365565437	0.131947933527906	-0.122160309511805	-0.0198872477183919	-0.0588554259033479	-0.065057410172017	-0.0294255791526148	0.0226897969205842	-0.0542980638289992	-0.0358196573388507	-0.00670788445856832	0.028132477004881	-0.00959906361885121	-0.183731605777099	0.0572735538588814	-0.170271533513714	-0.00215218642499264	-0.0306743050493794	0.0425924726890445	0.143282528347783	-0.00656801904252433	0.0121899426562021	-0.000806531588426796	0.0489847697577172	-0.0284395156832461	-0.0358799512223128	0.0577574479193332	-0.00266725240076484	-0.0735021935682082	0.035879682712971	0.087595667778419	0.0497087369415659	0.00662197792249403	0.0784862881675021	-0.0250682179941363
F-040620-N30-F9-16S	F	D040620	30	F	KSU	In	pig-9	K5	N	LLS0078	NA	-0.069729972452191	-0.0748129813158134	-0.208162804925124	0.114807116681925	0.0258275634740519	-0.0347375324749024	0.00403766421870341	-0.0485029296845818	0.0701015766714257	0.217537269653341	-0.0802857162110097	0.0151383378680035	-0.140257495387102	-0.104883113035977	-0.00904938028701025	-0.127678044671046	0.0778928737600619	-0.00912818184395055	0.115288826096027	0.0258224701447322	-0.0332638963050031	0.0666861395218566	-0.136193104458689	0.0329452472642679	-0.00426282147351017	-0.00852757664613546	-0.0493851219640353	0.00650378698736261	0.0301121578976507	0.0373644533939125	0.015157131206194	-0.0357090768215913	0.00701963194281914	0.0485769454830446	-0.0302709070946368	-0.0580144071594351	-0.0460437507254741	0.08573349495889
F-040620-N30-M10-16S	F	D040620	30	M	KSU	In	pig-10	K5	N	LLS0079	NA	-0.0521460767896475	-0.301537625974858	-0.249014494594229	-0.0114143246169392	0.0125721736498407	-0.116908352533301	0.0395016319936891	0.12217354864051	-0.00219510353380103	0.0243353623513537	-0.0686326684863858	0.0995354527672716	0.169420640948039	0.126998333978286	-0.0246026633162836	0.0430875201268511	0.00691487601415436	-0.117078629273143	0.0471028859875186	0.0289432618656043	-0.0467127392625952	-0.0366969012785046	0.0186041778974441	-0.0157596771621485	0.00502317401241159	-0.0513643236471243	-0.00925098945392137	0.066713137468908	-0.021114781858948	-0.0533063822730127	0.0908054289361187	0.0192251470342006	0.0187685103344065	0.00544186220719283	-0.0311855782727791	-0.0605711158557177	0.00677892216857728	0.0564672790946356
F-041020-N33-F1-16S	F	D041020	33	F	KSU	In	pig-1	K1	N	LLS0080	NA	-0.0395300674081501	-0.30698765188388	-0.272276984411645	0.00795035005718092	0.0500097888241619	-0.148882640380384	0.116497710446172	0.0705683076187697	-0.0610319588141598	0.125197175276102	-0.101421548410274	0.105105926807563	0.0432474878668772	0.00138049898674769	-0.0432942930203836	-0.020218333473705	-0.114663222313491	-0.023638137705156	0.0709283410606435	0.0181337311931887	0.0168461871405832	-0.00822757232456159	0.0605950469124213	-0.00745573111356408	0.0129522253949088	-0.0535824671380126	0.0512629786698086	0.0233436691861621	0.0292876322170755	-0.0534634950027805	0.0614223639418524	0.0543703912604293	-0.0175554847465931	-0.0856404388044858	0.00138067851215161	0.00549232150833087	0.04854464055899	0.0012339549294958
F-041020-N33-M2-16S	F	D041020	33	M	KSU	In	pig-2	K1	N	LLS0081	NA	-0.100525303605572	-0.107299392770649	-0.218290714413718	0.149837822189478	0.00635060522339332	-0.142605198783509	0.0367150853370476	0.036094276656289	0.0642581877690063	0.20798781026818	-0.154411823669646	0.00213184327093174	-0.113095518282772	-0.10651368280228	-0.0332354979542841	-0.0615459453894776	-0.148426761711314	0.0104650642786529	0.0457088925401101	0.0792352678323635	-0.0465803715966699	0.0912958401174312	-0.0199240327000423	0.0225908725108556	-0.0893650213929938	-0.0294158349271971	-0.0270442631227708	0.0229326156580834	0.0476741870302485	0.0164773740873892	-0.0683956048154376	0.018732071749248	-0.0980905105536572	-0.104021959929497	0.0432701077790588	-0.102877579368549	-0.00365393857742162	0.0340515975926725
F-041020-N33-F3-16S	F	D041020	33	F	KSU	In	pig-3	K2	N	LLS0082	NA	0.0682873014669841	-0.324328287249738	-0.175839997570006	0.039091547842141	-0.0438120049163988	-0.0261350288982077	0.083191736169312	0.0715227093510712	-0.0428011027410599	-0.0634305481448571	0.017102721783157	0.0467234341496741	0.0770425175410036	0.0357997266737494	-0.0180597236980983	0.132161839815033	0.00742109272987568	0.0428054523001967	-0.0238706450984051	0.0314190550224337	0.0126861271171976	0.00211454782011711	-0.00962712837420633	0.00865961177038612	-0.00881624070331674	0.0340757048640201	0.00545414258519999	-0.0320561003367368	-0.0147057441197028	0.0219173595025514	0.00260567928538119	-0.00701224023373352	-0.0194484237346121	-0.046850875190995	-0.0116685891551126	0.0563876704827532	0.0308314822868033	-0.0180467795509118
F-041020-N33-F5-16S	F	D041020	33	F	KSU	In	pig-5	K3	N	LLS0083	NA	0.0246604311917006	-0.278852967666325	-0.21347317085474	0.008416309343229	0.0676753233700484	-0.117982258673263	0.111314752467063	0.0496841408284349	-0.0994349086373529	0.05229060669919	-0.000714284042507786	0.0832746664032799	0.0409254945518783	0.019501156249933	-0.0829401838176955	-0.0109862376992385	-0.0707234980485556	-0.0149096578668039	0.0713739907646087	-0.0025529253576626	0.0302684599527443	-0.000238641463825722	-0.0273236408566652	0.023497574044944	-0.0246675003834184	-0.00380458288465034	-0.0132979375091802	-0.0367568213671151	-0.0236018931060409	0.0173751616047703	0.0239642476955538	0.00582297669466185	0.0421377490338376	0.0293092261472388	-0.0230047680437029	-0.000948734920361252	-0.0284766147611048	-0.0352083189381075
F-041020-N33-M6-16S	F	D041020	33	M	KSU	In	pig-6	K3	N	LLS0084	NA	0.042100277159319	-0.185400863913792	-0.187940066560422	0.128024476313402	0.0343876431770077	-0.085089207771016	0.0773559409003438	0.00787060583680434	0.0467064000107161	0.0133140952995926	-0.170364626988939	0.0856816625018105	-0.0521201876328033	0.0758205244993753	0.0705364822874655	0.0188536697118542	-0.00624144675291274	-0.0137283135017141	0.016194185695121	0.0380661957243801	-0.000804058386464865	-0.0185422368314877	-0.0241838270508029	-0.000699507587917364	-0.00698818916176419	0.0467112266953619	0.020307832230454	0.0037518908574225	0.0205048121956656	-0.0381177221975561	-0.00680924625644236	0.0134341683172641	0.0202495006706354	-0.0167282599349347	-0.0236505933398398	0.0571799100236834	-0.0568950457827804	-0.0193029147341708
F-041020-N32-F7-16S	F	D041020	32	F	KSU	In	pig-7	K4	N	LLS0085	NA	0.0326842738763213	-0.136151486632982	-0.150695748815786	0.0572970145253785	0.0911532452599277	-0.0126664010774962	-0.0168199762074491	-0.0364676723513871	-0.014383913332727	0.0469824002735256	0.0556725674442683	-0.0532896491575823	-0.0881570037582783	-0.0102321105240369	-0.0198744044334136	0.0293001224471019	0.0203184566426612	0.0612649476869706	-0.0263137360185009	-0.0608620875701923	0.0732775173374987	0.00883997532991949	-0.0406573132362674	0.041126672809559	0.0402781763737713	-0.0428442629663557	-0.0176863984628631	-0.0358021697988584	0.00589563480626542	-0.0445162380226202	-0.00131127691326232	0.0407132057612904	0.014235233776611	-0.068252753982554	-0.0441115380860693	-0.0469436954579089	0.110342541228072	0.0594946998674192
F-041020-N32-M8-16S	F	D041020	32	M	KSU	In	pig-8	K4	N	LLS0086	NA	-0.135303326801255	-0.0453834072994826	-0.22361902814829	0.188715414941182	0.000356037735926816	-0.150483869318737	-0.0220621743946444	0.0182898761012612	0.124245747472903	-0.00977237418477222	-0.135037520296626	-0.022685559742867	-0.0724926356174129	-0.058533325433115	0.0286229661884099	0.0248967394433595	-0.230331176061894	0.072200822070069	-0.0528874899118084	-0.0455733163142434	-0.0707635994592988	0.0214744904093396	0.128505062868162	-0.028178658242912	-0.048882135232055	0.0527340291750967	0.092397753913968	-0.0619113163847324	-0.0237502953375299	0.0745367678951623	-0.0487632863216803	-0.0402345901369361	-0.042033892638689	0.0238327216143298	-0.0263579912945917	0.0940471536260644	0.00384393151448758	0.0309478200532124
F-041020-N34-F9-16S	F	D041020	34	F	KSU	In	pig-9	K5	N	LLS0087	NA	0.00885354760033057	-0.203362184192614	-0.279375334438613	0.054554052091825	-0.0282945277769143	0.0152525863486152	0.0396351093664296	-0.040030296247002	0.103052586271473	0.120072756266479	-0.0798624152738295	-0.0415857435268121	-0.105029304098266	-0.0428979109472349	-0.00203215191116794	-0.0594215129728077	0.0690967084823534	-0.0437712041608973	0.0633590184710051	0.0537031421487199	-0.0322018861568404	0.00489885043598152	-0.00148853572424032	-0.00966995793743788	-0.0417620953926599	-0.0383454928467461	-0.00142726793472714	0.0916465799896665	0.0130150556843838	-0.0434293574660695	-0.0522193513151184	0.00109913682020087	-0.0294504822009983	-0.0672398229282823	0.0160120457743957	0.0474498865779583	0.0160385890855331	0.106288955421729
F-041020-N34-M10-16S	F	D041020	34	M	KSU	In	pig-10	K5	N	LLS0088	NA	0.040318724511226	-0.341613698078408	-0.18589757570522	-0.0528318693798899	0.0036413457855391	0.029504541603242	0.058907785823565	-0.00871385350543276	-0.113826670878134	0.0839486693489899	0.0690897882047998	-0.0295236005649469	0.0639834023329931	-0.0058562693366486	-0.0403812645954886	-0.0297607845059228	0.0250166806868851	-0.0156196590162682	-0.0538439427626511	0.0399888862434321	0.0154589159998778	0.00423238321515022	-0.0921260921166238	0.0560249695726601	-0.0563661088802081	-0.00516471396633851	-0.0664540985235444	0.013294670175881	0.0126711319254099	0.00515752177565194	0.036262639954437	-0.0221950758173458	-0.0151146749646174	0.0285403298279579	-0.00434573756668766	-0.0429117974289323	-0.00311151797172433	0.0683750479753104
F-041420-N37-M2-16S	F	D041420	37	M	KSU	In	pig-2	K1	N	LLS0090	NA	-0.0531026308342532	-0.0925032683268068	-0.196151037510453	0.216328688493679	-0.112208493929717	-0.00193907114430681	0.0422273039485252	0.0356708402581132	0.100303020399212	0.0659138299999244	-0.0320282317800231	-0.0151600983372159	-0.161493778954655	-0.101469026485593	0.00560361176101883	-0.121013516873441	-0.0529365734216392	0.034484834024674	-0.00424818523918872	-0.00797845082068932	0.0192824151176739	0.0367269414276234	-0.0222916210246834	-0.0054982379851966	-0.011213085187115	-0.0161994005373091	-0.00667110831916948	-0.0181823420308653	-0.0142760871924379	0.0198177525763463	-0.166985802177566	0.0274899868007758	-0.0639642415873516	-0.0731531334809307	0.0613775524237445	-0.0261143332125991	-0.0117401511679677	-0.0940565767117809
F-041420-N37-F3-16S	F	D041420	37	F	KSU	In	pig-3	K2	N	LLS0091	NA	0.0572484103421803	-0.311825793565337	-0.19273355803776	-0.0922320229721299	-0.0604235970764304	0.0594792144515937	0.0553265658857352	0.0212791431137853	0.00704538109164735	-0.0938619010834304	0.0802409377478244	-0.0200319762784585	-0.00786224810024192	0.0346263304521978	-0.0246269499850536	-0.100027734677764	0.0671231272858177	0.0916244777721112	-0.0273905360067552	-0.0263076285486832	-0.0076458946262517	0.018457595051539	-0.0345224787936466	0.0127061578651798	-0.0691580978571433	0.082599344887964	-0.048138744994081	0.0122970044218221	-0.00375530017677744	0.0227489714410252	-0.0125863671810803	-0.069960260271874	0.0253397733523728	0.0438750675304224	0.0469749976863557	-0.0455091675081619	-0.036812923745198	0.00369437740502787
F-041420-N37-F5-16S	F	D041420	37	F	KSU	In	pig-5	K3	N	LLS0092	NA	0.056053565631281	-0.348240209300703	-0.234297312811073	0.0241049693311198	-0.0441594405557824	-0.0413035935420134	0.0591140823946997	0.0982006540721406	-0.049608689446636	-0.0291484771860891	0.0193045755543652	0.0728996024872985	0.0479540507517386	-0.00121371930563363	-0.0241540057577753	-0.0480175979319908	0.0124729144946755	-0.0124212265849278	0.022241425149529	-0.0109328334409914	0.0192749646821806	-0.00958321758820318	-0.059761117927307	0.0230620238896806	0.0233328898111248	9.10075530944029e-05	0.0194383828238947	-0.0111167345362295	-0.046973321547594	0.0110254121211508	0.0573026161535111	0.000391411068403073	0.0232581827817077	0.0267883724892487	0.00695323580758394	-0.016469750665837	-0.0299944273222245	-0.0255358831594588
F-041420-N37-M6-16S	F	D041420	37	M	KSU	In	pig-6	K3	N	LLS0093	NA	0.0286527789133628	-0.257425317108232	-0.242738147827692	0.0511564792567323	-0.0447058585116935	-0.113623043698903	0.0590418706549381	0.143590126877469	0.0796068241378288	-0.103971912306132	-0.109781341120429	0.0944219146705033	0.063381216379921	0.0747258069466509	0.026114497206065	0.0133115260518617	0.00290615524580984	0.0468785062066698	0.0154438430557395	0.0187742066760165	0.00801172220968289	-0.00604935456581431	0.0122885351866602	0.00373507002959645	-0.02155629852317	0.0730389439365125	0.0196979889346515	-0.0227491036150653	-0.0155914251115868	-0.033319004284549	-0.069078165407948	0.0116117337673354	-0.00326175039757312	-0.0104789126141738	0.0506784387258331	0.0339544697721372	-0.0148093263105372	-0.0469947206583995
F-041420-N36-F7-16S	F	D041420	36	F	KSU	In	pig-7	K4	N	LLS0094	NA	-0.0943789830611808	-0.135192054462662	-0.288996820451336	0.146570402087238	-0.10015781844171	-0.103815750941119	0.00982482468314188	0.117719950081587	0.133293733870863	-0.0465617280993947	-0.132087564956035	0.118183666293891	0.0546657085923689	0.0940762179241232	0.0979178398708921	0.082948271075767	-0.0286127835687637	0.0674130032957325	-0.0366895518755502	-0.0598461665385494	-0.086379472279193	-0.00635987835349386	-0.0927266157508545	0.0173593915430364	0.163494964301527	-0.00978376220583478	0.0855398773826791	-0.110448438460186	0.018397784939756	0.0452848961219181	0.0976853378387987	0.00197353966248143	0.0212596198351099	-0.044369246732907	-0.0411765589437927	0.0341787231038903	0.105525962344927	0.00406400591133233
F-041420-N36-M8-16S	F	D041420	36	M	KSU	In	pig-8	K4	N	LLS0095	NA	0.00553529461476142	-0.166816951867731	-0.236232505616153	0.0885044173000989	0.00304589054771961	-0.103119919692264	0.054455050401029	0.105237051255096	0.0598370216631838	-0.104973914197722	-0.136782008898502	0.062658517333661	0.0702074120165209	0.096876527471836	0.044504235870356	0.0393300588331988	-0.068174894731401	-0.0405119515736893	-0.0186022453973629	-0.0430832720680726	0.0282768070839474	0.0137231754442508	0.112397735177411	-0.0512106744890629	-0.00331241811919594	0.0224458125620144	0.00407425108134074	-0.0205062592689447	-0.0420177002061966	-0.0495469566704631	-0.0587334893359947	0.012268062616566	0.0447082522384136	0.118971286371628	0.0153308960447796	0.00771575263604128	0.0143603046982414	0.0276906885689662
F-041420-N38-F9-16S	F	D041420	38	F	KSU	In	pig-9	K5	N	LLS0096	NA	0.0597283536761613	-0.329253985078907	-0.231121690808874	0.0436495588733195	-0.121124617808919	0.0645871017763524	0.0518003122088742	0.0554990845460281	0.0408991429526099	-0.00897003129822843	0.0168317018883274	0.0363006350798831	-0.0167170043830662	-0.0203586261413749	0.0127267797390147	-0.0691971675498901	0.0878435885840434	-0.0077570130456882	-0.016945152559082	-0.00863263275220428	0.00633745252927662	-0.0392549399858495	-0.0108704717656865	-0.0104610764960945	-0.0417826025523416	-0.0177392361789475	0.00537695490070297	0.0663323607350491	-0.0588675093524677	-0.0222785263580644	-0.0184727618272129	-0.0415612202582098	-0.00668100125008293	-0.007971926042597	0.00192381935823363	-0.00449103285538073	-0.0245627032311088	0.0125821366630002
F-041420-N38-M10-16S	F	D041420	38	M	KSU	In	pig-10	K5	N	LLS0097	NA	0.0235623788669532	-0.381408428670683	-0.183802060336968	-0.120330973126635	-0.0162471362635602	0.00381929221035993	0.0344110551183471	0.0427766712602243	-0.0953254142785032	0.0213696758303466	0.124736224711368	-0.0400787784467641	0.0660822656117498	-0.0019835853851997	-0.0516576305739472	-0.0541279067579334	0.0394820075794859	0.0660973923356089	-0.063843029652637	0.032645923018157	-0.035355665806496	0.0305970397040132	-0.0906628854585827	0.0559674977140349	-0.100138481807158	0.0611247807724472	-0.0608418641263512	-0.00878977527612537	0.0438810741028303	0.025696602339939	0.0169058755008629	-0.0990818816393366	0.00123085835969669	0.0681056931553179	0.016824130704174	-0.0448920241907736	-0.011820463548572	0.0636607807940388
F-041820-N41-F1-16S	F	D041820	41	F	KSU	In	pig-1	K1	N	LLS0098	NA	0.0282635664362924	-0.437359393070352	-0.15403972104869	-0.0261761335185945	-0.131486651098056	0.0793229635397619	0.0622293560761768	0.0543583568147908	-0.0917661596988614	-0.0706138971861925	0.190020966891585	-0.0365214498690106	0.0223534987737734	-0.0410444041499243	-0.0408472100374885	0.00202240355995595	-0.0217804756690064	-0.0280940101018052	-0.0199432187575159	0.033493078123141	-0.0329829383999141	0.00139302014724962	0.0289163940345533	-0.00488648164962133	-0.0182474056365754	-0.015965094695143	-0.0209792828025474	-0.0225825371442327	0.0372372681751593	0.0517598611713999	-0.00978044893669048	-0.00584636222258265	-0.000353351740926395	0.035777382640396	-0.013988278435796	-0.016797980686934	0.0175587116606292	-0.00658181109917348
F-041820-N41-M2-16S	F	D041820	41	M	KSU	In	pig-2	K1	N	LLS0099	NA	0.0920261083509367	-0.236642463417506	-0.0906532270327718	0.118883696634737	-0.104759169165726	0.0800974823858307	0.0833483524443581	-0.0415632318549855	-0.052795361877699	0.0303454060133012	0.00844361379061184	0.0122120889511394	-0.0831780285130872	-0.0155398986331218	0.0181849045458704	-0.108911453270682	0.0873501889337591	-0.0667435806377025	0.0174445844673774	-0.0367890705007163	0.0245026978631739	0.00271421235232022	0.033343933429315	-0.0319936002734314	0.0650857199912451	0.0655631282803149	-0.00283132302371527	-0.00691114585424031	0.0251044316668753	0.00279589665338249	-0.010422381604324	0.0401842303091213	-0.0241841169252515	-0.0457481914790357	0.0438661567750508	0.0052863290084722	-0.0336019043633809	-0.0453338805109183
F-041820-N41-F5-16S	F	D041820	41	F	KSU	In	pig-5	K3	N	LLS0101	NA	0.0967249242240829	-0.28758457723665	-0.132100882886435	0.0901814559612735	-0.1202211500215	0.0610549081528601	0.0730246366624563	0.0124195452057708	-0.0802242035958394	-0.0100684137879356	0.0606638656447302	0.0127589651825519	-0.0568241502511815	-0.0597377964947249	-0.0175918787825628	-0.036555505353068	-0.0367940827185599	-0.0399965240891246	0.0105004563060817	-0.0411007749125014	0.0479326161983765	-0.0312635727925538	0.0579918938662329	-0.0260582388078936	8.29370090423624e-05	-0.001421436142133	0.00622294224530178	-0.0286612569132069	-0.000499726817502723	0.018039468010351	0.00818406147278741	0.0593983327460109	-0.0349478033437099	0.0514430537622751	0.0154253459914473	-0.0341518631177798	-0.0208743296143024	-0.0500763793149145
F-041820-N41-M6-16S	F	D041820	41	M	KSU	In	pig-6	K3	N	LLS0102	NA	0.0661802969624063	-0.292343528190826	-0.157496882597314	0.0225184079081735	-0.0571442425185401	-0.0299829110692892	0.039640866063223	0.0821107591872326	0.0723929804234155	-0.157793398511356	0.0231063594708302	0.0204546292090486	-0.00117327946802015	0.0190167362186876	0.0253580677820553	0.00205012186735511	0.0489748608555094	0.052163943895621	-0.0171978010233489	-0.02558369334274	0.0122387187761175	-0.0440544562908252	-0.0422278704953123	0.015690080022735	-0.062859014042751	0.0145438280561979	0.00626160682337139	0.0219345580916329	-0.01883714554279	-0.0539217284354581	-0.00947928957539937	-0.0218616775686757	-0.00130221490348178	-0.0134950690508619	0.0805901228328463	0.0557946481715824	-0.0724376508319361	-0.0631338745114132
F-041820-N40-F7-16S	F	D041820	40	F	KSU	In	pig-7	K4	N	LLS0103	NA	0.0228513760704616	-0.056956411065651	-0.121260117098436	0.259153446316707	-0.0323513936053981	-0.037349991546752	-0.0153029916822222	-0.023040178861291	0.02708290122202	-0.119094447527838	-0.0181905532442599	-0.0102238818994124	-0.110880620761853	0.00235022483977796	0.0839027995599479	-0.0298924308552845	0.044752334213361	-0.00220418601101281	-0.0607144380304873	-0.0602765713081133	0.0149479539452338	0.000259498963852673	-0.0663790989540679	0.0125181967289595	0.141858267420737	0.0264839765790505	-0.00611341090011468	-0.00723173618403246	-0.0310182266696167	0.0231413206488528	0.0595246716263095	-0.0158801732904752	0.0361664225453487	-0.0883143883296449	-0.00693960670242963	0.0143624771958909	0.0829460542633279	0.0278736194840688
F-041820-N40-M8-16S	F	D041820	40	M	KSU	In	pig-8	K4	N	LLS0104	NA	0.0293434831086648	-0.154609853306867	-0.183797712385855	0.10901637499916	0.0483610641182345	-0.11796193805596	0.00758389938267295	0.0643207569803477	0.0529596125898319	-0.219577636903826	-0.0997200813894067	0.0473672522498448	0.0366391195091685	0.0889773584588413	0.0924562352546586	0.14539171388386	0.0316091392974061	-0.0201332617886532	-0.00759188889828269	-0.0091653888121778	0.0394907963861872	0.0224315451929978	0.0456936533760047	-0.0571111183002808	-0.0225653083622773	0.0444149491827967	-0.0233131545633744	-0.00345770956149618	-0.00252773146096229	-0.0597247592624166	-0.0290359427382475	0.00215217949190203	-0.0599083690486129	0.0529713569225474	-0.0429568254555921	0.0493347255652948	-0.0232881396332724	0.0196506663545883
F-041820-N42-M10-16S	F	D041820	42	M	KSU	In	pig-10	K5	N	LLS0106	NA	0.0686170962362085	-0.330997416517531	-0.153802142294499	0.0203204344378894	-0.168696829878193	0.120640448245628	0.0705022308985576	0.0337030925269875	-0.063381873139709	-0.00228381275728915	0.149085701853696	0.0107306388349116	-0.082084651655275	-0.0915221471507331	-0.021733401843923	-0.0705462909088735	-0.0284656376515875	-0.00149622617530692	0.00605650455998403	-0.0172833573448383	-0.0169792711848647	-0.0120156727620871	0.00969858457684519	-0.000300526616922705	-0.0552314801225324	0.0267927707871363	0.0379283319033742	-0.0210068294423101	0.0422601641063849	-0.0214582858237048	0.0400977572465785	0.0347563558178955	0.00330869175464087	-0.02133990363059	-0.0502148854741138	-0.0153407946880858	0.0389142528817597	-0.0486711361075242
F-042220-N45-F1-16S	F	D042220	45	F	KSU	In	pig-1	K1	N	LLS0107	NA	0.0210468540476852	-0.44361200841936	-0.17728579885977	-0.0743772559198983	-0.0489358274151039	-0.034124873120066	0.0574502659420006	0.105747756709231	-0.0640454716158065	-0.0896554067850774	0.0727658108104531	0.0346375870979553	0.119311786981982	0.054452102796203	0.0153178684069581	0.0418054205990432	-0.0152534052394031	0.054209267916379	-0.0542476385612186	0.0382026072040887	-0.023957106292841	0.00945385877834889	-0.0273714666911319	0.0168589199928028	-0.00917593731223913	-0.00481215884296413	-0.00534352749292157	-0.00716301367991119	0.032806343326109	0.0365757456942716	-0.00795766615004486	-0.0355210700435534	-0.00793529967779945	0.00230933960360693	0.0245394215975025	0.0755980275502583	-0.000771218587052173	0.00962113607515024
F-042220-N45-M2-16S	F	D042220	45	M	KSU	In	pig-2	K1	N	LLS0108	NA	0.0556462960459506	-0.346802953000785	-0.185502624061211	0.0475140356407892	-0.0961386737210501	0.010299149170748	0.0688753890245311	0.068813336517037	-0.0588461905485974	0.0359060840431503	-0.03778931875308	0.0553785472944993	0.0791481983715193	-0.0101239855649271	-0.00678646470508349	0.0364738713377774	0.00706271354350563	-0.00692329446394974	-0.0223643935386608	0.022413357846717	0.0333983654555126	-0.0158306884167011	0.00560172901226364	-8.24849448584877e-05	0.0486596893285738	0.00477328383510759	-0.00811897361456279	0.00684464187535314	-0.0289460309418986	0.0356378074301177	-0.00953720618378939	-0.0150718429720941	-0.00998912818338904	-0.00615624393018276	0.0376000229154816	-0.0140294667979987	0.00326072094607987	0.0198543974799014
F-042220-N45-F3-16S	F	D042220	45	F	KSU	In	pig-3	K2	N	LLS0109	NA	0.0994229833848902	-0.288376985979068	-0.129946085373516	-0.0435179009114189	-0.0579080530294434	0.072354276331287	-0.00966270756079853	-0.0258782335740685	0.019664983420162	-0.122804964918738	0.103334160392158	-0.0791847017345699	-0.00576694252246908	-0.00527654508206535	-0.017790805115112	0.0130859911158557	0.0779223719253999	0.0938296754647115	-0.0374444119490809	-0.0395259299488583	-0.012670595527874	0.0058194962829494	-0.0304311623109764	0.0241457306488262	-0.0495984012509562	0.0273784377873233	0.0142027530050383	0.0395153180709763	0.00910217432628697	0.00236170084006646	-0.0540327276608112	-0.0573976808001734	0.0422238392896215	-0.0446332155202799	-0.000268400885144888	0.026062050325222	0.0170200427578459	-0.0187093347733591
F-042220-N45-F5-16S	F	D042220	45	F	KSU	In	pig-5	K3	N	LLS0110	NA	0.114540690776063	-0.211008037231112	-0.0573382719480342	0.13318220949424	-0.122032802891101	0.105216948704189	0.0416222599084208	-0.0242490720570545	-0.0347404446102072	-0.0416753786252856	0.0345587365622445	-0.0135743091289303	-0.103556024116455	-0.0332864127030883	0.0236182758748723	-0.0491476218861405	0.0530425196340011	-0.100411779551943	0.0405769480380818	0.0142723108261775	0.0345279457790411	-0.0192405702859335	0.0798424506035962	-0.0373315334926763	0.0623734809718696	0.020941876256393	0.0106616603504965	-0.00101642221183178	0.0200904554215535	-0.00730576813779542	-0.0395555712600142	0.0564572060689028	0.0194563637031304	0.0288096940910396	-0.0209840402754168	0.00220953401469196	-0.00920468762854347	-0.0692594088668144
F-042220-N45-M6-16S	F	D042220	45	M	KSU	In	pig-6	K3	N	LLS0111	NA	0.116516614745367	-0.29902118506831	-0.0844558136609376	0.00386646662465516	-0.0749647326179437	0.0847570988170955	0.0351788876955922	-0.0221131981778528	-0.0376645976323571	-0.145233841303299	0.0871829785162492	-0.0403904887148819	-0.0456689477010261	-0.0103462316782914	0.01872429423471	-0.0481295445822016	0.0662267878057467	-0.0150374470410447	-0.00705133733675321	-0.0472264220630706	0.0365129462559175	-0.0350904363345705	0.0220906399019253	-0.0178194532323816	0.0257210168132019	0.0279248550672023	0.00336001297238663	0.0066198478424816	0.0187700746955172	0.0173018669052744	-0.0148774903037245	0.014026778022334	-0.0237553205196446	-0.00592117940326319	0.0333884201497016	0.0207950304795952	-0.0625650292188487	-0.0429665007984011
F-042220-N44-F7-16S	F	D042220	44	F	KSU	In	pig-7	K4	N	LLS0112	NA	0.0257290277841199	-0.0631253333370421	-0.11675929932129	0.205616396631942	-0.0610787668622648	-0.039426610685311	-0.0455283538728022	0.0694309153124907	0.0947349369595224	-0.0657111932135373	0.0345031345621368	-0.013154670903506	-0.151784860515351	-0.059963323763677	-0.00695701552963187	-0.107033602487019	-0.0132892065509363	0.0918959747031594	-0.0567493908655641	-0.104451385400032	0.103814333617837	-0.00105063813764217	-0.021879760311865	0.0547960573315612	0.0490048280980705	-0.0140485703833407	-0.0556180795393405	-0.00924965883432777	-0.0522285998415274	-0.0464250954633629	0.0542996428949757	-0.056334851967654	0.0382591585618284	-0.0905094112844875	-0.00231021006914641	0.0253989974596866	0.0650687774334741	0.0114315817996831
F-042220-N44-M8-16S	F	D042220	44	M	KSU	In	pig-8	K4	N	LLS0113	NA	0.0738815138679886	-0.138686532353189	-0.111608912430207	0.0684171182765447	-0.119836962027475	0.0700230593561103	-0.0616173887709897	-0.00603563636429473	0.139941359254355	-0.257462350699923	0.0292613711300397	-0.111081967323512	-0.0827816974008367	0.0526635032118338	0.0530969129044571	0.0155553926927304	0.00134133277196697	0.0765014940346253	-0.0341256974698517	-0.0314469965199974	-0.0401055472148288	0.0704031372545209	-0.0233400520598619	-0.0174309543735792	-0.0681377968459857	0.0346370538387457	-0.0540792202629225	0.0323423043396989	-0.0608751810172242	0.0447604827936444	-0.049280360308124	0.00766625261754969	-0.0322337062831381	0.0283866636576333	-0.0957578568531664	-0.0474343342309764	-0.0831520288749339	0.0101808002550677
F-042220-N46-F9-16S	F	D042220	46	F	KSU	In	pig-9	K5	N	LLS0114	NA	0.0653150580687114	-0.177112582780511	-0.0535719801358754	0.163664695888334	-0.192791262465146	0.179556898171532	0.0671513784990871	-0.0915557221064999	0.0385448908264274	0.0254379532011548	-0.00223808928263645	-0.0304021046310992	-0.117099741556972	-0.104531863361196	0.0507040377979857	-0.0609684900792187	0.0338998889231206	-0.12818424410375	0.0223805869831463	0.000634163051892129	0.0124414436438381	-0.0616975107530483	0.0718266512424384	-0.0601350506492646	0.0325054720847685	-0.0458076201582371	0.0395540533210552	0.0891580727637197	0.00570048669991688	-0.0328612056918485	-0.00442205531076193	0.0055441973484191	0.0269572558420773	-0.0205303344896592	-0.064651365546305	0.0159280844427708	0.0110894199445689	-0.0206157643320462
F-042220-N46-M10-16S	F	D042220	46	M	KSU	In	pig-10	K5	N	LLS0115	NA	0.110676269760732	-0.318751439923269	-0.0870994219406685	-0.0243529835218415	-0.111716735365223	0.175478647959141	0.0447230827877799	-0.064701978701854	-0.0867783650700442	-0.0408398791811121	0.122285818500492	-0.0445720896860334	-0.0480175799844417	-0.0238248220307366	-0.00855605421805468	-0.00741236229285551	-0.0129608004532997	-0.0844259290316532	-0.000469329344132111	-0.0369504578629238	-0.00181655708510004	-0.0396519361873283	0.0323015140547113	-0.0290281168776598	0.0312053876356672	-0.0201632397176357	0.0251858953198517	0.03477498337979	0.0164099572809289	0.00644150550920126	0.0662602782453494	0.0381336304441009	0.0317921931735973	-0.0170352782456607	-0.0285147859246119	0.00950630011376678	0.0252777012359613	-0.00250899370672946
F-042620-N49-F1-16S	F	D042620	49	F	KSU	In	pig-1	K1	N	LLS0116	NA	0.106629470952902	-0.28669223174061	0.0327220465983261	-0.153438629452046	0.0999947046543627	-0.0357481056187737	-0.200324460618184	0.0604867144621746	0.0260164650270236	-0.0378542885677267	-0.00545235926713245	-0.00859706834574243	0.0324177414814464	-0.0507495948388009	-0.0213834708227067	-0.0703761105173006	0.0374328100608688	0.0201711335855749	0.00768680644087026	0.0736978619219577	0.0219052802470216	0.0145817507822126	0.0452025509055546	0.00024465203388071	-0.00413493823999615	0.0372213029456022	-0.00729888442924295	0.00560796991197404	-0.0237389702847098	0.0291804846352769	-0.0601183186556124	-0.0022684894840365	0.0216562781684223	0.0186205194150619	0.006107569842814	-0.0320838640080156	-0.0204434885372515	-0.04259302606053
F-042620-N49-F5-16S	F	D042620	49	F	KSU	In	pig-5	K3	N	LLS0119	NA	0.103414364946221	-0.208270407368821	0.0639925212546688	-0.0983085411750929	0.115799860976235	-0.0341349285023398	-0.240146762854578	0.050837330706262	0.0445107355504704	-0.0387600338735426	-0.0430623225414423	-0.0174479066447091	0.000576459367315719	-0.0104354815195739	0.0101601914899018	-0.0732067187364027	0.0534525335304149	-0.0116000236300077	0.0057222675748891	0.103443048244063	0.0244536996699871	0.0346760740511581	0.0732181892790025	-0.015596216951749	0.0421918332218329	0.0378051190801529	-0.047307106395875	-0.0308322599715876	0.00643387218720241	0.0544740228921537	-0.0415712385882564	0.0423027500546817	0.0101749999496788	0.0411237981446608	-0.00355070982917372	-0.017059577996761	-0.0352292856863035	-0.0222501947807048
F-042620-N49-M6-16S	F	D042620	49	M	KSU	In	pig-6	K3	N	LLS0120	NA	0.0952018602953634	-0.165728582090644	-0.0367745381355504	-0.0887512978784731	0.049742700893407	-0.0122549442655958	-0.206107247852564	-0.0308184218537868	0.181915321130836	-0.114786579873654	-0.0777952056194084	-0.119559490223192	0.0160361967880329	0.00304450673057178	-0.0327527496493183	-0.0184528353994014	0.0977930784409932	0.0205965513499239	0.00588306493374528	0.0739760675298019	-0.0121402548550938	0.0144377829687996	0.089806170603379	-0.0371365437023491	-0.0243422290549956	0.0761106915736935	-0.0476805420118211	0.0179442557712649	0.0424031282930098	-0.00603278893290632	0.0385672703723066	-0.0033665956361807	0.0470690009110854	-0.0414191387595014	0.0123985983220143	-0.0485713003344462	0.00310746332942831	-0.0464312340772372
F-042620-N48-F7-16S	F	D042620	48	F	KSU	In	pig-7	K4	N	LLS0121	NA	0.0896664185581039	-0.1145647262636	0.0288001693304342	0.0133753904801695	0.109366399987882	-0.0827349501124676	-0.170171510235523	0.041564935936584	0.0878289430086435	-0.11505966283234	-0.0172722553728508	-0.0112216055614039	-0.0180076863820371	-0.0654645963550173	0.0256210329204841	-0.0821046342734313	0.0791138654026045	-0.00653590448510417	-0.0656587352285744	0.0314142256393958	0.122467224372471	-0.0795046260654176	0.0376749156369059	-0.0113390173393974	0.0118438365984251	0.049677646962223	-0.0439424777344517	-0.0847490959814019	0.0939432980156719	-0.0617484750804139	0.0771080552761151	0.0440897658678665	0.0548570222112577	-0.0377504782620382	0.00199121433423693	0.0358093240716532	0.0704994286252728	0.000516186299605474
F-042620-N48-M8-16S	F	D042620	48	M	KSU	In	pig-8	K4	N	LLS0122	NA	0.00880485688782345	0.0247526237208165	0.0493567719626021	0.199825922317628	0.0234997502973602	-0.0613090700558253	-0.124996246813221	0.0125396893599069	0.0383116157160273	-0.0938835777478164	-0.000310003030999833	-0.00653875331259696	-0.0830569526375866	-0.0150733810701402	-0.00608388890410715	0.0579907089470691	-0.0822644078235649	0.0762841058224952	0.0454394277644255	-0.038267330276866	0.0314592937410614	-0.00708699751660633	-0.0153621923597993	0.0111461739173126	-0.0500534323416717	-0.0254361134152344	-0.0505001905979986	0.00409813357104077	-0.0157086951329035	0.0965469808829251	-0.0367756484610527	0.0338303565335265	0.0371082656061281	0.0547510718948372	-0.188417858563812	-0.105203049801453	-0.0881789170688376	0.0472947138425562
F-042620-N50-F9-16S	F	D042620	50	F	KSU	In	pig-9	K5	N	LLS0123	NA	0.123324452497096	-0.114128474929061	0.0108766188002979	0.105881050612296	-0.0656474685206283	0.0797054147034535	-0.0995965763738811	-0.0612229283467462	0.117479379528856	0.00303259220112786	-0.0843958420370309	-0.0332849043954238	0.00588354248598765	-0.101280967783003	0.0137341327114426	-0.0295342046811285	0.10160111099152	-0.000123691829033098	-0.0428906413512589	0.0344562253117195	0.0571457636827436	-0.0538323418914397	0.023572288013903	-0.015599547535023	-0.00621969795265535	0.0295813856064226	0.0139339244640769	0.0176690103616037	-0.00673835811306659	-0.029673187068153	-0.00658885462197455	-0.0146481838243139	0.0235038555871425	-0.0425516805533277	-0.00327598122067638	0.0620151858814334	0.00582278465514781	-0.0107681411090883
F-043020-N53-M2-16S	F	D043020	53	M	KSU	In	pig-2	K1	N	LLS0126	NA	0.104177639945187	-0.286949594143852	0.0209525076948705	-0.206026833742708	0.107565459576766	0.0245150449068639	-0.215222970622105	0.0027974860249192	-0.024725130021701	0.0174978317996364	0.0219384821821942	-0.00442521553580075	0.0543554483527265	-0.0349414060406724	-0.0191186874826104	-0.0981697355921472	0.0190632713960366	0.00815915451938466	-0.000242482275275015	0.00151412038745355	-0.00904076977764959	0.00370663547937313	0.0276263484904425	0.00116650463822228	0.0364906835018301	-0.0218675681161577	0.0473401266960844	0.0660090839677208	-0.0560730830736721	0.0627044459459786	0.00918746918130559	-0.00250220986141476	-0.00739799833581347	-0.000995695044754516	-0.025566793011195	0.0109992178506447	0.0318939398098047	0.00138942490524815
F-043020-N53-F5-16S	F	D043020	53	F	KSU	In	pig-5	K3	N	LLS0128	NA	0.0768654067666227	-0.185223068110342	0.194143954601358	-0.137533999137704	0.158755850004343	-0.096057533035169	-0.155962338684535	0.0847301807250684	0.103388131144164	-0.095454291259015	0.00667121687657763	-0.0305184277198978	0.0188955971266621	-0.0617350632133079	0.0190652397767152	-0.0450279266253109	0.0478817574445352	-0.0771385433585358	0.0398896485200259	0.113152532954373	0.0477022728293981	-0.0252090259298729	0.0177662105101853	-0.00435712577512678	0.0104958183618273	0.00359255722798358	-0.0522430533380177	-0.0995711664706732	0.0329688852018567	-0.0595427670790391	-0.0155109542888295	0.0181197987300947	0.00391973931109579	0.0183648801251274	0.0384792437959904	0.0143870383220806	-0.0278401807314941	-0.0302595649175514
F-043020-N53-M6-16S	F	D043020	53	M	KSU	In	pig-6	K3	N	LLS0129	NA	0.126179351314897	-0.172324618565129	0.140889525871036	-0.0365127849665035	0.129213394264621	-0.0881474985279815	-0.155645128974398	0.0299709249609177	0.0132549777932428	-0.108409476018326	0.0355143379181068	-0.0298081320534817	-0.032399363970553	-0.0418117725650254	-0.0073123692141408	-0.00456799674538073	-0.0203690009420576	0.0338485087856011	0.0584198214546386	0.0548865659138176	0.0281784985110805	0.0137281629596054	-0.0235944274440831	0.0277526268568693	-0.017216067228405	-0.0439637098148283	0.0201721376068119	-0.00728354310303376	-0.000468578502200574	0.0768457602639732	-0.031989457723212	0.00977270799161762	-0.0401773773600428	0.008224962981405	-0.0466460257954927	0.0108949141261201	-0.0190487698107297	-0.0451121698737559
F-043020-N52-F7-16S	F	D043020	52	F	KSU	In	pig-7	K4	N	LLS0130	NA	0.0253610166034573	-0.00447596596423261	0.269233768268677	0.18513734047615	0.127102246858828	-0.188268893368013	-0.0202968432691872	0.0141208257447737	-0.00531640924165968	-0.117200426210411	0.0359740804084704	0.0278588870444752	-0.0482757752449694	-0.0437360837634989	0.00105200460327908	-0.0471102910114661	-0.0414267424273641	-0.0366457421148533	-0.0448356486417542	0.0186639298557475	0.00334095157773142	-0.0925425681432556	-0.0157974244953758	0.000116844407941993	-0.0663007843551474	-0.0119514788584285	-0.0378509215728274	0.00103456748360444	0.0267307099308622	-0.0334945673100993	0.081783126197515	0.00498174427627565	0.0239466599454701	-0.0401495001787755	0.0272432747868771	-0.0255529356687197	0.0343645373775096	0.0598364881029579
F-043020-N52-M8-16S	F	D043020	52	M	KSU	In	pig-8	K4	N	LLS0131	NA	0.108847683963885	-0.0678949531974038	0.262948002650448	0.0285368517273281	0.0909833243168235	-0.1005661764543	-0.00355678368377753	-0.0232264875968568	0.0618073934531365	-0.110099138091196	-0.0208171073633907	-0.0406515506020599	0.0271979047568797	-0.0487777934129873	0.0020743182475437	-0.0353233449462201	-0.0188793945151033	-0.0146268082097415	0.0779504741348898	0.0198873531324536	-0.00367546922130262	0.0209911137100435	-0.0378190058529104	0.00986045938698922	0.0433757165988391	-0.0333609434701385	0.0433632326711189	-0.0389062422762214	0.0133259001848922	0.0358403068826694	-0.00737726926013619	-0.0212116197304715	-0.0909850655501459	0.0337925690388064	0.0394616532427277	0.069454603475914	0.0115878880224441	-0.0520242820957743
F-043020-N54-M10-16S	F	D043020	54	M	KSU	In	pig-10	K5	N	LLS0133	NA	0.147798314365784	-0.164802832813236	0.0903820449076895	-0.0494072511211623	-0.0431362006859583	0.0846073872271621	-0.195923710384391	0.00492025332916389	0.0523990722345466	0.0316053666267892	-0.0562626525611987	-0.00154918379150756	0.0326685168546299	-0.0453696589162867	0.000730468068390444	-0.00492961428144982	0.00067072056723691	0.0851763486348961	-0.0650007624055306	0.0170568138214708	-0.0112434701905373	0.0442578552933307	-0.0530271330975843	0.0239001485917035	0.00772683754809741	-0.0354218037227842	0.0659850637177862	0.0028330598657761	-0.0566339832492856	0.0249211798079905	0.00501591258983031	0.0158878771987097	-0.0236206115687014	-0.0552497916361652	-0.0570589428734715	-0.00476366564196325	0.0290135637971321	-0.0302604278964017
F-050420-N57-M2-16S	F	D050420	57	M	KSU	In	pig-2	K1	N	LLS0135	NA	0.083127233432108	-0.231792350902071	0.167686745294689	-0.100870095108427	0.182726404895896	-0.0735951404507953	-0.102832984180135	-0.0286271424832711	-0.111095784495062	0.00947567591267524	0.0283287644872132	0.0646433468791622	0.00439340311315097	0.0656307032708666	0.00867275887281376	-0.151124119105241	-0.0302502971792236	-0.0501056682645234	0.00333715830879176	0.00724581314035553	-0.0436529720904911	0.0359192172323883	0.0217278293802981	-0.0174250903185715	0.0333232818158176	-0.0375759374743472	0.0102002109461776	-0.0251252003989228	-0.0527611400873981	-0.0197503342730154	0.00758476466754458	0.0434910028856912	0.00150893847858052	0.0368525361543371	0.0654223902275083	-0.0393774433775473	-0.0329399580853253	-0.0502800136291786
F-050420-N57-F5-16S	F	D050420	57	F	KSU	In	pig-5	K3	N	LLS0137	NA	0.1433985306235	-0.126724923231024	0.194613825693461	0.00473562888912587	0.117727183738123	-0.0689755866792919	-0.0872257505958148	-0.0106933753038083	-0.00526424278959804	-0.0523240059511427	-0.0264562560431754	0.0183515363386839	-0.0416251907978519	0.0326619148971542	-0.006676694391764	-0.00284379101588726	-0.0417454386520502	-0.0378926536010512	0.0896079210028642	-0.0394865605922841	0.0235082307923617	-0.0287756290836402	0.0130116972255951	-0.0203186354149301	-0.00607520496080791	-0.0139154412746328	0.00378316524448227	0.0602327587850261	0.0374900688838993	-0.00481243923399555	0.00136005047451931	-0.0426235335859152	4.13087054786162e-05	0.058542709085204	-0.0036976973200271	0.0203814011335621	0.0417392438434853	-0.0264424505206286
F-050420-N57-M6-16S	F	D050420	57	M	KSU	In	pig-6	K3	N	LLS0138	NA	0.121411254459108	-0.106768789077045	0.21613130048796	0.0289256265391578	0.104625490058374	-0.0501206797394658	-0.0670791535659226	-0.044011163594574	-0.000766871556173111	-0.0730160778166686	-0.00722540938865815	-0.0462118308130536	-0.0586107217965608	0.0322657323237254	-0.0252758995397018	0.108004386784357	-0.065057386863063	0.0552397356694032	0.094658604934295	-0.05508294865794	0.00378832339870978	-0.000862341327843795	-0.0173899023716165	0.0233225432720374	0.00149593378197852	-0.0536745348769859	0.0327664038058195	0.0663290176694782	0.00632969881605538	0.0868243606812754	-0.036590889216747	-0.0266127054746507	-0.0105029678472821	-0.0352014127444264	-0.00935503988770428	-0.0285081396831669	-0.012831762982762	-0.0424271810997096
F-050420-N56-F7-16S	F	D050420	56	F	KSU	In	pig-7	K4	N	LLS0139	NA	0.011111561720667	0.00550976189248477	0.189601181667894	0.197379945712127	0.12779611849261	-0.199851812872001	-0.0172437891403826	-0.0130160311823494	-0.0835123270191451	-0.15126320960047	0.143217030948949	0.0457423021248505	-0.0578970655271944	0.0264364353608455	-0.0382121492372326	-0.0323875283819234	-0.10012473912554	0.0532354673394571	-0.0333010608102855	0.008736357637829	-0.00834340673565967	-0.0199574839382859	0.00776525806026348	-0.0114540181596623	-0.1152470669232	-0.0384224660169093	-0.0800621689947017	-0.044178630176339	0.0369610566397313	-0.0212985120175292	0.037152471603095	0.0534171397652429	-0.0183547241908681	-0.0133890557708566	-0.0842247112232914	0.00988750093321089	-0.0188828539530323	0.0892441852407678
F-050420-N56-M8-16S	F	D050420	56	M	KSU	In	pig-8	K4	N	LLS0140	NA	0.0636150223052165	-0.0118940439871329	0.262737874882515	0.114305441514109	0.156931957918205	-0.180313576821852	0.0501716997378172	-0.0516948317073566	-0.0204563662621642	-0.127536374531558	0.0814697038418329	-0.00742986933485297	-0.0308752924243972	0.0121007024160788	-0.0314505825225907	-0.0329835323187188	-0.0725751711854566	0.0048086340732621	0.0382587217771282	-0.0349827130764113	-0.0612995965719444	0.000166874441537744	-0.0345795881294625	-0.0209906003070722	-0.074688501242429	0.0491268259796945	-0.0221247565942651	0.0930265077825235	0.0330812994076518	0.0373542009180986	0.0524909684384416	0.0600867360785747	-0.0390022245231438	-0.0756108223139676	0.0215574947412827	0.00654762725557472	0.00777724179549305	-0.00912198369468613
F-050420-N58-F9-16S	F	D050420	58	F	KSU	In	pig-9	K5	N	LLS0141	NA	0.100590956238676	-0.0521810850354331	0.220991174698085	0.0488895517582134	0.100666712661313	-0.0944348104326194	-0.135919458280696	0.0413554616393705	0.0812129224108777	-0.0153089039027001	-0.0186651319266486	-0.0275541957888873	0.0120292590180252	-0.109950179463657	0.0303265368163367	0.0663637536676637	0.0592656457706938	-0.0901498620042893	0.0151576640373024	0.0556808538186924	0.058102381285384	-0.0533330692145679	-0.0362773840749989	0.012818155375699	0.00649073986390261	0.0054376324469419	-0.0101458417756444	-0.0479459453755279	0.0185960969089657	-0.0657109031759524	0.0181693726082701	-0.0149697878192396	-0.0304464900260091	0.0111529210584328	0.0323738408139914	0.00608079628594836	-0.0324815060732782	-0.0675929449349942
F-050420-N58-M10-16S	F	D050420	58	M	KSU	In	pig-10	K5	N	LLS0142	NA	0.0734260723667051	-0.225294429177017	0.0610878930465691	-0.131157684552741	0.0419161781479592	0.0229100993043787	-0.227509330892157	-0.00300063360614658	0.015708309557576	0.00699337835338234	-0.00249735447362366	0.0234091756656383	0.020307461957801	0.00197495400030238	0.0529128888315165	-0.0401373492648758	0.0543073115406068	0.0420857775231458	-0.0240224002446907	0.0127911387240677	-0.0360359859302845	0.0450880722327649	-0.0811886075221731	0.0366926623185338	0.0412663735332643	0.0268989191072393	0.0502674233695123	0.0517769225781632	-0.0221057345926059	0.0452197291549318	-0.0425404334561114	0.0231463680778924	-0.06502765831333	-0.0260650329396602	-0.0938391230673818	0.00405937916541348	-0.0192196524990858	0.00709106224611604
F-050820-N61-M2-16S	F	D050820	61	M	KSU	In	pig-2	K1	N	LLS0144	NA	0.110218422855054	-0.284604406644357	0.072227197000745	-0.225368950198219	0.111265530676382	0.00220764049857669	-0.142410040941542	0.0370085430899968	-0.0430552407668835	0.00825302338941324	0.0684430897825779	0.0165652428305885	0.0537321605264678	0.0379923078911109	-0.0340733151321892	-0.0627297565931406	-0.00914689154326598	-0.0341178329067342	0.0150264984025207	-0.0520366537312645	-0.0145672879820846	-0.000780009781161174	-0.00820689343868951	-0.00349526146887956	-0.0102245361702404	-0.110057738919956	0.00942466611769614	0.0543659122646195	-0.0560735740489055	0.0100887236006301	-0.0010389149740532	-0.032302636602064	-0.00292228796749807	0.0485509637640638	0.0208151580084052	-0.0290519957783313	0.0103481997883003	0.00971248762045373
F-050820-N61-F3-16S	F	D050820	61	F	KSU	In	pig-3	K2	N	LLS0145	NA	0.100499044682074	-0.19190418642882	0.151794004949781	-0.0315402886779764	0.117877693531355	-0.0167209984539351	-0.0900624631454869	-0.0462995510321733	-0.133232207504204	0.106166296665546	-0.0100639753792441	0.110243391951768	0.0131607007548301	0.0224344394434699	0.00309211635519948	-0.0812329828628029	-0.015762666710171	-0.00791615704982586	0.0029460534633169	-0.0728710371039366	-0.028054376821777	-0.059505791451274	0.00267119590244877	-0.00246340573561601	-0.0244503445949927	0.0204736637552744	0.0786803458474155	-0.0182217221000912	-0.00253308502122933	-0.0809044784412883	0.0358832215048936	-0.00460386074281858	0.0587422477601362	-0.0270282662225376	-0.0106684272261297	0.0326366450822508	-0.0345234606444882	0.00622267402892985
F-050820-N61-F5-16S	F	D050820	61	F	KSU	In	pig-5	K3	N	LLS0146	NA	0.139039063971463	-0.161649840485952	0.127712964502406	-0.079766732254925	0.0913489109090401	-0.0136937444575187	-0.181684597762311	-0.00324605789663425	0.00700215840848355	0.00793226649820084	-0.00154308364416117	-0.0476753038279826	-0.0261288522810781	-0.00150896916934941	-0.0774103805789614	0.0393309687586446	-0.0940861044323322	0.0576069728821918	0.0605476455690897	-0.0520991028648931	-0.00469581292196629	0.00982452521926064	0.0105980718420421	0.0285523569519212	-0.0340290325569716	-0.0286787750781388	0.0480144825165418	0.0693072472225963	-0.00691062365713255	0.0329281868777528	0.0617956194578292	0.0152846962385051	0.00460762909038975	0.0168951189379676	-0.0269051839303296	-0.00674894339706316	0.0273556926257005	-0.0223268625643535
F-050820-N61-M6-16S	F	D050820	61	M	KSU	In	pig-6	K3	N	LLS0147	NA	0.130418618334873	-0.203102264872851	0.110270499393601	-0.132869821555692	0.121054636092531	-0.0493636467279443	-0.0545360425465182	-0.0185255790679184	-0.0838267750368523	0.0182666159745934	0.0563363632442747	-0.0354887574327888	0.106400319118919	-0.00634978833983883	-0.0459975662309489	-0.0363271342120314	0.00295242625637292	-0.00418388010159449	-0.0152499788813315	-0.0747677913689269	0.0253534366623147	-0.0283355679816354	0.0430791895582464	0.00327555862381877	0.0403492204274328	-0.0937332884355698	0.0521123135455774	-0.00618123110422727	-0.0413058979037796	0.0555710794884505	-0.00556527076403863	0.0362273340054562	-0.0693946979201947	-0.00347853958429928	0.0732287011448134	-0.0245696779267459	-0.0625976218525704	-0.0324106217933924
F-050820-N60-F7-16S	F	D050820	60	F	KSU	In	pig-7	K4	N	LLS0148	NA	0.139938323316793	-0.101790512409757	0.156851966972475	0.108599540311562	-0.100659796542155	0.0642180989048115	0.00172613094476606	0.0455442848649511	0.00581161706556168	-0.0739329985980821	0.0527289854532573	-0.00685111045217662	-0.111898845553344	-0.0106409805382359	0.0360120233256639	0.0383152852820854	-0.0339861391626239	-0.00640100733343798	0.0363842336346298	0.0330592348084105	0.0288341007136363	-0.0202686085667038	0.0154538932487348	-0.0182659810102522	0.0132948251619213	-0.0792536887821566	-0.00578033449651075	-0.0359348220069244	0.0345770188153304	0.00666402721854835	-0.0501065323289279	0.0575619646704634	-0.0430611064163199	0.000845235926070964	-0.0704028851706367	0.0608003472376779	-0.0427110587562589	0.10562183801341
F-050820-N60-M8-16S	F	D050820	60	M	KSU	In	pig-8	K4	N	LLS0149	NA	0.122377446971875	-0.18752078082582	0.181597245598554	-0.135717166360879	0.0880060454782125	-0.0326060069895679	-0.147442298831148	0.0217922473166705	0.108298645790469	-0.0241610674593495	-0.0389364470224404	-0.0665471717171224	0.067577593345937	-0.0445621579140531	-0.00265897031153127	-0.0228261774207654	0.0517489637543659	-0.0516741154610057	0.0751276809868801	0.107432538721604	-0.00161481175796225	0.0514335514372239	0.0361052182544374	-0.0260861263463666	0.0600104231471158	-0.0307521267355779	0.024755664376404	-0.0554465409004233	-0.0155422844002662	-0.036934378938061	-0.0100772688135912	0.0550030937933716	-0.0475564357706187	-0.0605699325160265	0.0389398549966548	0.0257148528651751	0.0236516629444181	0.0444525673259127
F-050820-N62-F9-16S	F	D050820	62	F	KSU	In	pig-9	K5	N	LLS0150	NA	0.0614632621237066	0.0423550787821738	0.2451090307192	0.199200631160878	0.0520423956658836	-0.0861947324787745	-0.0904002764477559	0.0232269891540255	0.0610694042803767	0.0627788664652763	-0.0315309906501254	-0.0277260463330222	0.0191526080955286	-0.0963508846642426	0.00942497107506903	0.0184468510974641	0.0186530291332767	-0.0341371684422773	-0.0471914234193934	0.0873858257896882	0.0463182646596772	-0.042749742708822	0.0175687834988531	0.0151277226915593	0.0221183007837583	0.050124819549234	0.00710841673622974	0.0136935227168401	0.000757431818711501	-0.00897803543665105	0.043868536886011	-0.0361970623766659	0.0362876668999785	0.00116120063036508	0.0581374699398625	-0.0279466642739211	-0.0291871095366883	0.012846152339465
F-050820-N62-M10-16S	F	D050820	62	M	KSU	In	pig-10	K5	N	LLS0151	NA	0.141515686117671	-0.137526504601217	0.150727354815307	0.104489220301272	-0.172994823160538	0.143998034266486	-0.126096397413025	0.0279038466888739	0.019848639090046	0.0783934019280471	-0.0411983113516877	0.0329165533149126	-0.022255971895434	-0.0786938354951865	0.0176407552972424	0.054748919145786	-0.0395246425482797	-0.039537351605879	0.0130358909884215	0.0330676534219122	0.0175559133789871	-0.0176202087152283	0.0235632242562334	-0.00969172413197947	-0.0182864177404656	0.00057820463008255	0.0115092287184487	-0.0231528724103751	0.0180843214955959	-0.00210198718276259	0.0154701431559582	0.034013672869461	-0.0169805205756414	-0.0121935427716528	-0.0146394811356411	0.00469323603386686	0.0207738931140203	0.0136863539430999
F-051220-N65-F1-16S	F	D051220	65	F	KSU	In	pig-1	K1	N	LLS0152	NA	0.0965072964975249	-0.120762271791698	0.237113116103923	0.00698272262619718	-0.0249248138930386	0.0173669691024005	-0.140891883014118	0.0948669427576846	0.105387034928924	0.0388970394658987	0.0115981733367237	0.0327214387679761	0.00234908046170227	-0.0332901688662473	0.0344422732608286	0.124638371005089	0.00446413112595174	-0.0699461872804344	0.0691911892785172	0.0063267470822568	-0.0326580976970718	-0.0259260800019145	-0.121884560561397	0.0227605837200969	0.0369498472843683	-0.0100456493285547	0.0378573283497709	0.0133104805104785	-0.00766233381411377	-0.0270063132484172	-0.0380279915468508	-0.116936783713595	-0.00162608799541114	-0.0191574441496216	0.0718800267973974	0.0303718049232376	0.0540576027828914	-0.00674592815354084
F-051220-N65-M2-16S	F	D051220	65	M	KSU	In	pig-2	K1	N	LLS0153	NA	0.139502096980989	-0.0972042542488547	0.176425249995989	-0.132242127547251	0.0549432911460727	-0.0657784350064227	0.0518988058147737	0.108349378078641	0.0857718681844364	-0.0255888809955993	0.0211161684769646	-0.0113707366848065	-0.0373985194649537	0.00828714052906068	-0.00392162017168168	0.0177444000292413	-0.0357044865330803	-0.0495536789334597	0.0195909300365526	-0.0561811696133743	0.0286180540046699	-0.050158100444666	-0.0693434871832938	0.0308737671074134	-0.00639748781089552	-0.0155900843766723	-0.00515856926829343	0.0397080489714339	0.0378703936517815	-0.0565446628136041	-0.0592353604090222	-0.045099223066007	0.017501497751913	-0.0080539390951702	0.0427401740315285	0.00344837254903977	0.0635785741464206	0.0391583747401999
F-051220-N65-F3-16S	F	D051220	65	F	KSU	In	pig-3	K2	N	LLS0154	NA	0.128361975148152	-0.22661215985855	0.174096652739339	-0.0704063469137964	0.127915435251562	-0.0356270855585752	-0.0535127990614926	-0.0773808071827628	-0.103210359157333	-0.0153125153602104	0.058841415182853	0.0351536779789944	0.0240120359192673	0.0457116670532178	-0.00506986547062078	-0.0370045835343823	0.0195104513223572	-0.00291120328391351	0.000322278500676695	-0.0413254969064365	-0.0670778865294105	-0.012673485096256	-0.00636767395189165	-0.0104561354610437	0.00200530248919053	-0.0273208597973755	0.071259211496405	0.0692834277552628	-0.0225684084696241	-0.0712382278957761	-0.0242687903013088	-0.0473401293406583	0.031531449822466	-0.0649163600866313	-0.0118736821783054	0.0590191927084658	0.0462714473180103	0.0584869422143072
F-051220-N65-F5-16S	F	D051220	65	F	KSU	In	pig-5	K3	N	LLS0155	NA	0.130741852979748	-0.0343809651798977	0.268872381889218	0.0737992736084164	-0.0352039698875723	-0.0214604932164892	0.0637645630071695	0.0497471068041079	0.0918297326270294	-0.00903798428170193	0.0107257068214388	-0.0194419087633596	0.016751083007381	-0.0365680254806025	0.00283157528190839	0.0726190307311237	-0.053407208115178	-0.0783272999713347	0.0603199176260342	-0.0933521383604105	0.0154361667274422	-0.0317856040888063	-0.0981621148803496	0.0252513260113521	0.0123119356357481	0.0179129143079355	0.00212100162859621	0.0312933810671929	-0.00107579176047578	0.0252573584107698	-0.00789893625497078	-0.03808592812721	-0.0771295665679347	0.0731303228360302	0.0458099011471865	0.0332943141849475	0.0114915862891594	0.0245783158476555
F-051220-N65-M6-16S	F	D051220	65	M	KSU	In	pig-6	K3	N	LLS0156	NA	0.0903811856075251	0.00269595282322398	0.169243023047547	0.189778242262032	-0.0739218539117229	0.00365098882967795	0.100983411685972	-0.0661844196456048	-0.0265971877524074	-0.0512463077187992	0.0488539416852291	-0.0545439866231648	0.0817433198892028	0.0169298210587464	-0.0125545985844517	0.0571739663868948	0.0284203006961796	0.0911529857568449	-0.0453950792528142	0.0354756937128804	-0.00479560703249483	-0.000422237670844336	0.0114181107189028	0.0247753167118831	0.0621368411983995	-0.0583616221730106	0.0520431666452661	-0.0672482389416575	-0.0518145448825506	-0.00466603264273276	-0.0555523630355603	-0.0222523077453191	-0.0105361819706305	0.0105159141120835	0.0172740756166002	-0.0522605077092698	-0.0313726806619004	-0.0501653290561294
F-051220-N64-F7-16S	F	D051220	64	F	KSU	In	pig-7	K4	N	LLS0157	NA	0.059450883366704	0.0746403776446789	0.263576819110727	0.160586597833773	0.0713161035431784	-0.17556294075485	0.133014515114062	0.0626963595890928	0.0432467477913345	-0.0395682865171377	0.0938561587296559	0.0070967299925416	-0.0086669492872037	-0.0100362251541312	-0.013835685425637	-0.0126235645470536	-0.0144820452484637	-0.019768858275724	0.00596877190128169	-0.0646285522488198	0.00701932243733036	-0.047667025828869	0.0093570986558286	-0.0181219006056369	-0.0111331219099561	0.0549636828435304	-0.00883336175841282	0.00969475692221049	-0.0435473471380812	-0.0174206872119128	0.0707322172392791	0.0191810788156149	-0.0504376849868082	-0.0232655705375688	0.00418004555839718	-0.0267996763927925	-0.0430272029133802	0.0696748669559554
F-051220-N64-M8-16S	F	D051220	64	M	KSU	In	pig-8	K4	N	LLS0158	NA	0.1092558182936	0.0201501289636428	0.19569027890344	0.16733061122775	-0.0711276126104505	-0.0006200046804077	-0.0425565243443747	0.0191594872445476	0.024784816732774	0.0844180443991815	-0.0365311320320799	0.0181251153086296	0.0405155944983357	-0.0451569833257486	0.0107036764790931	0.0498372923892302	0.00250115129722373	0.00035746214035489	-0.0676269213442742	-0.0929354809748311	0.0413310177176806	-0.0698739741654834	-0.0570054625623948	0.030533050766033	-0.0283058908424591	0.070753489354737	-0.00744654939855621	0.0586905533546704	0.00904586104544588	0.0806396961188515	0.00455288480138328	0.00481875902799647	-0.101824443215669	0.00360520099530143	0.000956013208060816	-0.0250424753812272	-0.0738616327785916	-0.0676333858490573
F-051220-N66-F9-16S	F	D051220	66	F	KSU	In	pig-9	K5	N	LLS0159	NA	0.0593227232318304	-0.000130821345902481	0.286896020910673	0.0612575886592778	-0.0827493084635809	-0.0440473051292315	0.134023039037376	0.0858452740550489	0.171269430996792	0.101713032691859	0.0244059884733816	-0.0238198371848464	0.136063278631136	-0.124549482241516	0.00271020491994535	0.0477390911407298	0.0281353206982141	-0.0909268854963394	-0.02362815865177	-0.0593420180128263	-0.0433456201427181	-0.0296965949379803	-0.0598872193301729	0.0135689665727119	0.00209467725072034	0.11791536558239	0.0272867596355355	0.0412076358002024	-0.0268205755513693	0.0793536434003945	0.0329172377195516	-0.0325589531237504	-0.0387566735863388	-0.0160537814351275	0.00157153660770013	-0.0103773992661142	-0.00114328538299169	-0.00172314645553681
F-051620-N69-M2-16S	F	D051620	69	M	KSU	In	pig-2	K1	N	LLS0162	NA	0.184835495754097	-0.16722353400515	0.139338593283844	-0.0870287701952689	-0.0954060143580183	0.118101446025386	0.0642442936884823	0.0418473517725739	0.0144373043937539	0.0227958531855713	0.0207952451427424	0.0212422107401863	-0.00217381626428192	0.0068031755464792	0.00474475549888928	-0.0512940878929346	-0.0601279854206637	-0.0983167651082537	0.0440267624563637	-0.0513546957509673	0.0103652044951772	0.010171878180615	-0.0081082420781529	-0.00509957889917903	0.0438543050677088	-0.0409264774966973	0.00671612865791313	-0.0306258657654227	-0.0203848362566467	-0.00216558490364178	-0.0115661367562145	0.0132207264422069	-0.0386489837122258	0.0663993974550629	0.0670428423975925	-0.00247731179478308	0.0413210615250843	0.0394116290003112
F-051620-N69-F3-16S	F	D051620	69	F	KSU	In	pig-3	K2	N	LLS0163	NA	0.114979962736575	-0.207206420051635	0.0707701842546877	-0.133231016462585	0.0539557086634846	0.0388522275897523	-0.183231403508608	0.034954563539655	0.0128385790892073	0.140897401686299	-0.0196284874957732	0.0543542575801519	0.0499388620071843	0.010060416868118	-0.0406862490479855	0.00707867935036577	0.0591532191607763	0.0599756276960362	0.043795407428412	-0.0447271555631574	-0.0189213114380789	-0.0413506012001909	0.073119380568445	-0.0285161061342283	-0.0418654066730468	0.0964823914028135	-0.00567635341021654	-0.0571107893714105	0.0131956940441572	-0.0432791340682773	0.0329190952439621	-0.0208550801443817	0.0659037346754282	-0.00378509111598376	-0.0131790165809909	-0.034659108556326	0.0480012131280231	0.0341553164145133
F-051620-N69-F5-16S	F	D051620	69	F	KSU	In	pig-5	K3	N	LLS0164	NA	0.154076893126461	0.0134749434137901	0.222443469769376	0.0558411879809927	0.0708187599980015	-0.0726432755437403	0.030135732139315	-0.00704124035202502	0.0155845506516294	-0.0271467904375669	-0.0693872392593324	-0.0554837682627348	-0.044317941728502	0.0530740064163213	-0.00514627586495631	0.0416425180379426	-0.0612005049601217	-0.0334323091151472	0.0306698444465194	-0.0597196236421141	0.0277658994977279	-0.0461150757390846	-0.00305561818199995	0.0255126088872874	-0.0293676411457067	0.0253554673588879	0.00336930703919182	0.0711473148139369	0.0518350346938872	0.0381268453159163	-0.00706253763619969	-0.0252054837829271	-0.00379594428549779	0.0236408516322583	-0.0278694863662173	-0.0719054109928378	0.00982013911344234	-0.0145347944861717
F-051620-N69-M6-16S	F	D051620	69	M	KSU	In	pig-6	K3	N	LLS0165	NA	0.0854318297903422	0.0603414935921206	0.143980374522695	0.229994450533971	-0.0112189214591939	-0.0374363327240162	0.0429463980913584	-0.036313937799524	-0.0438036754649084	-0.00349005561094349	-0.00845075283330437	0.0464592733590515	-0.00143926022700805	0.0976462512734984	-0.0386320460361002	-0.0338756621684662	0.0452697522446551	0.0858553508648316	0.026535429550998	0.128343729404649	-0.0245925538524474	0.0162975035754274	-0.0091430890806165	0.00272371638591216	-0.0459660103341226	-0.0407292737649517	-0.0215508713284462	0.0715683581444315	0.016667898001118	-0.0311154182177187	-0.0562138673296875	0.00865270644791194	0.0476250434429347	-0.0657899821951137	0.0554795903508879	-0.0468012663719781	0.0129742225849391	-0.0511366653689632
F-051620-N68-M8-16S	F	D051620	68	M	KSU	In	pig-8	K4	N	LLS0167	NA	0.116108642408496	-0.0601092538403858	0.222807593667322	0.0641816836270726	-0.112500451995754	0.0211906177177824	0.0583651336407742	0.0875550259000547	0.107133604885424	-0.0197994816003622	0.063324733417272	-0.0133680909784606	0.00041420693865606	-0.0501148088499267	-0.00784434616042664	0.114838207266734	0.0206512598035924	-0.0275256174712069	0.10528582562474	0.00449829406561122	-0.0244654844440304	0.0127118362079774	-0.0372366411054802	-0.000722411135652129	0.0420997390551279	-0.0395293265329854	0.0270807675346681	-0.0444341104810113	-0.0574954741022302	-0.00892908222102865	0.000294206179977534	0.0226605189013166	-0.0255358273742281	-0.0497660955550567	0.0317527009273329	0.0391446745656662	-0.0584893442829411	0.0671893144541374
F-051620-N70-F9-16S	F	D051620	70	F	KSU	In	pig-9	K5	N	LLS0168	NA	0.0668625499825607	0.0858995968032062	0.181397540869042	0.285763927338165	-0.12670433035165	0.0461652251860112	-0.0251676928119012	-0.0245716725340565	-0.0113234415093433	0.0132723830038989	-0.00984735996105494	0.026209433237211	0.0912207648618562	-0.0309504485212328	0.0105458939830873	-0.0298611721340591	0.0383847865502837	-0.0233884302033495	-0.0369232997408564	0.0813797077661585	-0.0367957565951465	0.058600559711235	0.00610768549127298	-0.0174079992784072	0.0224213968633598	-0.0164549060357486	0.0118484813371259	0.0344475492511818	0.0109601529377899	0.0570212545958777	-0.00430604138962741	-0.0316698138742029	-0.0298214479616867	0.0980934123378702	-0.0251119944122968	0.0249851209243099	0.0820086465830017	-0.0273822190746826
F-051620-N70-M10-16S	F	D051620	70	M	KSU	In	pig-10	K5	N	LLS0169	NA	0.161581075204062	-0.118527834870374	0.123360547431853	0.0360108951162262	-0.0332608840089791	0.106761768096996	-0.127039972336317	-0.103792065133466	-0.0519611552733521	0.0637512007320042	-0.113647497431112	0.0427540550043151	0.0195442004918239	0.0577562188241595	0.0422223188999237	-0.0367840891042048	-0.0172017492872293	-0.00205744559431005	-0.107891574264641	-0.0147536592944296	-0.0377760230434309	0.0234061702800998	-0.0338362605857504	0.0144143181101215	-0.0107730801045974	0.0217247841284283	0.0415803287000706	0.051124483559446	0.00979915690294139	0.00145576376809585	0.0344873759809315	0.0168917032892672	-0.00889786267992618	-0.0527411923617257	-0.0426355756942593	0.0301308020208394	-0.0307412787664935	-0.0249905278425393
F-052020-N72-M2-16S	F	D052020	72	M	KSU	In	pig-2	K1	N	LLS0171	NA	0.151523852278489	-0.143991944634194	0.163188165401077	0.0573309060316516	-0.178646191931981	0.128903593869754	0.0662071443355346	0.0443992912171227	0.0261164267863701	0.000995435900154743	0.0400614646770571	0.00339893255010743	-0.00980598359661472	-0.00922770527489242	-0.0528283615631667	0.0200666534519089	-0.0806987005569703	-0.046550052797158	0.142416010557923	-0.0416109653975412	0.024600469744078	-0.0145197230510074	0.0622652154581595	-0.00929116366938845	-0.00124675573409321	-0.0208087627363825	-0.0122404827110817	-0.0521766578542056	-0.0135273750148583	-0.0346283874458398	-0.0200965807452717	-0.00526114418839466	0.0104197222838268	0.0443979221900521	-0.00701566058701721	-0.035092656288689	0.0189874317846353	-0.0173426912815955
F-052020-N72-F3-16S	F	D052020	72	F	KSU	In	pig-3	K2	N	LLS0172	NA	0.166819131941212	-0.210534362521217	0.0983418644122953	-0.0813827199891863	-0.0553245678444592	0.0874319836114897	-0.102026219676785	0.0339447203760314	-0.00497017986016586	0.0924243168210921	-0.0371539720811643	0.0360405548859363	0.0288845693418576	0.0608290861587673	-0.0256056767386711	0.0439511885980686	-0.000299655373841257	0.0195560490099814	0.054697720565649	-0.108948819935725	-0.0378057324357789	-0.00297250902900855	0.0052611607485964	-0.00987658202776909	-0.00437142937437242	0.0288701358665856	0.0400959772401937	0.0873673267208033	-0.0280429687653456	-0.0118614451839565	-0.00141899480906421	-0.0630724912471	0.0596194768161335	-0.0332273832758492	0.0255921957993616	-0.0352776475295148	0.0103845650370507	0.0623955032671338
F-052020-N72-F5-16S	F	D052020	72	F	KSU	In	pig-5	K3	N	LLS0173	NA	0.0986223715892613	-0.121249650628409	0.148975416641038	0.061816042393319	-0.265493446832461	0.199136407335491	0.0656816611323288	-0.00649632176303862	0.0407272437782579	0.00378892130928156	0.052044941835476	-0.0600881523710491	-0.0133534742009904	0.000875017528902417	-0.0468433047266652	0.0386308587656102	-0.111911471627523	-0.067952828943122	0.130965249774409	-0.0308661496487604	-0.0215991849690656	-0.0239621389518524	0.0936630943117171	-0.020963703740891	0.0259494046486766	-0.0686761874609319	0.0196237084004374	-0.0340541556758825	0.0664470598758513	-0.0272241461325249	-0.00126797235317215	-0.00249128591106692	0.00756510754020148	0.0681099580228965	0.00333123567154466	-0.067879825138741	0.0713244020627042	-0.0106667026801834
F-052020-N72-M6-16S	F	D052020	72	M	KSU	In	pig-6	K3	N	LLS0174	NA	0.102770259068616	0.051725764930912	0.150158250370012	0.222592339496523	-0.0680403199882755	-0.0101549118170586	0.0743627598013652	-0.0813136701272158	-0.0420034599413473	0.00456398971110367	-0.0736375212855759	0.0442055199011543	0.0716213198380911	0.0700277538993334	-0.0646110957071998	-0.0814284285846741	0.0236936322122834	0.0816175128250511	0.0418905543502556	0.108964310871617	-0.0246095601703802	0.048545142713497	-0.000579759063270464	0.00112783545413524	-0.0775328366301838	-0.016962725832524	-0.0389520125553922	0.0535208104356902	0.0746576950268892	-0.017646588249749	-0.0487339837417526	-0.0322933547026411	-0.0158330463200774	-0.012715132138203	0.00942535998407395	0.0378178953229423	0.0651013705269426	-0.0381844157554296
F-052020-N70-F7-16S	F	D052020	70	F	KSU	In	pig-7	K4	N	LLS0175	NA	0.0802842236613482	0.0706323801917674	0.209240503283694	0.211730886446101	0.0327283619335741	-0.0973275289778771	0.104617094447835	-0.0666412641228749	-0.0229992587279974	0.00723763490158862	-0.00368695473422376	-0.0222365054708204	0.0697944708398709	0.00432753147329579	-0.059626162049147	-0.0147023272799082	-0.0339051436509878	0.0722589467343815	0.0495510634024885	0.0152868187806876	-0.00770772164759992	0.0195571292746261	0.0557994703645301	-0.0264708782464298	-0.0610739586536099	0.0067725780384947	0.0158997697972731	0.000868869552274437	0.00516544447356562	-0.00658306302453307	-0.0548058123665955	-0.027166339970504	-0.0173772288139569	0.0357341613008699	-0.0317781081548492	0.0584461714984756	0.0163095678325935	0.0384228692564677
F-052020-N70-M8-16S	F	D052020	70	M	KSU	In	pig-8	K4	N	LLS0176	NA	0.0918970568578182	-0.0640727226774387	0.225439236891263	0.222221707500697	-0.0822856640739338	-0.00161991182045208	0.0946101481051567	-0.0323143271899596	-0.04110218442741	-0.0271873567344903	0.0909437230452491	0.00868778969200697	-0.0135249247482277	-0.0562386379807509	-0.0387025336127408	0.0546454063227861	0.0113061890337047	0.0348139284434053	0.0967134805863238	0.0427443482078966	-0.0581688722708681	0.0407139190367664	0.0516735623616051	-0.0490374895845083	0.0253339155059304	0.0151790289379074	0.0442507341634264	-0.0498045683750214	-0.0721542275878448	-0.00616815076070368	0.0365103335416629	0.00512234612785669	0.0167515243497963	-0.013869626539171	0.0240957244355939	0.038020246100993	-0.0167979602211483	0.0286968308824127
F-052020-N74-F9-16S	F	D052020	74	F	KSU	In	pig-9	K5	N	LLS0177	NA	0.0247682545316165	0.157621764713721	0.152763927297178	0.299144562823109	-0.0165869292816673	-0.0536803888108923	-0.05076438093611	0.0142622293363946	-0.0407385889769589	-0.0113218657587083	0.0256379357809013	0.0405897831508677	0.0448759750780112	0.0248479534879275	-0.0153639172035861	-0.076321170408524	0.0264020687581039	0.0168449828618377	-0.0747637783259021	0.00193889695830009	0.0374263866718498	0.0633578993889093	-0.0224806949088424	0.00969425247447679	0.0420469148796717	-0.0331690950927124	-0.0365753266096543	0.0246879474963192	-0.0332258325557383	0.0192436530723035	0.0336663325896073	-0.0405356938651111	-0.0610868456327411	0.0592734322902215	0.0231574083284538	-0.0402517089896298	0.105035806114682	0.0358834945577833
F-052420-N77-F1-16S	F	D052420	77	F	KSU	In	pig-1	K1	N	LLS0179	NA	0.0726784533369088	-0.130944218781568	0.0971247580018967	-0.192637953459076	0.0967441389181655	0.0390523122853819	-0.116003030168066	-0.0632666418921023	-0.00223244432049116	0.170399165812656	-0.0593185037877215	0.0564918154559843	0.0273760489078066	0.0268046790050332	-0.0198533151035851	-0.0880852972283927	-0.0600509891205347	0.125014203135234	0.00341966299172008	-0.15596658968425	-0.0370108520086775	0.048292459233504	0.0316101265709496	-0.027768504690605	-0.0129948236312018	0.039534700332569	0.0108548164634708	-0.0873843118186777	-0.0691395440880826	-0.039560191739233	-0.026616542418631	0.0545653324750874	-0.00108784176452911	-0.0515568951037698	-0.0564018103098024	0.0446890206056586	-0.0253428699668915	0.00957190531212259
F-052420-N77-M2-16S	F	D052420	77	M	KSU	In	pig-2	K1	N	LLS0180	NA	0.150059130547537	-0.0504934851321206	0.178325461320469	-0.015722463924068	0.0233253733276104	0.0373111854035486	-0.0755085418763198	0.0114101915611463	0.0119512368718126	0.00447330569721348	-0.0407898988886764	0.0175065283083358	-0.0622145279596904	0.114260420807054	0.0222304357401798	0.0585961656916224	-0.0144279480380872	0.0118110910811868	0.0836932151231832	-0.0326698675569139	0.000804808250993014	0.0142721781688845	-0.076205810509507	0.0452021404553688	0.0314220012703152	-0.062755707186299	-0.0454078577609943	0.073278212676271	0.0364919511223416	0.00696382202254141	-0.0564856120639003	-0.0303032843373902	0.0204910364161045	-0.00687491572260712	-0.00250064589969269	-0.0260010338062507	-0.0309052008947368	0.021101648347044
F-052420-N77-F3-16S	F	D052420	77	F	KSU	In	pig-3	K2	N	LLS0181	NA	0.13033388290865	-0.0762832230992205	0.0296439359305683	-0.0443325928163156	0.0151945290974387	0.0684219873439159	-0.0697422673142674	-0.0606869480070482	-0.00403674072422396	0.128672021147713	-0.0875885515480579	0.00182273756075549	0.0382978062599701	0.0833713806484678	-0.0370856662951088	0.0248793947693992	0.0205870198858955	0.160079901232049	-0.00798041425564382	-0.172863341721579	0.0526468760136347	-0.0644577197698496	0.124505497580937	-0.0284906683813361	-0.0244798374729882	-0.0010118945909249	0.0448941419322721	-0.0120202797963787	0.0111020966907995	-0.0494225659012511	-0.074786149110546	-0.00550956317779256	0.0586972669916012	-0.0528436472056688	-0.0254273815999933	-0.0501863142642018	0.0387573893028713	0.0235383497575617
F-052420-N77-F5-16S	F	D052420	77	F	KSU	In	pig-5	K3	N	LLS0182	NA	0.122440227484337	-0.00744799299248356	0.229225356759926	0.0920469873967884	0.0343768404633855	-0.0397350303704226	0.00352762577798832	-0.0219081676421491	-0.041215500398049	0.0427646645856436	-0.0437230277727784	0.0729602694402009	-0.0488427596361825	0.133041771848332	0.0191525145710462	-0.00408278102020581	0.0102814647216459	0.0465586712946208	0.0557063796417898	-0.0198742080204073	-0.0460179623842793	0.0161037464990378	-0.0585325374999934	0.0200480474442115	0.000194663514119072	-0.0392911432332062	-0.0015149137249285	0.0036904136383192	0.039310473463299	-0.0865507343998547	-0.0996611687905344	-0.0546877610386425	0.0312510386274735	0.00878379237310329	0.0584247311844648	0.0291723041452635	0.0384867751094958	0.0230605342338765
F-052420-N77-M6-16S	F	D052420	77	M	KSU	In	pig-6	K3	N	LLS0183	NA	0.076327677441642	0.0909242115630994	0.0832385022659929	0.241493318450077	-0.0669478273008965	-0.0075082667916898	-0.00421770510827326	-0.101372825996435	-0.0904088910223575	-0.00833184339640586	-0.0569917220107617	0.0139699901845603	0.0788694317764451	0.0974123863459648	-0.0562873395363934	-0.061586929440985	0.0238676574781395	0.0928502475915249	-0.0349402652424791	0.108767751283909	-0.000894763152247855	0.0301632810228358	-0.0065471321383006	0.020697609787525	-0.0551403693568838	-0.0353987538414626	-0.062079802720489	0.0500499126812453	0.0728489385376843	-0.0458409041091048	-0.0299680931598565	0.0012180329574327	0.00628068335379793	-0.0290219472360974	-0.0136567531627365	0.00681194771676138	0.000320437746808495	-0.0351007031931263
F-052420-N76-M8-16S	F	D052420	76	M	KSU	In	pig-8	K4	N	LLS0185	NA	0.054996233316377	-0.011272194772073	0.232185506442831	0.21410809859062	-0.132868407751985	0.0856706508149152	0.127933281676146	-0.0393115912759778	-0.0463789001291365	-0.0966396952977422	0.116933828473726	0.0186444417161698	-0.0808295484885462	0.0664186793014759	0.0114301444111337	-0.0153934334378806	-0.0272088963574925	-0.0531122026770615	0.0167870893838278	0.110377091624379	-0.0978268549852784	0.0151775127976207	0.00978607053281135	-0.0423460657595192	0.00759216594381699	-0.00876742676440957	-0.0166492719014642	-0.0181158875718912	0.0250726240184932	0.00978439475808808	-0.000178606540920311	0.0394486186813842	0.0542831701129519	-0.0521171223072968	0.03250691982209	-0.0316747391491513	0.0140289179468227	0.0250827811913128
F-052420-N78-M10-16S	F	D052420	78	M	KSU	In	pig-10	K5	N	LLS0187	NA	0.136116680775991	0.00752528777565172	0.105136713847529	0.116964846860468	-0.155261623334134	0.158622050988773	-0.0305641363235661	-0.0548775109154419	-0.053918438477076	0.0396104126457096	-0.0682564944978809	0.0107339414917352	0.0830248788855658	0.0384404453109889	0.0246554395731638	0.0636686189333955	-0.0328876142211403	-0.0269403148401311	-0.0315712442852903	-0.0162412908033176	0.0109680610405928	0.0406123165152451	-0.0938326451805613	0.0398400410898452	-0.0280627314972242	-0.00527659713279235	-0.0128660130940398	0.0418526238162581	0.0434389607069328	-0.0292303368148239	0.00597551293994994	0.00368720907039561	-0.0919623295215265	0.0423255590095597	-0.0224814043937468	0.0436461633771012	-0.00696992527062362	-0.0284364537486984
F-052820-G81-F1-16S	F	D052820	81	F	KSU	In	pig-1	K1	G	LLS0188	NA	0.178200283973792	-0.183947532927019	0.0342200539745295	-0.162003845770122	0.0447410453347464	0.0748183167904489	0.0117182315484003	-0.071592654283469	-0.0651736755814634	0.0593380276023381	-0.0337430317124798	-0.0322984222778216	0.0315608465406397	0.0550912948419278	0.0206134953205186	-0.0506598229053703	0.0257276000824689	0.0264941367478377	-0.0429774863314565	-0.0519422273883118	0.0394540071954047	0.0511632056420059	0.0376076648980699	-0.0233333672415983	0.0883091606956728	-0.0402763524737295	-0.0170379784520838	-0.00845967057102197	-0.0637693953520239	0.00596057824356257	-0.0653613494757883	0.0067142123430052	-0.0161691365102179	0.0500171717288025	0.0543381198925049	-0.0272314821886196	0.0127485486076896	0.0555652360229452
F-052820-G81-M2-16S	F	D052820	81	M	KSU	In	pig-2	K1	G	LLS0189	NA	0.168221863778997	0.00263723320524731	0.079283207855889	-0.168241988348782	0.112300640300663	-0.0067722162880601	0.1119889342266	-0.100580736703099	0.0286044373048769	-0.013374395302658	-0.0773157692671338	-0.0340479456227523	-0.0301587926247185	0.0536685716402828	0.0360155370354237	-0.0132107724820705	-0.000929625454019997	-0.0210148630660991	-0.00408527149380532	-0.078676806653701	0.066204406613717	0.0185499205409166	0.0339144550111186	-0.0325832097922974	0.0383581683121078	0.00163974986383108	-0.0450404696029241	0.00138249126534616	0.03877972553094	-0.0233093713272987	-0.0555030255700976	-0.000873514769853513	-0.0315553850752996	0.062589809021674	0.0141424809952341	-0.00382555708954687	0.0691360150136693	0.00901695930709571
F-052820-G81-F5-16S	F	D052820	81	F	KSU	In	pig-5	K3	G	LLS0191	NA	0.167047218169741	0.0241289542311582	0.191423281011285	0.00292754367608677	0.00496443278746783	-0.0087405172582585	0.194797245956881	-0.0675817279792963	0.0476221344062172	0.0453628903934954	-0.0486242755945719	-0.0483266655964181	0.0736849042532435	0.00653984824986158	-0.0443063084174037	0.0116950659196042	-0.0187270699080678	0.0100486607098902	-0.0102974744751568	-0.0591612384606023	0.068669790774789	-0.0388103950291623	0.0224977997908913	0.0238519852637328	-0.0218207258108606	0.0341996799981847	-0.017923648784704	-0.0389473485170101	0.00178609217461211	-0.0418557619606522	-0.0071757119852722	-0.0218388450140407	-0.0087713216562496	0.00844546809699039	0.00856631557972931	-0.0288551935909471	0.00168057286523712	0.000212317050761726
F-052820-G81-M6-16S	F	D052820	81	M	KSU	In	pig-6	K3	G	LLS0192	NA	0.103851933558063	0.129597058499008	0.0699509323607217	0.129500782777529	-0.0762714451049947	-0.0263969560838342	0.10066290956567	0.00293238478554439	0.0664258120233172	0.0278814966560167	-0.0236265935328328	-0.0686762170135464	0.13877031246996	-0.0336745289066393	-0.0983683997664621	-0.0102441141009137	0.0418409740577904	0.101325268956204	0.017592110442313	0.0467197902433228	0.0976658945004111	0.0497995431299401	-0.00457528330327037	0.0568732773685324	-0.00841451710590274	-0.0799433522637845	-0.0225502093587345	-0.0622158530375907	-0.0728122609687308	-0.0899231327490611	-0.0246532903989322	0.0566730103040833	-0.00917831371462612	0.0139518454454795	-0.035835034767598	0.0112994078696766	-0.0616474959746608	0.0344550767227378
F-052820-G80-F7-16S	F	D052820	80	F	KSU	In	pig-7	K4	G	LLS0193	NA	0.0325961844385192	0.130085343981242	0.159728763874479	0.242188911330322	-0.0789972690883783	0.0166900934650606	0.121947241589048	-0.0555925353414704	0.00452528894524299	0.0320983404020615	0.0112605307807261	-0.0311293770708142	0.112900914698719	-0.0113098084630803	-0.0587515067656907	-0.0171264800944349	0.0700579952794037	0.0169335659201202	-0.0737461035478151	0.106365278451132	-0.0128966154537894	0.0511683049335181	0.00672624900460552	0.0212286573738676	0.0217330968561376	-0.0739036764889682	0.0408467744934369	-0.0353177173557273	-0.115916226146864	-0.0695564803827277	0.00467586072934556	0.00218210873795786	-0.00107778210326034	-0.0291012507700926	-0.0172824339903406	0.0165391435291711	-0.0592639910954537	0.0986695141515162
F-052820-G80-M8-16S	F	D052820	80	M	KSU	In	pig-8	K4	G	LLS0194	NA	0.161954570108991	0.0586413507234661	0.0694389424976793	-0.0191868734224706	-0.0294326196714761	0.0171749849491572	0.163574442794787	-0.0552403810015411	0.0912046668893549	-0.0138024119030566	-0.0499252958707339	-0.0745858680347914	0.0428031404453898	0.0184417443570092	-0.0297012845026476	0.0128329328057385	0.072125855795385	0.0515154197402026	0.00663974560497517	-0.0143344003336379	0.0399445039119285	0.00918365347667931	0.0449870391703849	-0.0056303824180751	0.0205004991179609	-0.0122934945717456	0.0116578797054492	-0.0236860390631856	-0.0141695395313407	-0.0483453150630364	-0.0408570147844231	0.0704539958329547	0.0148374414782702	-0.0320340206348086	0.0455694845323745	-0.00149508024829325	-0.0398572472489434	0.0634812365345499
F-052820-G82-M10-16S	F	D052820	82	M	KSU	In	pig-10	K5	G	LLS0196	NA	0.0303996048089186	0.0161164380339579	-0.0382835681419654	0.169417063216174	-0.042633399753424	0.126699821190266	-0.0293495678174859	-0.0925280476102241	0.0125831284328502	0.0853211655351121	0.0199709625344486	-0.0542315915504116	0.0446521866394037	0.000922834998224356	0.0409465807618083	0.0242515159843184	0.0146907399359918	0.075249356117422	-0.146274613469812	-0.0502311013658092	0.0860499012965104	-0.00964804533027301	-0.100623441024754	0.0616352764313924	-0.0522944593536523	-0.10372761013872	0.0103588072644962	0.00688387926165624	-0.0518545055692605	-0.138834344119807	-0.0165889359238839	0.0437758950368391	-0.0811914251669813	0.0203469867513554	-0.0200822782229215	0.0188877252156719	-0.0290587658707895	-0.044866387927759
F-060220-G86-F3-16S	F	D060220	86	F	KSU	In	pig-3	K2	G	LLS0199	NA	0.183262356425809	0.0343799893581785	0.14541743781754	-0.0476257755889746	-0.016788991496933	0.0447476576616828	0.173955067552395	-0.119504876993612	0.0131627710600311	-0.0214420903133146	-0.0894065086929094	-0.077270448751801	0.0913213138725519	0.0685338849584515	-0.0282022758111955	-0.0234395189713884	-0.0498006443855236	-0.0282313214674136	-0.0583358231377215	0.0115289358692574	0.00209688597048741	0.00641775008266332	0.0221802077444787	0.0206152756154926	0.00215932546958074	0.0479240147862909	-0.00423077818307416	-0.0131914310629215	-0.00955500148431013	0.0151815059213278	0.00187325803251194	-0.0229925091386963	0.042331102203838	-0.029944730661039	0.000655544416766511	-0.0377983786620773	-0.0047133363242381	-0.0119087758895891
F-060220-G86-F5-16S	F	D060220	86	F	KSU	In	pig-5	K3	G	LLS0200	NA	0.132164966986118	0.0151854729473013	0.152797840481484	-0.0718636050352093	-0.0229072290685212	-0.0550752203917044	0.287737958444257	-0.00102161468942204	0.0509635878034981	0.0509771661518098	-0.02206342690076	-0.0581795899699817	0.113954965366128	0.00922662596371264	-0.0217028130163468	-0.0211992112357848	0.0149638837527004	-0.0381518511682657	-0.0408257754933418	-0.0849710437090688	0.0357530765698053	-0.0513531091526391	0.0382009109326635	0.0089010285597954	0.0233702465047901	0.0771744261864502	-0.0377324912063396	0.00603721359000497	-0.0249669718940691	0.0143218168746146	0.0367607599341013	-0.0265770420281405	0.0380405421991239	-0.0197533172284719	0.00916745953691811	-0.100139691090086	-0.0472146063423961	-0.0459416318975314
F-060220-G85-F7-16S	F	D060220	85	F	KSU	In	pig-7	K4	G	LLS0202	NA	0.102735670448402	0.154327896125016	0.0782599711924643	0.0824148137710073	0.0625382253619387	-0.097467714308723	0.170008524766106	-0.0644774982306957	0.0183665972758013	0.0158929002833587	-0.00674272009098911	-0.0894877141276868	0.0926743605917353	-0.0434710712895351	-0.0836611698590461	-0.0191401837734973	0.0380874651504807	0.0422775281374027	0.0395191454302998	-0.0586924887622888	0.0443307123541436	-0.0301435277195219	0.0499840202739146	0.00303295017044387	-0.0120465866330842	0.0606771032883356	0.0157752566854232	0.037904570187083	-0.0296992073144553	0.0703306419527832	0.066040567409528	0.0435215343187372	0.00790412706124578	-0.0379063094714637	-0.10628947449442	-0.0143621815125498	-0.0353607331774182	-0.0499608469665744
F-060220-G85-M8-16S	F	D060220	85	M	KSU	In	pig-8	K4	G	LLS0203	NA	0.068341086445685	0.169188680518243	-0.0453996654985679	0.0896828202800889	-0.0390913826208473	-0.0215973702744549	0.00797529959348906	-0.0583516621965979	0.129252477862571	-0.0103236442666662	-0.0761182221841342	-0.0460264727425795	0.0748100256057204	-0.019876682802226	-0.113840840482976	0.0190716893707752	0.0590494366772778	0.103315706742118	0.149584274659727	-0.0425099207203606	-0.0353000709607415	0.0354028331007511	0.0714314014884433	-0.0274318722720254	-0.0552954693904597	0.00726486309159714	0.0231179307388954	-0.0205221379596333	-0.0919630969868713	-0.022663269672888	0.107036667418111	0.0512409937984342	0.0161120357661692	-0.0059463630105816	-0.00149848132637615	-0.00648618253630463	-0.0503786701699465	0.0391384272827606
F-060220-G87-F9-16S	F	D060220	87	F	KSU	In	pig-9	K5	G	LLS0204	NA	0.00890462266218344	0.233129436798991	0.0231479718471017	0.205724153903405	0.0251689713958779	-0.081279432486044	-0.0613663890369476	0.00938153858871563	0.00697379260952132	-0.0375697333009559	-0.0311038654404806	-0.00628528441463104	0.110676941371904	-0.0464121376409485	-0.00487476088468187	-0.110772074062144	0.0490672526702025	-0.0421957472534034	-0.0382859802265724	-0.0488308276056025	0.0847154962735812	0.0531047613435135	-0.0341858930451744	-0.000238722504173017	0.0591933194551773	-0.0336114289564584	-0.0262577938468171	-0.030971615914161	-0.00755246649390148	-0.0256894217731149	0.124571486454943	0.0406016747200894	-0.034646138654194	0.0587130481376005	-0.000738766234538784	-0.0251396550478018	0.0618496648047543	-0.0485313988516901
F-060220-G87-M10-16S	F	D060220	87	M	KSU	In	pig-10	K5	G	LLS0205	NA	0.159556778266032	-0.0639574185960912	0.129130690796016	0.00468755668240612	-0.200917224831335	0.167280043966455	-0.0224812306646099	-0.00408825070806249	0.0810556797221315	0.0580772674724497	-0.0383556685867171	-0.0385255036321185	0.0759090236611392	-0.061868216512791	-0.0279808328767747	0.051094956406799	-0.0690183564214013	-0.0672778342860141	-0.0449511344082064	0.101444341254987	-0.0200368421421766	0.00696456803937721	0.00201786618597495	0.021311603600035	-0.0426099975503443	0.0372978310528217	-0.00450539547185991	-0.108762636099443	0.0158889990972682	-0.0429501998530623	0.0917989152907321	0.0123558989405593	0.0247041716950883	-0.00873870651216517	-0.0246559241859865	-0.00306258808129238	0.0100203673576682	0.025152235403397
F-060920-G93-F1-16S	F	D060920	93	F	KSU	In	pig-1	K1	G	LLS0206	NA	0.175142788296804	0.109083246847973	0.0147392791470912	-0.25389733576821	0.0432799055370657	-0.015653975115203	0.124474839423209	-0.0016454324471317	0.051705154375568	0.0130777723254005	-0.0313502181538607	-0.0259042943507905	-0.0152461228791507	0.0177931960130035	-0.0127778682191079	-0.0507619881832147	-0.0237446482961241	0.0207265564692264	-0.0421307588474979	-0.0063746755826591	0.000472102344811693	0.0528383404014488	0.0632309612457016	-0.0443541897618003	-0.00984323265593417	-0.0310524775687619	-0.0404539788066068	-0.016056346760999	-0.00362460630353218	0.0322743494404448	0.0056283777149203	0.0292072323396278	0.0056130935756721	0.0397897435851245	0.0222800332547084	-0.0487991588034484	0.0290622428782386	-0.00634262947362574
F-060920-G93-M2-16S	F	D060920	93	M	KSU	In	pig-2	K1	G	LLS0207	NA	0.149899882994417	0.148501232041223	-0.0180043680568067	-0.241412234458971	0.0431405086918321	-0.035011957925806	0.0778645590380558	0.000150650665844774	0.0547059323784107	0.014539559602815	-0.0227273801402016	-0.0556818608821425	-0.0159627975933499	0.0258425850393292	-0.0137920382140226	-0.0537840862944611	-0.02298791943857	0.0377147437086237	-0.0673610499745702	0.0396600343794708	-0.0026257411162008	0.0406497375864051	0.0647567984485836	-0.0517242747703522	0.00648082235461474	-0.0856025770452903	-0.00956716128738833	-0.0237868116584738	0.0443547930399585	0.0179833412914325	0.00720048035588164	0.0406944953815319	-0.0398580616981489	0.0359355437249895	-0.0306097926258859	0.00837652559575858	0.0131903960915377	-0.000703317062565894
F-060920-G93-F3-16S	F	D060920	93	F	KSU	In	pig-3	K2	G	LLS0208	NA	0.0499224833188341	0.268843349036838	-0.194995230727545	-0.0130953822196243	-0.0602813572664953	0.0176270241999694	-0.0814606280569364	-0.0207085760413465	0.0465494200244954	-0.0116117968409481	-0.036069902612568	-1.7041666982994e-05	-0.00614096918611683	-0.0178277202222796	-0.0112254597938402	-0.0412570004848323	0.0663688849001583	0.0594313329127486	0.0428009070449925	-0.0353780410903319	-0.0248695080152545	0.00422723571983673	-0.0489886969733807	-0.0335810369461733	-0.0294461059628682	-0.0671812328833462	-0.0143391394372434	-0.00615490736559591	0.0552145604930857	-0.051209435925518	0.114096632981453	-0.0115095471196189	-0.0436395716669605	0.111553158031546	0.0135659376707278	0.00834065840438867	0.00481114751196588	0.0171095938640378
F-060920-G93-F5-16S	F	D060920	93	F	KSU	In	pig-5	K3	G	LLS0209	NA	0.101817344803459	0.015124105128763	0.125778375180605	-0.272009361111723	0.0252820320582058	-0.111510530152685	0.223292105862194	0.114470660485978	0.129555234147608	0.0475096906026451	0.0111533641838781	-0.0289239854089234	0.0380088368191135	0.0161037182044366	0.0204440671401735	-0.104651882670697	-0.0128752366672612	-0.0953717039560855	-0.0736366248193287	-0.0670593451825294	-0.068844959636542	0.00967202313540364	-0.00105411036287913	-0.0236543872801986	-0.0383849185675471	0.0370466533658721	-0.0308259684118323	0.044963123465065	0.0853994265397084	0.00222406716620182	-0.0400039882989486	0.00572589883495004	0.0170649620714575	0.00576560012707847	-0.0612033180493636	0.0401923533680546	0.069794198290209	-0.0123457091400403
F-060920-G93-M6-16S	F	D060920	93	M	KSU	In	pig-6	K3	G	LLS0210	NA	0.0996966857974218	0.248369380054186	-0.0628893033153674	-0.0499236980046744	-0.0582602526976527	-0.0631356519358883	0.132226371257116	0.0443422319447358	0.140913476719488	0.0215163640094949	-0.0222163261397677	-0.0165842783953876	0.0352952490798779	-0.0424235985364931	-0.0412601359427367	-0.108572816567666	0.0805931934839062	0.0663639759735786	0.0299838834579566	-0.048453379482144	-0.0457780585189781	0.0147290488488365	-0.0611084669680233	-0.0100784374376381	-0.0448788899751464	-0.02132289282813	0.00423425559364715	0.0231945511504101	0.0957099875465486	0.0484512928398743	0.0384445331992131	-0.0214425378469796	-0.00511508069988962	0.0486661355744273	-0.0718878444692031	0.0761707966002558	0.0728246215873472	-0.0241781883088574
F-060920-G92-F7-16S	F	D060920	92	F	KSU	In	pig-7	K4	G	LLS0211	NA	0.150496186394324	0.152517410460261	-0.02966996032796	-0.0897241945228647	-0.0284294535539341	-0.0292981888175452	0.0830682651002211	0.0516809236373622	-0.00871081685419456	-0.00186065244590569	0.00213071151258777	0.00719801084862668	-0.0269807195862625	-0.0467272043089017	0.00683028039736461	0.0492349643397882	0.103430725552575	0.123325501917855	0.0391803312041625	0.068920173188339	0.00115670957717099	0.00469952014850337	0.0545218025518797	-0.0152963541247106	0.0142362219151889	-0.0159011508398591	0.0364644397415234	0.053367974892459	0.0145632278834437	0.0437702699265715	0.039254506869146	-0.0587372635550183	0.0427051143854968	0.0483458365770268	-0.0512167787111691	0.030679211889349	0.0205380791166046	0.0123568939170103
F-060920-G92-M8-16S	F	D060920	92	M	KSU	In	pig-8	K4	G	LLS0212	NA	0.109781885299214	0.0949504793481084	0.0894397288179383	-0.148484006574812	-0.00461027046359133	-0.0667573932020832	0.226922322517415	0.0522111584976624	0.147360753186152	0.0585457865809243	-0.0268408358504772	-0.0213055607763339	0.0388849200692006	-0.00671449026332559	0.00222014347920786	-0.116550611854839	0.0520803031154126	-0.00819415369945425	-0.0413668259357079	-0.0836105822636902	-0.0128164630331333	-0.0213185571630019	-0.00673450832142268	-0.0183220187861828	-0.0284878122955302	0.0230529704509815	-0.0189002207036993	0.036061554883886	0.107979601362699	0.0743670364633718	-0.0407219506919802	0.0318618360812101	-0.0414229860395164	-0.0298654661222242	-0.0565856461232391	0.0486414677072548	0.0687616926425054	-0.0208780053923728
F-060920-G94-M10-16S	F	D060920	94	M	KSU	In	pig-10	K5	G	LLS0214	NA	0.134893841657678	-0.0314007265606877	0.0887823122951445	0.0687241718564918	-0.0868994120897231	0.115044720105183	-0.130011212491394	-0.025444538124375	-0.0829517088610136	0.129038660304743	-0.0814126643082949	0.0654932710306315	0.0386139396029397	0.00155851811040901	0.043680798594583	-0.000417466749536609	-0.0309945279744166	-0.0125450938304824	-0.124687527540597	0.0173008495058239	0.0151343478022769	-0.030387415732097	0.0150834343723602	-0.00392103301077257	-0.0476935332620128	0.000639987972126222	-0.0131616360964289	-0.0470567911545846	0.0576645996081174	-0.00814514409878219	0.0171418266976459	0.0243000476673142	-0.00175214724206401	-0.00550052869059958	-0.0767995796368862	0.0682256572815757	-0.0626086596127683	-0.00159897275310396
F-061620-G100-F1-16S	F	D061620	100	F	KSU	In	pig-1	K1	G	LLS0215	NA	0.192671568873909	-0.128218031129282	0.116367627336407	-0.0322582444881162	-0.172512095638493	0.152038561743305	-0.0425228910850017	0.0449256035887948	-0.0218047830339567	0.0182502493390141	-0.0177241635418388	0.0312133558626633	-0.0300472949653518	0.0726706222349129	0.0261830788159004	0.00982974845812009	-0.0606291682216492	0.00174872572924772	-0.0142442057232462	-0.00569499990906653	-0.0434048419714824	0.0119457242198617	0.020872531112844	0.000126364434750594	-0.00469781998200444	-0.0340352928191547	-0.0197152615417714	0.0289752482731067	0.0439571909494432	0.0492285174760632	-0.0095816093972926	0.00466130048779691	0.0657196260497351	0.00101399402880549	-0.00226166793175915	-0.0114035843794798	0.0411173381436465	-0.0141930628627415
F-061620-G100-M2-16S	F	D061620	100	M	KSU	In	pig-2	K1	G	LLS0216	NA	0.129914243383109	-0.109659687415155	0.125768815444338	-0.00365633282680425	-0.0672772662432557	0.107735649826147	-0.217632033224445	0.0836583117472147	0.0173457101003172	0.0852625414291756	-0.0276578244782444	0.0602333725392284	-0.0108160049576394	0.0313392509974945	0.0614167760265376	0.0657991715593979	0.0367629244629407	0.0365346394428591	-0.0831814386269331	0.0317119509433162	-0.00462779922757109	-0.0371274752476491	-0.000913209675227521	0.00788868091937137	0.00468509866869165	0.0623569830840914	-0.0416217593668383	-0.0549146672907934	0.0667095456398758	0.0415433197175524	0.049632868837115	-0.0191050366010872	0.0802145888507215	-0.0265901792696496	0.00502121610445055	-0.0273440286482309	-0.00728089009383168	0.034408724096134
F-061620-G100-F3-16S	F	D061620	100	F	KSU	In	pig-3	K2	G	LLS0217	NA	0.153434185488407	0.00906256932929804	0.189139730897866	0.134720647045454	-0.110960967575876	0.112579196231646	-0.0602363693883452	-0.0208312189027166	-0.0649496889901158	-0.0127160966534171	-0.0146200687991023	0.0383331470232533	-0.0297994035262885	0.0383631073229149	0.0492698517181856	0.0722524343971354	-0.0515185328123429	-0.00412871704270386	-0.0424348364208418	0.0123070205842473	-0.0571235946408706	0.00715318852925348	0.0101445807950764	-0.01263745612727	-0.0296583371655274	0.0297081165310799	-0.0296045089044039	-0.0202614115916662	0.0154581107249505	0.0618069471031565	0.0498735156397583	0.025445290925158	0.0511208004148617	0.0227777896217907	0.0179566436077909	0.0162089961564578	-0.033890770227711	0.0140553082982918
F-061620-G100-M6-16S	F	D061620	100	M	KSU	In	pig-6	K3	G	LLS0219	NA	0.0828431451336082	0.124730973855753	0.120944980657677	0.185125745797778	-0.0472624050562718	0.02631581691896	-0.0277612547151996	0.014888254630274	-0.0606912398007952	-0.0241268120563667	-0.0250242493644813	0.0423859024853142	0.034009038870605	0.0666794342532681	0.0389432816056696	-0.083057895771171	0.0533950391958873	0.0324763723020579	-0.0253118643852428	0.00680601984811645	-0.0252001820408976	0.100975532040951	-0.015747042398033	-0.0106987521254326	0.0333953128846673	-0.0239583462359957	-0.0184127041866151	0.00215526806396594	0.0273921094043971	0.058753629381526	-0.0401309372354819	-0.0553152685971392	-0.00944955235455301	0.0248172529943911	0.0461720730545304	0.0350267284424381	0.0400504937522628	-0.0143341288294716
F-061620-G101-M10-16S	F	D061620	101	M	KSU	In	pig-10	K5	G	LLS0223	NA	0.147821441437782	-0.0347116248566054	0.0849876096185726	0.0700446010116947	-0.195686765875698	0.182431138985731	-0.13048019261425	-0.00912724653029371	-0.00346079727364487	0.053733242754464	-0.0384756563370604	0.0149087984258701	0.0227664866127218	0.0119677255549305	0.000365245471639365	0.0941028083948311	-0.0737700735424998	-0.00714168750855359	-0.0345665863954331	0.00690721598373275	-0.0356470032291138	-0.000299814016361373	0.0352460577886596	-0.00318366624330665	-0.0374130281637498	0.00974200472896968	-0.0173781105773936	-0.0309133270184189	0.0158350201667645	0.0340102009499057	0.0531622287705461	0.0267395094977194	0.0469769798264523	0.00160597959171287	-0.0457266775542768	-0.00831976302487533	0.0064605713676805	-0.0246989928539849
F-062320-G107-F1-16S	F	D062320	107	F	KSU	In	pig-1	K1	G	LLS0224	NA	0.130107297413726	-0.165879833845887	0.0519106538917676	-0.223880029807513	-0.0151981198017478	0.113391301757958	0.0413180816916578	-0.0389843920434462	-0.00745030709303031	0.0372260480670783	0.0112279298777483	0.00927728665705812	-0.0324081025594784	0.0268164357105242	0.0587910024513977	-0.0618875046225181	-0.0447011083014298	-0.0235702592655201	-0.0844891381948431	0.0282014299469682	-0.0508022667368042	0.142795870796413	-0.0562160518981183	-0.013146543166283	0.0479329130567873	0.016596191511214	-0.0882465116820712	-0.112678893784443	-0.0748536448503033	0.0493564104632918	0.0164363892812559	0.0537833582435966	-0.0355817490735115	0.0447112077063045	-0.00203798880066072	0.0293684795120704	-0.00727782215402152	0.0889285487434753
F-062320-G107-M2-16S	F	D062320	107	M	KSU	In	pig-2	K1	G	LLS0225	NA	0.174663729888835	0.11464103037989	0.0510339182442612	-0.0816146969816299	0.0726179750548521	0.0013386015996373	0.0220601890474857	-0.0523952859685024	-0.0924971849029468	0.0734817687949291	-0.0420322949525242	0.0753936624970205	-0.100258008994915	0.0209505509805956	0.0636241710541221	0.0165677208078498	-0.0334170609578519	0.0190469063567726	-0.0435595660673619	-0.0409259097196642	0.0062643699125078	-0.0127622394704266	0.0220153854765454	-0.0326619697496016	-0.0114703941626659	0.0696324339884131	-0.00491852620638267	-0.0221724815536344	-0.00851034783542202	0.000349373270160152	0.0295803000230526	0.00727516603826529	-0.0268168672143094	0.036193166774295	0.0257747833322084	0.0303666808243819	-0.0515628327745761	-0.0111717983947835
F-062320-G107-F3-16S	F	D062320	107	F	KSU	In	pig-3	K2	G	LLS0226	NA	0.139058161093285	0.0823052862426015	0.184115717605974	-0.0678382275084307	0.00395190507265678	-0.0686723152976094	0.0864679008135839	0.147716027973714	0.010435995397719	0.128066016343752	0.023814642684502	0.0908025064325952	-0.0780457424986691	-0.00813677907476791	0.0797739088392283	0.0282995626561145	-0.00065803273619492	-0.00969814024676937	-0.0953782843708304	-0.0770705366822628	-0.0187913823539478	-0.0395109707947825	-0.059271410608209	0.0023501599086887	-0.0239249505305308	0.0484038129185522	-0.049159609826897	-0.0291260229915677	0.0379376602493637	0.049288827574358	-0.0159137919491126	0.014485335555842	0.0327063754983155	0.0331404192300867	0.0389872402440378	0.0254239890356965	-0.0770852126891776	-0.0027927565281279
F-062320-G107-F5-16S	F	D062320	107	F	KSU	In	pig-5	K3	G	LLS0227	NA	0.0921804577501228	0.00530454516667133	0.141106382525824	-0.204529093190775	0.00823381120893438	-0.0763188895407743	0.121616483519683	0.0974502593444491	0.0855126016643506	0.0579444720849405	0.0227960666088091	0.00806799343853866	-0.0357541813310782	-0.0152094801778967	0.0260437558088424	-0.0296322545723403	-0.0817459054352417	-0.037964629799006	-0.0340394195625196	0.00776538907794987	-0.109351590793618	0.0968224341099504	-0.0881185071113912	0.0246555460774491	0.0468589310449484	0.0162214974180184	0.0103784933558429	-0.118854830186491	-0.0799363883489599	-0.0123344917839153	-0.0447431872796006	0.00288927473401352	0.0454459691952338	-0.0315826444054169	0.0489736837175351	0.0406077412760446	-0.111288903771224	-0.0110705334334218
F-062320-G107-M6-16S	F	D062320	107	M	KSU	In	pig-6	K3	G	LLS0228	NA	0.122397592232049	0.215763678632238	-0.0624578983010309	-0.00378020498271046	-0.0320190012426067	-0.016866125437586	-1.45549855672818e-05	0.0773383970489188	-0.0521409238702156	0.067187681934954	0.0201546336501205	0.0617314680864336	-0.0178372023487252	-0.0341667049556951	-0.0351512442592966	-0.022032799028653	0.0585569988991616	0.13275828177739	0.0779872703340062	-0.0214180069500119	0.0537480563190449	0.0151409379137462	-0.0322614900570531	-0.00214481874416568	0.0216152488152806	-0.0273397682095667	-0.0190583377484112	-0.0737630835909076	0.032385143292464	0.0181685524740584	0.0485271245995537	-0.0120529885987698	0.0208505758460152	0.0593598872234161	0.0121167769593019	0.0202188744951897	0.0340957538755838	-0.0422010965025909
F-062320-G106-F7-16S	F	D062320	106	F	KSU	In	pig-7	K4	G	LLS0229	NA	0.152678302131913	0.126372064076025	0.0509239222236851	-0.0880065585785012	0.00826663587439244	-0.00658974075398973	0.132183821530977	-0.0141952480934536	-0.00772844396038192	0.0299642917379259	-0.0404812066515675	-0.040466340673321	-0.0247562177054382	0.0156612602543836	0.023949818599959	0.0508865667477303	0.0629163023374231	0.0587480937915308	-0.0240721412659775	0.0570845233947318	0.0155064288668685	-0.00771466547471937	0.04506776081386	0.0040663677370149	0.0717989525376457	0.0107974428860554	0.0256638276489414	-0.0226136673088226	0.00371999892864956	0.0626227650125987	-0.0879990857157684	-0.0810094458938735	0.0800118350637694	-0.0174935425511246	-0.0589955320324073	-0.0632710523919056	-0.0317272773596419	-0.0335417650958717
F-062320-G106-M8-16S	F	D062320	106	M	KSU	In	pig-8	K4	G	LLS0230	NA	0.153036386540994	0.120551961110757	0.0734800007767928	0.0147589234848877	-0.00799225347933666	0.0101069348096733	0.0922170018091556	-0.0701605739997241	-0.0444127195462751	-0.0266611127220245	-0.00851093213318937	-0.00253518027376846	-0.0349853679475426	0.0829856204181673	-0.0151145788763819	0.0552943019428579	0.12435662475101	0.102479540689604	0.0348014907169287	0.0260522548691201	-0.0514430814214677	0.0553897988052407	0.0749405824260967	-0.023815607537618	0.0551736829537371	0.0424034932736213	-0.013422363189601	0.00631717986009364	0.0194400870089298	0.0224199084094381	0.0283830250554838	-0.00626336977825014	0.056657732179826	-0.044490572792394	0.0909292886383947	-0.0119611439955842	-0.0073222289299053	0.0340915296350521
F-062320-G108-F9-16S	F	D062320	108	F	KSU	In	pig-9	K5	G	LLS0231	NA	0.0563695961957408	0.298520634521444	-0.0844504776323062	0.0682136170823865	-0.0413021583449082	-0.0109486645392102	-0.106164882770796	0.0708313511481019	-0.0312897227260069	0.0659940460444863	0.0172709836808502	0.0438936018633888	0.0391431568122304	-0.0465085567414374	-0.0101487833160319	-0.0276218423774174	0.0709500512920899	0.0807436717304404	-0.00438182510192163	-0.0598747691357736	0.0173261473845899	-0.0272804114239413	0.0134164974697995	-0.00486884024117026	0.0164485301198722	-0.0407367038452982	0.0199591735181069	0.0191573590790262	-0.0595444856457375	0.0639573351076533	0.0269080720905179	0.0208461097576487	-0.018885398419003	0.0397321942685509	0.0296056237489178	-0.0165775326556363	-0.0235279734665993	-0.0106430314388387
F-070720-G121-F1-16S	F	D070720	121	F	KSU	In	pig-1	K1	G	LLS0233	NA	0.18132119762778	0.109800415603013	-0.0583922419268621	-0.11254909691607	-0.00510683528660148	0.0454678023390075	0.090545311293553	-0.0447119461170598	-0.0176366097912754	0.00580865508017913	-0.00529853341947337	0.0234881202510456	-0.0276085537098352	-0.0637694944033252	0.0343224773075162	0.051131300247715	0.0623993640941794	0.0683610939654364	-0.0262394826104591	0.0152519346373497	0.051175464841981	-0.0593393153906526	-0.0222321705330435	0.0288573269586404	0.00345910525401245	0.0427322042372519	0.0439279932372562	-0.00314128993147598	-0.0340296304944262	0.0128267466197306	-0.0314277063593194	-0.0321026821987682	-0.0318580252658399	0.026186266055597	0.00605917416040869	0.0246504094081562	0.0291539854827225	0.0148618359294967
F-070720-G121-F3-16S	F	D070720	121	F	KSU	In	pig-3	K2	G	LLS0235	NA	0.105957479657175	0.259052706591467	0.00255267201226387	0.0207458183388352	-0.00276515940192624	-0.0745116478474948	-0.0324310772949746	0.116678404447261	-0.0972563886405614	0.0580013385519188	0.0743695189489405	0.0661631547865727	-0.0759534217918321	-0.0335663505810287	0.0450299267228897	0.0731342291660475	0.063179862971978	0.0617271356327885	-0.0374935027882103	0.0163376461449134	0.0204164005350093	-0.0318781843394665	0.0430069282934887	-0.0152624989933896	-0.0063969477599421	-0.00429391648262736	-0.00449561876702491	0.0593879721447821	-0.00370893428503367	0.00188155185637421	0.0376482669493416	0.0456838118395472	-0.0360830193495007	0.0383826950885058	0.035004194477139	-0.0243365045679336	0.00296769650236013	0.0172709974529162
F-070720-G121-F5-16S	F	D070720	121	F	KSU	In	pig-5	K3	G	LLS0236	NA	0.159183847317944	0.142418595395825	0.0604305533767665	-0.144702964472685	0.0190529983077218	-0.0523166120492758	0.0909454819816423	0.120763665852976	0.0214874829014017	0.0891234805725222	0.0436266364758158	0.0308036571561688	-0.108779739293038	0.00198908129535335	0.0430931221869401	0.0731050463720778	0.0563253770371232	0.0476096983233388	-0.0108062694640676	0.0187148964877497	-0.00847691802640691	-0.00217006060582142	0.00817278593372947	0.00603151893025335	-0.00518083910719334	-0.0206384038550415	0.00988537033960087	0.0180905789114864	0.0196066974420623	-0.018010641982962	-0.0169639188296336	-0.000825735193498398	0.0457955602803465	0.0227432089706577	0.00451699357193068	0.00659939535678016	-0.0134082119605397	-0.0047572961048294
F-070720-G121-M6-16S	F	D070720	121	M	KSU	In	pig-6	K3	G	LLS0237	NA	0.142415428484359	0.23073878529297	-0.0824838713421023	0.0239993327126164	-0.0428812770952888	-0.0178389620164777	0.0172356749516149	0.0343855589381305	-0.0402575723533115	0.012017992965276	-0.00157940817914686	-0.00531518157618119	-0.0623527622409357	0.00287692140705264	0.00160320683124736	0.0386216399921999	0.0655552168751099	0.0907660571123723	0.0323095478142486	-0.0225940442682773	0.04460360496132	0.00595413836693896	-0.0395540256699809	0.0225183590016807	0.0729329577044743	-0.0215391647439838	-0.0114074996496672	-0.0581382301841436	0.0735714045900101	0.0342389831258914	-0.00301705140769002	-0.0241056108221573	-0.0187526929971831	0.026494574404245	0.0488617703287993	-0.0206215843351181	0.00453520550451385	-0.0175774109592712
F-070720-G120-F7-16S	F	D070720	120	F	KSU	In	pig-7	K4	G	LLS0238	NA	0.142152422741783	0.154481804455641	0.0774975468404046	-0.15409163840057	0.0730285593694935	-0.0558612498176605	0.187783957727648	0.00484056384543624	-0.000159939250330231	-0.00535363310216229	-0.000415804667928627	-0.0148267342931691	-0.0228468766266224	0.0153723002100655	0.0465534131799665	0.00541827296405108	0.0634925795828044	-0.0485536255723408	-0.0535637024424051	0.062479397466266	-0.000489551417714589	-0.0546552123073803	0.0681814462511239	-0.0187159146830381	0.0454048449726313	0.0262444341939781	0.0372039550104427	0.0618514368809869	0.0121384910236121	0.0417923439604781	-0.00266246392713194	-0.0304453273245294	0.068562451624405	-0.0183093471824257	-0.0590094712298116	-0.00209902889801761	0.00403934374967282	0.0147014744816292
F-070720-G120-M8-16S	F	D070720	120	M	KSU	In	pig-8	K4	G	LLS0239	NA	0.179630639432111	0.186160970078091	0.0389462867650322	-0.0346494076102761	0.0233506190046613	-0.0420516887697654	0.0911554095970511	0.0311176678645454	-0.0533876704727331	0.0590616700587623	-0.0042619050031129	0.0331331236759043	-0.0809108065821298	0.0189766073203662	0.0322993393552522	0.0100804155982742	0.0852573403760548	0.0489510359823509	-0.00265938046439714	-0.00912835981243954	0.011702831516707	0.0277351711966459	0.0436899485529279	-0.0206034939440979	0.0247682990584978	0.0403033416923593	-0.0241105552513993	-0.0314753541927102	0.0206533638532569	0.0200746814655526	-0.0045182627908231	0.02874668506631	0.000375331025431355	-0.00156677867390323	0.0142835512547285	0.00589518564509449	-0.00420541319791663	-0.0175293403814707
F-070720-G122-F9-16S	F	D070720	122	F	KSU	In	pig-9	K5	G	LLS0240	NA	0.021884230250427	0.326213002853741	-0.137105201661843	0.116797906748005	-0.0404320655453818	-0.0204316725956194	-0.120546983154776	0.0608430947681695	-0.0557698812194454	0.0451062765112958	0.0531272339691328	0.039227778696501	-0.00474858037087101	-0.0533081333906387	0.0104038565378577	-0.0198407722669409	0.0660707894422255	-0.00770523065411364	0.00786011708508418	-0.0427821853872309	-0.00620838264076316	-0.0208888661912276	0.0528854187701311	-0.018200388323037	0.0457254654042344	0.00654870342902153	0.0122294642259341	0.063741730037359	-0.059334970960603	0.0699687630965902	0.0204939538955885	0.00636696808684023	-0.0507070455279328	-0.0087838811718599	0.0604919268366775	-0.00637714267853427	-0.0134501429407526	0.0507406997836645
F-070720-G122-M10-16S	F	D070720	122	M	KSU	In	pig-10	K5	G	LLS0241	NA	0.175361664211349	0.0717602004334856	0.0152220024766195	-0.197720774780619	0.0467964909288312	0.0430694270747368	0.0398495068769852	-0.0357882508166231	-0.0669004349592672	0.0374854105127259	-0.0208434569890898	0.0881816865373742	-0.0795469922146354	-0.0241528541535005	0.0558284924976915	-0.00411213246408366	-0.0638936547469743	0.0428190015697769	-0.0597506086426314	0.03056512379716	0.0428909104800983	0.0107579318935769	0.0109481789121175	-0.00146277276536096	0.00728176033296593	-0.00632222059745685	-0.00457235887189053	-0.0292976772030406	0.0105606970451519	0.00998647779289481	-0.0126603436693359	0.0122301073451533	-0.0802991558790848	0.0338975518773992	0.0525844539183262	0.0363803842517632	-0.0105716028822999	0.0195183861475442
F-071420-G128-M2-16S	F	D071420	128	M	KSU	In	pig-2	K1	G	LLS0243	NA	0.170046107715492	0.0536066628237953	-0.0793069228118498	-0.172885815735108	0.0522076348750058	0.0561611896202299	0.0388887682782156	-0.0922290014281872	-0.021193026584758	-0.0831886247472845	-0.0294551053277679	0.0214653277779262	-0.0995526488811544	-0.00763385730911923	0.0460383112280777	0.0203460404358603	-0.0379807650442177	0.0194629839071545	-0.0302377807882939	0.0190652793550613	0.0520813116840096	0.00255237323993102	-0.00682692525620561	-0.00693351058266088	0.00934684695047623	-0.0263605769190436	0.000735423600271715	0.0134295976838463	-0.00861284171121392	-0.0070370239765391	0.0255073374121095	-0.0288909257596697	-0.0322117306644249	0.0133285124599092	0.0300617555945161	-0.00380057343555051	0.036765116152053	0.0240425477504299
F-071420-G128-F3-16S	F	D071420	128	F	KSU	In	pig-3	K2	G	LLS0244	NA	0.107922638792299	0.267934802963063	-0.00389838794281611	-7.63567527323299e-05	-0.0211768689057199	-0.0547094637701492	-0.0318033751811686	0.109988824603243	-0.102792644645675	0.0559649920751498	0.0644083788067	0.0698712770808464	-0.0400702478817883	-0.0249512373343221	0.0710478484856029	0.0621123842020426	0.0910644620985974	-0.00694198514243809	-0.0234507860763292	0.0471981313756852	-0.0336630928265168	-0.0211912517290119	0.0371479456741206	-0.0464607919894224	-0.00736009070777621	0.00245920581860663	0.0203235247381057	0.064140231473969	-0.000560374529169677	0.00564823956463053	-0.0259396799843249	0.0277666068410327	-0.0250915582630366	0.0335338910383029	0.00717372538666531	0.0184998646210758	-0.0376972651341307	-0.0277582524154895
F-071420-G128-F5-16S	F	D071420	128	F	KSU	In	pig-5	K3	G	LLS0245	NA	0.15291524580523	0.102079346539315	0.0504125819630995	-0.280299622485913	0.00665941064421538	-0.0698037041968621	0.128986258061919	0.11389754018018	0.0664440998025972	0.0610408260038243	0.034941401497308	0.000579807740644243	-0.0857505220361614	-0.0187433632047615	0.0416082016453964	-0.0158256753970135	-0.0303269804168842	0.0162496712465406	-0.0539412140340385	0.05848551268306	-0.0857166857612897	0.0520228811859993	0.0136030352918046	-0.00809065362440778	0.00586876851640172	-0.0408933279314423	0.0714294989026421	0.0421780129138691	-0.000611692088513039	0.0135796928180131	0.0481622098287278	0.0221914051076461	0.00119993751932688	-0.00566231187061723	-0.0695752366309658	0.0083164843480795	0.0163521888322031	-0.00552537263594498
F-071420-G128-M6-16S	F	D071420	128	M	KSU	In	pig-6	K3	G	LLS0246	NA	0.0697994387663845	0.291478987703227	-0.169472316816762	-0.0113737314930599	-0.0740505799704233	-0.00768969850086771	-0.0741467621506112	0.0665019199889108	-0.0578049818849727	-0.015927542568884	0.0291106600081479	-0.0386159144400822	0.0287674432943796	0.0029384994353215	-0.00808105693750444	0.0571636555102389	0.0801132178523967	0.0520546063474357	0.105154549077262	-0.0341752791382137	-0.058324560151392	0.0759571340749038	-0.0261256172857929	-0.0204804219275432	0.0501534832407875	-0.004848682960307	0.0454176959439242	0.0124126740818503	0.0532066772815671	-0.00237354340823855	0.024951867004946	0.00258638908215088	-0.0265400192980732	0.0578359990662361	0.0057901279458695	-0.0413052713985863	0.0056409339340991	-0.0227164615229072
F-071420-G127-F7-16S	F	D071420	127	F	KSU	In	pig-7	K4	G	LLS0247	NA	0.0549170171632439	0.323999240214058	-0.184727407062199	0.00106387941185162	-0.0333620983210169	0.037346509596384	-0.0332826582527007	-0.0139380109159377	-0.0338547788367009	-0.0604196652477162	0.0120729644654406	-0.00931408497351882	0.0146903373298352	-0.0245547269424998	-0.00201810803634194	0.0417473588744372	0.00489043617395707	0.0136400898399816	0.0591628885125658	0.0281290779358463	-0.00340923893689708	-0.014468884092683	0.0380472390791538	0.00828077709086425	0.0341562321974144	0.0532397986954263	0.0223528696539488	-0.00967816661716799	-0.00961410657442359	0.0772276246134125	-0.0237137069778824	-0.0237267714062874	-0.0343870702512869	0.00335636209140261	0.00630355148413453	-0.0144151011759846	0.025601043209023	0.074923316972676
F-071420-G127-M8-16S	F	D071420	127	M	KSU	In	pig-8	K4	G	LLS0248	NA	0.151207642491766	0.139717153488778	-0.015684038781641	-0.11605932964403	0.0153564359464289	0.00740217490234209	-0.02033990920352	0.0820368301260555	-0.0443484559441046	-0.0135012852936426	0.0567433158155295	0.0560786230099248	-0.13546204409521	0.0483431818616299	0.0441744554827973	0.0711340698533678	0.061106729516254	0.0625245789983867	0.0606048334833585	-0.00558278171936759	-0.0149305709221735	0.0497290564475807	0.0144078077828033	-0.0180351225436087	0.00767090518334098	0.0643414209378359	-0.0405198134500526	0.0338130040841578	0.016047386639881	0.0144374082445304	0.0761240121031189	0.0437296680693416	-0.0643429606005971	-0.0189584551105717	0.0269619488747336	-0.0133437242512363	0.00697014008998231	0.0506291795531709
F-071420-G129-F9-16S	F	D071420	129	F	KSU	In	pig-9	K5	G	LLS0249	NA	0.108839533721592	0.325559522622055	-0.148725354220843	-0.0569058752983896	-0.0313020704691807	-0.0124520072432847	-0.0316134149065577	0.0481939292453339	0.0146315363488521	-0.01562848417723	0.0432544418198327	0.00608632130530184	-0.00886835134430308	-0.0352343125794788	0.0247278927374876	0.00694837684765748	0.0507913226172306	-0.0270124605956542	-0.0357167340467295	0.00762609271722223	-0.0293868764680005	-0.0198503935128121	0.0227726850032811	-0.0227445368107845	-0.0124067663625575	-0.014062822706087	0.0170155458957137	0.041098462060023	-0.0234136064182458	0.0130419165732785	0.0161032515120366	0.0196355258166777	-0.0169868951186477	-0.0054508513561369	0.00210621141145079	0.0147317562068647	0.00233740089811945	0.0722719036897657
F-071420-G129-M10-16S	F	D071420	129	M	KSU	In	pig-10	K5	G	LLS0250	NA	0.114809910119574	0.159060306004574	-0.14927415053777	-0.0362517645894906	0.0261616617420219	0.037263121114652	-0.0503433566615012	-0.079160234000278	-0.0664416560376449	0.0340479688468689	-0.0573224648783816	0.0625833499274716	-0.0719087725703653	-0.0174391890616024	0.0328082247624556	0.017517761201739	0.012643102873619	0.0142102479546186	0.0110740717986985	-0.0117137307288824	0.0655496580737373	-0.0546659075332975	0.0599947026539649	-0.0461413015018725	-0.0548900246253211	0.0408330142397244	-0.039258970195638	-0.00180525910733289	0.0319005957246377	-0.0587527355389749	0.0100348824099659	-0.0134880605114548	-0.128621344593842	0.000437133218917246	0.0579157832008396	0.0112848312289122	0.0106570070473969	-0.00354712260241688
F-072120-G135-F1-16S	F	D072120	135	F	KSU	In	pig-1	K1	G	LLS0252	NA	0.163226918766857	0.197353004821724	-0.0947650399167716	-0.188018622199831	0.0188208832602349	0.0265795095377945	0.00241792752958123	-0.0869666577906613	0.0193813501668568	-0.0348035794833496	-0.0710878216766932	-0.00898344250624029	-0.0144095515736399	0.00805431033921997	-0.0304173239139414	-0.0209043068186554	-0.0659260956428858	-0.0153708939888971	0.0298021513037234	-0.0138774435564843	0.0231801917939612	0.0351668135758009	-0.0924923943634006	0.035191449633927	0.0243016649283808	-0.0293891129440178	-0.0284655864787378	-0.0122343859933414	-0.00689049427693213	-0.0193619495110632	0.039754328561607	0.00640966861914043	-0.0258945793285602	-0.0239189554608551	0.00467030923471469	-0.0440161147704959	0.0225785326158761	-0.0729463109106341
F-072120-G135-M2-16S	F	D072120	135	M	KSU	In	pig-2	K1	G	LLS0253	NA	0.175849521982118	0.114336512878804	-0.0673631919006153	-0.197842557272963	-0.0093627425506227	0.0829856510899457	0.039897274676156	-0.0708794765598025	0.0417862750295736	-0.0850399366058953	-0.0375783629609076	-0.0351760403663238	-0.0105893152045187	0.0351789880567611	0.0036898153908869	0.0238149312722024	-0.0581506803813589	-0.0196323621227126	-0.0504461285428914	0.0646326390883511	0.0245526029525893	-0.0167240873599749	-0.0251810319471414	0.0409873251576114	0.00869603949448111	-0.0170315165424475	0.00568745413237135	0.0303837434819219	-0.0341245558309	-0.00869591225224606	-0.00776639106288739	-0.0475404194384651	0.0187593989689241	-0.0419670730461865	0.0136635777955575	-0.107375356579442	0.0106090427956103	0.00715854851641388
F-072120-G135-F3-16S	F	D072120	135	F	KSU	In	pig-3	K2	G	LLS0254	NA	0.0904890329699129	0.311007683360028	-0.107350018750746	-0.0338030404056988	-0.0282359511586489	-0.020150674484942	-0.0355216769307978	0.0980710338279878	-0.0753431602796046	0.0345328697696668	0.0705471265167012	0.0704407386307222	0.00103385039753153	-0.0531255146976386	0.003785406847868	0.0356607149757133	0.00930752481917317	-0.0406664226755687	0.0339106878538128	0.0233355281202371	-0.0146188457975791	0.00675789203336879	0.0240173225171786	-0.0418537917589827	-0.0748081578572827	0.0507234296425002	-0.0358245527412084	0.018717868649098	-0.0561132156561201	-0.0323501413179184	0.00229082986685912	0.0295885155476286	-0.000954955525380199	-0.0115055612775772	-0.0302975851935958	-0.0101378676635773	0.0380891608842903	-0.046774539712643
F-072120-G135-F5-16S	F	D072120	135	F	KSU	In	pig-5	K3	G	LLS0255	NA	0.177402474647013	0.108384020211636	-0.000392219883395718	-0.256022949742943	0.0275380931015205	-0.0370830781758196	0.115260698556261	0.0643808572820806	0.0279269577891916	-0.00516707251687088	0.0499395736246861	0.0137357814696572	-0.0805216472919787	-0.0244202296065926	0.0120804916252099	0.043513416429099	-0.0188347686896806	0.0204564158890777	-0.00599296148605178	0.0681329381934299	-0.046502336071603	0.0455342192754847	0.00390448874940419	0.0140743208566559	-0.00238368696766938	0.0175199558304297	0.0576567628269226	-0.00143284750530117	-0.050050867511844	-0.0457838835858708	0.0356828734953304	0.00754360932683408	0.0199363426124272	-0.0528883668364389	-0.0163793776761686	-0.0246574115156212	0.000354100706465964	-0.0220520975382541
F-072120-G135-M6-16S	F	D072120	135	M	KSU	In	pig-6	K3	G	LLS0256	NA	0.106199850614864	0.28418631469976	-0.161335596973638	-0.0711901590669283	-0.032386872209449	0.0325724583457703	-0.0664012588174813	-0.0410762364661828	-0.0388247439236625	-0.0657935584528887	-0.00593500618995489	-0.0636163580187496	0.0545421537738294	0.0471756815759648	-0.07208011620307	0.0142066158392826	-0.0210890280478645	-0.00767285700573826	0.112122749263925	-0.00312212273389439	-0.0329092227900179	0.0147324059766515	-0.0594955662073956	0.0383363049222663	0.019919034490664	0.0272288997462244	0.00255024427274205	0.00404257211519016	0.0410013956381107	0.014125239579971	-0.0210071625408547	0.00964042265651016	0.0172732752877962	-0.0774842738808945	0.0267048277707076	-0.031734512419717	-0.0341597660664439	-0.0459827348869887
F-072120-G134-F7-16S	F	D072120	134	F	KSU	In	pig-7	K4	G	LLS0257	NA	0.0800695617912286	0.312543924549234	-0.194465256398721	-0.0701595658643345	-0.00598336045766559	0.040771343975232	-0.071655204920122	-0.0555830794180138	-0.0118922703565526	-0.0866259442291184	-0.0153089182526433	-0.0481766274570923	0.0341439909335747	0.0157605287998095	-0.0217057368710548	-0.0215151950790159	-0.0655596980294544	-0.0315420357854248	0.0479350783623243	0.0290884824607767	-0.0359227023322479	0.000681798148678566	0.021185980429218	0.0166456995533465	0.0231863476805355	0.0188364229749906	0.0501999222663485	-0.0120651641927543	-0.0110699096302831	0.0465825464221122	-0.0380959661962229	-0.0119643473350057	-0.00520764820577907	-0.0269848786690778	-0.00557468650437357	0.0296003912030488	0.0138747681287797	0.0662124734539981
F-072120-G134-M8-16S	F	D072120	134	M	KSU	In	pig-8	K4	G	LLS0258	NA	0.140937198243007	0.212779610311479	-0.0244923769130175	-0.0847760821613347	0.0263065482300301	-0.0107550165388537	-0.0192661315984109	0.0458746569021078	-0.0236303964885356	-0.0415991761211049	0.0270353250000469	0.0260820547137089	-0.0592597797404784	0.0387130198609682	0.0214749800390947	0.0229713563467001	0.0421117974956486	0.0152818281458947	-0.033614039032715	0.00571355832746345	0.0391706935718968	0.00533629083699021	0.0295623813234572	0.0159564623665488	0.0120940245082903	-0.02114782600784	-0.0227311107367894	0.0230199414363607	0.0601819654820926	-0.0354596330494891	0.0262227795008939	0.0555980666396846	-0.0674649203598106	-0.0556043121624016	0.0193525818755979	-0.0191172109281258	0.0165943138651885	0.0384252093490344
F-072120-G136-F9-16S	F	D072120	136	F	KSU	In	pig-9	K5	G	LLS0259	NA	0.140295474625105	0.28397128767095	-0.0902897404146415	-0.118159894279125	0.00473848014833285	0.0113256594539784	-0.00569085242100461	-0.0264641054931333	0.0498539512451115	-0.0563893765436358	-0.0196230874103182	-0.041670369131663	0.011155847015421	0.00428388677901331	0.0123906362456452	-0.0393020996480399	-0.00760308762418303	-0.0731075134093595	-0.0648119904165628	0.0489176311431189	-0.0217727142608471	-0.0356291189502528	-0.0027128981941148	0.0144935112306152	0.00821161066702609	-0.0484990357488343	0.0356131954722467	0.0324049718396502	-0.0789752256942897	0.0357997489607345	-0.0118989412169073	0.0152835805302407	0.00981439570911514	-0.0225275970486523	-0.0135060247202175	-0.00238871874681589	-0.0612227938755715	0.0386311673953764
F-072120-G136-M10-16S	F	D072120	136	M	KSU	In	pig-10	K5	G	LLS0260	NA	-0.00511792560700596	0.337519023634149	-0.177064826868472	0.0524922095169233	-0.0517936924420106	-0.00535967977164047	-0.149172575458614	0.0522122840600028	-0.0494742529167504	-0.00527570191550585	0.0347138728266205	0.0123317825564148	0.0469827234466702	-0.0659133089243073	-0.0201470139535834	0.00631573170740663	-0.0662098240989763	-0.00618620928747186	0.051838578858391	-0.0205520483366326	-0.0480480937755516	0.00624877530115595	0.0354311485658851	-0.0158949927724605	-0.0566856826482851	0.0842040916425899	0.00918773701706872	0.0330942690080791	-0.0502703630292548	0.0286378202612727	-0.00177170916022941	-0.0310489677518524	-0.0259372438995009	-0.0182196415024673	0.0691936544359749	-0.027139259584721	0.00630857276324627	-0.024153611954068
F-072820-G142-F1-16S	F	D072820	142	F	KSU	In	pig-1	K1	G	LLS0261	NA	0.165856313199052	0.212937700922531	-0.117837591441136	-0.158193360491193	0.00718996529407274	0.0332749041407029	0.0278362181192636	-0.0646538222890252	0.00477161272817388	-0.0566352119285143	-0.0453344230086154	0.0186066208678461	-0.0098038316436187	-0.0416155518508167	-0.0119163870321851	-0.00452991639867664	-0.0761263136333127	-0.029223260215023	0.0144394642894682	0.0531951782315533	0.033006624007373	-0.040411464994901	-0.0410541572060705	0.0379164056625774	-0.0157350642801393	-0.0165047326590187	0.0274585648676002	-0.0145095379844174	-0.00645497609439202	-0.0329110416800623	0.0168026970927791	-0.0465038021180182	-0.00202578293496326	0.00943445146962647	-0.0199851214245847	0.00466147650135343	0.0593178541685304	-0.0339001674602778
F-072820-G142-M2-16S	F	D072820	142	M	KSU	In	pig-2	K1	G	LLS0262	NA	0.114109651896238	0.249848970439366	-0.027630732435414	-0.028216667891638	0.0146848546329607	-0.0209058463167531	-0.0847965179854842	0.0810068093867248	-0.0721184726482827	0.0627101764523473	0.0361299305681154	0.0788890117877545	-0.0202945783135775	-0.028081685801219	0.0236221149577565	0.0762605588225546	-0.0315339253394551	-0.0488103087185633	-0.0338896810645898	0.00530046203529534	0.0265196155639493	-0.0715111718381266	0.00182179295164647	-0.0207856645426048	-0.0998341613100927	-0.0165771153191445	-0.0140226674540676	0.0273373772786051	-0.0322848835139078	-0.0822203188603314	-0.0375207555294314	0.0123716453453055	-0.0309853725709583	-0.00484309243050931	-0.0279165907677433	-0.00378638804165686	-0.0114434626803106	-0.021951245732129
F-072820-G142-F3-16S	F	D072820	142	F	KSU	In	pig-3	K2	G	LLS0263	NA	0.00727715470235123	0.338022190946491	-0.0475754733886017	0.0493875992287562	-0.0125745531256208	-0.0639158882388615	-0.038650505559306	0.186459785716997	-0.0282852073774629	0.0468256749624023	0.132243448468702	0.0266879202823007	0.0275485035411971	-0.0371179779112442	0.0172005414312015	-0.010283625508951	0.0523612982728918	-0.045037602524267	-0.0234193539550271	0.00429561778836934	-0.0166570143120531	0.045579442004012	0.0465441756024933	-0.0257553559774249	-0.021360360490709	-0.0187758247201187	-0.051231341320895	0.0208714810523869	-0.037456532266363	-0.0444672841745064	-0.0717767304811125	0.0499193701730027	0.0285032358151256	-0.018606199394491	-0.0480859469843243	-0.0064289156202921	0.0616602354138261	0.00126232335529824
F-072820-G142-F5-16S	F	D072820	142	F	KSU	In	pig-5	K3	G	LLS0264	NA	0.181805976523708	0.115048869064653	-0.0186329606370694	-0.243655474174692	0.0524598680997267	-0.029806094087772	0.0603396640073807	0.0181883836531606	0.0148546952510697	-0.035824492906662	0.0486502066794335	-0.0111948647343799	-0.0431799279962185	-0.0555114144555984	0.00852955142370662	0.0361930943004297	-0.0340651328077969	-0.00482021581045333	-0.0439333387873815	0.0910113963218546	-0.0259787391070648	0.022715334625276	0.00336291715595484	0.00236088080471577	-0.00331639156261281	-0.0819405731032506	0.0676792047050132	0.0190654110505967	-0.0634524740107243	-0.00865907194005115	0.0244893772684324	0.0153478277961454	-0.00709675602205848	-0.00476351126486305	-0.0427248634571741	-0.000374036917201785	0.0116846559447243	-0.0102791432475669
F-072820-G142-M6-16S	F	D072820	142	M	KSU	In	pig-6	K3	G	LLS0265	NA	0.135111187043807	0.279245116780638	-0.152030201649344	-0.0253033756567527	-0.0290177289415865	0.0226291382223105	-0.012617103586686	-0.0414315640220127	-0.027463931835352	-0.015734415931388	-0.0444402520967402	0.0158088664187249	0.0283620310171879	-0.0297638479412661	-0.0438605442055807	-0.0252276376199962	0.00963027092977911	-0.00500319713785216	0.0820222735755335	0.00633067721397476	0.0302302196523597	-0.0355241150270347	-0.0350851602077315	0.0236369432608731	0.00308319448274727	0.0130311580190085	-0.00577384161278383	-0.0331173363848888	0.0119698002366664	-0.00391182732567505	0.0145321179303262	-0.00743060039541376	0.00364363649856775	-0.00861402122402808	0.00403476114284534	0.0265975545088396	0.000931817427494688	-0.00725365631012175
F-072820-G141-F7-16S	F	D072820	141	F	KSU	In	pig-7	K4	G	LLS0266	NA	0.0589266667921809	0.274172264553066	-0.21427798202308	-0.0499962870536801	-0.0430360683735252	0.00242370707398648	-0.0883631018915285	-0.0135961512239725	0.00918797598419738	-0.0838703575850911	-0.00309575657490905	-0.0594443756957717	0.0444166295432861	0.0227650274551988	-0.0308208941879172	-0.0951084630362954	-0.0548584675212491	-0.0764281118756803	0.0219841969598728	-0.003988927642835	-0.0581068331729934	-0.0314329528355496	-0.0251099199952567	0.00139178165036988	-0.00860080361723708	-0.0305165040400968	0.0650326273705474	-0.0436841334525518	0.0912922617661131	-0.0205740475159333	-0.0191217827594767	0.00148687891762193	0.0417414055083324	0.014540472210804	0.00907864545633902	0.0805365895334422	-0.0321535000219592	0.0716181375336042
F-072820-G141-M8-16S	F	D072820	141	M	KSU	In	pig-8	K4	G	LLS0267	NA	0.118673593946985	0.322209620659721	-0.147303305811402	-0.0868064963268407	-0.0445878582938479	-0.00902210083245278	-0.0442212406009221	0.0284119425310096	0.00202128810240334	-0.0210352385911678	0.00228329069017138	-0.0144260799287193	0.00834389278090571	-0.00141072168283601	-0.0289299632879595	-0.0165250372358123	0.00829599967978204	0.02427037889793	0.052265844308951	-0.0310142499940578	-0.0486892113128723	-0.00980317009609632	-0.00767989170690186	0.0133891867440959	0.00613488759559619	0.0162530346595387	0.0625053904434512	-0.0201229663920185	0.004484751742842	-0.00252528806652493	0.0548243475151845	0.0177109515263507	0.0198077989586117	-0.0219368306878462	0.011705932210023	0.0168456617150836	-0.0136897353864589	-0.0145673529375444
F-072820-G143-F9-16S	F	D072820	143	F	KSU	In	pig-9	K5	G	LLS0268	NA	-0.119022973763322	0.312593905785183	-0.144316220604413	0.125335325668206	-0.0192969121379166	-0.0212851570792663	-0.171866219769387	0.158240677097323	-0.0331171244244847	0.0161041049716413	0.135438240187966	-0.00378461017309278	0.0911786388603547	-0.00268747919759464	0.00307054055980081	-0.0284854469111285	-0.0251814829012967	-0.107496566355153	0.00797809798688465	-0.0621275733168107	-0.0345758932397671	0.0977655658595767	0.0836814272326084	-0.0478353636560021	0.0158924407659648	0.0193769008073384	-0.0379937114441612	0.0586027810401055	-0.0629226274960482	-0.0210029887153162	-0.072733922025409	-0.0504482626885685	-0.0156609497070488	-0.0620965985644392	0.0144101775857345	-0.0388156278794189	0.0241092547177162	0.00477430062428163
F-072820-G143-M10-16S	F	D072820	143	M	KSU	In	pig-10	K5	G	LLS0269	NA	0.151826042185319	0.182320824173526	-0.0896178852374491	-0.10276144358758	0.0496497415647276	0.0382034437541185	0.0124065113641317	-0.0863485555960432	-0.0814283609040401	-0.038839130726066	-0.0134975866744613	0.0187318774573039	-0.0840206258347684	0.0458059818604882	0.0218950019566051	0.0451480921186842	-0.0322587324118105	-0.0534651470912414	0.0206744384887098	0.0128756818360987	0.0242228983287209	0.00900879325840627	-0.001212512857612	-0.00500380497610003	-0.000986827394724005	0.0981349392404389	-0.0517157305347825	-0.00504255740327079	0.019310766181645	-0.0221704903120339	0.0485613966116455	0.0208052489140023	-0.0668850054460169	-0.0293839917708114	0.0614029871826714	-0.00582419632070537	-0.016411640442488	-0.00691536303811988
F-080420-G149-F1-16S	F	D080420	149	F	KSU	In	pig-1	K1	G	LLS0270	NA	0.138838070030116	0.226815696070653	-0.164504175568487	-0.110500573125842	-0.0103433528367028	0.0448417336432825	-0.0312041569340542	-0.0982852451536912	-0.017645655254432	-0.0625280355124583	-0.0816217746204752	-0.0459404228357744	0.0186227505799428	0.041301617280653	-0.00658103821190106	0.0093056187293246	-0.041865510304879	-0.0205416243057131	0.0213989088263139	0.0154065815403634	-0.00636656237561227	-0.000492735669161524	-0.0682902749944254	0.0290965870729956	0.0244426102528163	-0.0353277374627478	0.00926436083806135	-0.0197036137304499	0.0425593649470492	-0.00442575770777196	0.028346747542362	-0.00755700290347197	0.024850468326368	-0.0110033011085356	-0.0156745585287086	-0.0267534625042917	0.0166659611352649	-0.0629747100007397
F-080420-G149-M2-16S	F	D080420	149	M	KSU	In	pig-2	K1	G	LLS0271	NA	0.146713272996696	0.195279962195566	-0.117769309828055	-0.102928135791997	-0.00286654538654736	0.0689944825756226	-0.0281729325468847	-0.0759260247252762	-0.0177848945812138	-0.0678176865095174	-0.0511370900792322	-0.0312492683963767	-0.0316860866942936	0.0386469170582515	0.00141598580136185	0.0798635186436076	-0.105546952123431	-0.01862851501589	-0.0201654425389243	0.0550829381798361	0.0410590269776493	-0.0264573591728629	-0.00148285969989586	0.0171377163608675	-0.0604428355652357	0.0127125880694301	-0.0251639889648404	0.0245183774927693	0.00739720153060747	-0.039560672592374	-0.0201165062474324	-0.0267480882059649	-0.0252856554021896	-0.026301992086126	0.0255453477830105	-0.0539548201464229	0.0456196964851812	-0.0150589438616167
F-080420-G149-F3-16S	F	D080420	149	F	KSU	In	pig-3	K2	G	LLS0272	NA	0.0943496052549342	0.330025831258489	-0.156328667193493	-0.0206777194230828	-0.0634715920016346	-0.000151950856112072	-0.0807010573879739	0.0549955082869078	-0.0546184740374685	0.012458900353474	0.0345122835693262	-0.0125653853150185	0.0663008160624177	0.00156119673739078	-0.0386070634284139	0.0234248590328055	0.0178359354534852	-0.0124433756176083	0.0336581220597652	0.0124223056764311	-0.0221919924478653	-0.00574766105991895	-0.00534862297846176	0.00505933369717095	-0.0204224802676293	-0.0241832869867976	0.0133541007314349	-0.0399741216919682	0.0360708616600048	-0.0548399093604871	-0.0527427560452457	-0.00761853800654115	0.0340324984032773	-0.0275871828252554	-0.0104800400777728	0.0213992928508337	0.01446007862499	-0.0422511012975973
F-080420-G149-F5-16S	F	D080420	149	F	KSU	In	pig-5	K3	G	LLS0273	NA	0.167982371383001	0.135330003588287	-0.027485446392115	-0.242370802514571	0.0112121070842421	0.0126367478490512	0.0566135766884386	0.0513640135742604	0.0112416235305172	-0.0151809326592024	0.0425231182762638	0.0392568880986959	-0.0498305492516165	-0.0327931536861782	0.0194100767194907	0.0388655681649342	-0.0222999637768658	0.0195077848092306	0.00373140869421374	0.121248082648389	-0.0473938218814934	0.0513977188244761	-0.00146693041479979	0.0148915563242388	-0.0110443649420096	-0.0354952218633958	0.0600071945688577	0.0138558310772233	-0.0822750508635253	-0.0202568877076736	0.0324004661560573	-0.00859106113395405	0.005616462635779	-0.00700362825991332	-0.0188092145510114	0.0208086381814948	0.0165491938734796	-0.0384777458968301
F-080420-G148-F7-16S	F	D080420	148	F	KSU	In	pig-7	K4	G	LLS0275	NA	0.0662318090725466	0.307437513847582	-0.193746487290311	0.0129242689132334	-0.0135730862749303	-0.00442839693614103	-0.0630937694846427	-0.0641220588639451	-0.0155576407026952	-0.102530878508308	-0.0166939121364868	-0.087925790130429	0.0747881960705084	0.0350397465968631	-0.0199807492276742	-0.0340115156252082	-0.0153834444822629	-0.0575714412752048	0.029092061102642	-0.0260684728806741	-0.0251661175953871	-0.0324710016754364	-0.0662241768035869	0.0220308736815473	0.0676080968996386	-0.00647314021900589	0.0167908064330893	-0.0534023657564727	0.100209361171118	0.0493356422972121	-0.0389144198986284	0.010760082612931	0.00527018036059489	-0.0202425902163275	-0.00367885409998506	0.0192631865820555	-0.0329608013899422	0.0266455350973284
F-080420-G148-M8-16S	F	D080420	148	M	KSU	In	pig-8	K4	G	LLS0276	NA	0.161755463723926	0.197895542092041	-0.0692374907506982	-0.0768317068712973	0.0176157789354301	0.0208463052412276	0.0152252610641398	-0.106835874637868	-0.0687066674369357	-0.0628548268613084	-0.0899503561523742	-0.0575087849720668	0.0205312099552525	0.0765612959066563	-0.0213505504693703	-0.0194940840586381	-0.0224406529285751	-0.0432536168121208	0.0235924860794928	-0.00635609369207868	0.0398771834190786	0.0119417389333806	-0.00816519114496482	0.00491719440898573	0.0452422977683107	0.0233054572512005	-0.0247459026324647	-0.00722497624667806	0.0328420250786789	-0.0043461949632359	0.0357654030213647	0.0328977188109527	-0.00265709454068097	0.0149476148528733	-0.0129430231700879	0.00685834982358943	-0.0398498004272602	-0.0208840311978096
F-080420-G150-F9-16S	F	D080420	150	F	KSU	In	pig-9	K5	G	LLS0277	NA	0.147270510322315	0.204315475059425	-0.066993375493008	-0.119506660349309	0.0117638820347143	0.0397350288507955	0.0645310004986757	-0.0843866132223922	0.0517196603007326	-0.0505612998092678	-0.0463569363442524	-0.0184388839455831	0.0464848246251743	0.0102619270506169	0.0100724653860468	-0.0578260217651412	-0.00530544659320487	-0.0993022516428615	-0.0820326556017326	0.000281504302859409	0.0241808426722609	-0.0484892544497634	-0.0106159075428018	-0.00498448174847238	-0.0453116965970016	-0.0191588231878277	-0.0468127809776062	0.0414768455237141	-0.028583837589417	0.00518280478866248	0.0132563575595606	0.0332622084119374	0.0225400275700189	0.00139265962061633	-0.012430156704188	0.00667393603243725	-0.0290014430774564	0.0150905301400252
F-080420-G150-M10-16S	F	D080420	150	M	KSU	In	pig-10	K5	G	LLS0278	NA	0.132915546752697	0.0478064841636394	-0.117777966069563	-0.184709953052532	0.0477454857730941	0.110859489954792	-0.0156204219398205	-0.200512563339347	0.0267254002551788	-0.08852616788822	-0.0897185468631038	-0.0350980996365215	-0.0146602020903344	0.0433516976250005	0.00475290395625032	-0.00776251508951423	-0.05284605645509	-0.0263639920424815	-0.014249139269945	-0.0266588650636383	0.0135528087223293	0.0304896493573978	0.0139980561591063	-0.0229513974635688	0.000729430103265259	-0.0383365902684209	-0.0323011767591132	0.0331959099349207	-0.0624365217314028	-0.00961496266725339	0.0548110485878535	-0.00669606640567404	-0.0403011328631013	0.0186271387515592	0.0405730601298063	-0.00027337607606689	-0.0243748660879132	0.00781651891431405
F-081120-G156-F1-16S	F	D081120	156	F	KSU	In	pig-1	K1	G	LLS0279	NA	0.133055711746773	0.267366021544445	-0.0860160464019452	-0.0102340309789504	0.0209827436688505	-0.00710057691870839	0.00135895984869656	-0.0475893731498629	-0.0596094139034273	-0.0210770060089326	-0.0343100787797792	0.0165147656137448	0.00122389534222671	-0.0145181695676574	0.0379116649800915	-0.0130949363166218	0.0114178920502453	-0.0617504612131941	-0.0105534429134433	0.00594338961544778	0.0178583430653837	-0.0353512944535535	-0.0141408961124745	-0.00202481304741471	0.00931220485132495	0.00213639118270207	0.0241338159581152	-0.00886282466560966	-0.0258113919234003	-0.0171900926973183	-0.0298621539207592	-0.0444685243933959	0.0639284330966356	0.0418515836359543	-0.0346895331621142	0.0159041177844365	-0.0253152971751665	-0.094571080855593
F-081120-G156-M2-16S	F	D081120	156	M	KSU	In	pig-2	K1	G	LLS0280	NA	0.116342772245414	0.237386892692017	-0.118245440241719	-0.0599845413747483	0.0231960095655561	0.0172746967165705	-0.0114844941178881	-0.0342943026138752	-0.0369513869958188	-0.0158489964864515	-0.007180888549895	0.0153579772386627	-0.0328917162369592	-0.0595388349728297	-0.00393362001331712	0.0408563105033191	-0.0930793388561591	-0.0451748123579176	-0.0177027129702034	0.0393141534924078	0.0563969981864579	-0.0959616723225803	0.0155987403159443	0.00766402031234481	-0.0570455427941193	-0.0148498197874034	0.0150046421796081	0.0207874927238148	-0.0576762527157694	-0.010342305780638	-0.0265893994608032	-0.0835943685274934	0.0229416270680797	0.0037895407003021	-0.0159310707283228	-0.00574291624962373	-0.00761170246054098	-0.0134846703980193
F-081120-G156-F3-16S	F	D081120	156	F	KSU	In	pig-3	K2	G	LLS0281	NA	0.0892578089080355	0.266258917088417	-0.121925314750563	0.0679685225690702	0.00114661362688517	-0.0169505721828597	-0.0445619008108018	-0.0371204215014325	-0.125563906681981	0.0284764264616843	-0.0173502601400894	-0.00520514434256068	0.0294196834017911	-0.0256427084105235	-0.0256460821712238	-0.0547894063160893	-0.0369662978456486	-0.0576123228073696	0.0439474435572744	-0.0289208319813369	0.0283830183193634	-0.0318099302284221	-0.00359507243201622	-0.00121678508478916	0.0234916220621211	0.047182170450682	0.0136596706706325	-0.0344950102973382	0.0235250528608648	0.00291380247739137	-0.0859615681543308	-0.0117139522069559	0.0328188120426741	0.0100084794214823	0.0151411951811855	0.070584925109008	-0.0654459648507596	0.0234773720808123
F-081120-G156-F5-16S	F	D081120	156	F	KSU	In	pig-5	K3	G	LLS0282	NA	0.0622701814835518	0.265629635332376	0.0296769698145401	0.00941534226099725	-0.00748463758946507	-0.0621708284756158	0.00510148101638634	0.16587629604923	-0.0029974759684516	0.0576462181353839	0.0987206016945689	0.0265825131748005	-0.0206546388067649	0.0175426547976946	-0.0132737484490344	0.035313864078213	-0.00361410953619757	-0.0519382719886595	-0.0429215629363097	0.0201759022931925	0.0407708055905767	-0.0139490871544069	-0.0312153905075256	0.042262174467213	-0.00380585691884146	-0.0534036236874403	-0.0782280598601408	-0.06337891141647	0.012479042630801	-0.0685742332317079	-0.0875209579957067	0.00164842365890022	0.0849219032624607	-0.00812629296711504	-0.0102174575723119	-0.01223358513821	-0.0351121538294867	-0.0266286941493635
F-081120-G156-M6-16S	F	D081120	156	M	KSU	In	pig-6	K3	G	LLS0283	NA	-0.0222008312889447	0.306947347338123	-0.230019848293485	0.051013660685564	-0.0503674123221947	-0.0170344113110618	-0.138538851718688	0.0224287507735659	-0.0130414066285477	-0.0455086325809202	0.0758182017668013	-0.0807841520180431	0.107717945388487	0.033222490792194	-0.0358117218750596	-0.0622490078243318	-0.0582928986240627	-0.096128460402446	-0.0386029467830226	-0.0532991523307146	-0.0508967462752688	-0.0529812034737586	-0.0242279821160037	0.015150258065436	0.0217271698360021	0.0136900032798231	0.0412978698246464	-0.0391239725852807	0.0854720702650249	0.00810729386080425	-0.07254799500204	0.0294319651139299	0.0290390068254966	-0.0321967176779239	0.000895674321579427	0.0148258737910339	-0.0179457203387201	0.0688435538281579
F-081120-G155-F7-16S	F	D081120	155	F	KSU	In	pig-7	K4	G	LLS0284	NA	0.158662307087463	0.191729039279857	-0.0340114525808684	-0.0953882889549704	-0.00101376643091442	-0.0391948564310193	0.0127065543877081	0.106236746370987	-0.06663468137583	0.0332592282839803	0.0722593083016887	0.0436955275061276	0.0131313162543987	-0.0497005423711235	-0.0156037653142796	0.0398415032439349	-0.0175939337407941	-0.000920396182289624	0.00889252950593662	0.0318950853693538	0.0163296081008485	-0.0286898984258315	-0.066638904185859	0.0355953018097929	-0.0472301355757134	-0.0691676780916188	0.0451796856912314	-0.022253781928098	-0.0266987521475195	-0.0659680537427448	-0.0248828747651676	-0.0489992550329772	0.101613893103185	0.0551510087015107	-0.0600594278612957	0.0301716773276473	0.0200765822811055	-0.0723268631281138
F-081120-G155-M8-16S	F	D081120	155	M	KSU	In	pig-8	K4	G	LLS0285	NA	0.0515304359467314	0.306500193942537	-0.117659043867697	0.0573230893507633	-0.0441625672326161	0.0272454686678047	-0.110168329925579	0.00635558899543092	-0.0388514521204093	0.0328407875690846	-0.00422507834898304	0.0284223568240275	0.0559295703452226	0.0173731080092517	-0.0190594383062128	-0.0186133464767007	-0.00974854025105414	0.0028083713694871	-0.000402946749314563	-0.0929070462309159	-0.00131915042948053	-0.0551982325150101	0.00789306138995597	-0.00255723694811164	-0.00952783295965296	0.0244501226142628	0.014335874669884	-0.0416812500916559	0.00705558221762236	0.0205726664648209	-0.0838631057948679	0.0154854577491801	0.0238827622273027	-0.0322015976957478	0.0378263466472228	0.0250349156053052	-0.0827160517687119	0.0560345605944919
F-081120-G157-F9-16S	F	D081120	157	F	KSU	In	pig-9	K5	G	LLS0286	NA	-0.0182152084652319	0.344745034053426	-0.0999877631277156	0.0886863755599253	-0.0337922387738276	-0.0627240992370153	-0.0830672791569944	0.11447714064808	0.0100899944027485	-0.0267759719611024	0.120945806035554	-0.0440434453595295	0.133384162266677	-0.0116575935733596	-0.0254313270589229	-0.078319148504146	-0.0588299061976735	-0.120194092080323	-0.102129121124346	-0.0888453820248486	0.0142796426585541	-0.033873590217019	-0.0301880535091597	0.0313141555166079	0.035425030822304	0.0119808668549868	-0.059124636360843	0.00699190651003487	-0.0257627065286006	0.0490676925547051	-0.0381868223194282	0.00589123692235807	0.0117572166657846	-0.0667135181451348	0.00593423395748789	-0.0588607797667519	0.0395424188512303	0.0537118425606404
F-081120-G157-M10-16S	F	D081120	157	M	KSU	In	pig-10	K5	G	LLS0287	NA	0.120466212011005	0.132402592163958	0.0317178321882234	0.0595063032033547	-0.0275582060722153	0.0748322576410119	0.0373626194679322	-0.18773783755613	-0.15677041448496	-0.0127903313810495	-0.074738447778695	0.071338927429273	0.0153129312408241	0.0380132684459766	-0.020233819081511	0.00628381350049662	-0.0721707845620623	-0.0419605828405939	-0.039581832186693	0.0741489005458754	-0.020269237663064	0.0367382501394613	-0.04660937380273	0.00160606676202317	-0.0297594757094887	0.0823251528862057	-0.114383501836362	0.0173698321377945	-0.0703496445663481	0.0168829576719771	0.0753374762535399	-0.0444825864040812	-0.00112497902900707	-0.0345706986339377	0.0226113298841734	-0.000997172142520546	-0.00202717342473162	0.00436209171971855
[truncated: 187 more columns]
