# Supplementary material for: Stability and volatility shape the gut bacteriome and Kazachstania slooffiae dynamics in preweaning, nursery and adult pigs
Source: Sci Rep. 2022 Sep 5;12:15080. doi: 10.1038/s41598-022-19093-9 (PMC9445069; doi:10.1038/s41598-022-19093-9)
Supplement: Supplementary file 8 — Supplementary Information 8. [file 41598_2022_19093_MOESM8_ESM.qza › e94902e5-7348-4b97-a715-ea8416ec899c/metadata.yaml]

uuid: e94902e5-7348-4b97-a715-ea8416ec899c
type: PCoAResults
format: OrdinationDirectoryFormat
