# Supplementary material for: Stability and volatility shape the gut bacteriome and Kazachstania slooffiae dynamics in preweaning, nursery and adult pigs
Source: Sci Rep. 2022 Sep 5;12:15080. doi: 10.1038/s41598-022-19093-9 (PMC9445069; doi:10.1038/s41598-022-19093-9)
Supplement: Supplementary file 8 — Supplementary Information 8. [file 41598_2022_19093_MOESM8_ESM.qza › e94902e5-7348-4b97-a715-ea8416ec899c/data/ordination.txt]

Eigvals	225
1.2093308321252203	0.7874582867777378	0.6497233789001372	0.42531058820759243	0.36766007611379103	0.2420061094313393	0.19337832330844107	0.1545883439076591	0.12944139772624175	0.12185639405452195	0.10805701230166606	0.0957861639232648	0.08619294085874454	0.0839970227251505	0.07507576811231115	0.06844371822761458	0.06576056682543785	0.06119790237804613	0.058646251878803464	0.05588768974408329	0.05363098803916754	0.052745440700532394	0.04682159977478665	0.04350380206598401	0.03844814860746027	0.03737451979975861	0.03646419521006115	0.033733431692774686	0.031653727175725795	0.030412038083951966	0.03005642247226315	0.028859851502977693	0.02674721957400851	0.02632081772598617	0.02594090468651443	0.02474716651088419	0.02303539513819896	0.021968945886287686	0.020545722661926925	0.020147514585316675	0.019862975180071706	0.019042666288944105	0.01855833546359125	0.018251741192905756	0.017893768630826812	0.017366376156982465	0.016565973459065478	0.015927245070310826	0.015170837490333752	0.014164484886218236	0.013538924702234043	0.013393856960388285	0.012769039162202754	0.012459923920301916	0.01218111409141654	0.011854482381071327	0.011174554573390595	0.01045183518265453	0.010171314255697513	0.0098778223799229	0.009532275288354548	0.009482403174587338	0.00891211102192295	0.008689113348391356	0.008127159565656128	0.007805588577390561	0.007778655270871976	0.007350329178344064	0.0071469340390876435	0.006850705460470417	0.006389554592985555	0.006164061647576019	0.005990117126468693	0.005802390663785496	0.005761194376670352	0.0053084595739266785	0.00523855295857617	0.004906272623223837	0.00477594641966949	0.004544625722050111	0.0044128568631318504	0.004257795226377939	0.0041706326954504686	0.004072418450627169	0.003886155885817387	0.003634246101000771	0.003451672679319638	0.003285039345521698	0.0032298600423737583	0.0030142242465957814	0.0029442533702363355	0.0028801284670153526	0.002585014975784651	0.002387780573411262	0.002351287755405246	0.0022055097492241493	0.0020683912350477895	0.002022543574105827	0.0018047666600340545	0.001744728981329019	0.0015792986255335623	0.0015018317653212598	0.0013956623953496202	0.001366644221588761	0.0011473867952871072	0.0010562726376968888	0.0010330369262983598	0.0009375729346384407	0.000808516514786646	0.0007702378581512515	0.0006132118267593994	0.0005042141609787748	0.0004631778521333868	0.00037275253560641736	0.0002668202337892944	9.166409825853844e-05	0.0	0.0	0.0	0.0	0.0	0.0	0.0	0.0	0.0	0.0	0.0	0.0	0.0	0.0	0.0	0.0	0.0	0.0	0.0	0.0	0.0	0.0	0.0	0.0	0.0	0.0	0.0	0.0	0.0	0.0	0.0	0.0	0.0	0.0	0.0	0.0	0.0	0.0	0.0	0.0	0.0	0.0	0.0	0.0	0.0	0.0	0.0	0.0	0.0	0.0	0.0	0.0	0.0	0.0	0.0	0.0	0.0	0.0	0.0	0.0	0.0	0.0	0.0	0.0	0.0	0.0	0.0	0.0	0.0	0.0	0.0	0.0	0.0	0.0	0.0	0.0	0.0	0.0	0.0	0.0	0.0	0.0	0.0	0.0	0.0	0.0	0.0	0.0	0.0	0.0	0.0	0.0	0.0	0.0	0.0	0.0	0.0	0.0	0.0	0.0	0.0	0.0	0.0	0.0	0.0	0.0	0.0	0.0	0.0

Proportion explained	225
0.19522629431378866	0.12712200761816364	0.10488700380589769	0.06865930137766343	0.05935258766261965	0.039067850327234116	0.031217705244292987	0.024955709987284004	0.020896154912781403	0.019671682568365885	0.017444002522619382	0.015463078698167028	0.013914412824726422	0.013559918464333215	0.012119730690708272	0.011049096842385586	0.010615946796579453	0.009879380715074534	0.009467459296949726	0.009022135446031825	0.00865782859176261	0.008514871742595569	0.007558566419588675	0.007022963311848468	0.0062068123762870405	0.006033492910655138	0.005886536187525008	0.005445699959782225	0.005109966349635534	0.004909516353954155	0.00485210814420221	0.004658941716942155	0.004317892525285609	0.004249057058210266	0.004187726433961469	0.003995017313993326	0.003718680373824118	0.0035465199277380202	0.00331676427387365	0.003252480220993081	0.0032065460794028886	0.003074120889576163	0.002995933755217394	0.0029464392234203494	0.0028886505233357983	0.002803511803985796	0.002674300137068739	0.002571188091053628	0.0024490787022023778	0.002286619857645142	0.0021856335986783814	0.002162214831114797	0.0020613484179541415	0.002011446917397706	0.00196643772035615	0.001913708478099083	0.001803945472998868	0.0016872744804680901	0.0016419890551795891	0.0015946096865266054	0.001538826871431049	0.0015307758504021233	0.001438711693363106	0.0014027124379999867	0.001311994371723434	0.0012600820986462774	0.0012557341654872423	0.001186588061227932	0.0011537533081036053	0.0011059321444178572	0.0010314870276747026	0.0009950849522816169	0.0009670045102967774	0.0009366992036919084	0.0009300487501854491	0.0008569622667364109	0.0008456770095509016	0.0007920358909909954	0.0007709968989335554	0.0007336540301381325	0.0007123821454319756	0.0006873500302079735	0.0006732790932369239	0.0006574240413716005	0.0006273550566643369	0.0005866884231140236	0.0005572149890394464	0.0005303148163138774	0.0005214070380697236	0.0004865962350927097	0.0004753006040390159	0.0004649487078527071	0.0004173075564287194	0.0003854673515288873	0.0003795761946683101	0.0003560427667731705	0.00033390726944410574	0.0003265059292062778	0.0002913494783890855	0.00028165739643646703	0.0002549514244468151	0.00024244569181383936	0.00022530641766437597	0.00022062191745930753	0.00018522646263374311	0.00017051760144097807	0.0001667665833476845	0.00015135551398842858	0.0001305215073330343	0.00012434205660894642	9.899282263170694e-05	8.139696729259421e-05	7.477233960976035e-05	6.017468031855681e-05	4.3073676868952095e-05	1.4797639942067154e-05	0.0	0.0	0.0	0.0	0.0	0.0	0.0	0.0	0.0	0.0	0.0	0.0	0.0	0.0	0.0	0.0	0.0	0.0	0.0	0.0	0.0	0.0	0.0	0.0	0.0	0.0	0.0	0.0	0.0	0.0	0.0	0.0	0.0	0.0	0.0	0.0	0.0	0.0	0.0	0.0	0.0	0.0	0.0	0.0	0.0	0.0	0.0	0.0	0.0	0.0	0.0	0.0	0.0	0.0	0.0	0.0	0.0	0.0	0.0	0.0	0.0	0.0	0.0	0.0	0.0	0.0	0.0	0.0	0.0	0.0	0.0	0.0	0.0	0.0	0.0	0.0	0.0	0.0	0.0	0.0	0.0	0.0	0.0	0.0	0.0	0.0	0.0	0.0	0.0	0.0	0.0	0.0	0.0	0.0	0.0	0.0	0.0	0.0	0.0	0.0	0.0	0.0	0.0	0.0	0.0	0.0	0.0	0.0	0.0

Species	0	0

Site	225	225
F-030920-P2-F9-16S	-0.15198036360487624	0.07340823398240519	-0.16674231453663213	-0.11830734246260056	0.008721840568694092	-0.07185670272982009	0.07301991949211337	0.011223965252736334	0.0008406440951065367	-0.027993965072787372	-0.030027523796888955	0.034115769669650915	0.005064527048442893	-0.004255013621561377	0.023076439189303	0.019577159741536596	-0.020711655209058807	-3.4361404895895297e-06	-0.030064504730261295	-0.023178193526616136	-0.04739852133555912	-0.02372119824694614	-0.007064826320581529	0.024501180286089067	0.0076738242737848985	0.018136605797579808	0.013822077629080009	-0.008224900163262211	0.015332268391651806	0.01176586201718184	-0.024797073967797626	-0.004115843905389305	-0.012759765661249142	-0.005996472994150804	-0.007382836681752759	0.011807474349127075	0.0006501090453947719	-0.002756699754505466	0.0006921635246337287	-0.00819774019550541	-0.013486987869136262	-0.016860338582357998	-0.014203832486245585	-0.02229620684089205	0.001595008344330325	0.002876359007969462	-0.0003251958375442245	-0.004945039635037624	0.008745566668586129	0.005279586280141872	0.0033990270935601924	-0.00011663415353300702	-0.0025026016619959	0.0018129932962658594	-0.0022700916736285827	0.006120601096138382	0.008757695332902956	-0.006265710528830797	0.009410272561494317	-0.0007824300891888406	2.7393203513939455e-05	0.00028337983285217817	-0.00035549769687240985	-0.00405935787656635	-0.005207750037147219	-0.0011398318544200581	0.006118613911245112	0.0039052056748879343	-0.009467695596166762	0.005762596852943204	0.0041563184816838725	-0.00386581607919846	0.0012444275643237834	-0.007647820001647955	-0.0027741960981300037	-0.004300650241083382	-0.0013087645271774805	-0.0050836882451141254	0.0007752798229893233	0.00680465138563521	-0.0009185943977369137	-0.00011841297243250625	-0.00019030558718984193	0.0018702478795467343	0.00036814558983699213	0.003810657044216922	-0.0038364701774806147	-0.0012147680053256219	-0.0009515930295898023	0.002808184460788034	0.0016568902976120186	-0.0020244558551092647	-0.0017101451412377495	0.0010543990172703923	0.001985259446853719	-0.0004833743118911865	-0.0014927689922815373	0.0005923048678861249	-0.00032844936855850964	0.0003192568128904374	-0.0014668232744218027	-0.0008125047700853311	0.0014451157106271006	-0.001638371709374904	0.0008925467828300048	-0.0016934994971016296	0.0008472571823228171	-0.00016041785079923265	-0.0004840891442210171	0.0007299851915162066	3.326679853406607e-05	-0.00028550236930253525	0.0003078834441398634	-0.0006939194760247324	-2.5128375568534995e-05	0.00017953017238624605	0.0	0.0	0.0	0.0	0.0	0.0	0.0	0.0	0.0	0.0	0.0	0.0	0.0	0.0	0.0	0.0	0.0	0.0	0.0	0.0	0.0	0.0	0.0	0.0	0.0	0.0	0.0	0.0	0.0	0.0	0.0	0.0	0.0	0.0	0.0	0.0	0.0	0.0	0.0	0.0	0.0	0.0	0.0	0.0	0.0	0.0	0.0	0.0	0.0	0.0	0.0	0.0	0.0	0.0	0.0	0.0	0.0	0.0	0.0	0.0	0.0	0.0	0.0	0.0	0.0	0.0	0.0	0.0	0.0	0.0	0.0	0.0	0.0	0.0	0.0	0.0	0.0	0.0	0.0	0.0	0.0	0.0	0.0	0.0	0.0	0.0	0.0	0.0	0.0	0.0	0.0	0.0	0.0	0.0	0.0	0.0	0.0	0.0	0.0	0.0	0.0	0.0	0.0	0.0	0.0	0.0	0.0	0.0	0.0
F-030920-P2-M10-16S	-0.24336754697581894	0.008566867194026965	-0.07417172805796143	-0.1191164430945409	0.054220414239083	-0.035989257991992846	-0.018867326764790898	-0.043587031359695556	-0.03160540414081551	0.08437270325623976	-0.013139079621883236	-0.029576479725493418	-0.005923256311161152	-0.0029337076070116933	-0.036774920065213636	-0.0005914966060970424	0.019255672283379606	0.004636907846543457	0.023884804731281104	0.023032058447983166	-0.0022508977766319102	-0.00037304854790547534	6.250730175514071e-05	-0.012765879240808598	0.006541249585189068	0.002161630685544213	-0.008675469740389678	-0.010663545791817719	-0.01496204330375976	0.021197776687504815	0.010874998845494121	0.010203527098566232	-0.004202624930911252	0.005036329471215956	-0.005030028936889435	-0.019900003161743188	0.013800177440345557	-0.0010613532404581108	-0.0026671519043405265	-0.004464455770217152	0.0020290779322940065	-3.77450242169706e-05	0.009761696966210272	-0.012223439320245943	-0.015549233763501263	-0.0008138102063554417	-0.012132285179582989	-0.0035700756245681297	-0.009361895685498977	-0.0024743527334548992	0.008953606035249445	0.00215713320774681	0.004398461056170053	-0.004151538129345704	0.010422335031268505	0.003353460075762759	0.0030349540812200583	-0.004347486009210009	0.011057613141087608	-0.0016704272230458179	-0.007838680353569773	-0.006707727243001222	0.0022702547506181867	0.0002687061459239558	0.00031212696797092225	0.004788893324667081	0.0013801987501364653	0.002818321180530927	-0.0059510142378670595	0.007425255109444081	0.004515246883705552	0.0005302553953374366	-0.0002730139385017119	0.0016117856039994482	0.005832367529145048	-0.00601248048221205	0.0013297031383562674	0.00014780420033638742	0.0022251741947805735	-0.0015406688022629646	0.003946946466356039	0.0030648921539605804	-0.0013925046087023875	0.0006889229399575738	-0.0019783038429414704	-0.0036021301843317355	-0.0006940015884950024	-0.000865558768451052	-0.003514510467406288	0.0013169901191018138	-0.003226470614546185	0.0006054711732090572	-0.003317723839017385	-0.002030278358548894	0.0016947299657422482	0.004858782659087323	-6.855777712782174e-05	0.0011242161186741067	-0.0008832529370377296	-9.758910899140565e-05	0.001289195178270874	-0.002817486499944793	-0.0005304771977158974	-0.001479966109698331	-0.0008213055862434268	0.0006375337603064476	-0.0007809248961647081	0.0017679724644928483	0.0005985422513552029	-5.4051892736135086e-05	-0.0019368967380066324	0.0003243359414730764	-0.0002463079581236134	0.0010573038188529437	0.0013995156987940674	-0.00020127857272948175	0.0	0.0	0.0	0.0	0.0	0.0	0.0	0.0	0.0	0.0	0.0	0.0	0.0	0.0	0.0	0.0	0.0	0.0	0.0	0.0	0.0	0.0	0.0	0.0	0.0	0.0	0.0	0.0	0.0	0.0	0.0	0.0	0.0	0.0	0.0	0.0	0.0	0.0	0.0	0.0	0.0	0.0	0.0	0.0	0.0	0.0	0.0	0.0	0.0	0.0	0.0	0.0	0.0	0.0	0.0	0.0	0.0	0.0	0.0	0.0	0.0	0.0	0.0	0.0	0.0	0.0	0.0	0.0	0.0	0.0	0.0	0.0	0.0	0.0	0.0	0.0	0.0	0.0	0.0	0.0	0.0	0.0	0.0	0.0	0.0	0.0	0.0	0.0	0.0	0.0	0.0	0.0	0.0	0.0	0.0	0.0	0.0	0.0	0.0	0.0	0.0	0.0	0.0	0.0	0.0	0.0	0.0	0.0	0.0
F-031320-P4-F7-16S	-0.17128377863907177	0.07091314151265786	-0.16920716757650403	-0.14837906342349164	0.03553914591957188	-0.0724306906804018	0.05221022629446373	-0.07071644669276587	-0.011488283637282071	-0.0014834388602923208	-0.02740933587635386	0.044722926846949514	0.028159263156957298	0.01420975331779439	-0.0007922273170545227	-0.011148077174119465	-0.040391195829261574	-0.0029738229022476695	0.005751577687647378	0.011580607748397066	-0.026803833052543007	0.007620253272318614	-0.018441155408087957	-0.001314985480472207	0.004147802144917687	-0.006075523851779181	0.009107015117968721	-0.02490010970561872	0.00021431484296438531	-0.0066896657126741125	-0.0038990883378731567	-0.0018661145033955226	0.012801148556225671	-0.0018791884044969424	0.0022016045435859608	0.018022611676523945	0.013238283651857967	0.0070429525095143	0.005053654894970969	0.0002782913404572919	-0.0002820739883698101	0.007266934863571489	-0.0006753525680112364	0.006214214223163115	0.0017193398566811811	-0.014694363955440699	-0.009744903391049607	0.0068131396795142775	-0.007970706163049016	-0.004016803821847932	0.005834005779572314	0.002047134459983153	0.006598774452286516	-0.0004272297293806443	-0.003725167450161289	-0.0006025041014364152	-0.004724167055150684	8.570932611012468e-05	-0.004943347347495343	0.004206124787668283	0.0030685654225756976	0.0014317377378212609	0.004819460915855756	-0.003697390988530855	0.003951058016608855	-0.0011823762007496536	-0.003788192878697495	-0.0023306358786022966	0.003658246350032525	-0.00020208668677624303	-0.009832894107565876	0.0049042219226131546	-0.0007374468337351333	0.0040544350902642495	-0.00018860249378212238	0.00572128091983692	0.00262337969026485	0.0032381645842837863	0.0015017883376908115	-0.007612180713833223	0.00012542131124420743	-0.0016427470229543437	0.0024170688711157894	-0.0005531571971193311	-0.0028531933653582146	-0.0004810591472158912	-0.0011611518958765138	-0.00026110467625961066	0.0033044792277115084	-0.004995140026603332	5.8527392978055305e-06	0.0009407621819850938	6.817226104924489e-07	-0.0007037732306935358	-0.0019037454379564607	-0.0005079071067720429	0.0006073573884122652	0.0004387058679347693	0.0017291904581223153	0.00043337357027918127	0.0006631795255027192	0.0012758515552440469	-0.0004912717387420721	0.00015704264703762262	-0.0005830762324257124	0.0005215827913134258	-0.0008655869429126473	-0.0009084004816610829	0.0007524768672018884	-0.0007478106170045071	-0.0002121189260417283	0.0006158242853954103	-0.0001634574891945418	0.0007784851572181787	0.0003278103517064486	-0.00024464414987259266	0.0	0.0	0.0	0.0	0.0	0.0	0.0	0.0	0.0	0.0	0.0	0.0	0.0	0.0	0.0	0.0	0.0	0.0	0.0	0.0	0.0	0.0	0.0	0.0	0.0	0.0	0.0	0.0	0.0	0.0	0.0	0.0	0.0	0.0	0.0	0.0	0.0	0.0	0.0	0.0	0.0	0.0	0.0	0.0	0.0	0.0	0.0	0.0	0.0	0.0	0.0	0.0	0.0	0.0	0.0	0.0	0.0	0.0	0.0	0.0	0.0	0.0	0.0	0.0	0.0	0.0	0.0	0.0	0.0	0.0	0.0	0.0	0.0	0.0	0.0	0.0	0.0	0.0	0.0	0.0	0.0	0.0	0.0	0.0	0.0	0.0	0.0	0.0	0.0	0.0	0.0	0.0	0.0	0.0	0.0	0.0	0.0	0.0	0.0	0.0	0.0	0.0	0.0	0.0	0.0	0.0	0.0	0.0	0.0
F-031320-P5-F1-16S	-0.21926248776839943	-0.07442784256936827	0.06615867159371318	-0.03677865116691171	-0.024702160993889895	-0.004765496915290714	-0.09533628080003687	-0.01680782699912954	-0.035973276186690606	-0.007017744358433686	0.03420751634877881	0.02166399721224776	0.05105612095929099	0.030873021242943145	-0.019457603701265685	-0.0163691317744968	0.019812946503962276	-0.02525370787253443	0.05371755509730223	0.02124686750732693	-0.04957999505746684	0.012504998629050757	0.023994950239728096	0.005157321634418785	0.008791170209092656	-0.038404819443454224	0.02059984899190594	0.00324983910907051	0.030280771584365263	0.008953861658304071	0.012815767682891421	-0.009619963502357774	-0.011662783339238382	-0.027575063962699552	0.007747653611570754	0.004786243731400527	-0.018930333484872542	0.008505702605781224	0.006858076657489775	0.006424736817645617	-0.010026363659204389	0.008875858027068487	0.010084481847468001	-0.008068137253010288	-0.006278031593505474	-0.0025351010987922137	0.01608261682860448	0.0007260848952868925	-0.012484291022452243	0.010860936396520323	0.005585739498824639	-0.016527232407078495	-0.004394450351807673	0.006166991815662544	-0.004224074105808126	-0.00419787439868243	0.0019013819801235793	0.0017995668857892072	-0.0015439684456773624	-0.0010115177335198885	-0.0017625798599816226	-0.00046411049343898797	0.006165408330272076	0.004938769535714477	0.0008611552576771559	-0.005471611050445303	-0.0006281962010827963	0.007809389419920359	-0.003770691894533239	0.0035127087125391182	0.008099237567667658	-0.0027880786250950684	0.00015508763820678274	-0.003818925179604278	0.0028561547636544574	-1.407578874730693e-05	0.0008565746239312328	-0.008439043921250602	0.0013334526541929628	-0.0009687276483088199	-0.00031931834788155263	0.003460792447903123	0.0033786178555181515	0.0009510299755419374	0.0025977929261422486	-1.4379683882209049e-05	-0.00022802528765690237	0.0018965818649213967	-9.636814247133982e-05	-5.754376606427748e-06	-0.0021666575800243257	-0.001956200031536481	-0.0016282870526947077	0.0027516527427496897	0.0003802742684240793	-0.00470718941739403	0.0007487439762704984	-0.0006815514684259205	-0.001327182510272205	-0.001015727555318123	0.00020874257186556292	-0.0033569055140187194	0.0018770889605969465	-0.0008687136960273083	0.00011014403528278304	0.00027786088373609916	0.0007981731574806437	0.0008514420701021545	-0.000636495326364026	0.0002525558175407568	0.0009812007915987592	0.0001994271163342615	-0.0005047637666046765	-0.00036525629267780674	-0.0005797856505479995	-7.203357139710222e-05	0.0	0.0	0.0	0.0	0.0	0.0	0.0	0.0	0.0	0.0	0.0	0.0	0.0	0.0	0.0	0.0	0.0	0.0	0.0	0.0	0.0	0.0	0.0	0.0	0.0	0.0	0.0	0.0	0.0	0.0	0.0	0.0	0.0	0.0	0.0	0.0	0.0	0.0	0.0	0.0	0.0	0.0	0.0	0.0	0.0	0.0	0.0	0.0	0.0	0.0	0.0	0.0	0.0	0.0	0.0	0.0	0.0	0.0	0.0	0.0	0.0	0.0	0.0	0.0	0.0	0.0	0.0	0.0	0.0	0.0	0.0	0.0	0.0	0.0	0.0	0.0	0.0	0.0	0.0	0.0	0.0	0.0	0.0	0.0	0.0	0.0	0.0	0.0	0.0	0.0	0.0	0.0	0.0	0.0	0.0	0.0	0.0	0.0	0.0	0.0	0.0	0.0	0.0	0.0	0.0	0.0	0.0	0.0	0.0
F-031320-P5-F3-16S	-0.1957480480916347	-0.12336925139415746	0.056349990275267645	-0.04186298102272767	0.011439906001665235	-0.04074759816669878	-0.10132435244880436	0.010627462914454445	-0.02095965963380014	-0.02484005776564151	0.017632354560913915	-0.022239273903538997	-0.04013404457729186	0.020996464382210263	0.03804357066502195	-0.030285880295112828	0.01037595359631396	0.009842541010146656	-0.00933322297001079	-0.03144545058158221	0.003988019520310047	0.015511036246086933	0.03419504451501191	0.02025464200274449	9.234044904652197e-05	0.0017325381890062651	-0.028218284904959604	-0.004864529910597963	-0.007284601204366468	-0.019636592051065844	-0.017545086177094157	0.003406505579886251	-0.004658924527227743	-0.01722357302607076	-0.0021901113522780854	0.017581256078163892	-0.003859194303836295	0.005288091125250323	-0.0043069004803192625	0.020147789044851816	0.015453541327927965	0.004391991560075503	0.009465500859529285	-0.007895777672753262	0.0016129617959162788	0.0037444980526015977	-0.007164311741565715	-0.007410939993567362	0.022962316344853597	0.009598100406463209	-0.0018394826623405467	0.013437546737277293	-0.011497363380558637	-0.0019817648633690356	0.00534431322441547	0.010007177183540366	-0.007422379651429411	-0.006727523523670901	-0.004574323774028451	0.008541653025034908	0.007066091649672813	0.00635839038259265	-0.007188816507997468	-0.00606345805432391	0.002870227436881895	-0.001609673830693265	0.006824179616519761	0.001478701437233134	0.001980538807215727	-0.0029723782167627427	0.002014961601874106	0.0044712517402294835	-0.0063991454131814	-0.0007191232796125618	-0.004321170392814815	0.003918972959804625	0.006015484102876027	0.0012565170389108992	-0.0032508046156736452	1.3101802000948563e-05	0.0010934192097725268	0.0005481636696101087	-0.002962656561657663	0.002473588454840941	-0.0008201966683801855	0.0023689551962918992	0.001894123608796878	0.00020571362960872483	0.0034095774927485312	0.003865747567739049	6.8367753843510985e-06	-0.003052244276430819	-0.0018887225619005639	0.00017842286102274192	0.002456177657749559	0.0010850965529283435	0.0005662253985379483	0.00047214353233290856	0.00231826685744756	-0.0010167580022181423	-0.0019707116757762865	0.0009043407290170362	-0.002559043530916002	6.675148509098391e-05	-0.0007485580738916639	0.00012252159795716106	0.0003981607638902187	-0.0014667343028458236	0.0007293401528390165	0.0001035665800404661	0.0006822691849346233	0.0001016677881699638	0.0001308347653392333	0.0003301709630248792	0.0006088314318217103	-2.1625705102695154e-05	0.0	0.0	0.0	0.0	0.0	0.0	0.0	0.0	0.0	0.0	0.0	0.0	0.0	0.0	0.0	0.0	0.0	0.0	0.0	0.0	0.0	0.0	0.0	0.0	0.0	0.0	0.0	0.0	0.0	0.0	0.0	0.0	0.0	0.0	0.0	0.0	0.0	0.0	0.0	0.0	0.0	0.0	0.0	0.0	0.0	0.0	0.0	0.0	0.0	0.0	0.0	0.0	0.0	0.0	0.0	0.0	0.0	0.0	0.0	0.0	0.0	0.0	0.0	0.0	0.0	0.0	0.0	0.0	0.0	0.0	0.0	0.0	0.0	0.0	0.0	0.0	0.0	0.0	0.0	0.0	0.0	0.0	0.0	0.0	0.0	0.0	0.0	0.0	0.0	0.0	0.0	0.0	0.0	0.0	0.0	0.0	0.0	0.0	0.0	0.0	0.0	0.0	0.0	0.0	0.0	0.0	0.0	0.0	0.0
F-031320-P5-F5-16S	-0.14802405130349858	-0.11771230402249246	0.06331820890576609	-0.029249882672589746	-0.030927771245214165	0.014339088494827242	-0.024096270332725288	-0.057701934679458465	-0.0029407458322941913	0.01030716101618859	-0.03491307185259662	0.03207579407740934	-0.06062151289911434	0.055005985491732697	-0.011935646443135063	-0.008641521659158416	0.008605364210535834	-0.038867039666430764	0.01283561294231017	0.01591166240164959	0.0005354645711232519	0.0021698965327007582	-0.02857309170377085	-0.01509343563206168	-0.0006278059514940034	0.019115964555485476	0.04117005077101792	-0.012749666996272202	0.005295644228316896	-0.01051961823353719	-0.003073615915359269	-0.009045816878470173	0.000767470352739009	0.002439344037493294	0.008870444849822549	0.021866220293654814	-0.008248381780819679	0.0050655196151883075	0.0034717448669030404	0.0028316254231300665	-0.0034125625273093542	0.002261452883486268	-0.0033925666597512515	0.019964088092814886	0.00880908890251008	-0.005310730931318301	0.013262524265817812	0.006775756520090222	-0.0022762286939944864	-0.007134779701665103	-0.0009660626610084743	-0.004078555961578483	-0.0005307061476114466	-0.0009735110155059193	-0.0013696150190284548	0.009195147496627021	0.001711575788920835	0.00259614575751848	-0.0033676857108923416	0.0001351603260602247	0.00621347342361013	-0.0031052278406955777	0.0060309349556312225	0.006090199730907503	-0.003878378229499701	0.004276068992088644	-0.006888920118800733	0.0029368175120178873	-0.0018453181558196181	-0.0008946480406699081	-0.004128409848633226	0.0016430504058492696	0.0017170501413427085	0.002908798780557945	-0.0008276658926626425	0.0030847816906128265	-0.0034474412103627948	-0.0030047481827186833	0.0025868855866559275	0.0026469949125971005	0.001700285823230434	0.00024094559840187778	0.0023060750302602616	-0.00232885960673572	-0.0015311301724976547	0.0035645104995937257	-0.00061088453833126	-0.0013755695834062865	0.005101700636190224	-0.0009313160352699804	0.0025717386156206205	0.0008586884192541989	0.003600059328424177	-0.0003002324432160838	0.000791763298539529	-0.005721942923615283	0.0009479653005456498	-0.0004497876776058842	0.0013185869080324457	0.0001350067470251012	-0.0008518737669747543	0.0006001474003747422	0.0011257936649775706	-0.0004954139492697786	0.0015129136799124651	-0.0006762058918036273	-0.00022611914771200275	-0.00014602549198475465	0.0010181572829230275	-0.0014766562233181721	0.0008075041060926746	-0.00037502569217652234	0.0006222926570728512	-0.00011514660205566351	-0.0012005478155911085	-2.579756633199327e-05	0.0	0.0	0.0	0.0	0.0	0.0	0.0	0.0	0.0	0.0	0.0	0.0	0.0	0.0	0.0	0.0	0.0	0.0	0.0	0.0	0.0	0.0	0.0	0.0	0.0	0.0	0.0	0.0	0.0	0.0	0.0	0.0	0.0	0.0	0.0	0.0	0.0	0.0	0.0	0.0	0.0	0.0	0.0	0.0	0.0	0.0	0.0	0.0	0.0	0.0	0.0	0.0	0.0	0.0	0.0	0.0	0.0	0.0	0.0	0.0	0.0	0.0	0.0	0.0	0.0	0.0	0.0	0.0	0.0	0.0	0.0	0.0	0.0	0.0	0.0	0.0	0.0	0.0	0.0	0.0	0.0	0.0	0.0	0.0	0.0	0.0	0.0	0.0	0.0	0.0	0.0	0.0	0.0	0.0	0.0	0.0	0.0	0.0	0.0	0.0	0.0	0.0	0.0	0.0	0.0	0.0	0.0	0.0	0.0
F-031320-P5-M2-16S	-0.2429795004965357	-0.04691964197629737	-0.02826522037557134	-0.12482963162304886	-0.011618223554429808	-0.061709849243399645	-0.005112151686745072	-0.012734063547210869	-0.003230952065767127	0.04467004434574725	-0.012993036460362805	-0.0031846969805717413	0.019904794090869007	-0.024692515020351597	-0.006568365364480781	0.009239944087141952	0.007594997393649881	-0.004007926429552114	-0.023797677987238596	0.007286709919703531	0.0054082805183585545	0.031871920521861934	0.0267700483373672	-0.018276950290075228	-0.013553245382978172	-0.0055241136253939465	-0.026060138019979414	0.01856325081321882	-0.012996773987875432	0.0031205486436897325	-0.010121899358081062	0.017342260966887957	-0.010140229314923387	0.00566777686485522	0.002508315265647242	-0.021443070075842664	0.0021384617579026373	0.0033774470019711004	0.026957391442136807	0.008519048963681766	0.01021089158760798	-0.010986814378202108	0.0056618741725699235	0.004932200674718541	0.012312890545259587	0.0017523267711475879	-0.001034488397002997	0.0030662858730957643	0.003410631308435018	0.002216691227754937	-0.004159062315642936	0.0027544307415748866	0.00838432482193931	0.006772079032657528	-0.0004497915363056606	-0.0046960452974010285	-0.002292711375168162	0.003033806362813008	0.004490613190653764	-0.007436139041580684	-0.0024774527744326922	-0.004547834489191591	-0.005392849220065361	0.0029315716292296263	-0.00025573649256904686	-0.003274141313908472	-0.004236920884898583	-0.0067155805703491556	0.004243896346645678	-0.009415101281816399	0.0030486289844808647	0.0007871557355218367	0.0013109274927382512	-0.0011035431395378108	-0.0025826689470337177	0.004712809204436713	0.0006450739714411674	-0.0011765929763314122	-0.004116372433952333	0.0020857771354303094	-0.003214824518795308	-0.002117933824693418	0.00015690921420105893	-0.0008785027332986947	0.005204467964741306	0.0023380818390374507	-0.0002765763531801194	0.0023533083475898004	-0.002845651270949921	0.0005505760630048604	0.0020975053654140314	-7.413858623585829e-05	0.001327629142713098	0.002967859848980649	0.0007828763700524913	-0.003136249458284108	-0.0003567977724184122	-0.004900360690798674	-0.000950932726266985	0.0012355319021624797	-0.001400872166084001	0.003013152593266362	-0.00042391491532890935	0.001088591926192824	-0.0017424490651830478	0.0011645921585763989	-0.0005992314210243535	-0.0019642672263997536	-0.0012703236104963749	-0.0006951283501368837	0.0011480495797431527	-0.0003651392120627774	0.0002045618260692814	-0.0005951715884079401	-0.0009419428261883005	4.458828919627994e-05	0.0	0.0	0.0	0.0	0.0	0.0	0.0	0.0	0.0	0.0	0.0	0.0	0.0	0.0	0.0	0.0	0.0	0.0	0.0	0.0	0.0	0.0	0.0	0.0	0.0	0.0	0.0	0.0	0.0	0.0	0.0	0.0	0.0	0.0	0.0	0.0	0.0	0.0	0.0	0.0	0.0	0.0	0.0	0.0	0.0	0.0	0.0	0.0	0.0	0.0	0.0	0.0	0.0	0.0	0.0	0.0	0.0	0.0	0.0	0.0	0.0	0.0	0.0	0.0	0.0	0.0	0.0	0.0	0.0	0.0	0.0	0.0	0.0	0.0	0.0	0.0	0.0	0.0	0.0	0.0	0.0	0.0	0.0	0.0	0.0	0.0	0.0	0.0	0.0	0.0	0.0	0.0	0.0	0.0	0.0	0.0	0.0	0.0	0.0	0.0	0.0	0.0	0.0	0.0	0.0	0.0	0.0	0.0	0.0
F-031320-P6-F9-16S	-0.12492344224824915	0.06754512890525585	-0.13840258115264994	-0.13241205670651626	0.04755450929835136	0.005998930067203234	0.006911083956165008	0.004015118821205507	-0.010366227899841244	-0.010607153841299776	-0.036946988476305835	0.047521582826906515	0.011328184860224466	-0.012195562526615654	0.04529517105799952	0.0033826906503276375	-0.05400530888827568	0.01895462196400612	0.0020455600386297093	-0.030554737779846	0.004072816132539205	-0.005349750298000456	-0.02378549539061885	0.030419224359240167	-0.02914064538500207	0.035021036157894384	-0.02180821160563809	0.003338718463675791	-0.013536856697825879	-0.042875296705242795	0.0374886628139843	0.007107791230190958	0.01850535490881635	0.0051710477662703265	0.006179326175555013	0.0017037820446179487	-0.00959868344578195	-0.001065021195405261	-0.006743077721824976	0.004524535462686683	0.0020159660401642076	0.007783064046025627	0.008814165483154586	-0.0010085065097009025	0.00016663551047824506	0.009786603035860106	-0.0009009503802049465	0.008766601282824579	-0.004226231118171733	0.0005344791683241293	-0.01140498678368608	-0.0054446529671664055	-0.01234454914461168	-0.002778976879690977	0.0034521410747886867	-0.005902140231138796	-0.010924857088148448	0.0022665472695651474	-0.009162808420230189	-0.003535749245408927	0.00019795162117200178	-0.005652404351999107	-0.0012138404294711384	0.009836746801527881	-0.005043341390152617	-0.0002297854113901805	0.004355387193919891	-0.0008556124328836048	0.006247832874740826	-0.0034659671566192518	0.005527430515615186	0.0011366578640373017	-0.002504701407120861	0.004994813540504487	1.0098714861715913e-05	0.0007375338578232151	-0.0001237986084098547	0.003472519651256778	-4.757292622843052e-05	0.0018054118302065806	0.002273135879795638	0.0021895481690813803	0.0012757436945718447	-0.004830289674101682	0.00037829799760035686	-0.0005504678380352069	0.004773537188566292	0.0006343654603262513	-0.0018452188458734423	0.0014832953249689286	-0.000697815407680401	-0.0010107268062760268	-0.0018061864295549025	-0.0029392081173195807	-0.0014894589351107162	0.0007856435640354079	0.0016738119242253897	0.000983827302868707	-0.0009571473426710676	-0.0007531555819542434	0.0003528595663593265	-0.0020007940030463208	-0.0011457711823955631	0.0013510912554287877	0.000506563885045699	0.0014834751949505016	0.0006665842958680467	0.0014399848953081998	-0.000487930747048538	-0.0013492541337097358	9.878563374578188e-05	0.00025031956509562577	0.00021015699156571875	-0.00048579422968864154	-0.0003325583282149783	0.00032544574781854103	0.0	0.0	0.0	0.0	0.0	0.0	0.0	0.0	0.0	0.0	0.0	0.0	0.0	0.0	0.0	0.0	0.0	0.0	0.0	0.0	0.0	0.0	0.0	0.0	0.0	0.0	0.0	0.0	0.0	0.0	0.0	0.0	0.0	0.0	0.0	0.0	0.0	0.0	0.0	0.0	0.0	0.0	0.0	0.0	0.0	0.0	0.0	0.0	0.0	0.0	0.0	0.0	0.0	0.0	0.0	0.0	0.0	0.0	0.0	0.0	0.0	0.0	0.0	0.0	0.0	0.0	0.0	0.0	0.0	0.0	0.0	0.0	0.0	0.0	0.0	0.0	0.0	0.0	0.0	0.0	0.0	0.0	0.0	0.0	0.0	0.0	0.0	0.0	0.0	0.0	0.0	0.0	0.0	0.0	0.0	0.0	0.0	0.0	0.0	0.0	0.0	0.0	0.0	0.0	0.0	0.0	0.0	0.0	0.0
F-031320-P6-M10-16S	-0.23573430562049638	-0.0857956453252233	0.04078486420719414	-0.044855314948315586	-0.010454032749799929	-0.037268812282660366	-0.08901169584862578	0.050817721701831964	0.026129330609438454	-0.025301400187956864	-0.012745722766483936	-0.042215503115484714	-0.014361145222736679	-0.0061415316749148345	0.013438030142156847	-0.008741053458579442	0.0226956664889768	0.002471081220155793	-0.01018971561929959	0.01591888465634973	0.0008976502683074136	-0.01943463031583662	0.008499935736765146	0.00024738528511862834	-0.021503178752051762	-0.002425968659096295	-0.013685131396758058	0.04017866683749281	-0.005563374024932821	-0.01893971132285382	0.0014463882996604473	-0.04144311710558874	0.021704692415359973	0.010093873397742018	-0.01638689348958076	-0.0010265041770595319	0.0069717765332481235	0.003180367467989026	-0.014456807653177335	0.018109904179318143	-0.007090367647744226	-0.003838648739896107	-0.007853316441620628	-0.002320067432398965	0.011890016653293721	-0.0030891020926324484	0.00014847829834436206	0.01727147524820693	0.004760488770601184	-0.012814166253431146	-0.0006200527955117066	0.005792207324903187	-0.003953764471462636	-0.006980609216398805	-0.012411931471969114	0.001838992919568803	-0.004781276996289403	0.017183950537134552	-0.0028006056878714385	-0.001229822366194091	0.006987751322125305	-0.0038394668331427025	-0.006613201437787695	-0.00027411816422640885	-0.0006896313960972991	0.0014503778274366766	-0.0060460560791567265	0.004398737200231387	0.003857584168914104	-0.0013972334670260683	-0.004607961548369192	0.004195997144386794	0.00022771996414798894	-0.0032329306584074017	0.004158970707853444	-0.0030327147659422672	-0.005189255822098819	-0.0042974519827348795	-0.007303946811402788	0.003536102336385093	-0.001707914385379326	-0.0007530480859960321	0.004508910443910646	0.008138483569974157	-0.004902136582080196	-0.003335357280950052	0.0014810286860104565	-0.0023833937801427097	-0.0009390497330045615	-0.0019580495825097855	0.0022376159504830556	-0.0017740509031286102	0.001606935364058954	-0.002339030762584146	0.0017639053865926694	0.001363050102109524	0.0009704412975879778	-0.0014018911517653838	-0.0013847585786045675	0.00154894390125416	0.0004694960443523219	0.0008110198592531813	0.0016229562851652805	0.0017089577989654412	0.0009989809553889405	-0.0011371989952407577	0.0004600380865630859	-0.00011327676444521449	-5.536473157109554e-05	0.00039443217872101727	-0.000453901282234975	-0.001548597768905914	-3.5043722148870335e-05	0.0012489466595966478	-0.0007819239594229435	-0.0004400164044592446	0.0	0.0	0.0	0.0	0.0	0.0	0.0	0.0	0.0	0.0	0.0	0.0	0.0	0.0	0.0	0.0	0.0	0.0	0.0	0.0	0.0	0.0	0.0	0.0	0.0	0.0	0.0	0.0	0.0	0.0	0.0	0.0	0.0	0.0	0.0	0.0	0.0	0.0	0.0	0.0	0.0	0.0	0.0	0.0	0.0	0.0	0.0	0.0	0.0	0.0	0.0	0.0	0.0	0.0	0.0	0.0	0.0	0.0	0.0	0.0	0.0	0.0	0.0	0.0	0.0	0.0	0.0	0.0	0.0	0.0	0.0	0.0	0.0	0.0	0.0	0.0	0.0	0.0	0.0	0.0	0.0	0.0	0.0	0.0	0.0	0.0	0.0	0.0	0.0	0.0	0.0	0.0	0.0	0.0	0.0	0.0	0.0	0.0	0.0	0.0	0.0	0.0	0.0	0.0	0.0	0.0	0.0	0.0	0.0
F-031720-P8-M8-16S	-0.2722677680689985	-0.08122116675535143	0.022671474422008796	-0.09837378095123883	-0.014095425920873721	-0.05468842274687386	-0.06938014410387051	0.031469348878973964	0.03064416122986527	-0.026392850471970146	-0.022611706362975045	-0.005319776256324996	0.0029363242236681566	-0.008719024858293171	-0.0031117931868730408	-0.012330023611982795	-0.010818857369592805	0.03492453745786169	-0.004562943183263914	-0.01319296025254153	-0.011510527780512344	-0.039200590542644444	-0.016960112739466158	-0.004765710535902821	0.013439926859263682	0.029807780363636367	-0.004861647262821148	-0.012253635647762488	0.0011520667363798668	-0.0006431383804213689	0.008323342645684044	0.009066472467085349	0.003153923844066304	0.012761782638212869	-0.0013125995131585719	0.009133160429611107	0.005410301301156859	-0.003996681570280407	-0.02587810630990095	-0.005219108846186808	-0.011994397296281892	0.004300074110158182	-0.00022431840997283662	0.005815841798226703	-0.014274960517130881	0.0052537819680005095	-0.014243627485794746	-0.00900071508556163	-0.0066165939906130565	0.00309975718890357	0.00044311521449231936	0.00243596878930847	0.009082581823783383	-0.007584049542851637	-0.0062674016442331925	-0.0019784971263539734	0.003984265571514383	-0.0029727105766142667	-0.0020601717030343286	-0.00025455222533824715	-0.006019137176620767	0.003056552554173478	0.00021337050189462902	0.004610547241896278	0.001466191860882207	0.009649041354964588	0.0060910663641858325	-0.0014079784993485623	0.0066862140229280885	0.006590186041984886	0.0028567737724937295	0.0032637679660827527	-0.0009880893462905736	0.0027836512533742216	-0.003925875092492105	0.0034510675848157964	0.0022467833129480815	0.0056710271965753276	0.00011665021495605409	-0.0013216395664034269	0.0025999981204600947	0.005313883213212943	-0.004888202113714531	0.0004750536351563079	0.0027322690651743844	-0.0040526164001569035	0.00075398977658745	0.0023887836075397804	-0.002016510459009595	-0.0003910486282709829	-0.0009312039367217193	0.00443929974891321	0.001442177979700469	-0.0007391945795697594	-0.0010827540063168373	2.6508055921258697e-05	-0.000764165023666566	0.0026215314158872156	6.976905577272805e-05	-0.0008353655498003963	-0.00041712694772579143	0.00037635689413891146	-0.0016807229911945578	0.00044983878604973305	1.895589036059437e-05	0.0011870221265594153	2.912871979403314e-05	0.00017614967871611154	0.00013251325542093918	-0.0007998589358336112	0.00014895764780001926	0.0007471718679151607	-0.0009771948819824938	-6.191828610806397e-05	0.0012511352700897039	-0.000353344567763224	0.0	0.0	0.0	0.0	0.0	0.0	0.0	0.0	0.0	0.0	0.0	0.0	0.0	0.0	0.0	0.0	0.0	0.0	0.0	0.0	0.0	0.0	0.0	0.0	0.0	0.0	0.0	0.0	0.0	0.0	0.0	0.0	0.0	0.0	0.0	0.0	0.0	0.0	0.0	0.0	0.0	0.0	0.0	0.0	0.0	0.0	0.0	0.0	0.0	0.0	0.0	0.0	0.0	0.0	0.0	0.0	0.0	0.0	0.0	0.0	0.0	0.0	0.0	0.0	0.0	0.0	0.0	0.0	0.0	0.0	0.0	0.0	0.0	0.0	0.0	0.0	0.0	0.0	0.0	0.0	0.0	0.0	0.0	0.0	0.0	0.0	0.0	0.0	0.0	0.0	0.0	0.0	0.0	0.0	0.0	0.0	0.0	0.0	0.0	0.0	0.0	0.0	0.0	0.0	0.0	0.0	0.0	0.0	0.0
F-031720-P9-F1-16S	-0.13974955123633143	-0.014636228990207358	0.05601774439095173	0.028685755227910458	-0.03237525066380124	0.011279609603704294	0.025504318697405284	0.012735102696397096	-0.008996880578923483	-0.019411579182600155	0.03682391941904331	0.03629717528385712	0.04085536101942056	0.03583683309128596	0.008579082618774627	-0.054914842530183514	-0.023325317979791343	-0.011855152246025262	0.03619967328733114	-0.023359494596183215	-0.01955335837559148	0.006744423616487902	-0.015638291951689923	0.009411533423954677	-0.035036089975148135	-0.004191062447555537	0.0006041465489062481	0.01744722451121503	-0.009344582274426612	0.027641618795675994	0.0015399656316920983	-0.009868619336962885	0.011357851419333593	-0.002770162510207387	0.022998620930784745	-0.009159169830006276	-0.0009987722801721721	0.012502880736078074	-0.01865922698566907	-0.02516860897899067	0.015036733120964605	-0.0005254376543327494	0.008401286475635998	-0.013441950566724243	0.011592206314546835	-0.016240076055106318	0.010191015107881517	0.018746396231794412	0.003082333457776267	1.9946431703510808e-05	-0.012057215620026188	-0.004370525083040793	-0.01807490071286932	0.008409199752439938	0.015580469037431892	-0.001013987132216087	-0.0031488186474283304	-0.00010502844088717109	0.009922911878339706	-0.0003349205467370701	-0.005974970892896813	0.011656893046881877	-0.004336438532251211	-0.009581059923985205	-0.004188455494800656	-0.0023372978923172816	0.005772806222608504	-0.0006086137674433154	0.000914363570476804	-0.009581843682937637	-0.0024117307897535	0.005698556101257703	-0.0072651891600030855	-0.006393181726662582	-0.006515639255274069	-0.001473733114401973	-0.002245925330463086	0.0025814545509085574	-0.005904482412474282	0.0007123279965586708	-0.006052771865278758	-0.009655836035341496	0.001979269564196184	0.0034090634277107366	0.0005011845575680608	-0.00028941811028725855	0.0020297475084267054	0.00165593335256278	0.000732617199313211	0.0036665623283041356	0.003342957041465515	-0.0006183936745009597	-0.00199695622256732	-0.003884901468307882	-0.000468319036052244	0.00044722525646524036	-0.000472044215501473	-0.00010728451301752821	-0.0026190812534317466	0.0005877834917860025	7.741865112208654e-05	0.0004058771842288812	-0.0021498823638804454	-0.0003271023090289321	-0.0015971423432936688	-0.0015325631445605125	-0.0005840620521459051	-0.00011854802452720483	0.0011350944266989465	-0.00037726415869195843	-0.0006930474694593375	0.0002851737576814502	-0.0010308597959944113	0.0008377508377340678	-0.0010734242733674796	0.0004539706101022503	0.0	0.0	0.0	0.0	0.0	0.0	0.0	0.0	0.0	0.0	0.0	0.0	0.0	0.0	0.0	0.0	0.0	0.0	0.0	0.0	0.0	0.0	0.0	0.0	0.0	0.0	0.0	0.0	0.0	0.0	0.0	0.0	0.0	0.0	0.0	0.0	0.0	0.0	0.0	0.0	0.0	0.0	0.0	0.0	0.0	0.0	0.0	0.0	0.0	0.0	0.0	0.0	0.0	0.0	0.0	0.0	0.0	0.0	0.0	0.0	0.0	0.0	0.0	0.0	0.0	0.0	0.0	0.0	0.0	0.0	0.0	0.0	0.0	0.0	0.0	0.0	0.0	0.0	0.0	0.0	0.0	0.0	0.0	0.0	0.0	0.0	0.0	0.0	0.0	0.0	0.0	0.0	0.0	0.0	0.0	0.0	0.0	0.0	0.0	0.0	0.0	0.0	0.0	0.0	0.0	0.0	0.0	0.0	0.0
F-031720-P9-M6-16S	-0.23080211669706682	0.006645356757262514	0.010361392116949234	-0.0648276874058017	0.021519756869144452	0.025151461049055548	0.006305876979395934	-0.004370497305107728	-0.00300802472028359	0.06256339613488711	-0.01115029595583167	0.005780962929336511	0.026948056764480095	-0.0007399876757301977	-0.03615919618199947	-0.01258200938721324	-0.01419277393689309	0.05032539694200271	0.013448608637612196	-0.016239068745015035	0.00824401778074423	0.023848114846191412	-0.0324881901414129	-0.0024109755180739077	0.027471453084560706	-0.004082879701026394	-0.009337784702155785	-0.041691505760946226	0.009267379331316926	0.015429154032417012	0.008196319090188642	0.00013829456497894504	0.011556583289873013	0.0029610070229057445	0.014721513961492402	0.015807683133311115	-0.0036891197608655917	0.007985376518671705	-0.0048373576139476085	0.003460392399875907	0.01123222339564146	0.014108188963322357	-0.005063555961368209	0.01599969495690464	-0.007336093022145553	-0.002146555045111431	-0.0032767021176820336	-0.0012992084872836475	0.004008257683835507	0.013751419581432296	-0.0055534146575478465	-0.005830160623398762	0.0006723698536730678	0.004289772720736384	-0.0064318069557524095	0.004668778472504444	0.008248587651858796	0.00357453098693567	4.975354533892358e-05	0.003266134226000506	0.0045462274669469584	-0.007476337505101302	-0.0007392582033352585	-0.005045081628608695	0.004547601937875477	-0.006324490662052265	-0.0017409456409125516	-0.002363111591999176	-0.0016383112685056896	-0.00041454293656603306	0.0015555881396776877	-0.0052057985901430215	0.0008181026686279619	0.0016677641514703519	-0.001708441100995488	0.001214947284051364	-0.0009625413227200834	0.0011575686468959115	-0.0005229770068042699	0.001677717095590558	-0.001867792089842281	-0.003745995641892064	-0.003107294158127074	0.0028219024169854803	0.0015994964278121487	-0.0003066537110152744	0.002650679304117119	-0.00220146927523092	0.0025212389628382565	0.00027628141250040825	0.0007316192683303969	0.0009316045861861119	0.0048984439800392405	0.0019850565525638014	2.6415802295526967e-05	0.0013603168247449558	-0.0009499155016562996	1.9406415759247705e-05	0.0019043741621482422	-0.002533245835310911	-0.0007004769090802676	-0.001506412790358143	0.0006590378681464617	0.0006288147584346262	0.0014963225132549305	-0.0018025400591849784	0.00042067675842063574	0.0007975725511586638	-0.0013743508266971227	0.0009073880332367868	0.0014263190238776092	-0.0007473912504638738	0.0006115808277248478	-8.023004940700938e-05	-0.0008995557839301632	-4.046910378435836e-05	0.0	0.0	0.0	0.0	0.0	0.0	0.0	0.0	0.0	0.0	0.0	0.0	0.0	0.0	0.0	0.0	0.0	0.0	0.0	0.0	0.0	0.0	0.0	0.0	0.0	0.0	0.0	0.0	0.0	0.0	0.0	0.0	0.0	0.0	0.0	0.0	0.0	0.0	0.0	0.0	0.0	0.0	0.0	0.0	0.0	0.0	0.0	0.0	0.0	0.0	0.0	0.0	0.0	0.0	0.0	0.0	0.0	0.0	0.0	0.0	0.0	0.0	0.0	0.0	0.0	0.0	0.0	0.0	0.0	0.0	0.0	0.0	0.0	0.0	0.0	0.0	0.0	0.0	0.0	0.0	0.0	0.0	0.0	0.0	0.0	0.0	0.0	0.0	0.0	0.0	0.0	0.0	0.0	0.0	0.0	0.0	0.0	0.0	0.0	0.0	0.0	0.0	0.0	0.0	0.0	0.0	0.0	0.0	0.0
F-032120-P12-F7-16S	-0.18500824598955667	-0.009641337994956872	0.012486503180874041	0.054809532519792134	-0.02214804889071532	0.020148476278521246	-0.010061899540181328	0.056409159916289545	0.04407498745435578	0.04013276943598887	-0.013987456574751962	-0.013372969347559825	0.057517104675873454	0.003852906234510853	-0.0023350607799296863	-0.05566767389680233	-0.013792429713870093	0.025153049509554846	-0.0356694532648435	-0.00879425536861225	0.016536828077522273	-0.04459711294484841	-0.021811541629559717	-0.0016461463089482938	-0.03925092098464192	-0.014385879390115538	0.02884859700376542	0.010423991581387107	-0.031538945582695516	0.007785002842891469	-0.0007167327817005089	0.004981379535716468	-0.0377756185918451	0.008270631621659348	0.035692072707380375	0.0033033697204589672	-0.009332024898731443	-0.019889098029341225	0.008106990165919052	-0.017030436164155775	0.0036264622735891774	0.004640641072890162	0.016031962870368635	0.003417150692911922	-0.008636712657907603	0.017501398806596347	0.003992155693615536	-0.022849200808736723	0.0012760500943888786	-0.003638901450130299	0.010497527860986879	-0.005935157596129479	-0.004489205828474724	-0.001189177247840675	-0.003600939325633323	0.0012587527247517349	-0.0016989589231284107	0.0059945602315750685	-0.005115621397352456	0.00032666384664932713	-2.932717440414561e-05	0.008194856245466602	-0.003761784162261151	-0.00295872258523988	0.006167621801165613	0.004691035459134713	-0.0061129913215642664	0.004344528923338091	0.0005167902472667342	0.007808119804795301	0.0001806983329812948	0.00044863994527893583	0.002045461705746563	-0.0025095881571786612	0.005468245577406562	-0.007784747024394066	-0.0006641272805430585	-0.0011289490739280232	0.006444880756661742	-0.00286972164199765	0.0021480334710935797	0.006547733461246829	0.001167529577443755	0.007179410775478529	0.0012149564223583285	0.0007666248944300777	-0.004253307433654431	-0.0008566508479959372	1.2753773341484186e-05	5.627547202857953e-06	-0.0010901878103792232	-0.0024656489218468237	0.002746136251647338	0.0019636280851087922	0.00120682434999705	-0.00023610107909629926	0.0017411724851667978	-0.0009784589385971132	0.0013326777463485901	0.0029232487660773967	-0.0007516168649451921	-0.0006487916064929619	0.0031392031830443303	0.0009148432176921152	-0.0005023856264933738	-0.00019137228924433777	-0.0005080230445129769	0.0010667117591096533	0.0003695547555832973	0.0009147065403937793	-0.00027864427098283734	-0.00012632887649136697	0.00020536760154170325	-9.365041776848464e-05	0.0010094000496227325	8.656541183100092e-05	0.0	0.0	0.0	0.0	0.0	0.0	0.0	0.0	0.0	0.0	0.0	0.0	0.0	0.0	0.0	0.0	0.0	0.0	0.0	0.0	0.0	0.0	0.0	0.0	0.0	0.0	0.0	0.0	0.0	0.0	0.0	0.0	0.0	0.0	0.0	0.0	0.0	0.0	0.0	0.0	0.0	0.0	0.0	0.0	0.0	0.0	0.0	0.0	0.0	0.0	0.0	0.0	0.0	0.0	0.0	0.0	0.0	0.0	0.0	0.0	0.0	0.0	0.0	0.0	0.0	0.0	0.0	0.0	0.0	0.0	0.0	0.0	0.0	0.0	0.0	0.0	0.0	0.0	0.0	0.0	0.0	0.0	0.0	0.0	0.0	0.0	0.0	0.0	0.0	0.0	0.0	0.0	0.0	0.0	0.0	0.0	0.0	0.0	0.0	0.0	0.0	0.0	0.0	0.0	0.0	0.0	0.0	0.0	0.0
F-032120-P13-F1-16S	-0.09749479854773134	-0.04486211151390404	-0.010369926310217444	-0.025147112936801788	0.12156270701590079	0.05518224238243087	-0.0004916680397027621	-0.11375584644162501	-0.06118050306503194	0.05378537038622775	0.01244587768990933	0.021473236467038897	-0.015349511509268384	0.06206129800590302	0.022366892789215057	-0.0009322458301315059	0.007961647147711887	-0.025145646780164132	0.017395672177976603	-0.0066337348127016044	0.027710158480444166	0.01999389052197252	0.005261019832433476	0.0019915464345839186	0.00018290594994479126	-0.005698414815591968	-0.015295524019509356	0.0018280400092829142	0.0038689063882570676	-0.004931331031049285	0.017517836302247493	0.002524320653442465	0.000722345129041477	0.014544341341204175	-0.012178803118121737	-0.01324723341829125	0.010117264186055254	-0.0007855905819722996	0.007465490245429272	-0.0027763023303204134	0.0029639971829824403	-0.0038888079116695686	-0.003789990868668817	-0.007071514358675387	-0.0007640901875552739	-0.009756210649004437	-0.004533836034236358	0.010966245903867976	-0.005571248092045081	-0.013416747947242203	0.0011953274571928313	0.0007017868010229783	0.008211059338000147	-0.0017036418854947462	0.0005516440668593048	-0.002298949336544503	0.00025935859524969427	-0.004275442524628264	0.0032882666712036965	-0.004577065539469172	0.00318803929240138	0.0007539876225293162	-0.0017221966016944868	-0.006999656242072639	0.0022622381943382883	-0.000542788793623817	-0.006776595843634478	0.004478227073603977	-0.00018118736625487053	0.0013238382740935572	0.0028500398252784523	-0.003143951746799657	0.00023599292334560765	0.0028285652420313896	0.003918335870222506	0.0008163083509450948	0.000274131222653367	-0.0012492523714216581	0.00039163842523951117	0.0005890013240278281	0.0016952019939808027	0.0008975309576905784	0.0012284015856949318	-0.0009257743958676687	-0.0006594352970849692	0.0013198577595313935	-0.0006449100178248222	0.0021513175173749842	-0.003943480123785448	0.0030841173651839355	-0.00042770441987252097	0.0003813902413650904	0.0023003873718922883	-0.0009393333242989012	-0.0005498383984728536	0.0008285630642006384	-0.002510939195727174	-0.0011071983887272242	-0.0023845551857934752	0.000544962978673803	0.0008956567692187194	0.0005269866387629531	0.0013744096439594433	0.0006112362958451337	-0.0010898446561155473	-0.000567399927627534	-0.0007390727620629796	-0.0015391581803077669	0.00015621697921783828	0.0009934386071011646	-0.0007234019432971482	8.372069337172705e-05	-0.0003252290423351527	-3.4139921766013486e-05	0.0001319588404490474	8.834864556193689e-06	0.0	0.0	0.0	0.0	0.0	0.0	0.0	0.0	0.0	0.0	0.0	0.0	0.0	0.0	0.0	0.0	0.0	0.0	0.0	0.0	0.0	0.0	0.0	0.0	0.0	0.0	0.0	0.0	0.0	0.0	0.0	0.0	0.0	0.0	0.0	0.0	0.0	0.0	0.0	0.0	0.0	0.0	0.0	0.0	0.0	0.0	0.0	0.0	0.0	0.0	0.0	0.0	0.0	0.0	0.0	0.0	0.0	0.0	0.0	0.0	0.0	0.0	0.0	0.0	0.0	0.0	0.0	0.0	0.0	0.0	0.0	0.0	0.0	0.0	0.0	0.0	0.0	0.0	0.0	0.0	0.0	0.0	0.0	0.0	0.0	0.0	0.0	0.0	0.0	0.0	0.0	0.0	0.0	0.0	0.0	0.0	0.0	0.0	0.0	0.0	0.0	0.0	0.0	0.0	0.0	0.0	0.0	0.0	0.0
F-032120-P13-F5-16S	-0.1386490599838939	0.08014283267597797	0.05496391497979545	0.09810715895030318	-0.055258099233308086	0.06108172142891217	0.032243637632535876	0.017882827081059798	0.042443606777370274	0.04254922122938145	-0.017545395267772972	0.061622211592616355	0.025256017003648185	0.006787023574288065	0.003724663634529648	-0.004036022932962465	-0.0024220877690033656	0.02751119700435617	0.01649991376750856	-0.013556085910885543	-0.030010799123777795	-0.01390491103396753	0.015488984557057552	0.0029596932038979977	0.021925255844965606	0.013383056798577944	0.0031393639780790674	-0.002156468030831558	0.014160461585160771	-0.02137316228380972	-0.015702451860989557	-0.003654510566750937	-0.006660203815244113	-0.006055867257815561	-0.0022769583221628714	-0.017464775823858737	-0.00016244421818390964	-0.0036048703360816374	-0.007159967173500392	0.0077960061911263355	-0.0026453081777409932	0.007843436288136229	-0.013058921424892492	0.0086342286789907	-0.0005181001201805279	-0.005174011957913242	0.008643449134890218	0.010855922786932077	0.0014724754633375662	0.00020921090298908234	0.0070702735380224905	0.007271813013710745	0.014098619036202624	-0.0024281744848381357	0.007188310155250404	-0.00525311400166308	0.0015905733269808867	-0.0023648467963228773	-0.0034958657330641267	-0.0003808293362448001	0.010463997301939493	-0.005733474679591813	0.0014440258703705114	-0.0037244478274613526	-0.004742887340864923	0.0019147903765747009	-0.001864149375013535	-0.005213542776101956	-0.0021204808652845503	-0.01159895910133027	-0.0009910041264029564	0.0016769032192923766	0.0025873996875221627	-0.002675237364168725	0.008163242462207149	0.0017715604192589769	-0.003554870539339627	-0.006136324811317939	0.003026996061853884	0.0022745832647586613	-0.006160413312704745	-0.0021034454316212576	-0.0038276872043247136	-0.0020938630052838286	-0.004802216199594511	0.0060754411487959	0.0014933580598920162	0.0008619112884289047	0.00198137832259242	0.00010941777887346587	-0.0027544487434703236	-0.0008066542308378683	-0.0019057657392603441	0.0001670188583158946	-0.0003080095443066117	0.0018125172385959466	-0.002895862036027134	0.001263530701598033	-0.00019838572268027942	-0.000703306566530748	0.002618683143725333	0.003546870885973215	-0.0008359862557320136	-0.000402648621932704	0.0007224019973834147	0.0009124007095965619	-0.00012365745597584226	0.00032991079753332415	0.0002106426861279921	0.0016588700913399018	-0.001595193148273441	0.0008925533151422126	0.0008851936511194633	-3.265841320635597e-05	-7.794140546715835e-06	-6.176555941924105e-05	0.0	0.0	0.0	0.0	0.0	0.0	0.0	0.0	0.0	0.0	0.0	0.0	0.0	0.0	0.0	0.0	0.0	0.0	0.0	0.0	0.0	0.0	0.0	0.0	0.0	0.0	0.0	0.0	0.0	0.0	0.0	0.0	0.0	0.0	0.0	0.0	0.0	0.0	0.0	0.0	0.0	0.0	0.0	0.0	0.0	0.0	0.0	0.0	0.0	0.0	0.0	0.0	0.0	0.0	0.0	0.0	0.0	0.0	0.0	0.0	0.0	0.0	0.0	0.0	0.0	0.0	0.0	0.0	0.0	0.0	0.0	0.0	0.0	0.0	0.0	0.0	0.0	0.0	0.0	0.0	0.0	0.0	0.0	0.0	0.0	0.0	0.0	0.0	0.0	0.0	0.0	0.0	0.0	0.0	0.0	0.0	0.0	0.0	0.0	0.0	0.0	0.0	0.0	0.0	0.0	0.0	0.0	0.0	0.0
F-032120-P13-M2-16S	-0.08152475092803774	0.06550520920177236	-0.00466257349433986	0.07195572128195361	-0.010345897720330668	0.04287369407776229	0.07651181412988141	0.02484391639475672	0.01830809680115531	0.0009288757410623686	0.018485501316608612	-0.014797646262412149	-0.02852903725697914	0.06458793851429745	0.041973123782681934	-0.05758345309437138	-0.034415776075612074	-0.002244050540120038	0.03726928429590026	-0.016877761442528075	0.03096766498700344	-0.023977337412411957	-0.02605565868784961	-0.0063695213036736725	-0.002535516815387991	-0.003367659949493546	-0.006701985870330831	0.0056839559587062	-0.0006665751927266924	0.002434489153395112	-0.013117712880463648	-0.000532774136870998	-0.020923761323721136	0.015792600537228196	-0.012604172057727764	-0.00018895951905144686	0.001978520605218884	-0.008104264076985095	0.023868619910071498	-0.003096183180964267	0.0046999107229941765	-0.0002832129052640905	0.01879768251543616	0.010351805662602914	-5.304418789156742e-06	-0.009152159296338433	0.0062906843891865315	0.013188139422622635	0.004614760505490381	-0.01483159799146447	0.006332059188146763	-0.006230908588949127	0.013694466265903024	0.0008750848096047569	-0.01208454360683719	-0.0009988179731112241	-0.010524897872981375	0.004257725665293073	0.010534216711387863	0.0004309299791940464	0.0004407141932248943	-0.0005387622784499785	-0.005478304300590479	0.00028438580743760013	0.004441811202139474	-0.0019477748661747823	0.002690082709454657	-0.0036380928767740235	-0.0050423169253259485	6.384695869982935e-05	0.00017844011261548053	-0.0018833071665771326	-0.004498430642637692	0.0045309082089902315	-0.0011715254209130415	0.0018183087941778477	0.0043781873919076725	0.002857113118687111	-0.00032414450875152697	-0.003273367188426774	-0.0017705930416486257	0.0004775660472508261	0.0017695090256074164	0.0027620788769965607	-0.0011843631756445216	-0.001102195539239507	-0.0025086086706261187	-0.0016087484047796593	0.004612999779666774	-0.005053518593405139	0.0016464907319226206	-0.0036169063621832257	0.0006716068841071906	0.0029903375971773514	0.0019295815980408348	-0.002593474170368953	0.0008057078638842291	0.0019004878159763578	-0.0018719026225079189	0.00013605193728510098	-0.00042332520716504267	-0.0007959615163266944	-0.002387298414354042	-0.0010324657112239291	0.00026636370021679187	-0.0021027908850043166	-0.003482003718023058	-0.002371051171046574	-0.0003729714970362896	-0.0013951286547907746	0.0005098003660694892	-0.0005090781940112973	-0.00042041101402166386	-0.00011786555735633651	0.001481319105457253	0.00010545569300367375	0.0	0.0	0.0	0.0	0.0	0.0	0.0	0.0	0.0	0.0	0.0	0.0	0.0	0.0	0.0	0.0	0.0	0.0	0.0	0.0	0.0	0.0	0.0	0.0	0.0	0.0	0.0	0.0	0.0	0.0	0.0	0.0	0.0	0.0	0.0	0.0	0.0	0.0	0.0	0.0	0.0	0.0	0.0	0.0	0.0	0.0	0.0	0.0	0.0	0.0	0.0	0.0	0.0	0.0	0.0	0.0	0.0	0.0	0.0	0.0	0.0	0.0	0.0	0.0	0.0	0.0	0.0	0.0	0.0	0.0	0.0	0.0	0.0	0.0	0.0	0.0	0.0	0.0	0.0	0.0	0.0	0.0	0.0	0.0	0.0	0.0	0.0	0.0	0.0	0.0	0.0	0.0	0.0	0.0	0.0	0.0	0.0	0.0	0.0	0.0	0.0	0.0	0.0	0.0	0.0	0.0	0.0	0.0	0.0
F-032120-P13-M4-16S	-0.21142351054486994	0.08990792589568007	-0.0746961513249313	0.04926947375310161	0.1040329558724447	0.07276271157913329	0.07461338679648279	-0.005820464454485865	0.022374270118658314	-0.11078493438110701	0.04205211417848882	0.08268105803693128	-0.06427447683800269	0.015509813126744756	-0.1522495277463347	-0.012569431981457926	0.0273498402138363	0.01892740224641518	-0.041732619016699994	0.02658162874879567	0.011841443464856511	-0.0020182938108703665	0.05132345983204345	-0.0073865413415539795	-0.008217257404064527	0.006773448426001983	0.010509055611605204	-0.00037095287815071645	-0.011825896471789806	0.0008293499260915578	0.010213015943659523	0.005898390815894327	0.007692026780228668	0.002340686345121362	-0.0040780916163019945	-0.013776322783942481	-0.01831341299288026	-0.0024397669894488075	-0.010354547714596781	0.00322137347997451	-0.003264280943777477	-0.002672352941532299	-0.003020605075980604	-0.0034818585170836216	-0.0003106948772880759	0.001591176620649286	-0.0027007140245022343	-0.0075390757286118186	0.0036417268616182543	0.0039157447872545225	-0.0031863965181826758	0.00249487195985985	-0.003938092905342769	-0.0004925431217633739	0.0030295991117999443	0.00035470407414433597	-0.006222097114218729	-0.0034570736506221006	0.0027607342251019093	-0.0005378069982029689	-0.0032014844442352	0.002120321577303769	-0.0053449815980624845	-0.0038647577210725245	0.0009461117424735533	0.0021704369299073802	0.0012289208759184106	-0.0019856607253295406	0.003942460797210792	-0.0011938207201277456	0.002108470342188181	-0.00027688577367020986	-0.001301886589375908	0.003213736234758727	0.00033348274654765764	-0.0010604134852019186	0.0014144153698632707	-0.002420795049680392	-0.001443285019005312	-0.0005494942826288639	-0.0006605022995454894	-0.00020534176019161462	-0.002182006643896191	0.0017050356347160175	0.002072751200686869	0.0007889970123495505	0.0004283691640761477	0.0014139213218146412	-0.0006654810166527817	0.0017555651359206798	0.0007766037073625768	-0.002126690988508434	0.0011457917941109406	-0.0009640950314008706	0.0009792726170065689	-0.0005142574451343077	0.0003365626752287527	0.0003254453779511796	-0.0009489426687983186	-6.084723100381873e-05	-6.381978753398177e-05	0.00022975222599621846	-0.0010021557320824706	0.0007569810966608839	0.00044628208286491203	-0.000392893975355294	-0.00208469794932376	0.000648057999396571	-0.0003319023761979101	-7.590032062314238e-05	-9.735671414353518e-05	-0.0004180118984052249	0.00038987959793043074	0.00015855509751677675	0.0003650297954763273	-7.374696403884171e-06	0.0	0.0	0.0	0.0	0.0	0.0	0.0	0.0	0.0	0.0	0.0	0.0	0.0	0.0	0.0	0.0	0.0	0.0	0.0	0.0	0.0	0.0	0.0	0.0	0.0	0.0	0.0	0.0	0.0	0.0	0.0	0.0	0.0	0.0	0.0	0.0	0.0	0.0	0.0	0.0	0.0	0.0	0.0	0.0	0.0	0.0	0.0	0.0	0.0	0.0	0.0	0.0	0.0	0.0	0.0	0.0	0.0	0.0	0.0	0.0	0.0	0.0	0.0	0.0	0.0	0.0	0.0	0.0	0.0	0.0	0.0	0.0	0.0	0.0	0.0	0.0	0.0	0.0	0.0	0.0	0.0	0.0	0.0	0.0	0.0	0.0	0.0	0.0	0.0	0.0	0.0	0.0	0.0	0.0	0.0	0.0	0.0	0.0	0.0	0.0	0.0	0.0	0.0	0.0	0.0	0.0	0.0	0.0	0.0
F-032120-P14-F9-16S	-0.18573251716460432	0.02248104139621718	0.021244126634705242	0.033238834878838885	-0.03238084788535905	0.01860841244926015	0.0012321615093121934	0.06494580421369629	0.02065593256875012	0.03565873754235414	-0.0009849983247565016	-0.048699909598798094	0.011847401525538263	-0.009106051200616978	-0.010499997174934286	-0.002435900256074754	-0.00045346835742952457	0.004396787127986705	-0.02284317690188109	0.008364971254255728	0.03185665425106783	0.024279254307350957	-0.0032927338168513127	0.01340889033869366	-0.015655448413158635	-0.0035920394334974415	-0.010789318786742629	-0.007495354226115603	0.00622652082879083	0.004978277059667349	0.009208536439643842	-0.016247251181099768	0.010171054192308297	-0.011786692861223216	-0.017648002043549854	-0.015012633421932695	-0.001659676639497328	-0.0009505116772318107	0.0031046616235740165	0.010291033149354346	-0.001332731904459092	0.006407938831919852	-0.01476483428745699	0.0011433153370356273	-0.003086380349116557	-0.0027230226644249277	-0.00849469732642307	0.0006730640902289758	0.003939394555781082	0.0011679830168022415	-0.004129895425217827	0.002319569136698959	-0.008421243735399453	-0.004590714588501798	-0.0021495248976260346	0.008295250523020917	0.0009259986861063246	-0.006648408436309641	0.020744512175694087	0.0072077489739201415	0.0023210451160803423	-0.0007331387061553298	-0.005379489748696382	-0.003150839121306828	0.00442783039125639	-0.0031287264101574064	0.0028524736456003274	0.0058496346638475805	-0.008345314586371572	-0.0001231395040813102	0.006611780775032947	-0.0024112231940713116	0.002725543277246193	-0.0038092201392345734	0.006593934701439451	-0.0028479781752858485	0.003912415487402388	-0.0025238353177016956	-0.00013455137006482897	-0.0047939022587264735	-0.006658944366936214	0.0047907329314980365	0.0004319147916321034	0.000775615462595332	-0.0026465566210081104	-0.007055446283864732	-0.004341906011775391	0.00018802252151416598	0.0036436657800252826	0.0016629702097727705	4.47078601504415e-06	-0.004296290715972049	-0.004676943753354192	0.002773266229565611	0.0012808368225835879	0.002649502403647643	-0.0006538841311015142	0.0015019628053146077	0.0011605237144103563	0.0006017343057503767	0.00015071729879064842	-0.0019022248464125309	-0.0028516313817717864	-0.0014592380456836102	0.0002882944199871461	-0.0012801000724207638	0.002226842894533666	0.001410984194088308	-0.0013369584607503808	-0.0010438031013310439	0.0011852580917530197	-0.0006752966281882723	0.001245435886690241	-0.0006596478874091841	0.00011273963675761692	-0.00014140381536696396	0.0	0.0	0.0	0.0	0.0	0.0	0.0	0.0	0.0	0.0	0.0	0.0	0.0	0.0	0.0	0.0	0.0	0.0	0.0	0.0	0.0	0.0	0.0	0.0	0.0	0.0	0.0	0.0	0.0	0.0	0.0	0.0	0.0	0.0	0.0	0.0	0.0	0.0	0.0	0.0	0.0	0.0	0.0	0.0	0.0	0.0	0.0	0.0	0.0	0.0	0.0	0.0	0.0	0.0	0.0	0.0	0.0	0.0	0.0	0.0	0.0	0.0	0.0	0.0	0.0	0.0	0.0	0.0	0.0	0.0	0.0	0.0	0.0	0.0	0.0	0.0	0.0	0.0	0.0	0.0	0.0	0.0	0.0	0.0	0.0	0.0	0.0	0.0	0.0	0.0	0.0	0.0	0.0	0.0	0.0	0.0	0.0	0.0	0.0	0.0	0.0	0.0	0.0	0.0	0.0	0.0	0.0	0.0	0.0
F-032520-P16-F7-16S	-0.15507846693956628	0.05333213504899098	-0.01131808720051041	0.07014495930961223	0.008737647052689923	0.03504940634042413	0.01426359406621336	0.03969417096566754	0.01087590239724647	0.008411341153438619	-0.01757509986391239	-0.04376575381187534	0.022988317841595485	0.034129889506872194	-0.0002661346044166837	0.0014963030792646663	-0.005874098691894772	-0.0012926867152796744	-0.023574615838993722	-0.0016267841331096926	-0.00019600547753162852	-0.025963796250135198	-0.00778086950852577	0.010125727408997006	-0.003628875735106916	0.010410958108008435	0.03471510753484269	0.016531285014398423	-0.02320819524876068	-0.008615804213570038	0.00267082896340175	-0.021958027276595564	0.019631789114836682	0.0010095266962030882	-0.002157903468387018	-0.00426668357967207	-0.0017081223949530298	-9.274062404737815e-05	-0.018288064548947814	0.009031217313947489	-0.008874631224122341	-0.015687501855690993	-0.010411059241355242	-0.009415656794895064	-0.0045159416374235374	-0.020224805737401916	0.00664021953305685	0.004113362681540184	-0.0014801874075094567	0.0027860595462219397	0.0012105547713832324	-0.006794914032858007	0.0044681903065480364	0.003896573329652765	0.010852429472964484	0.005566958002777518	0.010455626150240087	0.005730792864937271	0.0029339945184055486	0.002843742325317692	0.00917085339635691	-0.004364329390973747	0.004458297902551558	-0.005455591546747715	0.006073791209473288	-0.0007635248112130943	-0.010257639653987979	-0.007140190218484731	0.012887189766485915	0.007768295005240129	0.0015608100500966087	-0.008030099724447072	-0.0025988310949708274	0.0035256933524226253	0.0008263772301478123	-0.003445865477878629	-0.00436970655863893	-0.0029981968661175465	-0.0018884589833971037	0.00287086594029249	0.0037200847038208625	-0.005089626086336455	-0.008295455577051782	-0.0029769199252681223	-0.0021239834099678304	0.00412941831104795	0.0004485996841882396	-0.0038152655689655296	0.0019544982269245857	-0.0012420992593907638	-0.0012067553172235444	0.004608881934952005	0.008615216091649721	0.002901660861359243	0.000863183800978739	-0.002071998989438114	-0.003602523643187731	-0.0006560402588613777	0.0023719664140795767	-0.0033719256687107673	0.0011473615074817961	0.002927937151391194	0.002316388637966867	0.0005462024920436419	-0.0004450129596459331	0.0011622675895469254	0.0004887610668573638	0.0015502444123583977	0.0008094058909775406	0.0025414916915547383	0.00031442631247082165	0.0013632135784146765	-0.0004790276220605874	-0.0013530906515737396	-0.0011119540443994026	-0.0005922609234070565	0.0	0.0	0.0	0.0	0.0	0.0	0.0	0.0	0.0	0.0	0.0	0.0	0.0	0.0	0.0	0.0	0.0	0.0	0.0	0.0	0.0	0.0	0.0	0.0	0.0	0.0	0.0	0.0	0.0	0.0	0.0	0.0	0.0	0.0	0.0	0.0	0.0	0.0	0.0	0.0	0.0	0.0	0.0	0.0	0.0	0.0	0.0	0.0	0.0	0.0	0.0	0.0	0.0	0.0	0.0	0.0	0.0	0.0	0.0	0.0	0.0	0.0	0.0	0.0	0.0	0.0	0.0	0.0	0.0	0.0	0.0	0.0	0.0	0.0	0.0	0.0	0.0	0.0	0.0	0.0	0.0	0.0	0.0	0.0	0.0	0.0	0.0	0.0	0.0	0.0	0.0	0.0	0.0	0.0	0.0	0.0	0.0	0.0	0.0	0.0	0.0	0.0	0.0	0.0	0.0	0.0	0.0	0.0	0.0
F-032520-P17-F3-16S	-0.27063396293058434	-0.06839079844312791	0.0684841802075279	-0.00922286695585407	-0.037231546552996736	-0.01744366948133896	-0.08427442512923757	0.07746072978321665	0.05260493839483701	-0.059914293067253356	0.02248745477463967	-0.061047956330965276	-0.027379776722942863	-0.0049120066631544385	0.007273891326528243	0.024202575489483114	0.004776449039625751	0.012224146905270992	-0.018801314227058472	-0.025729789405907113	0.007038885088348504	0.011496244066161362	0.02237469384767273	0.03118176237616421	0.04371090510663156	-0.008215626609043748	-0.004127120318201195	-0.00968857436121313	0.012175488295439447	-0.008391484532624411	-0.006772714925905797	0.027652275925228197	-0.019616997773933442	0.021276107740694588	0.00607292351041888	-0.01029015868649428	0.005126651195115916	0.003858299796760146	0.033255302630127874	-0.013876629980672817	0.0009031767401601431	-0.009104933644088053	0.0035326506778004126	-0.0005886735050467872	0.013479166152073577	-0.013097321261329679	-0.00019454376751588192	0.01362911649091082	-0.004108879087558627	0.0004650995004716622	-0.0030128728651558335	-0.0024652473956227124	0.013485151267707	0.010502678467986346	0.01003939697229798	-0.00664815472447491	0.0032170400595773543	-0.01018728865455014	0.004312695066396682	-0.000608809465586046	-0.006428367845432952	-0.0009327768875072339	0.005358531365292821	0.0012362829246975048	-0.0012707158757019614	-0.0048049115103659746	-0.003144812849357551	-0.008654204367735365	-0.006246017992564703	-0.005588607942034306	-0.008920577327184766	-0.0033555372831032726	0.0033565472772516497	0.0037254700216163123	0.00022836126141469564	0.0026854073491825083	0.0002627892029416673	0.0021931377497153614	0.005414795697452998	0.0002674707916577844	0.000798509516319091	-0.006008284858844161	0.000525394128351941	-0.009179620795525064	0.0019325559630370107	0.0025151547280878204	-0.0048166803868632405	0.001644354977707544	-0.0015634846117621715	-0.002721007667003134	-0.0002331571099707181	0.00226444295504199	0.0003721981493922462	-0.0003493954245446313	-0.003917308749228375	0.00041916896614181996	-0.0015052687716319909	-0.0008499752118680496	-0.0009700521940199046	-0.0005669412054887843	0.0008082364519288565	0.0020642071897558553	-3.0657047175230425e-05	-0.0012481522599036886	-7.231968073977904e-05	-0.0005112147972847627	-0.0012752973217282331	-0.0006998677284980015	-0.0006046589203151484	-5.287427647021303e-05	-0.0006597068055046666	0.0004484809097147991	0.00015629692890211213	-0.0003792017605245231	5.9809942885261705e-05	0.0005226636899133136	0.0	0.0	0.0	0.0	0.0	0.0	0.0	0.0	0.0	0.0	0.0	0.0	0.0	0.0	0.0	0.0	0.0	0.0	0.0	0.0	0.0	0.0	0.0	0.0	0.0	0.0	0.0	0.0	0.0	0.0	0.0	0.0	0.0	0.0	0.0	0.0	0.0	0.0	0.0	0.0	0.0	0.0	0.0	0.0	0.0	0.0	0.0	0.0	0.0	0.0	0.0	0.0	0.0	0.0	0.0	0.0	0.0	0.0	0.0	0.0	0.0	0.0	0.0	0.0	0.0	0.0	0.0	0.0	0.0	0.0	0.0	0.0	0.0	0.0	0.0	0.0	0.0	0.0	0.0	0.0	0.0	0.0	0.0	0.0	0.0	0.0	0.0	0.0	0.0	0.0	0.0	0.0	0.0	0.0	0.0	0.0	0.0	0.0	0.0	0.0	0.0	0.0	0.0	0.0	0.0	0.0	0.0	0.0	0.0
F-032520-P17-F5-16S	-0.176671950072884	0.08868285532936056	0.04709776471616711	0.12811623669568634	0.004998517926440136	0.062203334431400935	0.0656564481225608	0.026140045880458932	0.04441477864179074	0.0602250159981746	0.017831374161110376	0.006601147181191041	0.021537625849771466	0.011150510815997654	0.032015555264811736	0.037478901755937044	0.030049387099592123	0.030183760550565417	0.017547259769301195	-0.004252138282647739	-0.035318380161268904	-0.03425468670910778	-0.012255730130487452	-0.06084209050977403	-0.007562115607312506	0.0030145519397921454	0.00785465056018823	0.02752197781510047	0.014613028355715535	-0.004229414185856212	-0.01232996802220685	0.004538201480067559	0.016320540347604374	0.009381215520107029	0.00665005847833771	0.01227705985600507	-0.005635856137961032	0.014974130705646307	0.012661268997746567	0.0004981518772049155	0.0056963349816564705	-0.0038831408351059447	0.017261053997313435	0.004507434697305406	-0.00517260110997358	-0.007055521140985503	-0.025862365938073815	-0.011165395739444318	-0.004426813662961786	0.015176247136325387	0.005005034157421494	0.010195869642424886	-0.0008622522465214554	0.0029942113384295887	-0.0030990472742535064	-0.00038552756634536555	-0.006050440470965549	-0.005791763512553903	-0.002808537506868784	-0.004173075551856076	-0.010009412726400938	-0.00019067035447880635	-0.0028323557110898306	0.008165759833736751	-0.002751664223654797	0.002667084189007577	0.001155540332206136	0.0008453159697902432	-0.003742694052388619	-0.00456054783958235	-0.0016666963720957087	0.006983555962128312	-0.00014192741379486784	0.0009008644873690641	-0.004525167167769337	0.007404154181351376	0.005293485814733326	-9.528416039838733e-05	-0.00275553878430317	0.004080856928395596	0.0005830085659979409	0.0006492663192729701	0.00304386655012847	-0.0023125582088860974	0.003714640016071913	-0.00029234334948602007	0.0004630677696176719	0.004194398654818049	-0.003197489699677847	0.0037649444233727766	0.0005453203283231308	0.0015129063193999419	-0.0035227728644735942	-0.0026821277871579767	-0.002995093732398099	-0.0013619304477177356	0.0014117874260305642	-0.002887586225369239	-0.00041525158700262023	0.0004787597140571029	-0.0022029933704017465	-0.0005930700868481449	-0.00248996516056171	-0.0008920188845055939	-0.0012623786819810458	-0.0008883387581863871	0.0004895552858760679	-0.0006451152909814134	-0.00043705169554110663	-0.001987978889647613	0.00033688248944673633	-7.847985918160994e-05	4.670208266634427e-06	-0.00010987192293175154	-0.0005027732665543672	0.00017563300543240343	0.0	0.0	0.0	0.0	0.0	0.0	0.0	0.0	0.0	0.0	0.0	0.0	0.0	0.0	0.0	0.0	0.0	0.0	0.0	0.0	0.0	0.0	0.0	0.0	0.0	0.0	0.0	0.0	0.0	0.0	0.0	0.0	0.0	0.0	0.0	0.0	0.0	0.0	0.0	0.0	0.0	0.0	0.0	0.0	0.0	0.0	0.0	0.0	0.0	0.0	0.0	0.0	0.0	0.0	0.0	0.0	0.0	0.0	0.0	0.0	0.0	0.0	0.0	0.0	0.0	0.0	0.0	0.0	0.0	0.0	0.0	0.0	0.0	0.0	0.0	0.0	0.0	0.0	0.0	0.0	0.0	0.0	0.0	0.0	0.0	0.0	0.0	0.0	0.0	0.0	0.0	0.0	0.0	0.0	0.0	0.0	0.0	0.0	0.0	0.0	0.0	0.0	0.0	0.0	0.0	0.0	0.0	0.0	0.0
F-032520-P17-M2-16S	-0.18458474408051903	-0.0034730286400119436	-0.037360136611467	-0.046244093564821835	0.1141584405209039	0.06061471509892313	-0.05746389807580772	-0.0702321511067227	-0.04342678631520405	0.04397154887110622	0.01291504386830659	0.00478064177046653	0.006134103634111731	0.012080904963944832	-0.004218838463849373	0.01708119154785124	0.013235030970886037	-0.011979931490711861	0.03492523565589435	0.0037621112100469085	0.036889051563241675	-0.0014251956455503022	0.01763054002412395	-0.013282093335233785	-0.013575178460138202	-0.00443601225998643	0.01547749323695409	0.01607431953148507	-0.007203859786147868	0.012091537107413173	-0.03135918101896202	0.014007418489305788	-0.013217482815807275	-0.01125241531966872	-0.0013409348126291582	-0.0032238366062573454	0.008534209643127039	-0.009572065368661476	0.0038855862198185656	0.00024792345199711247	0.0036024122351657486	-0.010238617429033191	-0.016356428088355406	0.007159302793424883	0.0146554928492297	0.021609414834897363	0.005300903803046609	-0.00365796486168561	0.014355964250744787	-0.009215674346960499	0.0004661070150553574	0.01178070810225192	-0.001558376139753499	-0.0061949369862144416	-0.004535027143120815	-0.004570923581411471	0.003487278622135284	0.006267340472164388	-0.002551841597260382	0.003898891362286834	-0.002106164168126032	0.013060533493311679	0.004336082039260909	0.0011627324818345498	-0.0003809748071672914	0.0019098635998830756	-0.0026979245435479996	-0.0037147592533061033	-0.0018955965931170486	-0.0039295533532317725	-0.005859197024789491	-0.0032745980054763443	0.003092278835420325	-0.0027631866406155857	0.0051097207150303465	-0.006540763296495251	-0.005046477084698782	0.000329407314219796	0.000957390997982346	-0.00035305777118606216	-0.0050910203412632415	-0.0008179363368136732	0.0009936679834744297	-2.5846957718975376e-05	-0.0019065824660446597	5.176345748568845e-05	-0.0009766663357206324	-0.002646502382267012	0.0026336328592855302	-0.002493315196391885	-0.001216620478113495	-0.0023013387231254736	-0.0014441329395084225	0.001964512840237144	0.0006762374527491988	0.0019441337772128453	0.0005555426122783859	0.0006897703059797604	0.000225711932469093	0.0018836940905162846	0.0003598294823205366	0.0013055341184201933	0.00015628784491804123	-0.00039250884573142805	0.0008417971827525046	0.00019778343930358303	0.0014146796019384265	-0.0006727921138652187	0.000494131634704769	0.001057419930842932	-0.0004865791467947932	-0.00037649305481046865	0.0002649128005942667	-0.0007557360837875008	5.081254113138634e-05	1.218577280140075e-05	0.0	0.0	0.0	0.0	0.0	0.0	0.0	0.0	0.0	0.0	0.0	0.0	0.0	0.0	0.0	0.0	0.0	0.0	0.0	0.0	0.0	0.0	0.0	0.0	0.0	0.0	0.0	0.0	0.0	0.0	0.0	0.0	0.0	0.0	0.0	0.0	0.0	0.0	0.0	0.0	0.0	0.0	0.0	0.0	0.0	0.0	0.0	0.0	0.0	0.0	0.0	0.0	0.0	0.0	0.0	0.0	0.0	0.0	0.0	0.0	0.0	0.0	0.0	0.0	0.0	0.0	0.0	0.0	0.0	0.0	0.0	0.0	0.0	0.0	0.0	0.0	0.0	0.0	0.0	0.0	0.0	0.0	0.0	0.0	0.0	0.0	0.0	0.0	0.0	0.0	0.0	0.0	0.0	0.0	0.0	0.0	0.0	0.0	0.0	0.0	0.0	0.0	0.0	0.0	0.0	0.0	0.0	0.0	0.0
F-032520-P17-M4-16S	-0.1196250635437178	0.003826471862885477	0.0516583165837194	0.08499328862458282	0.00983273312936314	0.035385966787559724	0.10353717012111892	-0.00911465223501589	-0.04587165452389653	-0.006743526801171569	0.04397028639126888	0.02966797406222513	-0.0622856628977156	-0.021171245108222977	-0.016765581577482393	-0.0350749521689918	-0.012273507306507683	0.010814552851072523	0.010241455478754853	0.011633717175934196	-0.0010595612011895833	-0.015410478199589971	0.006431529184746405	0.03562815245017552	-0.013920546276784955	-0.03253909483854563	-0.041895908471923704	0.01029926981611162	-0.020261108019661987	-0.038218715667082244	-0.0016076605824260628	0.01501878740435879	-0.013498288687374245	0.01581108112545426	-0.011318958343472525	0.015101131128353583	-0.012048401940197444	-0.004788132965746465	0.018005091754127317	-0.0014497933959483672	-0.017674935868743743	0.009277235774736922	-0.0004587255206869591	0.0042853949802662316	-0.005482524929492164	-0.007783882335157874	-0.005645360713724347	0.008124137941113876	-0.01082481277456887	0.01186386899296324	-0.013222611531049974	-0.001738847381293654	0.005340683369673691	-0.0008452036153247871	-0.006552782775206446	-0.0012039673181608172	0.006927219533672596	0.006456938356950303	-0.002298296782564923	0.004456194856099709	-0.0014573942592180135	-0.0047412151700252335	0.001359535008822289	0.0073759070213417505	0.0033285927786483476	-0.005843335265274226	0.00033254807940901447	0.0056741160295385555	0.00018037401651793873	0.005173747687630857	0.00010453858722125646	0.00878422782240781	0.004954073638240956	-0.009579504751787584	-0.0025654640622889235	0.009450351730993558	-0.0015430970501085818	0.0027880334593168273	0.0034444773221484403	-0.0014776423983513395	0.002543800166145565	0.002305059195354052	0.002571247779471828	0.0038185089930875336	-0.0005307735988888267	-0.0042356670923644184	-0.0017477247114493376	-0.00015214944190065167	7.911805175641718e-05	-0.0006145013742420349	-0.0018860087491093488	0.0032806241769278858	0.0011388514929066207	0.002981751467689701	-0.00014483838847539874	0.0017128363017743804	0.00046238901037943067	0.0001547780622664073	0.003279902992384816	-0.001449279052088916	-0.001808258073349709	-6.200072930429171e-05	0.0018654110879626046	-0.0011821419020351504	-0.0002506655539297631	0.0006714744651795905	0.004718339504355592	-0.0013369720937631555	-0.00010107565304235502	-0.001543738143258564	0.00153789467331996	0.0005322256701758355	-0.0006050037531892658	0.00020812084054075983	-0.0005969123590732275	-0.0001483920506381198	0.0	0.0	0.0	0.0	0.0	0.0	0.0	0.0	0.0	0.0	0.0	0.0	0.0	0.0	0.0	0.0	0.0	0.0	0.0	0.0	0.0	0.0	0.0	0.0	0.0	0.0	0.0	0.0	0.0	0.0	0.0	0.0	0.0	0.0	0.0	0.0	0.0	0.0	0.0	0.0	0.0	0.0	0.0	0.0	0.0	0.0	0.0	0.0	0.0	0.0	0.0	0.0	0.0	0.0	0.0	0.0	0.0	0.0	0.0	0.0	0.0	0.0	0.0	0.0	0.0	0.0	0.0	0.0	0.0	0.0	0.0	0.0	0.0	0.0	0.0	0.0	0.0	0.0	0.0	0.0	0.0	0.0	0.0	0.0	0.0	0.0	0.0	0.0	0.0	0.0	0.0	0.0	0.0	0.0	0.0	0.0	0.0	0.0	0.0	0.0	0.0	0.0	0.0	0.0	0.0	0.0	0.0	0.0	0.0
F-032520-P17-M6-16S	-0.13466384494716993	0.009786574190662572	0.0733130448025488	0.07569031080306449	-0.03856274560247017	0.04202713919408194	0.07053583179749916	0.032369203833045083	-0.01801321754599639	0.005263450658819646	0.03554350991027259	0.03328142297107676	0.009471306083558848	0.022571468002806138	0.0276533851199642	0.005675653759991347	-0.02097104224036446	-0.03701758633289398	0.008646321215667956	0.009549931608194537	-0.005636124836773862	0.05604837814989816	0.0033585550505510495	-0.024025945775611936	0.010453089957537277	0.019624799363096253	-0.025810972901935094	0.014224000485900215	0.02212916729198859	-0.0018032258493228966	0.0004325042445849494	-0.003030275370214611	-0.00902251273704169	-0.009932543175174176	0.0027138496666574232	0.039122140558333456	0.023981910871261086	0.01188676299051549	-0.0223573824722899	0.012067720191808707	-0.004993017024081136	-0.010920757777818604	0.005466819175514608	-0.010404834587340837	0.010279603155551337	0.024816865197335485	-0.01139242752863909	-0.02576919643016488	0.009639868700983023	-0.012530163637771194	-0.00864474948059117	0.01438276430811513	0.004426748462977532	-0.010116628839622728	-0.008422714903496003	-0.007229189980734566	0.010266519585360291	-0.0006191344275191229	-0.004932960976112476	0.0011096839393508347	0.002087550903229596	-0.002972493144854483	0.00401409573224822	-0.007216503025987419	0.002635127488470159	-0.0003434357245419128	0.004819545202755679	0.0012202494355361589	0.005999460144097318	0.0049024940309063	0.0028652912090400785	-0.00696063006440543	0.0009852033458959699	0.005789077371560534	0.0007326273973998204	-0.007369412259243234	-0.003052398113369948	0.002335898204213299	0.0005899741923554763	-0.0023815158720995183	0.009179169179186849	-0.00043181346916118735	-0.002113348072829591	-0.0004439075649232727	-0.001971308056147645	-0.0029844846345180305	0.0008941595017547271	-0.001173149121805502	-0.0038918780904007642	-0.001617607791202606	-0.001330231877349304	0.004166707530636239	0.0011858767014895312	0.0012076055873573078	-4.657387147036438e-05	0.0009780206299854811	-0.00037843890337327325	-0.0004919659912827805	-0.0009272893404210804	-8.760705280601676e-05	-0.0011895047269702807	0.0010413055194179958	-0.0003014447974645154	0.0005194561136322097	0.0004617173642857415	-0.0005638429904462338	-0.0019494220688326834	-8.131683205864863e-05	-0.0005500125548277598	0.0013077104479208913	-0.0003107254983047626	-0.0001303816401448692	-0.0007590471516207729	-1.2582509900541628e-05	0.0011186933558154047	-0.0003384156938833629	0.0	0.0	0.0	0.0	0.0	0.0	0.0	0.0	0.0	0.0	0.0	0.0	0.0	0.0	0.0	0.0	0.0	0.0	0.0	0.0	0.0	0.0	0.0	0.0	0.0	0.0	0.0	0.0	0.0	0.0	0.0	0.0	0.0	0.0	0.0	0.0	0.0	0.0	0.0	0.0	0.0	0.0	0.0	0.0	0.0	0.0	0.0	0.0	0.0	0.0	0.0	0.0	0.0	0.0	0.0	0.0	0.0	0.0	0.0	0.0	0.0	0.0	0.0	0.0	0.0	0.0	0.0	0.0	0.0	0.0	0.0	0.0	0.0	0.0	0.0	0.0	0.0	0.0	0.0	0.0	0.0	0.0	0.0	0.0	0.0	0.0	0.0	0.0	0.0	0.0	0.0	0.0	0.0	0.0	0.0	0.0	0.0	0.0	0.0	0.0	0.0	0.0	0.0	0.0	0.0	0.0	0.0	0.0	0.0
F-032520-P18-F9-16S	-0.15875225142281496	0.06653593201330865	-0.025912427742310593	0.0382753634641527	-0.0050606917582224405	0.032237179839015445	0.01651315342996209	0.05525419571242682	0.013011725812228514	0.00754184662594474	0.006014046613642775	-0.05556345849971721	-0.014972476400886262	0.006746532829607346	0.005015992543367387	0.007269746781097863	-0.0001341582889276534	-0.027579174913463112	0.008020700341763038	0.005944596149541084	0.02408025227287987	0.018932213517829796	0.011708292810741696	-0.013438813917969158	0.004720812450158756	0.008536258964327454	0.021096104122720435	-0.0017159875592533786	-8.9934298129679e-05	0.019227213226003386	0.005507991406883239	-0.006306950502997754	-0.0064536680480967	-0.027339673439327136	-0.019367711921390245	0.0002418021270896276	-0.007622579215919742	-0.01123292929668959	0.006225432601735153	0.0010660661582882905	0.006526130304213437	0.010616710424666605	0.006493934662541861	0.001912986845959673	0.0047907559053441085	0.01560934901333333	-0.003185357121516986	-0.013665500523488874	-0.002923068538526901	-0.0013199389849829013	-0.004678133667663102	0.0028512335229906698	-0.01816024277208108	0.002989678786642833	-0.008831925569963338	-0.0034430034074404807	-0.005473392937031667	-0.00870398134039976	-0.012663570337711438	-0.0014700127559889205	-0.000794952649095571	-0.0001279982107553934	0.007292826861115523	0.008332980494847635	-0.01899410658308246	-0.010636898399844294	0.0005201733044618799	-0.0018920325496138177	0.0007929759627107996	0.0014689678563752433	0.005875366059198752	-0.004735567860707629	0.0022370097756781206	0.0010651069472533158	-0.00898872560157352	0.0078736925653574	-0.0026247266440901735	0.003448582226186731	0.002851329928884132	0.00018485241156973147	0.007993093416556704	0.0004579434871080223	0.0070032060176714265	-0.0018736454957717242	0.003661088726548296	0.0023137428789849353	0.005941872715213644	6.199642263425018e-05	-0.001380226793710844	0.0038470317061296685	-3.2321445094901776e-05	0.0006926892156430593	-0.00014540191918840426	-0.004649662084454304	0.0005616571610759729	-0.001291042908435579	0.00020303220531619673	0.0011324173641872877	7.464155051436022e-05	-0.002840060216430194	-0.001283764660510337	-0.002255904676778464	0.0010663313939815017	0.0033663969123283928	0.001751292639755866	0.0033654437660390057	0.00040012688133460913	-0.0002696718699802769	0.00026085907384579266	-0.0017491579074691446	-0.0009949579900665187	0.001052391585363234	-0.0005175314357166376	0.0016952373102114794	-0.0005735637326684902	4.6250994919198066e-05	0.0	0.0	0.0	0.0	0.0	0.0	0.0	0.0	0.0	0.0	0.0	0.0	0.0	0.0	0.0	0.0	0.0	0.0	0.0	0.0	0.0	0.0	0.0	0.0	0.0	0.0	0.0	0.0	0.0	0.0	0.0	0.0	0.0	0.0	0.0	0.0	0.0	0.0	0.0	0.0	0.0	0.0	0.0	0.0	0.0	0.0	0.0	0.0	0.0	0.0	0.0	0.0	0.0	0.0	0.0	0.0	0.0	0.0	0.0	0.0	0.0	0.0	0.0	0.0	0.0	0.0	0.0	0.0	0.0	0.0	0.0	0.0	0.0	0.0	0.0	0.0	0.0	0.0	0.0	0.0	0.0	0.0	0.0	0.0	0.0	0.0	0.0	0.0	0.0	0.0	0.0	0.0	0.0	0.0	0.0	0.0	0.0	0.0	0.0	0.0	0.0	0.0	0.0	0.0	0.0	0.0	0.0	0.0	0.0
F-032520-P18-M10-16S	-0.1415148243429243	0.15212869173194782	-0.024580227157418026	0.029909446686330828	0.022585921605908766	-0.028589368773967505	0.03143684422329985	0.0376576382723632	0.07112560006068014	-0.017712800207796576	-0.03214414336817213	0.021901997149816995	-0.017998324631106857	-0.026309539778554145	0.037403119682974904	0.051916988790625854	0.021723674651152727	-0.03005915383832996	-0.008155911873132405	0.010492744885732184	0.004539478128435834	0.05241641398029926	0.0015555978972030037	-0.008401855756363544	-0.020023198774164183	-0.010650286087134258	0.018564027518417556	0.010662967707644225	0.006416918720185304	0.015209791184512881	0.015288520795002111	-0.018386116842805014	0.012867566006995537	-0.0137042344916823	-0.007269220928396724	0.0006009970799671393	0.003954215631809137	0.020554225779587196	-0.01319161990076271	-0.0019218727824883923	0.00233069770643112	0.014735254968083328	0.02269543924063555	0.018085504187386008	0.006762459404882381	0.0018861857874302157	-0.002167664210973013	-0.0027951868343498065	-0.008402696051162133	-0.006969814563199252	-0.007534461462739269	0.004740116950560698	-0.006602516169130321	0.0001462043693743124	0.006150073988957556	0.005300253893709274	0.0069736152070813216	0.001376403833314823	0.0013286751180110992	0.002191854236045334	0.0053437546089220795	0.0015256514873658996	0.0006343161850641905	0.0030153248477275195	0.0025468816473537778	0.002591473155429259	0.0011597973146132193	0.010389399678193934	0.00012297943756938882	-0.0033256733822048016	0.003564140473448199	0.004842715791291229	0.0033976711236842977	-0.0027957272358014235	-0.00021801870904502059	0.0002820615622139916	0.00010697452503060583	0.0020433627099286597	0.003977464394124026	-0.0005310721145117376	-0.0007665205103464415	0.0017390366669663181	-0.003586557061597256	-0.0015332187621850024	0.0006516584650508772	0.002629986478733488	-0.002329122138547563	0.0016769874841697171	-0.0042066962243123346	-0.0005646575080899821	-0.0007136405288312228	0.0006845507067491483	0.0035182841319431413	0.0023997604293431924	-0.0016309181295659832	0.001477813647875834	-0.0005932595482577155	0.00021906102470717746	-0.00017894094734604828	0.0003954479754791358	0.0013110410773262287	2.6153385803023614e-05	0.0014131411330113141	-0.0019016422961909698	-0.001131853998488151	0.0006451133044695246	0.0003248278595053897	-0.0021728361801923455	0.0007186226815729844	0.00040287091148718016	0.0004109803450216351	-0.00014663936301811866	0.0007418468630981699	-0.0002506738880495375	0.0007983024008056156	0.00040554248509352015	0.0	0.0	0.0	0.0	0.0	0.0	0.0	0.0	0.0	0.0	0.0	0.0	0.0	0.0	0.0	0.0	0.0	0.0	0.0	0.0	0.0	0.0	0.0	0.0	0.0	0.0	0.0	0.0	0.0	0.0	0.0	0.0	0.0	0.0	0.0	0.0	0.0	0.0	0.0	0.0	0.0	0.0	0.0	0.0	0.0	0.0	0.0	0.0	0.0	0.0	0.0	0.0	0.0	0.0	0.0	0.0	0.0	0.0	0.0	0.0	0.0	0.0	0.0	0.0	0.0	0.0	0.0	0.0	0.0	0.0	0.0	0.0	0.0	0.0	0.0	0.0	0.0	0.0	0.0	0.0	0.0	0.0	0.0	0.0	0.0	0.0	0.0	0.0	0.0	0.0	0.0	0.0	0.0	0.0	0.0	0.0	0.0	0.0	0.0	0.0	0.0	0.0	0.0	0.0	0.0	0.0	0.0	0.0	0.0
F-032920-N20-F7-16S	-0.09872032627287254	-0.011655602776020457	0.01179385151221405	0.05707120568506061	-0.03241133679301543	0.034467512794617544	0.035301519608480346	-0.030140726523220203	-0.013528464809541566	-0.004908426214467712	-0.02804253505679069	-0.007235121059470484	-0.0010476925313010418	0.03202305532103796	-0.012420826313247828	-0.001240486366564538	-0.030942048860473546	0.006486865664669417	-0.023705958288982153	-0.03713537935178147	0.007876516065070322	-0.015011129769975604	0.0022615995862176443	0.036524325043977963	0.0012624562973644522	-0.0037329803749392544	-0.004562654818238007	-0.012256270815628271	0.004832778840366269	-0.005974370662929483	-0.018095701101485697	-0.02067823820550684	-0.00534213288773644	-0.02743782186797715	-0.008212912429223328	-0.016621622281435634	0.005567993573721298	-0.0038555364493144933	-0.005650752789895012	0.004352382559385869	0.026350463209832732	-0.013519617607179762	-0.0070912786589861325	-0.014602013425549952	0.006984615531985704	0.004087262267523408	0.004762405469343387	-0.001869267759399842	0.004266332135019812	-0.006591374268143762	0.014039819726944118	0.006598460671281866	-0.010434479107777785	0.008311545884133272	0.0013495270035951974	-0.0007714232899625398	0.0091547328171426	-0.004980438567401373	-0.007951757289302551	0.005564311683918335	-0.01155392384617552	0.0016107882614284465	0.014688772373080496	0.0012616927221372122	-0.00929104134477696	-0.007141582772315026	-0.003958364003205824	3.037712760486624e-05	-0.00422642507054962	0.0019235243596880621	0.0016185024153031408	0.00040467062493501437	-0.0003207220990469395	0.003028837661208802	-0.00906667022893863	-0.003991388245717065	-0.0037112932986858565	0.003355952961011138	-0.0077762321629533835	0.0006512047543595161	0.0020024458893981145	-0.0015343506568293091	0.00046981572483092374	-0.007802659117853385	-0.0003072758859689996	-0.00135362988537563	0.000354882963233277	0.003912331005656321	-0.005593465608244435	0.001344596525599722	0.0008486976123452399	0.003268011771982998	-0.004370246571278599	-0.0009142639845789508	0.0015893823729128114	-0.0010813492577219112	0.0015682415031446767	0.0013024739148471927	0.0005788535293158459	0.0016199866365831073	0.0012699571265566403	5.336575805705695e-05	0.002010581713477987	-0.0007299190892585725	-0.0021737394144997558	-0.0010721428792529464	0.00044626169694598686	0.0018830577580107946	0.0015261241654320177	-0.0007253771791401252	-0.0011533852117107037	5.1114748136305245e-05	0.00011071013053449955	-0.00046417647359790564	-0.00032359252706218544	-0.00022384113084752174	0.0	0.0	0.0	0.0	0.0	0.0	0.0	0.0	0.0	0.0	0.0	0.0	0.0	0.0	0.0	0.0	0.0	0.0	0.0	0.0	0.0	0.0	0.0	0.0	0.0	0.0	0.0	0.0	0.0	0.0	0.0	0.0	0.0	0.0	0.0	0.0	0.0	0.0	0.0	0.0	0.0	0.0	0.0	0.0	0.0	0.0	0.0	0.0	0.0	0.0	0.0	0.0	0.0	0.0	0.0	0.0	0.0	0.0	0.0	0.0	0.0	0.0	0.0	0.0	0.0	0.0	0.0	0.0	0.0	0.0	0.0	0.0	0.0	0.0	0.0	0.0	0.0	0.0	0.0	0.0	0.0	0.0	0.0	0.0	0.0	0.0	0.0	0.0	0.0	0.0	0.0	0.0	0.0	0.0	0.0	0.0	0.0	0.0	0.0	0.0	0.0	0.0	0.0	0.0	0.0	0.0	0.0	0.0	0.0
F-032920-N20-M8-16S	-0.08184818191992387	-0.021638341597194504	0.09233009136204666	0.06085258242597277	-0.008861703224545667	-0.017053388577030495	0.04221031354717856	-0.023812270898278178	-0.009719462234919278	-0.07043523910616056	0.05190977222322853	0.025348357189029613	0.01638013127236476	-0.01597217960438085	0.012106573051863934	0.0033776595419951695	0.04193052578429697	0.00448147130131743	0.025319006181283202	-0.0462829546210191	-0.03128755449094054	0.013474764560423827	-0.018802848884866684	-0.005489494022990225	-0.0032101408439072082	0.02555599044429414	0.0060657931411466975	-0.002323753068674595	-0.001035961433119447	-0.0022840218947026646	-0.007008442462937287	0.014486629030428574	0.0180690334844385	-0.006975021975288309	-0.014271272539303876	-0.015442710003178954	0.018468593681765552	-0.009585331872721398	0.009768415871444822	0.006817051602461908	0.006551600252643839	-6.429216538967044e-06	-0.004700345699344271	0.014179968748145687	-0.009598967652464667	0.007957619414968248	-0.004620159011386265	0.010262913710888258	0.0037469171991633492	-0.0024463133047689842	0.032533005307504005	-0.010656008556621159	0.004081867631483713	-0.005656559233769383	-0.005095620146004669	-0.0016634833750145495	-0.0023922121467840193	0.012531993086125848	-0.0015770332315398782	0.009744956756674757	0.0007192692909264444	-0.008732538395524915	-0.0007788011799741602	0.00904041712354606	-0.010823651419349083	0.0027075195691248486	-0.0032057967418702184	0.0037806148077594044	-0.010794733094617448	0.00018468064568435142	0.0031879343044298445	-0.0031278715561751332	-0.0014873521900234702	-0.0011183295814970442	-0.003395438470025082	-0.0005859034661555255	-0.004057319355823006	0.0022691219251587715	0.0010318216713693644	0.00022608042578108363	0.000587517296054648	0.007620022378283521	0.0023392595067280794	0.0006364270115993329	-0.003027678966497273	0.0013951248528850087	-0.003243086848360081	-0.0033752962467802705	-0.0020746700734446503	-0.0012250957938997641	-0.00043158304516679113	-0.00382738671504413	-0.003369891426684189	0.001743879239070719	0.0019252652079523474	0.003991112666449323	-2.3514736996194422e-06	0.004337266639485425	0.003935865508463108	0.0014104938477243409	1.5127806190376355e-05	-0.001072077496030873	-0.0007977326769725426	-0.00046363046262806545	0.0002901580372752903	0.003790045687697118	0.0018065975588667411	0.0002620118988195273	0.0003339095298429965	0.0016018694291786272	-0.0005804798469769887	-0.000619621375760561	0.00040536311208295474	-0.0007982323696716377	1.1978965760596851e-05	-0.00011658892946452869	0.0	0.0	0.0	0.0	0.0	0.0	0.0	0.0	0.0	0.0	0.0	0.0	0.0	0.0	0.0	0.0	0.0	0.0	0.0	0.0	0.0	0.0	0.0	0.0	0.0	0.0	0.0	0.0	0.0	0.0	0.0	0.0	0.0	0.0	0.0	0.0	0.0	0.0	0.0	0.0	0.0	0.0	0.0	0.0	0.0	0.0	0.0	0.0	0.0	0.0	0.0	0.0	0.0	0.0	0.0	0.0	0.0	0.0	0.0	0.0	0.0	0.0	0.0	0.0	0.0	0.0	0.0	0.0	0.0	0.0	0.0	0.0	0.0	0.0	0.0	0.0	0.0	0.0	0.0	0.0	0.0	0.0	0.0	0.0	0.0	0.0	0.0	0.0	0.0	0.0	0.0	0.0	0.0	0.0	0.0	0.0	0.0	0.0	0.0	0.0	0.0	0.0	0.0	0.0	0.0	0.0	0.0	0.0	0.0
F-032920-N21-F1-16S	-0.03264487352187902	0.0035644661840556514	0.0928918603266245	0.08651797645149377	-0.03589068232265367	-0.0028103328406505557	0.044679902351612365	-0.019700257277238	0.029935636027831645	0.05098130636726137	-0.06467911493627122	0.05163549117138327	-0.024427804369057542	0.010462717725643809	0.05774933706797366	-0.04022040034554172	-0.004667690611376499	-0.034251907947037814	-0.01694861718576624	0.025364666083435267	0.020975854462710997	-0.0009727570922446885	-0.0014542563989174693	0.036920799280651645	0.021899287188609486	-0.022516743279371688	0.0076554070202335366	-0.004655435601216714	0.001251732209735681	-0.004821965528167668	0.019563539660982888	-0.020823489902121562	0.001610612364778917	0.0025435322053498784	0.007421427723173588	-0.025761741727650722	0.008885395584057815	0.0021189824279186312	-0.003529348791859705	0.018069914750289857	-0.0039082930978059606	-0.011147798478910783	-0.021515284871182705	-0.0008092770671214191	-0.013924366330523637	-0.002529221915407134	-0.004570485916835571	-0.007758408420129785	-0.0055390806066901565	0.005588013462445534	-0.0020356860845813325	-0.008903553571485858	0.007137969523566852	-0.0044428447259335715	0.004848978786653623	-0.003018201625091963	-0.00028961080576377676	-0.009058871944953055	0.006846935035545055	-0.00015722064295342728	-0.008354781215606007	0.0018611651661994762	-0.0018596759561117472	0.0022980578804287625	0.003146327319758654	-0.002534696032842658	-0.0014826511897065354	-0.003606215083909766	-0.0016291476243637966	0.004257195620683218	-0.001736957294875329	-0.003790310383814415	-0.002137081925630958	0.0010513077360081724	-0.00028556388363927836	0.002647009572808345	0.008781550980329707	0.0008460496101646169	-0.004781614560227498	-0.003492481843660877	0.0018988067100433334	-0.000938904957078234	0.0015743816953787517	-0.0020658068364129913	0.001246747961143811	-0.0006628236449957893	0.0007283109136199306	0.002120771772373421	-0.0025147934308672373	0.003098650234310445	-0.0006709028937683937	-0.0005626654694736896	-0.00015094853125400588	-0.0012665739180010656	-0.0005096999466575753	0.001722164834498228	-0.0029556669397061506	-0.00139987470154917	-0.0020713712084066633	0.001997707650753475	0.0004233407239557201	0.0023606877505496686	6.71991378477091e-05	0.001976396781646762	-0.0007150118881328816	0.002871117769096813	-0.0014205133681968074	-0.00041988006441036845	-0.0018854467144079883	0.0005676100889907726	-0.00022868036605986272	-0.0005368864945402363	-0.00035478055965813365	0.0009377085620598286	-0.0005628343289008186	-0.0005713434844128072	0.0	0.0	0.0	0.0	0.0	0.0	0.0	0.0	0.0	0.0	0.0	0.0	0.0	0.0	0.0	0.0	0.0	0.0	0.0	0.0	0.0	0.0	0.0	0.0	0.0	0.0	0.0	0.0	0.0	0.0	0.0	0.0	0.0	0.0	0.0	0.0	0.0	0.0	0.0	0.0	0.0	0.0	0.0	0.0	0.0	0.0	0.0	0.0	0.0	0.0	0.0	0.0	0.0	0.0	0.0	0.0	0.0	0.0	0.0	0.0	0.0	0.0	0.0	0.0	0.0	0.0	0.0	0.0	0.0	0.0	0.0	0.0	0.0	0.0	0.0	0.0	0.0	0.0	0.0	0.0	0.0	0.0	0.0	0.0	0.0	0.0	0.0	0.0	0.0	0.0	0.0	0.0	0.0	0.0	0.0	0.0	0.0	0.0	0.0	0.0	0.0	0.0	0.0	0.0	0.0	0.0	0.0	0.0	0.0
F-032920-N21-F3-16S	-0.08704162578203375	0.07255676327981626	0.02335802174633885	0.07214472838949294	0.002152052965918995	0.013219715394527532	0.029578730585137086	-0.016930513227573194	-0.07356610323728617	-0.06192186770674042	-0.002153229574492552	-0.04271304524851222	0.0242824247812847	-0.05790355369433385	0.011660937414582946	0.020363785141437173	-0.013772273754305306	-0.01543508344473501	0.01786345216560292	0.003919777084876301	-0.0018129430506478466	0.0012476996751303812	-0.01636105795280491	0.022230201412169942	0.029832773005679606	0.028889119819328752	0.019072659906143936	-0.01789362731509396	-0.01960540803989099	-0.0015150061288435478	0.0012025637437935754	0.023397661233069793	-0.010721516975100922	-0.00765548054687797	0.010118767765951912	-0.01289885331365162	0.0012937809171989006	0.005283137232100687	-0.0076604148122726545	0.01327328770111632	-0.0027821744225641834	0.012590034444592413	-0.00469899933095421	-0.0019592469584867054	-0.0028162946430614526	0.0070838648776441185	0.019652544938846193	-0.0009531300479969014	0.00802196494374379	-0.00023846753487714956	-0.011038261187072816	0.002219925791179675	0.009122712064443617	0.005826349089985314	-0.002524839342279531	0.012198046695543651	0.00020982995680389742	0.006925619678652988	0.013547631219364423	-0.0116500615722067	5.802773483780417e-05	0.009135444245108601	-0.013578531212507634	-0.0011114402815497698	0.0035347154924031997	-0.010772420915503485	0.0005599408806349145	0.012957561850239224	-0.0017866737915223153	-0.015401957972168914	0.0036273219452909364	0.0015646936202153704	-0.006515629550925118	0.001962157907417938	-0.0015367913205651207	-0.0022191623889570825	0.004617874030138319	0.0015783934746416471	0.0020967219485124584	-0.0020820750104864763	0.0018768452406058103	0.00033692190153370116	0.0070510604291817765	0.005108868095872293	-0.005447089191114812	0.0013742702886836106	-0.0005859316827762044	0.0020111971712040966	-0.0037066119377813828	-0.0024373669505733564	-0.002346359838841257	0.0008942022361221326	0.005356751625067246	-0.002804946991679317	0.00023231359943031048	-0.003208962994687432	0.0036344415015687227	-0.0016865447613843968	-0.0031441371633072687	0.0029747538106489335	-0.0004121194834023268	-0.0007106977019555554	0.0006394444795963735	0.00036890620405013097	-0.0019882750860227534	-0.0009088025369815593	-0.001465114672505766	-0.002617790700121655	0.0003045065611282326	-0.0006726557454062093	0.0007385895107255081	-0.001624934787832961	-0.0003937958692301296	0.0011714225271127815	-5.240255785828046e-06	-9.224557290099141e-05	0.0	0.0	0.0	0.0	0.0	0.0	0.0	0.0	0.0	0.0	0.0	0.0	0.0	0.0	0.0	0.0	0.0	0.0	0.0	0.0	0.0	0.0	0.0	0.0	0.0	0.0	0.0	0.0	0.0	0.0	0.0	0.0	0.0	0.0	0.0	0.0	0.0	0.0	0.0	0.0	0.0	0.0	0.0	0.0	0.0	0.0	0.0	0.0	0.0	0.0	0.0	0.0	0.0	0.0	0.0	0.0	0.0	0.0	0.0	0.0	0.0	0.0	0.0	0.0	0.0	0.0	0.0	0.0	0.0	0.0	0.0	0.0	0.0	0.0	0.0	0.0	0.0	0.0	0.0	0.0	0.0	0.0	0.0	0.0	0.0	0.0	0.0	0.0	0.0	0.0	0.0	0.0	0.0	0.0	0.0	0.0	0.0	0.0	0.0	0.0	0.0	0.0	0.0	0.0	0.0	0.0	0.0	0.0	0.0
F-032920-N21-F5-16S	-0.11632038953707215	-0.052649976663709235	0.059468756802211004	0.04908385971676467	0.005651114376754583	-0.006805004708495944	0.030300374000539587	-0.016893986601156985	-0.005754711912853035	-0.014762130172388884	-0.008550877288775606	0.012294338838994114	-0.011266257037116484	0.029684506679185166	0.03750931234970724	0.032357659852836534	0.024470216017776304	-0.029346638083583634	-0.049838982608041725	-0.0123651621718282	0.022948289986439312	-0.005701743340442093	-0.013631608674739493	-0.01900143876805582	-0.005145141461765911	0.01369257588066381	-0.025532480565653888	-0.041722164150618454	0.009518882060969496	0.017187692680361716	0.004650712913516671	0.0058626546381759445	-0.013409636393867703	0.00593670861503939	-0.007775009087156943	-0.01970935012386915	-0.016860389456199623	0.011721931745486995	-0.004051277886095541	-0.012617202716959696	0.0006454788407951755	-0.015064472891614939	-0.0007565625807062454	-0.021752814691404762	-0.005069015021209953	0.009950645503241685	0.017967760559913223	-0.0014608642741444104	-0.010910855509683624	0.009653964016912011	-0.009063364972223495	-0.018207547610650215	-0.0050884636961255605	-0.009302321949617606	0.0011505360580767604	0.008461152652027591	0.009460692085829258	-0.0071718239944942655	0.0017857301934859173	-0.012660040493608204	-0.0048084879370341995	-0.008462363854446434	-0.0036170189019843198	0.012855955340009452	0.005903677205022675	0.005073237982660887	0.006482612617204151	-0.0006241779194565086	-0.0017559996047979648	0.00258723680078572	-0.005197518056788157	0.0003016996326326645	-0.0014355738064749663	-0.0068846924388330875	0.0027816075614710747	0.0012540534644802383	-0.0050473024549715605	0.0016133069577337327	-0.00043935367225722045	0.0007666352103616235	-0.007013795435755934	-0.0026385824198371086	0.0011649590189827537	-0.0037303560269016807	0.0002171811684236212	0.001468820731575094	0.0013370974353509612	-0.002561621158662083	0.005207326925035472	-0.004139933374913752	-9.02935866401141e-06	0.0028952558421354788	0.0008629218167650409	-0.001545001067474071	-0.001559215307845267	-0.000415437879760087	0.0005974736666473426	-0.0012127132901828274	0.0011262391989341808	-0.003996645323688475	0.0009719309416583168	-0.003630015793888953	0.0036671158632861117	-0.003019182145414845	0.0018014296886879084	0.00010475491813740553	0.0006397592018129957	-0.00021986011920509488	0.0012221019812683144	-0.0004888420985527036	0.001506996557862128	0.00034670230345824606	-0.0005595360100602514	-0.00062314711138524	-0.0006660359661046517	0.0001174296571144097	0.0	0.0	0.0	0.0	0.0	0.0	0.0	0.0	0.0	0.0	0.0	0.0	0.0	0.0	0.0	0.0	0.0	0.0	0.0	0.0	0.0	0.0	0.0	0.0	0.0	0.0	0.0	0.0	0.0	0.0	0.0	0.0	0.0	0.0	0.0	0.0	0.0	0.0	0.0	0.0	0.0	0.0	0.0	0.0	0.0	0.0	0.0	0.0	0.0	0.0	0.0	0.0	0.0	0.0	0.0	0.0	0.0	0.0	0.0	0.0	0.0	0.0	0.0	0.0	0.0	0.0	0.0	0.0	0.0	0.0	0.0	0.0	0.0	0.0	0.0	0.0	0.0	0.0	0.0	0.0	0.0	0.0	0.0	0.0	0.0	0.0	0.0	0.0	0.0	0.0	0.0	0.0	0.0	0.0	0.0	0.0	0.0	0.0	0.0	0.0	0.0	0.0	0.0	0.0	0.0	0.0	0.0	0.0	0.0
F-032920-N21-M4-16S	-0.12948459427328193	0.026960751520184185	0.0688080401299341	0.06762983122918152	-0.010230415954359284	0.001199209574245197	0.04228697339485564	-0.016671262438085366	-0.04224967387185374	-0.018550770759034906	0.020468906083856042	-0.005026659826063944	-0.0306712498068013	-0.09044891824719385	0.044410810903275935	0.04328925246621738	-0.007913818402491876	-0.012540117933824832	0.03269887567353038	0.04942319268394194	-0.008522052748946018	-0.04582079310910391	-0.0034499011370011487	0.027065001240563453	-0.009951568822075886	-0.004237905242464845	-0.02643802573113061	-0.010553541209793921	0.01842297553381111	0.012729639079956086	-0.03930995548924334	0.014439976606949444	-0.009065071379271913	0.006525491527173502	0.0035504963767682028	0.0037058516092782065	-0.005667774249369874	0.010257997325949156	-0.0015807686562497574	-0.02114476487793815	0.012259233649162492	0.011301792273913579	-0.007591759629691015	-0.0075921904774753	0.012869579066980313	-0.006706126330903995	-0.014956283230664651	0.009451229852771886	-0.012951668398721868	-0.006398860343013627	0.012340813962363145	0.00894709302176643	-0.00993345790497116	-0.007883700453980139	0.0009743604388128746	0.008101559722779096	-0.008195231627156513	0.0044164211345844	0.0012914707012274696	0.000945304154796458	0.0073521018201099285	0.00043525625068274195	0.014362082961474433	-0.008781732353563105	-0.002196182943222743	0.0008392341079753745	-0.00746696868237365	-0.008264713755717695	0.012219285315270442	0.002480595015280825	0.006979980560154112	-0.00035405183077191613	0.005665568701366187	0.006210041924830499	0.0075930217039600805	-0.010507071339777126	-0.0019598769007369786	-0.0004235622246585739	-0.005358593252056052	-0.00024128070855944521	-0.004545161188243358	0.0005991575495218425	-0.007742636930603064	0.0011520752771285558	0.0044480066277219924	-0.0020574111971612477	0.0022409009811149654	-0.0031625135926634327	0.0048592784648325334	0.00028634827084378513	0.0012107920897248626	-0.001014938400516493	-9.850246253895012e-05	0.0013706600675614273	0.0002548078746517333	-0.0020677698803804076	0.00034063605540432225	1.8964460367268887e-05	0.0006568383515455699	-0.0014002185330546175	0.0013655410965886432	-0.0007856774689846204	0.0008358186343820194	0.0018947091076225548	9.982171594255624e-05	-0.0006807194463583359	-0.0014852033028240738	0.0029178927993956136	0.0004212322089002145	0.0010367992894517852	-6.437004515112518e-05	-9.361156387849278e-05	0.00080783545801562	0.00014402562029163266	-0.00018984023720877916	-0.0003575440202843661	0.0	0.0	0.0	0.0	0.0	0.0	0.0	0.0	0.0	0.0	0.0	0.0	0.0	0.0	0.0	0.0	0.0	0.0	0.0	0.0	0.0	0.0	0.0	0.0	0.0	0.0	0.0	0.0	0.0	0.0	0.0	0.0	0.0	0.0	0.0	0.0	0.0	0.0	0.0	0.0	0.0	0.0	0.0	0.0	0.0	0.0	0.0	0.0	0.0	0.0	0.0	0.0	0.0	0.0	0.0	0.0	0.0	0.0	0.0	0.0	0.0	0.0	0.0	0.0	0.0	0.0	0.0	0.0	0.0	0.0	0.0	0.0	0.0	0.0	0.0	0.0	0.0	0.0	0.0	0.0	0.0	0.0	0.0	0.0	0.0	0.0	0.0	0.0	0.0	0.0	0.0	0.0	0.0	0.0	0.0	0.0	0.0	0.0	0.0	0.0	0.0	0.0	0.0	0.0	0.0	0.0	0.0	0.0	0.0
F-032920-N21-M6-16S	-0.16779857546309626	0.10771281723476486	0.04669770414753836	0.03954104516067481	0.0013474965487475785	-0.023908744850181303	0.020479873885373485	0.02563062359567152	0.029984791566758054	0.04071607740453698	0.009162526550029701	-0.00814634157606462	-0.028404371167613827	-0.04332097854615062	-0.006888935341388596	0.04901055160335509	0.04521448350690084	-0.010413104668458817	-0.0005562624443190891	-0.011383544578430443	0.004646449230756412	0.022034861580366556	-0.000357247381325288	0.0009811796240643737	-0.006200496429148236	0.012556772486892414	-0.017917433103153867	-0.0069146366275087455	0.000264023755718489	-0.007969758175729001	-0.0038763991903322543	0.011242238239907911	-0.0010237318681026297	-0.0006014994757691184	0.009026942442155928	0.007086370049279453	0.012939568085305412	-0.026936773139546535	-0.02181236391975032	-0.004303006666130885	-0.01573063799038499	-0.008707275450732748	-0.019752155001368742	0.0012582701364547365	-0.008472135038919365	0.0028025893290188897	0.03234767076165369	0.012740472002409475	0.0025000357736257137	-0.004533011147844728	0.006005957711299982	-0.01520052878788336	0.00901879883789606	0.0033994502537348344	-0.006779052771047271	-0.009093916053540652	-0.004781815910497777	0.008011790843943004	-0.012956772637824566	-0.004208099920896795	9.265413981573414e-06	0.0038321659803811714	0.004706630364591937	-0.003148660742392589	0.004368460957051786	0.006870182316520081	0.0061184176648566005	-0.0017124704952237967	-0.004210246856044152	0.00766146342382421	-0.010115888191245039	0.0012402380005293483	-0.008673772055300054	-0.0016988697594997122	-0.0028454446506230844	0.0008531592762613407	0.0013158860724197163	-0.0004934933206324154	0.0017054928243463857	0.00013962337968712694	0.0019296264885583512	-0.0015077010390695837	0.002074998042994218	0.002108384916824412	-0.0022467858571398338	-0.002507793464392095	0.003287441595431067	-0.0026144196012790814	0.0035201676898126487	-0.004535779124347438	0.00016215756334670285	-0.0018442445367735755	-0.004533055747975815	-0.002074220280179574	-0.00026854776265798034	-0.00147154725661803	0.001882509128082204	0.00044975606257437656	-0.002122894852835775	0.0035993042611402837	0.00016655309250973046	-0.0007173235066527953	0.00012387527306418882	-0.00044599074720632454	0.0010227762535732596	-0.00040888499747339255	0.00027678522493431893	-0.0005735994207173906	3.167028522780708e-05	0.0006028938822500268	-0.0004906169503915887	-6.670052962257204e-06	-0.0014452576711250279	0.00028707923845518396	-0.0005533798741344183	0.0001077501596809444	0.0	0.0	0.0	0.0	0.0	0.0	0.0	0.0	0.0	0.0	0.0	0.0	0.0	0.0	0.0	0.0	0.0	0.0	0.0	0.0	0.0	0.0	0.0	0.0	0.0	0.0	0.0	0.0	0.0	0.0	0.0	0.0	0.0	0.0	0.0	0.0	0.0	0.0	0.0	0.0	0.0	0.0	0.0	0.0	0.0	0.0	0.0	0.0	0.0	0.0	0.0	0.0	0.0	0.0	0.0	0.0	0.0	0.0	0.0	0.0	0.0	0.0	0.0	0.0	0.0	0.0	0.0	0.0	0.0	0.0	0.0	0.0	0.0	0.0	0.0	0.0	0.0	0.0	0.0	0.0	0.0	0.0	0.0	0.0	0.0	0.0	0.0	0.0	0.0	0.0	0.0	0.0	0.0	0.0	0.0	0.0	0.0	0.0	0.0	0.0	0.0	0.0	0.0	0.0	0.0	0.0	0.0	0.0	0.0
F-032920-N22-F9-16S	-0.12336919024837834	-0.09590751976776886	0.08528266236111727	0.02509163100890039	0.010425649736999644	-0.026221749299414062	0.014147192773748025	-0.017418695445907042	-0.03879983480972088	-0.038853288288764984	-0.015170795819243351	-0.0034731729005003827	-0.03755820625492849	-0.0029631280538411644	0.04519646537967129	0.011779999175347663	-0.009523644062488543	-0.024589401420694174	-0.012490185044690258	0.022286925505747956	0.016137459587063533	-0.01917925191006809	-0.005921017730038622	-0.01227674777355518	0.01871503773621365	-0.020593579795882003	0.03333610699772496	-0.015622608185785656	0.007881471920172968	0.005161664859650484	0.002517158251361411	-0.0006943702866585763	0.015043121724859427	0.009538140277449439	0.004925262520708778	0.00481586236664312	-0.0170107580403613	-0.013734628013520506	-0.011660743789115694	-0.015600231309514578	-0.013384805873848812	0.006538418739407909	0.002661329766805282	0.0008940182461506347	-0.007800354182507658	0.0059185361648000975	0.021438757764687948	-0.013444250838559242	0.004438973313248953	0.0050798478419188525	-0.009082327919084374	0.006797972588797394	0.001541741952048753	0.009243246092868272	0.01157303291907076	-0.0075569503831733765	-0.010143142789423003	-0.004328787978392116	-0.006118198719809007	0.0015752045326881917	-0.002265345824075915	-0.004099423149004219	0.0018382685534372998	-0.010125546145546158	-0.0008248919918030115	0.008018281482275517	0.004171265854413443	-0.002056907626743797	0.003857500220795466	-0.0032228249499484905	0.006425863816485502	-0.000666568057961091	-0.0032230709656336956	0.0019937567479022564	0.0035036908839680015	-0.0014189234885623808	0.006110920007324198	0.0005992295143705449	0.004583446273570019	-0.0049314937692905075	-0.0004534992714033821	-0.0009438336721006181	4.162993927977365e-05	0.0023914174727881835	0.005293984188601245	-0.003639992233173585	0.0010056280293294225	0.002358826846433136	-0.0031209816023832927	0.0051078191165352714	0.0005255532805855052	-0.002566011940672915	-0.002714515558803995	0.004227265408836061	-8.555047566414812e-05	0.004260840288899935	-0.00020820040603038213	0.0002490712632237885	-0.0028456763577446153	0.00449003293276878	0.0016835991442280625	0.0003219056880667026	-0.0031032096340354474	0.0039056721593864504	-0.0007757709702658585	-0.001193894606008134	0.0018692344363390445	0.0008691928925781549	-0.0019043374069882821	-0.0010049287999817568	-0.0018904934044348914	0.0013160732446908957	0.0011525076131038631	0.00014766805128376692	0.0010434051198555492	0.00027535974957360157	0.0	0.0	0.0	0.0	0.0	0.0	0.0	0.0	0.0	0.0	0.0	0.0	0.0	0.0	0.0	0.0	0.0	0.0	0.0	0.0	0.0	0.0	0.0	0.0	0.0	0.0	0.0	0.0	0.0	0.0	0.0	0.0	0.0	0.0	0.0	0.0	0.0	0.0	0.0	0.0	0.0	0.0	0.0	0.0	0.0	0.0	0.0	0.0	0.0	0.0	0.0	0.0	0.0	0.0	0.0	0.0	0.0	0.0	0.0	0.0	0.0	0.0	0.0	0.0	0.0	0.0	0.0	0.0	0.0	0.0	0.0	0.0	0.0	0.0	0.0	0.0	0.0	0.0	0.0	0.0	0.0	0.0	0.0	0.0	0.0	0.0	0.0	0.0	0.0	0.0	0.0	0.0	0.0	0.0	0.0	0.0	0.0	0.0	0.0	0.0	0.0	0.0	0.0	0.0	0.0	0.0	0.0	0.0	0.0
F-032920-N22-M10-16S	-0.14675157998518767	-0.03452157660910263	0.05694140783003623	0.021776425473650277	0.026400623800926372	-0.020943706357101764	0.0020765723685499233	-0.05126539381878925	-0.08107305950816412	-0.007950124213284414	-0.03628383286805706	-0.022036637815490243	0.013125143387488943	-0.06975337544786585	-0.0034323911856345164	0.009018475047498796	0.004975933297603971	8.798435880033699e-05	-0.009007775557493403	0.03452890506669289	0.008303866575491725	-0.0028104600830879153	-0.01672397219416702	-0.029654297543321183	-0.007072756573826999	-0.0419186432735408	0.021990312430254195	0.015787408630448904	0.00431854266530962	0.0057352599881035984	-0.001857133129997419	-0.021702126112975857	0.018410598113500064	-0.0016490365545406092	0.0005181219537966412	0.0066284496280571	-0.009788928931523293	-0.01187238177717046	0.0070093071620126075	-0.006166296287447008	0.004766027895734318	0.0007539321693766271	-0.008926594556277263	0.018105662581152513	-0.006065204252433946	-0.005162247902345687	0.001641681534530947	-0.012967900232232136	-0.004758522300578136	0.0004821061824678295	-0.0016580417156058676	-0.008858856338339754	0.00035351342786458227	0.01650368982154288	0.010377281322410956	-0.005420872097858967	-0.0009266476957196276	0.0027628478859663694	-0.004944222511856057	0.009744830116967878	0.0009458672533536216	-0.0008051768920776636	-0.013585239172680605	0.005284280358699336	-0.004844162563797621	-0.0007421335818776403	0.00661516382393446	-0.0045861195140332435	0.0014674367361311419	0.00044311318503989104	-0.015865118851601086	0.0011897494841431673	0.00220235719068099	-0.0021664715276455675	-0.010626367779950728	0.002091205557841912	0.00043866516666585557	0.006625527776291952	-3.106715916533187e-05	-9.853895609045862e-05	0.0018001997851266774	-0.0014182941567309052	-0.002785655184738291	-0.003992395493678217	-0.004022121180950705	0.002096694670643573	-0.0013911088226054372	-0.0003172136162158689	0.0020837109724601874	-0.002814672090771742	0.0003983789368449502	0.0027947061380886444	-0.0007994551461356353	-0.005316699355677749	-0.001538475794674237	-0.0014449342216483793	-0.000586855451619027	0.0027827570911948332	0.003553013088568705	-0.0032688508695018696	-0.00027428771036094065	0.002540861675766279	-0.0020258077402850456	-0.0015711398643408925	-0.0002249557814484299	-0.0004913884396160197	-0.001153343111103412	-9.046307439160177e-06	0.0006214308039472397	0.0007102941732040959	0.000928702492288053	-0.0004199003277597258	0.0003843456516411713	-0.0005928880803022877	0.00020216182962519387	0.0006666785092262445	0.0	0.0	0.0	0.0	0.0	0.0	0.0	0.0	0.0	0.0	0.0	0.0	0.0	0.0	0.0	0.0	0.0	0.0	0.0	0.0	0.0	0.0	0.0	0.0	0.0	0.0	0.0	0.0	0.0	0.0	0.0	0.0	0.0	0.0	0.0	0.0	0.0	0.0	0.0	0.0	0.0	0.0	0.0	0.0	0.0	0.0	0.0	0.0	0.0	0.0	0.0	0.0	0.0	0.0	0.0	0.0	0.0	0.0	0.0	0.0	0.0	0.0	0.0	0.0	0.0	0.0	0.0	0.0	0.0	0.0	0.0	0.0	0.0	0.0	0.0	0.0	0.0	0.0	0.0	0.0	0.0	0.0	0.0	0.0	0.0	0.0	0.0	0.0	0.0	0.0	0.0	0.0	0.0	0.0	0.0	0.0	0.0	0.0	0.0	0.0	0.0	0.0	0.0	0.0	0.0	0.0	0.0	0.0	0.0
F-040220-N24-F7-16S	0.008472912315981483	-0.11604156731200013	0.02972888312942009	0.06217124180088814	-0.007876692169065606	-0.029948164496923488	0.0415263030698661	-0.016155218005343603	-0.01229463050810248	-0.023775773493891084	-0.05715408365513671	-0.000166499624887287	0.015747516098074715	0.003346967482506128	0.015228604252543524	-0.003596854894074458	-0.03414354474297046	0.027818732152555946	0.013398403721372581	0.045288937631179624	0.0035181298408793935	0.005811166861230387	0.029188290136203554	-0.008959823013120557	0.002116252029724193	0.021786449201817694	0.004879711409088347	0.007453440115652699	-0.013847720354331414	0.012771739683113181	0.011752336459975065	0.017531896878647854	-0.0035964778261778976	0.016385959479164065	-0.005924807830242252	0.00974437478533027	0.009485466191668368	-0.009528300712334932	-0.003454821210507541	0.00461111953518368	-0.008510447109363896	0.009782502417508719	0.008182519616934236	-0.0010814675561291063	-0.009849144578273534	0.004953441446537777	0.013400168119035182	0.026647335580213517	0.016085607686987028	0.0035165195910667846	0.004095662602162857	0.007466611869389309	-0.01070381392099928	0.014945501939757445	0.005982297276825629	0.001983768692508384	0.00085115995862641	-0.002856948169577253	0.00019395576487631685	-0.0035769131459722427	0.008017283569981876	0.011695091815745509	-0.00316611236231084	0.018708863527797624	-0.00039632575628452795	-0.008121715348183458	-0.005950488547229179	0.0004350122389016066	-0.00683971391886539	0.00016580204639331779	0.011485207059833505	-0.00981672437519756	-0.002793162691306518	-0.010046727370351616	0.00737417819359698	0.0020930352747960857	-0.004553381484327128	-0.0015827358848722831	0.0006556664728976879	0.004385551921516285	0.0011882349070129088	0.004496905455960073	-0.006928721637474095	-0.0030362137541848503	0.004385325518428988	0.002400693728996036	-0.010202889922751177	0.0013261726221741252	-0.006197586746717476	0.00501798913443311	0.0012320300288562707	0.001223614900354621	-0.003573715301240505	-0.004071581783100578	-0.0015739236544021627	-0.001588553834018281	0.0007759548864726662	0.001160847135963183	-0.0030682176862240006	-0.006802454118852928	-0.0036873035610952075	-0.0011542075482647168	-0.0001515658849573968	0.0018395497562745428	-0.0006660824805486401	0.0022484447034705644	0.0010453657232418244	-0.00048415261123399154	0.0015550685530153986	0.0013756279312933685	0.00012409536650513834	0.0004669994324490762	-1.614900463060957e-05	0.0006162678364314634	-0.0006176837782739332	2.049145076875872e-05	0.0	0.0	0.0	0.0	0.0	0.0	0.0	0.0	0.0	0.0	0.0	0.0	0.0	0.0	0.0	0.0	0.0	0.0	0.0	0.0	0.0	0.0	0.0	0.0	0.0	0.0	0.0	0.0	0.0	0.0	0.0	0.0	0.0	0.0	0.0	0.0	0.0	0.0	0.0	0.0	0.0	0.0	0.0	0.0	0.0	0.0	0.0	0.0	0.0	0.0	0.0	0.0	0.0	0.0	0.0	0.0	0.0	0.0	0.0	0.0	0.0	0.0	0.0	0.0	0.0	0.0	0.0	0.0	0.0	0.0	0.0	0.0	0.0	0.0	0.0	0.0	0.0	0.0	0.0	0.0	0.0	0.0	0.0	0.0	0.0	0.0	0.0	0.0	0.0	0.0	0.0	0.0	0.0	0.0	0.0	0.0	0.0	0.0	0.0	0.0	0.0	0.0	0.0	0.0	0.0	0.0	0.0	0.0	0.0
F-040220-N24-M8-16S	0.030024729614021063	-0.03707002137951065	-0.03836000053174234	0.0730773197631451	0.042386462538455724	-0.01808670674574864	-0.012070119570942945	-0.001608896271915052	-0.0005158558083572351	0.014468876003079457	-0.0007033220451964644	-0.030255508654826964	-0.006732521342224821	-0.006623255534278277	-0.0046046663597357936	-0.010582329535293034	-0.017629109772467344	0.00674238469096868	0.012552177609960696	-0.006097614555407057	0.005888716495941696	0.038568592183823365	0.013289219205820012	0.006337657658518618	-0.021521943981988756	0.03581868575234643	0.02342892843995896	-0.01635261923080776	-0.0008018352909811548	-0.014056788004405109	-0.006290375628637758	0.006432414550309578	-0.002338845046055569	0.01146476008634464	-0.003539508860901178	0.006641725506169256	-0.0027403034742622037	0.02390386378339358	0.018432699282206352	0.003918796482597826	-0.02335415545920119	-0.016736358978796384	0.006875820433878043	0.0004556750070843208	-0.00333470256375257	-0.00025217031553465035	-0.001749919027713379	-0.00903957685677443	-0.0044353093632662965	-0.00725084999882272	0.028342790666038276	-0.013528138112141836	-0.0017588919571275593	0.00223178234605075	0.022043063835517	-0.0034780539527777847	0.0013854515882810378	-0.0031773920274778865	-0.008788375981984868	0.00731196644971563	0.004438273376549676	-0.0003369496550723328	-0.0020120325887523693	-0.005621193904605179	-0.004786056128414474	0.000989786352586475	0.004440400494104259	-0.0032166031813751625	0.006574897888903158	-0.0007152930776491384	0.0012308763867407467	-0.0025278387757923615	0.0032141470264826556	-0.007573541545169564	-0.002802193132325648	0.0009018173153089161	-0.0075219893562337	-0.007269348493410593	0.000690625630845433	0.0004289978127249513	-0.0003851529186622873	-0.008612547559987074	0.0011624322444741613	0.012232007417987462	0.0015353726858289493	-0.007648223196065804	0.0016453595492280679	0.0008669772731934096	-0.0023989366671316975	-0.0017437673106292329	0.0012135269804682326	0.003003450888541365	-0.00010331916356215357	-0.0008112680736871413	-0.0038381834861829704	-0.003193749772889994	-0.003254811798602556	0.0025666975377164826	0.001559540773403106	-0.0018080359743455506	-0.0016754622721801822	6.73407205936522e-05	-0.0024616616030762313	0.00018869917237802412	-0.001837510667232796	0.002682902404854923	0.0004593213714440061	0.0008738676234094482	0.0004259006704192961	0.00071695147098481	0.0006797132479432657	-4.801493555507834e-05	-4.3710513126000444e-05	0.0006451675526940452	0.000555899924734974	0.0009929086268619372	0.0	0.0	0.0	0.0	0.0	0.0	0.0	0.0	0.0	0.0	0.0	0.0	0.0	0.0	0.0	0.0	0.0	0.0	0.0	0.0	0.0	0.0	0.0	0.0	0.0	0.0	0.0	0.0	0.0	0.0	0.0	0.0	0.0	0.0	0.0	0.0	0.0	0.0	0.0	0.0	0.0	0.0	0.0	0.0	0.0	0.0	0.0	0.0	0.0	0.0	0.0	0.0	0.0	0.0	0.0	0.0	0.0	0.0	0.0	0.0	0.0	0.0	0.0	0.0	0.0	0.0	0.0	0.0	0.0	0.0	0.0	0.0	0.0	0.0	0.0	0.0	0.0	0.0	0.0	0.0	0.0	0.0	0.0	0.0	0.0	0.0	0.0	0.0	0.0	0.0	0.0	0.0	0.0	0.0	0.0	0.0	0.0	0.0	0.0	0.0	0.0	0.0	0.0	0.0	0.0	0.0	0.0	0.0	0.0
F-040220-N25-F1-16S	0.01457328735630424	0.03507178008560373	-0.020205204987906643	0.05228511188943322	-0.004712404309332305	-0.0020838909738688416	-0.002027241256465863	-0.015977405173690614	-0.012218760642011084	-0.029523813788094145	-0.030705040333827868	-0.02111645917385082	0.007132123123239208	0.01508653700150453	0.008515564008619612	0.01672781272244588	-0.014250698293194891	0.010256595112350844	0.006342205691549981	0.013560110583382632	-0.010645382057591255	-0.010389482592097453	0.02721133146266518	-0.010634778752212212	0.001802715488478265	-0.00716278361289441	-0.003519789189294737	-0.011315331554207792	-0.0049951363809530155	0.01592020204173722	0.004173579513783209	-0.0013230504692376417	-0.01725848524780673	0.009347657546835048	-0.0038134171795429703	0.0017187486304014162	0.022337632946249214	-0.0026159212413883032	-0.008537966634887342	0.023192281168124076	0.005342142244564337	-0.0059683580395886926	0.027490197433001774	0.020951599141854283	-0.005361094799788671	0.005723028612044777	-0.013188501983701497	0.0017771508495875961	0.0038506979332766414	0.001898335140650318	-0.007046073129246046	-0.02125968402097178	0.006416156796624782	-0.008471383927885514	0.01153021815153464	-0.0024135410437181827	-0.0009760999201529931	0.006311017853895142	0.006943831347161169	0.002235070963239734	-0.012820328305223628	0.007394040970418447	-0.00013128621917500913	-0.012980687023489663	-0.0019417227146589122	0.0016157321768160956	-0.006049556690890575	-0.002299647699607021	0.008619166375160478	0.006163641920340364	0.013180812560911862	-0.0018754842599351229	0.006649548618451935	-0.003987664276934864	0.007384633612795444	0.017432805793837155	-0.006564035620766247	0.00045845691270120746	-0.005950897445614491	-0.001598378407852872	-0.001423032434359753	0.0027661019979735146	-0.002910623437357407	-0.0026728821632423373	-0.004260597952828083	-0.005703560993785388	0.0015159211404828135	-0.00018457542844616125	0.005068032028113297	0.0005382204717497765	0.0018067276608034787	-0.0007767186451132038	-0.0013358480802051465	0.00225502196871823	0.004009102616331553	-0.0006088165189644011	0.0034971416821972597	0.0066536323233141615	-0.0031243204282470666	0.001631168079176629	0.004665860971186858	-0.0027054929002347716	0.005111112644469115	-0.0026915967977108983	0.002851672327025081	-0.0014223348355676584	0.005632777294046287	3.900755242678414e-05	-0.0013664149892731437	-0.0005349426853423191	0.001237841044933901	0.0008016415084450899	0.0003581922245985853	-0.002172759466918778	-0.0008847392806704204	0.0005379139110317571	0.0	0.0	0.0	0.0	0.0	0.0	0.0	0.0	0.0	0.0	0.0	0.0	0.0	0.0	0.0	0.0	0.0	0.0	0.0	0.0	0.0	0.0	0.0	0.0	0.0	0.0	0.0	0.0	0.0	0.0	0.0	0.0	0.0	0.0	0.0	0.0	0.0	0.0	0.0	0.0	0.0	0.0	0.0	0.0	0.0	0.0	0.0	0.0	0.0	0.0	0.0	0.0	0.0	0.0	0.0	0.0	0.0	0.0	0.0	0.0	0.0	0.0	0.0	0.0	0.0	0.0	0.0	0.0	0.0	0.0	0.0	0.0	0.0	0.0	0.0	0.0	0.0	0.0	0.0	0.0	0.0	0.0	0.0	0.0	0.0	0.0	0.0	0.0	0.0	0.0	0.0	0.0	0.0	0.0	0.0	0.0	0.0	0.0	0.0	0.0	0.0	0.0	0.0	0.0	0.0	0.0	0.0	0.0	0.0
F-040220-N25-F3-16S	0.024852202688561618	-0.11047319771406951	-0.017580905686598154	0.05710239359693651	0.007308443624623081	-0.014438184628821816	-0.002350711377888755	-0.0023736656606704633	0.006438641394723635	0.0006394678731393461	-0.026055155905812845	0.0005940288454101337	0.011616505209111706	-0.004754496380737352	-0.011229581321611223	-0.0016663059485487461	-0.04345348014465886	0.006607824672255419	0.009566852475614214	-0.0006809152881806786	0.0037616487412902976	0.028715820825949274	0.010569362768835447	0.0011680307645991136	-0.02702683087268415	0.007483468641750129	0.0013707174493340622	0.0013149562124305128	-0.0043619572360743064	-0.004787700463706689	-0.0123984236591275	-0.0025913893274708737	-0.00029881774851179426	-0.0022974523613979816	-0.016111900907882098	-0.009993114442142742	0.010569795930405343	-0.014003688112997464	0.011284326258276864	0.0024994104303429094	-0.012140957092104622	-0.0032469125611102895	-0.0005967056393466094	-0.0023527035659137493	0.009895345764648789	0.00407286634605927	0.002253075290795201	-0.022218238707093347	-0.00934725332699299	0.009397473250296011	0.0048054416017297924	-0.0038300222929772507	0.005633497281270424	-0.0006007474080640712	0.002404710256583214	0.0033321938262946644	-0.005396336214452903	0.0051387075426665456	-0.005362083754632557	-0.0002886193021559826	-0.000809215428568928	-0.0162423778197989	0.009878888643857909	-0.01885322184276462	0.00040922425284981246	-0.0033032897011569364	-0.004906991559723972	0.005254188651136044	-0.0002639706193372515	-0.011455333153488342	-0.004198589227680313	0.010395900111473295	-0.004938006777219198	0.007950539791805789	-0.0018290799218047995	-0.001846258266099686	0.001490324565621339	0.0004489668862759929	0.0036078241178229505	0.004511931447324737	-0.00039209590506157	-0.006718822297566109	0.002380881303399829	-0.0037365732080890004	0.0033917628857201934	0.0010139855938435963	0.0017261847320553126	0.0036147981452174733	0.008228113377143584	-0.00034051666057763406	-0.002383704129611851	-0.0038013324671398725	-0.0012265341672930486	0.002460783171533946	-0.0013717879902006547	-0.005558452422612409	-0.0043426644218837055	-0.00019167288080168966	-0.003476415694855187	-0.0018198917532859656	0.0006392318656322165	-0.004745173980533039	-0.0008144725451378816	0.005095161872705555	-0.00037248675506456003	-0.0033975243462748316	0.0010082546689250047	0.0005492041357952345	-0.0023784720136529446	-0.002737358294879099	-0.00029575938195592873	0.0009981106341346274	-0.0017305526589574717	-0.00040369354522504306	0.0010078977967295753	-0.000900043237226006	0.0	0.0	0.0	0.0	0.0	0.0	0.0	0.0	0.0	0.0	0.0	0.0	0.0	0.0	0.0	0.0	0.0	0.0	0.0	0.0	0.0	0.0	0.0	0.0	0.0	0.0	0.0	0.0	0.0	0.0	0.0	0.0	0.0	0.0	0.0	0.0	0.0	0.0	0.0	0.0	0.0	0.0	0.0	0.0	0.0	0.0	0.0	0.0	0.0	0.0	0.0	0.0	0.0	0.0	0.0	0.0	0.0	0.0	0.0	0.0	0.0	0.0	0.0	0.0	0.0	0.0	0.0	0.0	0.0	0.0	0.0	0.0	0.0	0.0	0.0	0.0	0.0	0.0	0.0	0.0	0.0	0.0	0.0	0.0	0.0	0.0	0.0	0.0	0.0	0.0	0.0	0.0	0.0	0.0	0.0	0.0	0.0	0.0	0.0	0.0	0.0	0.0	0.0	0.0	0.0	0.0	0.0	0.0	0.0
F-040220-N25-F5-16S	0.02518206799569851	0.015145791358695286	0.026022914715878094	0.0545569916611382	-0.03815055597063834	0.008193022313447991	-0.00036062165419898664	-0.048423138334444414	0.010307801111881745	-0.000990795449709465	-0.045833430762405064	-0.028348531055749897	4.784751906157539e-06	0.02299213867035816	-0.010421166628212889	0.022145799945904928	0.01415339119464936	0.015727880039279003	-0.007519965769372973	-0.019004402330698625	-0.03199399916562696	-0.0010665797807686177	0.005476706620089778	0.0015772337841403303	-0.015540380396031207	-0.003648972914375044	-0.022507241712902127	-0.025137390360561094	-0.01596709192349538	0.004081818620933165	0.003759049028041559	-0.0010589511714895789	-0.019791368600726812	-0.00423759671904744	-0.006151427571567823	-0.0026267978325197486	-0.013246333295602646	0.015720576606890604	-0.0017352491243188223	-0.0023800070952367356	0.007900810394361697	0.002794336564870543	-0.00617270961767014	0.0194945571036214	0.003590519076312534	-0.022137736973976564	0.004656912627223521	-0.015897975724063856	-0.006102335214750181	-0.004758036853897942	-0.006818857457328335	0.0009743184041922688	0.0004428399291025811	0.0028240173503055795	0.00596779835564184	0.009770752681281414	0.003977433585352033	-0.008899274944042853	-0.01686042848996892	-0.0020118572871384377	0.005269546105653764	0.004239319184365133	-0.008095853491626764	0.0009923214427412766	-0.0033379443514892455	0.0025079567636610888	0.009248201181063379	0.0062594347324283215	0.006701263191123839	-0.0012634460774150003	0.0020965601280770576	-0.008715006986310211	0.0018509847190274248	-0.002836569117036032	0.006569541531323865	-0.0015852932397846264	0.0019224397078524975	0.002353081789689051	-0.0028971046184309924	-0.0037040514192073627	-0.005070127396529008	0.007742595789927898	-0.0025461033473572897	0.004959798350025939	-0.0035548344756252464	-0.005523973290904402	-0.002206475722609068	0.00111531430625312	0.0017799725778465641	-0.004443075610428863	0.000597109474505494	-0.0012795610244074338	-0.0028936144091210093	0.0006517102893698406	-0.007581999594717812	-0.002656655507557036	-0.004576330521188167	0.0013228371092226985	0.001532055020738491	-0.006243303465346386	0.0016385125580105245	-0.0012384304715508743	-0.0050459493210363105	0.0031651092619092106	-0.0006192515448573251	8.763302382622155e-05	-0.003990054629110077	-0.0030658930996352797	0.00029407559678015777	-0.0006311081734553447	-0.0011902235932591356	-0.0005285141706710243	0.0011254848324062402	-0.0009142524167886602	0.0006322304819255859	-0.000263262781592823	0.0	0.0	0.0	0.0	0.0	0.0	0.0	0.0	0.0	0.0	0.0	0.0	0.0	0.0	0.0	0.0	0.0	0.0	0.0	0.0	0.0	0.0	0.0	0.0	0.0	0.0	0.0	0.0	0.0	0.0	0.0	0.0	0.0	0.0	0.0	0.0	0.0	0.0	0.0	0.0	0.0	0.0	0.0	0.0	0.0	0.0	0.0	0.0	0.0	0.0	0.0	0.0	0.0	0.0	0.0	0.0	0.0	0.0	0.0	0.0	0.0	0.0	0.0	0.0	0.0	0.0	0.0	0.0	0.0	0.0	0.0	0.0	0.0	0.0	0.0	0.0	0.0	0.0	0.0	0.0	0.0	0.0	0.0	0.0	0.0	0.0	0.0	0.0	0.0	0.0	0.0	0.0	0.0	0.0	0.0	0.0	0.0	0.0	0.0	0.0	0.0	0.0	0.0	0.0	0.0	0.0	0.0	0.0	0.0
F-040220-N25-M4-16S	-0.012090041330361234	-0.06565978209892198	0.020914307801034048	0.0534843009282761	-0.022914241690361117	-0.003540566786029585	0.016158743705840438	-0.04821241387072103	-0.04795687930044706	-0.030432687164076003	-0.048286388809932225	-0.011938130328896143	0.00939498898551569	-0.024699357759827237	-0.0028524704961218525	-0.019237221033274472	0.006300808727099437	0.00697997392034404	-0.026998991804097684	-0.01837035200034964	-0.025547728396798645	0.022252919792698292	0.02551968756891415	-0.015895687695360396	0.013670317195270981	0.02364221284779022	7.90000687318975e-05	0.023964489957841808	0.009120406820621126	-0.005356586026252502	-0.001303305763549275	-0.013836557539575814	-0.005296519705811197	0.007065806736031943	0.014947403182436302	-0.015953896595618897	0.008925701085524386	-0.0164916628147898	0.0017640618332856785	-0.0023530415688550973	0.013864785760855635	0.021269074060391316	0.0040704572895641465	-0.00222142898086954	0.00919546375749175	-0.002929371586742423	-0.016717722763042023	0.001692540946088026	-0.024547113126785515	-0.004149688817008854	0.007793766270600874	-0.0028903198966993243	0.005007076501252497	-0.015205246819151749	0.0018173916006845837	-0.00589595871284847	-0.010789637608365937	-0.0017439021609227552	-0.0076455899724728466	-0.0046441416448878645	-0.008359979040523395	0.009798671197622693	-0.00819507309607011	0.006445733155711728	0.008414114057241	-0.009621475903295587	0.015546166368049263	0.009458643517221914	0.00444004492164015	0.0025996596310535955	0.0034744771843874204	0.0013164189200085632	0.002817020847944825	0.0105659236038165	-0.008383220766894918	-0.00968055619352021	0.006313677995649391	-0.009690434527268792	6.705617796821089e-05	0.0061123821252196415	0.0026740541209256947	-0.004433945765654868	0.002195917895654218	0.004621741794061701	-0.005446016790466165	0.004902579506755748	-0.0013979191505438205	-0.0020384854537197424	0.008201844033959644	0.0039008182638177722	0.00545746505418713	0.003180789841482139	0.0036377180224045954	0.0039380637404318785	8.887854714480987e-05	0.001627401938778339	-0.0014342055625854741	-0.003760541211043807	0.0011006511182186324	0.0017268922370363823	0.0004503778397648994	0.0006043134034779273	-0.0004931784754149236	-0.0032682780553845697	0.0005599936934617651	0.00032542343951223886	0.002286104217890445	0.0003735036909481193	0.0027548146664914605	0.0008169590044254687	0.0004157454338773656	0.0022059914998910314	0.001327618675163498	0.0005236961888266716	0.002010316496404094	0.00024058721035127842	0.0	0.0	0.0	0.0	0.0	0.0	0.0	0.0	0.0	0.0	0.0	0.0	0.0	0.0	0.0	0.0	0.0	0.0	0.0	0.0	0.0	0.0	0.0	0.0	0.0	0.0	0.0	0.0	0.0	0.0	0.0	0.0	0.0	0.0	0.0	0.0	0.0	0.0	0.0	0.0	0.0	0.0	0.0	0.0	0.0	0.0	0.0	0.0	0.0	0.0	0.0	0.0	0.0	0.0	0.0	0.0	0.0	0.0	0.0	0.0	0.0	0.0	0.0	0.0	0.0	0.0	0.0	0.0	0.0	0.0	0.0	0.0	0.0	0.0	0.0	0.0	0.0	0.0	0.0	0.0	0.0	0.0	0.0	0.0	0.0	0.0	0.0	0.0	0.0	0.0	0.0	0.0	0.0	0.0	0.0	0.0	0.0	0.0	0.0	0.0	0.0	0.0	0.0	0.0	0.0	0.0	0.0	0.0	0.0
F-040220-N25-M6-16S	0.02956398139907561	-0.11073255924451406	0.008992174705658766	0.055757711696551804	0.00985942351865603	-0.020823860714651667	0.03087858920637657	-0.01012451140078256	-0.0007541391582645761	-0.007727156292724327	-0.027363042671961362	-0.00566256112251073	0.053934713823307966	0.020901499629871183	-0.0003116410042683603	0.005256573361619006	0.0033877706063213855	0.008119882004477236	0.00046600903490196373	0.01566558556941616	-0.010012938402805724	0.022193049151073986	0.022618411504218405	-0.006812275902740411	-0.010030877546311627	0.022981204867083	-0.02125891166470194	0.0005369455893468989	-0.01673099771783745	0.005174973342872059	0.01621503419281696	-0.0065082072844777775	-0.026468905209227667	0.010836377440687994	-0.013257212173936566	-0.009156778669088036	-0.013450044738303258	0.013786273027856987	-0.007488599475753247	0.00126304992979933	0.00017338692565901435	-0.00014367218362071465	-3.9593102541824904e-05	-0.008243066372868217	-0.012851870626941703	0.005634908999922269	-0.0027040467518165095	0.009483490555104444	0.00319615514581873	-0.0011275289263042512	-0.008413862535298857	0.010176363957328412	0.003443284046798195	0.015239101557898241	-0.011709574869486991	-0.0008665438355017715	-0.013460263319917249	-0.0027192271201322113	-0.006048990434950718	0.00754782352226212	0.01341894455675864	0.0036220707543542607	0.01147983585229868	0.0004986535918155626	-0.0009794924145905075	0.0061669958642712195	-0.00337835337554415	-0.0036319543536998916	-0.00021542486157864795	0.006943588036312549	-0.009569860925475798	4.9505061277436075e-05	0.004976096181354899	-0.002282631134867021	-0.0027644455030319624	-0.0016509885852724246	0.002326190316516584	0.007655692617812612	0.007600054428483096	-0.004072599908116882	0.0013331218244341761	-0.003580307776971894	-0.0026450616680160403	0.0006776717742128039	-0.0012961267786444162	-0.0023032610758857933	-0.003732221643138824	-0.003150131187266015	0.003550537132760057	0.0002612292808203194	-0.005621490121339473	-0.004218466572111713	-0.003094689155804149	-0.005588496016579803	0.003249262645230331	3.169356547475107e-05	0.0031235148585967024	-0.00315856834071299	0.000770794757409505	0.00462153626295928	0.0006926860360591298	0.0011564226723074804	0.0004367314706421089	0.0007088289403730792	0.00237711613735612	-0.0019829431086091334	0.002443758371555955	0.0011225795265549035	-0.0019876057908811704	0.0027806069843281547	0.0007842949230334491	-0.002192360449420262	0.0014583636613382561	0.0008021854728822041	-0.0002187004032849126	0.0004839746673719637	0.0	0.0	0.0	0.0	0.0	0.0	0.0	0.0	0.0	0.0	0.0	0.0	0.0	0.0	0.0	0.0	0.0	0.0	0.0	0.0	0.0	0.0	0.0	0.0	0.0	0.0	0.0	0.0	0.0	0.0	0.0	0.0	0.0	0.0	0.0	0.0	0.0	0.0	0.0	0.0	0.0	0.0	0.0	0.0	0.0	0.0	0.0	0.0	0.0	0.0	0.0	0.0	0.0	0.0	0.0	0.0	0.0	0.0	0.0	0.0	0.0	0.0	0.0	0.0	0.0	0.0	0.0	0.0	0.0	0.0	0.0	0.0	0.0	0.0	0.0	0.0	0.0	0.0	0.0	0.0	0.0	0.0	0.0	0.0	0.0	0.0	0.0	0.0	0.0	0.0	0.0	0.0	0.0	0.0	0.0	0.0	0.0	0.0	0.0	0.0	0.0	0.0	0.0	0.0	0.0	0.0	0.0	0.0	0.0
F-040220-N26-M10-16S	-0.002444092125587808	0.021156077969551122	0.03244576178252622	0.04619979844591285	-0.03465955381978394	0.014487686195490781	-0.002330804369288601	-0.03606254333917257	-0.01308591797346765	0.011124545072301092	-0.050439160742674766	-0.023197632197751464	0.009211261921352258	0.006192858450445895	-0.004108564731712984	0.025904255888983846	-0.0009406968760108112	0.040371138391784724	-0.01861828542303384	0.026478401293717927	-0.02880152505700379	-0.0035694798114234427	-0.0002989531672002539	-0.012265882274951066	0.003375944412496979	-0.01351739476458288	-0.025694019411689206	0.018788539820232417	-0.005052715841613981	-0.012906910250600798	0.022045207815137927	-0.011009981419393631	-0.0021824646678172696	0.0034267101465429426	-0.012954754210808021	0.013126950792866958	-0.00903456607931971	0.0200497569555768	0.018471446242804057	0.004184391713958732	-0.019099753808116876	0.007435145315990621	-0.013102892859217577	-0.006446866752888686	-0.016588948793510347	-8.361581477105429e-05	0.01043067222276577	0.0009952199352523741	0.014915105315492333	-0.021419515960572264	-0.008314781706075518	0.0019730789805595607	-0.008727929829234897	-0.007563087317662202	0.0035786788109539286	-0.018312626936493236	-0.005082050445356967	-0.0009897903258999504	0.015085963095966971	-0.0016891898723813221	-0.0012347031837687558	0.003074295315131347	0.008655347286346848	-0.0012433726428134613	-0.007342810809147357	-0.007979032108445739	0.004595191270872409	-0.0028808519331845815	0.002239900445459561	0.003684219878776029	-0.0017769873648573993	-0.0022293015195574447	-0.006499968119116473	0.0017627720784792037	-0.008382447959125879	0.0020404436501678153	-0.0009446622865896086	-0.0027949901779116414	0.003320430030411847	0.002924269777343466	-0.00539292889579048	-0.003523365596316115	0.009391367857550913	0.003909521697513782	-0.001022169846232921	0.007863048659815743	0.003762889392533365	0.0033582714574198727	-0.0008191271802163445	-0.00012357499160740946	-0.0021618900275283447	-0.004228506281875982	-0.0010227607886845094	0.0036047053788810343	0.0030496015260147694	0.004809667565666861	0.003714698551257615	0.0014025914818546863	-0.0005599031551991313	0.001984934157519553	0.00019871073426375722	-0.0020539454566458034	0.0026608339231376475	-0.0002769388694299535	-0.0008192516873748017	3.799590752543134e-05	-0.002963925435384666	0.0018779898908255384	0.0006645160740963241	0.00029093001068207665	-0.0008200057475916248	0.00042726014178851544	-0.00112924701443249	0.000149527470176291	0.002037732735288395	-9.745775793492867e-05	0.0	0.0	0.0	0.0	0.0	0.0	0.0	0.0	0.0	0.0	0.0	0.0	0.0	0.0	0.0	0.0	0.0	0.0	0.0	0.0	0.0	0.0	0.0	0.0	0.0	0.0	0.0	0.0	0.0	0.0	0.0	0.0	0.0	0.0	0.0	0.0	0.0	0.0	0.0	0.0	0.0	0.0	0.0	0.0	0.0	0.0	0.0	0.0	0.0	0.0	0.0	0.0	0.0	0.0	0.0	0.0	0.0	0.0	0.0	0.0	0.0	0.0	0.0	0.0	0.0	0.0	0.0	0.0	0.0	0.0	0.0	0.0	0.0	0.0	0.0	0.0	0.0	0.0	0.0	0.0	0.0	0.0	0.0	0.0	0.0	0.0	0.0	0.0	0.0	0.0	0.0	0.0	0.0	0.0	0.0	0.0	0.0	0.0	0.0	0.0	0.0	0.0	0.0	0.0	0.0	0.0	0.0	0.0	0.0
F-040620-N28-F7-16S	-0.02904385134041932	-0.037913692653344176	0.025466147491011865	0.06099681010298864	-0.03661223400541101	-0.009136395149782832	-0.0009192715444831902	-0.0071249569101229406	-0.009234978039146477	-0.04069162372812342	0.009643483900439828	-0.01704015811617279	0.009835811412365031	0.013256099548240636	0.013420935509643326	-0.017574808528005432	-0.02883415833487417	0.02177256098283172	-0.005831282622707574	-0.02167724461164163	0.007715473060453406	0.025605029683311156	0.011921400072586581	0.009027837188815393	-0.0022590112482771246	-0.002819556619432943	0.005258714008107994	0.014660744357990717	-0.00015644590021415147	0.011334623704448548	0.03148829065594587	0.033908444478731085	0.03156225340299597	-0.006032797008835807	-0.00791230732821546	0.01886670996583352	0.006802594239388477	-0.01517637230394213	0.01919036185072415	-0.024733049242310297	0.008052092896194444	0.0025712964188461525	-0.028880304438803125	0.004351290170267235	-0.011163052871908228	-0.007590154239810723	-3.660314553206345e-05	-0.009225265648711617	-0.0033558441881382556	-0.002205182720791493	0.0013700949155167105	0.003554068137910724	0.003011000911919676	-0.007274796209092521	0.011914009908985805	0.00591378577988108	0.009102818121228306	0.006016474480008433	-0.004038729969315931	-0.012037599941594252	0.025161754454900483	0.00838670655572697	0.0026792720238907417	0.0008192257066628806	-0.0029881562055629808	0.014726748261597098	-0.006266033810737757	0.006793257435953833	0.010805195660916951	0.009811590331610763	-0.005540237590805228	0.00583084495778689	0.012209875492286195	0.008753682100121254	0.006126575939432049	0.0026507081291436705	0.0056881708515761535	-0.008478564025781371	-0.005104563301992054	0.0014468636717492628	0.0038368129006993114	0.0022387042461957394	0.002498858662828546	-0.0069012339317411995	0.002913813141478395	-0.0003865495454930112	0.004137090809260705	-0.0028046363751475472	-0.004083566474974202	-0.00034598103791698057	-0.006134454699456548	-0.0019258750564865698	-0.0010934871687884188	-0.0015991444167168121	0.003285932090845366	-0.003168868093504412	0.0011640842319914405	-0.0025318113924861123	0.001014584880680893	0.0027368158669229623	0.0015995710197573277	-0.0016830130832802507	0.0027020096925127446	-0.007285831770242681	0.0005744483601546286	-0.00020562286076630627	-0.003014208746320269	-0.0014516375193735504	-0.0003648828297800608	0.0007735497583613978	-9.645713912319036e-05	-0.00035648605792661965	-0.0003766335666750628	0.0002355217726729482	-0.0009477550559968054	0.0003101978765217748	0.0	0.0	0.0	0.0	0.0	0.0	0.0	0.0	0.0	0.0	0.0	0.0	0.0	0.0	0.0	0.0	0.0	0.0	0.0	0.0	0.0	0.0	0.0	0.0	0.0	0.0	0.0	0.0	0.0	0.0	0.0	0.0	0.0	0.0	0.0	0.0	0.0	0.0	0.0	0.0	0.0	0.0	0.0	0.0	0.0	0.0	0.0	0.0	0.0	0.0	0.0	0.0	0.0	0.0	0.0	0.0	0.0	0.0	0.0	0.0	0.0	0.0	0.0	0.0	0.0	0.0	0.0	0.0	0.0	0.0	0.0	0.0	0.0	0.0	0.0	0.0	0.0	0.0	0.0	0.0	0.0	0.0	0.0	0.0	0.0	0.0	0.0	0.0	0.0	0.0	0.0	0.0	0.0	0.0	0.0	0.0	0.0	0.0	0.0	0.0	0.0	0.0	0.0	0.0	0.0	0.0	0.0	0.0	0.0
F-040620-N28-M8-16S	-0.001755452383844717	0.07619399888822748	-0.006913421565007854	0.04276667634422121	-0.05659751135839795	-0.0025663969218024723	-0.02989962428063771	-0.03812398419395679	0.02840763948171734	0.01275273332772534	0.004628473845698437	0.0043105098171765666	-0.01348783854401872	-0.0021025028431827715	-0.01647257604503966	0.02761870106544743	-0.009206949998692687	-0.015586279020285752	0.012533829546492571	-0.033897048894458874	0.002624559456336784	0.026535067931214414	-0.0002212937566469097	0.035245330908728376	-0.016753222555155864	-0.0001473957093732211	0.030271021386862933	0.014499154668680401	-0.003923151253466379	0.00988655472047784	0.005905836350324446	0.016459928155759116	0.012794473460646391	0.017320871646966406	-0.028802424613053674	-0.007464724268150886	0.022233895228868903	-0.013052509759304824	0.003973817585492995	-0.001643397041918747	0.003661090605062608	0.023094290916903445	0.010775318321663957	0.006314260346532234	-0.013653676793115353	-0.005092725895781141	-0.0062089499515526	0.0026186320757887118	0.008501548005147557	-0.01270398080672368	-0.0019729428936111418	-0.008764147730431791	-0.010950875815534633	0.013149109650510549	-0.0038709311892280154	-0.00146761264155457	0.0018201942291251822	-0.002760944036880802	-0.0032751567931660116	-0.0038271069248638624	-0.004340246071621787	-0.008618885919503915	-0.0021502089095716795	-0.0004748422722315449	0.005247209113215654	-0.004391526349034807	0.0070579991471370245	-0.003307529307960797	-0.00469423487589149	0.0022391279772661756	-0.007011604120087063	0.0027985496696062693	-0.000740736324396891	-0.00046072604689191034	-0.002542058390894013	-0.008588716680798662	0.005189832142013707	0.009451726604665454	-0.0008334574989822257	-0.005394920894011567	-0.001042740972505965	0.001921460045360429	-0.005355875172016961	0.0032313884771389993	0.0033175877871946583	-0.0032155403374781563	0.004039285803504058	0.0027644291199816463	0.0020371798830848098	-0.002261874013168222	-0.002560332595431624	-0.0009055444630025326	0.005661183305511759	0.0019306148231858522	0.0006412176092374214	-0.0001383299202113862	-0.002179599320661815	-0.004803747553482975	-0.002137293530028753	-0.002807627708129289	0.00030495279140902305	0.00047174907750238964	0.0032600186521833706	0.0009337425898879709	0.002141950832579227	9.924766905339714e-05	0.0025987488924219134	0.0031065103317949243	-0.0012392309247207015	0.0013495820741005625	-0.0013640422406509141	-2.9389282588810146e-05	0.0008291278604084894	-7.98649182815565e-05	0.0012775104490098852	7.581300832038708e-05	0.0	0.0	0.0	0.0	0.0	0.0	0.0	0.0	0.0	0.0	0.0	0.0	0.0	0.0	0.0	0.0	0.0	0.0	0.0	0.0	0.0	0.0	0.0	0.0	0.0	0.0	0.0	0.0	0.0	0.0	0.0	0.0	0.0	0.0	0.0	0.0	0.0	0.0	0.0	0.0	0.0	0.0	0.0	0.0	0.0	0.0	0.0	0.0	0.0	0.0	0.0	0.0	0.0	0.0	0.0	0.0	0.0	0.0	0.0	0.0	0.0	0.0	0.0	0.0	0.0	0.0	0.0	0.0	0.0	0.0	0.0	0.0	0.0	0.0	0.0	0.0	0.0	0.0	0.0	0.0	0.0	0.0	0.0	0.0	0.0	0.0	0.0	0.0	0.0	0.0	0.0	0.0	0.0	0.0	0.0	0.0	0.0	0.0	0.0	0.0	0.0	0.0	0.0	0.0	0.0	0.0	0.0	0.0	0.0
F-040620-N29-F1-16S	0.032716715087307224	-0.021984895284718708	-0.03684630394565856	0.06010143243405301	-0.0018470604626959586	-0.013088024152068667	-0.024582609045485225	-0.01987031124644706	0.017114668469788905	0.02482243522473508	0.011238030853953902	-0.0076395951949026035	-0.01859672827306521	-0.0033303449419634906	0.007753172489875831	-0.02136700934659689	-0.008033786809259343	0.029555890748330982	0.004718674757166229	0.01680549007812585	-0.01864054545979557	0.002266245398203069	0.011570192333919904	0.00018848208015797435	-0.008120323666779658	0.016978020106111394	-0.001173197618752519	-0.005826848471443322	0.019036734257522555	0.01249564104513244	-0.008039584160962947	0.010950673984827214	0.014095738478490475	0.0004649625003226679	0.009413692073048987	-0.013262969450421292	-0.008882296391005056	-0.007814665710118596	-0.004057911528504236	-0.009420820781263441	0.009445759556799164	-0.004375363839546768	0.0015104437009498368	0.009255098981966924	0.015127039276077864	-0.012051190640855297	0.0004901233334980184	-0.004092464329251418	0.0071758467395118515	-0.003806993823785268	-0.019780521837312777	0.004092114480119204	0.0029779553447496997	-0.0032050690821550827	0.004407085697507114	0.011807684755308901	0.0016189331014930329	0.008117719912253928	0.00569984399494883	-0.010989154422659467	-0.006921142190076684	0.0038046506437961784	0.014081051770725779	-0.0044862484516938585	0.00254570125457916	-0.00809898398305557	0.0006680072560845862	0.0016324271788250165	0.0008760988941190547	0.0024544469121876343	-0.010785962044449638	0.004387622566488516	-0.0047461463422208226	-0.0017490613093786862	-0.0005904744167646021	0.0015051217933099287	-0.0013653895849445772	-0.000899913629254757	0.006775383617965827	-0.003603290757092209	0.004098854195758937	-0.0017881951228162734	-0.0005028583004053745	-0.0005542962997449883	-0.0025313667834703586	-0.004856117961033998	-0.005228836624003864	0.0022813343302959532	-0.00819939546822384	0.004531480593211447	0.002763979379640962	0.0037218031356213593	-0.003036606316741182	-0.0035582535900907683	-4.485830827184601e-05	-0.00199525229531506	-0.002943057454660933	0.002192067423283449	-0.0011117340621443783	0.003908784538641012	0.00351863763492369	0.0002124586537286907	-0.0008302435120145067	-0.0013578483106136442	0.0016172183786388884	-0.000424161227625259	0.003956969125835418	0.0018525986245407449	-9.94296052975936e-06	0.0002627058361251695	0.0008466732867436108	0.002204245294958892	-0.0028065413772070036	0.0009318238832088652	0.0012622293109577523	-0.00023906532774438534	0.0	0.0	0.0	0.0	0.0	0.0	0.0	0.0	0.0	0.0	0.0	0.0	0.0	0.0	0.0	0.0	0.0	0.0	0.0	0.0	0.0	0.0	0.0	0.0	0.0	0.0	0.0	0.0	0.0	0.0	0.0	0.0	0.0	0.0	0.0	0.0	0.0	0.0	0.0	0.0	0.0	0.0	0.0	0.0	0.0	0.0	0.0	0.0	0.0	0.0	0.0	0.0	0.0	0.0	0.0	0.0	0.0	0.0	0.0	0.0	0.0	0.0	0.0	0.0	0.0	0.0	0.0	0.0	0.0	0.0	0.0	0.0	0.0	0.0	0.0	0.0	0.0	0.0	0.0	0.0	0.0	0.0	0.0	0.0	0.0	0.0	0.0	0.0	0.0	0.0	0.0	0.0	0.0	0.0	0.0	0.0	0.0	0.0	0.0	0.0	0.0	0.0	0.0	0.0	0.0	0.0	0.0	0.0	0.0
F-040620-N29-F3-16S	0.017415747935660697	-0.070812796618313	-0.04611347820108451	0.06491807268824297	0.024589091122571367	-0.012097334432343326	-0.010615272054492461	-0.015318474041539484	0.0041988208822730105	0.01593706825273891	0.005007255429350807	-0.004243776541462334	-0.0041684888858522645	-0.0009151225421042755	-0.01126039630168417	0.01212859737256634	-0.012625640170426507	0.0036071857464342015	-0.015236213204393974	0.0011030526008377827	0.0018023814810751136	-0.0037968743320636986	-0.00502256765450389	-0.0028573788952728084	0.014624789011570622	-0.0059167813230997235	-0.009413535082444864	0.0037872648536051777	0.01121796297083634	-0.00835874062399889	0.005824757011856703	-0.0041987499696814964	-0.013603955475719968	0.005308581671992793	0.0022061243613100256	-0.009822698589803856	-0.0018510722169497672	-0.007468269631557925	-0.002544012516680035	-0.010497817001241503	0.011521201488176164	0.001440742492595813	0.008010956069926032	-0.001200963452731088	0.00842950879108344	-0.007221995671733841	0.0048289605646685664	-8.417452150574787e-05	-0.0013118759484708484	-0.00014882569080812476	0.004045511834905474	-0.006375175791818182	-0.00985717674750071	0.005403956239429665	-0.012174786204336553	-0.001986507267278126	0.020073268276335127	-0.0012300473784391216	-0.0036783254876817193	0.0007568673925080657	0.012610042885486304	0.0015619350255580546	-0.002965464327504812	-0.0019869220379090486	0.0038584022641347812	0.010554154129862476	-0.00034447780060088	0.013337584724997218	-0.0007861502082874553	-0.004372695392721649	-0.002612039831109577	0.0001987803480774677	0.0013308657008904983	0.005408488135237406	0.00117619704127806	0.00636274744789177	-0.00042957356124764454	0.010319278218215861	-0.0037600396665221974	0.0002531812604732626	-0.0012205190582202854	-0.001372660196043843	0.0023199685451989857	-0.0028368709037049134	-0.005384046981220741	-0.005117467144908948	0.0011691657353499016	-0.0019919251933244826	-0.0009696060080952773	0.00033297041982991956	0.001705711173410512	0.00011494307828989737	-0.0016904532807197777	0.0006351156484647645	0.0008175654795897404	0.0037060810856513983	0.006108578512984799	-0.0057700610174423565	-0.001256567591512726	-0.004320684392234653	-0.00032050196088647716	-0.0007484835403472148	-0.003978074727848275	0.0028110527371393574	0.00213926939572062	0.0042449179363816345	-0.0022101264978804753	0.003003399292403843	-0.00307575996464333	-0.002801009014408904	0.0009678955532554982	-0.001728188272536577	-0.0005981743801298147	0.0017101611358800322	5.650464160981885e-05	-0.0003526254635098578	0.0	0.0	0.0	0.0	0.0	0.0	0.0	0.0	0.0	0.0	0.0	0.0	0.0	0.0	0.0	0.0	0.0	0.0	0.0	0.0	0.0	0.0	0.0	0.0	0.0	0.0	0.0	0.0	0.0	0.0	0.0	0.0	0.0	0.0	0.0	0.0	0.0	0.0	0.0	0.0	0.0	0.0	0.0	0.0	0.0	0.0	0.0	0.0	0.0	0.0	0.0	0.0	0.0	0.0	0.0	0.0	0.0	0.0	0.0	0.0	0.0	0.0	0.0	0.0	0.0	0.0	0.0	0.0	0.0	0.0	0.0	0.0	0.0	0.0	0.0	0.0	0.0	0.0	0.0	0.0	0.0	0.0	0.0	0.0	0.0	0.0	0.0	0.0	0.0	0.0	0.0	0.0	0.0	0.0	0.0	0.0	0.0	0.0	0.0	0.0	0.0	0.0	0.0	0.0	0.0	0.0	0.0	0.0	0.0
F-040620-N29-F5-16S	0.03578115009391562	0.07684895277116913	0.01485896781593889	0.055286992865560596	-0.059096005206656935	0.0048338005218882376	-0.030739256808740487	-0.04387005300015093	0.03982054028314928	0.010824592248627215	-0.06319058549731275	-0.02549646620969248	-0.014390467540258267	0.0084897275316625	-0.023748933961433752	-0.023376143540170924	0.01788877960344079	-0.04292557563384196	0.02043529960896617	-0.01181762198133053	-0.013046977038326678	0.012330273025369964	-0.017345439141744756	0.03774613574380392	0.001985821709233201	-0.026273253161929813	-0.0006138577856576585	-0.0054407994335742725	-0.00874904609877932	0.010297806392794227	0.00022126903515900186	0.03555294705835972	-0.0031610035315361154	-0.0030166294398044614	0.004926440589813757	0.003073389374587445	-0.008193499293757654	0.014570638683924018	-0.013086964756962029	0.009999880669749	0.012801661884482386	-0.024473120403493524	-0.012257520358411735	-0.0012445960095630836	0.002101647367818425	-0.008233025200616933	-0.0155455653455583	-0.0082916472528404	0.003515032413687996	0.01143248514906409	-0.005276463574111062	0.010181075107810238	-0.0005481273081234795	-0.001662887980228377	-0.00016880854797692864	0.0008036282577207619	-0.007020376787964223	0.012702235098363905	0.006520546400544002	0.006643645432796017	-0.0019818804864103422	0.004069360650816852	-0.0009112144602475117	-0.00019234663682986082	-0.005564836329887899	0.004793350780452197	0.006141561234119193	-0.003648003680695094	0.0075291147997627785	0.004129166063027576	0.002218791520348407	-0.0009567861134316135	0.005897614540686708	0.0016044384560529863	-0.0006615896985069582	-0.002296835237335712	-0.00037837964808175507	0.0019755065537794486	0.008174725912064447	0.007125918589606923	0.006982572930234916	-0.0028639177934836565	0.0014898179072414487	0.0015755835975332301	-0.0014330027308730546	0.0010769456924781952	-0.003233857366468252	-0.000664520027372587	-0.0009066781048922998	0.0004892517496820198	0.0007816758742267381	0.0004849826778401249	0.00046983243393282977	7.087194508218736e-05	0.004700400131560282	0.0025044563928292543	0.003917312009991474	0.0016415542294242224	0.00047670693698106974	0.0016747518650124468	-0.0028762866295234868	9.60742824069439e-05	-0.0021417894221289853	-0.001284524734785672	-0.0010510882080798688	0.0021165290841279705	0.0020133364640541654	-0.00024186997778277656	0.0008970799621092246	-0.0010522353234843373	0.0010117779718117868	-0.0006091576586294741	-0.0007213216328918837	0.00029317643253216994	0.0003382996204334228	0.0001503038492728322	0.0	0.0	0.0	0.0	0.0	0.0	0.0	0.0	0.0	0.0	0.0	0.0	0.0	0.0	0.0	0.0	0.0	0.0	0.0	0.0	0.0	0.0	0.0	0.0	0.0	0.0	0.0	0.0	0.0	0.0	0.0	0.0	0.0	0.0	0.0	0.0	0.0	0.0	0.0	0.0	0.0	0.0	0.0	0.0	0.0	0.0	0.0	0.0	0.0	0.0	0.0	0.0	0.0	0.0	0.0	0.0	0.0	0.0	0.0	0.0	0.0	0.0	0.0	0.0	0.0	0.0	0.0	0.0	0.0	0.0	0.0	0.0	0.0	0.0	0.0	0.0	0.0	0.0	0.0	0.0	0.0	0.0	0.0	0.0	0.0	0.0	0.0	0.0	0.0	0.0	0.0	0.0	0.0	0.0	0.0	0.0	0.0	0.0	0.0	0.0	0.0	0.0	0.0	0.0	0.0	0.0	0.0	0.0	0.0
F-040620-N29-M2-16S	0.0007061269233074791	0.006800401885383392	-0.03985659368010358	0.07080546847456917	-0.01856872698227337	0.015080481634352515	-0.05477036673724789	-0.021755399317926655	-0.00842491251822534	0.015283200799758345	0.010502732766073412	-0.00793379390134821	-0.016634607405634147	-0.017947368460022286	-0.005978611521523918	-0.014330152500505653	-0.059968707613795746	0.015493433856176542	-0.018554826704323023	0.012999136761593047	-0.030034454457148134	0.005359517150255923	-0.006667663677413818	-0.01736949241252037	-0.004907461423113985	-0.011719898896553217	0.009232834667369915	0.012829991312928937	0.013462252778039216	0.011581370404948952	0.012322587847842615	0.013684186614888703	0.0020099655390769327	-0.0010480304726297601	-0.0023759733412911676	-0.012764353117951271	-0.004676387746545356	0.011180804213324212	-0.011038363140335947	0.0010548639630498927	0.002424864370219288	-0.014298004224768695	-0.010661096005921706	-0.01390393037205007	0.008491731832854827	0.005979140412152894	0.006650262378192047	0.015609598379905715	0.00369525705330846	-0.013485415149602638	-0.0005893310130211369	0.00896460654280347	0.007977359414726833	-0.008952545061748241	-0.0032386450582175576	0.005322490315849388	-0.015908593785701575	-0.007781253738740427	-0.003077901587140904	-0.009323472270935485	-0.0023468279801156238	-0.003157943132279819	-0.01247317373450528	-0.0008499645626482637	-0.000871704851354274	0.0018470585841501442	0.006271430496179248	0.0026746543546576317	-0.00761406586534374	0.002724168427675881	0.0017173137429852719	0.004067829422605352	0.007843953708936337	-0.002786418675450676	-0.002254317696412896	0.003026570542040933	0.0003014609480984626	0.0033174417381352864	-0.0006617305361319342	0.0043360332740449755	0.002181235243345925	0.0024241447217860437	-0.001118817933374765	0.006493918928228465	0.01296385312333281	0.0037385011042145107	0.0050896791948515105	0.0019382191940679222	0.0023262841375380917	-0.005261815329543907	0.0013765067688461983	0.0027645843356040077	-0.0010949630959879962	-0.004615006021027207	-0.004575868003683538	-0.0008530695547256484	-0.004679563917125909	0.001333517402815482	-0.000112486519790937	-0.0010178260328507977	0.00027364984522014094	0.001458779225052346	-0.0027130114136298352	-0.0010520115782123851	0.004681929130462254	-0.0009556619500954894	0.0005343916554271411	-0.0017569686519033907	-0.0026477093013420566	-0.0009504362965904402	-0.0006464099430607854	-0.002080139815440027	0.0019288220089294455	-0.0015253961517840788	-0.0004064357002620518	-0.0003033867526515583	0.0	0.0	0.0	0.0	0.0	0.0	0.0	0.0	0.0	0.0	0.0	0.0	0.0	0.0	0.0	0.0	0.0	0.0	0.0	0.0	0.0	0.0	0.0	0.0	0.0	0.0	0.0	0.0	0.0	0.0	0.0	0.0	0.0	0.0	0.0	0.0	0.0	0.0	0.0	0.0	0.0	0.0	0.0	0.0	0.0	0.0	0.0	0.0	0.0	0.0	0.0	0.0	0.0	0.0	0.0	0.0	0.0	0.0	0.0	0.0	0.0	0.0	0.0	0.0	0.0	0.0	0.0	0.0	0.0	0.0	0.0	0.0	0.0	0.0	0.0	0.0	0.0	0.0	0.0	0.0	0.0	0.0	0.0	0.0	0.0	0.0	0.0	0.0	0.0	0.0	0.0	0.0	0.0	0.0	0.0	0.0	0.0	0.0	0.0	0.0	0.0	0.0	0.0	0.0	0.0	0.0	0.0	0.0	0.0
F-040620-N30-F9-16S	0.01714242470909273	0.07401838874339069	-0.05387361348015551	0.07668326173644076	0.022884084284464264	-0.03827862280305244	-0.025474470420394867	-0.020318885679196975	0.008001122732570651	-0.04541208482776118	-0.10918864320805526	0.016449059743452038	0.024381067627296155	-0.025083069761076042	0.007239347327623003	-0.027418693938451005	0.0038405163981061518	-0.0030920152521531335	0.03010268149851882	-0.01856746257516695	0.02671864708353154	0.012612888575085295	0.026807539339519515	-0.018465057714048227	0.005121367955485702	-0.00952521865550097	-0.0024005884983183973	-0.0018088481707892316	0.025990622558644816	-0.019257017277841813	-0.013827332224932171	0.012366880060752535	0.000721746692589609	0.008060035439283832	0.00484703922046271	-0.008663046757457207	-0.03249446372472666	0.012253767365983392	-0.005635652946017787	-0.009602885596311653	-0.019368876375954257	0.0024836997456564648	0.015066338067876052	-0.015366926501379148	0.0016695104679153613	0.006016842873166406	-0.010701803330148195	-0.0023297923727312385	0.016768365649926887	-0.003057410780744986	0.003689545891624026	0.0010827602805762815	0.0024862987056936173	-0.00731055839592827	-2.165684505201714e-05	0.008156263845864608	0.001751852432267921	0.006669961987864725	0.000576850939198887	0.00702570989841766	0.003045392155734353	-0.0110259842401798	-0.0019488277333143322	0.0010882966823481828	-0.011318870247291168	-0.0013003992963058352	-0.0015760812769437884	-0.0007386340697419525	-0.003250812926811207	0.005175046124164914	-0.008692718183159696	0.004556603587804795	-0.007399547540580198	0.0011328026353541111	-0.0006271414212339986	0.0008681739607025202	-0.0026683841946680007	-0.004411650187273545	-0.0028140751425381125	-0.00025298449097334666	-0.0012174904575555062	0.002466259820155674	0.0034667566932116006	-0.00012212783891841418	0.001639690268973374	-0.003038288829834697	0.000703682358313219	-0.0021885259640718117	0.0016000437353382523	-0.004177095724729426	5.672316475338289e-05	-0.00029616410293108235	0.0004053966399035901	0.0011525149603609256	0.0024967742318521813	-7.020282229678526e-05	0.00010978582891270953	0.0026941969944715254	0.0007395544630313374	-0.00020033796425366506	0.0015661501524689174	0.0012382556416819217	0.0012719126294361439	-0.001656670028191011	-0.0008493580209412335	-0.002892401622846995	-0.00042475865506170216	0.0002517369427714005	-0.000328399388331108	0.0007967270540799606	-0.0007169886228723056	-0.001426440541234602	4.378235462651616e-05	-0.0003941683787109399	-0.0002204018226475315	0.0002590004768028708	0.0	0.0	0.0	0.0	0.0	0.0	0.0	0.0	0.0	0.0	0.0	0.0	0.0	0.0	0.0	0.0	0.0	0.0	0.0	0.0	0.0	0.0	0.0	0.0	0.0	0.0	0.0	0.0	0.0	0.0	0.0	0.0	0.0	0.0	0.0	0.0	0.0	0.0	0.0	0.0	0.0	0.0	0.0	0.0	0.0	0.0	0.0	0.0	0.0	0.0	0.0	0.0	0.0	0.0	0.0	0.0	0.0	0.0	0.0	0.0	0.0	0.0	0.0	0.0	0.0	0.0	0.0	0.0	0.0	0.0	0.0	0.0	0.0	0.0	0.0	0.0	0.0	0.0	0.0	0.0	0.0	0.0	0.0	0.0	0.0	0.0	0.0	0.0	0.0	0.0	0.0	0.0	0.0	0.0	0.0	0.0	0.0	0.0	0.0	0.0	0.0	0.0	0.0	0.0	0.0	0.0	0.0	0.0	0.0
F-040620-N30-M10-16S	0.013238852477323752	-0.014004655983540957	-0.06466010547745264	0.07075962535000042	0.05300462807826779	-0.02252311567298472	-0.038480903981640675	-0.015966470832160077	0.02433141941676671	-0.003977310925433191	0.024840094970306606	0.015131227016322921	-0.026047761403137748	-0.026670676033691675	0.026096444433137345	-0.014340402464917506	-0.022259832283193684	-0.0019239776215007709	-0.013019338308649979	0.027107360558475808	-0.04126874081186453	-0.014933012066529493	-0.002988132532539762	-0.003205837106548598	0.011020510069206782	-0.005407762010141621	-0.012398569547326547	-0.0025092439593595002	-0.020162849614547618	0.01375739897517046	0.018674993287471495	-0.010697286088103504	0.000766493885039234	-0.02471235118064531	0.020649005634426693	-0.025279825339084613	-0.0021760927864412434	-0.00567174311457274	0.014339080986996385	0.016681417727361203	0.008056663743050889	0.011760411777623542	-0.007573055195180512	0.02155525333197103	0.006365110259566215	0.005836619320617329	-0.007905353759708434	0.006276393902203494	0.01748154254386154	-0.009190779817336452	0.005085992773541255	-0.013954159829540971	-0.00010279352152729634	-0.01710281237031887	-0.013253144641104539	0.010296717662739237	0.01446155327110818	-0.013748716133699967	0.0010812498302193196	0.010589691219002625	-0.006688882569125253	-0.00739897810613833	-0.002858178345912753	-0.0010743837107577876	0.0041517722210676926	0.002527518745469164	-0.0008518978151171	0.008756122270372915	-0.0069156760783167836	0.003537915670530648	-0.005284526892029184	-0.004436775666261543	-0.0032128698843814857	-0.0011709514202514703	-0.0031171637770354937	-0.001061870258261523	-0.003341663112160607	0.0008078157502965027	0.005309323932780789	0.005508803292950941	0.0009408178860953655	-0.004545001515230111	-0.001533056354524934	0.0009950106613905918	0.0036364789574150633	-0.004210719029627988	0.006628486629456135	-0.003841538291808374	0.002622605024541146	0.0008171979533009373	-0.008188535965651294	-0.0009087765341242818	-0.0029156215106535713	-0.0028384155337077364	-0.002431198667463225	-0.004709814317722766	-0.0007455138245800273	-0.0012526709658577358	-0.0003629006795707561	-0.0011258779954519333	-0.0030646863164038884	0.003084452649723579	-5.717174166942367e-05	-0.0008997714791832387	-0.0016546882695242507	-0.0008192960353621804	-0.001313412993507809	0.0021832668344768298	0.001611109774007464	0.0022965433250066595	0.0008315985009571273	-0.0007499342673743189	-0.0005687983315615733	-0.00022006865433356042	-8.428403474695665e-05	0.0011029084002002365	0.0	0.0	0.0	0.0	0.0	0.0	0.0	0.0	0.0	0.0	0.0	0.0	0.0	0.0	0.0	0.0	0.0	0.0	0.0	0.0	0.0	0.0	0.0	0.0	0.0	0.0	0.0	0.0	0.0	0.0	0.0	0.0	0.0	0.0	0.0	0.0	0.0	0.0	0.0	0.0	0.0	0.0	0.0	0.0	0.0	0.0	0.0	0.0	0.0	0.0	0.0	0.0	0.0	0.0	0.0	0.0	0.0	0.0	0.0	0.0	0.0	0.0	0.0	0.0	0.0	0.0	0.0	0.0	0.0	0.0	0.0	0.0	0.0	0.0	0.0	0.0	0.0	0.0	0.0	0.0	0.0	0.0	0.0	0.0	0.0	0.0	0.0	0.0	0.0	0.0	0.0	0.0	0.0	0.0	0.0	0.0	0.0	0.0	0.0	0.0	0.0	0.0	0.0	0.0	0.0	0.0	0.0	0.0	0.0
F-041020-N32-F7-16S	0.029003006266377838	-0.021028829696196752	-0.019286613351655126	0.04886448706784273	0.00780677122182843	-0.0127049765853082	0.019296869559514877	-0.002831728618578943	-0.007313325777506259	-0.006017397426387014	-0.008556219220690088	-0.03629865053201824	0.0051784090816557595	0.020287792467595336	-0.0036661254814196794	0.008341741182504624	0.00844594747117956	0.012296093971170026	0.011192293110825377	0.004590503640619226	0.0024834703461617536	0.00758898578143025	0.01077306169414466	0.008715671892128213	0.0022271833622886	-0.0046386561801524005	0.0077278783862578535	-0.02370105103379427	-0.003377415974058661	0.0012385307530592153	0.020420803696037434	0.001461530044480075	0.003932688339830057	0.012692440910194114	0.012136581102239889	0.005380933657628221	0.008816535158260379	-0.001701351724786832	0.0006436032970876185	-0.02078332801413427	0.0064031132665098725	-0.008336202819815158	0.0009448914341216777	-0.00925747969546072	-0.006386956850600141	0.00018584266002830854	-0.0002690240673504115	-0.002040715965590284	-0.014919977372376218	-0.005529113266166982	-0.0127274259861065	0.009368246684579874	0.00116556733566533	-0.003339574766769032	-0.005064446746572666	-0.008927145878349883	0.01084458133029309	0.01178871997374293	-0.0049008189515100525	0.017080672054302318	-0.003073441914397256	-0.005018212066470047	0.002934990271608738	0.0006371254186916916	0.007369832862813749	0.0007604874672087981	-0.007315069759312213	-0.002027511922222618	-0.005290971463708027	0.0022969254614315935	0.009947249837749594	0.007810972185175105	-0.004036821442713276	-0.0008514087474884884	-0.008541276770623022	-0.0075061384331045556	0.0033691082645145973	-0.003713111451536108	-0.0070986362657337	0.009674697450848226	-0.009134224490480514	0.0007121035982985594	-0.002881769847940114	-0.00028374124990865503	0.006063053970537632	0.00771419031648228	0.008175943920324039	0.006328085599532456	-0.0017384304644925059	-0.008140435939961301	-0.005568550862589098	0.00112985908546684	-0.0019595657062131235	0.002593883148459082	-0.0005544789716752544	0.00068465685908135	0.003780347936805463	-0.00044073551614041235	-0.001913765621793769	0.0024961194246490882	-0.0027094725362385623	0.0012840387997799022	-0.006609592526252713	0.00105807718744534	-0.004234768874891266	-0.002912701254729506	0.002919344644993293	-0.00030855069493267574	0.0017149491229546932	-0.0025813261400566352	0.0014699006906819928	-0.0038385508815891377	-9.992085676549596e-05	0.0005959303444770705	-0.0011408808670984108	0.0005425747754975351	0.0	0.0	0.0	0.0	0.0	0.0	0.0	0.0	0.0	0.0	0.0	0.0	0.0	0.0	0.0	0.0	0.0	0.0	0.0	0.0	0.0	0.0	0.0	0.0	0.0	0.0	0.0	0.0	0.0	0.0	0.0	0.0	0.0	0.0	0.0	0.0	0.0	0.0	0.0	0.0	0.0	0.0	0.0	0.0	0.0	0.0	0.0	0.0	0.0	0.0	0.0	0.0	0.0	0.0	0.0	0.0	0.0	0.0	0.0	0.0	0.0	0.0	0.0	0.0	0.0	0.0	0.0	0.0	0.0	0.0	0.0	0.0	0.0	0.0	0.0	0.0	0.0	0.0	0.0	0.0	0.0	0.0	0.0	0.0	0.0	0.0	0.0	0.0	0.0	0.0	0.0	0.0	0.0	0.0	0.0	0.0	0.0	0.0	0.0	0.0	0.0	0.0	0.0	0.0	0.0	0.0	0.0	0.0	0.0
F-041020-N32-M8-16S	0.00976997631229081	0.06471248419119535	-0.04597330586255131	0.056465708972712775	0.011178148203038668	-0.021632961035762635	-0.06209400722572188	-0.010437766916082732	0.012003508937986586	-0.024605213361118216	0.009322704381434826	0.0202740121122507	0.01397685153087731	-0.012970808237357523	-0.0009290815574664711	0.012481401797828046	0.0015089916512832106	0.0016502570044634225	-0.0024854773871387653	-0.006203697585217666	0.0051129670958261104	-0.008440192143946526	-0.0016147124612612771	-0.006583849126533692	-0.04117472434930926	-0.022142400926518507	0.011771230963870996	-0.01491316657618812	-0.005226922587329768	-0.0023448541016554605	-0.007842554340070394	0.001367943860803532	-0.020605904172389396	0.03197039467670959	-0.005402834038516963	0.008685604488668983	0.028471667709785407	0.007610911717092208	-0.008178875621307582	0.015285975814143043	-0.008685739454300996	0.006194450469371928	-0.0011384752284857508	0.0032210470551944205	-0.0161239180944471	-0.0037254016817337625	-0.008795555357071189	-0.0031712286537553896	-0.0007641809084047816	0.002394913858301858	-0.0029261875275459117	-0.006244480505142609	0.006074261300629459	0.00917190606794238	0.00026377127417502735	-0.007870674091235671	0.0038169079854553025	-0.011506555059994674	-0.0034525247873340016	-0.01339096573204427	-0.0036107960489778004	-0.0012454511038352983	0.013951972488574101	0.0014261611833063803	0.003725976417454809	-0.011241578890090583	0.0021870884668341345	0.0057658956535945145	-0.0026982541540505407	-0.007361157034673445	-0.005973930441127173	-0.008023160232833943	0.008852551239970554	0.00732502275152171	0.0080111713825005	-0.005524342878014745	-0.0066537847581190504	0.001508593345050942	-0.005490868328240519	0.007992156752712308	-0.0006902253834798503	-0.007004283543369206	0.001963801586166001	-0.0021339271846459807	0.004515308252212466	0.006160393753082245	0.005289476845344535	0.004643135481939791	-0.008247156809401837	0.001869851571780474	0.004696464401971777	0.0008894899964553133	-0.0028625332279812775	-0.0012869479179361358	0.004173333100487459	0.0011305835232901728	0.0014470280138656575	-0.000493006341394414	0.0009362575042470726	-0.00018827533933578498	-0.0007636358382256714	0.0009126256550884838	-0.0025100535111516227	-0.003624284398067166	-0.001399837685103812	-0.002264388329326826	-0.001848049100953289	-0.00012629543970263504	0.0013871030139011276	-0.0012873834847442322	0.0009030944481378283	-0.0008544304322336507	-0.0030349096763778636	0.0022417159491213297	-0.0010818639292159752	-0.0004611182971365131	0.0	0.0	0.0	0.0	0.0	0.0	0.0	0.0	0.0	0.0	0.0	0.0	0.0	0.0	0.0	0.0	0.0	0.0	0.0	0.0	0.0	0.0	0.0	0.0	0.0	0.0	0.0	0.0	0.0	0.0	0.0	0.0	0.0	0.0	0.0	0.0	0.0	0.0	0.0	0.0	0.0	0.0	0.0	0.0	0.0	0.0	0.0	0.0	0.0	0.0	0.0	0.0	0.0	0.0	0.0	0.0	0.0	0.0	0.0	0.0	0.0	0.0	0.0	0.0	0.0	0.0	0.0	0.0	0.0	0.0	0.0	0.0	0.0	0.0	0.0	0.0	0.0	0.0	0.0	0.0	0.0	0.0	0.0	0.0	0.0	0.0	0.0	0.0	0.0	0.0	0.0	0.0	0.0	0.0	0.0	0.0	0.0	0.0	0.0	0.0	0.0	0.0	0.0	0.0	0.0	0.0	0.0	0.0	0.0
F-041020-N33-F1-16S	0.018888925277255945	-0.05568160809726277	-0.0818566926380041	0.06557813204741589	0.05576178958573705	-0.006921370172339601	-0.029868371301528925	-0.0029371859443895914	0.020116059271267882	-0.000985566297712489	0.004416823102287963	-0.014816188074345532	-0.006615002460440611	0.0028893903733206443	-0.0037822842277014557	-0.002971683719295438	-0.015808027610594064	-0.017237882561024206	-0.011050860423409943	-0.0018598532411596867	-0.02758092470264775	0.013315327189887226	-0.010895232519527396	-0.01067653532183948	-0.013818451901192812	-0.0019004708241303853	0.015225493167183019	-2.8707762139349167e-05	-0.00904064137699367	0.00637061416579841	0.004723306198117233	-0.004413153052407465	-0.01826406471600439	0.004518692242754363	0.0005883606914536727	-0.005998231682348673	-0.014831272181436322	-0.014660604805017451	-0.001237437149160663	-0.006456932174623521	-0.0002927242972959818	0.006679826560909319	0.003235458447932956	-0.00015705413997025718	0.019273586492793	0.0036002750682759092	-0.0030615283249444875	0.0169214555028019	-0.004004343677484049	-0.00821243892032392	-0.003983349385544789	0.012697450481409156	0.016780232034556336	-0.012427663578515285	-0.0037808874950210026	-0.0001310613295188246	-0.0050255366063283015	0.009965742626425448	0.0009721716339805564	0.0029609944713986673	-0.014982975284914303	-0.009986351364687937	0.005340819699581705	-0.0017505196082169294	0.0034970691469656035	-0.0028602053438370775	0.015669737180343785	-0.0038362729657019034	0.004627060168991904	0.0023092494043702146	0.006710795820940046	-0.007935162387773094	0.0006538485992824697	-0.004735347907041751	0.00039371508086131465	-0.0009265276289445529	0.003409581589569104	0.004522236288938184	-0.0042821031106622205	-0.006086553561177459	0.0025875963017472393	0.00455649770799788	-0.007590649115834312	-0.010518247626289154	0.0009563769033085292	-0.0014683271510104172	0.005626216394742617	-0.0041473223223174	-0.0020087937668043726	-0.002088144585975537	-0.0009356372601540606	-0.0017379943137547735	0.0015460314162002396	-0.005289894435649671	-0.002259386672444821	0.0029613973284496847	-0.0027259668346355887	0.0012851425699146606	-0.00430982137742204	-0.0002860288096027256	0.0036552219748189185	0.001453259604393465	0.0019418406528655533	-0.0006603387934890168	0.0004986160600784847	0.0008550349750845491	-0.0014373382029018846	-0.0002942215247356326	0.0019432147980631624	0.0006653917092109831	0.0012883070560523022	-0.0011649915298918916	-0.001450896185274794	-0.00016310390756517687	-0.001384559854195645	0.0009807970743032828	0.0	0.0	0.0	0.0	0.0	0.0	0.0	0.0	0.0	0.0	0.0	0.0	0.0	0.0	0.0	0.0	0.0	0.0	0.0	0.0	0.0	0.0	0.0	0.0	0.0	0.0	0.0	0.0	0.0	0.0	0.0	0.0	0.0	0.0	0.0	0.0	0.0	0.0	0.0	0.0	0.0	0.0	0.0	0.0	0.0	0.0	0.0	0.0	0.0	0.0	0.0	0.0	0.0	0.0	0.0	0.0	0.0	0.0	0.0	0.0	0.0	0.0	0.0	0.0	0.0	0.0	0.0	0.0	0.0	0.0	0.0	0.0	0.0	0.0	0.0	0.0	0.0	0.0	0.0	0.0	0.0	0.0	0.0	0.0	0.0	0.0	0.0	0.0	0.0	0.0	0.0	0.0	0.0	0.0	0.0	0.0	0.0	0.0	0.0	0.0	0.0	0.0	0.0	0.0	0.0	0.0	0.0	0.0	0.0
F-041020-N33-F3-16S	0.017719081804804238	-0.03845307059885173	-0.060826417606135545	0.03389764310972289	0.012304953584163645	-0.0178831907827484	-0.007594267294810979	-0.016525978240736407	0.0037173708985443516	0.011624885633582166	0.032103522545628704	-0.010636907722789286	-0.009786680387439132	0.003179505282034444	0.0021542894672502795	-0.005591484633322937	0.0005927799504460086	0.0018175974450874805	-0.0023071547330987562	0.011729077794359385	-0.00013546483178963965	-0.006687557028321706	-0.01647001186795553	0.013575266207222552	0.009777283461443246	0.010635731027285454	-0.0008600647318778425	0.017167628968907497	-0.0003377102938371177	0.011059094745573504	0.004557495316778465	0.0005353484105767623	0.008077102563204559	0.00040478515384974973	-0.004910259027106918	-0.010304200253411833	-0.0014686570288924307	0.0023283604749499134	-0.010507333701451547	-0.0032696740972028146	0.0022648979742783304	0.0012376469848252383	0.0013296570474349578	-0.002349295606365366	0.0008302066598834748	-0.006099482698211735	-0.0033670869916449324	-0.009364796085262864	0.0018327396370904814	0.006739339078159725	-0.0046300673601416395	0.004332702059516713	0.016364626843401606	0.0067915594609245615	0.004035304489603943	-0.0019390468730392772	-0.008248261768314459	-0.005809313727710194	-0.012264174793778027	0.0011588273218983078	-0.003401585111434559	-0.008841524610939394	0.0004543519630979201	-0.0020787822652884036	-0.001885225901556627	-0.003980362745012469	0.00020292200065193298	0.005648322109947082	-0.0013031630544914836	0.008198543032448893	0.005698865233980175	-0.0009139224076241601	0.0034595526529171035	0.0009783783250096843	-0.004846837391698946	0.00014345118697550778	0.002167923232917008	-0.005386511134009944	-0.007003551387767878	0.008072261421190349	0.0035421526608402226	-0.005166184011262629	0.00316257891280125	-0.007616408249700007	-0.0006193016611570336	-0.003769385014819687	-0.009336161361582144	0.0011792691470610109	0.0014130755787750734	-0.0021095063525444872	0.0022857231208238595	-0.005593724107606195	-0.0005319382624294377	0.008339393756472132	0.006283109305887401	-0.005296787883747889	0.010401015848324575	-0.0018171026330414488	0.0017818577916044111	-0.004320049778632337	-0.0026689876962041822	-0.0011454840068804506	-0.003072649111909627	-0.0032536953409221746	0.00014302301149915386	0.0006661270596266851	-0.002981492227208962	0.002776039671254949	-0.0024433938348607073	0.0029333023175866224	-0.002320419995614924	0.0014672628996005798	-0.0009692997055779785	-0.0002408379326341211	0.0013015439234379492	0.0013724544899702295	0.0	0.0	0.0	0.0	0.0	0.0	0.0	0.0	0.0	0.0	0.0	0.0	0.0	0.0	0.0	0.0	0.0	0.0	0.0	0.0	0.0	0.0	0.0	0.0	0.0	0.0	0.0	0.0	0.0	0.0	0.0	0.0	0.0	0.0	0.0	0.0	0.0	0.0	0.0	0.0	0.0	0.0	0.0	0.0	0.0	0.0	0.0	0.0	0.0	0.0	0.0	0.0	0.0	0.0	0.0	0.0	0.0	0.0	0.0	0.0	0.0	0.0	0.0	0.0	0.0	0.0	0.0	0.0	0.0	0.0	0.0	0.0	0.0	0.0	0.0	0.0	0.0	0.0	0.0	0.0	0.0	0.0	0.0	0.0	0.0	0.0	0.0	0.0	0.0	0.0	0.0	0.0	0.0	0.0	0.0	0.0	0.0	0.0	0.0	0.0	0.0	0.0	0.0	0.0	0.0	0.0	0.0	0.0	0.0
F-041020-N33-F5-16S	0.028280691513988987	-0.05203949996426711	-0.0416220437250346	0.05989106371039466	0.02564592567974831	-0.00582183530239645	-0.013411745085608183	-0.012848091680131237	0.020450689209324795	0.013256826669776262	0.00030923507642295574	-0.012099365205379324	-0.0003398804640565871	0.00477535539245023	-0.005827957375728785	0.015288899941958574	0.00612710733146622	-0.004975159585741637	0.0043871754629883665	-0.009133982494916338	-0.014939248968469777	0.0028809497764463567	-0.014547031453852584	-0.010048627359554417	-0.008948630817125661	-0.005476445331759653	-0.012290987933459065	-0.015437734327929954	0.009513256976457116	-0.002708433754017905	-0.0021985726035543694	0.00750290426156125	-0.011488471061547073	0.010111215679448412	-0.010247651245667793	-0.009299374113600453	-0.025267279934586048	0.007812716793101963	-0.007800787584829124	-0.004973428975559225	0.014673255920914988	0.014094501233720684	-0.002478119438414069	-0.01077255035289399	-0.0018400518776131465	-0.007643550245950312	-0.0026173155271744454	0.001876312880542821	0.006388850917672845	0.005081383986973626	-0.002440995518474729	-0.008252420289910276	-0.015357449513174649	-0.0014118122879919358	0.0001887462813943597	0.005610655103049101	0.011924344747273856	0.010332374565789018	-0.007993074114356674	-0.0017897988966640555	-0.004017018476704468	-0.0021573487627135125	-0.01831357042537166	-0.0064459108899114085	0.007376786540680049	-0.0009298079109383489	-0.0013601125339039112	-0.0020119246634943927	0.007329754342256719	0.0009151497506816527	-0.003793095487464588	-0.002011134698716996	0.0018157503191945613	0.0003435956474604695	0.004335805240854284	-0.003455707328895421	-0.0020644190042904322	-0.002709841671468825	0.005791709700539404	-0.00040586617420639595	0.00543393980953993	-0.0011730598550074834	0.012220686649211372	-0.0009728968870513284	-0.006158318951252869	0.0018828257578590957	0.00548058752246562	-0.0019489665255424935	-0.0036123757618762085	0.001167988629724449	0.00409089242044433	0.0028333917634192057	0.005589422402222975	0.00038921594978382846	0.0056687862247179165	0.000457484635011418	0.001208614246495414	0.0004163935957908699	0.00014280082865649444	0.005138358843167655	-0.005053649884183057	0.0030245397454090363	0.003102340090005907	0.004109597367574057	-0.0006707199901863086	0.0009734090648400877	-4.3874680714881314e-05	-0.0016809710011307117	0.0026287474517215363	0.0008064419851889357	-0.0017321297903490013	0.00363042498839074	0.0006612379398275226	-0.0022630815033054747	0.0009585960245029213	-0.0011468399276032036	0.0	0.0	0.0	0.0	0.0	0.0	0.0	0.0	0.0	0.0	0.0	0.0	0.0	0.0	0.0	0.0	0.0	0.0	0.0	0.0	0.0	0.0	0.0	0.0	0.0	0.0	0.0	0.0	0.0	0.0	0.0	0.0	0.0	0.0	0.0	0.0	0.0	0.0	0.0	0.0	0.0	0.0	0.0	0.0	0.0	0.0	0.0	0.0	0.0	0.0	0.0	0.0	0.0	0.0	0.0	0.0	0.0	0.0	0.0	0.0	0.0	0.0	0.0	0.0	0.0	0.0	0.0	0.0	0.0	0.0	0.0	0.0	0.0	0.0	0.0	0.0	0.0	0.0	0.0	0.0	0.0	0.0	0.0	0.0	0.0	0.0	0.0	0.0	0.0	0.0	0.0	0.0	0.0	0.0	0.0	0.0	0.0	0.0	0.0	0.0	0.0	0.0	0.0	0.0	0.0	0.0	0.0	0.0	0.0
F-041020-N33-M2-16S	0.024642255784554274	0.014987748110257073	-0.06000691597206983	0.07303277086060352	0.02256500981918497	-0.02280404539692419	-0.04412136449133366	-0.008236286272513656	0.026410319501413863	0.002295114857870081	0.006225565667083084	-0.004053280845372655	-0.01606606164318717	-0.01226349178696122	0.005279597907111906	-0.016690216868482707	-0.014383852678058326	-0.013304743421464253	0.019274771785601986	-0.02293288288571824	-0.007916645603947859	0.011488553171707492	0.023074537639525154	-0.019379116220204055	-0.026311296427648793	0.005576607058679712	-0.007214658895310329	-0.03248877775983714	-0.007659348601869509	0.010714282391320749	-0.014418232436363882	-0.012160584616405472	0.005158640609803665	0.00669899705878443	0.023491147547567395	-0.004813764626155739	-0.004139316530076926	0.010581060809221126	0.0057071317051794876	0.00181800007576753	-0.02113790955900779	-0.005479389123292897	-0.007505537128170256	0.0009132477848372602	0.0030495038320410423	-0.0063771783006115025	0.00029327273487312814	-0.004375621660131598	-0.012624740455379783	0.002737160188628138	-0.0018918092057464988	-0.000588937458596528	0.00552098281184223	0.0011834582783623797	-0.012837970962118734	-0.006781323715075169	-0.008111534138303463	0.009391446960139917	0.010686223871487948	-0.00019783426262521054	0.0054368972673095525	0.00423669787151904	0.010337894087956634	0.006553289253382023	0.0036362379805388507	0.009908482186118362	0.005783006322926731	0.011186690258220342	-0.007157354050900929	-0.00555714550460945	-0.006566575085487715	0.0015077718772761465	-0.009986699776921015	0.002783330602953482	-0.0013184443520298603	-0.003223880050847927	0.006995483118759691	-0.0012891384967412595	-0.014201570605184647	0.0006894427601235083	0.004016473397020617	0.0076453632377111395	-0.00944241819620477	-0.0040595253605015995	-0.002813780641628175	0.003964368103747438	-0.00692617231706073	0.00376937660659187	0.0002589620090627253	0.003251548763345648	0.0018848823175571501	-0.0014814452641218469	0.004961643478038492	0.004571945912609474	0.00032479530280849633	0.0066559829069900425	0.006239006025940065	0.0018817708515235854	0.00027822884765222515	-0.002495011978208432	4.929974658262642e-05	0.00017646607665953542	0.004543230446300327	0.002774395453352211	0.0021127069492642013	0.002627333683568438	-0.0003905422005664096	0.0017097012111364984	-0.0011976434361196614	0.0005865308324200341	-0.0008426985887423366	-0.0004965738001631894	0.003302507322401791	-0.00045063276540514515	-0.0011606916291029585	-0.0012572839896419026	0.0	0.0	0.0	0.0	0.0	0.0	0.0	0.0	0.0	0.0	0.0	0.0	0.0	0.0	0.0	0.0	0.0	0.0	0.0	0.0	0.0	0.0	0.0	0.0	0.0	0.0	0.0	0.0	0.0	0.0	0.0	0.0	0.0	0.0	0.0	0.0	0.0	0.0	0.0	0.0	0.0	0.0	0.0	0.0	0.0	0.0	0.0	0.0	0.0	0.0	0.0	0.0	0.0	0.0	0.0	0.0	0.0	0.0	0.0	0.0	0.0	0.0	0.0	0.0	0.0	0.0	0.0	0.0	0.0	0.0	0.0	0.0	0.0	0.0	0.0	0.0	0.0	0.0	0.0	0.0	0.0	0.0	0.0	0.0	0.0	0.0	0.0	0.0	0.0	0.0	0.0	0.0	0.0	0.0	0.0	0.0	0.0	0.0	0.0	0.0	0.0	0.0	0.0	0.0	0.0	0.0	0.0	0.0	0.0
F-041020-N33-M6-16S	0.027579622403466907	-0.011770679676577132	-0.04510600559613752	0.05375987943356611	-0.002547263710581377	0.001108787196446996	-0.027531055795065037	-0.020414002142808956	-0.003108690831962056	0.003705904980889449	0.001005431137370043	-0.02535466345481491	-0.01688415753743965	-0.0017392180876316908	-0.006422374483823437	-0.024662879253786272	-0.0031877963748361713	0.009639872743810063	-0.007174065711141631	-0.016983628566254634	-0.014848317082325403	0.015876221974403668	-0.016023582628340003	-0.00243619680190797	-0.00036534567888907434	0.002569866196509897	-0.00449125825575495	-0.0019669666182858506	0.009547148782700314	0.003960079266491133	-0.01551674171254311	0.002214573900645953	0.01633430676005025	0.004146968809640748	-0.01205176622974139	-0.002606146408854092	-0.0026771240522103674	-0.005325904889443451	-0.016218842169829436	0.001879276186282944	-0.0021534042327079456	-0.010368776102507788	0.005288356270229657	0.004551929696810413	-0.015746693892277983	0.011588434772516667	0.002898488232757511	0.007151585374366137	-0.011790964053697419	0.0003401517060949288	-0.0027919661415296646	0.0027258103408884953	0.0053707312320972755	0.003234585057324637	-0.00791759851329528	-0.010731414384202432	0.012586391233409154	0.005358999611650453	0.006949497261138263	-0.011211527526443481	-0.007754071192173923	-0.0032169859398688194	-0.0027362063043938826	0.00876587675415226	-0.0018484614363303844	-0.0002901622502937047	-0.015559224231835546	-0.008003958632977575	0.00770851542021232	-0.002747942810219877	0.0019329492869748217	-0.002128193330501303	-0.0015551100348617398	-3.652863279307769e-05	0.003331296939527638	0.00041676250353004724	-0.004114763329646958	0.002977691129634553	0.0024449344218179523	-0.0034125005286491776	-0.0003328690695685264	0.0005019716008506444	0.005839552762909413	0.006484110294062048	-0.002914225830295838	0.00812644290923992	0.0004150408689273117	-0.0026456968538411114	-0.0014639067819845314	0.00371624697097612	0.00036432182372458195	0.0021010912843477743	-0.005349224211537921	0.0012644801730861078	0.0005911192015278661	-0.0014716520377876343	0.008185442663401167	-0.006860887630072964	-0.0007786302716121413	-0.009357741694598142	-0.0015954658808957948	0.0010502989434409608	0.000585825993128463	0.003224899639716405	0.0012007188334112145	-0.00261020671157986	0.0008330405430861478	0.00037401786360337954	0.0028745296716715025	0.002695280692022661	-0.00010315407449296501	-0.0005914450608183427	-0.0012865660673991122	-0.00025572353656768294	-0.00026855008016592045	0.0007065753116519753	0.0	0.0	0.0	0.0	0.0	0.0	0.0	0.0	0.0	0.0	0.0	0.0	0.0	0.0	0.0	0.0	0.0	0.0	0.0	0.0	0.0	0.0	0.0	0.0	0.0	0.0	0.0	0.0	0.0	0.0	0.0	0.0	0.0	0.0	0.0	0.0	0.0	0.0	0.0	0.0	0.0	0.0	0.0	0.0	0.0	0.0	0.0	0.0	0.0	0.0	0.0	0.0	0.0	0.0	0.0	0.0	0.0	0.0	0.0	0.0	0.0	0.0	0.0	0.0	0.0	0.0	0.0	0.0	0.0	0.0	0.0	0.0	0.0	0.0	0.0	0.0	0.0	0.0	0.0	0.0	0.0	0.0	0.0	0.0	0.0	0.0	0.0	0.0	0.0	0.0	0.0	0.0	0.0	0.0	0.0	0.0	0.0	0.0	0.0	0.0	0.0	0.0	0.0	0.0	0.0	0.0	0.0	0.0	0.0
F-041020-N34-F9-16S	0.018997545327491937	-0.0328015034951555	-0.04834083253871358	0.051363969356549764	0.020829325511682987	-0.027610156836097497	-0.002693591244338368	-0.019231295963652955	-0.024796742124976363	-0.013106974365852285	-0.004662023708775833	-0.028092602069601024	-0.0011374802247828002	-0.011057648754226138	-0.0009580809921830124	-0.022148365433863594	0.011755449209601315	-0.0023808505927644845	0.005282395436272762	-0.02481899381244725	0.00886080672289757	-0.00010593965580094881	0.008645486529314012	-0.015265422360976659	0.0013997235932781394	-0.00025438119682556033	0.011388575354796754	0.00020658181359150805	-0.0002588634085181079	-0.021120239656689486	0.002774385793119285	-0.0055396283753625965	0.0009260348279567973	0.0074056019072805054	0.006136736733204051	0.0035024746439226246	0.005214453920288412	-0.0034653906167595775	-0.005180702728217123	-0.010065144757859606	0.004449846271500143	0.005579431359605575	-0.007160952174772033	-0.009634163719986022	-0.00391479818602223	-0.0018913304826487592	-0.014395529894809357	-0.01494746909819363	0.0032511038879527825	0.00254935854514466	-0.012370804333845185	0.0003761911238500274	-0.010171579506547169	-0.01664910624686248	-0.005195019948085958	-0.005619653953454914	-0.0011990866229126132	0.009577916076929802	-0.0033947675899199583	0.0014031332545046801	-0.0006290274811125108	0.006593772464156306	0.009426806093660874	0.0005326856363888762	0.007157561072293481	-0.004390218464263525	0.0024153254159504428	-0.010935923519328228	-0.01616524185197994	-0.005954957871752408	-0.0008858124033110313	-0.0025176625751713085	-0.013641652318839095	-0.004745339032190586	0.00811023429570662	0.010980978965028426	-0.00470715034646353	-0.0034692655802710374	0.0038866127817644204	-0.0030433927945654276	-0.0001590116864967083	0.003618492266972729	0.0016542815599611383	-0.005683110055888208	-0.001672132009936734	4.5779892123803105e-05	0.005691898351537826	0.0010208664663127933	-0.004435577955086527	-0.0036734498698814174	-0.0010156028986713817	-0.0014553029296273745	-0.005980527123432817	0.0024999273406624187	0.0025864711015166587	-0.006303608942337032	-0.005632985809249378	0.007290648852990963	0.00470935812217482	-0.005535440991832294	0.0010971860832142074	0.002150439920074235	0.0011606420647628972	0.0012472914006805497	0.002345967486878675	0.0002794171318281953	-0.005088077468952455	0.0024065016227195657	-0.003357142433489381	0.002720882412912318	-0.001200783372270002	0.002690435570232187	4.222317364074622e-05	0.0007758842519663764	-0.0011850704962146426	0.00026541373414377495	0.0	0.0	0.0	0.0	0.0	0.0	0.0	0.0	0.0	0.0	0.0	0.0	0.0	0.0	0.0	0.0	0.0	0.0	0.0	0.0	0.0	0.0	0.0	0.0	0.0	0.0	0.0	0.0	0.0	0.0	0.0	0.0	0.0	0.0	0.0	0.0	0.0	0.0	0.0	0.0	0.0	0.0	0.0	0.0	0.0	0.0	0.0	0.0	0.0	0.0	0.0	0.0	0.0	0.0	0.0	0.0	0.0	0.0	0.0	0.0	0.0	0.0	0.0	0.0	0.0	0.0	0.0	0.0	0.0	0.0	0.0	0.0	0.0	0.0	0.0	0.0	0.0	0.0	0.0	0.0	0.0	0.0	0.0	0.0	0.0	0.0	0.0	0.0	0.0	0.0	0.0	0.0	0.0	0.0	0.0	0.0	0.0	0.0	0.0	0.0	0.0	0.0	0.0	0.0	0.0	0.0	0.0	0.0	0.0
F-041020-N34-M10-16S	0.024031235502831913	-0.08899034864747099	-0.04367028882809208	0.03508969364447267	0.0011241073697776307	-0.03822424612447819	0.030938941930058597	-0.009858675377867814	0.0021969809624874936	0.004152373010497372	-0.010900236317433372	-0.02126558933152158	0.0005800841000208038	-0.03191433529476635	-0.022187904794045095	-0.008550685183097111	-0.027189287035857258	-0.004254288576506177	0.04066890409888827	-0.004604777688700632	0.03681016498325412	-0.018883596122140793	0.012458470906469817	0.01600461266058449	-0.009780725136552385	0.00449607145648451	-0.011997577955609883	-0.0017377082476224492	0.010785883255885637	-0.0006685493406657237	-0.0011009045940746653	-0.0235801177209587	0.017458170323108844	-0.005948708662278262	0.02025770728974708	-0.003743231675889852	-0.0013704201437632073	0.012946863661924206	0.002548389591489529	-0.0017700488065485304	-0.015030271173045515	0.004577412305137089	-0.004078592034150252	0.00987866786525555	0.012550738091964112	0.00460859332479294	0.0024320637428258633	-0.0011689262820616453	0.01241722100367293	0.0017671543814627051	-0.0050024466812309985	-0.004073539945070335	0.01005734548144148	0.011237954320508666	-0.002849455557277244	-0.0035843740566220117	0.012558550600675846	-0.01365670966551584	-0.001671114614523433	-0.00029081794208401054	0.0003906978677560953	-0.012176233918518367	-0.0020097538499803218	0.0019102841740746676	-0.008012503138665994	0.00715343099287553	0.007418508185839869	-0.0056753764518181204	0.003922255140469961	0.00020668751780521106	0.007161738224007117	0.001178758678445649	0.010444017718949596	-0.005135651663098976	-0.005006975984908708	-0.0024676358992657714	-0.00993917220981113	-0.004045524683072248	-0.0033363182349384303	-0.0014600469141562483	0.002373936341287679	0.00491625389722467	0.003068641464379815	-0.004165347299979941	0.0023933643121644625	-0.0019347826277238934	0.006192737980884065	7.837781365587874e-05	0.003430327335590214	0.0036718147420203447	-0.0008138987247448608	0.0009255563416124559	0.005069629237514556	0.00160467053114159	0.0015537015814043418	0.0022145246375633943	-0.00024786665336843137	-0.0027256706947468064	9.467247337180641e-05	0.001070541618989079	-0.0021443496553656856	0.0009255543196171985	-0.0006582580022179103	-0.0005132102831397422	-0.0009220893259562276	-0.0009722254109916681	0.0022725543388591373	0.0007186989737750526	0.0010178935138304914	0.002846424946303979	0.0017452143424374247	0.0008088045082798579	0.0007295186856019868	-0.0013845824956377811	-0.0011620996158384523	-0.0002947881476780569	0.0	0.0	0.0	0.0	0.0	0.0	0.0	0.0	0.0	0.0	0.0	0.0	0.0	0.0	0.0	0.0	0.0	0.0	0.0	0.0	0.0	0.0	0.0	0.0	0.0	0.0	0.0	0.0	0.0	0.0	0.0	0.0	0.0	0.0	0.0	0.0	0.0	0.0	0.0	0.0	0.0	0.0	0.0	0.0	0.0	0.0	0.0	0.0	0.0	0.0	0.0	0.0	0.0	0.0	0.0	0.0	0.0	0.0	0.0	0.0	0.0	0.0	0.0	0.0	0.0	0.0	0.0	0.0	0.0	0.0	0.0	0.0	0.0	0.0	0.0	0.0	0.0	0.0	0.0	0.0	0.0	0.0	0.0	0.0	0.0	0.0	0.0	0.0	0.0	0.0	0.0	0.0	0.0	0.0	0.0	0.0	0.0	0.0	0.0	0.0	0.0	0.0	0.0	0.0	0.0	0.0	0.0	0.0	0.0
F-041420-N36-F7-16S	-0.002811254412706255	0.06015529856494327	-0.07654025426104887	0.06303560342037429	0.03378129085586676	-0.04748769008013597	-0.07367935437874734	-0.009980388067396002	0.054572062153218484	-0.010565810074963346	0.0044634493682016736	0.048814855817578315	-0.005297843346463364	-0.034607797439345625	-0.004629507180189974	-0.01752978423705357	-0.006732707054522606	0.01343453099436728	-0.01148071716129256	0.018903440949539062	0.002784048304308205	-0.005541142215017989	-0.025717301986351655	0.005395047540565402	0.0020064301294222572	-0.0029133408444735626	-7.732284719405676e-05	0.018894745096058877	0.012015249497969544	0.012181853599375991	0.009422541497059818	0.008970226620498213	-0.003272053798026117	-0.00900849831525447	-0.009113133104010115	0.01675409522042747	-0.0014535117061749573	0.00024222000573177939	0.0005204599016274777	-0.007736869798777412	0.022619928389813377	-0.0161523616779486	-0.0013328076948360974	-0.005839435681176543	0.006208091953097496	0.008117247320889105	0.006846589665427123	0.00833545775385636	-0.011061715780244537	-0.012778704816802742	-0.007049327606443883	0.00538203560010111	0.008779731331554859	-0.004786169326963123	0.0024619947102948025	-0.004246034765816008	-0.0009446864081731395	0.003427722157005927	0.0023280557758223537	-0.006546725829758747	0.006802341012871169	0.008376201076108035	0.004851693369570902	0.0019326107878332977	0.0006567643981504092	-0.0018866337950661333	-0.0077935568528463	-0.002627481570447153	0.0013090203007585402	0.005270249376763809	0.0028044131250476536	-0.004950052563856909	0.0028471214685101115	-0.0013395394738122627	-0.00485105540737491	0.005615608532587663	-0.0016916937504727447	-0.0027838912423007113	0.00014122155866883458	-0.002948450070575499	-0.0014706523890998255	0.0016751112320212078	-0.0005663549489797382	-0.004182410129048665	-0.004972765409358978	7.78914873808599e-05	0.00041357794090084285	-0.0011620136600702842	0.002843860607716236	8.795496858145136e-05	-0.0005207672716247634	0.004993515330920924	0.0023299081651912555	0.0046485377088823455	-0.001791485710153183	0.0016299645076867629	0.0012830264216233437	0.001001282888618082	-0.0002844565603445204	-0.0022946919636331925	-0.0023043310602042758	-0.0017850066482554367	-0.0010171975329791127	0.0017000674228920835	-0.0023699049712791976	-0.001367063524735166	0.0010422089446189828	-0.0037127450246515923	-0.0005313129513042794	-0.0014165697038217987	-0.0011692790330000125	0.0010232853768903758	-8.624016045872563e-05	-6.268663566777679e-05	0.0006282102670215078	-0.00011500234548949527	0.0	0.0	0.0	0.0	0.0	0.0	0.0	0.0	0.0	0.0	0.0	0.0	0.0	0.0	0.0	0.0	0.0	0.0	0.0	0.0	0.0	0.0	0.0	0.0	0.0	0.0	0.0	0.0	0.0	0.0	0.0	0.0	0.0	0.0	0.0	0.0	0.0	0.0	0.0	0.0	0.0	0.0	0.0	0.0	0.0	0.0	0.0	0.0	0.0	0.0	0.0	0.0	0.0	0.0	0.0	0.0	0.0	0.0	0.0	0.0	0.0	0.0	0.0	0.0	0.0	0.0	0.0	0.0	0.0	0.0	0.0	0.0	0.0	0.0	0.0	0.0	0.0	0.0	0.0	0.0	0.0	0.0	0.0	0.0	0.0	0.0	0.0	0.0	0.0	0.0	0.0	0.0	0.0	0.0	0.0	0.0	0.0	0.0	0.0	0.0	0.0	0.0	0.0	0.0	0.0	0.0	0.0	0.0	0.0
F-041420-N36-M8-16S	0.024285003800981565	-0.0060005098190861975	-0.009715899402428924	0.05046271511833562	0.024996864700338045	2.5198003591569863e-05	-0.033018537897033635	-0.017250815476678304	0.02986237804039233	0.02996378733719425	0.03418451039428148	0.01856017260435821	-0.012537563583720407	-0.005179530099452294	0.0009389907063495949	0.007366719362759379	-0.0009259426192049665	0.020258706536521523	-0.004485263716670963	-0.013336752413382353	-0.034085964508473954	0.015088029146352523	-0.02606920858950585	0.0021838937555655412	0.015202775851257965	-0.020286876575166042	0.008420739511610889	-0.009464824162910276	-0.013099917735752175	-0.007825313300743842	0.0001976801471096572	0.0012781718581553491	0.013888161446835108	0.004479540968321949	-0.004388809002639719	-0.0020591016510457328	0.0057279227393195456	-0.0073813540732478086	0.013567867295757529	0.0026873533279022574	-0.01503967728212575	-0.0013629804712735605	0.008294936949712828	-0.008950162732077936	0.014464034799888375	0.0015152151082635712	0.0032749881688939916	-0.0010069788065193374	0.006289998465666585	0.006779205779931483	-0.014554832384590391	0.007240932005852042	0.003642201833885714	2.934984681171147e-05	0.0127407964936879	0.0017936506650656728	-0.001476916531507771	-0.002569641362815567	-0.0058605576076496985	0.004313205483105193	0.005311528803062861	-0.014108085917884244	0.0016488361403812378	0.00044845153608841237	-0.003485312904054046	-0.008983727034382364	0.004668997840500177	-0.003139152649594053	-0.0005517936245331694	0.0021143154143254722	0.0035814099632899554	-0.010817174918633208	-0.00023877423780440456	0.00442954047037123	0.005070320385125073	-0.007801586234197172	-0.001594885030834247	-2.4565085913418482e-05	0.002498702038989491	0.00019762355604626382	-0.00023686844412072609	0.007779253485358265	0.0013456225746317986	0.008845760171144476	0.0008884911080358841	-0.0064256683138527015	-0.0031612418962856984	-0.00015608769371740254	0.0009461663853903787	-0.0012511903797652432	0.0005477390396615572	0.0008587111180736961	-0.001132712328873038	-0.005776657259912816	0.0013213213770645674	-0.0017049314131587574	0.0013039585317043583	0.0032920659723306295	0.004634880797155275	0.007702599170028082	0.0021835878312113067	0.0007590035750667016	-0.0005286908719628751	0.0010248299358525865	-0.0038039493172316117	0.001619257007407966	0.0007496143561175411	-0.0009342519267522841	0.0008019331079499121	0.0015984301082613104	0.0009181288857236989	-0.0017350745347877344	-0.0004852853952789789	0.0001940980723352374	-0.0013808446361572582	0.0004440561664556688	0.0	0.0	0.0	0.0	0.0	0.0	0.0	0.0	0.0	0.0	0.0	0.0	0.0	0.0	0.0	0.0	0.0	0.0	0.0	0.0	0.0	0.0	0.0	0.0	0.0	0.0	0.0	0.0	0.0	0.0	0.0	0.0	0.0	0.0	0.0	0.0	0.0	0.0	0.0	0.0	0.0	0.0	0.0	0.0	0.0	0.0	0.0	0.0	0.0	0.0	0.0	0.0	0.0	0.0	0.0	0.0	0.0	0.0	0.0	0.0	0.0	0.0	0.0	0.0	0.0	0.0	0.0	0.0	0.0	0.0	0.0	0.0	0.0	0.0	0.0	0.0	0.0	0.0	0.0	0.0	0.0	0.0	0.0	0.0	0.0	0.0	0.0	0.0	0.0	0.0	0.0	0.0	0.0	0.0	0.0	0.0	0.0	0.0	0.0	0.0	0.0	0.0	0.0	0.0	0.0	0.0	0.0	0.0	0.0
F-041420-N37-F3-16S	0.009260765102883765	-0.08768347946745596	-0.027087594214960698	0.03243889320077932	0.023428037364564145	-0.02741675728500126	0.03226331347139626	-0.003944129350089505	0.014430937499323107	-0.015348274125919907	-0.00018991532470035355	-0.010397676071685062	0.015151310392293654	-0.026996064193733932	-0.016232405774237332	0.01566818367065438	0.0050952881153309895	-0.02195796912398174	0.01687514825886966	0.009720688808847756	0.01017652779194526	-0.03731286860240475	-0.027028194009887225	0.02225704526420199	0.0010030861608900307	-0.02685286099735585	-0.006181228874797344	-0.002707730620201074	-0.01871624556760184	-0.010189147532561465	-0.005909105718899317	0.0009279069929151723	0.0014380609074276293	-0.018179632861584232	0.0027568289543425752	0.011584206731929446	0.014099123909244997	-0.0004393359279337297	-4.6478819395478556e-05	0.018480851792786235	0.010585595364540878	0.013041428589224833	0.0005892535288292092	-0.0024210559685977724	0.0034344014969176443	0.014684796577367546	0.000409580967961888	-0.001980001544435096	-0.0067630899733805774	-0.0031481626216171964	-0.005450622208432192	0.0033543778929509107	0.005561256524326658	0.005618368438069038	0.0024697282751920077	-0.0010906950347725618	-0.011599673942052255	-0.0018973136363678574	0.0028435901256283376	-0.007978368559306484	-0.0014904028172522767	0.002495177991941372	-0.014908280240174787	-0.007139689702891589	-0.0004542013862876303	0.0005594985283486896	-0.0031480453995650997	-0.00015414592322302657	-0.002451625493638325	-0.0010282378988136281	-0.0021610698068264323	-0.009091024862110789	-0.0001832675454181218	0.0009407169564089202	0.003218401578743366	0.004470811930142688	0.000903866310457468	-0.005478289073262876	0.0022380211998030866	-0.00013309617350348553	0.0015643774025215608	0.0003071148476970777	-0.004712266143597367	-0.004252723429977386	0.00036534562317535376	0.00554358228970668	-0.0027137450802415114	-0.0024618162254665967	-0.003746715645945467	-0.0009770445609569175	0.003978083821167687	0.002074874188935952	0.002597171637226121	-0.004928762908367515	0.0037662220667000748	0.0019721232238471844	-0.0006200617020362306	0.0023932044257271314	0.003762675500212366	-0.003956410809457536	0.001919136085460608	-0.0008852485672588153	-0.0015285251045586386	0.0017340212774528442	0.003598614069326416	-0.00125721871519278	-0.0013628677478902094	0.0030107090200947096	-0.0005143563851585574	0.0008202912255424771	-0.00019445783455749764	-0.0005416823238843753	0.00035086049995036446	0.0005682334101551284	0.0011709698986763163	6.699839595246637e-05	0.0	0.0	0.0	0.0	0.0	0.0	0.0	0.0	0.0	0.0	0.0	0.0	0.0	0.0	0.0	0.0	0.0	0.0	0.0	0.0	0.0	0.0	0.0	0.0	0.0	0.0	0.0	0.0	0.0	0.0	0.0	0.0	0.0	0.0	0.0	0.0	0.0	0.0	0.0	0.0	0.0	0.0	0.0	0.0	0.0	0.0	0.0	0.0	0.0	0.0	0.0	0.0	0.0	0.0	0.0	0.0	0.0	0.0	0.0	0.0	0.0	0.0	0.0	0.0	0.0	0.0	0.0	0.0	0.0	0.0	0.0	0.0	0.0	0.0	0.0	0.0	0.0	0.0	0.0	0.0	0.0	0.0	0.0	0.0	0.0	0.0	0.0	0.0	0.0	0.0	0.0	0.0	0.0	0.0	0.0	0.0	0.0	0.0	0.0	0.0	0.0	0.0	0.0	0.0	0.0	0.0	0.0	0.0	0.0
F-041420-N37-F5-16S	0.03743702828874733	-0.02035064016605413	-0.06302330903311848	0.05522674396429279	0.03423447422911458	-0.03874378411622341	-0.02097853700551823	-0.01212896775555835	0.04184138550314906	0.014600144641412042	6.161680623965147e-05	0.010775638531791205	-0.0009761700851245497	-0.001596785856569535	0.004804597393451854	0.007218847579287387	0.019661299141913252	-0.01211403591946636	0.0242836644246672	-0.007226664374584502	0.006148194289928281	-0.0033842082305462736	-0.0021447752692026036	0.0004061128802361019	0.013266846002589521	0.017476529153011122	-0.012777429354403588	-0.005064324064640283	0.00028126030053566463	0.00647918749009467	-0.007059215560144616	-0.012966342888241791	0.00047392826797497514	0.0005255398930670398	-0.007087715075963249	-0.0026617134966316395	0.00027573422166599423	-0.0028321516626112716	-0.006527056344889637	0.0017734475386778448	0.00016012556116181998	0.00211876997783726	-0.009804067270120953	0.004719405784267053	-0.002798411686151018	-0.009487621383089789	0.0064092921811329945	-0.0001971427730182261	0.006344748983028631	0.005660241729139972	0.0019591653485430773	0.005747515510860978	-0.0006391931130530005	0.005069092949703588	0.004420130362331284	-0.019493673794557395	0.0018523271056477993	0.00013800776721089762	-0.006601679738139393	0.0031590253990416155	-0.0025018322390289623	-0.00034117682922307855	-0.013584723115042854	0.002587900163016099	0.0015074670568115307	-0.00253274906842229	-0.0054835060652542456	-0.00035283098224136647	-0.0040322152989298475	0.00015400380751054562	0.004982491188705577	0.012731059712717431	0.0016159850903009721	0.003645501152012692	-0.0002948910774573903	0.006609388814968131	0.0018486627191172202	0.0007511177902077135	-0.004493441248875396	0.0008947547494674024	-0.00039374926775436364	-0.0003432818602361166	-0.002848798809328717	0.007540442287636589	0.0007937974366759964	0.0023847306262369966	-2.0164776325896467e-05	-0.0034849295769604043	0.00035955351957535527	-0.0008808577966878236	-0.001653470549622315	-0.0027898252488383294	0.00698875620007243	-0.003977077121601785	0.003121217229202033	-0.002373600538206113	-0.00459635096260111	-0.004214937061852013	0.0012866961236417008	0.0015314344311831596	-0.0017771208719149388	-0.003848698398218746	-0.002857047860491257	-0.0026814079795454606	0.002405399784895467	0.0003507414875644123	-0.0021836741189346746	0.0010198332239434865	-0.002094338894395964	-0.0006163934457893133	0.0028096933657746036	0.00015665624742499957	0.0008282132709366538	-0.00019746138777398256	0.0004893624231860055	-0.0005224326484937504	0.0	0.0	0.0	0.0	0.0	0.0	0.0	0.0	0.0	0.0	0.0	0.0	0.0	0.0	0.0	0.0	0.0	0.0	0.0	0.0	0.0	0.0	0.0	0.0	0.0	0.0	0.0	0.0	0.0	0.0	0.0	0.0	0.0	0.0	0.0	0.0	0.0	0.0	0.0	0.0	0.0	0.0	0.0	0.0	0.0	0.0	0.0	0.0	0.0	0.0	0.0	0.0	0.0	0.0	0.0	0.0	0.0	0.0	0.0	0.0	0.0	0.0	0.0	0.0	0.0	0.0	0.0	0.0	0.0	0.0	0.0	0.0	0.0	0.0	0.0	0.0	0.0	0.0	0.0	0.0	0.0	0.0	0.0	0.0	0.0	0.0	0.0	0.0	0.0	0.0	0.0	0.0	0.0	0.0	0.0	0.0	0.0	0.0	0.0	0.0	0.0	0.0	0.0	0.0	0.0	0.0	0.0	0.0	0.0
F-041420-N37-M2-16S	0.017255911594439642	0.04345917254322496	-0.07342290959580978	0.0393122727673547	-0.008437803037686454	-0.009211815330241346	-0.00916278910596677	0.004653667852228214	-0.015594091155401453	-0.0531248981725984	-0.006198807236515164	-0.024982177894987426	0.0035326632306772864	0.004845765341150812	-0.01352387190030279	-0.019304821257715352	-0.001845634771405196	0.0018965646539297234	0.02018385834101669	-0.022076457710256774	0.018334455380160257	0.010963551832592542	-0.005402526374428689	-0.012319792249228988	-0.008589961514146803	-0.0243908281683168	-0.0009302065324054533	-0.01105669820307064	0.015936799187738694	-0.014001964493039048	-0.008275625232151274	-0.0077083863131111735	-0.0035192319471575744	0.01899818371844905	0.0040598555859791665	0.031886248160180146	0.024501633761878482	-0.003449968342843331	0.009804042171670383	-0.0011745635460858799	0.01163685505737887	0.004079248751223191	-0.012198622303418942	-0.003565151756496928	0.000535317144396323	0.007056736778633281	0.008266459527752847	0.007643286078134585	-0.004657446176376822	0.011821247536937814	-0.01389395463529743	0.0009272344339483359	-0.015082013181840659	-0.004614239713154299	-0.0075329820236777366	0.007895327716263653	0.005466022289382362	-0.0008656105242834577	0.0009026353620603957	0.0037591887792208863	-0.004400621092804715	-0.01158784652359818	0.00772466200444979	0.009095194762981733	0.0038389378199278684	0.0001912199749783656	-5.636448248528914e-05	0.010183800436769277	0.0027058484065315513	0.007758281620609052	0.003950628953990851	-0.003598766360609826	0.005249881504840549	-0.010617900817665227	0.004780649615527691	-0.007544606607543316	0.005435758664040053	0.002746988136797628	0.007047069749443284	0.0014833876789536332	-0.0020463199937980326	-0.001539068925072218	0.001367839304934328	0.0019585613634660534	-0.0025103987419420122	0.004580890296630081	-0.0003477599278951863	-0.0008016686036706446	0.0005705396074808974	0.0090452363579938	0.0012106800024049408	-0.005059182072036921	-0.001459049434631193	-0.0026069878680898347	-0.004992028820204248	0.0028340709645137407	-0.008870933688785467	-0.004097107401822082	0.0033506325192987456	-4.445940549669996e-05	0.005100272914528639	0.0011967553727333941	-0.0010264222294608298	0.003814697382635918	-0.0012120504162971585	0.0015473925721863186	0.001458796299911985	-0.001349448293948228	0.00015016853409754045	0.0006576227110271001	-0.000880699405236203	0.0003545060735927213	-0.0004995289349725224	-0.0006905505194386727	0.001914242532368331	-9.6153485430329e-07	0.0	0.0	0.0	0.0	0.0	0.0	0.0	0.0	0.0	0.0	0.0	0.0	0.0	0.0	0.0	0.0	0.0	0.0	0.0	0.0	0.0	0.0	0.0	0.0	0.0	0.0	0.0	0.0	0.0	0.0	0.0	0.0	0.0	0.0	0.0	0.0	0.0	0.0	0.0	0.0	0.0	0.0	0.0	0.0	0.0	0.0	0.0	0.0	0.0	0.0	0.0	0.0	0.0	0.0	0.0	0.0	0.0	0.0	0.0	0.0	0.0	0.0	0.0	0.0	0.0	0.0	0.0	0.0	0.0	0.0	0.0	0.0	0.0	0.0	0.0	0.0	0.0	0.0	0.0	0.0	0.0	0.0	0.0	0.0	0.0	0.0	0.0	0.0	0.0	0.0	0.0	0.0	0.0	0.0	0.0	0.0	0.0	0.0	0.0	0.0	0.0	0.0	0.0	0.0	0.0	0.0	0.0	0.0	0.0
F-041420-N37-M6-16S	0.021368228269494048	-0.023390184564112137	-0.04748408231630928	0.05735000057738366	0.03540677679768714	-0.012722852972131111	-0.02802727674032408	-0.012097807257295964	0.021526254340217973	0.006013791855820816	0.031069719856917186	-0.003798905724524043	-0.01102295698377601	-0.011404812980764373	-0.0020541422186422078	-0.005983960635111493	0.00822773489714539	-0.0036307378644769013	-0.0024799555170524116	0.0022487300850650804	-0.016351315130416023	0.00629861995947482	-0.03459225375327683	0.002211938163701153	-5.510033589690331e-05	-0.0016582588810677566	0.01033236517735408	-0.013089177131731517	-0.018232243444794086	0.004183029569360356	0.0031404107729284046	0.00034214114337397937	0.0045504296039821385	0.0018007780765742548	0.001175370243890729	0.008205991359466414	-0.005073895279328006	-0.004136022297425742	0.003381720047853784	0.0180502373640778	0.009487441584302198	-0.011371363794762187	-0.006572723491585387	-0.009070454520429566	-0.0012014917632971768	0.016192901979016485	0.00038041638716322543	0.0036983250651843854	0.007668016045331343	0.0002821472620249316	-0.004535307161714989	-0.007121388791683478	-0.006122629157925802	0.0011668024656264996	-0.002429861277008229	0.0063154836007873714	-0.011409165732883919	-0.0026184103174287073	-0.005353016632274659	-0.0033136905410770328	0.005308450244629042	-0.01030649547286088	0.009182362553697986	0.0055641434954686025	-0.009422692165598698	-0.005174149322326134	-0.0053727870576648065	-0.0008425607546559677	0.0019284845918477816	0.0006093948593986652	-0.0006164988030767342	0.010465361825165923	0.003427500401048173	-0.002579821039643102	-0.004228560875900225	0.0021597683835882313	-0.0003961765379979773	-0.0017496274004344923	-0.0038676129246640154	-0.0073638690371440555	-0.010920696616314575	-0.0018994459563032881	0.008356308078351098	-0.007029846379697089	0.0028235584082324863	0.0017565880038320704	-0.0018470600573990458	0.00161381189233702	0.005327572506687015	0.003315563450990649	-0.005475136588666647	-0.0010173751644393034	0.004217387010188431	0.001633335017655764	-0.002212777721597329	0.004243034704439057	0.004828998148995209	0.0006615670966036833	0.0003671987756931004	0.0014008995470309146	0.0004676678482387556	-0.0020435517887935	-0.0015078807512478518	0.0024596312907225635	0.0004282898231488143	0.002218487147831113	0.0027261414362590376	-0.0015509979799785641	0.0015546494277823468	-0.001112025514858997	-0.0012497542679031058	0.0018027688416281645	0.0012493597143542277	-0.0016065759813231723	0.0015598330427774004	-0.0003714573948347086	0.0	0.0	0.0	0.0	0.0	0.0	0.0	0.0	0.0	0.0	0.0	0.0	0.0	0.0	0.0	0.0	0.0	0.0	0.0	0.0	0.0	0.0	0.0	0.0	0.0	0.0	0.0	0.0	0.0	0.0	0.0	0.0	0.0	0.0	0.0	0.0	0.0	0.0	0.0	0.0	0.0	0.0	0.0	0.0	0.0	0.0	0.0	0.0	0.0	0.0	0.0	0.0	0.0	0.0	0.0	0.0	0.0	0.0	0.0	0.0	0.0	0.0	0.0	0.0	0.0	0.0	0.0	0.0	0.0	0.0	0.0	0.0	0.0	0.0	0.0	0.0	0.0	0.0	0.0	0.0	0.0	0.0	0.0	0.0	0.0	0.0	0.0	0.0	0.0	0.0	0.0	0.0	0.0	0.0	0.0	0.0	0.0	0.0	0.0	0.0	0.0	0.0	0.0	0.0	0.0	0.0	0.0	0.0	0.0
F-041420-N38-F9-16S	0.016163575831911692	-0.03306005875391715	-0.0754633646960082	0.030009182599258433	0.021296053594377237	-0.02120396976702474	0.0010783532478529185	-0.005563863677684994	0.008022396299567485	-0.007607830457678309	0.007726270357579855	-0.014059833352700453	0.0019607314569473427	0.011010808769795287	-0.0031152184825580186	-0.009405226116758475	0.010356063814170872	-0.011249590294949296	0.006169933414020402	-0.007304413351470205	0.007826528911805195	-0.011853648844327932	-0.0024567006387215162	-0.00802643540346356	0.007232442739598704	0.004405264878123537	0.006568096488747365	0.01084795621780474	0.005638702323030202	0.003991236262670298	0.0005921919287131421	-0.002642618612828823	-0.008801188592405657	0.003359089532824917	-0.0031550528892969262	0.006212952950567288	-7.930057205998005e-05	0.0017049402331165322	0.00020582107602745394	-0.004163172765024859	-0.011743076119213257	0.013033083941370554	-0.015562798027436138	-0.0013376688205116118	0.000985835838196996	-0.0013169089318057707	0.000645300864905444	-0.0012131220101600738	-0.0011350961171725119	0.006534180012338342	-0.002187194727994826	0.007748225638749955	-0.00494394880346713	-0.006982432361117642	-0.010339263096753856	-0.005278976795399632	0.0036754703835336186	0.001101079888999432	0.002340700468376348	0.0015947754083493499	0.0018740832511511575	0.0027816437178841873	-0.0005998279809709376	-0.0010608440257530933	0.0033488166345329927	-0.008785349286505421	-0.00022557325506161532	-0.005037089940496494	0.004462723249155231	-0.0002711825254093591	-0.001041782562851937	-0.002431856115145982	-0.0001628982068854869	0.009354896727904563	0.0006667263432445027	0.002635541798300703	0.007781591343969363	0.008909924318877679	0.0034949602984561874	-0.002739110059203297	-0.011438935503573432	1.4247910656922023e-05	-0.0012157804365027375	-5.334109531591012e-05	-0.0008392864688141586	-0.00645476449666219	-0.0002592242618151489	0.000977709496978027	0.0001425063224640853	-0.0004445947108088586	-0.002601380211136669	0.0010428791993702616	0.0012486261867614397	-0.007343527261227666	0.0019018633105656226	-0.0012557078714957588	-0.000664302904531371	0.0023118479672140538	0.0020401004966513663	0.0009818615519428559	-0.0012127072925524048	-0.0030680384526426355	0.00244425198211865	-0.0033184126941835273	0.0005410682764854394	0.003297067132325515	0.0020056157493696537	-0.0005256769772115789	0.0008260949203856413	-0.0038439980132709394	0.002493817514060392	0.0005095600704024138	-0.0018452608355325527	0.0005639735894348962	0.0016474182973714982	0.000494029815116667	0.0	0.0	0.0	0.0	0.0	0.0	0.0	0.0	0.0	0.0	0.0	0.0	0.0	0.0	0.0	0.0	0.0	0.0	0.0	0.0	0.0	0.0	0.0	0.0	0.0	0.0	0.0	0.0	0.0	0.0	0.0	0.0	0.0	0.0	0.0	0.0	0.0	0.0	0.0	0.0	0.0	0.0	0.0	0.0	0.0	0.0	0.0	0.0	0.0	0.0	0.0	0.0	0.0	0.0	0.0	0.0	0.0	0.0	0.0	0.0	0.0	0.0	0.0	0.0	0.0	0.0	0.0	0.0	0.0	0.0	0.0	0.0	0.0	0.0	0.0	0.0	0.0	0.0	0.0	0.0	0.0	0.0	0.0	0.0	0.0	0.0	0.0	0.0	0.0	0.0	0.0	0.0	0.0	0.0	0.0	0.0	0.0	0.0	0.0	0.0	0.0	0.0	0.0	0.0	0.0	0.0	0.0	0.0	0.0
F-041420-N38-M10-16S	0.017935950358433882	-0.08245114515370192	-0.06246637032697722	0.04151088612892508	0.03495777882468821	-0.030279486148137955	0.023313915054029067	0.003391593507884445	0.01429989108468781	0.0019281586058694316	-0.018557490871864583	-0.023744452943438923	0.00874398693160892	-0.02493164654729856	-0.03067749144941579	-0.0017837530158532203	-0.008337087211910546	-0.02481157137225697	0.04617957013270999	0.004459646813337224	0.02153674201155609	-0.02946728410648126	0.011578564188705662	0.022512559712388653	-0.0028494513331584277	0.00939882696852229	0.001556299280474692	0.001135663599988542	-0.012115562922646435	-0.010786906358780091	-0.012130986564285871	-0.0018251328925069732	0.01881840571110002	-0.018251399341393148	0.013139091085900124	-0.00348181923459028	0.004430601571235806	0.015177540611589555	-0.0018800711439306127	0.006856487555659226	-0.01054738274520117	-0.005453667960627762	0.016774872458750166	-0.005278767850448913	0.002283084584615393	0.005821528510591424	-0.010492600694694081	-0.0035114276233068936	0.002178646487101854	-0.00717110469485337	0.007411035965928225	-0.0036144356868168413	0.006186749368579895	0.004257326675240611	-0.002677899965979031	-0.004596110548796826	0.013989426186224979	-0.0035022749742372457	0.00834944897595651	-0.01120811639578439	0.007082956442547194	-0.0009761585596138074	-0.003069261191670752	0.0021348685959160034	0.005479780596488812	0.008868560762169377	0.008046282360081725	-0.004038427557099402	-0.00022450462599277277	-0.0030206497858767875	-0.008908384925056441	-0.0044232515581682655	-0.00034734278891845546	-0.0026838028690915863	-0.007630603675642349	0.0024038317641837527	0.004741353460976659	-0.0006689662506390091	0.007216768062216983	-0.0015785842585982724	-0.0033232125057417513	-0.0020196021002307557	-0.0017959568400074722	0.005801205411084193	0.0054716696052253865	-0.0011712258840936682	-0.0036072432804874345	0.001195070375212596	-0.0037388056681622577	-0.0007615350131641016	-0.0015682884162099293	0.0037740518909565412	-0.004848145690876686	0.0038845660227084656	-0.006583038666291141	-0.0005742590564188923	0.0010030587275982005	-0.0046976769889283745	-0.003237077952980642	0.001471030533496662	0.0009714357358032127	-0.000534935742902547	0.001599192768495434	-0.004855168999745288	-0.0025614007867371886	0.004435588484069179	0.0015179649004140475	-0.0033690950745611232	-0.0011546430552734279	-0.004260952027773205	-0.002844227196362458	0.001407822543010964	-0.0015246280053068046	-0.0013107820612401507	0.000892542332284907	0.0006541141125941663	0.0	0.0	0.0	0.0	0.0	0.0	0.0	0.0	0.0	0.0	0.0	0.0	0.0	0.0	0.0	0.0	0.0	0.0	0.0	0.0	0.0	0.0	0.0	0.0	0.0	0.0	0.0	0.0	0.0	0.0	0.0	0.0	0.0	0.0	0.0	0.0	0.0	0.0	0.0	0.0	0.0	0.0	0.0	0.0	0.0	0.0	0.0	0.0	0.0	0.0	0.0	0.0	0.0	0.0	0.0	0.0	0.0	0.0	0.0	0.0	0.0	0.0	0.0	0.0	0.0	0.0	0.0	0.0	0.0	0.0	0.0	0.0	0.0	0.0	0.0	0.0	0.0	0.0	0.0	0.0	0.0	0.0	0.0	0.0	0.0	0.0	0.0	0.0	0.0	0.0	0.0	0.0	0.0	0.0	0.0	0.0	0.0	0.0	0.0	0.0	0.0	0.0	0.0	0.0	0.0	0.0	0.0	0.0	0.0
F-041820-N40-F7-16S	0.014475187233003454	0.02924622560218684	-0.023379707634518132	0.014157947495706593	-0.040151045254319645	-0.011979118257067597	-0.011738766232484312	-0.03010910103102486	0.007525102201256156	0.004004688730521198	0.0033066629165926023	-0.018866611762416496	-0.016211931323935322	0.012642720350174273	-0.010017819621725741	0.0020024745999659313	-0.002261493907977033	0.004589579704606739	0.011840371136493654	0.00820804727552323	-0.004799503407898719	-0.010432084413249604	-0.0013561267112223619	0.01433898459095968	-0.018840132408424002	0.005368168282563923	-0.005289830831056574	0.019450334493401947	0.014547688595006589	0.010701023855505273	-0.005031995001159732	0.006046895859711241	0.00913934679992383	0.005948974193716537	-0.0007096250134604877	0.014767315709714703	0.012324318423184067	0.0005937514523568941	0.005436298127958908	0.009390104644965359	0.006844416172450891	0.00888998141412006	-0.0033584492900762064	-0.012108513713402578	-0.0078026507847492755	0.007093674205805124	-0.0025112592478077184	-0.007750673313956213	-0.0009543772347863187	-0.003967235726145072	-0.005774134496725023	-0.006002458969688115	-0.0039006382577482586	-0.006720970394132053	0.0082605776894196	0.0026218342545802627	0.0007521289633073767	-0.01103618851803226	-0.019167654433855902	0.0018539329706609756	0.0002594360540187554	0.007916551663762109	-0.011374381859258598	-0.0050418815221994605	0.0062828754924587685	-0.0001667080955880557	0.007315800771379922	-0.016627851556548143	-0.011732931753527952	0.004072521489806055	0.0018939103388851818	0.0002878861295931208	-0.00976602073797366	-0.0019108974154081857	0.00312532704014786	0.0008419021321875905	-0.002039223319407221	-0.011496030074710981	0.010371265248946637	0.0008667960273506282	-0.008137660015817533	-0.0004246690735730886	-0.0012916262130588945	-0.007097416187722651	-0.0052638342362158405	0.007111045218872227	-0.006829682213745768	-0.00013820898888819902	0.0027590178520533184	0.0005708668492208523	-0.006383431168207629	0.004573707546559023	0.0017833638060809074	-0.0005874640995722918	-0.007192017495990649	0.0013411246923593068	0.006371167531585042	0.0006026379216365393	-0.0020033782481146886	0.0045705565467218144	-0.0006417927633964393	0.003669996937448788	0.00011832087756469372	-0.002017228715496729	0.0020887210041896595	0.002525071017406111	-0.0018479703615599157	-0.0007534650644620824	-0.001554940359789779	-0.004215241905423952	0.0009621619034722205	-0.002191087326127863	0.0034635528970768854	0.00047134428733736864	-0.002368066521882456	-0.0003396114824569976	0.0	0.0	0.0	0.0	0.0	0.0	0.0	0.0	0.0	0.0	0.0	0.0	0.0	0.0	0.0	0.0	0.0	0.0	0.0	0.0	0.0	0.0	0.0	0.0	0.0	0.0	0.0	0.0	0.0	0.0	0.0	0.0	0.0	0.0	0.0	0.0	0.0	0.0	0.0	0.0	0.0	0.0	0.0	0.0	0.0	0.0	0.0	0.0	0.0	0.0	0.0	0.0	0.0	0.0	0.0	0.0	0.0	0.0	0.0	0.0	0.0	0.0	0.0	0.0	0.0	0.0	0.0	0.0	0.0	0.0	0.0	0.0	0.0	0.0	0.0	0.0	0.0	0.0	0.0	0.0	0.0	0.0	0.0	0.0	0.0	0.0	0.0	0.0	0.0	0.0	0.0	0.0	0.0	0.0	0.0	0.0	0.0	0.0	0.0	0.0	0.0	0.0	0.0	0.0	0.0	0.0	0.0	0.0	0.0
F-041820-N40-M8-16S	0.02418678448631914	0.008336879555027028	-0.018913797339550033	0.04006187941448478	0.011597793425449362	0.009503370874812692	-0.04172196454455903	-0.03016215805870414	0.0039851970394710265	0.01431334382455318	0.04316189639418566	0.009212556128729423	0.0036226733193702	0.013018105864496917	0.00943149460418324	0.008016122195966213	-0.00771357657448979	0.03617372146860472	-0.0016978764515329775	0.027937670141578348	-0.0311076891416795	0.004889554045235875	-0.010925588695150444	0.015079925174371404	0.013634592931475578	-0.00854324429845222	-0.010510096712244359	0.01542876366377214	-0.003804870387432587	-0.0008959704781423979	-0.007593780767467845	0.004513230858421603	0.0022196942934555987	-0.008424297179384702	0.0006816216376966051	0.011523500025602663	-0.0019307704344957593	0.0027823002926584107	0.00025565079967071084	0.0019456370416235486	-0.011469854850801152	-0.014396037243571557	0.014640177846490415	-0.0082651023673586	-0.0065796486658541665	0.016308803881686332	-0.0013624962986984654	-0.014851331849804405	0.005738468973609495	0.007122740265239702	-0.007003577408755209	0.0012688703961784289	0.005539554437597991	0.0073316810787832296	0.0003987052660424427	0.0036355749900528708	0.011196404376137389	-0.00020198571065234438	-0.003067465683215623	-0.0024870059830648323	0.005320868818623541	-0.013474064382178342	0.003201781543977184	0.005899713165686694	0.0065271434063967045	-0.001810297251575767	0.011274939070161118	-0.005889144871868148	0.004004431711317728	-0.011579799235333673	0.0007080751769807466	0.006253581041449742	-0.0002481911019161328	-0.0030366514315015624	0.0025402830013749804	-0.00716404432968866	0.0035292574431113454	-0.006540598554826194	0.0001976467576077918	-0.007595090923410597	-0.005545583091927391	0.0017883716729625422	-0.001078873264445284	-0.006132404267272329	-0.01011975161650911	0.00228793646084612	-0.0027449085748183634	-0.0068211307606532755	-0.0033991034753442064	0.0001587921548181864	0.0031130688230948315	-0.002880329025748516	0.0004999043637488115	-8.367627005696212e-05	0.0036483254384270625	-0.001492381777709199	-0.00460456777661589	-0.002796552041354569	-0.0033654990528518025	-0.005195855671030258	0.00012422341717350933	-0.0014676305024044708	0.00022608254401239563	0.000491875876801425	0.0004950947632388008	0.000533395964382135	-0.0004933171693282595	0.0023536341394674843	-0.001774066265377571	-0.0007146766629437545	-0.0011546708532886487	0.001482467918272203	0.0005237159078638931	0.00011435824891007277	-0.0001157441646839254	3.009140988111785e-05	0.0	0.0	0.0	0.0	0.0	0.0	0.0	0.0	0.0	0.0	0.0	0.0	0.0	0.0	0.0	0.0	0.0	0.0	0.0	0.0	0.0	0.0	0.0	0.0	0.0	0.0	0.0	0.0	0.0	0.0	0.0	0.0	0.0	0.0	0.0	0.0	0.0	0.0	0.0	0.0	0.0	0.0	0.0	0.0	0.0	0.0	0.0	0.0	0.0	0.0	0.0	0.0	0.0	0.0	0.0	0.0	0.0	0.0	0.0	0.0	0.0	0.0	0.0	0.0	0.0	0.0	0.0	0.0	0.0	0.0	0.0	0.0	0.0	0.0	0.0	0.0	0.0	0.0	0.0	0.0	0.0	0.0	0.0	0.0	0.0	0.0	0.0	0.0	0.0	0.0	0.0	0.0	0.0	0.0	0.0	0.0	0.0	0.0	0.0	0.0	0.0	0.0	0.0	0.0	0.0	0.0	0.0	0.0	0.0
F-041820-N41-F1-16S	0.009758318928216523	-0.03860995793881114	-0.11253548566481272	0.009983944604556568	0.019999707132488234	-0.03940690270318846	0.02376385361878317	-0.012465838233032666	0.01849635328108882	-0.008708121568445488	0.011587955189451913	-0.008782874468195421	0.003290250310361251	0.015718991451011133	0.001193851502006036	0.0130974159041784	0.013232420857444511	-0.023474402701951228	-0.001274624640103183	-0.005958303938989235	0.016840965456658256	-0.012381394478539415	0.00027214660124258	0.006927359864177945	0.013870523150629822	0.004460187442172048	-0.0019531772161663864	0.01692226048712358	-0.014170447663353413	-0.004637579941492121	-0.0025376647503140472	-0.01074893198413508	-0.013733911061769074	-0.00407403288375664	0.006499067336294133	-0.004451109862374461	0.009610457359146087	-0.009343317708774664	0.01039439428363169	0.005619432509210428	0.004300906817561755	0.005629991330336778	-0.005974521077894472	0.003148566050794882	-0.006498054600374042	-0.0062173625850740315	0.006588369912562268	-0.0027934299101607402	0.005631352269096963	0.0002045635088892639	0.005761389258840856	-0.007796503232384418	-0.009255002330105653	-0.0043322872246477255	0.006575632030829875	0.0003709431623494152	-0.004793379294092611	-0.0009431796578526418	-0.0006598061160312958	-0.007572867057273383	0.003409115646403688	-0.0016045658653685245	0.00899607763274761	0.0005669153482046145	-0.0026201902501521578	0.010000734458641195	0.00843260949696508	0.005747153715324223	0.0017921118085402305	0.0024527774038225264	-0.0012370901710590638	0.007425626279698968	0.0014541046539720292	-0.005606646202423534	0.0011450849799650924	0.002096784930002901	0.002393985309492346	-0.004446987074411605	-0.002032490715319155	0.0016724362874447245	0.0026195632273003154	0.00319192130160924	0.0015344565040553903	-0.0028940736624166637	-0.003934018907779884	-0.002954194865357471	0.00481654509328866	7.522219613934448e-05	-0.0015882405857582387	0.007005028945616194	-0.003213192992483442	0.006214315369361673	-0.004881148848268445	-0.00455374878955578	-0.0005934529960520996	0.000876087325602351	0.0028889428212151625	0.0007793173825231406	-0.006581224436059104	0.0008522051666245363	-0.0006458042880079016	-0.0005306595717675094	-0.0014842637472214453	0.0039407373281437254	-0.003345395032013714	-0.0029741098759335197	-0.0015833110005433865	-0.00027008752996888157	0.0037095731539820787	-6.294730568434878e-05	-0.0012699986679743076	-0.0020006007195468027	0.0019983149318136503	-0.0009215192759888868	0.000881734793482168	-0.0003922108862149509	0.0	0.0	0.0	0.0	0.0	0.0	0.0	0.0	0.0	0.0	0.0	0.0	0.0	0.0	0.0	0.0	0.0	0.0	0.0	0.0	0.0	0.0	0.0	0.0	0.0	0.0	0.0	0.0	0.0	0.0	0.0	0.0	0.0	0.0	0.0	0.0	0.0	0.0	0.0	0.0	0.0	0.0	0.0	0.0	0.0	0.0	0.0	0.0	0.0	0.0	0.0	0.0	0.0	0.0	0.0	0.0	0.0	0.0	0.0	0.0	0.0	0.0	0.0	0.0	0.0	0.0	0.0	0.0	0.0	0.0	0.0	0.0	0.0	0.0	0.0	0.0	0.0	0.0	0.0	0.0	0.0	0.0	0.0	0.0	0.0	0.0	0.0	0.0	0.0	0.0	0.0	0.0	0.0	0.0	0.0	0.0	0.0	0.0	0.0	0.0	0.0	0.0	0.0	0.0	0.0	0.0	0.0	0.0	0.0
F-041820-N41-F5-16S	0.03076623658979586	-0.029209055887114973	-0.06547219838923725	0.012225615990596987	-0.006536666480208913	-0.028757654831131036	0.016671877595251863	-0.016610325742153074	0.01347826793191833	0.014483124494018685	0.012665070723175601	-0.019832505023974083	-0.00031280430074062795	0.013257491933761982	-0.00283765229395443	0.01250973621802368	0.017028484859787165	0.0048362140446515664	0.01272740389846837	-0.004997693401445657	-0.0026941533327627045	0.0019310001270685078	0.0030194327916880843	0.009405731252360128	-0.000306178541379327	0.0055209846248654845	0.008924880329396262	0.002245867793551025	0.011821929484907453	0.006180077112512316	-0.009001826069185417	0.005260063503949334	-4.1374485509745506e-05	0.0067311290772654655	-0.0036846163509466224	0.01187955276760001	-0.003464086139854231	-0.011744919951101431	-0.005936706257551419	-0.004637864924228535	-0.0009483967506413337	-0.0010431970799523417	-0.015655566167061565	-0.004420808805915444	0.00039782237893187117	0.0005821466612440413	-0.004253803750702367	-0.008417471513879003	0.008338901202934054	0.00815378378754291	0.003908407683999318	-0.007910286523471215	-0.0019100459772513057	-0.018909776166422313	0.005052224819433153	0.002659227709780851	-0.0050949155640329855	-0.006842950896452771	0.015367793759797434	-0.016391851865051352	-0.003242445853663611	-0.009965581506335428	-0.006480105406575532	-0.007502364913321253	-0.008486269360010887	-0.0002260249517811498	-0.003829240595279863	0.00875113726509899	-0.007859963737424824	0.010078255677465127	0.006867427245784037	0.005596939487395612	0.004318423197338561	-0.0026328221321099106	0.002592503233567564	0.004969805317880918	-0.00501260371159148	0.000709110323727435	-0.0026397843849678346	-0.0010149269959709474	0.009959978740485759	0.0010299839299215427	0.0019638456380038864	0.010131299113503385	0.0011170835472161865	0.00456250886957182	-0.004279226403520462	-0.0022103716275362587	-0.0017813108840614696	0.00353838686803756	0.005030677041525905	0.001354391337568445	-0.000581764571677522	-0.0036729408702793577	0.0011885682947768597	0.0012692287706833664	-0.005779329942725501	-0.0032197777482366663	-0.0038028483066155127	-0.00028038453074875257	-0.00322082576827704	0.003408888017020529	-0.0007672658934381752	-0.00019028097305148206	-0.001398059314474882	-0.005680530292363225	5.666779176746222e-05	-0.002703414434184534	-0.0036070980644826245	-0.0021213726793411743	-0.00013250379486127783	-0.00032585268805235745	0.0025990539882937286	0.0003611520343135228	-0.0011140429786610302	-1.532126647146471e-05	0.0	0.0	0.0	0.0	0.0	0.0	0.0	0.0	0.0	0.0	0.0	0.0	0.0	0.0	0.0	0.0	0.0	0.0	0.0	0.0	0.0	0.0	0.0	0.0	0.0	0.0	0.0	0.0	0.0	0.0	0.0	0.0	0.0	0.0	0.0	0.0	0.0	0.0	0.0	0.0	0.0	0.0	0.0	0.0	0.0	0.0	0.0	0.0	0.0	0.0	0.0	0.0	0.0	0.0	0.0	0.0	0.0	0.0	0.0	0.0	0.0	0.0	0.0	0.0	0.0	0.0	0.0	0.0	0.0	0.0	0.0	0.0	0.0	0.0	0.0	0.0	0.0	0.0	0.0	0.0	0.0	0.0	0.0	0.0	0.0	0.0	0.0	0.0	0.0	0.0	0.0	0.0	0.0	0.0	0.0	0.0	0.0	0.0	0.0	0.0	0.0	0.0	0.0	0.0	0.0	0.0	0.0	0.0	0.0
F-041820-N41-M2-16S	0.029735980759789664	-0.045748279726759454	-0.04147421747230702	0.007662106405160492	-0.030904674589938737	-0.016406741038636072	0.0299578513944802	-0.0051326314408884815	0.02573686388250324	0.013325566090545452	-0.018480206586235087	-0.02402796353746475	-0.001031855855987448	0.001014703520736135	-0.029541841532086777	-0.012786912562626991	0.0017843031668022683	0.00848647451356969	0.010612322328287169	0.0017552924886141581	-0.0021927454948243333	0.004957390317150835	0.008484922148518124	-8.918467454542058e-05	0.0018443080753466554	0.006209341418144405	0.004785360324265219	-0.0039890935987777	0.025257106213101045	0.007834682704193642	-0.011067670261239624	-0.017925497157753132	0.0020248245932052806	0.012105120164226088	0.009857265680424351	0.014436835117922982	-0.0009344894626387684	-0.008011783118561745	0.0020060277207482394	0.009087638338930257	-0.0021614763226498602	0.005160535806533418	-0.011013732280933546	-0.004534305217110312	-0.0005086389877285901	0.001597397457514882	0.0045114443846586754	0.008331059504353535	-0.007988223409822828	0.0057106490904216016	0.0011489523334739218	0.008205752509476241	0.0015056108785743635	0.0017089233600444016	-0.006089557079686624	-0.0049347009330749534	-0.012556157752226718	-0.004453589775120139	-0.006728618077210389	0.010212598139243573	-0.0014934875532001822	0.004568998610189444	0.0016405770576139221	-0.0010898990819959002	0.0014829582085561024	0.007554632828574377	0.000358018544099837	0.003666955102216408	-0.0057237754511470906	-0.0069842031817881544	0.006132837009609615	-0.003848965376379282	0.0023078388294629167	-0.005892590719763515	0.003602734485397731	0.009908818480720245	0.004025744393525088	0.006628941299732409	-0.003341924334620946	0.0023166788683149607	0.0034284728356426177	-0.007894838019695073	-0.0015946693472626854	-0.0030082284561244246	-0.0025367058490312023	-0.009893457355796524	0.002630677918694705	-0.004200835634976814	0.0035775122127629593	-5.74607684793979e-05	-0.002487003447540553	-0.002830463475797897	0.0008718076958546621	0.0012916742323976402	0.0030890198091579513	0.0016124430767745501	-0.0037225112270706565	-0.0012611987478573347	-0.0012698060118107913	0.0006542426557286626	-0.0010946912642954935	-0.00047265801149919644	0.003963429370157661	-0.0008939306185038175	-0.00413347692136745	0.0020046070784072645	0.0016038598248943456	-0.0029545062266936985	-0.0008975623496115981	-0.001073400891522974	-0.0026738417217648607	-0.0004666750306783482	-0.00042750295420914064	-0.00047835061252694865	-0.00039976831910156494	0.00044122514655611317	0.0	0.0	0.0	0.0	0.0	0.0	0.0	0.0	0.0	0.0	0.0	0.0	0.0	0.0	0.0	0.0	0.0	0.0	0.0	0.0	0.0	0.0	0.0	0.0	0.0	0.0	0.0	0.0	0.0	0.0	0.0	0.0	0.0	0.0	0.0	0.0	0.0	0.0	0.0	0.0	0.0	0.0	0.0	0.0	0.0	0.0	0.0	0.0	0.0	0.0	0.0	0.0	0.0	0.0	0.0	0.0	0.0	0.0	0.0	0.0	0.0	0.0	0.0	0.0	0.0	0.0	0.0	0.0	0.0	0.0	0.0	0.0	0.0	0.0	0.0	0.0	0.0	0.0	0.0	0.0	0.0	0.0	0.0	0.0	0.0	0.0	0.0	0.0	0.0	0.0	0.0	0.0	0.0	0.0	0.0	0.0	0.0	0.0	0.0	0.0	0.0	0.0	0.0	0.0	0.0	0.0	0.0	0.0	0.0
F-041820-N41-M6-16S	0.01981433264424351	-0.010898775437269812	-0.08025511953579183	0.032342895593601526	0.031909219522005206	-0.013986906066757608	-0.013794216962784456	-0.014385204674761941	0.018327079714127427	-0.029495243384291776	0.014105969797642903	0.0030558312838655293	0.009245365397785163	0.027309015873581418	0.0055672500553245454	0.0005795520219141567	0.021378132455703597	0.013539068578491839	-0.008558303591342638	0.01305874062625331	0.0026613070512066	-0.0027832753313776293	-0.010806709477727173	0.014766644486626818	-0.003276159809908389	-0.00077009015012872	-0.01987899292034681	-0.0003807142918937609	-0.0016779716122453175	0.010099655193039937	0.0007819743636136659	-0.008507716489066355	0.00048603624040386665	-0.013239974880741096	-0.003941953976116959	0.013262452255761356	0.0002129447256814737	0.019357817879616056	0.004693083828753884	-0.009677806238082159	0.004834569576072765	0.012675493751673563	-0.0022803389410885303	0.0009125552817897562	0.0029035712965296747	-0.003883145283533752	-0.0001826908035360259	-0.017191815882223845	-0.00371390859702921	-0.006945092540268833	0.008064226275396118	-0.003772325891097411	-0.008915609987992732	0.008479865435225453	-0.009760870839580044	-0.0006753928312511552	-0.003664204155143837	-0.0038609546632952783	0.003914168051870313	-0.0017084099980561292	0.0005841749485433792	-0.002647758862857573	-0.007993487302628301	0.0028200482389187593	0.002638685614087445	0.0037969665711143786	-0.01399392675727731	0.004926859683784796	0.004945006310245568	-0.009234968074512377	-0.009533705515682363	-0.0010029603367559146	-0.00012942159688684364	0.005106185775306161	0.003776380831575437	-0.0034263452701179197	0.004752846934821108	5.895684967705726e-05	0.0011672531523155998	0.002755687523738423	0.0034804440745622132	-0.0008942867197799585	-0.0004898219829925281	-0.0026530724786747164	0.008618323533609243	0.002927355286462788	-0.006118675660455385	-0.00023320896993448198	0.0053352081610617145	0.002635668611745125	-0.001374070519536211	-0.0003408730821206496	-0.002417982373574507	0.0005583564120791627	-0.003994968831472668	0.0038197585414096835	-0.0035459835003368205	-0.0013488565722464584	-0.0009162183453918065	0.0013470804933482343	0.001345315826515043	-0.000614896793919773	0.0009696497969094985	-0.001025626845507921	-0.003143380995285662	-9.123601098470656e-05	0.0022162888655834698	-0.0030728236609940153	-0.00041268937162944276	0.0016839506268097437	-0.0016126451333492988	0.001431577282693099	-0.002540282836389389	-0.0023235428353792107	-0.0010388930059220078	0.0003368889494005939	0.0	0.0	0.0	0.0	0.0	0.0	0.0	0.0	0.0	0.0	0.0	0.0	0.0	0.0	0.0	0.0	0.0	0.0	0.0	0.0	0.0	0.0	0.0	0.0	0.0	0.0	0.0	0.0	0.0	0.0	0.0	0.0	0.0	0.0	0.0	0.0	0.0	0.0	0.0	0.0	0.0	0.0	0.0	0.0	0.0	0.0	0.0	0.0	0.0	0.0	0.0	0.0	0.0	0.0	0.0	0.0	0.0	0.0	0.0	0.0	0.0	0.0	0.0	0.0	0.0	0.0	0.0	0.0	0.0	0.0	0.0	0.0	0.0	0.0	0.0	0.0	0.0	0.0	0.0	0.0	0.0	0.0	0.0	0.0	0.0	0.0	0.0	0.0	0.0	0.0	0.0	0.0	0.0	0.0	0.0	0.0	0.0	0.0	0.0	0.0	0.0	0.0	0.0	0.0	0.0	0.0	0.0	0.0	0.0
F-041820-N42-M10-16S	0.021449902699482937	-0.001806700066142221	-0.11655787701562728	-0.001307273396903153	0.008517409674649751	-0.048766586705771046	0.030629928955333348	-0.013133988574408614	0.028433649283281966	-0.023669999370785785	-0.002902025771044738	-0.010223952069850347	0.008004398839091886	0.013605618381427683	0.009821886956786452	0.007184476381900673	0.02391815889365653	-0.018445217245712426	-0.009006770301311442	-0.012469572806308922	-0.001893301858840098	-0.00015767373617183903	0.011886428655837675	-0.003288350947548169	-0.01349174993199261	-0.008664972341110598	-0.008221631628385358	0.004154605752700225	0.012403966888120892	-0.005765995878520457	-0.007549035236039874	-0.006483301900977679	0.008194419367321215	-0.00757573031710943	0.015221633061221661	-0.0035729167927472296	-0.012820593322984708	0.0046424582841446274	0.014489069863159234	-0.00469529315653561	-0.006027037882858246	0.002796835692695017	0.0034241601888836586	0.0012458303831202645	-0.001037133933420484	0.01220799565210612	0.0028544671344811427	0.005402174973304163	0.007445018705131995	-0.0026272616692935226	0.003386247752786389	1.9822591411462837e-05	0.0030708785066871267	-0.0017865692468642873	-0.000718445668187953	0.00024090489256745068	-0.0035857967682724297	-0.000678468521640899	0.008516590001599376	-0.0029526007480369914	0.0027077929142690434	-0.0071102900003618495	-0.006906712836661564	0.005640198732564635	0.01024570637699961	-0.0023397709497963728	-0.012093219627573258	-0.003204960627917535	0.0007335170761514485	-0.00042858204522792806	0.008361458972027858	-0.01431206818742777	0.006149019268816794	0.007727168219420817	0.002137426469039324	0.003394231806421135	0.0021925845431931506	0.0003951986449707265	0.0007950016234130503	-0.005586412886780299	0.0008678158080246358	0.001855189109985842	0.002315182078579049	-0.00034741182653853363	-0.001735372626123098	-0.0014127380006611597	0.0037401684935675374	0.0037066162697037266	0.000621606460551864	-0.0009316227517964321	0.0015580846205454591	-0.0004804574790416245	-0.0011450434593344738	0.0070725168170955996	-0.002150905273848139	-0.0041603375896539065	-0.0012381846096348465	-0.0015408797591021479	-0.0015768716291984692	0.0009887451050754885	5.437288925727587e-05	-0.0017368733030640132	-0.0030237350667176002	-0.0013838041440973263	0.0033014143147102495	-0.00026034577252409465	-0.000820944917939261	0.00080442917389127	0.0008148242925392684	0.0017799933830928132	0.0026771328718205225	0.0003830711719950746	-0.00182486815837989	0.0019837687057210488	0.0002320014139727435	-0.00039272057542509814	0.0	0.0	0.0	0.0	0.0	0.0	0.0	0.0	0.0	0.0	0.0	0.0	0.0	0.0	0.0	0.0	0.0	0.0	0.0	0.0	0.0	0.0	0.0	0.0	0.0	0.0	0.0	0.0	0.0	0.0	0.0	0.0	0.0	0.0	0.0	0.0	0.0	0.0	0.0	0.0	0.0	0.0	0.0	0.0	0.0	0.0	0.0	0.0	0.0	0.0	0.0	0.0	0.0	0.0	0.0	0.0	0.0	0.0	0.0	0.0	0.0	0.0	0.0	0.0	0.0	0.0	0.0	0.0	0.0	0.0	0.0	0.0	0.0	0.0	0.0	0.0	0.0	0.0	0.0	0.0	0.0	0.0	0.0	0.0	0.0	0.0	0.0	0.0	0.0	0.0	0.0	0.0	0.0	0.0	0.0	0.0	0.0	0.0	0.0	0.0	0.0	0.0	0.0	0.0	0.0	0.0	0.0	0.0	0.0
F-042220-N44-F7-16S	0.007207349767942702	0.06617393821278111	-0.06136572949927151	0.02422629922738574	-0.014904999150173513	-0.01841205539454682	0.009603279851916438	-0.002301675485032467	0.0205628559963185	-0.051617559269086226	0.020528334426888648	-0.013935549972651319	0.019580228222013704	0.019929602365569687	-0.00975076972970341	0.030572439520741738	0.008846435230807725	-0.01037440662913345	0.008609655005504315	-0.008189330643372399	0.010465383627319053	0.017720739484630342	-0.013049651098193848	0.0013585748862014213	-0.01307486803580991	-0.017819708893250477	-0.011912594075447818	-0.012014880500856253	0.007884156724857512	0.004047849876356767	0.021654314646839992	-0.0037988291800681506	0.009659597034983198	-0.0037352412291693816	0.015949478768988924	0.010486702620208649	0.008396792530403875	0.005377864548822346	0.008792393955072487	0.00011371825761252436	0.018765382024761194	0.006492702834469592	0.007500680968330375	-0.007143902357910248	-0.0026168050488056165	0.0050463102080587205	-0.009473656403924577	0.014932614440899673	-0.003931114298528673	0.0007199825363839885	-0.002544430842560836	0.005422036530739938	0.00534687651116139	0.009196508844770012	0.013707825532395466	0.003560052033935896	-0.00013336435067639376	-0.0030946796577517046	-0.001572110257389836	0.008512454275926205	-0.0033490059836181105	0.0061443624117328245	-0.005097773416339927	-0.012479152455791884	-0.0010601014761150104	0.0018504717674524686	-0.007037642731678327	-0.013871030454985953	-0.0030352701092690028	0.004749832045637722	-0.0032648452315227746	0.004745432249501012	-0.015553709027080757	0.005505913607564815	-0.0016901331518883822	0.0016305248894321713	-0.0015384545060757786	0.0015081706637189963	-0.0014728527327463276	0.002592314064860331	-0.0002783200462123559	0.0014500581751219876	0.0038302923293179847	0.002897573877346513	-0.0018542865804799516	-0.003389142566914973	-0.005690542009253348	-0.004856347957235131	0.004211897321494396	-0.0019362908346532667	0.005773540000106747	0.0010223998198588102	-8.577452369847201e-05	-0.002917831445583005	0.0025820792701135584	2.799683363747481e-05	-0.0014013408778244464	0.0015775675202251438	-0.0031075368078061637	-0.001795404853695291	-0.001855761986359009	0.0024847372317499637	0.0033381935396000414	-0.002752439907668294	0.0008498448561827476	0.0020274312159791474	0.0006318834331755208	0.003860588445157379	-0.00133930661275957	0.0014380666058074556	0.00010060381535875466	-0.00028224884761182933	0.0017752468325760102	-0.0011439782468488575	0.0006208811512565389	-0.00027138221295455695	0.0	0.0	0.0	0.0	0.0	0.0	0.0	0.0	0.0	0.0	0.0	0.0	0.0	0.0	0.0	0.0	0.0	0.0	0.0	0.0	0.0	0.0	0.0	0.0	0.0	0.0	0.0	0.0	0.0	0.0	0.0	0.0	0.0	0.0	0.0	0.0	0.0	0.0	0.0	0.0	0.0	0.0	0.0	0.0	0.0	0.0	0.0	0.0	0.0	0.0	0.0	0.0	0.0	0.0	0.0	0.0	0.0	0.0	0.0	0.0	0.0	0.0	0.0	0.0	0.0	0.0	0.0	0.0	0.0	0.0	0.0	0.0	0.0	0.0	0.0	0.0	0.0	0.0	0.0	0.0	0.0	0.0	0.0	0.0	0.0	0.0	0.0	0.0	0.0	0.0	0.0	0.0	0.0	0.0	0.0	0.0	0.0	0.0	0.0	0.0	0.0	0.0	0.0	0.0	0.0	0.0	0.0	0.0	0.0
F-042220-N44-M8-16S	0.015939810836061143	-0.029099197403290707	-0.011399436560134386	0.010307315233851484	-0.02540834096435546	-0.03485124801057417	0.010746869680906466	-0.019468207357509162	0.010498104131353445	-0.0023974528747826448	0.04544874959587511	0.0017381190741872165	0.041427616955259663	0.00988777256634386	-0.003997364218849608	-0.010665577983498379	0.0450218950261087	0.0035556659399033435	-0.009818132889770244	0.0006109652107533452	0.005138166945562207	-0.015218041732833242	-0.022350342886007103	0.015090276213952118	-0.0026060013000605044	-0.004757748362685236	-0.014347398410089644	0.0034359991997960715	0.020951102275346554	0.005183210711606527	0.017695307939095566	0.0018914576584640257	-0.0009796359808082681	-0.009564490277172696	0.0019642550888849387	0.0025024176992538344	-0.0009306600126212414	-0.007437999591429583	0.013061422200823635	0.006936614442001914	-0.028957293693947787	0.008520123534774158	-0.0010520192665357745	-0.009632994540300437	0.0006783746194946898	0.01396254754922271	0.005443325269808397	-0.0012149115108763418	-0.01259671015529369	0.007429001010742268	0.0072740766824256715	-0.009554663041010776	-0.0070599901982464006	-0.0007488079045090488	0.007090498848929442	-0.002857527355529025	-0.005231760803925124	0.0003780969247734124	0.002798666263300716	0.00823555426506753	0.00933250066330146	0.005272448102783052	0.007691868306183054	0.0013665391754925727	0.009467241209257455	-0.004947805180746969	0.0029491803397316465	-0.004134956552650223	0.006018000893990982	-0.005588507869127045	9.106424655435188e-05	-0.0007148061953773895	0.002126348631579296	0.0019191529400440013	-0.003553741277369075	0.0013437582836847888	0.0005583088216328063	0.0051646521274205165	-0.004766646405056083	0.002108792211138946	-0.0011519053059513397	-0.007335961370902834	-0.002901318239976434	-0.0015248957330447007	-0.0025595350638592126	-0.0014256076494930533	0.0036106481915966562	-0.0004937234918160014	-0.0038249856893969865	-0.0018698498877144202	0.0004438307128399261	0.004607459602665899	0.0024627446745009076	-0.003351222187513066	0.0008959694803188154	-0.002213880959605234	-0.0016816515689207564	0.0009236778868046849	0.001167905696807615	0.0010246092375059972	-0.00048699009339731064	0.005912591128885352	-0.0009998870917535105	-0.0009307880239176332	0.0013321571208965526	-0.0030481166010333112	0.0013424889090926312	-0.0014103472608646874	0.0004758288714877069	0.0007723646414580362	-0.00352248133125461	0.0007908005893443724	0.004053003887156247	-0.0007685728874916093	0.0006280123444074965	0.0006795218686069554	0.0	0.0	0.0	0.0	0.0	0.0	0.0	0.0	0.0	0.0	0.0	0.0	0.0	0.0	0.0	0.0	0.0	0.0	0.0	0.0	0.0	0.0	0.0	0.0	0.0	0.0	0.0	0.0	0.0	0.0	0.0	0.0	0.0	0.0	0.0	0.0	0.0	0.0	0.0	0.0	0.0	0.0	0.0	0.0	0.0	0.0	0.0	0.0	0.0	0.0	0.0	0.0	0.0	0.0	0.0	0.0	0.0	0.0	0.0	0.0	0.0	0.0	0.0	0.0	0.0	0.0	0.0	0.0	0.0	0.0	0.0	0.0	0.0	0.0	0.0	0.0	0.0	0.0	0.0	0.0	0.0	0.0	0.0	0.0	0.0	0.0	0.0	0.0	0.0	0.0	0.0	0.0	0.0	0.0	0.0	0.0	0.0	0.0	0.0	0.0	0.0	0.0	0.0	0.0	0.0	0.0	0.0	0.0	0.0
F-042220-N45-F1-16S	0.01422514244862209	-0.040856069071426145	-0.11394256133887791	0.03854120450184332	0.046480116460679975	-0.023874683322697102	-0.012049680624196138	-0.007725527176654878	0.016191953430636948	-0.020519089315245147	0.009753152377827562	0.007500018339956361	-0.0029449515456217356	0.008079255122547958	0.0011135165119262496	-0.006413169732774873	-0.0005829268827403203	-0.007485789952464773	-0.012585128901511842	0.006098889003901155	0.010950582859663948	-0.013724590951831348	-0.024341649055790535	0.0033820289468733844	0.01600287111210383	0.013665347358349636	-0.01548338764338652	0.0011507724549020383	-0.004138970995056021	-0.0001016154089151071	-0.003316525008336494	-0.01787722487804447	0.003552698468721474	-0.015116247958588474	0.0020018838380473024	-0.007039034653908414	0.022273953987451883	-0.003613428114492478	0.0032518353277727558	-0.005582472734356818	0.0005218291492434415	-0.0012349505251599768	0.010993650257327363	0.006767394058840955	0.0035428000072227303	0.0037881275802086308	0.009035657389168337	-0.0043161996701706964	-0.005970451370548618	0.002164582287408544	-0.0026183312565700215	0.0006286841341722871	0.004612008566108267	0.0055547454347846205	0.007573726117821825	0.00029166978569016597	-0.00040637570669808406	0.005592051749359875	-0.0027147688501377764	-0.005772069879662883	-0.007903245466479756	0.005003567248676116	0.015157403062534701	0.003582268302352287	-0.0056070592082031155	-0.003042893034193668	8.502162745091353e-05	0.00110350564910435	0.005012603441817015	-0.0005467763490153126	0.00015090359419832962	0.003234973831003593	0.003099695394246763	-0.007047332421162231	0.003091571997230237	-0.0033501852176383005	0.003805349157587847	-0.007769641597328678	0.004612998537592959	-0.0036770126345921765	0.0004827698055339055	-0.0008274326656502253	0.002545888302013139	0.00656012105258154	0.0009457157826423829	-0.0010138616162396574	-0.001807116777481399	0.0019346718733017861	-0.004347485055906726	-0.007839448629979812	0.0033240399391188846	-0.0052745938278766355	-0.0009756126506008161	-0.0005773540805321377	0.007273309349000629	-0.003800153923410791	0.0013261075392296878	0.0003701684246204545	0.0007326661738022146	0.002120963038806485	0.0018233046098978338	0.0029309422864714986	-0.0017633264894220196	0.0006479247895152156	0.004126095170667515	0.0005228494054741104	0.001573623092382439	-0.0034922271288443515	-0.0017459897779154622	-0.00048764884088035263	0.0010250466686401488	-0.0014199794795236459	0.0018497481988952657	0.0014477499181502558	-0.0006196765380367507	-0.000737498508540619	0.0	0.0	0.0	0.0	0.0	0.0	0.0	0.0	0.0	0.0	0.0	0.0	0.0	0.0	0.0	0.0	0.0	0.0	0.0	0.0	0.0	0.0	0.0	0.0	0.0	0.0	0.0	0.0	0.0	0.0	0.0	0.0	0.0	0.0	0.0	0.0	0.0	0.0	0.0	0.0	0.0	0.0	0.0	0.0	0.0	0.0	0.0	0.0	0.0	0.0	0.0	0.0	0.0	0.0	0.0	0.0	0.0	0.0	0.0	0.0	0.0	0.0	0.0	0.0	0.0	0.0	0.0	0.0	0.0	0.0	0.0	0.0	0.0	0.0	0.0	0.0	0.0	0.0	0.0	0.0	0.0	0.0	0.0	0.0	0.0	0.0	0.0	0.0	0.0	0.0	0.0	0.0	0.0	0.0	0.0	0.0	0.0	0.0	0.0	0.0	0.0	0.0	0.0	0.0	0.0	0.0	0.0	0.0	0.0
F-042220-N45-F3-16S	0.018443546495432787	-0.03165065847478596	-0.04853043183880031	0.023906002994659413	0.01864300354415414	-0.024625312651678326	0.01937384599525874	-0.011533826001056426	0.011142821598252061	-0.007390112310839956	0.005514672189921882	-0.017261519988658134	0.009835074717681531	0.019383449870742177	-0.0045695788474850495	0.001103450587026501	0.024413077112678705	-0.010396628962294761	0.002065019927968809	0.007460127180152625	0.010804763398966664	-0.022999493699501907	-0.01176224024932769	-0.0038371156688636904	0.01667986938379704	0.011428132844698465	-0.003950747556403109	-0.0006173223227727833	-0.004639254920740324	0.006663128984577447	0.019746347563215146	0.007652078905162591	-0.013507028077211686	0.0011505382863433568	-0.001440138843171858	0.0007639985310930958	0.003194579009653169	0.011487353714132077	-0.0013292815111275971	0.02126785761763914	0.0016615648325300318	-0.0013106663695954773	-0.003723424182891068	-0.004413864724933254	0.004551788879603102	0.0031109740407151546	-0.0064210532758557206	0.0011924230184672188	-0.0057040342638951785	-0.003672720647124413	0.011538010642121076	0.001470267211323498	-0.004213463320817348	-3.627753337910651e-06	0.005779211119845198	0.008769092664356378	-0.0008199006842945447	0.009212926037866302	-0.02035176828056048	-0.0023445812184540475	0.004470025323266157	0.004612385996964296	-0.007706285558586284	0.00024555420656510604	-0.00202302285361021	-0.0004783325960767775	-0.0057714203478237466	0.003989611696675926	0.0034390630522339437	-0.005947121359755973	-0.0024579847674674154	0.005461292261598108	0.003263048164014987	-0.0024176556099360495	-0.0017802681431641424	-0.000279497464515761	-0.0019350805969662105	0.0035419441454376532	0.0016971029344490266	-0.0042444797243389775	0.00046669973060127886	-0.000741494626217249	-0.0045904527841121884	0.0016097559587535026	0.0031816361075176877	0.00020788737989094398	-0.003447822380970202	-9.192921416429803e-06	0.002013345830470549	0.0015106723453301935	-0.0031130582042774215	-0.0017276501648980996	-0.00300536928283355	0.0029954017351192237	-0.00516436814127329	0.00555490658599389	-0.004510711990430897	0.002391404926122513	0.002588819278024927	-0.0017011204246913402	0.0032371982988251948	-0.0009780047432117768	-0.0009378843813723453	-0.0012322435733252985	-0.0033725459197641214	-0.004548950744573428	-0.003760328248464774	0.00482828800253496	-0.00403613012826475	-0.00041623887519749334	-0.0039981012834212895	-0.0016589878843217675	-0.005833880853344015	0.0024560051870675314	-0.0022055939308773787	-0.0010613008006986084	0.0	0.0	0.0	0.0	0.0	0.0	0.0	0.0	0.0	0.0	0.0	0.0	0.0	0.0	0.0	0.0	0.0	0.0	0.0	0.0	0.0	0.0	0.0	0.0	0.0	0.0	0.0	0.0	0.0	0.0	0.0	0.0	0.0	0.0	0.0	0.0	0.0	0.0	0.0	0.0	0.0	0.0	0.0	0.0	0.0	0.0	0.0	0.0	0.0	0.0	0.0	0.0	0.0	0.0	0.0	0.0	0.0	0.0	0.0	0.0	0.0	0.0	0.0	0.0	0.0	0.0	0.0	0.0	0.0	0.0	0.0	0.0	0.0	0.0	0.0	0.0	0.0	0.0	0.0	0.0	0.0	0.0	0.0	0.0	0.0	0.0	0.0	0.0	0.0	0.0	0.0	0.0	0.0	0.0	0.0	0.0	0.0	0.0	0.0	0.0	0.0	0.0	0.0	0.0	0.0	0.0	0.0	0.0	0.0
F-042220-N45-F5-16S	0.02892273695016608	0.012751222411582865	-0.06265968066209204	-0.0051424079607512874	-0.037646279528126415	-0.02968992975061615	0.029081042992366662	-0.024938692305890343	0.016207127565148922	0.006890369514552535	-0.0023199199647944637	-0.021885056844915103	-0.007215409096578724	0.012177120922284864	0.004714171828524264	-0.0007209165342419162	0.006299280252106179	0.012761822330185326	0.001633044231278007	0.0035587145521298615	-0.019865509921757625	0.007288813445376833	0.025898216075351654	-0.0027578463947946085	0.009980598175971208	0.008497189561152753	0.0058630482830748926	0.009515965217398175	0.004725882838235821	0.007274350025823861	-0.017020583114364038	-0.000662602359188331	0.00926339556644441	0.01009884385019247	0.015539846353210485	-0.0029548412733009415	-0.007738244053681428	-0.00233344657029805	0.00831458848889319	0.0067058729782906255	0.00486414570756948	-0.012829379701212406	-0.003767575381019848	-0.0022762867642063334	-0.010740063273005373	0.012243634537286645	0.005473962887528298	0.0032502063826704876	-0.007086948478928419	0.006691497589006061	-0.0028805797827393884	-0.00149710804545519	-0.003080445850771633	0.0008526570993061806	0.0008204314298457436	-0.005426494572828739	0.002118473886918744	-0.00918157652363604	0.018582569315306118	0.004610436357132118	0.013035238371220963	0.004044417233906397	-0.0054335112042715435	0.009111968120267657	0.003225813875433537	-0.0006492696487901715	-0.008573470061361168	-0.00162058850445488	0.0031067616981090137	-0.0030187553148823105	0.0019363652869616719	0.0081420730120445	0.0003620516637112073	0.001743011244970393	0.0023491927324963665	-0.007278886770875849	-0.0009190393529459286	0.00958306372027471	-0.0007825868192487448	-0.0019053303806564651	-0.002983349201150089	-0.0005998764174012463	-0.00036401908609972315	-0.00022976341710030863	0.002149018906808476	-0.002362222973812264	0.005510663175376273	-0.004910693291073761	-0.0012631346094542236	0.002939107813228921	-0.0008769993161550174	0.005683354045828673	0.00558756632631076	-0.0012902447025577427	0.0022595820224453763	-0.0027752862335907024	0.000313011622021303	0.006862741082423735	0.001394090943610102	0.003743185061726016	0.00017809144661527006	-0.0019318661334015784	-0.0002985239399432085	0.004502679154273883	0.00284024243018914	-0.0015786894447687612	-0.00472875630277182	0.0038114594604809655	0.00209294168852987	-0.0011287778036354864	-0.0010975086336023011	-0.0006063871137996041	-0.001913751026592276	0.00203775803398078	0.002006243014382737	-0.0006051620800484209	0.0	0.0	0.0	0.0	0.0	0.0	0.0	0.0	0.0	0.0	0.0	0.0	0.0	0.0	0.0	0.0	0.0	0.0	0.0	0.0	0.0	0.0	0.0	0.0	0.0	0.0	0.0	0.0	0.0	0.0	0.0	0.0	0.0	0.0	0.0	0.0	0.0	0.0	0.0	0.0	0.0	0.0	0.0	0.0	0.0	0.0	0.0	0.0	0.0	0.0	0.0	0.0	0.0	0.0	0.0	0.0	0.0	0.0	0.0	0.0	0.0	0.0	0.0	0.0	0.0	0.0	0.0	0.0	0.0	0.0	0.0	0.0	0.0	0.0	0.0	0.0	0.0	0.0	0.0	0.0	0.0	0.0	0.0	0.0	0.0	0.0	0.0	0.0	0.0	0.0	0.0	0.0	0.0	0.0	0.0	0.0	0.0	0.0	0.0	0.0	0.0	0.0	0.0	0.0	0.0	0.0	0.0	0.0	0.0
F-042220-N45-M2-16S	0.019337677460680904	-0.08039348209892799	-0.05734952426893302	0.025056511501608356	-0.002368408324961206	-0.025768073507765693	-0.0019560326591847063	0.011366524890671838	0.023544369445283188	0.01976729131057997	0.018438440975797343	0.008767932268816446	0.0006355809496584465	-0.020492474129215323	-0.01995386529940177	-0.00974471871796187	-0.02410623464123984	-0.0027898841847029724	0.013578054701634796	0.004813868441781581	0.014086222024059993	0.006704586644309954	-0.011885449470670696	-0.009411154114690888	0.005734698676967356	0.010547883121178285	-0.011567391785730028	0.004426007971412101	0.011262322507909038	-0.00016315099419881597	-0.009613043393758586	-0.00800730192497732	-0.0006410665592989097	-0.006995307606333925	-0.013856328733766991	0.0028067484031940523	-0.005858373906370957	-0.004787725146973148	-0.002149299911036004	0.0014581626257679126	0.0030786358374276413	-0.008730895207115355	-0.010136422587573711	0.0025890990092697196	-0.012113716996140663	-0.0022304656234912582	0.006370211672098875	-0.0012939213506820537	-0.011789062661454939	0.005347352035206681	-0.013151905168533644	0.00020696227406959318	0.007740088235010922	-0.0006113022786258224	-0.0025645977281209915	0.010388761905567432	0.0007516788553012889	0.004575795797937611	-0.001064405768123557	0.006100877328546624	-0.0003698570001103468	0.006280511860044168	-0.0008779062091611298	0.00620571822123262	-0.0006983523497753917	-0.004154694702040958	-0.003980874434370068	0.006450031147951593	-0.006216208245089384	-0.004435209857335212	-0.001007775442725844	-0.0015868578621111389	-0.01004331197718205	0.0030659434601928216	-0.0011855164857935403	-0.006836838845625312	-0.004361943343530097	0.002513560138910293	0.0016741212829060853	0.0045463819845438765	0.002882783341181797	0.006028571538484115	-0.0006459913549147206	-0.002143807130484575	-0.003460021582086025	-0.004038973337228465	-0.004330180565105159	0.0021742487019411286	-0.007462955687929934	4.3834627781193546e-05	0.0026934499413894465	-0.0025914714216090325	-0.0011551308776761792	0.0009541825678321787	-0.003906937980513541	-0.0025122148149824184	-0.00108548067160338	-0.001786856872923219	0.002391898094884451	0.00046250701231493165	-0.005844746126396572	0.0014699147451609513	-0.0022761171477268844	-0.0003487014227738059	0.0016619320254350313	0.0009340111910684932	-0.0029250930239089956	0.002416791967637047	0.0019697908266790905	0.0004814060020023101	0.002274019000265058	-0.001141896398088701	0.0013955274533348308	-0.0001970779362811549	-0.00035362707980804295	0.000889393159351842	0.0	0.0	0.0	0.0	0.0	0.0	0.0	0.0	0.0	0.0	0.0	0.0	0.0	0.0	0.0	0.0	0.0	0.0	0.0	0.0	0.0	0.0	0.0	0.0	0.0	0.0	0.0	0.0	0.0	0.0	0.0	0.0	0.0	0.0	0.0	0.0	0.0	0.0	0.0	0.0	0.0	0.0	0.0	0.0	0.0	0.0	0.0	0.0	0.0	0.0	0.0	0.0	0.0	0.0	0.0	0.0	0.0	0.0	0.0	0.0	0.0	0.0	0.0	0.0	0.0	0.0	0.0	0.0	0.0	0.0	0.0	0.0	0.0	0.0	0.0	0.0	0.0	0.0	0.0	0.0	0.0	0.0	0.0	0.0	0.0	0.0	0.0	0.0	0.0	0.0	0.0	0.0	0.0	0.0	0.0	0.0	0.0	0.0	0.0	0.0	0.0	0.0	0.0	0.0	0.0	0.0	0.0	0.0	0.0
F-042220-N45-M6-16S	0.026330168928664122	-0.051504505924057004	-0.054732410459034334	0.010944939368507656	-0.004886113277511914	-0.027389456681396	0.03559421951484788	-0.013717098064438564	0.01808159817526265	0.013271111052839795	-0.0032816463461503185	-0.01889263420715307	0.009918772951883342	0.02805786546589023	-0.013734552507093429	0.010614766143702273	0.02152200203761728	0.01970672291203853	0.006214226612206001	0.016208890591456818	0.001598061619095393	-0.009751105836668068	0.003436945255881492	0.004743783051903877	0.015039749262847506	0.0030959067944538858	-0.004672592760066973	0.01610985001486536	0.00893101133013251	0.006527597714531123	0.0004373445226844161	-0.00010435574441535717	-0.007978258330526544	0.005902157918814926	0.0037727127294270952	0.0063760266716122406	0.00784011786883984	-0.013730238330990376	-0.012534284040783541	-0.009733811283004367	-0.0016657084179337667	0.0033028845518699402	0.006323670556542358	-0.0038999634957144515	0.00518891246086663	-0.015119761474487493	0.001953870257962173	0.005410829002059418	0.0032202123699250776	-0.007389091988187253	0.005381874178155697	0.004418033808138903	-0.010485649838540799	0.003624405767453198	0.001038642535476441	0.007003780213859732	-0.0030882622698950174	-0.007585613624449423	0.0049883132259709575	7.59945179776967e-05	-0.002199815005661368	-0.0009929314939841807	0.009136854276534599	-0.00038013956709858905	-0.0018487798475561121	-0.006408240996088172	0.007008657771184419	-0.004647840448634964	0.0020963024405000895	-0.005478261641719294	-0.009337574360611882	0.0014400125259655177	0.0036779321674036496	0.011628850198673414	-0.0010605001722323606	-0.004862313440465165	0.0009128922957787958	-0.0017033252024101612	-0.0011146749069820725	-0.004885178917358427	0.0057638984047508985	0.0018309333693266052	-0.0008302960735166428	0.0015748140545926751	0.004033056256737964	0.007857471045233993	-0.0002041738457137918	0.0023352650625713487	0.00663140713235828	-0.003520050189152686	8.578729836267972e-05	0.0036826658464598205	-0.0014766454593479795	0.003970217517858159	-0.004021798565334966	0.002758713217103726	0.0019066792955524767	0.0037945249223977533	0.0027114729744061312	-0.002098382358022795	-0.0047241920328978245	0.0007158264955591941	0.0032011652861397653	0.005546656150527532	0.002991974214299171	0.0033209262617737586	0.0030567548360249663	0.0006270083568074845	0.0008758298347748168	0.001628401320698326	0.0039025706543280095	-0.0014857003896237828	0.00030702640012514397	0.0019448949849668754	-0.00015946109910955407	-0.0005872590322231594	0.0	0.0	0.0	0.0	0.0	0.0	0.0	0.0	0.0	0.0	0.0	0.0	0.0	0.0	0.0	0.0	0.0	0.0	0.0	0.0	0.0	0.0	0.0	0.0	0.0	0.0	0.0	0.0	0.0	0.0	0.0	0.0	0.0	0.0	0.0	0.0	0.0	0.0	0.0	0.0	0.0	0.0	0.0	0.0	0.0	0.0	0.0	0.0	0.0	0.0	0.0	0.0	0.0	0.0	0.0	0.0	0.0	0.0	0.0	0.0	0.0	0.0	0.0	0.0	0.0	0.0	0.0	0.0	0.0	0.0	0.0	0.0	0.0	0.0	0.0	0.0	0.0	0.0	0.0	0.0	0.0	0.0	0.0	0.0	0.0	0.0	0.0	0.0	0.0	0.0	0.0	0.0	0.0	0.0	0.0	0.0	0.0	0.0	0.0	0.0	0.0	0.0	0.0	0.0	0.0	0.0	0.0	0.0	0.0
F-042220-N46-F9-16S	0.018957280513281518	0.03312095578066547	-0.09726124038579691	-0.024892038502942304	-0.040202307400458236	-0.03970455037135463	0.0407351889612554	-0.03874354861979274	-0.0037483677372509377	-0.028966667209003406	0.000534925937037444	-0.020029079489730435	0.010544000095579964	0.021098313116249073	0.01746048383810951	0.010544012933061295	-0.009794419644792005	0.007259420484346734	-0.030035825748087316	-0.01627336762432322	-0.015777258567035046	-0.005218453659611302	0.008460137310506353	-0.022771509725237647	0.006438275780522447	-0.022221843088406898	0.00830199449674729	0.015810692500183562	0.024635383707172862	-0.0026730538798873777	-0.008157976064653289	-0.00013654195184842764	-0.020771541765746797	0.01208760667060682	-0.01028887307923466	-0.009222179073743314	-0.014942731224656437	-2.9758872695323113e-05	-0.006347376519137013	0.01765047482964606	0.0059139526309868705	0.0008185392732222123	-0.0076884496273241015	0.0049529505335483	0.008883741917699346	-0.00867623276842785	-0.001980814681791369	0.002244595090336052	-0.011149213305322503	0.0026095002582942556	-0.0016570062430707126	-0.0035993455369066063	0.001394784606547267	0.009965103884001016	-0.01147849708736987	0.0005405657356905035	-0.0003744475209042241	0.005620202708621203	-0.005187582119198909	-0.004519985423447695	0.00709180837189825	0.004799506330105177	-0.00043717292160347663	-0.00775098730027776	-0.002118966251452501	9.322581349679158e-05	0.008522480176730247	-0.002796729112094152	-0.0011851377739778152	-0.003584783613528027	0.003237740082581867	0.0024265138824972414	-0.00085259435528615	-0.005674390024315381	0.004400723306634074	-0.0015155409807529102	-0.0027619857507456495	0.0008545961403785207	0.006249981953167047	-0.003105157954371583	-0.002367719539112982	-0.002971317030596631	-0.0032319519154619877	-0.0004987672985081965	0.00013058027124615974	-0.0035633798281213083	0.00012018074669693802	0.0004012409883892248	-0.0029272462241859585	0.00047497457183923354	-0.004304678749626953	-5.178808591623972e-05	-7.250528170329071e-05	0.00022581968094122971	-0.0006939366259253175	0.003293812748981979	0.001359177048456097	-0.005577730840051766	0.0008644546787711949	0.003661906286839905	-0.002350324527927693	-0.00350434592929229	0.00038110109746237596	-0.00017219085110387546	-0.0024868850794751264	0.003563414191130317	-0.00038429510139131076	0.0001382825937694912	-0.004242442967663361	0.0007980627549443189	-0.000519024664129368	0.0004894655271708227	-0.0010634851233202163	-0.0007947023311398667	-0.0020423549473658504	0.00048105647771815886	0.0	0.0	0.0	0.0	0.0	0.0	0.0	0.0	0.0	0.0	0.0	0.0	0.0	0.0	0.0	0.0	0.0	0.0	0.0	0.0	0.0	0.0	0.0	0.0	0.0	0.0	0.0	0.0	0.0	0.0	0.0	0.0	0.0	0.0	0.0	0.0	0.0	0.0	0.0	0.0	0.0	0.0	0.0	0.0	0.0	0.0	0.0	0.0	0.0	0.0	0.0	0.0	0.0	0.0	0.0	0.0	0.0	0.0	0.0	0.0	0.0	0.0	0.0	0.0	0.0	0.0	0.0	0.0	0.0	0.0	0.0	0.0	0.0	0.0	0.0	0.0	0.0	0.0	0.0	0.0	0.0	0.0	0.0	0.0	0.0	0.0	0.0	0.0	0.0	0.0	0.0	0.0	0.0	0.0	0.0	0.0	0.0	0.0	0.0	0.0	0.0	0.0	0.0	0.0	0.0	0.0	0.0	0.0	0.0
F-042220-N46-M10-16S	0.027028296165341116	-0.06190514003944086	-0.06355428769072442	-0.004509934349636199	-0.014240392217219155	-0.057388017470475124	0.06941238337090319	-0.014722568364348843	0.01299266336623822	0.01864596655065181	0.0031435316407800932	-0.020884611974051438	0.01724147998725227	0.007482212249700493	-0.0038009761922619583	0.02467988454106517	0.004212109434181172	0.01212468299000909	-0.0021489485200075317	0.005427859484021119	-0.012224071713697226	0.0031716993820015884	0.014904358366272989	0.015089684993723299	0.000826651477912579	-8.754889025869723e-05	0.008280913764962749	0.01904318590212021	0.0069386242462287865	-0.0057351027036432484	-0.004226470222896529	0.006888898893337597	0.0016634460166179024	-0.0029959404270211904	0.0019479195308156753	-0.002261944910135216	-0.005656266863274338	-0.0059600592463834616	-0.004009020832768618	0.0034766854635206674	0.011349744115641436	-0.0057214979309983816	0.003002507883228791	0.01970574822132701	0.00015742201132541803	-0.012244841973413537	0.009165093697235921	0.0011872294512886579	0.011396335765809739	0.00132222898325546	-0.006318594911300802	0.001465216945355617	-0.006570519964733245	0.0032475908313711506	-0.010008280420973247	0.004839254125173302	0.007453352738236043	6.43417091388142e-05	0.0002667587716530197	0.0007618312769208721	-0.007782078286936213	0.0015716239220854875	-0.0012259737537706759	0.0061678691801170344	0.003328068119546734	0.0038004542012857376	-0.0006957341455502182	-0.001975550462420937	-0.002057452058184424	0.005410177870514497	0.0040826997588049455	-0.0036362061280925772	-0.007468312359566073	0.0067629950926240915	0.003017764417779739	-7.59468092101489e-05	-0.00034557816648517995	-0.005809329102614029	-0.0026140013139138844	0.002738337188796464	-0.0035192262361013254	-0.0014519827287189917	-0.0003661736395762727	0.0019014874638379105	-0.001965695827044424	0.0031913867018786273	0.0056452983048133456	0.001491563719641393	-4.493811156912768e-05	-0.0001971961513449449	0.003003853011201044	-0.008549363429805105	0.0026233207618298724	0.0006040087596458415	0.0015006738325896536	-0.003728477751843672	-0.002738077967923716	0.0029357852701732763	0.003545422790294621	0.0006750515900684088	0.0041439133524350455	-0.00010980088142886157	-0.0032826765054548472	-0.0029226109519714526	-4.402176233195454e-05	0.0002479179519456862	-0.0020333538484525304	-0.0032112589936520164	0.0014834490908714898	-0.0021396166277961575	-0.0004237715901159123	0.0006825799887618252	0.0014139294396935528	-0.0010264764489564527	-0.00027936411316832296	-0.0003299654091149158	0.0	0.0	0.0	0.0	0.0	0.0	0.0	0.0	0.0	0.0	0.0	0.0	0.0	0.0	0.0	0.0	0.0	0.0	0.0	0.0	0.0	0.0	0.0	0.0	0.0	0.0	0.0	0.0	0.0	0.0	0.0	0.0	0.0	0.0	0.0	0.0	0.0	0.0	0.0	0.0	0.0	0.0	0.0	0.0	0.0	0.0	0.0	0.0	0.0	0.0	0.0	0.0	0.0	0.0	0.0	0.0	0.0	0.0	0.0	0.0	0.0	0.0	0.0	0.0	0.0	0.0	0.0	0.0	0.0	0.0	0.0	0.0	0.0	0.0	0.0	0.0	0.0	0.0	0.0	0.0	0.0	0.0	0.0	0.0	0.0	0.0	0.0	0.0	0.0	0.0	0.0	0.0	0.0	0.0	0.0	0.0	0.0	0.0	0.0	0.0	0.0	0.0	0.0	0.0	0.0	0.0	0.0	0.0	0.0
F-042620-N48-F7-16S	0.03175131910565624	0.007431400536441417	-0.057764225162579744	0.015637530686508364	0.02266513260929854	0.02647284028457975	-0.03792448763528376	-0.01418925768058537	-0.00027882065634113703	-0.006073343875499982	0.02023564804800249	0.001415904925198782	-0.016528631181021262	0.012897238268055633	0.018961730689979295	0.017917763751790734	-0.01877386613008194	0.005001496581682629	-0.023139564962028018	0.006038559842830621	0.01333412161106841	0.022124213576940506	-0.016029823120294377	0.0011477693657145347	0.010614233324185785	-0.011135296906186804	-0.012376702028726242	-0.0012945218562662082	-0.00045049481261773413	0.0016761156211268704	-0.008232495287604957	-0.00734846991376706	0.005010355934933496	-0.014319453668334117	0.002501215431855499	-0.0009953423938183661	-0.006445224792389093	-0.01949124398786322	-0.004099432609388954	-0.008578082943116787	-0.006082176059328736	0.002500107036671646	0.008460407086373975	0.01544327875417584	-0.011143986540999492	0.006572071703972984	-0.002431833123712085	0.009654127879248572	-0.0035266934883517098	-0.0002826397635367111	0.007460684846556083	0.0062578283044339685	0.0032183580366805025	0.006303846049814779	0.0005373225965111425	0.0038554978564782484	-0.002082283416216396	-0.00015780398424020107	0.005675665162655022	-0.0007110271525033765	0.006992297485001877	0.007407056844201013	-0.0029793845096698192	-0.0014116544978595407	-0.010091404346333776	4.936932483873687e-05	0.011159314949671668	-0.0029058205861478012	-0.0008377157788280708	0.0022920598882111357	0.010862308307356211	0.009237524443881266	-0.005482183884162959	-0.01089706205692345	-0.0014545252396360858	0.0033011197785601637	0.004033151663196161	0.0015108953524706173	0.006197776559476036	0.00084295132908496	0.0015062136200240809	-0.004953169190161012	-0.0012639749975763333	0.00029430743978880563	0.0004953240791280766	0.002089177809683348	0.0007791936208146578	0.003288522302826972	0.003964202251808924	-0.003148383441755598	-0.00033359224768340234	0.0027637310453870537	-0.0015146597023539448	0.006865048284014165	-0.0018956797803214235	-0.0020643137740129227	-0.003208096097691951	0.0020694402165977142	0.005390409351699692	0.0051020241762989565	-0.005567233381265102	-0.0005731300415567097	0.004805705790802953	-0.00019694692856774636	-0.003067001025922828	0.00022083613242424453	-0.002632733026447865	0.0034307972406931813	0.0007525130326589423	0.00040401697952159214	0.0025057734626586043	0.0023996049368992223	-0.0028010867142182457	0.00022768740861399433	-0.001747151655289475	-0.0012079243860703846	0.0	0.0	0.0	0.0	0.0	0.0	0.0	0.0	0.0	0.0	0.0	0.0	0.0	0.0	0.0	0.0	0.0	0.0	0.0	0.0	0.0	0.0	0.0	0.0	0.0	0.0	0.0	0.0	0.0	0.0	0.0	0.0	0.0	0.0	0.0	0.0	0.0	0.0	0.0	0.0	0.0	0.0	0.0	0.0	0.0	0.0	0.0	0.0	0.0	0.0	0.0	0.0	0.0	0.0	0.0	0.0	0.0	0.0	0.0	0.0	0.0	0.0	0.0	0.0	0.0	0.0	0.0	0.0	0.0	0.0	0.0	0.0	0.0	0.0	0.0	0.0	0.0	0.0	0.0	0.0	0.0	0.0	0.0	0.0	0.0	0.0	0.0	0.0	0.0	0.0	0.0	0.0	0.0	0.0	0.0	0.0	0.0	0.0	0.0	0.0	0.0	0.0	0.0	0.0	0.0	0.0	0.0	0.0	0.0
F-042620-N48-M8-16S	0.008531897795294527	0.03995934718461918	0.01892734803363028	0.010703783874815583	-0.06272339277502866	-0.007207185855368849	-0.03321748847302039	0.005366643841392503	-0.012847051994470365	0.0017921915166091724	0.007804641258866291	0.0165468374400859	0.054447821401635094	-0.010988862938688492	-0.016599450703966786	-0.017308403944772295	0.008633682446462733	-0.012009893023922164	0.01396221454446716	0.006319393309977177	0.005290228957479614	-0.017171715501102795	-0.003298847433660594	0.007533765987656223	-0.019391788333171317	-0.01167117291484261	-0.006080645434857926	-0.016702351901142852	0.03784429434212615	-0.005415395578717261	0.000537132013321462	0.017158410785737346	0.007183515139411643	-0.01859935580388538	-0.026536126157773194	-0.018477058430036917	-0.009764095618325405	-0.028164198841672268	0.0062670530188988416	0.01940074089208816	-0.02645240385818287	-0.01080757227163304	0.012581283135901582	-0.0006908396826874803	0.011222585258355934	-0.021428634016631438	-0.00017411243509852703	-0.00460379473701479	0.0051314377517901145	-0.0010457360172635008	-0.005847120596808338	-0.0069099239996913715	-0.0162806604356498	-0.009217983109263875	0.0045154926175613236	-0.0020408884827704476	-0.00018977414600581977	-0.0008981000934745937	-0.006815408732446818	-0.012695740542041267	0.0006711545360173183	0.011210006315578036	0.0026445792804459457	0.0063160279503718325	0.008451801796020408	0.0030518833929502383	0.0010686313330730694	0.002046607468195327	0.009196565891818463	0.005991637547343868	0.01577551549289929	-0.00046278880907060804	-0.007051118519062907	0.005364814905317091	-0.010015580898341573	-0.003400564850529477	-0.0035025238630288606	0.004326992816534996	-0.0032992139638540596	-0.0007024597053864177	0.0024632402318804465	-0.0016246635937778424	-0.0006553297434951352	-0.004782170783007609	0.0062356081149655814	0.0020229244224907557	-0.0016011266068232568	-0.005190403194076089	-0.0002750921664788525	-0.00834864885928954	-0.00020836630792522414	-0.005950386940189361	0.00039754368984092054	-0.0011425083324093695	-0.006794070411999163	0.0005992064167448646	0.0035435206211305364	0.0023934509216588596	-0.00047001615159964497	0.0008741826874789658	0.0013234848730227097	-0.003591492443240049	0.00026689288856746344	0.0022644743617716433	0.001137472309857096	0.0020526158747310183	-0.002308940981132863	-0.001690628109479384	-0.0016479101175065761	0.0014092465302369404	0.002284999387826426	-0.0007087330738819586	-0.0014091226996992053	0.0009803914746018593	0.0009739116216497686	-0.00023066947603627195	0.0	0.0	0.0	0.0	0.0	0.0	0.0	0.0	0.0	0.0	0.0	0.0	0.0	0.0	0.0	0.0	0.0	0.0	0.0	0.0	0.0	0.0	0.0	0.0	0.0	0.0	0.0	0.0	0.0	0.0	0.0	0.0	0.0	0.0	0.0	0.0	0.0	0.0	0.0	0.0	0.0	0.0	0.0	0.0	0.0	0.0	0.0	0.0	0.0	0.0	0.0	0.0	0.0	0.0	0.0	0.0	0.0	0.0	0.0	0.0	0.0	0.0	0.0	0.0	0.0	0.0	0.0	0.0	0.0	0.0	0.0	0.0	0.0	0.0	0.0	0.0	0.0	0.0	0.0	0.0	0.0	0.0	0.0	0.0	0.0	0.0	0.0	0.0	0.0	0.0	0.0	0.0	0.0	0.0	0.0	0.0	0.0	0.0	0.0	0.0	0.0	0.0	0.0	0.0	0.0	0.0	0.0	0.0	0.0
F-042620-N49-F1-16S	0.033654375871936065	-0.054516746721457184	-0.05198748307255765	0.04320928007883951	0.021342080626842824	0.0046759535669809145	-0.02714120444964107	0.026231557506532884	0.0006799831463247715	0.03135172501752248	0.007811811847605467	0.010887974417635941	-0.0029095137564888428	-0.0026286566145868715	-0.010823267950798937	0.017136316266330828	-0.009589041662238338	-0.0026576776116028124	-0.0002829785428870804	0.01068900840427003	-0.005897541955095956	0.0005072712294717652	-0.014298276968712517	-0.006196567697839652	0.004553189332226579	0.004297326440812537	0.005474248440725434	-0.00511665835988701	0.0019504981014569019	-0.016647965254582824	0.00026882818170745077	0.01905487962004325	0.010672946973838157	0.0015311746413704723	0.0005134602812785992	0.0010979979657185829	-0.0019358978826772713	0.0031748054695530034	0.0013256313068747798	0.0035038044514886604	-0.0041840077921325115	-0.004563596548751511	0.0056456511191747315	0.0013907738020209255	0.00386850818175123	0.0019082666189149916	0.009454256849552096	0.005041837779771388	0.002012248878485287	-0.0030981727030529862	0.004680321504111361	-0.002322319321316457	-0.010135932252173662	0.00404364763642461	-0.003770965488469145	0.0022569593405783288	-0.00540627450410442	-0.001997672273269554	0.006541556856159674	-0.002218933833163589	-0.004571027651191078	0.009157236782966866	-0.003316423128526376	0.0052032734017075115	0.0021818091115822845	-0.0030757146974472126	-0.0029417564400864697	0.00798669852859029	0.0025230054907900167	-0.0012010407166190094	0.002543165440672273	0.00660701359453688	-0.000647129591236726	-0.0014783677280346818	-0.001658883505121502	-0.009783136151453653	0.006933676268333247	0.0012010474043706249	0.001000414279769833	-0.002314428648650405	0.011997337957530059	-0.00376708526923702	-0.0075580481772968946	-0.0006309378975356226	-0.0012471935072223964	-0.005859827941686447	0.0003595719233314481	0.008723345248421843	0.003561176880966946	0.005519790342588923	-0.0039284110283554045	0.0006414041149113971	-0.007684815143670584	0.007990497117825826	-0.002637060485626524	0.00412338085359557	0.0012392129864639153	0.0011028174373541345	0.005866301507988556	0.001818782468938636	0.006276355017337838	0.0057546524065977545	-0.0008187072867801118	-0.0037237199435949785	0.0013037121570448316	-0.003390337965657061	-0.0018360450463014285	-0.00031041006136347664	0.0017121185342570797	-0.0004143611772621493	-0.0005787863957096576	0.0010399311903220097	0.002325001700747369	0.00017086563433151423	-0.0012503612709414717	-0.0009549308988095005	0.0	0.0	0.0	0.0	0.0	0.0	0.0	0.0	0.0	0.0	0.0	0.0	0.0	0.0	0.0	0.0	0.0	0.0	0.0	0.0	0.0	0.0	0.0	0.0	0.0	0.0	0.0	0.0	0.0	0.0	0.0	0.0	0.0	0.0	0.0	0.0	0.0	0.0	0.0	0.0	0.0	0.0	0.0	0.0	0.0	0.0	0.0	0.0	0.0	0.0	0.0	0.0	0.0	0.0	0.0	0.0	0.0	0.0	0.0	0.0	0.0	0.0	0.0	0.0	0.0	0.0	0.0	0.0	0.0	0.0	0.0	0.0	0.0	0.0	0.0	0.0	0.0	0.0	0.0	0.0	0.0	0.0	0.0	0.0	0.0	0.0	0.0	0.0	0.0	0.0	0.0	0.0	0.0	0.0	0.0	0.0	0.0	0.0	0.0	0.0	0.0	0.0	0.0	0.0	0.0	0.0	0.0	0.0	0.0
F-042620-N49-F5-16S	0.037705443694265005	-0.047605783479967	-0.045845714981267674	0.04364869733938497	0.0014743722091754628	0.011691940099727242	-0.024113758572786314	0.028996088747398615	-0.0065290148106792335	0.03135532496533052	0.010221878811904055	0.00963758681186631	-0.015682748361453388	-0.01003963559385394	-0.01059865754869294	0.002472530299490862	-0.01251273417068222	-0.0012402264614775214	0.002806847474399597	0.010256082000688135	-0.006605219001805701	0.01669392347563378	0.00033223799898927356	-0.006929907309317448	0.00872101003904502	0.00042431697292171075	0.0027341307612330596	-0.019576954888972497	0.011955627451606146	-0.02138759819709061	-0.0026218201446781796	-0.0046592067960140055	0.0005412180733164212	0.011383619086319414	0.010301962629976255	0.0024667597704202443	0.006311939545210391	-0.0052367652661852405	-0.007319575924440946	-0.003135498910031915	0.009068217282685139	-0.009718308330303044	0.008154159271440099	0.0018384801961267043	-0.0007014883494799997	0.00531219981545704	0.0065714567666803	0.0009254435683932991	-0.008309191628117768	-0.005647811140740546	0.0024805681783547627	-0.00924242034921783	-0.01008685929859706	0.007958388739356526	0.0007986666307171456	-0.008375157576149572	0.0020235181377852617	-0.010338567825543252	0.011424951412201444	0.0020624811045797426	0.0019459332167504639	0.011612729255979682	0.002808000725803046	0.0038308949496469722	-0.009172955194487842	0.0027205794965717775	0.004139887828154732	0.0030248888484435683	0.01358020810062223	-0.0009842304873140127	-0.003934748158751629	0.001239502909010381	0.002054333769055081	0.001909071612227344	0.0070618135446812195	0.005064822764440181	0.004657586658385681	-0.0008809922648017285	-0.002658221989852055	0.01267554613476216	-0.0011058549741253154	0.006802744171744504	0.00280161696734017	0.0056952088219290676	-3.879481136956702e-05	0.002269612132083805	-0.005830765075582833	0.0018640492040021498	0.004551306286578493	-0.005245414464989218	0.0005232064135204761	-0.0052615327156883065	-0.0017518875397868597	-0.008202972728613001	0.005973124403353079	-0.0005977236438066716	-0.0017576260439513868	0.0011744642826588437	0.0005038203077264687	-5.5770660397733125e-05	-0.004565451492730519	0.00025924415995006394	0.0036465309691753097	-0.0028731401817695965	0.002874474734081186	-0.0035518618099725447	-0.0016687942615620534	-0.0012739949971871131	-0.003462118689018846	0.0032580672279061084	-0.0005964316521549058	1.814683992690735e-05	-0.0011298552048186299	-0.0011829362705395561	0.0015407376865604055	-0.00029782549767039615	0.0	0.0	0.0	0.0	0.0	0.0	0.0	0.0	0.0	0.0	0.0	0.0	0.0	0.0	0.0	0.0	0.0	0.0	0.0	0.0	0.0	0.0	0.0	0.0	0.0	0.0	0.0	0.0	0.0	0.0	0.0	0.0	0.0	0.0	0.0	0.0	0.0	0.0	0.0	0.0	0.0	0.0	0.0	0.0	0.0	0.0	0.0	0.0	0.0	0.0	0.0	0.0	0.0	0.0	0.0	0.0	0.0	0.0	0.0	0.0	0.0	0.0	0.0	0.0	0.0	0.0	0.0	0.0	0.0	0.0	0.0	0.0	0.0	0.0	0.0	0.0	0.0	0.0	0.0	0.0	0.0	0.0	0.0	0.0	0.0	0.0	0.0	0.0	0.0	0.0	0.0	0.0	0.0	0.0	0.0	0.0	0.0	0.0	0.0	0.0	0.0	0.0	0.0	0.0	0.0	0.0	0.0	0.0	0.0
F-042620-N49-M6-16S	0.029828438814358402	-0.06756749326154696	-0.03360988150044955	0.05718444390487103	0.014167811846051688	-0.011449574938415401	-0.029751573120577617	-0.0038634622964583663	-0.008128898038503338	0.01910052725578787	0.0412056024084597	0.009678775634369205	0.009910101973074065	-0.02305214706008464	-0.00498837324769782	-0.001842326451895751	0.0015959261470512357	0.002024026456600965	-0.02716803794869866	0.011177804547036338	0.0008748824220402807	0.01721149094748907	-0.01579484239124718	-0.008099906137466268	0.002575479535317569	0.01186921768159437	0.009350921984954793	0.0002163043607378425	0.009497542331868773	-0.01833452250219165	0.004927218743504272	-0.0019687837716204424	-0.008406494604504487	-0.006667911438318955	0.009302984225996156	0.00963110642258808	-0.00013114837205083747	-0.009631152637097587	-0.003937622428680659	0.0005050198215308196	0.0030292186809450818	-0.01220856402506272	0.008616066697072116	-0.004754721593234131	-0.010136229723897505	-0.0032319460714586123	0.001294573913353953	0.012402540280880338	-0.0035324166860553636	-0.0051273843583491095	0.007778213013214359	0.017765725949107955	0.0008931965777652554	0.007269029460089148	0.007352255864894266	0.009969259164838488	0.004426389627115589	-0.004544968907153536	0.009557884273574036	0.013241092500127045	-0.005643785330024324	0.008536197283534191	0.0011537123289769122	0.006151850180839418	-0.002139396445015484	-0.00017151039218028943	0.0029162732491323277	-0.008530603261621972	0.0028404982426699227	0.003243018758634939	-0.004091099578776782	-0.006064051260204287	0.002122353783813998	-0.003352315449291807	-0.00830515628968865	0.010855311838500444	0.0030770293868640866	-0.0039590240053850425	-0.0014039280101097414	-0.0010954993368708108	-0.0046979736581598645	0.0013767229551672159	-0.0029859389092444046	0.00389660771402579	-0.0010942989807693163	0.004782250431670308	0.003349904266967977	-0.008981323525448205	0.002163823608721643	0.0020342341708127253	-0.0005957438381014432	0.00023157853457505753	0.00457813341037189	0.005785271178251998	0.0004288993986887895	0.0029207504275243425	-0.002828439284980801	0.001997492368302524	-0.003141006320583234	0.0013714706323630951	0.007452312790739279	-0.004994739055708308	0.00300342195331245	0.00023180547160365166	-0.006595556723922266	-0.0023110218155801233	-0.00036828020153536876	-0.0021143387147062715	0.0002155437252749698	-0.0013321565108089138	-0.0011664214735356178	5.529883049648399e-05	0.00025424628336826057	0.0024062400834572012	-0.0005148292856073337	2.2708155829824644e-05	0.0	0.0	0.0	0.0	0.0	0.0	0.0	0.0	0.0	0.0	0.0	0.0	0.0	0.0	0.0	0.0	0.0	0.0	0.0	0.0	0.0	0.0	0.0	0.0	0.0	0.0	0.0	0.0	0.0	0.0	0.0	0.0	0.0	0.0	0.0	0.0	0.0	0.0	0.0	0.0	0.0	0.0	0.0	0.0	0.0	0.0	0.0	0.0	0.0	0.0	0.0	0.0	0.0	0.0	0.0	0.0	0.0	0.0	0.0	0.0	0.0	0.0	0.0	0.0	0.0	0.0	0.0	0.0	0.0	0.0	0.0	0.0	0.0	0.0	0.0	0.0	0.0	0.0	0.0	0.0	0.0	0.0	0.0	0.0	0.0	0.0	0.0	0.0	0.0	0.0	0.0	0.0	0.0	0.0	0.0	0.0	0.0	0.0	0.0	0.0	0.0	0.0	0.0	0.0	0.0	0.0	0.0	0.0	0.0
F-042620-N50-F9-16S	0.028158723295458845	-0.006451112412108271	-0.047954441972446665	0.013425926731899494	-0.019378113426347113	-0.006375608542023866	-0.019763208247065074	-0.017154107609295505	-0.022411785770507005	0.006867806832652241	0.02823173147613015	-0.0024312698695470006	-0.009092348180601968	0.005134769756180371	0.003551397945729498	-0.009594777935190507	0.012041479184113555	0.019997312936059317	-0.004686783309893039	-0.02043219992045234	0.012415737330081833	-0.007136254339938135	-0.014847877379647358	-0.019243295758420022	0.008133001253488923	-0.004339686356095629	-0.005196458260568317	0.003975875972207561	0.004952115251690062	-0.011455092750054421	0.007171321313942265	-0.004226740202556085	-0.0057136514870842784	0.008747742920883851	-0.019151995376077882	-0.013387727178965615	0.001478440752726439	0.0023951029100516747	-0.01672877396506197	-0.006164970136727241	0.002654762850999002	0.007467993629814115	-0.006061526565811476	-0.007538242501926879	0.0028893307492994427	0.005123169978831829	-0.0038188482439726716	-0.009260571742174279	-0.016072004588087448	-0.0017905523481222458	0.00733042398953937	0.0008625916724535243	-0.0011363785064194718	0.013414947498142038	-0.01114896087955316	-0.0023533741023302897	-0.004088898876681215	-0.005161625788762413	0.007326685511048545	-0.001366153550278024	0.007282243392972821	0.0039626964929960415	-0.011049133093931011	-0.008641630570666014	-0.014100759711382842	0.004822471608148283	-0.004237557045783697	0.0009083074547077174	-0.0021674464453693048	-0.003970239746696959	0.0007794727346414369	-0.008068602006853293	-0.013570044333971078	-0.0034793086662886306	0.003377247606330066	-0.007193718053404867	-0.008005276203276903	0.0008436099917069772	0.0018783299728649667	-0.0004172213442569056	0.00577701561028948	0.0014306882585748781	-0.0031554160463050595	-0.003146719148434964	0.005675254121128886	-0.006189611313076699	0.0007037751387515635	-0.0014379299981042112	-0.0015862925624279486	-0.003328091242018688	-0.000711288581997779	-0.0007294549544671344	0.0047062377850749315	-0.001064651627488441	-0.0023918594840567926	-0.0005676781049023415	0.0005094373098304795	0.0068277079883091564	-0.003490040294733681	0.001873776013287589	-0.0003904428966066873	0.0010349125527533954	0.0018915199819745743	-0.004528882586126811	-0.00506287237508199	0.0015479553633724252	0.0044636891346096115	1.8238141823373314e-05	0.001693958975882747	-0.00388707542955019	0.002702967684838453	8.999526602652472e-05	0.0011391671113102862	0.0012762116905191258	0.0017769722772201224	0.0002900832024025808	0.0	0.0	0.0	0.0	0.0	0.0	0.0	0.0	0.0	0.0	0.0	0.0	0.0	0.0	0.0	0.0	0.0	0.0	0.0	0.0	0.0	0.0	0.0	0.0	0.0	0.0	0.0	0.0	0.0	0.0	0.0	0.0	0.0	0.0	0.0	0.0	0.0	0.0	0.0	0.0	0.0	0.0	0.0	0.0	0.0	0.0	0.0	0.0	0.0	0.0	0.0	0.0	0.0	0.0	0.0	0.0	0.0	0.0	0.0	0.0	0.0	0.0	0.0	0.0	0.0	0.0	0.0	0.0	0.0	0.0	0.0	0.0	0.0	0.0	0.0	0.0	0.0	0.0	0.0	0.0	0.0	0.0	0.0	0.0	0.0	0.0	0.0	0.0	0.0	0.0	0.0	0.0	0.0	0.0	0.0	0.0	0.0	0.0	0.0	0.0	0.0	0.0	0.0	0.0	0.0	0.0	0.0	0.0	0.0
F-043020-N52-F7-16S	0.005204910765590025	0.0325804588962089	-0.02830259966345339	-0.029666193830116944	-0.04108741676046935	0.08233237457026406	-0.026005095558799304	-0.03638876476602883	0.011184375726761972	0.0005592558313912935	-0.005489487855792396	-0.0187924129665228	0.006814912082371959	0.00021997997312462648	-0.005016046952718837	0.017697695540512107	-0.0183607942802391	-0.029601513925804377	-0.0017779727699500927	0.00293520376376376	0.010410940437653565	-0.009567828071164278	0.0050213533916692	0.0128662675281161	-0.014030707876542394	0.008237635126036268	0.014161119652455013	0.0235417314153285	-0.0051074057678823954	-0.013066474909589855	0.009238404043888595	0.010625191820407925	0.0002256143134357478	-0.001746614737998006	0.002776399429253003	0.0006181299969218796	-0.010014978500311082	-0.009399919444707559	-0.007115537121901881	-0.0074430860788920125	-0.0012806015438392366	-0.006293250715337375	0.0068457002779487965	0.004875273997978621	-0.004413088951412272	-0.014025237079638984	-0.010151455138843236	-0.0014545049280081357	0.004486380169124853	0.007064432974168269	0.0017632489166305048	0.006278074473582463	0.003940622158233756	-0.007172815961768817	-0.001388894349728761	0.010976092961015435	0.007820588814695687	-0.0110341663012714	-0.00022660942401695852	0.002665736401975425	0.0104931913498894	0.004037674073245653	0.016272526741497494	0.005302137243150161	-0.004557487379895717	0.0039622621503097154	-0.0026681411725239376	0.003503082824443033	-0.015387519417650408	-0.008380564204299496	-0.003561595585093548	0.0020313164148967815	-0.0040928711791068965	-0.00015454304635599994	0.003216162769669549	0.007049292258221051	0.001328102983249554	-0.0006405170905683152	0.004574794926645492	-0.00023424142171754434	-0.0012670681862613964	0.002072167941386928	-0.002074877341860813	-0.0007809322362264047	-0.004370248747011871	0.0009303662039683512	8.231328735164322e-05	-0.005569903465494507	-0.0011989189941083126	-0.002415912814471143	0.005747589699479849	0.00010137336547806996	-0.0011926533122143686	-0.004955206645689256	-0.006454375381058969	0.0005615004107672133	0.000524966622336893	-0.004796622711369762	-0.0021369898201843633	0.0006731310420738001	0.0010741564641976683	0.0023958943998350054	0.0020627029523088065	0.000631380765663766	0.0007851572589121674	0.0012401762633296373	0.000820855225309292	-0.0015501113109762598	0.001836121864080688	0.0018911855131817025	0.001019961197507208	0.00034704386371300455	-0.00015942228442996305	0.000753773858915281	0.0013358591074392032	-6.39691402474157e-05	0.0	0.0	0.0	0.0	0.0	0.0	0.0	0.0	0.0	0.0	0.0	0.0	0.0	0.0	0.0	0.0	0.0	0.0	0.0	0.0	0.0	0.0	0.0	0.0	0.0	0.0	0.0	0.0	0.0	0.0	0.0	0.0	0.0	0.0	0.0	0.0	0.0	0.0	0.0	0.0	0.0	0.0	0.0	0.0	0.0	0.0	0.0	0.0	0.0	0.0	0.0	0.0	0.0	0.0	0.0	0.0	0.0	0.0	0.0	0.0	0.0	0.0	0.0	0.0	0.0	0.0	0.0	0.0	0.0	0.0	0.0	0.0	0.0	0.0	0.0	0.0	0.0	0.0	0.0	0.0	0.0	0.0	0.0	0.0	0.0	0.0	0.0	0.0	0.0	0.0	0.0	0.0	0.0	0.0	0.0	0.0	0.0	0.0	0.0	0.0	0.0	0.0	0.0	0.0	0.0	0.0	0.0	0.0	0.0
F-043020-N52-M8-16S	0.031069916139032337	-0.04712656397357837	0.007434842638698176	-0.020382912946951562	-0.02674203531251143	0.06361172096944978	-0.00876483880606095	-0.02639266584654812	0.018313995316569128	0.006528246055011186	-0.0016128620289525674	0.008043322357309667	0.01609749969415414	-0.005960811895996731	0.018393049760916436	-0.009126478739966653	0.008401745881794456	0.00034175502284497576	-0.018256840662398858	-0.0035242290277725267	0.023101053708374914	-0.005192201164837399	0.023686167419467514	0.0024333457422088633	-0.005054694834565012	0.01684463377925003	0.0026167732947209765	0.001051090420548978	0.001117531613839721	-0.007993882280359495	-0.007102590962158325	0.004207369208830505	0.017292608749364315	-0.0034877040543489146	-0.003269608406647587	0.017354298921729197	-0.001063623981599006	0.004426735720206024	0.0008603355891695402	-0.004995204179517571	0.001073608626123185	0.011050826970495163	-0.002141412503116533	-0.00022280473199166252	0.011889524868384392	0.01244644890056347	-0.003966732586609849	0.005080496042953409	-0.0011809334387280059	0.005210862849800332	-0.015312031117035808	-0.014770620221186788	-0.004844013878040878	0.008681962440499048	0.0022463892553287773	0.010119425426847456	-0.003812884252797759	0.007601560554516515	0.0058755459185234815	-0.007008310258429127	-0.014481268763666242	-0.005448825757295837	0.0012309755714276377	0.004784692572423748	0.006926196363298958	-0.00927340145131487	-5.861624540455678e-05	0.005807176506294052	-0.0032402012732290694	0.0003230705045965779	0.0002697469729873117	0.002737203201718496	0.013598201060193191	0.01504145070429378	-0.004357643713939525	0.0047626827403897875	-0.005140429779412853	0.00046845224694043724	0.009154452362506144	-0.007489725835451594	-0.004280710822777526	-0.002404003720691272	-0.006071769125354623	0.003279477400569192	-0.0007364358316507647	7.989040743875844e-05	-0.0030481675520344963	-0.0028513529814138323	-0.0010711814986208569	-0.006305536564137028	-0.003602953052820906	-0.004170650816905781	0.0021103245245942303	-0.0011242489772578849	-0.0037588566162576804	0.0005890546835644762	0.0005235897523169224	0.0037672811353098804	-0.003412430848732029	0.0016890905180817865	-0.0006620026570791041	0.0012325888674395119	0.0014685449377850525	-0.001978916301599497	-0.001157551448826792	-0.00031859211460585175	0.0006757060038337787	0.005836471860196334	-0.0015071481395727059	0.002731187824477202	-0.003856679559949931	-0.0015498664103587956	0.00028518701969570287	-0.00026109355025282426	-0.0006322092658178399	0.00011911982413900707	0.0	0.0	0.0	0.0	0.0	0.0	0.0	0.0	0.0	0.0	0.0	0.0	0.0	0.0	0.0	0.0	0.0	0.0	0.0	0.0	0.0	0.0	0.0	0.0	0.0	0.0	0.0	0.0	0.0	0.0	0.0	0.0	0.0	0.0	0.0	0.0	0.0	0.0	0.0	0.0	0.0	0.0	0.0	0.0	0.0	0.0	0.0	0.0	0.0	0.0	0.0	0.0	0.0	0.0	0.0	0.0	0.0	0.0	0.0	0.0	0.0	0.0	0.0	0.0	0.0	0.0	0.0	0.0	0.0	0.0	0.0	0.0	0.0	0.0	0.0	0.0	0.0	0.0	0.0	0.0	0.0	0.0	0.0	0.0	0.0	0.0	0.0	0.0	0.0	0.0	0.0	0.0	0.0	0.0	0.0	0.0	0.0	0.0	0.0	0.0	0.0	0.0	0.0	0.0	0.0	0.0	0.0	0.0	0.0
F-043020-N53-F5-16S	0.03234092737454137	-0.02869215150481737	-0.06196909850344998	0.017862109858653958	0.05096520550758051	0.065692800658608	-0.0349091059209329	-0.012589743832744164	0.00362170612926528	0.0042395982290737095	0.016326880813069655	0.004779295198064982	0.004706228475599714	0.0070484400070428685	0.03490827379490163	0.014278983353322507	-0.010072484047070104	-0.0074313135725328815	-0.027432205324205313	-0.004280550805070213	0.009787630484776171	0.008275457132773329	0.0005516348030572099	-0.004126378105408644	0.02373123664609221	-0.0019143634041568277	-0.010648377835344938	0.003180881372215872	-0.0021404650702453354	0.0001402155599999781	-0.0023874536156405436	-0.0013535560159241185	-0.0007245558541242677	0.0055915566264017474	0.00842834887798752	0.0028816489666155685	-0.010479239626732122	-0.011525849392012935	-0.01189775759100856	-0.0032110520881660693	-0.006342245088379706	0.0013056710715329762	0.0030929311809640846	0.003045221376010855	0.007378604686584233	-0.014002833185480934	0.0016854641573011823	0.003726372387023057	-0.003049464615303774	0.010320298784053881	-0.0029352279442962687	-0.011679206553670498	-0.004733656424062193	-0.0019564777312350147	0.004218192722038688	-0.0060007199912281844	-0.0023739696406756966	0.00405796341569457	-0.003756117501733666	0.003161725749382296	-0.0021252745187749274	0.002662516607975932	0.0014771781024279945	0.0036495411073505218	-0.004153347738815619	0.00014618457513351882	-0.004175426606121335	0.0016081116267572307	0.0047837301813729175	-0.0031977772455584466	-0.0012696667521513623	-0.005176446208094335	0.001393206845975247	0.0019895857218919805	-0.005801450272898533	0.004929898749167963	-0.007312452513036891	-0.003869636217036628	0.005493083968506493	0.00029875617588422115	-0.002378219047058952	0.007403819606969522	-0.003427720212315853	0.006489613281173323	0.0018579786977939025	0.003284534575056327	-0.002912501053357773	-0.00011505654746627243	0.00016845038390742335	0.002380579354593521	0.003546456424564126	-0.0010316146719174999	-0.0004186124435383999	0.0029138357519702036	-0.0024518422576992474	0.002286686615243522	0.00289051540513325	-0.0006399138124276984	0.0022837653311387636	-0.005064131542520276	0.000873059064767059	-0.0008989673550681151	-0.001906669058037607	-0.0026214853305391484	-0.0025201582824937187	0.0022333771783881085	0.0034076311761125173	0.0005418616393521295	-0.0015220453464000446	-0.0011306191939187775	-0.0025818873313006936	-0.0018875019039655567	0.0030564847488896998	-0.00032078342732293436	0.0015686353316726348	-0.0004536732872076282	0.0	0.0	0.0	0.0	0.0	0.0	0.0	0.0	0.0	0.0	0.0	0.0	0.0	0.0	0.0	0.0	0.0	0.0	0.0	0.0	0.0	0.0	0.0	0.0	0.0	0.0	0.0	0.0	0.0	0.0	0.0	0.0	0.0	0.0	0.0	0.0	0.0	0.0	0.0	0.0	0.0	0.0	0.0	0.0	0.0	0.0	0.0	0.0	0.0	0.0	0.0	0.0	0.0	0.0	0.0	0.0	0.0	0.0	0.0	0.0	0.0	0.0	0.0	0.0	0.0	0.0	0.0	0.0	0.0	0.0	0.0	0.0	0.0	0.0	0.0	0.0	0.0	0.0	0.0	0.0	0.0	0.0	0.0	0.0	0.0	0.0	0.0	0.0	0.0	0.0	0.0	0.0	0.0	0.0	0.0	0.0	0.0	0.0	0.0	0.0	0.0	0.0	0.0	0.0	0.0	0.0	0.0	0.0	0.0
F-043020-N53-M2-16S	0.030221362416971712	-0.0980709665109014	-0.03849293302372491	0.03438292400374687	0.0118314539734804	-0.0026406343790535	-0.01404634157866535	0.04119600956637114	-0.02456671037841534	0.012499080271240994	-0.0028529932197935357	0.03678492959873074	0.012969998865922795	-0.007790124413524059	-0.011808155889845398	0.020780988177168558	-0.004968657348153448	-0.01362940744439802	-0.0037480645092844937	-0.00624108128004407	0.004386651373542343	-0.007798093182918811	0.001044933990819583	-0.00018861876910338573	-0.00019407528153154405	0.002457900350580921	-0.001782669364426747	0.006594982247811418	0.005710279410097444	-0.005802592291506259	-0.004666264102101397	-0.004034776966007067	-0.005546004141492096	0.0037549113874415204	-0.004652009323606067	-0.0033036970688274866	0.017847656121594675	-0.0011521431363332845	0.006857872717981666	0.002953918635032351	0.0038313175000273965	-0.010180631447890921	2.9559675126915598e-05	0.008990287317940986	-0.015413846874397633	-0.0020020529567916813	-0.010011798451058613	-0.012209860879503301	-0.004063151949338209	-0.0009293727514544751	-0.004868531367361919	-0.006390099319248704	-0.00417420236411731	0.012203785287943402	0.004479402470760893	0.0023427711496522923	0.002224429610641794	0.0005507665033531972	0.01325577743948428	0.0006625417062235986	-0.003686133121449075	0.01191876757291851	-0.004027428983444784	-0.005972980852931879	-0.003636659670915002	-0.0030521554311143803	-0.0008874601672094626	-0.003469073667533087	-0.004024766106724029	0.00866672681280057	0.005488006018288591	0.00808189997521776	0.0021910738594315407	0.0022873540624985585	0.007416072305875188	-0.00439336359252616	0.004596923125656091	-0.005518370994912851	-0.0004099475513152765	-0.001755537241067164	-0.0022967730880620258	0.0020550969045262436	0.00013750638754573096	-0.005352457421112514	0.004733628318792413	-0.00037466853304652075	0.006183493731493073	0.0005406880162783777	8.956477871006142e-05	-0.004353642164795922	-5.6726385545656475e-05	0.0019293201314266716	0.0010110397753730876	-0.004376672915323532	-0.0005891550506976531	-0.0009477329387340584	-0.0004692576499418465	0.0018693193264568903	0.0017476167292161885	-0.0014412886556505777	-0.00022401881753797399	-0.0027157390347013403	-0.0032848309423220206	0.0006754163442353352	0.004164738951551817	0.004041712763424339	0.006350628364039296	-0.0009312158921581687	0.0017741891744948268	-0.001140392025607956	-0.0009747516008428897	-0.0015058294507342296	-0.0014585283249384242	-0.0012499954682329243	-0.0007943487699468596	8.113168303258203e-06	0.0	0.0	0.0	0.0	0.0	0.0	0.0	0.0	0.0	0.0	0.0	0.0	0.0	0.0	0.0	0.0	0.0	0.0	0.0	0.0	0.0	0.0	0.0	0.0	0.0	0.0	0.0	0.0	0.0	0.0	0.0	0.0	0.0	0.0	0.0	0.0	0.0	0.0	0.0	0.0	0.0	0.0	0.0	0.0	0.0	0.0	0.0	0.0	0.0	0.0	0.0	0.0	0.0	0.0	0.0	0.0	0.0	0.0	0.0	0.0	0.0	0.0	0.0	0.0	0.0	0.0	0.0	0.0	0.0	0.0	0.0	0.0	0.0	0.0	0.0	0.0	0.0	0.0	0.0	0.0	0.0	0.0	0.0	0.0	0.0	0.0	0.0	0.0	0.0	0.0	0.0	0.0	0.0	0.0	0.0	0.0	0.0	0.0	0.0	0.0	0.0	0.0	0.0	0.0	0.0	0.0	0.0	0.0	0.0
F-043020-N53-M6-16S	0.026370058980949726	-0.02202745221085306	-0.03552452059624272	0.02845130602182524	-0.009908535679648927	0.025700381808674944	-0.018793432045993867	-0.0030482918546173915	-0.01384045503093947	0.012638516307551695	0.006241496687024456	0.0007674913295014482	0.013848946221934283	0.02490961648149368	0.0018297723695312096	0.008193119905053161	0.012174223027686825	-0.004995883422855071	-0.015529732551841214	0.004269530106603994	0.0093732713875587	-0.012886231984871956	0.0035179734998399986	0.0019030618808403609	0.009813655418731615	-0.012944599911344255	-0.000358271665670566	-0.008159039682045146	0.00012966765245165515	-0.012486153002498447	-0.0014577039561010422	0.008991892768673283	0.006670702891747451	0.0014160092533697232	0.008393998350900525	-0.006175698336064955	0.013687109401507861	0.0040420925780141935	-0.01094266337276294	-0.0005238401799039632	0.0027520055854588703	0.014343658421881554	0.008583448556278976	-0.013798370268806254	0.00036645624750647775	-0.006725643606868468	-0.00178636252161529	-0.005701242719558909	0.00568682954655408	0.0020811799554484966	0.007881731186818196	0.007111087342990147	0.0023559174453842875	-0.011332482571512753	-0.0018689205569289418	0.0030966915295863695	-0.0018577720739241146	-0.007338851285973966	0.0003465696353499859	-0.007703781007642233	0.005318359254353677	-0.004520025987668104	-0.0015754445936914444	-0.003787195254849536	-0.00015857241858408325	0.015181020141966263	-0.0003059835157298198	0.0011599529219826798	0.0030098152667636232	-0.011157010392239304	-0.0026281300877788257	0.0025888978630720936	0.002295040909391498	0.0025606976099236726	-0.006206551960373365	0.008759953755532929	0.002245797088163465	0.003134254149205841	0.010563592922586918	-0.0027260032767789364	-0.008733873887063101	0.0063487220448756685	-0.0034662090566087273	0.007638218369017425	0.002240452472900897	0.005010242248344334	0.0007667618613634873	0.010822105855797402	-0.003761282186689877	0.001340641229553832	-0.0010033171282778958	0.00354461841599723	-0.00024351832219138885	0.0024994698523072107	0.0034891072231346067	0.0005429556718943348	0.0031500019301426143	0.0036562523267417383	-0.0014339609861106178	0.0044399789384191955	-0.0006843557955984818	-0.002402899273864896	0.0021270771639918017	0.0016259059865030533	0.004404033996796971	4.7541942229872966e-05	0.0006836035630636712	-0.000860251776431101	0.0008691396128678611	0.0057064342501171065	0.0020571884752989527	-0.000411732405674446	0.0010237379510733115	-0.002159811911468831	-0.0006981240712984481	0.0008494095590452156	0.0	0.0	0.0	0.0	0.0	0.0	0.0	0.0	0.0	0.0	0.0	0.0	0.0	0.0	0.0	0.0	0.0	0.0	0.0	0.0	0.0	0.0	0.0	0.0	0.0	0.0	0.0	0.0	0.0	0.0	0.0	0.0	0.0	0.0	0.0	0.0	0.0	0.0	0.0	0.0	0.0	0.0	0.0	0.0	0.0	0.0	0.0	0.0	0.0	0.0	0.0	0.0	0.0	0.0	0.0	0.0	0.0	0.0	0.0	0.0	0.0	0.0	0.0	0.0	0.0	0.0	0.0	0.0	0.0	0.0	0.0	0.0	0.0	0.0	0.0	0.0	0.0	0.0	0.0	0.0	0.0	0.0	0.0	0.0	0.0	0.0	0.0	0.0	0.0	0.0	0.0	0.0	0.0	0.0	0.0	0.0	0.0	0.0	0.0	0.0	0.0	0.0	0.0	0.0	0.0	0.0	0.0	0.0	0.0
F-043020-N54-M10-16S	0.02863604347674595	-0.036224865826768454	-0.03757155148067705	0.008973164244980132	-0.014579890322729029	-0.008034817453585082	-0.007749337963663549	0.027806247760884032	-0.026937536765013134	0.016844814084138963	0.01891143435685332	0.018046830006479716	-0.007393629417476253	-0.01977219612469291	-0.0030579036748511162	-0.007895854299089369	0.02184100330800922	0.001949230521109667	0.006196384457029448	-0.01839895681351552	0.012674269985111283	-0.01868803922047871	-0.01648359952890499	-0.0009611002245978191	0.0024250742833737287	0.007182077425018188	0.0009734824012862061	0.006287712481452315	0.010110535258254153	0.005782380417274902	0.014578952983820342	0.00737184966515369	0.0019582329654969444	-0.0005408183174943502	0.007813758386272787	0.0035728544631037583	-0.0060126544732642855	0.014316427338488171	0.0014623090164860404	0.009002263246746698	0.0014044354865439016	0.0007184548442103637	-0.016513699038073867	0.005547206354186676	0.0003125759217062253	-0.010972753194869114	0.001371293971094919	-0.003961026548874525	0.002433204713888357	-0.004905356362915117	-0.0007275465796566816	0.010142303358901185	-0.011227136049344064	0.0037181847408318276	-0.006234619468914127	0.01151975902918737	-0.011760048879040023	-0.007501985420388065	0.003665845315161294	-6.242931924593886e-05	0.0027115823295520026	-0.003108436959787944	-0.0030661018393603285	-0.0029602598652077095	0.0016306020452429688	0.0028714615002190737	0.00960305268758752	-0.006397767567773828	-0.007177219775843807	0.00512095293170828	0.0006255716766692944	0.0030965584222355904	0.0029647899762486924	0.0009403986198133249	0.00037467538107816776	0.003966858590458532	-0.006154256455149264	-0.0002400654875791482	-0.001938346015496065	-0.001177750949848224	-0.003498754703307859	-0.0033920270994296006	0.00118605454399791	-0.0022041460642431817	3.4328718665941455e-05	-0.0012549404139081633	-0.0007688200389429021	0.009652270957533932	-0.0025955473112126127	-0.0036518349718963235	-0.0017403960142435598	0.0015098104166647443	-0.00021480144366407648	0.0063327272047230985	0.007249554754512822	-0.00357946333570269	-0.0038429643055412728	-0.0007725545347700211	-0.004870263161796426	-0.005572442674739064	0.006287632255848066	-0.0034249329954087835	0.004654744608401025	0.001162194706728077	-0.0034509760438035768	-0.00019973880212780472	0.0016745759405307767	-0.0012290740515725415	0.0031660031280707065	0.005535845032905494	0.0024111875085956708	-0.0020726564160681265	-0.0025853753744952733	1.588852319266033e-05	0.0015819390671619963	4.3308361392275466e-05	0.0	0.0	0.0	0.0	0.0	0.0	0.0	0.0	0.0	0.0	0.0	0.0	0.0	0.0	0.0	0.0	0.0	0.0	0.0	0.0	0.0	0.0	0.0	0.0	0.0	0.0	0.0	0.0	0.0	0.0	0.0	0.0	0.0	0.0	0.0	0.0	0.0	0.0	0.0	0.0	0.0	0.0	0.0	0.0	0.0	0.0	0.0	0.0	0.0	0.0	0.0	0.0	0.0	0.0	0.0	0.0	0.0	0.0	0.0	0.0	0.0	0.0	0.0	0.0	0.0	0.0	0.0	0.0	0.0	0.0	0.0	0.0	0.0	0.0	0.0	0.0	0.0	0.0	0.0	0.0	0.0	0.0	0.0	0.0	0.0	0.0	0.0	0.0	0.0	0.0	0.0	0.0	0.0	0.0	0.0	0.0	0.0	0.0	0.0	0.0	0.0	0.0	0.0	0.0	0.0	0.0	0.0	0.0	0.0
F-050420-N56-F7-16S	0.007777533330131646	0.024103831023744703	0.00922042501110627	-0.007729409067271575	-0.06526220820166126	0.05174401856087006	-0.028277607947098188	-0.04359592761424702	0.009411668398328642	-0.0071363347439406255	-0.0010529630311309106	-0.007054395804489681	0.03517481532926266	0.014725073466247404	-0.02695362606722669	0.036349366080847816	0.0013360920407804627	-0.020220413591955897	-0.009917631939127541	0.0015446865543103482	0.005567331734524244	-0.009341439030043678	-0.021532584673273587	0.020187003392365767	-0.012040171385065052	-0.009267424277218767	-0.01755623649769498	-0.012116606609358187	0.01178452026472642	-0.007269794262353925	0.003854306575976295	-0.0130419692528489	-0.003529653618748637	-0.006025504896106958	0.005249831917343198	-0.011205292319213342	-0.00639439514861269	-0.00724256922557363	0.0034925231836298383	-0.017726036420686247	-0.018888751133001883	-0.0038264936883662033	0.00559955032149	0.005572347019872174	-0.004504656294378362	0.0037803998244821113	-0.014165306274948483	0.012978726248104552	-0.0011424908811306963	-0.007005061636585227	0.01056626167936336	8.433398973692205e-05	-0.004666764410233117	-0.0033981025088287847	-0.008903514512606977	0.0010640405982432057	-0.003408038205372608	0.0006003856095806269	-0.0032116081465294777	0.0036580357648893823	0.009347715974385587	-0.0013061738324585382	0.002979174471557441	-0.0016666167514951078	0.011251106859460491	-0.004723326006611821	0.007016340555404618	0.003568708836687971	0.00835199625597874	-0.004122276249849565	0.0047450807888693	0.0022056106033199016	0.00021803381323916057	-0.006348928018061965	-0.004342073427933289	0.005760780946329107	-0.0038307411152610073	0.000714241924436217	-0.005717049143404868	0.004153372975472961	0.0005356515662002103	0.004301582824470936	-0.0012226179533573608	-0.0011603381301759038	0.0037954966528888764	-0.0004898956395414728	0.00025637531659705986	-0.0035178269799595787	-0.00926243066554313	0.0063482294201730165	0.0028220035352927476	0.00157680754235882	-0.0017058687080295659	-0.0004519924357309256	0.0037219362275265834	-0.0002505381683728783	0.0006252558017675414	0.000832630185457624	-0.0019086981265822162	0.0030167168586761064	-0.002127228866612396	0.004918392213449279	-0.0003155858153741718	-0.0006701354720760241	0.002815299938838306	-0.0019746437412763106	0.0010059866575051171	-0.001552999324298809	-0.0006249884352723576	-0.0008785890713199733	-0.001964678678905794	0.00042249984524461595	-0.0003971739865622074	-0.00015673578830077852	-1.4440564444628612e-05	0.0007599476516306824	0.0	0.0	0.0	0.0	0.0	0.0	0.0	0.0	0.0	0.0	0.0	0.0	0.0	0.0	0.0	0.0	0.0	0.0	0.0	0.0	0.0	0.0	0.0	0.0	0.0	0.0	0.0	0.0	0.0	0.0	0.0	0.0	0.0	0.0	0.0	0.0	0.0	0.0	0.0	0.0	0.0	0.0	0.0	0.0	0.0	0.0	0.0	0.0	0.0	0.0	0.0	0.0	0.0	0.0	0.0	0.0	0.0	0.0	0.0	0.0	0.0	0.0	0.0	0.0	0.0	0.0	0.0	0.0	0.0	0.0	0.0	0.0	0.0	0.0	0.0	0.0	0.0	0.0	0.0	0.0	0.0	0.0	0.0	0.0	0.0	0.0	0.0	0.0	0.0	0.0	0.0	0.0	0.0	0.0	0.0	0.0	0.0	0.0	0.0	0.0	0.0	0.0	0.0	0.0	0.0	0.0	0.0	0.0	0.0
F-050420-N56-M8-16S	0.022433726174399	-0.021354725300966715	0.034902895292587215	-0.028458677449121898	-0.0525389086414865	0.06587397777997998	-0.019507141958112647	-0.04006157790172542	0.003494807293799896	-0.025716213454575206	-0.0019705483878738753	-0.004090803157962434	0.03236745531343001	0.01895510913373305	-0.000333709454212558	0.006159295366818411	0.008168126881987725	-0.025538603002756906	-0.015620467537975722	0.006794701026985619	-0.013083004937038486	0.0023640303748329707	-0.0057673338258853344	0.01644468278351856	-0.014242100850019892	0.012438556267660725	-0.02195551540568054	0.015597096034501297	-0.004853565450802275	0.00020537550680472548	0.0020722191310345753	0.011281114805883653	0.0057672724561378275	-5.469552760978049e-05	0.006576155959127234	0.00558057659219199	0.0021070997710787567	-0.007064817313450571	-0.01268971022727332	-0.018811453511147627	-0.011675772767244894	-0.007338571834101673	-0.000922568624287679	0.014516039548776467	0.008663111524509038	0.006153601589050284	0.001946745450190828	-0.008198816445423604	0.008551746842639731	0.006791490256945294	-0.00020711176600463516	0.0007795763114511026	0.0166254637586989	0.004494397923639137	-0.003209395828725904	-0.0037723179730040227	0.00020331321525143004	-0.0031480522789391623	0.008484608234811671	0.007453560575440286	0.00108518902414882	-0.00928513212938959	-0.008263200728239077	0.00014535871231900928	-0.004039527124950318	-0.0005964358417250528	-0.0003920312774524357	-0.0002011135281746863	-0.0004864760679606335	-0.0017157485377224681	0.007474088819437646	-0.0018920913712205086	0.00035195004988362475	-0.004382734716136863	0.011461914533805607	0.0019025897986285664	0.007531982498596584	-0.0012367778610670281	0.001196886581405027	0.005580772299783307	0.0054213878941382606	-0.009367198043851045	-0.004761132815486921	0.0012803253043181435	0.00629949160918523	0.008230495377082992	0.0028065623805898486	0.0006999071604097169	0.003864201205984234	-0.006428353127506042	-0.0021022026921356644	0.0017783364433466944	-0.0013831527721983492	0.002509291788016228	0.0014121612790395964	0.0031791522336923617	-0.003381016933002144	-0.001527397851107052	0.003527843086524832	-8.860265222092868e-05	0.0003820083208927888	-0.0026833297992031953	-0.0013869593337757255	0.0021332516001719946	-0.0005750787256542847	0.005482007126370472	0.0002375121310079928	0.0021500200647842464	-0.00035368272362923153	-0.0020467579386146896	0.0014076833291213917	0.00011122950728899154	-0.00033974791741778036	-0.001191140455927842	0.0019651318856477623	-0.00042246412738597785	0.0	0.0	0.0	0.0	0.0	0.0	0.0	0.0	0.0	0.0	0.0	0.0	0.0	0.0	0.0	0.0	0.0	0.0	0.0	0.0	0.0	0.0	0.0	0.0	0.0	0.0	0.0	0.0	0.0	0.0	0.0	0.0	0.0	0.0	0.0	0.0	0.0	0.0	0.0	0.0	0.0	0.0	0.0	0.0	0.0	0.0	0.0	0.0	0.0	0.0	0.0	0.0	0.0	0.0	0.0	0.0	0.0	0.0	0.0	0.0	0.0	0.0	0.0	0.0	0.0	0.0	0.0	0.0	0.0	0.0	0.0	0.0	0.0	0.0	0.0	0.0	0.0	0.0	0.0	0.0	0.0	0.0	0.0	0.0	0.0	0.0	0.0	0.0	0.0	0.0	0.0	0.0	0.0	0.0	0.0	0.0	0.0	0.0	0.0	0.0	0.0	0.0	0.0	0.0	0.0	0.0	0.0	0.0	0.0
F-050420-N57-F5-16S	0.04082379875047269	-0.005033675056815727	-0.009384668379632359	0.016141019211745836	-0.027885454388453534	0.03388809112412891	-0.01608202264354931	-0.000750934967543144	-0.006547082997966206	0.017403346018804507	-0.005854410689877278	0.004634385630730338	0.00890640917152069	0.011108796474904196	0.01148472681448554	0.007670023719959865	0.01871559300289754	0.012254968009088613	0.0007091657012290215	0.007481250148835895	0.0014934191142108987	-0.015433988786322694	0.0281991087778608	-0.007597785820779719	-0.002591570151213659	-0.0017642609872424299	0.011160603937715998	-0.020735153825942293	0.0005039948163115845	-0.021538559434127583	-0.002997451925778945	0.0015381508144514614	0.01716675627162144	-0.0012931089543620122	0.006684339623615877	-0.001618904771895786	0.008713907138276493	-0.003032613818797544	0.005223319022143594	-0.006760232861242559	0.012005169352340457	0.006053213262977718	-0.00019081245306146899	-0.0016363299164876238	-0.0070309598431080745	0.016947279658811508	0.005278195102018712	0.007161240873053051	-0.00217377533165383	-0.0002647056599161703	-0.0027033715772685207	0.0018864263013710645	0.00932625519811004	-0.005581434534536034	-0.0032263290353845187	0.015498105559338837	0.0037741949246859812	-0.00802825927941115	0.0005372984432619183	0.008663124059905582	0.0025741164118547473	-0.0031622689623839076	-0.003549091340790271	-0.010815689398466829	0.0015827213115739778	0.0028002049063043147	0.0046644274914313935	0.002609100273650818	0.011997850966989024	-0.004755101541657654	0.006823888291262559	0.001014314780327532	-0.00643130120584382	0.0009753949255112369	-0.001962646134479114	-0.0023610091490393536	-0.004620764853136907	0.0011853046691879725	0.001978570783613508	0.00397360894294669	-0.004335092173302053	-0.006965977518000542	-0.002731384241398147	-0.004995575608492925	0.0019307425646693363	-0.002240372123334963	-0.0019336261168837524	-0.006242367095147641	0.004631264822572598	0.00032027011057308974	0.00025387714159001067	-0.004223434923214964	-0.0008574573198910396	-0.0021214263626837242	0.0021207654525293826	-0.0006961248591793436	0.0020035884924740543	-0.002508485190853471	0.003073353197642992	-0.004306205221293494	-0.0025632750050018846	-0.002502011280874494	0.0008973395204117661	-0.0015717777950284063	-0.000665805289176305	0.002322416091132038	0.00022573939705934265	-0.006478238769651034	0.0007279900508750044	-0.0018918052334416576	-0.002858983422388769	-0.0015699124059520204	-0.0009413536290895978	0.0019038329453675603	0.00048394328362748936	-0.0018150716360365374	0.0	0.0	0.0	0.0	0.0	0.0	0.0	0.0	0.0	0.0	0.0	0.0	0.0	0.0	0.0	0.0	0.0	0.0	0.0	0.0	0.0	0.0	0.0	0.0	0.0	0.0	0.0	0.0	0.0	0.0	0.0	0.0	0.0	0.0	0.0	0.0	0.0	0.0	0.0	0.0	0.0	0.0	0.0	0.0	0.0	0.0	0.0	0.0	0.0	0.0	0.0	0.0	0.0	0.0	0.0	0.0	0.0	0.0	0.0	0.0	0.0	0.0	0.0	0.0	0.0	0.0	0.0	0.0	0.0	0.0	0.0	0.0	0.0	0.0	0.0	0.0	0.0	0.0	0.0	0.0	0.0	0.0	0.0	0.0	0.0	0.0	0.0	0.0	0.0	0.0	0.0	0.0	0.0	0.0	0.0	0.0	0.0	0.0	0.0	0.0	0.0	0.0	0.0	0.0	0.0	0.0	0.0	0.0	0.0
F-050420-N57-M2-16S	0.028484683189211334	-0.11259834809118631	0.0009595841798813895	0.0025696420997290866	-0.021567600486994656	0.04297220984616626	-0.033067100922811725	0.021039254939282197	0.002145485148749608	-0.008282300734676205	-0.03343127773996563	0.030232349170222036	-0.013222282337125508	0.016263639016839734	-0.0033190194329135265	0.037114285041755665	-0.01716262982290351	-0.017421619948219943	0.010895865843809669	-0.01865778142161921	-0.009934713744682251	0.014869276060839981	-0.006853916427380633	0.0007930754210481804	0.00392260757186028	-0.00028070778859221973	0.0063924740766516264	0.0096186192966188	-0.00889710610547973	-0.014547106528474242	-0.01446384024268022	0.0024562354635801766	0.01988782336107355	0.0006243265111492122	0.006947575809310181	-0.0011767984458060433	-0.0054249681055702475	-0.00471229884007048	0.00951587823816842	-0.008497203775230082	-0.00022056449424741784	0.0018230332917835103	-0.010059738370842857	0.011086992464944883	-0.017874830734791836	-0.011004461076978965	0.004382578530290145	-0.004380900401336949	-0.00028444077859375626	0.0025969178491912106	0.008130544121513124	0.016199281768504173	-0.014331781648494201	-0.016353621165668224	-0.008590516980722152	-0.009838455148568325	-0.003768573005061127	-0.002745983640422806	0.008020912604411278	-0.007124518430859582	-0.013815210178000454	-0.00102035324252527	-0.011998904416331752	-0.003756508298230702	0.0026696071258540516	0.002467899311744311	0.004712686229442472	-0.01304693279658842	0.006172169775790757	0.0011818877678647858	0.0001525506662912186	-0.0047168154194136384	0.001468450016440679	0.0012020052860423549	0.0022383428788823457	-0.0056439590591191675	0.0023436681038121396	0.0060026535249903526	0.00033802109041351064	-0.007817690783040591	-0.0028902253907343465	-9.422822651935019e-05	-0.003135522663236764	-0.0018224132847001592	0.0020188534158133062	0.002154274877835402	-0.0033044629056938383	-0.0027568339342916312	-0.0033911944349228882	0.0032673396100549095	-0.0014661100300517546	-0.005657421063633663	-0.003450780784567935	-0.001455001611198924	0.002014515835117302	0.0010349678111871582	0.0034178616574164432	-0.0013497066954165668	-0.0008566132015069191	-0.00251969097682801	0.001836776700498189	0.0010370669506936032	0.0008447652923017766	-0.0014728911217857996	-0.001009825832856513	-3.859357231311915e-05	0.0013586193493481094	0.0007956050918769871	-0.001342842154809345	0.00040127535282121873	-0.0005218778554494538	-0.0011535909857198529	0.0019694882933767796	-6.262817415683098e-05	-0.00046238597631829	0.00028549089433917374	0.0	0.0	0.0	0.0	0.0	0.0	0.0	0.0	0.0	0.0	0.0	0.0	0.0	0.0	0.0	0.0	0.0	0.0	0.0	0.0	0.0	0.0	0.0	0.0	0.0	0.0	0.0	0.0	0.0	0.0	0.0	0.0	0.0	0.0	0.0	0.0	0.0	0.0	0.0	0.0	0.0	0.0	0.0	0.0	0.0	0.0	0.0	0.0	0.0	0.0	0.0	0.0	0.0	0.0	0.0	0.0	0.0	0.0	0.0	0.0	0.0	0.0	0.0	0.0	0.0	0.0	0.0	0.0	0.0	0.0	0.0	0.0	0.0	0.0	0.0	0.0	0.0	0.0	0.0	0.0	0.0	0.0	0.0	0.0	0.0	0.0	0.0	0.0	0.0	0.0	0.0	0.0	0.0	0.0	0.0	0.0	0.0	0.0	0.0	0.0	0.0	0.0	0.0	0.0	0.0	0.0	0.0	0.0	0.0
F-050420-N57-M6-16S	0.01843185028424819	-0.029760104118148	-0.0038174943513959838	0.004720431711978053	-0.053031593102236305	0.024744909611864024	-0.002344355712524334	0.0024844634289914497	-0.013366284927621291	-0.002540902125849423	0.0006309941218364251	0.0052054456137765204	0.027089064650270563	0.009670234850311796	-0.0022388108439373635	-0.01039793235922752	0.010532825948518806	-0.015084653779622186	-0.023911836284963392	0.004048820028243047	0.008964079678968631	-0.010775808247684879	0.008616134990683904	0.0035998346522532546	0.004537907187719746	-0.0022120300195415227	0.004937437249326675	-0.020026253550061907	0.0055526276606980875	0.003302103131142895	-0.00011115294628313087	0.0004844618899124971	0.018114203745851782	-0.005982435966794789	-0.013108446476392609	-0.007217278230404351	0.00662877534269219	-0.010425400261263646	-0.005964005581207258	0.004823263850411184	-0.013079744393242646	0.013991889239738695	0.02015401878127251	-0.007752298382298618	0.005103129793001544	-0.0018443257357981912	-0.010031942996291182	0.0035555527228152014	-0.0014563233811384461	-0.00379159310530157	0.00029166901726324226	0.00557345823484061	0.01424319402582439	0.007322282282152825	-0.0016855657952843702	-0.005183194798888485	-0.01109264218615116	0.00361505109398811	0.0037062681095990833	0.0013700532944101096	-0.005116207023837302	0.006542563972119718	0.0006851007655863055	0.00616509624992372	-0.010660060668057563	0.006907144157038446	-0.0033472098577489056	-0.0064757227123004935	-0.011034832243001714	0.011495003472309046	-0.0007069070464001504	0.00491078491600632	0.004435750540399485	2.260537364338928e-06	0.0021403536524844313	-0.0010909879456362194	0.0005174769233386798	0.0011100734397961427	0.002025928732307579	-0.0003155375921935778	-0.0012966935927595487	0.005415406907129665	0.0030232345149583326	-0.007354379429513636	-0.00441927268845961	-0.0020889627226019624	0.0003685670559056475	-0.0017654547563295798	0.0005334085138298697	0.003840638553599608	0.0006059691985582172	0.0014506823691470675	0.0006404663766585645	0.0008735130836756849	0.003188908752044379	0.00103741450541988	-0.004695528576467965	-0.0022617373621484304	0.00302427401084961	-0.003942578798337213	0.0022409032299528613	0.006209622666477489	-0.007873947297570126	0.0022792518290450435	-0.006100835944927087	0.0012483504954832853	-0.002525326866602659	-0.003094319187188001	-0.00039190213966555437	0.0007184735421953064	0.0005653940816168876	-0.0017806198361463633	-0.001003363386360916	-0.0011211940282035069	0.0010910742247759475	-0.0010862722608963754	0.0	0.0	0.0	0.0	0.0	0.0	0.0	0.0	0.0	0.0	0.0	0.0	0.0	0.0	0.0	0.0	0.0	0.0	0.0	0.0	0.0	0.0	0.0	0.0	0.0	0.0	0.0	0.0	0.0	0.0	0.0	0.0	0.0	0.0	0.0	0.0	0.0	0.0	0.0	0.0	0.0	0.0	0.0	0.0	0.0	0.0	0.0	0.0	0.0	0.0	0.0	0.0	0.0	0.0	0.0	0.0	0.0	0.0	0.0	0.0	0.0	0.0	0.0	0.0	0.0	0.0	0.0	0.0	0.0	0.0	0.0	0.0	0.0	0.0	0.0	0.0	0.0	0.0	0.0	0.0	0.0	0.0	0.0	0.0	0.0	0.0	0.0	0.0	0.0	0.0	0.0	0.0	0.0	0.0	0.0	0.0	0.0	0.0	0.0	0.0	0.0	0.0	0.0	0.0	0.0	0.0	0.0	0.0	0.0
F-050420-N58-F9-16S	0.04143383314683179	0.03221156091830498	-0.045135027593248486	0.010056835695889367	-0.004197706451073542	0.07188712167401651	-0.0521361069997416	-0.012258257970914595	-0.01962243981905648	-0.01625661226078837	0.0029276472227991453	0.009892497367416504	0.01950386613710583	0.01043661359829324	0.027709357316212886	0.021411991904369314	-0.020651271234649635	0.027263706499897816	-0.019013630950055663	0.018218635471637993	0.012156524383203833	0.014436867697000621	-0.0002939530470455841	0.003977804566006261	-0.003028700907392871	0.0028752339460456394	0.00423627939030831	0.0024515486709082083	-0.003924500243052475	-0.00036367778945446005	-0.01836940059898374	0.011796773199008095	-0.007287961704996376	-0.006171605948778194	-0.005280806492854005	0.00652266821877621	-0.006596613603692807	0.003510579399616217	-0.013242403165881628	0.011205697328390557	-0.0077905523757319005	0.013231693227759633	-0.009716836342286867	-0.002323947816405682	0.011865677256172089	-0.009750471719543375	0.0057587356317411464	-0.008198258132676009	-0.006929948967622519	0.0020386931618265373	0.007278635024532751	-0.00500105120060532	-0.004686262348084333	0.008014217838634432	0.00713213959417096	0.0007217886932782036	-0.0015323660069840941	0.009195231857584002	0.004645882755601609	-0.0009835181785975131	-0.010850253766016164	-0.008340975710625306	-0.00041948306429230565	0.002320551181662415	0.0031834198515669804	0.009220326253362379	-0.008008775179491914	-0.010119241801393843	-0.010855952375866658	0.008070514651656922	-0.003315949656432856	0.00026924379618044515	0.0003304593857363202	0.003564473762036368	-0.0038070400157715198	0.005428961769437366	-5.4926214125949884e-05	0.003617957701699009	-0.01215496723226914	-0.00296667319426502	0.0015380934506983213	-0.007714845959030283	0.0015789233641759217	0.006059390942278266	0.0011713007546067728	-0.01346985732918615	-0.0023762382542531144	-0.0011864204602576277	-0.0017101852539310222	0.0035521390542358764	-0.004511512288386312	-0.0014729273532208367	0.0013298533924408862	0.0008308407098485364	0.0021108969313946603	0.0014131908348037937	0.0008600025427777183	0.0024314204247343667	0.0005245384197058859	-0.0013551257067943659	-0.000848714631481956	-0.0002726640969030229	-0.0035673095095047594	-0.0006141063709838385	0.0037547231187359735	-0.0019085884362320758	-0.0011854342943535658	-0.0018472590762967673	0.0028606785070761347	-0.001170426113861584	-0.00019704533195727335	-9.903088101972438e-05	0.0003962685305690972	0.002592082458081737	0.0009106302407259861	0.00024882819622383464	0.0	0.0	0.0	0.0	0.0	0.0	0.0	0.0	0.0	0.0	0.0	0.0	0.0	0.0	0.0	0.0	0.0	0.0	0.0	0.0	0.0	0.0	0.0	0.0	0.0	0.0	0.0	0.0	0.0	0.0	0.0	0.0	0.0	0.0	0.0	0.0	0.0	0.0	0.0	0.0	0.0	0.0	0.0	0.0	0.0	0.0	0.0	0.0	0.0	0.0	0.0	0.0	0.0	0.0	0.0	0.0	0.0	0.0	0.0	0.0	0.0	0.0	0.0	0.0	0.0	0.0	0.0	0.0	0.0	0.0	0.0	0.0	0.0	0.0	0.0	0.0	0.0	0.0	0.0	0.0	0.0	0.0	0.0	0.0	0.0	0.0	0.0	0.0	0.0	0.0	0.0	0.0	0.0	0.0	0.0	0.0	0.0	0.0	0.0	0.0	0.0	0.0	0.0	0.0	0.0	0.0	0.0	0.0	0.0
F-050420-N58-M10-16S	0.020294041765778134	-0.013972048951355053	-0.08031857762345279	0.03241005624915379	0.01631699375176459	0.012410693008616356	-0.0331321489919588	0.03591249720541663	-0.029570568871320285	2.8580041427637668e-05	-0.0068050137271036225	0.026251570443969467	-0.01743384393268003	0.015338829028454239	0.002880215485706071	-0.011264765753128589	-0.0033948426968312827	-0.013185018034989686	-0.0009083324631153153	0.003735824459185033	-0.0047477949775318025	-0.006320345931036141	0.01831371033233877	0.0003682832700553277	0.01600828309124919	0.010655144647141773	-0.012444212575307234	-0.00023356061412173115	-0.003186689459446177	-0.003345225428771012	-0.006847477727179252	0.006149338378319513	0.0020847182084263987	0.004585433711613043	0.014486634493965497	-0.0013609770252935589	0.01704789290161815	0.0025884679212338406	-0.0077647854124541695	0.01353750399403119	-0.005979619540958305	0.0036275516781064444	0.0027505029380078256	0.010902497886019599	-0.004397681808869241	-0.010266420289018382	0.009038358742732573	-0.007613198681817238	-0.004183919788443523	0.0015277580392270957	-0.0015065321927394799	-0.009082212384895942	-0.012129439748915444	0.009682048172708478	-0.008764885855459446	0.005368523230783764	-0.007405665329212628	0.005384555271935886	0.0029380766569396953	0.009293374472448645	0.002519572849415129	0.0006105509949973898	-0.0032987537743462874	0.0006026863945523219	-0.00039336083957899106	0.006210517249844276	0.004437327384115919	-0.01279285210594007	-0.004476807362633773	0.008378413195631816	-0.00259177475389962	-0.005298917189961201	0.01160382833388353	0.0003977384225781594	5.370162672972711e-05	-0.005167319063880583	0.0009661706238644516	0.006563613101251605	-0.003743990057088723	0.006785396441656554	-0.0024889399340956376	-0.0011560044444765803	0.003026943576175771	-0.009377432449615749	-0.004413740621200538	0.00847779467469205	-0.00045428594751085126	-0.0030974740735788017	0.003483964736104178	-0.0050079290208023194	0.009574953220053781	0.0016268823319776906	-0.007242390046255054	0.0003789809812317922	-0.005188484174116558	-0.00014188896914225812	0.001424362892400813	-0.000604452040234972	-0.0023164310807329423	0.0030398321702690082	-0.0014406119522847017	-0.003883105733440568	-0.0021434409778700895	0.0027021647155324176	-0.0012422604775519015	-0.002888451741873992	-0.0014355217680106058	0.002720666721432932	0.0004987118789174422	-0.00037599686293510913	-0.0018214227920833965	0.003118430227421231	-0.00046304336651698826	0.0002873121882995057	4.1149409065632166e-05	0.0019026502203741728	0.0	0.0	0.0	0.0	0.0	0.0	0.0	0.0	0.0	0.0	0.0	0.0	0.0	0.0	0.0	0.0	0.0	0.0	0.0	0.0	0.0	0.0	0.0	0.0	0.0	0.0	0.0	0.0	0.0	0.0	0.0	0.0	0.0	0.0	0.0	0.0	0.0	0.0	0.0	0.0	0.0	0.0	0.0	0.0	0.0	0.0	0.0	0.0	0.0	0.0	0.0	0.0	0.0	0.0	0.0	0.0	0.0	0.0	0.0	0.0	0.0	0.0	0.0	0.0	0.0	0.0	0.0	0.0	0.0	0.0	0.0	0.0	0.0	0.0	0.0	0.0	0.0	0.0	0.0	0.0	0.0	0.0	0.0	0.0	0.0	0.0	0.0	0.0	0.0	0.0	0.0	0.0	0.0	0.0	0.0	0.0	0.0	0.0	0.0	0.0	0.0	0.0	0.0	0.0	0.0	0.0	0.0	0.0	0.0
F-050820-N60-F7-16S	0.026882759157146798	0.0467188680153501	-0.06981795996306045	-0.039085883879623584	-0.04131523306706096	-0.0021127832507060384	0.019180083843840942	0.017710125388500197	-0.007690959276484214	-0.019463177881297214	0.004118325636354254	-0.006506762244303133	0.008843690563278933	0.011940820337966165	0.003991856836801501	-0.007965261627255877	0.00427943745058021	-0.0058149642696789265	-0.0055498316010091945	0.022974424342912563	-0.00298200997581984	0.00022690191688007322	-0.0032398057631987773	-0.007852778098993884	0.010835798333942262	-0.02124424159134438	-0.003131619771121148	0.003911069431565013	-0.0023811323093259834	-0.0006110165410218981	-0.01703004459703451	0.008318963954611062	-0.0009066214636121788	0.0012505950545947627	0.0070567827004636525	-0.013229029289655594	0.0034832455196242636	-0.0060012150623649846	-0.008993593306286896	0.012761108784821161	0.00025258323270825817	0.010108049044665321	0.012719874091045599	-0.003328996234008382	-0.0019442300085575892	-0.0032553597625765624	0.014212583544100885	0.004802783558839729	0.01426071030463934	0.01247724733839381	0.007109346391416195	0.007032125838688097	0.00016872317362424643	-0.008233890899206658	0.005952013789239525	0.0043307910773613114	-0.007309398932782451	-0.006704615371544125	-0.00013356572706898926	-0.0002384874418154706	0.006083524668319714	0.002024945622651658	0.022513470672537825	0.0032035106738060627	0.004133497995111377	0.00871982680986103	0.0022567583718853547	-0.003294803354520198	-0.0013858049730418056	-0.006521711897122379	0.0005290063891516895	-0.0019014457999166315	-0.00535906463267182	0.00914836742362086	0.0031046374168859575	-0.0024652628247212108	0.004019672735129785	0.003182521342919733	0.00019271428844063552	0.002663876214963106	0.0034807002011942997	-0.003051184088817222	0.005554084954328502	0.006550621696298374	0.0027440366440892434	-0.001429614170194481	0.0019576176507232774	-0.0013829669587137234	0.0012744077914595038	-0.0008736013833268653	-0.0097758056233369	0.003962128897314364	0.004715347554624736	-0.004685615502186973	0.003136645272991567	0.00010317005848332226	-0.002566398692989799	-0.0006528276433553665	0.0035352744025333445	-0.00781524180910817	0.0014798338345386223	0.0015796951757858855	-0.001475289303196945	-0.005338202057496121	0.00017184603645152671	-0.0023676687918613177	0.0022858620327175375	0.001160680993908279	0.0013944293794928926	-0.004514588298469826	-0.000620624800308728	0.0007303327041753754	0.0018536300321498962	-0.00101458953085177	-0.0004617532075272408	0.0007909330092100167	0.0	0.0	0.0	0.0	0.0	0.0	0.0	0.0	0.0	0.0	0.0	0.0	0.0	0.0	0.0	0.0	0.0	0.0	0.0	0.0	0.0	0.0	0.0	0.0	0.0	0.0	0.0	0.0	0.0	0.0	0.0	0.0	0.0	0.0	0.0	0.0	0.0	0.0	0.0	0.0	0.0	0.0	0.0	0.0	0.0	0.0	0.0	0.0	0.0	0.0	0.0	0.0	0.0	0.0	0.0	0.0	0.0	0.0	0.0	0.0	0.0	0.0	0.0	0.0	0.0	0.0	0.0	0.0	0.0	0.0	0.0	0.0	0.0	0.0	0.0	0.0	0.0	0.0	0.0	0.0	0.0	0.0	0.0	0.0	0.0	0.0	0.0	0.0	0.0	0.0	0.0	0.0	0.0	0.0	0.0	0.0	0.0	0.0	0.0	0.0	0.0	0.0	0.0	0.0	0.0	0.0	0.0	0.0	0.0
F-050820-N60-M8-16S	0.03556336873808187	-0.0742091451710452	-0.02429891178854528	0.007792744731496004	-0.007832373013666792	0.02708220203454549	-0.02433890104982384	0.02908191994016884	0.006344398865492849	0.025315803786715576	0.015794160877597732	0.02955359766348892	0.00807886668310074	-0.01776487350092297	-0.0030805848334728913	-0.0058934474282472836	-0.007766866360530495	0.008111798414348004	-0.01753906829889962	0.027469848493617128	0.007939273612728063	0.01833689775317958	0.0005715363323116479	-0.001805108863331991	0.006412830623753488	-0.010884759913050508	-0.0006137217874172223	-0.013094929410436208	-0.009528107541823703	-0.0064756023513498785	-0.019627182795772764	0.003908357505032182	-0.009138662359081248	0.016164724365271055	-0.009208297095457764	0.011153188279611639	0.008764889633753195	0.015696556044407686	-0.018221280621645068	-0.0034412066903282638	0.0005424418271522131	0.02565460613581324	0.0008851960177586875	-0.00010320138836728263	0.016320597525449232	-0.005539291987525614	-0.009022417775432655	0.005179700914100014	0.01191795705205502	0.006788638158379896	0.011941469076973554	-0.020247362010364683	0.0003691951761454623	-0.0034439003209730695	-0.002764534813671356	-0.0011129009504639734	-0.002380233314868556	0.0017008183417962241	-0.004034744143879331	0.0013037309242779822	0.007062689357933772	0.006457592599633788	-0.006224361368893663	0.0050993127090296145	-0.004344988725087958	0.002600360156528353	-0.0014451393396020488	0.0023388572071207678	-0.010476058150978688	0.0066088596123237186	0.009703770345235356	-0.0024860440944644993	-0.0030773027357522058	0.0008458339109727667	-0.0003950022202590506	-0.00789000815918836	0.008008425026836812	-0.0003408111943332196	-0.0038773667342027387	-0.004066075167689691	-0.004085691634496772	-0.005329301744615887	0.005959790588691064	-0.004509397547190521	0.002880736984187604	0.005280996412412267	0.005027261578673091	-0.0004556605578491845	-0.006990833254000823	0.0008371304885273277	0.0019071420570078894	0.0011746158702458083	0.006311561326679028	0.0012137136750741873	-0.0012529426413940335	-0.0020865425143559877	-8.6178788224715e-05	-0.004627289856065142	-0.0006451019966813219	0.0008947448207990629	-0.0011212901679444817	0.0027354779812711967	0.006038538862230911	-0.0037251836492793165	-0.00012903867482191636	0.0018109069853863376	-0.002663624451492591	-0.0016025252631847136	0.0017115052551052194	-0.00032312325162403793	-0.002176129892252921	-0.0005455187682384431	-0.0006826153989610253	-0.0007942854736016109	9.199587483967303e-06	0.0002315569614005088	0.0	0.0	0.0	0.0	0.0	0.0	0.0	0.0	0.0	0.0	0.0	0.0	0.0	0.0	0.0	0.0	0.0	0.0	0.0	0.0	0.0	0.0	0.0	0.0	0.0	0.0	0.0	0.0	0.0	0.0	0.0	0.0	0.0	0.0	0.0	0.0	0.0	0.0	0.0	0.0	0.0	0.0	0.0	0.0	0.0	0.0	0.0	0.0	0.0	0.0	0.0	0.0	0.0	0.0	0.0	0.0	0.0	0.0	0.0	0.0	0.0	0.0	0.0	0.0	0.0	0.0	0.0	0.0	0.0	0.0	0.0	0.0	0.0	0.0	0.0	0.0	0.0	0.0	0.0	0.0	0.0	0.0	0.0	0.0	0.0	0.0	0.0	0.0	0.0	0.0	0.0	0.0	0.0	0.0	0.0	0.0	0.0	0.0	0.0	0.0	0.0	0.0	0.0	0.0	0.0	0.0	0.0	0.0	0.0
F-050820-N61-F3-16S	0.03851777570184903	-0.050092915625841346	-0.044700505943621904	0.019798009322135938	-0.021323339977715322	0.04657403437339088	-0.00950021350503535	0.020826888898267282	-0.04507976030624261	0.032082113544830745	-0.03692651514159569	0.015888194418488665	-0.027318707592121787	0.0066463442972619444	-0.009217615665284508	0.0176639998960403	0.026876167842641602	0.0020844759423371832	-0.012478593375434516	-0.029405355041978866	-0.015116490428855787	-0.016121528355928536	0.02003338782152366	0.014556054652287067	0.0013890898445092835	0.007365978692071118	0.013286463056849518	0.0104264793695058	0.0070293762654314255	0.02284605576047534	-1.2564843057603299e-05	-0.0035540051183785572	0.004644765712678831	-0.0018289510180008292	0.009527890203507817	0.026432603863640925	0.013123146060531434	0.0003699862765962679	0.007532685589094834	-0.009716500742711805	-0.014826338522053817	0.010039981814617148	0.00218641778140617	-0.0020687505881109816	0.00917329449532342	-0.0031481961192972143	-0.00548716506960185	0.00871435280979296	0.01660249682138387	0.004034033539769388	-0.01166125627730898	-0.005154173076649393	0.008801999057593187	-0.004775138703025152	0.0025035799586734437	0.0011367925051128523	0.0003461579125335773	-0.003731149764347069	-0.007353267208880823	-0.00704501216019239	-0.009881828543387688	0.0029769033164893616	0.000708418764528642	0.005802934256542002	0.009581607728101892	0.002098884338938771	-0.014095416768751774	0.004929635610190679	0.008924954929354443	-0.0013293563558669336	-0.005112368583223842	0.0014171014547158314	-0.00447640720238593	-0.016268371911204626	-0.0032279814957886484	-0.007484274146757012	0.000291701089843204	0.0033650619500773093	-7.825230407837138e-05	0.006267754742127387	0.001625652003765436	0.005100473968906608	0.0008751560663039489	-0.0020091524791164693	0.003089615032316742	-0.0019994768365715152	-0.0015322901726813238	-0.0005721744064796003	0.0005148165018853657	-0.004667606297084994	-0.0009607403551745817	0.0015193779056150998	0.0038612368853831736	-8.398113084883224e-05	0.0010138536007230877	-0.0017030529007576157	-0.003011204784193636	0.004936352007852471	0.0013108683736153006	0.002280301116936671	0.00268912507372735	-0.00037323649172658695	-0.002759298272674621	0.0026586878320800276	-0.0028389705824026813	0.0009414395489873939	-0.00163497879177331	-0.0005976529646627318	-0.0004045563555970167	0.0004226250032318341	0.00032715641431026974	-0.0010511541466171257	-0.000647587424152425	0.0004060548159151777	-0.00033357509990608126	0.00021961308090328666	0.0	0.0	0.0	0.0	0.0	0.0	0.0	0.0	0.0	0.0	0.0	0.0	0.0	0.0	0.0	0.0	0.0	0.0	0.0	0.0	0.0	0.0	0.0	0.0	0.0	0.0	0.0	0.0	0.0	0.0	0.0	0.0	0.0	0.0	0.0	0.0	0.0	0.0	0.0	0.0	0.0	0.0	0.0	0.0	0.0	0.0	0.0	0.0	0.0	0.0	0.0	0.0	0.0	0.0	0.0	0.0	0.0	0.0	0.0	0.0	0.0	0.0	0.0	0.0	0.0	0.0	0.0	0.0	0.0	0.0	0.0	0.0	0.0	0.0	0.0	0.0	0.0	0.0	0.0	0.0	0.0	0.0	0.0	0.0	0.0	0.0	0.0	0.0	0.0	0.0	0.0	0.0	0.0	0.0	0.0	0.0	0.0	0.0	0.0	0.0	0.0	0.0	0.0	0.0	0.0	0.0	0.0	0.0	0.0
F-050820-N61-F5-16S	0.029687580902452444	-0.045669157098424736	-0.01184121258334314	0.021662255514892946	-0.010633220910633798	0.0017419892633089157	-0.013685217320837382	0.020745554166835222	-0.021749911953270556	0.007141008201463102	0.015575138548619685	0.014179968935389763	0.025554196957941935	5.1967615712654316e-05	0.002105727927623995	0.009286572328275823	0.026419525379316827	0.0029722779186090367	-0.008482234198398988	0.0034312374884681767	0.004989315081309239	-0.005795996613595257	0.0029848022702167894	0.01300793278751542	-0.020428109486211828	0.005634536824779444	0.010617901121781704	-0.012451937439529296	-0.0009919272921504608	-0.008725554164487991	0.01633484606475673	0.011679659568683087	-0.0012291650600840267	-0.002092442577963215	0.0051915563428231865	0.00715266817846634	-0.005819934549998028	0.0044029631855465245	0.0009510831864194074	1.8581272180492557e-06	0.006235020461296021	0.003799219201076655	-0.007324591997976162	0.008546496043176208	0.0025897397818804724	0.004787227520137155	0.003849185008371864	-0.0009068125736687937	0.008163166328200123	-0.012918149224419551	0.005425651377318753	0.0035590686891594473	0.004205538792737602	-0.007956767953149734	0.004219581154805358	-0.007385375318498642	-0.002589436685328345	2.120453828672407e-05	0.017148934555402975	0.0011662227815016578	-0.003941218055005909	0.002865946064393605	-0.0017013268572992958	-0.006711973455496724	-0.0032247818194996412	0.007026459383900218	0.012166193917123608	-0.0005781009051868074	-0.0009788969874923613	-0.006743084251527148	-0.0015505017440762582	0.010859841435883146	0.0020160804986760336	-0.0010714068516807305	0.005578325346875723	0.006463271138159623	-0.005078843663187538	0.010086436378121242	-0.0037859669175625294	0.002544818853105633	0.007709491630203602	-0.0018633173917919196	0.0032867459373798744	-0.003556240089166854	-0.008885779442886564	0.0025021500030010654	-0.0020585668418778608	0.002555705784709602	-0.001236598797066915	0.0007920058746273724	-0.004186533728556821	-0.001007057795764527	0.0048138463718823245	-0.0007278105040777476	-0.002711879281895758	-0.0030881820964804773	-0.0018583636922692443	-0.003694515416881791	0.0031220014292222494	-0.0010790627449080168	1.7296293180172094e-06	-0.001656482131138873	-0.0007682114007078443	0.0035508303205894686	-0.001938109216523054	0.0032632471400907493	0.0005444073775131531	0.0038412459915923777	-0.001125693761406569	-0.0004136263259033941	0.002670417655966859	0.002582311243125481	0.0005851369898478812	0.0011767531421349956	-0.0033585807645339495	-4.817547168274443e-05	0.0	0.0	0.0	0.0	0.0	0.0	0.0	0.0	0.0	0.0	0.0	0.0	0.0	0.0	0.0	0.0	0.0	0.0	0.0	0.0	0.0	0.0	0.0	0.0	0.0	0.0	0.0	0.0	0.0	0.0	0.0	0.0	0.0	0.0	0.0	0.0	0.0	0.0	0.0	0.0	0.0	0.0	0.0	0.0	0.0	0.0	0.0	0.0	0.0	0.0	0.0	0.0	0.0	0.0	0.0	0.0	0.0	0.0	0.0	0.0	0.0	0.0	0.0	0.0	0.0	0.0	0.0	0.0	0.0	0.0	0.0	0.0	0.0	0.0	0.0	0.0	0.0	0.0	0.0	0.0	0.0	0.0	0.0	0.0	0.0	0.0	0.0	0.0	0.0	0.0	0.0	0.0	0.0	0.0	0.0	0.0	0.0	0.0	0.0	0.0	0.0	0.0	0.0	0.0	0.0	0.0	0.0	0.0	0.0
F-050820-N61-M2-16S	0.025566324302138378	-0.09303492570254768	-0.01014370369671712	0.004249951999169766	-0.0012916768885569028	0.017534124505650974	-0.006107718571562341	0.05818285382485922	-0.015194586785804239	-0.005733558724896955	-0.020153612859992284	0.03393019836136747	0.02642443045663669	0.004158164803204362	-0.005734358693589136	0.030481078589440675	-0.002176024672992226	-0.019867075692339104	-0.0007961678204277862	0.0003615188091690175	0.01167356003335674	-0.005447928802299758	0.0027360297276098405	-0.0172175084223311	0.015132595356633334	-0.010069571789215854	-0.0041435934226013325	0.008048044524230906	-0.0191841270148942	-0.006509834742415933	0.00037553184635541194	0.016109939904440373	0.009057232829945461	0.004719081695764387	0.01276222717458446	0.008401312071695897	0.007655019504616485	-0.0058669715430301845	0.00644186181223802	0.022899745502053676	0.0002885039575478378	0.0005867668735423053	0.0010275207876224803	-0.003657911612823965	-0.005768513320452749	-0.010411252208971407	-1.263872060655494e-05	0.0014582671298417125	-0.00621961107809284	-0.003544200060299478	-0.009687060515318457	-0.010991051319066417	0.004136677639069219	-0.004895634096875568	-0.0023758888318615753	0.013267265309455078	-0.002544382056349761	-0.008145626531471122	-0.006197024390174678	-0.00334801662611793	-0.004826862934312768	-0.003358017415204005	0.005573262386022419	-0.009304091600506156	0.00020592433138409948	-0.01447831252749349	0.0003801110058730059	-0.0034158302321796075	-0.0012980797206305725	0.0001482196395133945	-0.0020947125704205444	0.004063321194756875	0.0007643577499865767	-0.005632479812741686	0.006069414716365078	-0.0003581418619668579	-0.007895332821256318	0.0041902975650224125	-0.007780250310338976	0.0014636595630816403	0.006080154466812199	-0.004682384421425398	0.0043116079184349065	0.00782256920441458	0.0021759196634741134	-0.0029500139890996594	0.001383112892228909	-0.0049336479171122665	0.00613257481432834	0.00040318200747816265	0.002594974622182234	-0.0025523319862496463	0.00022310423554615795	0.0010138325240210192	-0.002720815316989528	0.0028826887117413638	0.0009397772531263284	0.0004858705791482231	0.0029523500204080297	0.0024982711857974515	-0.005329228218962367	0.0036175574129945123	0.0015922398055169486	0.0005042278138455963	-0.0008354807224000237	0.00211223178758166	-0.00275765215253282	0.0003228606167217691	0.000521134942391287	-2.2859049343322047e-05	-0.0005615988075115444	0.0004538477341568908	9.403936262503322e-05	0.00045362254720654184	0.0016675516936873662	-0.00021439937317478862	0.0	0.0	0.0	0.0	0.0	0.0	0.0	0.0	0.0	0.0	0.0	0.0	0.0	0.0	0.0	0.0	0.0	0.0	0.0	0.0	0.0	0.0	0.0	0.0	0.0	0.0	0.0	0.0	0.0	0.0	0.0	0.0	0.0	0.0	0.0	0.0	0.0	0.0	0.0	0.0	0.0	0.0	0.0	0.0	0.0	0.0	0.0	0.0	0.0	0.0	0.0	0.0	0.0	0.0	0.0	0.0	0.0	0.0	0.0	0.0	0.0	0.0	0.0	0.0	0.0	0.0	0.0	0.0	0.0	0.0	0.0	0.0	0.0	0.0	0.0	0.0	0.0	0.0	0.0	0.0	0.0	0.0	0.0	0.0	0.0	0.0	0.0	0.0	0.0	0.0	0.0	0.0	0.0	0.0	0.0	0.0	0.0	0.0	0.0	0.0	0.0	0.0	0.0	0.0	0.0	0.0	0.0	0.0	0.0
F-050820-N61-M6-16S	0.04089357998080355	-0.09582286903680891	-0.00564668288731059	-0.0005076767631165535	0.008234442626770701	0.025633592492967996	0.003559364686382719	0.028639731790314243	-0.01112947696640833	-0.0019634195246777167	-0.023728473626561615	0.02496080793505657	0.024892295621505894	0.01440224228820561	-0.00457520467731284	0.034260763738722555	0.005784072343608286	0.009690786046521203	-0.004579263121079941	-0.008036335781865377	0.026289818467655615	0.006186211702073554	0.012042462576796533	-0.0009748858032582414	0.01175209484424332	-0.0030315586222677752	-0.01940212166989606	-0.0007806710562014309	0.0013249966000769718	0.0060878647933792765	-0.007471151052853369	-0.0025330572753833494	-0.0054730095558552586	-0.0009620213372734828	0.012616213309928948	0.011255060054404839	-0.002419695547372248	-0.011082132028380626	0.004023026186643477	-0.00571911127741034	-0.006984912011318477	-0.01921451029896205	0.01246700459655572	0.00044523739123862214	0.009217737954847795	-0.0010757533264413028	-0.004455953535658592	0.0006564647245434963	-0.020535160270579254	-0.0069688039507346256	0.008422541686516833	-0.004969058063288683	-0.0066635556699708234	-0.0020668707901860253	-0.006268666095973752	-4.559854923553961e-06	0.00508847991405881	0.01132806083935988	0.002852350681848818	-0.010996960493512642	0.00574707401290027	-0.010415434813233461	-0.010278717652722936	-0.003311589831337552	-0.0025992200577831318	-0.012651889786217679	-0.002220013645250336	0.0047231643706792245	-0.001627559625278645	0.0027289176970513676	-0.004326511319885286	0.003278528854295796	0.00018238550366349676	0.0009317023428583861	-0.007952379105315278	0.00860964848391491	0.0013601244957390925	0.0013829970205498825	0.0054104862052930915	-0.004822859560221604	0.0014384288026398886	0.00399141036975604	-0.010017512650813448	-0.003348550862711392	-0.002060893588273944	-0.002249369337881575	0.0004907009404255914	-0.00040545806656897975	0.0011537442389874355	0.005739202189593621	-0.004167135731809463	0.001208742525162334	0.003214509524962732	-0.007344621962683655	0.004407536502582752	-0.0051577065448024425	0.0006846541180389657	0.00011994937550060499	0.0008557412326706279	-0.00025398279735748167	0.0041834203961441845	0.000832170183530807	-0.003326346657270046	-0.0001018305370886138	-0.000904641027950758	-0.0029165456175730088	-0.0028822115710713677	-0.0006055542372265767	0.004644956776763692	0.0002445168648596654	0.0010981790627873193	-0.0006936897971622941	0.0012647511741975222	-0.00015967616740203457	-0.0006030890847051991	0.0006141656622405258	0.0	0.0	0.0	0.0	0.0	0.0	0.0	0.0	0.0	0.0	0.0	0.0	0.0	0.0	0.0	0.0	0.0	0.0	0.0	0.0	0.0	0.0	0.0	0.0	0.0	0.0	0.0	0.0	0.0	0.0	0.0	0.0	0.0	0.0	0.0	0.0	0.0	0.0	0.0	0.0	0.0	0.0	0.0	0.0	0.0	0.0	0.0	0.0	0.0	0.0	0.0	0.0	0.0	0.0	0.0	0.0	0.0	0.0	0.0	0.0	0.0	0.0	0.0	0.0	0.0	0.0	0.0	0.0	0.0	0.0	0.0	0.0	0.0	0.0	0.0	0.0	0.0	0.0	0.0	0.0	0.0	0.0	0.0	0.0	0.0	0.0	0.0	0.0	0.0	0.0	0.0	0.0	0.0	0.0	0.0	0.0	0.0	0.0	0.0	0.0	0.0	0.0	0.0	0.0	0.0	0.0	0.0	0.0	0.0
F-050820-N62-F9-16S	0.02603916443709713	0.06552784462276555	-0.04885702924951381	-0.018905796692755834	-0.04413481161083946	0.04007705464477891	-0.04919039668537389	0.004551978141977339	-0.017315841051394526	-0.007586899199152607	0.009646753528196043	0.020048073630379602	-0.015804211339138445	-0.010959752149853818	0.006087714297159373	0.022749305203035693	-0.009172838454206512	0.018936302761034647	-0.0015422649142562324	0.0219240017159391	0.011427081219888231	0.008846566533732357	-0.02074825382212871	0.005746124169268949	-0.011348647181010068	0.0291184679284323	0.018723406127219233	-0.0019018689182416439	-0.007341065637305275	0.012134992364117934	-0.020878173219020718	-0.0032736696169025437	-0.010566977821891654	0.013907170047238016	-0.012721093741213111	-0.017169353996478186	-9.67595808871033e-05	0.011139349162728822	0.01606815470780551	0.00046129334741156424	-0.005504836054860165	0.018724333090036925	0.008748606472593857	-0.004387991080315327	-0.009695416776966777	0.004755793449571316	0.010306859602808647	-0.0012390907545222624	-0.008166347712808534	0.015406263519334735	0.007160509137070029	0.0038159483929471774	-0.003574245722956381	-0.009506689538641807	-0.006515095794832239	0.005037225000135548	0.007754734057806777	0.011848685823770301	0.002995520135030127	0.014401260241346768	-0.001017048433061007	0.0070780661229712695	-0.002893341966670935	-0.012801344064955554	0.0030481021486511747	0.0017704361776746396	-0.005214714714962351	0.0002004465435730617	0.010665590744408891	0.003926589218529614	0.0016281104768504514	0.0026861482936940033	-0.003497173419446286	0.0014074542201670543	-0.0020615130809971296	0.004144370910043327	-0.003853613631137361	-0.006093141240283871	0.0023854150227522563	0.004094141270367819	0.006276691498630182	-0.003646104375813538	0.00048736288709334884	-0.00020833442432593614	-0.0059834266097837895	0.0058026142812504155	0.004273763260744854	0.002998950831419936	0.001157924866772297	-0.003245102082002013	0.00018780974885200408	0.0012110120968014026	-0.002119626244423493	-0.003986275128309326	-0.0004628575382914989	0.002686578232276498	-0.0007389647499162706	-0.001014815851683377	-0.00616675231844867	0.004211471012679101	0.002769616746345914	-0.00010636402153505801	-0.003790344362943445	0.002354347549102107	-0.0017766275712264717	0.0032347623061442267	-0.002851745736356894	-0.00040874470187058346	-0.003084231982835253	0.0005156721424561237	0.00046173906855142687	-0.0002326779635118215	-0.0017700811583667721	-0.001389585517716239	-0.0006185007403160529	0.0004719389972756292	0.0	0.0	0.0	0.0	0.0	0.0	0.0	0.0	0.0	0.0	0.0	0.0	0.0	0.0	0.0	0.0	0.0	0.0	0.0	0.0	0.0	0.0	0.0	0.0	0.0	0.0	0.0	0.0	0.0	0.0	0.0	0.0	0.0	0.0	0.0	0.0	0.0	0.0	0.0	0.0	0.0	0.0	0.0	0.0	0.0	0.0	0.0	0.0	0.0	0.0	0.0	0.0	0.0	0.0	0.0	0.0	0.0	0.0	0.0	0.0	0.0	0.0	0.0	0.0	0.0	0.0	0.0	0.0	0.0	0.0	0.0	0.0	0.0	0.0	0.0	0.0	0.0	0.0	0.0	0.0	0.0	0.0	0.0	0.0	0.0	0.0	0.0	0.0	0.0	0.0	0.0	0.0	0.0	0.0	0.0	0.0	0.0	0.0	0.0	0.0	0.0	0.0	0.0	0.0	0.0	0.0	0.0	0.0	0.0
F-050820-N62-M10-16S	0.035069309903654165	0.03883616254431093	-0.10122171689515719	-0.02846395523666629	-0.04862659288256598	-0.015053361937978413	-0.0020751708683703824	0.034010825812367036	-0.04122819948554506	-0.004505057040578017	0.0227953609382736	0.008559965048577148	0.0017510202974620852	0.00012601369955089246	0.015316788877866942	-0.010986195767535654	0.016971207301815817	-0.004752357178182112	0.009424843245916796	0.0012419325953280053	-0.0021777736758140306	0.014709179341827331	0.0052048180651412005	-0.00099499979748996	-0.004425676764262051	-0.009277446955429005	0.005705485454333086	0.011418900759352885	0.0038659033966797294	-0.01331958356252156	-0.003876295942411221	0.007416971791309894	-0.010017071071716352	0.011191859869055324	-0.001093951433014982	-0.008529134415852737	0.002112762804406362	-0.008789449423723554	0.004839205973603432	0.0037414574967347424	0.01310178764353161	0.003008621844648659	-0.007768514878292995	0.018683993115483837	-0.0015531305936976843	-0.005329742533371652	0.012313433836339998	-0.0108227780939522	0.006847950256271692	0.0005809433284815333	0.0024975904736973037	0.00237989268361491	-0.003962565235279151	-0.0032315610251508176	-0.0045328489514608414	-0.005498777963273972	-3.352619462318068e-05	-0.002203190059797412	-0.0040457571760371845	0.012584467611597303	-0.0009725471866044072	-0.009668299406376405	-0.006824089841468985	1.8244804923294494e-05	-8.246199818511855e-05	0.0018491106278348195	-0.0017030556497057887	0.0037773601851317576	0.006767345682674074	0.0096500457882054	0.0010336870829456802	0.006685847195369033	-0.009889220134606894	-0.007080203185977313	-0.00393490850790443	-0.0005878706045577503	0.0035264962567934204	-0.0062190576043204574	0.0032205494299261377	-0.00562274989722348	-0.0018439731536063252	-0.005241337653748973	-0.009564078565909675	-0.001415726381128844	0.005565282172708642	-0.00038641083849410895	-0.004414608716049045	0.001661839520550458	-0.0062992453074401595	-0.00024016923846726038	0.0020463023481334347	0.00954875532661664	0.0010280021458669007	0.005564387403354036	0.00043040090316925737	0.0021245601554762145	0.0008596502899085402	0.001976868031197396	-0.006762301998901326	-0.006317359132312411	0.0006728066283459524	0.002453193282942707	0.00026255335825752505	0.0023301904609406465	0.0020426611954805812	-0.003439851692568165	0.000957456119801635	-0.0012651999451928904	-0.0007161653758093322	0.0037194740135630916	-0.00018760671464164512	0.0012665644031427034	3.044393058293543e-05	0.001438551315797598	-0.0019759664259401703	-0.00048795590954639874	0.0	0.0	0.0	0.0	0.0	0.0	0.0	0.0	0.0	0.0	0.0	0.0	0.0	0.0	0.0	0.0	0.0	0.0	0.0	0.0	0.0	0.0	0.0	0.0	0.0	0.0	0.0	0.0	0.0	0.0	0.0	0.0	0.0	0.0	0.0	0.0	0.0	0.0	0.0	0.0	0.0	0.0	0.0	0.0	0.0	0.0	0.0	0.0	0.0	0.0	0.0	0.0	0.0	0.0	0.0	0.0	0.0	0.0	0.0	0.0	0.0	0.0	0.0	0.0	0.0	0.0	0.0	0.0	0.0	0.0	0.0	0.0	0.0	0.0	0.0	0.0	0.0	0.0	0.0	0.0	0.0	0.0	0.0	0.0	0.0	0.0	0.0	0.0	0.0	0.0	0.0	0.0	0.0	0.0	0.0	0.0	0.0	0.0	0.0	0.0	0.0	0.0	0.0	0.0	0.0	0.0	0.0	0.0	0.0
F-051220-N64-F7-16S	0.019530520647268037	0.053876519077127795	-0.0011643436748487326	-0.033946197803248285	-0.017688526449820764	0.07482656160021804	-0.01680274960936919	-0.03650472635235164	0.02616626367876255	-0.009888308263035552	0.00238464265073294	-0.01780562159781537	0.00836596905247423	-0.014695492306226429	0.005660416508346792	0.01997249219737817	0.0012917817330312363	-0.014029545042345425	0.0034532360017588744	0.0180066906119264	-0.0011859027340465082	-0.010226769735208903	0.009313666521963634	0.0081473410741775	-0.0017610594045744522	0.011196993701818269	-0.0017377567826442966	-0.004361165893658015	0.00035338495520795173	0.009437176138033784	0.005730151149190085	-0.005289353448409229	-0.0006399925401034245	0.024681611973704328	0.0036401725120530073	0.0077190863507064465	0.006966057608637088	0.004832424818383087	0.0055726848016098875	0.010401481427422558	-0.0007917322756282676	-0.01003944503356704	0.006985263219230383	-0.007019631358585645	-0.013065271959124202	-0.005570700465625505	0.005510555310064854	0.003366258765452548	0.006486778525087722	0.007983125283504245	0.0015624399801051417	0.006755459821822057	0.004812993792326832	-0.011072036473740669	-0.0042530164982463375	-0.007559178957308278	-0.0013402685290534039	0.0020225069561843646	-0.0041276677775200585	0.002967748675204706	-0.005207296705944616	0.0014290002268845642	-0.007597283372569023	0.0038300453847157504	0.00794699773696781	-0.001135163519647949	-0.000456772198922184	0.002409348032896754	-0.0004600872043172201	0.003960024126071105	-0.011174227079538248	0.0017168084442783528	-0.0036029287361153497	-0.006330902436056971	-0.018116843180735993	-0.006007262521032105	-0.002199633496635608	-0.00015340552108288662	-0.00276152415906448	-0.007146299055208785	0.0006912881811227789	0.00376965546583082	0.0032844190235519406	-0.004250696540156608	0.005893502504803056	0.0026111381796882385	-0.003551701673498987	0.0008772594113495594	0.0007067722307668771	0.0033551286686996314	-0.0005923736363650161	-0.009457853382625109	0.0008629157060039077	0.0008272039784545019	0.005093423217782651	-0.0008695288685324388	-0.0018847880973389295	0.0005076239962984534	-0.0004230800311044474	-0.0015035012544914162	-0.001953134341866129	-0.0021474485375215457	0.002297568223166162	-0.0010273158562645306	-0.001752678891424436	-0.0029053137708012155	0.0013600929767449248	0.0020329488425085643	-0.0005875436834559917	-0.003766697165912066	-9.086145824433772e-05	0.0018919217716709884	-0.0011362345144935461	-0.0005805135106140167	-0.0006348866481714317	-0.0003475709477355419	0.0	0.0	0.0	0.0	0.0	0.0	0.0	0.0	0.0	0.0	0.0	0.0	0.0	0.0	0.0	0.0	0.0	0.0	0.0	0.0	0.0	0.0	0.0	0.0	0.0	0.0	0.0	0.0	0.0	0.0	0.0	0.0	0.0	0.0	0.0	0.0	0.0	0.0	0.0	0.0	0.0	0.0	0.0	0.0	0.0	0.0	0.0	0.0	0.0	0.0	0.0	0.0	0.0	0.0	0.0	0.0	0.0	0.0	0.0	0.0	0.0	0.0	0.0	0.0	0.0	0.0	0.0	0.0	0.0	0.0	0.0	0.0	0.0	0.0	0.0	0.0	0.0	0.0	0.0	0.0	0.0	0.0	0.0	0.0	0.0	0.0	0.0	0.0	0.0	0.0	0.0	0.0	0.0	0.0	0.0	0.0	0.0	0.0	0.0	0.0	0.0	0.0	0.0	0.0	0.0	0.0	0.0	0.0	0.0
F-051220-N64-M8-16S	0.04529733025207539	0.07906182998923292	-0.032902272149537504	-0.02825767043093492	-0.026609224635870236	0.02404654901455512	-0.030219938404306423	0.007018239952439299	-0.009077997638009634	-0.017783955106557264	-0.006785308687228667	0.030305459069479138	0.008171263412558544	-0.0020957530577070714	0.01870963422069552	0.012631186780370644	0.02290989968580384	0.035308597881351295	0.028540922342851514	0.005263611102139923	0.02686178861804163	-0.017881733935211617	0.003981203570831769	0.004313803864859344	-0.01217483610553875	0.00561873990864825	0.006752640207445966	-0.0008236013641365787	0.010680217677292375	0.009631296505523607	0.011270021916433056	-0.005380677026811097	-0.012689325669471741	0.0013610333891475631	0.01410723657967051	-0.0007350447954374451	-0.004156194933427884	-0.012748735721544936	-0.0019451642830267872	0.019993950917375585	0.004075472543828714	-0.00639564290003733	-0.01256673460481887	0.007578450344632931	0.002359999242816039	0.0023053791979100987	0.0064728917162030514	-0.0016900450270119856	-0.01590089618610121	0.003177085478626219	-0.011282765856187179	0.018303974075421704	-0.004400652932440114	-0.0013201667647272978	0.0023502893034708016	0.000374785852364063	-0.0036839381767165683	-0.005689101387744056	0.002741411340331138	0.0023383551331062377	0.007820924161418493	-0.017768038053940404	-0.0032422393949501577	-0.00260247533125435	-0.0027794295869442054	0.0023527074153341823	-0.003804823277591869	0.0032817900163652903	-0.005508932709021128	-0.002301387939138165	0.0010129348309466108	-0.000204305647346405	-0.0002806945139662897	-0.004885708639209166	-0.002664952297830352	0.0022068040755988524	-0.002773726476568645	-2.933186247935492e-05	0.005544151429923462	-0.0013587974722251732	0.0020996571059746423	-0.006658070248855875	-0.003287430447994645	0.003680642185160789	-1.997622931632126e-06	0.0001328741780356476	-0.004842112648914165	0.0015578278841470654	-0.0016539452293272987	-0.007426847828125698	0.006406852854090608	-0.00340324770380968	-0.005957680144253029	-0.0015785535815910912	0.0018178817464857236	-0.003751606420204596	0.003630420636445299	-0.005445406308167467	0.0010509280957312944	-0.000278794840465009	0.000541915984796186	0.003215842673115267	0.00207113466047481	-0.00026569170613817606	-0.0010665826672223487	-0.0014913591751937985	1.4311588418153162e-05	-0.0008373629454297908	0.0021541877813151824	-0.0019906853045655076	0.0016548251928012634	-0.0008323400022624813	0.0007713302805015599	-0.0022764708613506363	0.0013775674884244232	-7.384799852765406e-05	0.0	0.0	0.0	0.0	0.0	0.0	0.0	0.0	0.0	0.0	0.0	0.0	0.0	0.0	0.0	0.0	0.0	0.0	0.0	0.0	0.0	0.0	0.0	0.0	0.0	0.0	0.0	0.0	0.0	0.0	0.0	0.0	0.0	0.0	0.0	0.0	0.0	0.0	0.0	0.0	0.0	0.0	0.0	0.0	0.0	0.0	0.0	0.0	0.0	0.0	0.0	0.0	0.0	0.0	0.0	0.0	0.0	0.0	0.0	0.0	0.0	0.0	0.0	0.0	0.0	0.0	0.0	0.0	0.0	0.0	0.0	0.0	0.0	0.0	0.0	0.0	0.0	0.0	0.0	0.0	0.0	0.0	0.0	0.0	0.0	0.0	0.0	0.0	0.0	0.0	0.0	0.0	0.0	0.0	0.0	0.0	0.0	0.0	0.0	0.0	0.0	0.0	0.0	0.0	0.0	0.0	0.0	0.0	0.0
F-051220-N65-F1-16S	0.021147388186353717	0.04114987458223017	-0.07254652078145866	0.0034872424120883476	-0.01823169278205692	0.03511534492666283	-0.032286402974471134	0.04025036038689768	-0.021547445158635346	-0.014949239407244302	-0.00033794004607028654	0.015302995484179328	0.023440258799493	0.0104685111780279	0.012472736008565797	-0.00236944329440204	-0.0021201106108427775	0.0076548285064398786	0.002159844838869154	0.02472432606805141	0.023651646324870573	-0.02061312611729488	0.0043269508446867055	-0.007831691715607157	0.005444768505523692	0.007003241082158111	0.0066031784793605984	-0.010202610113988061	0.007703308845726049	-0.005645779649106507	-0.003988002915317884	0.000486389202233912	0.02138820695860635	-0.00245381214045906	-0.02877007227898096	-0.00383552325397283	0.00017541561697724647	0.033751561393606376	0.015636936864688297	-0.009118392072565401	0.022251548352725425	-0.004622642880483651	-0.01584416260843474	-0.0023064099934646883	-0.004093232453795076	-0.004596985691938748	0.0021111119565634185	-0.006274600595016081	0.006290260560703246	0.0038727198258793538	0.002220800523207142	-0.009409959787225817	0.01470913428105147	-0.00670768479711052	0.00017129574196342464	-0.0039689555666557255	-0.006450543878438395	-0.005377070083170731	-0.01267524887937118	-0.0012437908958364931	-0.0057655139447924065	0.005740342614253493	0.007477513392544834	0.0055346097080622445	-4.8327228587843885e-05	-0.0036027331198301687	0.003061871693899249	-7.21158048509771e-05	-0.002907731811046703	-0.006026396513977783	-0.0017548227178118565	-0.003966098589353598	0.0012064198063631462	-0.009212245956445098	0.0006833486751087868	-0.0010346669772218042	0.009236437194567938	-0.006695369754146124	-0.0049533064281960335	-0.002720410863584636	-0.000814195154216212	0.00499725808730524	-0.004534066445207327	-9.619381994368229e-05	-0.0029693528944219447	-0.0027511164896879925	0.004067183167374863	-0.004737984177444645	0.0012149689474990181	0.002698722309607691	-0.001876360681706244	-0.0008957352580011199	0.002018299661257532	-0.003606455699479669	0.001741179356326464	-0.004085277207777844	-0.0008785861475339134	-0.0012060055476169897	0.00017202902403231485	0.001714154081547081	-0.001550077136689792	-0.002964515093382175	0.004618677500966174	7.349146038437645e-05	-1.5882120425443653e-05	-0.002173492333734744	0.0033248874807192486	0.002864667671377422	0.0012478647917419344	-0.0009825250936491353	0.0025844822482016926	-0.001959412802876527	0.0018727014532734334	0.0014153816774364989	0.00097605254629235	-0.00017805344665608707	0.0	0.0	0.0	0.0	0.0	0.0	0.0	0.0	0.0	0.0	0.0	0.0	0.0	0.0	0.0	0.0	0.0	0.0	0.0	0.0	0.0	0.0	0.0	0.0	0.0	0.0	0.0	0.0	0.0	0.0	0.0	0.0	0.0	0.0	0.0	0.0	0.0	0.0	0.0	0.0	0.0	0.0	0.0	0.0	0.0	0.0	0.0	0.0	0.0	0.0	0.0	0.0	0.0	0.0	0.0	0.0	0.0	0.0	0.0	0.0	0.0	0.0	0.0	0.0	0.0	0.0	0.0	0.0	0.0	0.0	0.0	0.0	0.0	0.0	0.0	0.0	0.0	0.0	0.0	0.0	0.0	0.0	0.0	0.0	0.0	0.0	0.0	0.0	0.0	0.0	0.0	0.0	0.0	0.0	0.0	0.0	0.0	0.0	0.0	0.0	0.0	0.0	0.0	0.0	0.0	0.0	0.0	0.0	0.0
F-051220-N65-F3-16S	0.027317937208061444	-0.06405396651533897	-0.009744808637872528	-0.0026077312209598358	-0.04187284884771173	0.030543520285867383	-0.010970925576079692	-0.0023565179291711	-0.013550364582488737	-0.004198526868470601	-0.021769408576038634	0.02165916377296961	0.008929767782063659	0.01899507093746326	-0.013720963750564035	0.0076018273328402304	0.02836312010844484	-0.01740429325959258	-0.02918084902604789	-0.007630882199341609	-0.0049269019557265994	-0.019354276673190517	-0.008692991201737109	0.0006365839811285194	0.020923478987486158	0.009597444528765585	-0.0157916906523703	0.010584750057626182	-0.009700826223003403	-0.001141643314648913	0.00925848146502699	-0.0031878437393488787	0.0032246100100971537	0.008175446281260395	0.014450044331647965	-0.009103130919397443	0.009662624329907171	0.017365806509703888	0.008344868208941794	-0.004459664521144891	0.008090698072404028	0.004198502929963081	0.00014395150335716242	0.013689541105632077	0.017967113971215955	-0.003717803785688592	0.0006892995217744196	-0.00010272145123045641	0.004914802221173819	0.002944335770799946	-0.005918124721194841	0.001492498443713906	0.003382349266362581	0.010443609045519607	-0.0033028414578669	-0.008854117409460906	0.0009249850925626924	0.011714817087595225	-0.009491622886481968	-0.0006836621179187582	0.013473633969838368	-0.0017798206983078166	0.009104352252265413	-0.008815755110992031	-0.011517507688807304	-0.006995127749675159	0.004237293170683013	-0.004496010310079673	-0.0016027931608509282	0.0012033974133880757	0.002620318774874328	0.0004990952575060813	-0.001551650459563511	-0.007669825446372129	-0.0006665164973858189	-0.01129916209389726	-0.009413915262801104	-0.0005751330202265999	0.00012480156732643143	-0.0018919054645885932	0.006498981335155762	0.006310297551545038	0.0026101549556393423	0.0008498411873415514	0.004294162956976332	-0.004226297631429551	0.0027223119523359617	0.001401705078608753	-0.004070306015572307	-0.0006589404884487894	0.0026828292613750374	-0.0014313776231231728	-1.4585874872670039e-05	0.0015553811229044253	-0.005602947826404219	-0.00044100862825071074	-0.0009558980278515978	-0.0008199092381609173	-0.0027478339431833273	-0.0011362091046490776	-0.0016236214053720035	-0.0033309632363646073	0.003676613155900732	-0.0034728610566913077	0.0001974086732592492	-0.0029943951912157125	-0.0005140150589952899	-0.0012519410143451391	-0.00030407484360464864	-0.0010419106687671183	0.0011098958708485704	0.0010080136732732756	0.001584232817362482	0.0006425159994154611	0.0002805492290576152	0.00020646066784349182	0.0	0.0	0.0	0.0	0.0	0.0	0.0	0.0	0.0	0.0	0.0	0.0	0.0	0.0	0.0	0.0	0.0	0.0	0.0	0.0	0.0	0.0	0.0	0.0	0.0	0.0	0.0	0.0	0.0	0.0	0.0	0.0	0.0	0.0	0.0	0.0	0.0	0.0	0.0	0.0	0.0	0.0	0.0	0.0	0.0	0.0	0.0	0.0	0.0	0.0	0.0	0.0	0.0	0.0	0.0	0.0	0.0	0.0	0.0	0.0	0.0	0.0	0.0	0.0	0.0	0.0	0.0	0.0	0.0	0.0	0.0	0.0	0.0	0.0	0.0	0.0	0.0	0.0	0.0	0.0	0.0	0.0	0.0	0.0	0.0	0.0	0.0	0.0	0.0	0.0	0.0	0.0	0.0	0.0	0.0	0.0	0.0	0.0	0.0	0.0	0.0	0.0	0.0	0.0	0.0	0.0	0.0	0.0	0.0
F-051220-N65-F5-16S	0.03274054720319665	0.03801422169425263	-0.035955305747840206	-0.03994548576945202	-0.026622013292778423	0.04376732322411569	-0.0055423196068183685	0.013228451302378425	0.0053426633979918895	-0.007775883745022225	0.00991029925293293	-0.003351418734808307	0.018862391970538225	0.0037031433820865025	0.0151613821362782	-0.008977231096562002	0.006357044489807276	0.023927472484860386	0.029130559069355192	0.025240740819094394	0.0046610215834418925	-0.013214340013430172	0.023978876244882773	-0.0009886577542041228	0.01393988269333855	0.0010548866397666484	0.001006063475424893	-0.0011744633201464297	-0.006816258623236278	0.009744270325936001	0.0015329963915298183	-0.007863540041507487	0.0022280737636242946	-0.0010787868945892284	-0.010875786452306538	-0.008455591569377616	-0.0029054085553018322	0.0023987484729128435	-0.01193863519843313	-0.01676236866789644	0.0032299016451522626	-0.010725560962014173	-0.012793448006702015	-0.0026730985297788237	0.0019204794484811419	0.019226968540504104	-0.002736815475996191	0.00643481310418729	-0.002034147014176333	-0.011809261198382002	-0.0008957191529790453	-0.006994802856203811	9.71650496740113e-06	0.009318045463584885	0.004529642854561106	0.004705020250719331	-0.0029026497809499074	0.006317922579003469	-0.0015823977271968296	0.008763107722769196	-0.005336695873287724	-0.008255449040821915	0.0022055520140978266	0.0008492529276574528	0.008309040100471558	-0.0016958068414496836	0.012548586588587665	-0.0023259566263425643	0.00376551611711394	-0.004751872469867478	-0.005264342103674585	0.004056043543173867	0.0005883858632635378	-0.004315159320224733	0.006003477334282984	0.0031190868386105075	-0.003898128974098342	0.009562135959036665	-0.0025180847143230606	0.0018032721664097045	0.0022282122898702314	0.005034955584429568	0.0029585029982819935	0.003273140425305039	-0.005129481425990609	0.006698595652068887	-0.0029301397380212422	0.00435187187329401	-0.008281061930824167	-0.00039975027009108306	0.0017834858001861593	-0.0011327336216583456	0.00973749113350212	0.0057232972181693225	-0.004860693270247145	0.0028698249154489614	-0.006229574043240402	-0.00037196272126848145	-0.0003404102143706454	-0.00013995693820298926	-0.002115017053906771	-0.002358928120819627	-0.004597767576957942	-0.005492473393094381	0.0042511955930909714	0.0011314584254944104	-0.000394291628245099	-0.0006210784869708125	0.0014782024134568097	0.001004727433755487	-0.0014517812086841352	-0.0017225366176214108	-0.0006826373171437368	0.0005714754204012278	-0.0003454837370235174	-0.000701945789251901	0.0	0.0	0.0	0.0	0.0	0.0	0.0	0.0	0.0	0.0	0.0	0.0	0.0	0.0	0.0	0.0	0.0	0.0	0.0	0.0	0.0	0.0	0.0	0.0	0.0	0.0	0.0	0.0	0.0	0.0	0.0	0.0	0.0	0.0	0.0	0.0	0.0	0.0	0.0	0.0	0.0	0.0	0.0	0.0	0.0	0.0	0.0	0.0	0.0	0.0	0.0	0.0	0.0	0.0	0.0	0.0	0.0	0.0	0.0	0.0	0.0	0.0	0.0	0.0	0.0	0.0	0.0	0.0	0.0	0.0	0.0	0.0	0.0	0.0	0.0	0.0	0.0	0.0	0.0	0.0	0.0	0.0	0.0	0.0	0.0	0.0	0.0	0.0	0.0	0.0	0.0	0.0	0.0	0.0	0.0	0.0	0.0	0.0	0.0	0.0	0.0	0.0	0.0	0.0	0.0	0.0	0.0	0.0	0.0
F-051220-N65-M2-16S	0.024037892973856296	0.004236237645953654	-0.027643644980710574	-0.02626454584377805	0.03442627671863091	0.05325232169470331	0.002652607042595488	0.0044409331354594225	0.02244654663759497	-0.010275684793333649	0.00985357687807283	-0.018063178019768172	0.009524298477352698	-0.004787627223405892	0.017685805187136125	-0.00549009291752165	0.0016888253404713156	-0.016902774132197325	0.0024945390886410494	-0.004240091078951209	0.006985023682788738	-0.003303166960443784	0.014967796377449348	-0.000748411059169713	0.013064766991258914	0.002943700949235157	-0.0006664558230925614	0.0012158579479569953	-0.008061634433677975	0.009060489769443543	0.008796517219440818	0.005639889861367845	0.020521915452584368	-0.0030558655031799487	-0.005032189844771348	0.007238683423815464	-0.01566442313331118	0.00255394711389071	0.0014975466974463914	0.008412038021901231	0.006350390914125789	0.0022630294638880263	-0.0022347623518764355	0.0015416989961878698	-0.006210751628813445	-0.007749348057859115	-0.011637931241793456	0.007499202791451383	-0.01400647099581299	0.004276762134171678	-0.006470216422370312	-0.007135197573990513	0.0052818522948107575	0.00822105689065872	-0.008650678562585853	0.0032278409955025355	-0.007501112411016341	-0.002454057814679247	-0.004785172468403558	0.013385100499872689	0.0010131914435191998	0.0017164238709781472	0.002114673796691832	0.007003843851191718	0.007329665467043901	0.004921710161408659	0.005397045086317912	-0.0067861415243318695	-0.0015268170211752662	-0.004534609491330071	0.0008865496977393078	0.0003728747551214601	0.004076131279657327	-0.002273414869135642	0.0065072821749764375	-0.012110746636044686	-0.005513227679585618	-0.00054981156315686	-0.0018467845968940999	0.0008156403037841798	0.0037029330947368445	0.008178085816866324	0.0020322071543928794	0.011268948870466113	0.005355697547326523	0.00472864353279326	-0.002380391083051018	-0.004147899984937316	-0.002197884517975529	-0.004677183791180604	0.0007550373462591144	0.006670679613384569	-0.0049381435138973065	0.0019633451881987804	0.0036888182700101114	-0.0022268357258725577	0.002728694709624769	0.002702727425980668	-0.0040330078486095055	0.004088250950418575	0.005709162458952567	-0.004214342767589751	-0.0005641919490775532	0.002139010904644228	0.0003401849473662937	-0.0026013966669588898	-0.0035085217649681705	-0.004579177400062653	0.0005983116623896125	0.00036668406664134233	0.0010475918241372678	0.0006158566829112823	-0.0002933904273562377	-0.0010931170306070787	0.0005434146887690766	-0.0001901723743542266	0.0	0.0	0.0	0.0	0.0	0.0	0.0	0.0	0.0	0.0	0.0	0.0	0.0	0.0	0.0	0.0	0.0	0.0	0.0	0.0	0.0	0.0	0.0	0.0	0.0	0.0	0.0	0.0	0.0	0.0	0.0	0.0	0.0	0.0	0.0	0.0	0.0	0.0	0.0	0.0	0.0	0.0	0.0	0.0	0.0	0.0	0.0	0.0	0.0	0.0	0.0	0.0	0.0	0.0	0.0	0.0	0.0	0.0	0.0	0.0	0.0	0.0	0.0	0.0	0.0	0.0	0.0	0.0	0.0	0.0	0.0	0.0	0.0	0.0	0.0	0.0	0.0	0.0	0.0	0.0	0.0	0.0	0.0	0.0	0.0	0.0	0.0	0.0	0.0	0.0	0.0	0.0	0.0	0.0	0.0	0.0	0.0	0.0	0.0	0.0	0.0	0.0	0.0	0.0	0.0	0.0	0.0	0.0	0.0
F-051220-N65-M6-16S	0.016930638473016634	-0.029865112973155507	0.023249900696427593	-0.030546768489241916	-0.061613506259860305	-0.009838598396156329	0.007146124042082192	-0.03003260896898252	0.023786408232283965	-0.008955362696206106	0.008322101587112026	0.019880475202325245	-0.021872279731474008	0.004850106634324812	0.011053678766159657	0.001994422311818293	0.008987831096309774	0.003498936062955479	-0.006173509848128281	0.010870920532564955	0.01891936816922687	-0.00460499857804018	-0.021137539949677993	-0.020725869117260348	0.01632661447716539	0.008265147444676475	-0.00010983942393329825	0.0030547339666052156	-0.012699796210223786	0.013887320270375833	0.010175075483361558	-0.0012774035287277663	0.015005070453361823	0.01496147381974237	0.005700106516307037	0.0026724052215541883	0.01019567380066151	0.0006363404676668936	0.02081023465905495	-0.0031393591066205782	-0.004908679261555112	0.001998629089178895	-0.004965071991600952	-0.022035166707738536	-0.0036288187616658825	0.005862265247452061	0.0031081348414129396	0.0006542547158499068	0.0147029248382179	-0.0021407428020003764	0.0058164994751875605	0.0035943088320419367	-0.014268311123459785	-0.009421887075577331	0.012006317336534105	-0.00044070535604181696	3.179284991238143e-05	0.007169921195306764	0.0025107909723448693	0.0009460042693142358	0.003624508747149622	0.007715179491399031	-0.00198107535271375	-0.0007768923186691554	0.005980951627115853	-0.005694589224885253	0.006642146872691802	0.007925932185988653	-0.00702634517483217	-0.005470966552571499	0.0043096018020116235	-0.006644056725804713	0.002426966282456377	0.0015892807978641814	-0.0043262107178115424	-0.002292670050305752	-0.0030594993595063217	0.0066110896667074545	-0.0007641500637538569	0.007121631839927691	0.0030663347294635403	0.003955334135406307	-0.005120557287055678	-0.00018571386864522178	0.0015993767006993779	-0.007444610711545761	-0.002127849244856759	0.006042542738782991	0.004222057193409138	-0.002619329206061065	0.0061618638545564465	-0.0007565063158360095	0.00017741364322001218	0.007537398912125402	-0.0007152552059150659	-0.0025280181435156446	-0.00042642796206862046	-0.002033196658759382	0.002004466444824063	-0.003873997443811832	0.0023557828070592426	-0.0022976716713035547	0.0026228707442408107	0.0007203126556798577	0.003918910425182169	0.0017798383078970036	0.0011197200966879266	-0.00041806587036206905	0.0006283000238212387	-0.002488715943166487	-0.0005216714352577317	8.539078146680568e-05	-0.0019211536724397403	-0.003187957066702019	-0.001036564359742305	0.0005927554853852441	0.0	0.0	0.0	0.0	0.0	0.0	0.0	0.0	0.0	0.0	0.0	0.0	0.0	0.0	0.0	0.0	0.0	0.0	0.0	0.0	0.0	0.0	0.0	0.0	0.0	0.0	0.0	0.0	0.0	0.0	0.0	0.0	0.0	0.0	0.0	0.0	0.0	0.0	0.0	0.0	0.0	0.0	0.0	0.0	0.0	0.0	0.0	0.0	0.0	0.0	0.0	0.0	0.0	0.0	0.0	0.0	0.0	0.0	0.0	0.0	0.0	0.0	0.0	0.0	0.0	0.0	0.0	0.0	0.0	0.0	0.0	0.0	0.0	0.0	0.0	0.0	0.0	0.0	0.0	0.0	0.0	0.0	0.0	0.0	0.0	0.0	0.0	0.0	0.0	0.0	0.0	0.0	0.0	0.0	0.0	0.0	0.0	0.0	0.0	0.0	0.0	0.0	0.0	0.0	0.0	0.0	0.0	0.0	0.0
F-051220-N66-F9-16S	0.020946667226303634	0.03122766838230863	-0.040582702551983194	-0.05837575465385611	-0.014072545539618076	0.08188805973042382	-0.020474029407359214	-0.016470398326954398	0.013993930411887403	-0.00276726805549481	0.020941532904848268	-0.00742628626902986	0.012463102751902672	-0.03200348801955288	0.00895013971933821	-0.033957728435625965	0.0034672704352075707	0.0002188208588958554	0.024316442130981226	-0.0003937179875208123	-0.007056097582413452	-0.005989427420387791	0.024633193647857002	0.016176194874015407	0.007726950677375309	0.013620288205666926	0.006283478758337359	0.019013131533325952	0.01458371818661284	-0.007117834409794957	0.005470987894310913	-0.02017353604022387	-0.013014397201395007	0.004912646581180359	-0.02376532715172032	-0.004239597751482716	0.007038055160773306	0.010566268714059125	-0.007571783176558179	-0.009904743969446643	0.0037586436972426715	0.003297405670726669	-0.015568324992962287	-0.004215692191198459	-0.010246743876568343	0.007746486302624105	0.015730559654524433	-0.0031557774816141455	-0.0035777134987564387	0.008864989621214387	0.009904763932626884	0.004041557662178586	-0.003603289432178963	0.0037270824660831084	-0.004768459185049205	-0.003955549530759266	0.006051208391828961	-0.0009954546677893234	-0.001036664695148679	-0.013594623769626295	-0.0002560912763066194	0.0025532837596825672	-0.005608515521430414	-0.005001824427970664	-0.0041926567938761795	-0.005389230056342583	0.004398061152763564	-0.0003054693188056124	0.003916651043957825	0.006453955913621791	-0.0015889671852483108	-0.007864161417423968	0.006913158767276003	-0.004516115055931358	0.0019498424113384661	0.0034245438298543983	0.00459603421152274	0.009690777834390575	-0.0021197557387159487	-0.003511251241681941	0.0007889268682136466	0.005387551117107781	0.0014140133632029109	-0.007437703977062483	0.0041820178034908725	-0.0012737675937706545	-0.0026588678092603047	0.0029491628292279836	0.005964504818507483	0.0003617853796498078	0.00012367347256889938	0.004126046047658873	0.0033296717424599357	0.002588169835316466	0.00037181888269823454	-0.0015410160469933637	0.0047694386637908434	0.002209362294041294	0.006357177630621591	0.003416234917103629	0.001995317284386536	0.0023681232223288677	-0.00298409876626562	-0.0005665655085639148	-0.0013126572735882153	-0.0004113585211587049	-0.0021104467149326914	-0.0014312009695799104	0.001019038158586492	6.826622149558791e-07	0.0007219733332270998	0.0017123675290302881	4.0159220381075354e-05	-0.001313823977872598	-0.0009793906482911006	0.0008713114570166761	0.0	0.0	0.0	0.0	0.0	0.0	0.0	0.0	0.0	0.0	0.0	0.0	0.0	0.0	0.0	0.0	0.0	0.0	0.0	0.0	0.0	0.0	0.0	0.0	0.0	0.0	0.0	0.0	0.0	0.0	0.0	0.0	0.0	0.0	0.0	0.0	0.0	0.0	0.0	0.0	0.0	0.0	0.0	0.0	0.0	0.0	0.0	0.0	0.0	0.0	0.0	0.0	0.0	0.0	0.0	0.0	0.0	0.0	0.0	0.0	0.0	0.0	0.0	0.0	0.0	0.0	0.0	0.0	0.0	0.0	0.0	0.0	0.0	0.0	0.0	0.0	0.0	0.0	0.0	0.0	0.0	0.0	0.0	0.0	0.0	0.0	0.0	0.0	0.0	0.0	0.0	0.0	0.0	0.0	0.0	0.0	0.0	0.0	0.0	0.0	0.0	0.0	0.0	0.0	0.0	0.0	0.0	0.0	0.0
F-051620-N69-M2-16S	0.037766929281262816	-0.04283028835335963	-0.03706197656860775	-0.04571753619318762	-0.019403302031581162	-0.0044513388430818005	0.043152721565040984	0.0357832914042388	0.009530325094322818	0.02539080952151886	0.003259375376722755	0.0037895303583279573	0.005440307825297472	-0.001303173818523167	-0.00318964876904474	0.014575125085020806	0.007886533389097823	0.01453963392959352	0.017113386435309224	0.00858548385334867	0.0077233173118694265	0.011487256286461679	0.012243929068795418	0.003365279403833844	0.00965394872442642	-0.014891623926112948	0.0035960453878607314	-0.008714690291176552	-0.009802358229109949	-0.010890330231009666	-0.005140414122594539	-0.006860984706324749	-0.0011113454389025945	-0.003120592721725628	-0.007451483274725019	0.003630866117708736	-0.005971589693423748	0.0012401944872778813	0.0015852689375777207	-0.021014079606834105	0.018360375626865082	-9.652336236407672e-05	-0.0044591823752895	0.0037660615730498743	-0.002792902742440642	-0.0015716117104257047	0.010358308641680115	0.006523436785560041	0.003100130588284519	-0.0031825098056358055	-0.00015404260679576382	-0.006458190504061742	-0.0016446242783966264	-0.0034667331748568717	-0.0023896176754052392	0.006003467553350956	0.0035950543647621175	-0.0027843268909140038	-0.0016183063438880842	0.006228127532653386	-0.0014293992184711262	-0.0019301250462527412	0.002180763621632318	0.005412235308051041	0.0020718305642428336	-0.007019930549941742	0.007633490386021448	-0.004382885063033575	0.008901175702583924	0.0020926045898023724	0.0006845644159131727	-0.002248217421832049	-0.01203700706573175	0.0003937476359891952	0.0024500973360124046	0.003788230971372687	-0.0007513206121176222	-0.004545077588361052	-0.0013990795168452807	0.00044799495354932756	0.01688053750364233	0.0050286532213541	-0.001913755782639406	-8.234171140641749e-05	0.0011851209732185349	-0.0005715838607524374	0.0011541397295152741	-0.007380775062223914	0.002161031072536605	0.0009223440174140051	-0.0009666543736455116	0.0009219471173765106	-0.00031029051408474923	0.0021468857329634138	0.0005730412794975876	0.003941343439008505	0.003920512729226567	-0.003630376291261053	-0.007802292069098737	-0.00017653147592170402	0.0010720654056067347	0.00013241168577479687	-0.004813303566914171	-0.003137796708954812	0.0009043792851624598	0.001634970285218786	0.0014235508549926294	0.0028891893218355377	-0.0030619084149883066	0.0012687802416095147	-0.002030355094393046	-0.0007501833950680783	-0.0029289980191577374	0.00011036683530222276	0.0019554915101321338	0.0008314608763349002	0.0	0.0	0.0	0.0	0.0	0.0	0.0	0.0	0.0	0.0	0.0	0.0	0.0	0.0	0.0	0.0	0.0	0.0	0.0	0.0	0.0	0.0	0.0	0.0	0.0	0.0	0.0	0.0	0.0	0.0	0.0	0.0	0.0	0.0	0.0	0.0	0.0	0.0	0.0	0.0	0.0	0.0	0.0	0.0	0.0	0.0	0.0	0.0	0.0	0.0	0.0	0.0	0.0	0.0	0.0	0.0	0.0	0.0	0.0	0.0	0.0	0.0	0.0	0.0	0.0	0.0	0.0	0.0	0.0	0.0	0.0	0.0	0.0	0.0	0.0	0.0	0.0	0.0	0.0	0.0	0.0	0.0	0.0	0.0	0.0	0.0	0.0	0.0	0.0	0.0	0.0	0.0	0.0	0.0	0.0	0.0	0.0	0.0	0.0	0.0	0.0	0.0	0.0	0.0	0.0	0.0	0.0	0.0	0.0
F-081120-G157-M10-16S	0.050160221078427436	-0.06963678673524555	0.0660199671446482	-0.06188958635550877	-0.07322848008122337	-0.04104660229626358	-0.00901185445296767	0.006855330850623032	0.016748130614188582	-0.01936293308186474	0.011515309495703702	0.002992782319599961	-0.06431433219531531	0.026510219453755656	-0.006647023581660909	0.016791998971988235	0.003127178482668756	-0.008281117868969096	0.029354043526329	0.008968590821500045	-0.025464710702540645	-0.004301698825627068	-0.013694555835234597	0.004899065479125504	-0.0186645186285681	0.015233399383180055	0.010985719532995179	-0.003183007504412063	0.01000388484677065	-0.016313801601425645	0.021340314031579804	-0.01203399816671493	-0.022280161003761744	0.006041027399291825	-0.003295901843545718	-0.001061992287145878	-0.014709286130283283	0.006949427892113505	-0.008866378275890038	-0.006492898759443114	0.001801278179515145	0.0032579093925523377	0.004713998081558704	0.0033490556124595484	-0.004561819324545157	0.009557734094814247	-0.002513712966756302	-0.012406811551017862	0.007747814679494416	0.000612123218445844	0.00589590268613564	-0.01293988565154958	0.012869882419706392	0.00880479836608145	0.0076006108168727195	0.0034340693178293636	-0.009046197396122372	0.0027804746571125005	0.006730089257880984	0.011315386461584446	0.0054362932067281745	0.0026565121794672446	0.005845898236065268	-0.0013741615906609915	0.0031491309980980955	-0.006824818979230544	-0.005101782097334664	0.005847592607078911	-0.0020770843651541993	0.005751575011084872	0.00019122190816454082	0.002396740907537707	0.005489606620610148	0.0011306452535143822	-0.002127240558943943	-0.0010160716486985796	0.0025069802655712865	0.0005093050636242069	0.00045477960605211555	0.002016063001962264	-0.0018200012817122181	-0.0002673933807682028	-0.005026101159512976	-0.0006176251334279777	-0.0008322691738291368	-0.0006635838563027258	-0.0029052654215613325	-0.003070769282807554	-0.000254764906511846	0.004276711664536923	-0.0025866348263060028	0.0037581088163747924	-0.0027082841536466063	-0.00326478217856438	-0.0030376196336916158	-0.0007264484967997798	-0.0007998774753152055	-0.0018795813119266876	-0.003091439204893484	0.0004197105109110519	0.0023827879432517796	0.000527157840595243	0.0006412147489873203	0.0008118421043685527	0.0033750619202534064	-0.001016344131777254	-0.0018191318362209621	-0.0012603007619843415	0.0023119332754437064	-0.00039677377315600195	0.0007870469513905397	2.647800785401452e-05	0.0008846987887589247	0.000749127667281561	0.0012469596758943166	-0.0001922036118248842	0.0	0.0	0.0	0.0	0.0	0.0	0.0	0.0	0.0	0.0	0.0	0.0	0.0	0.0	0.0	0.0	0.0	0.0	0.0	0.0	0.0	0.0	0.0	0.0	0.0	0.0	0.0	0.0	0.0	0.0	0.0	0.0	0.0	0.0	0.0	0.0	0.0	0.0	0.0	0.0	0.0	0.0	0.0	0.0	0.0	0.0	0.0	0.0	0.0	0.0	0.0	0.0	0.0	0.0	0.0	0.0	0.0	0.0	0.0	0.0	0.0	0.0	0.0	0.0	0.0	0.0	0.0	0.0	0.0	0.0	0.0	0.0	0.0	0.0	0.0	0.0	0.0	0.0	0.0	0.0	0.0	0.0	0.0	0.0	0.0	0.0	0.0	0.0	0.0	0.0	0.0	0.0	0.0	0.0	0.0	0.0	0.0	0.0	0.0	0.0	0.0	0.0	0.0	0.0	0.0	0.0	0.0	0.0	0.0
F-051620-N68-M8-16S	0.020082634481466403	0.039823258660945014	-0.043177533298459386	-0.02766541116451156	-0.030574465785712428	0.033407103108660144	0.008078902957931896	0.016387188283951803	0.010174073304704235	-0.008833710411667856	0.03365466237240202	-0.014002655999320828	0.030341494342018067	0.01629214107972881	0.012134132218069105	-0.008914618608946379	0.01250257458884704	0.01817117256735638	0.021452893359306682	0.024820800154029734	0.021722236265927085	0.006454872572333221	0.01619748471541891	0.012791228429689376	0.021238184781892152	-0.0071797869923980705	0.0026180497694609055	-0.005757163160091523	-0.023331869205261337	0.010735451838347997	-0.009185378363705927	-0.0024968027842049564	-0.003311474777073324	0.012068978150265192	0.007121806768701468	0.002427772372152606	-0.002009129387077883	0.0030799883547631074	-0.016000894868872566	-0.010073142873164754	-0.002465889985115041	-0.003002056123459922	0.0020095553777726236	0.0019582321395007897	-0.004234642212511623	0.005550706800313971	-0.006818075919125412	0.013664800221772891	-0.005051177879755798	-0.0002887091292126019	-0.008790014226502598	-6.5792497856107e-05	0.0011586389489710465	-0.004735008083515268	0.012898618509585716	-0.0038047387420383307	-0.001166149911800387	0.004682656533575488	-0.0015340351990627476	0.00015654465904840902	-0.003518775453799436	-0.011865332661234221	-0.007116304767489182	0.004403331392186265	-0.01156058121076389	0.0012684755986356127	-0.00018575121647684513	0.024666487975689346	-0.0003328974558049478	0.007089428785644041	-0.0016504379840641989	-0.0037432579840508597	-0.0005324538715321156	0.0074933357677689945	-0.006078072664158967	-0.005193052004039115	-0.0005906515592999351	-0.007551415231993386	0.0033402690722090954	0.0024744700896717252	-0.007836222008804333	-0.006251923178199707	-0.003538628483886027	-0.007197575297039908	-0.006768491167801768	-0.00440896508241001	0.007142540058230204	0.0023970211606538627	0.002652441365219149	-0.0031795861189536623	0.0017762321052485362	0.0022153327006686095	-0.005267282162007834	-0.003824607632898652	-0.001093443226518503	-5.133538445495785e-05	0.001965611214410184	2.8025067309132086e-06	0.002920550593794635	0.00032529875954955196	0.0017836465595048056	0.0007390617184776311	0.0042813411264433715	0.002435092382740146	-0.0015596145061957175	0.004140471526476055	-0.00011887828414359886	-0.0009378290511380533	-0.003702099546334111	0.002296776870151923	0.0021223925411399474	0.00029789608757733614	0.0018857369099198123	0.0009780242534422926	-0.00044351090395739336	0.0003771817113924543	0.0	0.0	0.0	0.0	0.0	0.0	0.0	0.0	0.0	0.0	0.0	0.0	0.0	0.0	0.0	0.0	0.0	0.0	0.0	0.0	0.0	0.0	0.0	0.0	0.0	0.0	0.0	0.0	0.0	0.0	0.0	0.0	0.0	0.0	0.0	0.0	0.0	0.0	0.0	0.0	0.0	0.0	0.0	0.0	0.0	0.0	0.0	0.0	0.0	0.0	0.0	0.0	0.0	0.0	0.0	0.0	0.0	0.0	0.0	0.0	0.0	0.0	0.0	0.0	0.0	0.0	0.0	0.0	0.0	0.0	0.0	0.0	0.0	0.0	0.0	0.0	0.0	0.0	0.0	0.0	0.0	0.0	0.0	0.0	0.0	0.0	0.0	0.0	0.0	0.0	0.0	0.0	0.0	0.0	0.0	0.0	0.0	0.0	0.0	0.0	0.0	0.0	0.0	0.0	0.0	0.0	0.0	0.0	0.0
F-051620-N69-F3-16S	0.029789413499286214	-0.030385795656157857	-0.06011358790770868	0.04310006304934617	0.029517568273193993	0.00727738909061553	-0.026928965005288616	0.0379541144127823	-0.041427084811871004	0.012774702643879046	-0.0002057839768949879	0.008961923247269146	-0.0196926488764729	-0.010230004989587057	0.01807461500410004	-0.016450856932951126	0.0012065683028979225	-0.017877907799474374	-0.002381146205548662	0.009707641326184633	-0.01984160538747726	0.0008703988517730783	0.012311698867075027	0.010430318582928194	0.009835424736424533	0.017550281038271654	0.0041236024518320185	0.00017279655678362535	-0.015528877206272747	0.004093870637362613	-0.0030957293508241442	-0.004199718091154801	0.0059728874143696155	-0.002559865266970045	0.008539620196742675	-0.006465853907394713	-0.00774054525424353	0.0016207288440187224	0.008246107443865102	-0.007515693456925158	-0.004087223753232531	-0.007769137036572468	0.0019010807392537432	0.005150286500815403	-0.0041105585146713015	-0.005014202111348696	-0.002083965004878499	-0.0010837484090302448	-0.004590843598876079	0.0157261986050151	0.0033816360571674287	0.012226870286666984	-0.006072530714734464	0.01653165202422443	0.008328737562906554	-0.014993342373268949	-0.007043097793988883	3.916743401160761e-05	-0.007459063236385464	0.0026967721554205445	0.011885471283095228	0.004342279211850484	-0.00012180406382734181	-0.0073475662444417306	0.008070221802904086	-0.009341819630063286	-0.007240380152039382	0.004752388745610728	-0.0037174035688518265	0.004578372788970206	0.0020554241463148783	-0.001257627967073008	-0.007910887260755861	0.006065193730238031	-0.0036699277885219963	0.0033876681580942993	-0.011529464925312514	0.003479323045908288	0.004691208867507346	-0.005345876251051511	0.0033768829738850753	0.0038047212263508743	0.002520292072366854	-0.0012119419204792473	-0.0017793499826170343	0.0017810386991834338	0.001525885380525202	0.0009492972100099606	-0.00297410216265756	0.002317976486556043	-0.0014509295716188405	0.000577108848729543	0.0030425268116982362	-0.0017406706745667798	0.0018916741649033426	0.007123684672563201	-0.003816096762257275	-0.0031289543382179642	0.0007286405701936362	0.0006811893523147514	-0.0005208737465257135	-0.001191762842263105	0.0017045394470063004	-0.0036078756174772676	0.002865145382946505	0.0004986225629464597	-0.0006989980703518763	-0.00046071911499506805	1.3237856358949157e-05	-0.0025556881730140523	0.0019565725251298326	-0.0008916239019504764	2.775688133373199e-05	-0.0013985674017396512	0.00031897903167633505	-0.0014742053039566766	0.0	0.0	0.0	0.0	0.0	0.0	0.0	0.0	0.0	0.0	0.0	0.0	0.0	0.0	0.0	0.0	0.0	0.0	0.0	0.0	0.0	0.0	0.0	0.0	0.0	0.0	0.0	0.0	0.0	0.0	0.0	0.0	0.0	0.0	0.0	0.0	0.0	0.0	0.0	0.0	0.0	0.0	0.0	0.0	0.0	0.0	0.0	0.0	0.0	0.0	0.0	0.0	0.0	0.0	0.0	0.0	0.0	0.0	0.0	0.0	0.0	0.0	0.0	0.0	0.0	0.0	0.0	0.0	0.0	0.0	0.0	0.0	0.0	0.0	0.0	0.0	0.0	0.0	0.0	0.0	0.0	0.0	0.0	0.0	0.0	0.0	0.0	0.0	0.0	0.0	0.0	0.0	0.0	0.0	0.0	0.0	0.0	0.0	0.0	0.0	0.0	0.0	0.0	0.0	0.0	0.0	0.0	0.0	0.0
F-051620-N69-F5-16S	0.031183687657998654	0.005213012548944982	0.021220616872850647	-0.006792839563559126	-0.0327664977564457	0.037371260724465824	-0.009246339959715978	6.257333626726539e-05	0.0173526940478298	0.01776971014392199	0.0025712307612088627	0.012120894979991565	0.006085128960280519	-8.716500446150652e-05	0.011352032299155403	-0.008938935671844537	0.0062060164456022105	0.0045530610146887664	-0.0008155546293589726	-0.0004351596203580781	0.0006674473479369252	-0.004762917516387962	0.018758339106739044	0.014930156703522891	-0.01020742908331882	-0.001289940398195306	0.0017960099403566128	-0.027423986649445623	0.0026198222416648157	-0.007548740431871951	-0.0020117053732191534	-0.003245596700956448	0.010795421300217127	-0.011576130132420655	-0.0036092661438369435	-0.0114110161588032	0.004586272004063488	-0.0055283711127914244	0.010390191619426205	-0.001574133901825895	-0.00391377343086987	0.005459964909019942	-0.00475687310753042	0.01274368369459909	0.004277864609895859	0.005305793609729226	-0.012515973463134537	0.004674225246473549	-0.0060139039235844955	-0.01124244691485705	-0.0010220681190969481	0.00926967196840509	-0.008675900555000964	-0.008330099036818306	0.0023332144517869717	0.008375452479331674	0.0035161746957142574	-0.007141667813335038	-0.0031488344868622	0.0048695450548631855	-0.004379580873067834	0.006750270001561599	-0.0012686582669060118	0.005734674652133811	-0.0032811036856091047	0.000820662463096033	-0.005708625249228344	0.0029252555917011823	0.0007283506742450677	-0.01089304372660089	-0.0037980275187385233	-0.008744898947410876	0.0013303176418414376	-0.002188375954147401	0.0009250443467335893	-0.0012660140027359419	0.003026316274989885	-0.0064436874109816845	0.004639677292886932	0.0059454268391223326	0.00324191806623547	-0.002022067365899847	0.0015653507021287235	0.0060118109648107446	-0.006677127626858797	0.0030251034087844337	0.0011845714630825187	0.004001777796596266	0.0018916766635722875	0.0036293095562768755	-0.0019828140345749382	0.008914398986274453	0.00866002601551116	-0.0005151148272116669	0.003898377135564737	-0.0002942848708818669	0.004359632166216853	-0.0008065022189760359	0.0007778331359708645	-0.00459145392995142	-0.0006929413742841005	-0.006759773265801387	-0.002262876136880353	0.0018011081250525103	0.000917106036353179	-0.004522805894698697	-0.0008182913411230085	0.001970315908839999	-0.0011414259059025547	-0.0038353936470240744	0.00044155567001596436	0.0019768826318789954	0.0001600778082963997	0.0012689365683473553	0.0003517005670040619	0.001524714712910444	0.0	0.0	0.0	0.0	0.0	0.0	0.0	0.0	0.0	0.0	0.0	0.0	0.0	0.0	0.0	0.0	0.0	0.0	0.0	0.0	0.0	0.0	0.0	0.0	0.0	0.0	0.0	0.0	0.0	0.0	0.0	0.0	0.0	0.0	0.0	0.0	0.0	0.0	0.0	0.0	0.0	0.0	0.0	0.0	0.0	0.0	0.0	0.0	0.0	0.0	0.0	0.0	0.0	0.0	0.0	0.0	0.0	0.0	0.0	0.0	0.0	0.0	0.0	0.0	0.0	0.0	0.0	0.0	0.0	0.0	0.0	0.0	0.0	0.0	0.0	0.0	0.0	0.0	0.0	0.0	0.0	0.0	0.0	0.0	0.0	0.0	0.0	0.0	0.0	0.0	0.0	0.0	0.0	0.0	0.0	0.0	0.0	0.0	0.0	0.0	0.0	0.0	0.0	0.0	0.0	0.0	0.0	0.0	0.0
F-051620-N69-M6-16S	0.01663321129548961	0.014805795633106944	0.022249090857430095	-0.015897258141453714	-0.09263152448304528	0.017845564583289363	-0.01134933091339749	-0.009845198354818317	-0.014171352360329546	-0.022548696079391566	-0.011768453535731969	-0.015728614334654206	0.006374814049751771	-0.012743228639813912	-0.024450826726570802	-0.022071082771045095	-0.0026283217794225992	-0.016921821958178956	-0.009125180033546147	0.01256904381298754	0.004770362242370656	0.0020400394876782337	-0.022068740038391637	-0.016088088732071498	0.0029407357641975337	0.01815400500754762	-0.012562130056632427	-0.0001928182185841999	-0.000988058022071995	-0.0060932566684975325	-0.006741757285284857	0.005957310505085289	-0.0051954705148458385	-0.010734840852048488	-0.00540350174821509	0.013101644985522604	-0.006727986247948645	0.002165593008119376	-0.0006184464476400764	-0.001882399226458147	0.0022351874293543277	-0.008771390386768987	0.002446189164207357	0.003253147679034093	0.010919925692108038	-0.0026004179960706663	-0.006899211527940368	-0.007628795365537159	-0.007522718043123243	0.0003651889718875926	-0.0007810629088330887	-0.006968978928120416	0.008075973152132217	0.004119366979764436	-0.0025591939561384227	-0.0017867969644178167	-0.009240966508277593	-0.008725440351445941	0.008879275999398578	-0.002277388697231906	-0.0021213496528197386	-0.007584938883893992	0.0016593866745881474	-0.0004809661286229515	0.0022045153219606892	-0.005259134675404503	-0.014501302842357709	-0.008265691297981721	-0.0014021208612773446	-0.0027801817115606373	0.0015462142063887884	0.00883623338677239	-0.004403086095773542	-0.00897232208119364	-0.005045880833654799	-0.007910486222491558	0.005501580353839442	0.00419973711333211	-0.00015642705646294678	0.0049806317919711286	0.002057210657877365	0.00418056627458377	-0.0018487893851906149	-0.0005979499489391142	-0.014800628447893064	0.002275120436411347	0.006246722255282043	0.01382135419493662	0.007505379085369372	0.004847916449820208	-9.87630706986254e-05	0.00017969270600018316	-0.0027830430247997536	-0.003767889602440976	0.0016753459966088646	0.0026124976589817816	-0.002118923561617324	0.0013905547119038395	-0.001542163303548929	-0.0007688957891689667	0.000674254479666985	-0.00610549268358715	0.004097150860788799	-0.0005662276712622656	0.0012998545589215384	0.005104643068197523	-0.0015569477629577876	-0.0024066576550745592	0.0011664198659359112	0.001999538596964119	-0.0025176602510747397	-0.003087220010541452	0.000561269546488351	6.571638966348593e-05	-0.0011576832601061621	0.0012300193055837937	0.0	0.0	0.0	0.0	0.0	0.0	0.0	0.0	0.0	0.0	0.0	0.0	0.0	0.0	0.0	0.0	0.0	0.0	0.0	0.0	0.0	0.0	0.0	0.0	0.0	0.0	0.0	0.0	0.0	0.0	0.0	0.0	0.0	0.0	0.0	0.0	0.0	0.0	0.0	0.0	0.0	0.0	0.0	0.0	0.0	0.0	0.0	0.0	0.0	0.0	0.0	0.0	0.0	0.0	0.0	0.0	0.0	0.0	0.0	0.0	0.0	0.0	0.0	0.0	0.0	0.0	0.0	0.0	0.0	0.0	0.0	0.0	0.0	0.0	0.0	0.0	0.0	0.0	0.0	0.0	0.0	0.0	0.0	0.0	0.0	0.0	0.0	0.0	0.0	0.0	0.0	0.0	0.0	0.0	0.0	0.0	0.0	0.0	0.0	0.0	0.0	0.0	0.0	0.0	0.0	0.0	0.0	0.0	0.0
F-051620-N70-F9-16S	0.02049478415198454	0.07770849669790549	-0.026208781780108232	-0.023954491134480543	-0.07546534224146594	-0.010926706103976275	-0.023219618772414966	-0.021742969183238727	0.020302243779742775	0.029789238098625135	-0.002503803893140934	0.010338286961402614	-0.027561363392692623	-0.023350801701989735	-0.0036468690619786566	0.0007272511628397068	0.019201732906198164	-0.0006561913710714306	0.02189731463938604	-0.004674672010535238	0.01425968029768105	-0.010129330950303543	-0.0031047191618660277	-0.01921758931127078	0.009940220796429042	0.001918155214700909	0.014718737140704805	0.015001095646691338	-0.022501225219971003	-0.038250388655529884	-0.0030556096070974374	-0.0037592759475729705	-0.02427024011341939	-0.0068506619350906595	-0.008184004365793852	0.0021308184308477286	0.0034433677354590362	-3.3641617524400024e-06	-0.005979750482379688	-0.019836359766484107	0.004565152627065495	-0.0014856305851414216	-0.008040778065261	-0.007703961600361307	0.002393404467623064	-0.009842084686710544	-0.004581018486037529	-0.004659345318685569	-0.003616986670052196	0.0018835470957498694	-0.0026911180518127036	-0.005008413526356737	-0.003492968937283338	-0.0004560942545118676	0.015780528696645996	-0.001041336960161247	-0.002866454352092218	-0.0010125538958556963	0.008015359203744259	-0.004890163966350673	0.005720552318826524	-0.00814629849034765	0.001753948834964116	0.002474154725465016	0.01363193431650553	-0.00199943875647561	-0.0008546686647218953	-0.007387868539481197	-0.0026698098495990916	-0.005168940049667894	0.011226546873208834	-0.002853313875745604	0.003198964923530617	-0.0008995979114947359	-0.005602488839540615	0.003939069054468072	-0.0075432856597483075	-0.005239762312937346	-0.00036181020808613367	1.1731464223718423e-05	0.006172287655562279	0.004308315096984572	0.0036458570097606417	0.0021556723481986526	-0.0004054863360808772	-0.0009621405433396309	0.002316913358089457	-0.0015903414875642213	0.0052967564501013404	0.0015056241691012858	-0.0025755758133085504	-0.003370980655506629	0.00026732440911854806	-0.003073357552803238	-0.0032897887435223206	-0.0009045023894021829	0.0007466921969059829	0.0019908114233474594	0.00057237540740332	0.0010460241865066376	0.00011448220142936179	-0.002619534214153664	-0.0017549344263742997	0.0008140095346877883	-0.0012197410473279702	0.0004863560840043297	-0.000910377584427672	0.001128789944760974	-3.083548637592929e-05	0.00030714984520628376	-0.0006499733062454537	-0.0009802713937021343	-0.0008888175995543797	-0.0019686385125464562	-0.0007945196741308225	0.0002527197327167011	0.0	0.0	0.0	0.0	0.0	0.0	0.0	0.0	0.0	0.0	0.0	0.0	0.0	0.0	0.0	0.0	0.0	0.0	0.0	0.0	0.0	0.0	0.0	0.0	0.0	0.0	0.0	0.0	0.0	0.0	0.0	0.0	0.0	0.0	0.0	0.0	0.0	0.0	0.0	0.0	0.0	0.0	0.0	0.0	0.0	0.0	0.0	0.0	0.0	0.0	0.0	0.0	0.0	0.0	0.0	0.0	0.0	0.0	0.0	0.0	0.0	0.0	0.0	0.0	0.0	0.0	0.0	0.0	0.0	0.0	0.0	0.0	0.0	0.0	0.0	0.0	0.0	0.0	0.0	0.0	0.0	0.0	0.0	0.0	0.0	0.0	0.0	0.0	0.0	0.0	0.0	0.0	0.0	0.0	0.0	0.0	0.0	0.0	0.0	0.0	0.0	0.0	0.0	0.0	0.0	0.0	0.0	0.0	0.0
F-051620-N70-M10-16S	0.04149261529433682	-0.03433741071662282	-0.042318473041125175	-0.01175901815124081	-0.06088551103058175	0.005830060055055557	0.005874649753470687	0.021809413112715118	-0.0360834840914922	0.02830566305523238	-0.007649570790307739	0.014967598420638465	-0.0281618595713969	-0.00791301133009242	-0.00806835905919123	-0.0018875397608155997	0.012168816939663003	0.004371138421420274	-0.0014123084957133065	-0.02339324888866563	0.006130270566739612	-0.003497583542299997	0.016345532303514928	0.015357201027275577	-0.0020255695032394285	0.018776065369591192	-0.00021873964089471503	0.011748647746356781	0.025762171047893	0.02267535089041687	0.00647473802394182	-0.008722945949750746	-0.004734238155746242	-0.00723766463529004	0.011996333369628093	0.004179957853986828	-0.0012814741363002678	-0.0006091153435904858	0.0012166752775929202	-0.0016937977915900792	-0.007327575767707805	0.011585179397306833	0.00397735989168273	0.005932287182807081	-0.0067241967661327865	0.0002868641899487224	-0.0012030875788617667	0.0010038927755080193	-0.0069352816547800745	-0.003962831119248966	-0.007297058814734254	0.0008016769885573097	0.0003594114989633008	-0.007458294811678966	0.005469677007404505	0.012916020758585414	0.0002242119333244792	0.0009809946507275348	0.003636560234896982	0.0008155025104879908	0.0035398331919633723	-0.005268739667196424	0.0047807359769961475	0.0037452990813919827	-0.0005945696555463161	-0.004628367932925876	-0.0030446553955704556	-0.008836161034378202	-0.008695329403088706	0.004394581689225	0.0002051396581552347	-0.009366446564413836	0.0002809576302379326	0.0027216032865595785	-0.00536878689695408	-0.0023583013626395713	0.005082975312141402	0.0033739939963401337	0.002330783949810049	-0.0032484853212415995	-0.0021245887402138084	-0.0038320483700673815	-0.00487757104034059	0.007541710845538146	-0.006641973426642094	0.0002926452343338223	0.0034205226454881296	-0.0011739724783621996	7.945163302526173e-05	0.0016605640723349705	-0.0012436607203011414	-0.0035282057538176754	0.0008269743505291919	-0.00026321576414701267	-0.0027506496585083732	0.0061923819605546404	0.0055637317558882675	-0.00153583725129767	0.0018053917848856783	0.0030054169164847712	-0.0012384592002959833	-0.0006591156365787459	-0.0007059475106236452	-5.535390588716624e-05	0.0027867209120774634	-0.002706126402339889	-0.0007627596687250845	-0.0011502261149983766	-0.003472681546320299	-0.001754223026050473	0.001201750127525325	0.003466274559736198	-0.0010605972450279141	-0.00042840772587554506	-0.001141083041093264	-0.00032190296761676313	0.0	0.0	0.0	0.0	0.0	0.0	0.0	0.0	0.0	0.0	0.0	0.0	0.0	0.0	0.0	0.0	0.0	0.0	0.0	0.0	0.0	0.0	0.0	0.0	0.0	0.0	0.0	0.0	0.0	0.0	0.0	0.0	0.0	0.0	0.0	0.0	0.0	0.0	0.0	0.0	0.0	0.0	0.0	0.0	0.0	0.0	0.0	0.0	0.0	0.0	0.0	0.0	0.0	0.0	0.0	0.0	0.0	0.0	0.0	0.0	0.0	0.0	0.0	0.0	0.0	0.0	0.0	0.0	0.0	0.0	0.0	0.0	0.0	0.0	0.0	0.0	0.0	0.0	0.0	0.0	0.0	0.0	0.0	0.0	0.0	0.0	0.0	0.0	0.0	0.0	0.0	0.0	0.0	0.0	0.0	0.0	0.0	0.0	0.0	0.0	0.0	0.0	0.0	0.0	0.0	0.0	0.0	0.0	0.0
F-052020-N70-F7-16S	0.028592477164479765	0.009108046534754504	0.042191214142690586	-0.014861823266690251	-0.07440887223275641	0.016322271325341017	-0.02387434282095817	-0.026960831445710483	0.005264910990342916	-0.01696996767823066	-0.006413252794835398	0.015473666041088921	0.011202801969886461	-0.02336351093368764	-0.00853220077359528	-0.010662640745327625	0.007263078998146409	-0.0026139922229348233	0.001498884974972817	0.007018043541942725	-0.003472653648380823	-0.01484218905306631	0.004043117116415849	-0.01675154819439603	-0.0030874989313997305	0.007098336388286069	-0.007398724430815548	-0.006295818052063665	-0.013409410371317914	0.0031308633235474998	-0.010811868386775043	-0.006447500380731049	0.009518547372149853	-0.01172590270294884	-0.015111401216086631	-0.004129497537795692	0.01256847731669373	0.002438981028534959	0.004325355952347443	-0.009116560437814595	0.012871017504231952	-0.01898222161484387	0.00023889780609983368	0.009835692879780323	-0.004896934701487099	0.009167234582859014	-0.007833065014525513	0.013137985983963268	0.004416021791841137	0.019556409115618272	-0.005022299087805275	-0.0004891514840386441	-0.0048427036551670945	0.005201583959597846	-0.005110981983101748	-0.0012819876713862268	0.008018390613832985	0.006936057120740134	-0.004552233436630342	-0.010738954367336592	0.0005274525185628392	0.006642456898936952	0.013780149368748447	-0.005382587558183553	0.009271853430691849	0.002787965449893557	0.014952720052722543	0.0030367634355583316	0.0008452972119087777	0.009797493227346046	-0.0017562985184331234	0.0023478395604604884	-0.0037070369415753784	0.00917914454773471	0.0006608819071286255	0.006402355961446738	-0.0005259613635572145	0.010789074681022632	0.0068707897835861625	0.002585423930770929	0.0006273630359705894	-0.004960231015595321	0.003688544475858247	0.005436535926320645	0.0042511204081210514	-0.0019320157900385316	-0.0033927055275761917	-0.00010345849303893852	0.002909280339175512	0.003770817126310997	0.000884636834289965	0.001957177365635906	-0.00026713986292209706	0.0015881278973055614	0.004194217918315779	0.002520349318926782	-0.0039443782651091336	5.0023994681436215e-05	-0.0009639336778129498	-0.002323331594495067	0.0026170601912139588	0.00258557415053461	0.001907079980014187	0.0019301418695285818	-0.0041639318784273	-0.0013770593529268949	-0.0034680228377791207	-0.0010701971786778255	-6.67069414257156e-05	-0.0009592109273406724	0.002523683565566068	0.000212816534710648	0.0009068715521878466	-0.0014859251109498066	-0.0013039698444460878	0.0008107061286772752	0.0	0.0	0.0	0.0	0.0	0.0	0.0	0.0	0.0	0.0	0.0	0.0	0.0	0.0	0.0	0.0	0.0	0.0	0.0	0.0	0.0	0.0	0.0	0.0	0.0	0.0	0.0	0.0	0.0	0.0	0.0	0.0	0.0	0.0	0.0	0.0	0.0	0.0	0.0	0.0	0.0	0.0	0.0	0.0	0.0	0.0	0.0	0.0	0.0	0.0	0.0	0.0	0.0	0.0	0.0	0.0	0.0	0.0	0.0	0.0	0.0	0.0	0.0	0.0	0.0	0.0	0.0	0.0	0.0	0.0	0.0	0.0	0.0	0.0	0.0	0.0	0.0	0.0	0.0	0.0	0.0	0.0	0.0	0.0	0.0	0.0	0.0	0.0	0.0	0.0	0.0	0.0	0.0	0.0	0.0	0.0	0.0	0.0	0.0	0.0	0.0	0.0	0.0	0.0	0.0	0.0	0.0	0.0	0.0
F-052020-N70-M8-16S	0.013390400735669043	0.016164393556835327	-0.013951120130016138	-0.0246036179183077	-0.08514380946283345	0.014713229288253757	0.01431034430628517	-0.027652478125810516	-0.0025879175279488395	-0.0026712789513222463	0.017964511861210807	-0.00897318033419692	0.016844653634628337	-0.010893042398532195	-0.018333304617144087	-0.00355049383712657	0.02357979924248989	-0.0007380774198342941	-0.003131907753760919	-0.006786947923608029	0.004724198847355728	0.013481561144591368	-0.016296359717951767	0.007502157325943714	0.008994758803438384	-0.003460988020482118	0.0020854016917382086	-0.0016074698944454572	-0.014804667908737966	-0.007256130833085328	-0.02448747296539279	-0.01856412977206475	0.004058863089076197	0.009905789758998352	0.002928806680411798	0.008947432246003684	-0.0034891144809215523	0.00905133833826911	-0.0012874933596387225	0.0025024920102528834	0.005633972566728902	-0.014402265314622367	0.008101603908301752	0.0004161009838670535	-0.01572778851300878	0.0010447462622345416	-0.0023514044236683644	0.009677347032893862	0.0092477653143247	-0.0035136889003593397	-7.670093429535607e-05	-0.0005768070591830923	0.0029128612722158637	-0.0035969129721552034	0.019007301622470107	-0.002751226119316818	-0.011180048202430043	-0.0055929697573688705	0.004146406851193412	-0.004915432906633067	-0.008419501491427162	0.002767527021214049	-0.006492588230146181	0.006853288699860633	-0.012106562710547874	0.00573856888514751	0.010555975406350764	0.01176034514185299	0.0023569542024784703	0.0010358065842096778	-0.0037192343251362635	0.00019381671063345023	-0.004141764477187092	0.01272151172265011	0.0035083313443678293	-0.0022627337046902574	-0.007900909778330037	-0.0019355612504611734	0.002276025868056071	-0.0010649604818683933	-5.250645558943566e-05	0.006304720185757646	-3.8897128839425365e-05	-0.006018544563646297	0.004546210125289866	-0.005836541699207012	0.00254384107253976	-0.005762189984548362	0.004283510611520747	-0.001249699838850358	-0.002049380834008163	-0.000877476930271607	-0.004384989903805478	0.002751993831302563	-0.004785877274353837	-0.0022912500531281073	-0.00015306955212074014	-0.0060925273951615375	0.001341090874684617	0.00250775234129994	-0.0007405320438157297	-0.002885960098749265	0.00048643664429298775	0.00508962276243475	-0.0001433439181116083	-0.004955350031791731	-0.0004248423959849401	-0.0005869644889728164	-0.0011703358899052205	0.0005363872484440479	0.0024568614475575295	0.0025033844783125116	-0.0007600302675240793	0.001665664526267557	-0.0004614749199485454	-2.5962689041046537e-05	0.0	0.0	0.0	0.0	0.0	0.0	0.0	0.0	0.0	0.0	0.0	0.0	0.0	0.0	0.0	0.0	0.0	0.0	0.0	0.0	0.0	0.0	0.0	0.0	0.0	0.0	0.0	0.0	0.0	0.0	0.0	0.0	0.0	0.0	0.0	0.0	0.0	0.0	0.0	0.0	0.0	0.0	0.0	0.0	0.0	0.0	0.0	0.0	0.0	0.0	0.0	0.0	0.0	0.0	0.0	0.0	0.0	0.0	0.0	0.0	0.0	0.0	0.0	0.0	0.0	0.0	0.0	0.0	0.0	0.0	0.0	0.0	0.0	0.0	0.0	0.0	0.0	0.0	0.0	0.0	0.0	0.0	0.0	0.0	0.0	0.0	0.0	0.0	0.0	0.0	0.0	0.0	0.0	0.0	0.0	0.0	0.0	0.0	0.0	0.0	0.0	0.0	0.0	0.0	0.0	0.0	0.0	0.0	0.0
F-052020-N72-F3-16S	0.032018769219328745	-0.04556032991990062	-0.018421999386760972	-0.0004043632508302956	-0.028047767456676025	-0.0013377617655312938	0.005797730651485388	0.057440098231714795	-0.02783392083507206	0.008424177839079183	-0.0008198150053587798	0.011994613594073333	0.023401346230924058	-0.01185221071195089	-0.00916009868409877	-0.028420950957719217	0.02927760162255361	-0.013242511655780696	-0.0025889905788500107	0.007450852905445252	-0.007518925538152742	-0.01000788537554967	0.003186278978433494	0.008826766408293083	-0.0003599707805188511	0.0151534864842002	0.00022832155599885657	-0.0060242176246215985	0.018187561055902735	0.015975348308355824	0.01509163005309273	0.004689780800132803	0.0014279718982467906	-0.0007335023937535692	0.00611042652788934	0.0009518191817336008	-0.0077657170048930305	0.006618859673979197	-0.0019045330014131484	-0.0006767160921460397	-0.005719055159960319	-0.007228660000555958	-0.010306708107932714	0.010865571856589658	0.005910810570348492	0.0008704845045964576	-0.00194924106537532	0.013991408358852596	0.007522267004704757	-0.00046051826892715955	-0.004168950266660246	0.0021776949060164745	0.0076907252978586456	-0.0019312049722854465	0.0023942480438438516	-0.006398307750486404	0.01182423569747358	0.012934901244999686	-0.009049876837414764	-0.001229451741107395	-0.006847314869684371	0.0014793776221214293	-0.002652862772705816	-0.011096502081221713	-0.005372161907605107	-0.0014863144851780844	0.003063379502594416	0.00405586214561119	-0.00683166959936216	-0.001201264839973656	-0.0032620611780305652	0.007204481612052782	-0.0023668162023589697	0.006565956235027526	0.011508856394130206	-0.0002660609914118728	0.005387734408130001	-0.001969220247224466	0.007691117080634974	-0.0038261853423811856	-0.0026857696489585277	0.0029732696800997683	0.005772059277194627	-0.00022253528610049038	-0.00027083961536897473	-0.00023918112382682007	0.004385684096071981	-0.0013601461696824025	0.0031155595671827426	0.003787153793211724	0.0019871032564040933	0.004746644806507356	-0.00613296214917626	8.01469022924446e-05	-0.001882304011542273	0.0023405395837905966	0.005144164140000377	0.005473104361162754	-0.0010220241094750445	-0.004640072808686905	0.0008294566635980511	0.0017659744848628487	0.0011543307531801208	-0.0009571181118970829	0.0004911408536729578	-0.0007803218135943573	-0.0005453176198879802	0.0014802212170264386	-0.000950198449648244	-0.004139915468133645	-0.002517368691431047	-0.001255452324635374	-0.0016113089605606374	-0.0011861343746303171	0.0018232028010306254	-9.100632377402941e-05	0.0	0.0	0.0	0.0	0.0	0.0	0.0	0.0	0.0	0.0	0.0	0.0	0.0	0.0	0.0	0.0	0.0	0.0	0.0	0.0	0.0	0.0	0.0	0.0	0.0	0.0	0.0	0.0	0.0	0.0	0.0	0.0	0.0	0.0	0.0	0.0	0.0	0.0	0.0	0.0	0.0	0.0	0.0	0.0	0.0	0.0	0.0	0.0	0.0	0.0	0.0	0.0	0.0	0.0	0.0	0.0	0.0	0.0	0.0	0.0	0.0	0.0	0.0	0.0	0.0	0.0	0.0	0.0	0.0	0.0	0.0	0.0	0.0	0.0	0.0	0.0	0.0	0.0	0.0	0.0	0.0	0.0	0.0	0.0	0.0	0.0	0.0	0.0	0.0	0.0	0.0	0.0	0.0	0.0	0.0	0.0	0.0	0.0	0.0	0.0	0.0	0.0	0.0	0.0	0.0	0.0	0.0	0.0	0.0
F-052020-N72-F5-16S	0.017710948284432346	0.014948558374570781	-0.09031485350627931	-0.06462509378572151	-0.03211005676335615	-0.04343906604514019	0.065400372155659	-0.0045131482778347585	0.01307008123282901	0.0016536892589088241	0.02764428187632811	-0.007489585336782011	0.0010023158299363281	0.013004284628795756	0.038777842571131926	-0.009749102869387554	-0.004699797961627126	-0.005580297973792328	-0.02822512987845471	0.008949424445722122	-0.02327325631979711	-0.004046643206234633	0.022241572138377935	0.0030159516973714126	0.003855192006487701	-0.011084304051208969	0.03177275696252461	-0.01890497354473189	-0.016365675604859273	0.005613249875858307	-0.015939353553582118	0.004080816912294309	0.005931109594117499	-0.00864819224442717	-0.025202064853271526	0.019471914689308277	0.0014526765699052102	-0.012157722288033445	0.005855731429887482	-0.0036634367848272266	-0.02416636694273914	-0.010566237890505042	-0.007889247470890919	-0.002965487040149921	0.02120168165492132	-0.008805521656179168	-0.012247042835104784	-0.003293442720756093	-0.002105928715752385	-0.0021092984719104806	-0.0016471406251965	-0.002374843268825616	-0.0036785942639812295	0.000713065335271854	-0.007819519239522623	-0.0026113901525133525	0.006086758362130118	0.0029436305341485783	0.006441891892427943	0.00948941324431476	-0.0005361675412821977	0.015504392361001281	-0.010862661300822115	-0.011152116736472121	-0.0035589226949061907	-0.004681968762699788	0.004048113786469359	0.002722252931911663	-0.0011764288973231429	0.0006652189389604935	-0.013748681778383535	0.0003360848313719543	0.009488313130105981	-0.009094340880673488	-0.003218566316443548	0.0008245290761499017	-0.004523497842166296	-0.0002685501174165899	0.003769723976047476	0.000728870973493685	0.00029829381497445244	0.0016012604499189523	0.003771109042426295	0.001798148700964094	-0.0002251579719732381	0.001425952046471092	0.0006676960407765648	0.0007591412974024461	0.0006635279655754698	-0.004212486557175419	-0.0019616853040108737	-0.006482746589222722	0.0006483871147956909	0.0008973938515898701	0.0007019140444278529	0.0030807230097130173	0.004898309395055969	-0.003454823245812236	-0.0006987963508808859	-0.004439632919758898	5.9049581596142336e-05	0.0012798325935817073	0.00436559010779838	0.002016730394517538	0.0016454514656095579	-0.0004250359621542864	0.0009362169934739867	-0.0006953124516667049	0.0006287148396667947	-3.7297413717334485e-05	0.0008504100409119361	-0.0003593043809548433	0.0006896391560996537	0.00032623904869380314	0.0011822894180503285	0.00023461560773366586	0.0	0.0	0.0	0.0	0.0	0.0	0.0	0.0	0.0	0.0	0.0	0.0	0.0	0.0	0.0	0.0	0.0	0.0	0.0	0.0	0.0	0.0	0.0	0.0	0.0	0.0	0.0	0.0	0.0	0.0	0.0	0.0	0.0	0.0	0.0	0.0	0.0	0.0	0.0	0.0	0.0	0.0	0.0	0.0	0.0	0.0	0.0	0.0	0.0	0.0	0.0	0.0	0.0	0.0	0.0	0.0	0.0	0.0	0.0	0.0	0.0	0.0	0.0	0.0	0.0	0.0	0.0	0.0	0.0	0.0	0.0	0.0	0.0	0.0	0.0	0.0	0.0	0.0	0.0	0.0	0.0	0.0	0.0	0.0	0.0	0.0	0.0	0.0	0.0	0.0	0.0	0.0	0.0	0.0	0.0	0.0	0.0	0.0	0.0	0.0	0.0	0.0	0.0	0.0	0.0	0.0	0.0	0.0	0.0
F-052020-N72-M2-16S	0.02367421285938873	-0.023571210966225376	-0.028720870536333067	-0.03926036297320648	-0.055865014143273675	-0.018145907420139388	0.03789353645171496	0.012903072635978173	0.004265180018298994	0.012759716403651523	0.031384889100318565	0.0019035899148498472	0.016859495955220374	-0.012999381213830761	0.005830855826555583	-0.01224615880769802	0.019659828893037242	-0.008701975589848115	-0.01465282484050081	0.0021323239503107548	0.0010616379612491834	0.01597387377622468	0.006217159660412067	0.0037963706394183072	0.0024988181729319846	-0.020530003759744328	0.010671849885219221	-0.022662526640101252	-0.0013205202903613144	-0.006508091185883031	-0.007902362017184165	-0.013311796008952149	0.002476515179526939	0.015665620906097168	0.003936394455739023	0.0034453904364948724	0.002256060400865278	-0.0033556068759552278	0.003455821375510039	-0.0008575852288263467	0.01100313308228507	0.001631764501093416	-0.006302024212977939	-0.0071172560552374715	0.0007834369780136827	0.0015597928799497805	-0.005855780102475737	0.00473884335995494	-0.0008634429231162583	0.007632960686659691	-0.008758786433226747	0.003847200224911567	0.006482495404756896	-0.0010324095625505365	0.004982379182961271	-0.013659083679016307	-0.007694513468911824	-0.002721556262081231	0.002724008299319402	0.0009984083121552976	0.004313188807277654	-0.00031610321552574713	0.0024753275011929594	0.002091481705193691	-0.0032254091081874423	0.006480035527754997	-0.000620234708872073	0.0010118486893565296	0.006624184452672904	0.0029849715961371877	0.0009373577774999507	0.0026205008224904954	0.0019290984239279882	-0.0027771790639132218	-0.005293403891355769	-0.004095577179296684	0.0018737775642133513	0.00047385312443075795	-0.0006368864421856464	-0.007364784615188689	0.0006916703006246678	-0.002623578778316109	0.0038542132800124746	0.008235848353020344	-0.0010666987272964109	-0.002929907862105941	0.004217021795843305	0.009640374141003123	-0.005550774687583321	-0.0032290298664428363	0.0008991304909652305	-0.0037164089130852407	-0.001211944955082657	-0.0022044499760937868	-0.008529571778359344	-0.0030188588043462967	0.003006809558174474	0.004424813766075738	-0.007130558160975455	-0.0010953858599029856	-0.0005187222755269944	-0.0004893322168819318	-0.004671289774055028	-0.0034478044975355202	0.0014129491173817115	0.0021721046745245822	-0.0029588843004476175	0.0018641669331316629	0.003127771767076808	0.0026411284964970093	-0.0007675603238131594	0.0023626336249946167	0.00042214159908128773	-0.0005878224073165133	-0.0011715012794467127	-0.0006357505973600499	0.0	0.0	0.0	0.0	0.0	0.0	0.0	0.0	0.0	0.0	0.0	0.0	0.0	0.0	0.0	0.0	0.0	0.0	0.0	0.0	0.0	0.0	0.0	0.0	0.0	0.0	0.0	0.0	0.0	0.0	0.0	0.0	0.0	0.0	0.0	0.0	0.0	0.0	0.0	0.0	0.0	0.0	0.0	0.0	0.0	0.0	0.0	0.0	0.0	0.0	0.0	0.0	0.0	0.0	0.0	0.0	0.0	0.0	0.0	0.0	0.0	0.0	0.0	0.0	0.0	0.0	0.0	0.0	0.0	0.0	0.0	0.0	0.0	0.0	0.0	0.0	0.0	0.0	0.0	0.0	0.0	0.0	0.0	0.0	0.0	0.0	0.0	0.0	0.0	0.0	0.0	0.0	0.0	0.0	0.0	0.0	0.0	0.0	0.0	0.0	0.0	0.0	0.0	0.0	0.0	0.0	0.0	0.0	0.0
[truncated: 277,636 more chars]
