# Supplementary material for: Stability and volatility shape the gut bacteriome and Kazachstania slooffiae dynamics in preweaning, nursery and adult pigs
Source: Sci Rep. 2022 Sep 5;12:15080. doi: 10.1038/s41598-022-19093-9 (PMC9445069; doi:10.1038/s41598-022-19093-9)
Supplement: Supplementary file 9 — Supplementary Information 9. [file 41598_2022_19093_MOESM9_ESM.qza]

Archive with 98 entries (98 files):
- 02d6038a-b8f9-49a1-8591-89dce59b8caa/VERSION
- 02d6038a-b8f9-49a1-8591-89dce59b8caa/metadata.yaml
- 02d6038a-b8f9-49a1-8591-89dce59b8caa/checksums.md5
- 02d6038a-b8f9-49a1-8591-89dce59b8caa/data/alpha-diversity.tsv
- 02d6038a-b8f9-49a1-8591-89dce59b8caa/provenance/metadata.yaml
- 02d6038a-b8f9-49a1-8591-89dce59b8caa/provenance/VERSION
- 02d6038a-b8f9-49a1-8591-89dce59b8caa/provenance/citations.bib
- 02d6038a-b8f9-49a1-8591-89dce59b8caa/provenance/artifacts/2134a81f-e3ce-4315-90ad-5930bfcc19f9/metadata.yaml
- 02d6038a-b8f9-49a1-8591-89dce59b8caa/provenance/artifacts/2134a81f-e3ce-4315-90ad-5930bfcc19f9/VERSION
- 02d6038a-b8f9-49a1-8591-89dce59b8caa/provenance/artifacts/2134a81f-e3ce-4315-90ad-5930bfcc19f9/citations.bib
- 02d6038a-b8f9-49a1-8591-89dce59b8caa/provenance/artifacts/2134a81f-e3ce-4315-90ad-5930bfcc19f9/action/action.yaml
- 02d6038a-b8f9-49a1-8591-89dce59b8caa/provenance/artifacts/69cea220-d8d0-4c9c-9345-480ee667c262/metadata.yaml
- 02d6038a-b8f9-49a1-8591-89dce59b8caa/provenance/artifacts/69cea220-d8d0-4c9c-9345-480ee667c262/VERSION
- 02d6038a-b8f9-49a1-8591-89dce59b8caa/provenance/artifacts/69cea220-d8d0-4c9c-9345-480ee667c262/citations.bib
- 02d6038a-b8f9-49a1-8591-89dce59b8caa/provenance/artifacts/69cea220-d8d0-4c9c-9345-480ee667c262/action/action.yaml
- 02d6038a-b8f9-49a1-8591-89dce59b8caa/provenance/artifacts/81136de3-9810-4ef3-ac7b-8f440daf3a1f/metadata.yaml
- 02d6038a-b8f9-49a1-8591-89dce59b8caa/provenance/artifacts/81136de3-9810-4ef3-ac7b-8f440daf3a1f/VERSION
- 02d6038a-b8f9-49a1-8591-89dce59b8caa/provenance/artifacts/81136de3-9810-4ef3-ac7b-8f440daf3a1f/citations.bib
- 02d6038a-b8f9-49a1-8591-89dce59b8caa/provenance/artifacts/81136de3-9810-4ef3-ac7b-8f440daf3a1f/action/action.yaml
- 02d6038a-b8f9-49a1-8591-89dce59b8caa/provenance/artifacts/e8dfa9ac-4d72-4110-8893-1d303f512c33/metadata.yaml
- 02d6038a-b8f9-49a1-8591-89dce59b8caa/provenance/artifacts/e8dfa9ac-4d72-4110-8893-1d303f512c33/VERSION
- 02d6038a-b8f9-49a1-8591-89dce59b8caa/provenance/artifacts/e8dfa9ac-4d72-4110-8893-1d303f512c33/citations.bib
- 02d6038a-b8f9-49a1-8591-89dce59b8caa/provenance/artifacts/e8dfa9ac-4d72-4110-8893-1d303f512c33/action/action.yaml
- 02d6038a-b8f9-49a1-8591-89dce59b8caa/provenance/artifacts/870e222d-4a4c-4ff7-a2cd-1d44f3bb54a7/metadata.yaml
- 02d6038a-b8f9-49a1-8591-89dce59b8caa/provenance/artifacts/870e222d-4a4c-4ff7-a2cd-1d44f3bb54a7/VERSION
- 02d6038a-b8f9-49a1-8591-89dce59b8caa/provenance/artifacts/870e222d-4a4c-4ff7-a2cd-1d44f3bb54a7/citations.bib
- 02d6038a-b8f9-49a1-8591-89dce59b8caa/provenance/artifacts/870e222d-4a4c-4ff7-a2cd-1d44f3bb54a7/action/action.yaml
- 02d6038a-b8f9-49a1-8591-89dce59b8caa/provenance/artifacts/0d66c875-2610-4fc1-8cc1-c5c9b06a0e61/metadata.yaml
- 02d6038a-b8f9-49a1-8591-89dce59b8caa/provenance/artifacts/0d66c875-2610-4fc1-8cc1-c5c9b06a0e61/VERSION
- 02d6038a-b8f9-49a1-8591-89dce59b8caa/provenance/artifacts/0d66c875-2610-4fc1-8cc1-c5c9b06a0e61/citations.bib
- 02d6038a-b8f9-49a1-8591-89dce59b8caa/provenance/artifacts/0d66c875-2610-4fc1-8cc1-c5c9b06a0e61/action/action.yaml
- 02d6038a-b8f9-49a1-8591-89dce59b8caa/provenance/artifacts/811ee14b-7d4b-4f64-a51f-cdf742f86c74/metadata.yaml
- 02d6038a-b8f9-49a1-8591-89dce59b8caa/provenance/artifacts/811ee14b-7d4b-4f64-a51f-cdf742f86c74/VERSION
- 02d6038a-b8f9-49a1-8591-89dce59b8caa/provenance/artifacts/811ee14b-7d4b-4f64-a51f-cdf742f86c74/citations.bib
- 02d6038a-b8f9-49a1-8591-89dce59b8caa/provenance/artifacts/811ee14b-7d4b-4f64-a51f-cdf742f86c74/action/action.yaml
- 02d6038a-b8f9-49a1-8591-89dce59b8caa/provenance/artifacts/810e3672-9cae-40f9-8bcb-1339df4e96fd/metadata.yaml
- 02d6038a-b8f9-49a1-8591-89dce59b8caa/provenance/artifacts/810e3672-9cae-40f9-8bcb-1339df4e96fd/VERSION
- 02d6038a-b8f9-49a1-8591-89dce59b8caa/provenance/artifacts/810e3672-9cae-40f9-8bcb-1339df4e96fd/citations.bib
- 02d6038a-b8f9-49a1-8591-89dce59b8caa/provenance/artifacts/810e3672-9cae-40f9-8bcb-1339df4e96fd/action/action.yaml
- 02d6038a-b8f9-49a1-8591-89dce59b8caa/provenance/artifacts/cc35b40d-14cc-4f7a-8412-5493d105623b/metadata.yaml
- 02d6038a-b8f9-49a1-8591-89dce59b8caa/provenance/artifacts/cc35b40d-14cc-4f7a-8412-5493d105623b/VERSION
- 02d6038a-b8f9-49a1-8591-89dce59b8caa/provenance/artifacts/cc35b40d-14cc-4f7a-8412-5493d105623b/citations.bib
- 02d6038a-b8f9-49a1-8591-89dce59b8caa/provenance/artifacts/cc35b40d-14cc-4f7a-8412-5493d105623b/action/action.yaml
- 02d6038a-b8f9-49a1-8591-89dce59b8caa/provenance/artifacts/28701724-da2b-4841-98b1-13832c2c1f8e/metadata.yaml
- 02d6038a-b8f9-49a1-8591-89dce59b8caa/provenance/artifacts/28701724-da2b-4841-98b1-13832c2c1f8e/VERSION
- 02d6038a-b8f9-49a1-8591-89dce59b8caa/provenance/artifacts/28701724-da2b-4841-98b1-13832c2c1f8e/citations.bib
- 02d6038a-b8f9-49a1-8591-89dce59b8caa/provenance/artifacts/28701724-da2b-4841-98b1-13832c2c1f8e/action/action.yaml
- 02d6038a-b8f9-49a1-8591-89dce59b8caa/provenance/artifacts/d1450e33-4d3b-4558-b06e-2c57ecdfdc97/metadata.yaml
- 02d6038a-b8f9-49a1-8591-89dce59b8caa/provenance/artifacts/d1450e33-4d3b-4558-b06e-2c57ecdfdc97/VERSION
- 02d6038a-b8f9-49a1-8591-89dce59b8caa/provenance/artifacts/d1450e33-4d3b-4558-b06e-2c57ecdfdc97/citations.bib
- 02d6038a-b8f9-49a1-8591-89dce59b8caa/provenance/artifacts/d1450e33-4d3b-4558-b06e-2c57ecdfdc97/action/action.yaml
- 02d6038a-b8f9-49a1-8591-89dce59b8caa/provenance/artifacts/0a47fdb2-0dba-4cc2-86ff-c5c3b477e182/metadata.yaml
- 02d6038a-b8f9-49a1-8591-89dce59b8caa/provenance/artifacts/0a47fdb2-0dba-4cc2-86ff-c5c3b477e182/VERSION
- 02d6038a-b8f9-49a1-8591-89dce59b8caa/provenance/artifacts/0a47fdb2-0dba-4cc2-86ff-c5c3b477e182/citations.bib
- 02d6038a-b8f9-49a1-8591-89dce59b8caa/provenance/artifacts/0a47fdb2-0dba-4cc2-86ff-c5c3b477e182/action/action.yaml
- 02d6038a-b8f9-49a1-8591-89dce59b8caa/provenance/artifacts/e1386f5c-97cd-4a77-90c7-0fc08292144a/metadata.yaml
- 02d6038a-b8f9-49a1-8591-89dce59b8caa/provenance/artifacts/e1386f5c-97cd-4a77-90c7-0fc08292144a/VERSION
- 02d6038a-b8f9-49a1-8591-89dce59b8caa/provenance/artifacts/e1386f5c-97cd-4a77-90c7-0fc08292144a/citations.bib
- 02d6038a-b8f9-49a1-8591-89dce59b8caa/provenance/artifacts/e1386f5c-97cd-4a77-90c7-0fc08292144a/action/action.yaml
- 02d6038a-b8f9-49a1-8591-89dce59b8caa/provenance/artifacts/42174260-2048-4413-b4f7-653ecf1be75d/metadata.yaml
- 02d6038a-b8f9-49a1-8591-89dce59b8caa/provenance/artifacts/42174260-2048-4413-b4f7-653ecf1be75d/VERSION
- 02d6038a-b8f9-49a1-8591-89dce59b8caa/provenance/artifacts/42174260-2048-4413-b4f7-653ecf1be75d/citations.bib
- 02d6038a-b8f9-49a1-8591-89dce59b8caa/provenance/artifacts/42174260-2048-4413-b4f7-653ecf1be75d/action/action.yaml
- 02d6038a-b8f9-49a1-8591-89dce59b8caa/provenance/artifacts/83e80219-b63e-496d-abbf-b12814ed6daa/metadata.yaml
- 02d6038a-b8f9-49a1-8591-89dce59b8caa/provenance/artifacts/83e80219-b63e-496d-abbf-b12814ed6daa/VERSION
- 02d6038a-b8f9-49a1-8591-89dce59b8caa/provenance/artifacts/83e80219-b63e-496d-abbf-b12814ed6daa/citations.bib
- 02d6038a-b8f9-49a1-8591-89dce59b8caa/provenance/artifacts/83e80219-b63e-496d-abbf-b12814ed6daa/action/action.yaml
- 02d6038a-b8f9-49a1-8591-89dce59b8caa/provenance/artifacts/d6922c17-608d-4cab-af6d-6f841ac2bbf1/metadata.yaml
- 02d6038a-b8f9-49a1-8591-89dce59b8caa/provenance/artifacts/d6922c17-608d-4cab-af6d-6f841ac2bbf1/VERSION
- 02d6038a-b8f9-49a1-8591-89dce59b8caa/provenance/artifacts/d6922c17-608d-4cab-af6d-6f841ac2bbf1/citations.bib
- 02d6038a-b8f9-49a1-8591-89dce59b8caa/provenance/artifacts/d6922c17-608d-4cab-af6d-6f841ac2bbf1/action/action.yaml
- 02d6038a-b8f9-49a1-8591-89dce59b8caa/provenance/artifacts/40957397-5cb5-4b48-add5-02f0ff91a1e3/metadata.yaml
- 02d6038a-b8f9-49a1-8591-89dce59b8caa/provenance/artifacts/40957397-5cb5-4b48-add5-02f0ff91a1e3/VERSION
- 02d6038a-b8f9-49a1-8591-89dce59b8caa/provenance/artifacts/40957397-5cb5-4b48-add5-02f0ff91a1e3/citations.bib
- 02d6038a-b8f9-49a1-8591-89dce59b8caa/provenance/artifacts/40957397-5cb5-4b48-add5-02f0ff91a1e3/action/action.yaml
- 02d6038a-b8f9-49a1-8591-89dce59b8caa/provenance/artifacts/3e2bc15a-fcb9-4f3d-b762-7b6ab4c6abd8/metadata.yaml
- 02d6038a-b8f9-49a1-8591-89dce59b8caa/provenance/artifacts/3e2bc15a-fcb9-4f3d-b762-7b6ab4c6abd8/VERSION
- 02d6038a-b8f9-49a1-8591-89dce59b8caa/provenance/artifacts/3e2bc15a-fcb9-4f3d-b762-7b6ab4c6abd8/citations.bib
- 02d6038a-b8f9-49a1-8591-89dce59b8caa/provenance/artifacts/3e2bc15a-fcb9-4f3d-b762-7b6ab4c6abd8/action/action.yaml
- 02d6038a-b8f9-49a1-8591-89dce59b8caa/provenance/artifacts/540061da-c7f1-4b3d-8efa-e801ba16e2dd/metadata.yaml
- 02d6038a-b8f9-49a1-8591-89dce59b8caa/provenance/artifacts/540061da-c7f1-4b3d-8efa-e801ba16e2dd/VERSION
- 02d6038a-b8f9-49a1-8591-89dce59b8caa/provenance/artifacts/540061da-c7f1-4b3d-8efa-e801ba16e2dd/citations.bib
- 02d6038a-b8f9-49a1-8591-89dce59b8caa/provenance/artifacts/540061da-c7f1-4b3d-8efa-e801ba16e2dd/action/action.yaml
- 02d6038a-b8f9-49a1-8591-89dce59b8caa/provenance/artifacts/f92a6fe8-322f-48be-a0b5-c51cb6d51f92/metadata.yaml
- 02d6038a-b8f9-49a1-8591-89dce59b8caa/provenance/artifacts/f92a6fe8-322f-48be-a0b5-c51cb6d51f92/VERSION
- 02d6038a-b8f9-49a1-8591-89dce59b8caa/provenance/artifacts/f92a6fe8-322f-48be-a0b5-c51cb6d51f92/citations.bib
- 02d6038a-b8f9-49a1-8591-89dce59b8caa/provenance/artifacts/f92a6fe8-322f-48be-a0b5-c51cb6d51f92/action/action.yaml
- 02d6038a-b8f9-49a1-8591-89dce59b8caa/provenance/artifacts/64fa1837-7c61-45e4-a233-748b303afe87/metadata.yaml
- 02d6038a-b8f9-49a1-8591-89dce59b8caa/provenance/artifacts/64fa1837-7c61-45e4-a233-748b303afe87/VERSION
- 02d6038a-b8f9-49a1-8591-89dce59b8caa/provenance/artifacts/64fa1837-7c61-45e4-a233-748b303afe87/citations.bib
- 02d6038a-b8f9-49a1-8591-89dce59b8caa/provenance/artifacts/64fa1837-7c61-45e4-a233-748b303afe87/action/metadata.tsv
- 02d6038a-b8f9-49a1-8591-89dce59b8caa/provenance/artifacts/64fa1837-7c61-45e4-a233-748b303afe87/action/action.yaml
- 02d6038a-b8f9-49a1-8591-89dce59b8caa/provenance/artifacts/4644bf5a-420b-43e3-b930-998577859c8e/metadata.yaml
- 02d6038a-b8f9-49a1-8591-89dce59b8caa/provenance/artifacts/4644bf5a-420b-43e3-b930-998577859c8e/VERSION
- 02d6038a-b8f9-49a1-8591-89dce59b8caa/provenance/artifacts/4644bf5a-420b-43e3-b930-998577859c8e/citations.bib
- 02d6038a-b8f9-49a1-8591-89dce59b8caa/provenance/artifacts/4644bf5a-420b-43e3-b930-998577859c8e/action/action.yaml
- 02d6038a-b8f9-49a1-8591-89dce59b8caa/provenance/action/metadata.tsv
- 02d6038a-b8f9-49a1-8591-89dce59b8caa/provenance/action/action.yaml
