# Supplementary material for: Stability and volatility shape the gut bacteriome and Kazachstania slooffiae dynamics in preweaning, nursery and adult pigs
Source: Sci Rep. 2022 Sep 5;12:15080. doi: 10.1038/s41598-022-19093-9 (PMC9445069; doi:10.1038/s41598-022-19093-9)
Supplement: Supplementary file 9 — Supplementary Information 9. [file 41598_2022_19093_MOESM9_ESM.qza › 02d6038a-b8f9-49a1-8591-89dce59b8caa/data/alpha-diversity.tsv]

	faith_pd
F-030920-P2-F9-16S	8.4976740395
F-030920-P2-M10-16S	5.756940887500001
F-031320-P4-F7-16S	6.6656812075000005
F-031320-P5-F1-16S	13.9144710535
F-031320-P5-F3-16S	11.344502704500002
F-031320-P5-F5-16S	12.7390001055
F-031320-P5-M2-16S	4.9584264495
F-031320-P6-F9-16S	6.8413435815
F-031320-P6-M10-16S	8.7316700865
F-031720-P8-M8-16S	8.6456070755
F-031720-P9-F1-16S	17.535437870499997
F-031720-P9-M6-16S	16.4898370575
F-032120-P12-F7-16S	12.980318339500002
F-032120-P13-F1-16S	10.8618589855
F-032120-P13-F5-16S	16.5606409115
F-032120-P13-M2-16S	19.1219501235
F-032120-P13-M4-16S	11.8942280025
F-032120-P14-F9-16S	17.638543558499997
F-032520-P16-F7-16S	15.3118252555
F-032520-P17-F3-16S	15.276109360499998
F-032520-P17-F5-16S	16.4910313165
F-032520-P17-M2-16S	9.205334100500002
F-032520-P17-M4-16S	17.8808190875
F-032520-P17-M6-16S	19.023790155500002
F-032520-P18-F9-16S	17.610878716500004
F-032520-P18-M10-16S	18.8058136665
F-032920-N20-F7-16S	17.759224991500002
F-032920-N20-M8-16S	20.2602596625
F-032920-N21-F1-16S	20.423860591500002
F-032920-N21-F3-16S	23.1156583935
F-032920-N21-F5-16S	20.085338935499998
F-032920-N21-M4-16S	20.6178539175
F-032920-N21-M6-16S	22.1106869225
F-032920-N22-F9-16S	17.0176815005
F-032920-N22-M10-16S	21.483411857500002
F-040220-N24-F7-16S	17.161526893500003
F-040220-N24-M8-16S	17.6852981205
F-040220-N25-F1-16S	22.0287591285
F-040220-N25-F3-16S	14.0555633315
F-040220-N25-F5-16S	21.823877215499998
F-040220-N25-M4-16S	19.6889109245
F-040220-N25-M6-16S	14.6615824165
F-040220-N26-M10-16S	24.195445088499998
F-040620-N28-F7-16S	20.5455499865
F-040620-N28-M8-16S	20.6163047035
F-040620-N29-F1-16S	20.0117366375
F-040620-N29-F3-16S	17.2767479985
F-040620-N29-F5-16S	22.3415712945
F-040620-N29-M2-16S	24.3797705435
F-040620-N30-F9-16S	18.1222465015
F-040620-N30-M10-16S	14.929404703500001
F-041020-N32-F7-16S	24.172561144499998
F-041020-N32-M8-16S	22.2524658715
F-041020-N33-F1-16S	13.889034743500002
F-041020-N33-F3-16S	19.7104699765
F-041020-N33-F5-16S	18.2335241625
F-041020-N33-M2-16S	18.9786020005
F-041020-N33-M6-16S	20.058989251499998
F-041020-N34-F9-16S	21.946330986
F-041020-N34-M10-16S	14.131919816500002
F-041420-N36-F7-16S	20.694134553500003
F-041420-N36-M8-16S	22.971662180500005
F-041420-N37-F3-16S	17.9518739445
F-041420-N37-F5-16S	21.3585963585
F-041420-N37-M2-16S	22.8824511595
F-041420-N37-M6-16S	20.311225962500004
F-041420-N38-F9-16S	17.821539590500002
F-041420-N38-M10-16S	12.589817525499999
F-041820-N40-F7-16S	26.219369852499998
F-041820-N40-M8-16S	22.6102586065
F-041820-N41-F1-16S	13.546796113500001
F-041820-N41-F5-16S	21.1198605785
F-041820-N41-M2-16S	19.6545493875
F-041820-N41-M6-16S	20.8483073675
F-041820-N42-M10-16S	17.3607302605
F-042220-N44-F7-16S	24.5186101205
F-042220-N44-M8-16S	22.0492787995
F-042220-N45-F1-16S	11.0767897715
F-042220-N45-F3-16S	18.4274392825
F-042220-N45-F5-16S	21.288765845500002
F-042220-N45-M2-16S	15.3614360115
F-042220-N45-M6-16S	19.615529578500002
F-042220-N46-F9-16S	17.583935103500004
F-042220-N46-M10-16S	15.886243830500002
F-042620-N48-F7-16S	26.0949243115
F-042620-N48-M8-16S	23.2282653555
F-042620-N49-F1-16S	16.9564910135
F-042620-N49-F5-16S	19.4580840705
F-042620-N49-M6-16S	22.082266985500002
F-042620-N50-F9-16S	20.6219482925
F-043020-N52-F7-16S	19.8111805375
F-043020-N52-M8-16S	19.6648735815
F-043020-N53-F5-16S	17.8218332245
F-043020-N53-M2-16S	16.7906717595
F-043020-N53-M6-16S	22.3308097245
F-043020-N54-M10-16S	20.0918993075
F-050420-N56-F7-16S	21.2890711575
F-050420-N56-M8-16S	22.993708415500002
F-050420-N57-F5-16S	22.3047963795
F-050420-N57-M2-16S	17.6545358885
F-050420-N57-M6-16S	21.721953982500004
F-050420-N58-F9-16S	23.200083132499998
F-050420-N58-M10-16S	20.3321022185
F-050820-N60-F7-16S	24.239649688500002
F-050820-N60-M8-16S	20.148214048499998
F-050820-N61-F3-16S	17.6786906695
F-050820-N61-F5-16S	21.9649134835
F-050820-N61-M2-16S	17.1886955755
F-050820-N61-M6-16S	18.9409046305
F-050820-N62-F9-16S	22.3554889205
F-050820-N62-M10-16S	21.691248412500002
F-051220-N64-F7-16S	22.0319357035
F-051220-N64-M8-16S	24.2924560715
F-051220-N65-F1-16S	21.557617411500004
F-051220-N65-F3-16S	21.315105324500003
F-051220-N65-F5-16S	24.739817160500003
F-051220-N65-M2-16S	19.8634422855
F-051220-N65-M6-16S	20.7032101465
F-051220-N66-F9-16S	18.9095321605
F-051620-N69-M2-16S	20.4608428175
F-081120-G157-M10-16S	24.6955069705
F-051620-N68-M8-16S	23.023590996500005
F-051620-N69-F3-16S	21.3058080085
F-051620-N69-F5-16S	22.945564570500004
F-051620-N69-M6-16S	25.374983016500003
F-051620-N70-F9-16S	22.2598982485
F-051620-N70-M10-16S	21.6571132095
F-052020-N70-F7-16S	23.6077136945
F-052020-N70-M8-16S	21.0227433965
F-052020-N72-F3-16S	20.4994269375
F-052020-N72-F5-16S	17.506634333500003
F-052020-N72-M2-16S	21.8101425925
F-052020-N72-M6-16S	21.757562735500002
F-052020-N74-F9-16S	23.6696637725
F-052420-N76-M8-16S	19.762688373499998
F-052420-N77-F1-16S	17.0774889345
F-052420-N77-F3-16S	21.7397606675
F-052420-N77-F5-16S	24.422144536500003
F-052420-N77-M2-16S	22.9398407205
F-052420-N77-M6-16S	24.724836787499996
F-052420-N78-M10-16S	23.6384897745
F-052820-G80-F7-16S	19.8608006905
F-052820-G80-M8-16S	22.004260298500004
F-052820-G81-F1-16S	18.797067715500003
F-052820-G81-F5-16S	20.4255753335
F-052820-G81-M2-16S	20.880169816500004
F-052820-G81-M6-16S	24.7660897795
F-052820-G82-M10-16S	24.4915536545
F-060220-G85-F7-16S	22.420497575500004
F-060220-G85-M8-16S	26.261200328
F-060220-G86-F3-16S	21.7662592445
F-060220-G86-F5-16S	19.617761018499998
F-060220-G87-F9-16S	22.017693307500004
F-060220-G87-M10-16S	21.3516119525
F-060920-G92-F7-16S	23.326193537500004
F-060920-G92-M8-16S	19.8773551185
F-060920-G93-F1-16S	24.0905359425
F-060920-G93-F3-16S	28.256156079500002
F-060920-G93-F5-16S	16.683262904499998
F-060920-G93-M2-16S	25.2346731405
F-060920-G93-M6-16S	24.0136628895
F-060920-G94-M10-16S	24.3505150565
F-061620-G100-F1-16S	23.3732527435
F-061620-G100-F3-16S	25.8260853995
F-061620-G100-M2-16S	26.0603677115
F-061620-G100-M6-16S	25.4303031555
F-061620-G101-M10-16S	23.743797141500004
F-062320-G106-F7-16S	22.4262855435
F-062320-G106-M8-16S	24.1560799005
F-062320-G107-F1-16S	13.5939884615
F-062320-G107-F3-16S	24.008605201499996
F-062320-G107-F5-16S	19.2877062445
F-062320-G107-M2-16S	26.6314045305
F-062320-G107-M6-16S	27.5374442645
F-062320-G108-F9-16S	27.065317392500003
F-070720-G120-F7-16S	21.905304694500003
F-070720-G120-M8-16S	27.9642670215
F-070720-G121-F1-16S	23.7922223455
F-070720-G121-F3-16S	28.156352596500003
F-070720-G121-F5-16S	26.2580129935
F-070720-G121-M6-16S	27.7286409575
F-070720-G122-F9-16S	28.404927331499998
F-070720-G122-M10-16S	24.947171095500003
F-071420-G127-F7-16S	28.3431406105
F-071420-G127-M8-16S	27.709506161500002
F-071420-G128-F3-16S	28.5792804265
F-071420-G128-F5-16S	21.699335272500004
F-071420-G128-M2-16S	24.2243377955
F-071420-G128-M6-16S	27.9496725925
F-071420-G129-F9-16S	27.833774971500002
F-071420-G129-M10-16S	28.674922318500002
F-072120-G134-F7-16S	27.6378122655
F-072120-G134-M8-16S	27.321633794500002
F-072120-G135-F1-16S	24.792991114500005
F-072120-G135-F3-16S	31.2858043485
F-072120-G135-F5-16S	25.0682927355
F-072120-G135-M2-16S	22.2418958765
F-072120-G135-M6-16S	30.2190638175
F-072120-G136-F9-16S	25.927342354500002
F-072120-G136-M10-16S	27.508928161500002
F-072820-G141-F7-16S	28.1275983995
F-072820-G141-M8-16S	29.2265491235
F-072820-G142-F1-16S	25.6739035195
F-072820-G142-F3-16S	28.1818123645
F-072820-G142-F5-16S	26.463856164499997
F-072820-G142-M2-16S	28.494319173500003
F-072820-G142-M6-16S	28.648506998500004
F-072820-G143-F9-16S	27.708043577500003
F-072820-G143-M10-16S	28.4180760435
F-080420-G148-F7-16S	30.752171081500002
F-080420-G148-M8-16S	24.775918957500004
F-080420-G149-F1-16S	29.7416099225
F-080420-G149-F3-16S	30.011370878500003
F-080420-G149-F5-16S	24.9701282365
F-080420-G149-M2-16S	28.8794150065
F-080420-G150-F9-16S	24.5581764415
F-080420-G150-M10-16S	22.025541826
F-081120-G155-F7-16S	25.0300286105
F-081120-G155-M8-16S	27.704070932
F-081120-G156-F1-16S	27.1409671985
F-081120-G156-F3-16S	27.562039674500003
F-081120-G156-F5-16S	25.709348257499997
F-081120-G156-M2-16S	28.9982411105
F-081120-G156-M6-16S	28.896966017500002
F-081120-G157-F9-16S	25.769814688500002
