# Supplementary material for: Stability and volatility shape the gut bacteriome and Kazachstania slooffiae dynamics in preweaning, nursery and adult pigs
Source: Sci Rep. 2022 Sep 5;12:15080. doi: 10.1038/s41598-022-19093-9 (PMC9445069; doi:10.1038/s41598-022-19093-9)
Supplement: Supplementary file 10 — Supplementary Information 10. [file 41598_2022_19093_MOESM10_ESM.qza]

Archive with 57 entries (57 files):
- 955235ad-cd2b-424a-8a96-e7223df36e11/VERSION
- 955235ad-cd2b-424a-8a96-e7223df36e11/metadata.yaml
- 955235ad-cd2b-424a-8a96-e7223df36e11/checksums.md5
- 955235ad-cd2b-424a-8a96-e7223df36e11/data/alpha-diversity.tsv
- 955235ad-cd2b-424a-8a96-e7223df36e11/provenance/metadata.yaml
- 955235ad-cd2b-424a-8a96-e7223df36e11/provenance/VERSION
- 955235ad-cd2b-424a-8a96-e7223df36e11/provenance/citations.bib
- 955235ad-cd2b-424a-8a96-e7223df36e11/provenance/artifacts/eb8fe052-d273-41aa-9f7d-221154db06bc/metadata.yaml
- 955235ad-cd2b-424a-8a96-e7223df36e11/provenance/artifacts/eb8fe052-d273-41aa-9f7d-221154db06bc/VERSION
- 955235ad-cd2b-424a-8a96-e7223df36e11/provenance/artifacts/eb8fe052-d273-41aa-9f7d-221154db06bc/citations.bib
- 955235ad-cd2b-424a-8a96-e7223df36e11/provenance/artifacts/eb8fe052-d273-41aa-9f7d-221154db06bc/action/metadata.tsv
- 955235ad-cd2b-424a-8a96-e7223df36e11/provenance/artifacts/eb8fe052-d273-41aa-9f7d-221154db06bc/action/action.yaml
- 955235ad-cd2b-424a-8a96-e7223df36e11/provenance/artifacts/2134a81f-e3ce-4315-90ad-5930bfcc19f9/metadata.yaml
- 955235ad-cd2b-424a-8a96-e7223df36e11/provenance/artifacts/2134a81f-e3ce-4315-90ad-5930bfcc19f9/VERSION
- 955235ad-cd2b-424a-8a96-e7223df36e11/provenance/artifacts/2134a81f-e3ce-4315-90ad-5930bfcc19f9/citations.bib
- 955235ad-cd2b-424a-8a96-e7223df36e11/provenance/artifacts/2134a81f-e3ce-4315-90ad-5930bfcc19f9/action/action.yaml
- 955235ad-cd2b-424a-8a96-e7223df36e11/provenance/artifacts/69cea220-d8d0-4c9c-9345-480ee667c262/metadata.yaml
- 955235ad-cd2b-424a-8a96-e7223df36e11/provenance/artifacts/69cea220-d8d0-4c9c-9345-480ee667c262/VERSION
- 955235ad-cd2b-424a-8a96-e7223df36e11/provenance/artifacts/69cea220-d8d0-4c9c-9345-480ee667c262/citations.bib
- 955235ad-cd2b-424a-8a96-e7223df36e11/provenance/artifacts/69cea220-d8d0-4c9c-9345-480ee667c262/action/action.yaml
- 955235ad-cd2b-424a-8a96-e7223df36e11/provenance/artifacts/81136de3-9810-4ef3-ac7b-8f440daf3a1f/metadata.yaml
- 955235ad-cd2b-424a-8a96-e7223df36e11/provenance/artifacts/81136de3-9810-4ef3-ac7b-8f440daf3a1f/VERSION
- 955235ad-cd2b-424a-8a96-e7223df36e11/provenance/artifacts/81136de3-9810-4ef3-ac7b-8f440daf3a1f/citations.bib
- 955235ad-cd2b-424a-8a96-e7223df36e11/provenance/artifacts/81136de3-9810-4ef3-ac7b-8f440daf3a1f/action/action.yaml
- 955235ad-cd2b-424a-8a96-e7223df36e11/provenance/artifacts/e8dfa9ac-4d72-4110-8893-1d303f512c33/metadata.yaml
- 955235ad-cd2b-424a-8a96-e7223df36e11/provenance/artifacts/e8dfa9ac-4d72-4110-8893-1d303f512c33/VERSION
- 955235ad-cd2b-424a-8a96-e7223df36e11/provenance/artifacts/e8dfa9ac-4d72-4110-8893-1d303f512c33/citations.bib
- 955235ad-cd2b-424a-8a96-e7223df36e11/provenance/artifacts/e8dfa9ac-4d72-4110-8893-1d303f512c33/action/action.yaml
- 955235ad-cd2b-424a-8a96-e7223df36e11/provenance/artifacts/870e222d-4a4c-4ff7-a2cd-1d44f3bb54a7/metadata.yaml
- 955235ad-cd2b-424a-8a96-e7223df36e11/provenance/artifacts/870e222d-4a4c-4ff7-a2cd-1d44f3bb54a7/VERSION
- 955235ad-cd2b-424a-8a96-e7223df36e11/provenance/artifacts/870e222d-4a4c-4ff7-a2cd-1d44f3bb54a7/citations.bib
- 955235ad-cd2b-424a-8a96-e7223df36e11/provenance/artifacts/870e222d-4a4c-4ff7-a2cd-1d44f3bb54a7/action/action.yaml
- 955235ad-cd2b-424a-8a96-e7223df36e11/provenance/artifacts/0d66c875-2610-4fc1-8cc1-c5c9b06a0e61/metadata.yaml
- 955235ad-cd2b-424a-8a96-e7223df36e11/provenance/artifacts/0d66c875-2610-4fc1-8cc1-c5c9b06a0e61/VERSION
- 955235ad-cd2b-424a-8a96-e7223df36e11/provenance/artifacts/0d66c875-2610-4fc1-8cc1-c5c9b06a0e61/citations.bib
- 955235ad-cd2b-424a-8a96-e7223df36e11/provenance/artifacts/0d66c875-2610-4fc1-8cc1-c5c9b06a0e61/action/action.yaml
- 955235ad-cd2b-424a-8a96-e7223df36e11/provenance/artifacts/811ee14b-7d4b-4f64-a51f-cdf742f86c74/metadata.yaml
- 955235ad-cd2b-424a-8a96-e7223df36e11/provenance/artifacts/811ee14b-7d4b-4f64-a51f-cdf742f86c74/VERSION
- 955235ad-cd2b-424a-8a96-e7223df36e11/provenance/artifacts/811ee14b-7d4b-4f64-a51f-cdf742f86c74/citations.bib
- 955235ad-cd2b-424a-8a96-e7223df36e11/provenance/artifacts/811ee14b-7d4b-4f64-a51f-cdf742f86c74/action/action.yaml
- 955235ad-cd2b-424a-8a96-e7223df36e11/provenance/artifacts/810e3672-9cae-40f9-8bcb-1339df4e96fd/metadata.yaml
- 955235ad-cd2b-424a-8a96-e7223df36e11/provenance/artifacts/810e3672-9cae-40f9-8bcb-1339df4e96fd/VERSION
- 955235ad-cd2b-424a-8a96-e7223df36e11/provenance/artifacts/810e3672-9cae-40f9-8bcb-1339df4e96fd/citations.bib
- 955235ad-cd2b-424a-8a96-e7223df36e11/provenance/artifacts/810e3672-9cae-40f9-8bcb-1339df4e96fd/action/action.yaml
- 955235ad-cd2b-424a-8a96-e7223df36e11/provenance/artifacts/cc35b40d-14cc-4f7a-8412-5493d105623b/metadata.yaml
- 955235ad-cd2b-424a-8a96-e7223df36e11/provenance/artifacts/cc35b40d-14cc-4f7a-8412-5493d105623b/VERSION
- 955235ad-cd2b-424a-8a96-e7223df36e11/provenance/artifacts/cc35b40d-14cc-4f7a-8412-5493d105623b/citations.bib
- 955235ad-cd2b-424a-8a96-e7223df36e11/provenance/artifacts/cc35b40d-14cc-4f7a-8412-5493d105623b/action/action.yaml
- 955235ad-cd2b-424a-8a96-e7223df36e11/provenance/artifacts/28701724-da2b-4841-98b1-13832c2c1f8e/metadata.yaml
- 955235ad-cd2b-424a-8a96-e7223df36e11/provenance/artifacts/28701724-da2b-4841-98b1-13832c2c1f8e/VERSION
- 955235ad-cd2b-424a-8a96-e7223df36e11/provenance/artifacts/28701724-da2b-4841-98b1-13832c2c1f8e/citations.bib
- 955235ad-cd2b-424a-8a96-e7223df36e11/provenance/artifacts/28701724-da2b-4841-98b1-13832c2c1f8e/action/action.yaml
- 955235ad-cd2b-424a-8a96-e7223df36e11/provenance/artifacts/3785628c-b0b5-4b46-9c34-e022d1f4de6e/metadata.yaml
- 955235ad-cd2b-424a-8a96-e7223df36e11/provenance/artifacts/3785628c-b0b5-4b46-9c34-e022d1f4de6e/VERSION
- 955235ad-cd2b-424a-8a96-e7223df36e11/provenance/artifacts/3785628c-b0b5-4b46-9c34-e022d1f4de6e/citations.bib
- 955235ad-cd2b-424a-8a96-e7223df36e11/provenance/artifacts/3785628c-b0b5-4b46-9c34-e022d1f4de6e/action/action.yaml
- 955235ad-cd2b-424a-8a96-e7223df36e11/provenance/action/action.yaml
