# Supplementary material for: Stability and volatility shape the gut bacteriome and Kazachstania slooffiae dynamics in preweaning, nursery and adult pigs
Source: Sci Rep. 2022 Sep 5;12:15080. doi: 10.1038/s41598-022-19093-9 (PMC9445069; doi:10.1038/s41598-022-19093-9)
Supplement: Supplementary file 10 — Supplementary Information 10. [file 41598_2022_19093_MOESM10_ESM.qza › 955235ad-cd2b-424a-8a96-e7223df36e11/checksums.md5]

113e414b079d450a06c1a52b9647533e  VERSION
ca5e6b4d23b0e909696a83ae48692e86  metadata.yaml
7043a24ba121885a096bd6c7281b7061  data/alpha-diversity.tsv
113e414b079d450a06c1a52b9647533e  provenance/VERSION
145bb39e5f8134c398c37515ea643c2b  provenance/citations.bib
ca5e6b4d23b0e909696a83ae48692e86  provenance/metadata.yaml
b605d8744f3ec337e6791f3e4f5e2eca  provenance/action/action.yaml
929cb100f5d743af9845be7d7630ed2c  provenance/artifacts/0d66c875-2610-4fc1-8cc1-c5c9b06a0e61/VERSION
0101fb7e87b7035d0dca1ecb4b4ff53f  provenance/artifacts/0d66c875-2610-4fc1-8cc1-c5c9b06a0e61/citations.bib
7feb01133238783b375699d2be74350c  provenance/artifacts/0d66c875-2610-4fc1-8cc1-c5c9b06a0e61/metadata.yaml
0e5684772c5eb92f4b1367b478481ff5  provenance/artifacts/0d66c875-2610-4fc1-8cc1-c5c9b06a0e61/action/action.yaml
929cb100f5d743af9845be7d7630ed2c  provenance/artifacts/2134a81f-e3ce-4315-90ad-5930bfcc19f9/VERSION
5df8fa68a2e569162339e99107d5f22e  provenance/artifacts/2134a81f-e3ce-4315-90ad-5930bfcc19f9/citations.bib
f6c32caf55b04f0e31724a5b49411440  provenance/artifacts/2134a81f-e3ce-4315-90ad-5930bfcc19f9/metadata.yaml
d67cfa75636e43cea0403ba34e4e63ef  provenance/artifacts/2134a81f-e3ce-4315-90ad-5930bfcc19f9/action/action.yaml
929cb100f5d743af9845be7d7630ed2c  provenance/artifacts/28701724-da2b-4841-98b1-13832c2c1f8e/VERSION
3d182892ae40bfdf2395b80cb2dac6b9  provenance/artifacts/28701724-da2b-4841-98b1-13832c2c1f8e/citations.bib
aacc6593e7be348669906453b3ced1d8  provenance/artifacts/28701724-da2b-4841-98b1-13832c2c1f8e/metadata.yaml
731d968c3dfdaf388cd823c527017bec  provenance/artifacts/28701724-da2b-4841-98b1-13832c2c1f8e/action/action.yaml
113e414b079d450a06c1a52b9647533e  provenance/artifacts/3785628c-b0b5-4b46-9c34-e022d1f4de6e/VERSION
3cc7990cec4efe3264d6729ff6ceaa10  provenance/artifacts/3785628c-b0b5-4b46-9c34-e022d1f4de6e/citations.bib
2ff0a9659b2214aa900ee16c110588dd  provenance/artifacts/3785628c-b0b5-4b46-9c34-e022d1f4de6e/metadata.yaml
52498414d06ddfc44d7700aa1d0cb6ac  provenance/artifacts/3785628c-b0b5-4b46-9c34-e022d1f4de6e/action/action.yaml
929cb100f5d743af9845be7d7630ed2c  provenance/artifacts/69cea220-d8d0-4c9c-9345-480ee667c262/VERSION
481bf0b43a79dcd33c9296bf1292dd00  provenance/artifacts/69cea220-d8d0-4c9c-9345-480ee667c262/citations.bib
aa43cf9bcbe1bcf7445daa7bad401e46  provenance/artifacts/69cea220-d8d0-4c9c-9345-480ee667c262/metadata.yaml
d32a932ea60b41d36cadb9256d0ca37b  provenance/artifacts/69cea220-d8d0-4c9c-9345-480ee667c262/action/action.yaml
929cb100f5d743af9845be7d7630ed2c  provenance/artifacts/810e3672-9cae-40f9-8bcb-1339df4e96fd/VERSION
481bf0b43a79dcd33c9296bf1292dd00  provenance/artifacts/810e3672-9cae-40f9-8bcb-1339df4e96fd/citations.bib
ce471ec5c3d4b9be524afbed35f68b6c  provenance/artifacts/810e3672-9cae-40f9-8bcb-1339df4e96fd/metadata.yaml
dca7b4ca71e99a363b80f994a6b12da1  provenance/artifacts/810e3672-9cae-40f9-8bcb-1339df4e96fd/action/action.yaml
929cb100f5d743af9845be7d7630ed2c  provenance/artifacts/81136de3-9810-4ef3-ac7b-8f440daf3a1f/VERSION
0101fb7e87b7035d0dca1ecb4b4ff53f  provenance/artifacts/81136de3-9810-4ef3-ac7b-8f440daf3a1f/citations.bib
118ca71ad1e09f731783a25a556aaa80  provenance/artifacts/81136de3-9810-4ef3-ac7b-8f440daf3a1f/metadata.yaml
67afee5ad93f471510b59388e6515256  provenance/artifacts/81136de3-9810-4ef3-ac7b-8f440daf3a1f/action/action.yaml
929cb100f5d743af9845be7d7630ed2c  provenance/artifacts/811ee14b-7d4b-4f64-a51f-cdf742f86c74/VERSION
3d182892ae40bfdf2395b80cb2dac6b9  provenance/artifacts/811ee14b-7d4b-4f64-a51f-cdf742f86c74/citations.bib
0bb5d85641f9a0928df2a63efda73185  provenance/artifacts/811ee14b-7d4b-4f64-a51f-cdf742f86c74/metadata.yaml
ed29bd50fdb0162aaa15599d2916264d  provenance/artifacts/811ee14b-7d4b-4f64-a51f-cdf742f86c74/action/action.yaml
929cb100f5d743af9845be7d7630ed2c  provenance/artifacts/870e222d-4a4c-4ff7-a2cd-1d44f3bb54a7/VERSION
481bf0b43a79dcd33c9296bf1292dd00  provenance/artifacts/870e222d-4a4c-4ff7-a2cd-1d44f3bb54a7/citations.bib
a60427afd83f10d3fcc6186261e73c17  provenance/artifacts/870e222d-4a4c-4ff7-a2cd-1d44f3bb54a7/metadata.yaml
98ba32e8e5713b8c0344c5f112618d39  provenance/artifacts/870e222d-4a4c-4ff7-a2cd-1d44f3bb54a7/action/action.yaml
929cb100f5d743af9845be7d7630ed2c  provenance/artifacts/cc35b40d-14cc-4f7a-8412-5493d105623b/VERSION
0101fb7e87b7035d0dca1ecb4b4ff53f  provenance/artifacts/cc35b40d-14cc-4f7a-8412-5493d105623b/citations.bib
617ba91873d8b166fb79235f3f1f6bd2  provenance/artifacts/cc35b40d-14cc-4f7a-8412-5493d105623b/metadata.yaml
22e886c65fdd6b62989b8f4f1c2839ce  provenance/artifacts/cc35b40d-14cc-4f7a-8412-5493d105623b/action/action.yaml
929cb100f5d743af9845be7d7630ed2c  provenance/artifacts/e8dfa9ac-4d72-4110-8893-1d303f512c33/VERSION
3d182892ae40bfdf2395b80cb2dac6b9  provenance/artifacts/e8dfa9ac-4d72-4110-8893-1d303f512c33/citations.bib
e9932491830187507546d851fe6c7eb4  provenance/artifacts/e8dfa9ac-4d72-4110-8893-1d303f512c33/metadata.yaml
edd38fda058679c8fc45db66fd79d0e6  provenance/artifacts/e8dfa9ac-4d72-4110-8893-1d303f512c33/action/action.yaml
113e414b079d450a06c1a52b9647533e  provenance/artifacts/eb8fe052-d273-41aa-9f7d-221154db06bc/VERSION
a8ccd90c9da841ec32906223d174de18  provenance/artifacts/eb8fe052-d273-41aa-9f7d-221154db06bc/citations.bib
2c96dd9c705be11de49502c51083a1d2  provenance/artifacts/eb8fe052-d273-41aa-9f7d-221154db06bc/metadata.yaml
5ea583c569098c7d0e8767a52bb1d8c0  provenance/artifacts/eb8fe052-d273-41aa-9f7d-221154db06bc/action/action.yaml
625818ddae7e17ffc66c837a0466ac81  provenance/artifacts/eb8fe052-d273-41aa-9f7d-221154db06bc/action/metadata.tsv
