# Supplementary material for: Stability and volatility shape the gut bacteriome and Kazachstania slooffiae dynamics in preweaning, nursery and adult pigs
Source: Sci Rep. 2022 Sep 5;12:15080. doi: 10.1038/s41598-022-19093-9 (PMC9445069; doi:10.1038/s41598-022-19093-9)
Supplement: Supplementary file 10 — Supplementary Information 10. [file 41598_2022_19093_MOESM10_ESM.qza › 955235ad-cd2b-424a-8a96-e7223df36e11/data/alpha-diversity.tsv]

	enspie
F-030920-P2-F9-16S	7.862964301370788
F-030920-P2-M10-16S	5.336230031098612
F-031320-P4-F7-16S	7.011370924424814
F-031320-P5-F1-16S	13.514439657806228
F-031320-P5-F3-16S	18.613451494474276
F-031320-P5-F5-16S	11.990094618777833
F-031320-P5-M2-16S	6.191123174161369
F-031320-P6-F9-16S	14.441588757068413
F-031320-P6-M10-16S	10.463731172332203
F-031720-P8-M8-16S	9.422067638729175
F-031720-P9-F1-16S	38.37042192570063
F-031720-P9-M6-16S	13.51993217532061
F-032120-P12-F7-16S	17.46232539781173
F-032120-P13-F1-16S	14.924650036444287
F-032120-P13-F5-16S	30.401967138715296
F-032120-P13-M2-16S	21.928037916102987
F-032120-P13-M4-16S	3.611154610040333
F-032120-P14-F9-16S	20.75159239228451
F-032520-P16-F7-16S	22.44537714446856
F-032520-P17-F3-16S	4.876673784050774
F-032520-P17-F5-16S	19.828022673448956
F-032520-P17-M2-16S	11.433289322142818
F-032520-P17-M4-16S	27.16624420082036
F-032520-P17-M6-16S	32.01455853966801
F-032520-P18-F9-16S	29.5089271669331
F-032520-P18-M10-16S	22.44692876916661
F-032920-N20-F7-16S	22.376752801756822
F-032920-N20-M8-16S	51.164846175523
F-032920-N21-F1-16S	20.85416967720529
F-032920-N21-F3-16S	61.85190763995114
F-032920-N21-F5-16S	19.729562935644925
F-032920-N21-M4-16S	38.76045020169375
F-032920-N21-M6-16S	37.82342419753951
F-032920-N22-F9-16S	22.40074996654789
F-032920-N22-M10-16S	23.205864208363234
F-040220-N24-F7-16S	35.18417833874779
F-040220-N24-M8-16S	26.74500224101573
F-040220-N25-F1-16S	56.32820689022258
F-040220-N25-F3-16S	32.66042649122561
F-040220-N25-F5-16S	36.5727467423547
F-040220-N25-M4-16S	42.84809224353116
F-040220-N25-M6-16S	36.470101082375024
F-040220-N26-M10-16S	40.18436399518777
F-040620-N28-F7-16S	28.591923176855072
F-040620-N28-M8-16S	41.97999315145038
F-040620-N29-F1-16S	23.92561409475347
F-040620-N29-F3-16S	17.0150504488581
F-040620-N29-F5-16S	43.4139640257004
F-040620-N29-M2-16S	31.65427883185419
F-040620-N30-F9-16S	49.95652980618979
F-040620-N30-M10-16S	6.434074856666325
F-041020-N32-F7-16S	87.63684533729479
F-041020-N32-M8-16S	48.4617616366056
F-041020-N33-F1-16S	14.063125101717532
F-041020-N33-F3-16S	22.329783215700086
F-041020-N33-F5-16S	22.48647328867058
F-041020-N33-M2-16S	42.53900412973169
F-041020-N33-M6-16S	27.978591677447465
F-041020-N34-F9-16S	57.02683908660824
F-041020-N34-M10-16S	30.031664990443907
F-041420-N36-F7-16S	16.95772430653289
F-041420-N36-M8-16S	20.144358503634002
F-041420-N37-F3-16S	29.044342159397054
F-041420-N37-F5-16S	23.632580017900473
F-041420-N37-M2-16S	64.48486680758639
F-041420-N37-M6-16S	19.273272921172797
F-041420-N38-F9-16S	26.96124766014009
F-041420-N38-M10-16S	21.83856010201591
F-041820-N40-F7-16S	55.8801564392518
F-041820-N40-M8-16S	21.378596442993096
F-041820-N41-F1-16S	21.408651717135577
F-041820-N41-F5-16S	24.146351423860008
F-041820-N41-M2-16S	36.467709364249906
F-041820-N41-M6-16S	16.8868185507221
F-041820-N42-M10-16S	19.62800705795083
F-042220-N44-F7-16S	73.82708370176653
F-042220-N44-M8-16S	34.11342182070878
F-042220-N45-F1-16S	17.74510692014684
F-042220-N45-F3-16S	41.85423188141832
F-042220-N45-F5-16S	29.149559603594994
F-042220-N45-M2-16S	17.91153865333252
F-042220-N45-M6-16S	27.22112964588821
F-042220-N46-F9-16S	17.03738759846523
F-042220-N46-M10-16S	23.252647078708332
F-042620-N48-F7-16S	25.342797460738474
F-042620-N48-M8-16S	24.53304151518078
F-042620-N49-F1-16S	30.080129009369635
F-042620-N49-F5-16S	34.178003003074195
F-042620-N49-M6-16S	23.371706197453246
F-042620-N50-F9-16S	43.090920387708714
F-043020-N52-F7-16S	26.15051789984332
F-043020-N52-M8-16S	37.4020264463609
F-043020-N53-F5-16S	27.04539196711395
F-043020-N53-M2-16S	33.24625204966034
F-043020-N53-M6-16S	38.58547566470192
F-043020-N54-M10-16S	40.625430404204224
F-050420-N56-F7-16S	21.369728678838026
F-050420-N56-M8-16S	19.601733206255833
F-050420-N57-F5-16S	62.19673140168047
F-050420-N57-M2-16S	24.108142791905724
F-050420-N57-M6-16S	57.199008123055854
F-050420-N58-F9-16S	41.714495122614814
F-050420-N58-M10-16S	42.59139314099757
F-050820-N60-F7-16S	54.352565730629614
F-050820-N60-M8-16S	29.493038100559165
F-050820-N61-F3-16S	21.884860019989645
F-050820-N61-F5-16S	51.736643231108836
F-050820-N61-M2-16S	30.22212316803666
F-050820-N61-M6-16S	25.238576647273717
F-050820-N62-F9-16S	39.36205941036265
F-050820-N62-M10-16S	46.6309650980847
F-051220-N64-F7-16S	29.552457560948966
F-051220-N64-M8-16S	51.76311247282969
F-051220-N65-F1-16S	62.425218454234845
F-051220-N65-F3-16S	31.448162802152822
F-051220-N65-F5-16S	62.648120037300075
F-051220-N65-M2-16S	67.6583603318332
F-051220-N65-M6-16S	29.357236126729077
F-051220-N66-F9-16S	23.603129511413933
F-051620-N69-M2-16S	37.65392004005117
F-081120-G157-M10-16S	29.01471267287528
F-051620-N68-M8-16S	61.06493077803689
F-051620-N69-F3-16S	46.50095649009342
F-051620-N69-F5-16S	58.16207223706684
F-051620-N69-M6-16S	27.259761372718202
F-051620-N70-F9-16S	33.3328982249779
F-051620-N70-M10-16S	39.04459556377851
F-052020-N70-F7-16S	42.07696593565051
F-052020-N70-M8-16S	32.60613132404251
F-052020-N72-F3-16S	55.052806168331
F-052020-N72-F5-16S	11.195217205974734
F-052020-N72-M2-16S	35.74405812521097
F-052020-N72-M6-16S	30.14914822117047
F-052020-N74-F9-16S	42.126824477629874
F-052420-N76-M8-16S	15.410690873619515
F-052420-N77-F1-16S	23.25811343371176
F-052420-N77-F3-16S	47.07262679180106
F-052420-N77-F5-16S	41.464086944084045
F-052420-N77-M2-16S	47.42424819517143
F-052420-N77-M6-16S	36.08531279605242
F-052420-N78-M10-16S	63.78720947107292
F-052820-G80-F7-16S	42.08231476523198
F-052820-G80-M8-16S	58.17316317508632
F-052820-G81-F1-16S	37.45604009514187
F-052820-G81-F5-16S	55.37829911913059
F-052820-G81-M2-16S	52.72763102519221
F-052820-G81-M6-16S	91.90775701724925
F-052820-G82-M10-16S	58.41714198538201
F-060220-G85-F7-16S	41.428648025578376
F-060220-G85-M8-16S	87.87293829870008
F-060220-G86-F3-16S	46.495162912962755
F-060220-G86-F5-16S	15.012934997952668
F-060220-G87-F9-16S	35.75651730411037
F-060220-G87-M10-16S	32.69246504966063
F-060920-G92-F7-16S	71.81930845065706
F-060920-G92-M8-16S	25.780677299940585
F-060920-G93-F1-16S	52.29836588758742
F-060920-G93-F3-16S	68.0937844200554
F-060920-G93-F5-16S	28.24271224306273
F-060920-G93-M2-16S	49.62412405764868
F-060920-G93-M6-16S	66.62544339883706
F-060920-G94-M10-16S	33.56232033173553
F-061620-G100-F1-16S	34.978586131796995
F-061620-G100-F3-16S	46.39032876157174
F-061620-G100-M2-16S	40.33249156455015
F-061620-G100-M6-16S	49.910069116619
F-061620-G101-M10-16S	46.03251100287054
F-062320-G106-F7-16S	53.82459104668675
F-062320-G106-M8-16S	52.00522814594904
F-062320-G107-F1-16S	28.401062625272015
F-062320-G107-F3-16S	66.89558804551856
F-062320-G107-F5-16S	42.6377982776287
F-062320-G107-M2-16S	67.38738870703904
F-062320-G107-M6-16S	116.30651715098595
F-062320-G108-F9-16S	101.70983236897433
F-070720-G120-F7-16S	49.71181699787039
F-070720-G120-M8-16S	86.6394161216137
F-070720-G121-F1-16S	86.20371639457355
F-070720-G121-F3-16S	109.33480318314348
F-070720-G121-F5-16S	53.30323323353722
F-070720-G121-M6-16S	109.43200811107808
F-070720-G122-F9-16S	116.8582369626299
F-070720-G122-M10-16S	46.331663965659665
F-071420-G127-F7-16S	105.65269741357645
F-071420-G127-M8-16S	100.45476266677416
F-071420-G128-F3-16S	92.08050524633886
F-071420-G128-F5-16S	28.913672042080975
F-071420-G128-M2-16S	56.17684190119904
F-071420-G128-M6-16S	103.85673770936414
F-071420-G129-F9-16S	116.11739680930485
F-071420-G129-M10-16S	82.87721453097873
F-072120-G134-F7-16S	85.75997622703325
F-072120-G134-M8-16S	93.80658111872738
F-072120-G135-F1-16S	55.52000621172432
F-072120-G135-F3-16S	120.47184487104741
F-072120-G135-F5-16S	66.25873400044517
F-072120-G135-M2-16S	56.192447508424024
F-072120-G135-M6-16S	77.96205737838346
F-072120-G136-F9-16S	65.27322874816838
F-072120-G136-M10-16S	119.89330370999741
F-072820-G141-F7-16S	86.45642930232218
F-072820-G141-M8-16S	89.58356206753581
F-072820-G142-F1-16S	72.7356314785024
F-072820-G142-F3-16S	114.86760955729234
F-072820-G142-F5-16S	59.74609390801022
F-072820-G142-M2-16S	98.03475396975333
F-072820-G142-M6-16S	84.49924654799399
F-072820-G143-F9-16S	98.61380103310783
F-072820-G143-M10-16S	72.9419941854654
F-080420-G148-F7-16S	81.08648683506331
F-080420-G148-M8-16S	56.96679004879624
F-080420-G149-F1-16S	64.30363736921092
F-080420-G149-F3-16S	114.2835548862377
F-080420-G149-F5-16S	51.31875980471852
F-080420-G149-M2-16S	91.4197607614371
F-080420-G150-F9-16S	65.90079198860849
F-080420-G150-M10-16S	38.971111835539205
F-081120-G155-F7-16S	90.05669076948368
F-081120-G155-M8-16S	90.85978777736366
F-081120-G156-F1-16S	70.5322257888628
F-081120-G156-F3-16S	84.41457080370577
F-081120-G156-F5-16S	120.22128950413773
F-081120-G156-M2-16S	95.39540060657815
F-081120-G156-M6-16S	90.78907637400336
F-081120-G157-F9-16S	86.94944051767268
