# Supplementary material for: Stability and volatility shape the gut bacteriome and Kazachstania slooffiae dynamics in preweaning, nursery and adult pigs
Source: Sci Rep. 2022 Sep 5;12:15080. doi: 10.1038/s41598-022-19093-9 (PMC9445069; doi:10.1038/s41598-022-19093-9)
Supplement: Supplementary file 11 — Supplementary Information 11. [file 41598_2022_19093_MOESM11_ESM.qza › 8ba302a1-8113-4a1a-a9c0-227a2e306db4/data/alpha-diversity.tsv]

	shannon
F-030920-P2-F9-16S	3.687383458429069
F-030920-P2-M10-16S	2.952482801040575
F-031320-P4-F7-16S	3.689027901200721
F-031320-P5-F1-16S	4.96650536491812
F-031320-P5-F3-16S	5.376842459493981
F-031320-P5-F5-16S	4.733165739986821
F-031320-P5-M2-16S	3.4634964827042167
F-031320-P6-F9-16S	4.616883778099121
F-031320-P6-M10-16S	4.373113661187403
F-031720-P8-M8-16S	4.18191078963284
F-031720-P9-F1-16S	6.162977023318422
F-031720-P9-M6-16S	5.1430698218077575
F-032120-P12-F7-16S	5.055446279153119
F-032120-P13-F1-16S	4.76989901583017
F-032120-P13-F5-16S	5.722975131746193
F-032120-P13-M2-16S	5.743074971694483
F-032120-P13-M4-16S	3.212088125794105
F-032120-P14-F9-16S	5.613194407127478
F-032520-P16-F7-16S	5.335602624796681
F-032520-P17-F3-16S	3.853805155156266
F-032520-P17-F5-16S	5.30247561603333
F-032520-P17-M2-16S	4.518475383064129
F-032520-P17-M4-16S	5.914093270470241
F-032520-P17-M6-16S	5.91696925207263
F-032520-P18-F9-16S	5.945040817053668
F-032520-P18-M10-16S	5.648807873367906
F-032920-N20-F7-16S	5.599299975850211
F-032920-N20-M8-16S	6.566935829584402
F-032920-N21-F1-16S	5.776350170112115
F-032920-N21-F3-16S	6.904997295486805
F-032920-N21-F5-16S	5.711294990580798
F-032920-N21-M4-16S	6.345727065219991
F-032920-N21-M6-16S	6.2758685632256
F-032920-N22-F9-16S	5.931728940296561
F-032920-N22-M10-16S	5.951751293123521
F-040220-N24-F7-16S	6.13098094665904
F-040220-N24-M8-16S	6.124669705151553
F-040220-N25-F1-16S	6.883284325047942
F-040220-N25-F3-16S	6.064656708463981
F-040220-N25-F5-16S	6.654383949570701
F-040220-N25-M4-16S	6.51208463223465
F-040220-N25-M6-16S	6.13991435651651
F-040220-N26-M10-16S	6.592534638360301
F-040620-N28-F7-16S	6.458172436199906
F-040620-N28-M8-16S	6.662302078143744
F-040620-N29-F1-16S	5.9688854872786345
F-040620-N29-F3-16S	5.675888824241495
F-040620-N29-F5-16S	6.80088380646406
F-040620-N29-M2-16S	6.611131395646117
F-040620-N30-F9-16S	6.597033192855659
F-040620-N30-M10-16S	4.654150272247963
F-041020-N32-F7-16S	7.42799111583863
F-041020-N32-M8-16S	6.698879718258248
F-041020-N33-F1-16S	5.49005460810268
F-041020-N33-F3-16S	6.065789315512331
F-041020-N33-F5-16S	5.990348863729986
F-041020-N33-M2-16S	6.357372342521345
F-041020-N33-M6-16S	6.33359922722026
F-041020-N34-F9-16S	6.804517573177628
F-041020-N34-M10-16S	5.826115706013226
F-041420-N36-F7-16S	6.014689895877453
F-041420-N36-M8-16S	6.170130115332349
F-041420-N37-F3-16S	6.055570839815859
F-041420-N37-F5-16S	6.020541279422165
F-041420-N37-M2-16S	7.195771809459717
F-041420-N37-M6-16S	6.0824039831274135
F-041420-N38-F9-16S	6.078644771510024
F-041420-N38-M10-16S	5.4348970141398185
F-041820-N40-F7-16S	7.170793421258216
F-041820-N40-M8-16S	6.270864706182625
F-041820-N41-F1-16S	5.540614153715436
F-041820-N41-F5-16S	6.200983184607632
F-041820-N41-M2-16S	6.557790561487757
F-041820-N41-M6-16S	5.700604659739852
F-041820-N42-M10-16S	5.700091540585045
F-042220-N44-F7-16S	7.385727410505472
F-042220-N44-M8-16S	6.485164718770052
F-042220-N45-F1-16S	5.188739413092812
F-042220-N45-F3-16S	6.542626275363358
F-042220-N45-F5-16S	6.587886827394709
F-042220-N45-M2-16S	5.903103951501565
F-042220-N45-M6-16S	6.1102120415564
F-042220-N46-F9-16S	5.871162156230359
F-042220-N46-M10-16S	5.869343653484206
F-042620-N48-F7-16S	6.4378888315879825
F-042620-N48-M8-16S	6.658168516916098
F-042620-N49-F1-16S	6.118123574495852
F-042620-N49-F5-16S	6.506123182075801
F-042620-N49-M6-16S	6.3039402674591045
F-042620-N50-F9-16S	6.696131567552812
F-043020-N52-F7-16S	6.131257167609595
F-043020-N52-M8-16S	6.337930556882446
F-043020-N53-F5-16S	6.007520379215907
F-043020-N53-M2-16S	6.23632616871921
F-043020-N53-M6-16S	6.602581741905955
F-043020-N54-M10-16S	6.687554813309733
F-050420-N56-F7-16S	6.0836417353543615
F-050420-N56-M8-16S	5.966258407193632
F-050420-N57-F5-16S	7.072739937598414
F-050420-N57-M2-16S	5.774974015519811
F-050420-N57-M6-16S	6.846605611604451
F-050420-N58-F9-16S	6.929204629292104
F-050420-N58-M10-16S	6.697368912383229
F-050820-N60-F7-16S	7.165672880831079
F-050820-N60-M8-16S	6.415480025364087
F-050820-N61-F3-16S	6.1171590637783755
F-050820-N61-F5-16S	6.926780306005129
F-050820-N61-M2-16S	6.288419820067912
F-050820-N61-M6-16S	6.011445386234517
F-050820-N62-F9-16S	6.834006406574315
F-050820-N62-M10-16S	7.057506528929529
F-051220-N64-F7-16S	6.529183875998688
F-051220-N64-M8-16S	7.093556886630661
F-051220-N65-F1-16S	7.073567950319827
F-051220-N65-F3-16S	6.382255590590317
F-051220-N65-F5-16S	7.077886192329712
F-051220-N65-M2-16S	6.939354244989857
F-051220-N65-M6-16S	6.453870242187913
F-051220-N66-F9-16S	6.041195639483091
F-051620-N69-M2-16S	6.664232573112672
F-081120-G157-M10-16S	6.624955250376939
F-051620-N68-M8-16S	7.119711101474019
F-051620-N69-F3-16S	6.727288294565825
F-051620-N69-F5-16S	6.956706421034146
F-051620-N69-M6-16S	6.848999899893657
F-051620-N70-F9-16S	6.686616467989516
F-051620-N70-M10-16S	6.733964277140768
F-052020-N70-F7-16S	6.748154209414616
F-052020-N70-M8-16S	6.536552388176539
F-052020-N72-F3-16S	6.9995747738770655
F-052020-N72-F5-16S	5.523209947704378
F-052020-N72-M2-16S	6.73957624773399
F-052020-N72-M6-16S	6.726080255688023
F-052020-N74-F9-16S	6.856209282821292
F-052420-N76-M8-16S	5.838610772337367
F-052420-N77-F1-16S	5.83447831939164
F-052420-N77-F3-16S	6.83429564399877
F-052420-N77-F5-16S	6.915260263011765
F-052420-N77-M2-16S	7.056279644530149
F-052420-N77-M6-16S	6.948790503772171
F-052420-N78-M10-16S	7.079828003028565
F-052820-G80-F7-16S	6.690060693538052
F-052820-G80-M8-16S	6.94054010569293
F-052820-G81-F1-16S	6.501053060500634
F-052820-G81-F5-16S	6.765452941682637
F-052820-G81-M2-16S	6.791614064434438
F-052820-G81-M6-16S	7.319636875282523
F-052820-G82-M10-16S	6.946813548830597
F-060220-G85-F7-16S	6.831911714598275
F-060220-G85-M8-16S	7.42178408427752
F-060220-G86-F3-16S	6.613991244644418
F-060220-G86-F5-16S	5.731460497017819
F-060220-G87-F9-16S	6.756611275592067
F-060220-G87-M10-16S	6.685939500068847
F-060920-G92-F7-16S	7.184344265896363
F-060920-G92-M8-16S	6.083802949255968
F-060920-G93-F1-16S	6.9183970746107795
F-060920-G93-F3-16S	7.442826420519458
F-060920-G93-F5-16S	5.803862591614861
F-060920-G93-M2-16S	6.953226148334995
F-060920-G93-M6-16S	7.132771221345521
F-060920-G94-M10-16S	6.827944421376548
F-061620-G100-F1-16S	6.752861471162118
F-061620-G100-F3-16S	7.108150094862997
F-061620-G100-M2-16S	7.060327510154591
F-061620-G100-M6-16S	7.083436857032789
F-061620-G101-M10-16S	7.194617867371986
F-062320-G106-F7-16S	6.968233199552862
F-062320-G106-M8-16S	7.12003513194229
F-062320-G107-F1-16S	6.002024211684165
F-062320-G107-F3-16S	7.218495158136013
F-062320-G107-F5-16S	6.4572381319823045
F-062320-G107-M2-16S	7.338492945298279
F-062320-G107-M6-16S	7.777699776143395
F-062320-G108-F9-16S	7.60904636998836
F-070720-G120-F7-16S	6.757602509601935
F-070720-G120-M8-16S	7.635778614658188
F-070720-G121-F1-16S	7.347060966010024
F-070720-G121-F3-16S	7.686136132695626
F-070720-G121-F5-16S	7.226954394517598
F-070720-G121-M6-16S	7.770932672604488
F-070720-G122-F9-16S	7.775099197591271
F-070720-G122-M10-16S	6.92276255504558
F-071420-G127-F7-16S	7.7456583668210355
F-071420-G127-M8-16S	7.756303837859184
F-071420-G128-F3-16S	7.71507359336417
F-071420-G128-F5-16S	6.344321505953392
F-071420-G128-M2-16S	6.997137135667094
F-071420-G128-M6-16S	7.721548380446381
F-071420-G129-F9-16S	7.798351647704114
F-071420-G129-M10-16S	7.62585971879609
F-072120-G134-F7-16S	7.468251689523642
F-072120-G134-M8-16S	7.5767777232404425
F-072120-G135-F1-16S	7.007646337882157
F-072120-G135-F3-16S	7.804330877033808
F-072120-G135-F5-16S	7.202481832736489
F-072120-G135-M2-16S	6.923428389772045
F-072120-G135-M6-16S	7.42157394404139
F-072120-G136-F9-16S	7.282486132349903
F-072120-G136-M10-16S	7.820091089958133
F-072820-G141-F7-16S	7.510825883713721
F-072820-G141-M8-16S	7.530987314930672
F-072820-G142-F1-16S	7.334380114566655
F-072820-G142-F3-16S	7.778759235348078
F-072820-G142-F5-16S	7.208369652049148
F-072820-G142-M2-16S	7.648775367333944
F-072820-G142-M6-16S	7.481306143713638
F-072820-G143-F9-16S	7.656083621653732
F-072820-G143-M10-16S	7.364837343386218
F-080420-G148-F7-16S	7.624471862359827
F-080420-G148-M8-16S	7.04282506305922
F-080420-G149-F1-16S	7.3199305500570055
F-080420-G149-F3-16S	7.819055067944126
F-080420-G149-F5-16S	6.999688844743704
F-080420-G149-M2-16S	7.522479688574312
F-080420-G150-F9-16S	7.058392136266166
F-080420-G150-M10-16S	6.330916666897811
F-081120-G155-F7-16S	7.434673376892489
F-081120-G155-M8-16S	7.440545573779396
F-081120-G156-F1-16S	7.37446097609504
F-081120-G156-F3-16S	7.4445357924644195
F-081120-G156-F5-16S	7.634708898330566
F-081120-G156-M2-16S	7.559483234618282
F-081120-G156-M6-16S	7.455688830594002
F-081120-G157-F9-16S	7.4731653281969175
