# Supplementary material for: Stability and volatility shape the gut bacteriome and Kazachstania slooffiae dynamics in preweaning, nursery and adult pigs
Source: Sci Rep. 2022 Sep 5;12:15080. doi: 10.1038/s41598-022-19093-9 (PMC9445069; doi:10.1038/s41598-022-19093-9)
Supplement: Supplementary file 12 — Supplementary Information 12. [file 41598_2022_19093_MOESM12_ESM.qzv]

Archive with 123 entries (123 files):
- b50e71ee-1437-4ea1-b607-d66be10629f2/VERSION
- b50e71ee-1437-4ea1-b607-d66be10629f2/metadata.yaml
- b50e71ee-1437-4ea1-b607-d66be10629f2/checksums.md5
- b50e71ee-1437-4ea1-b607-d66be10629f2/data/level-1.csv
- b50e71ee-1437-4ea1-b607-d66be10629f2/data/level-1.jsonp
- b50e71ee-1437-4ea1-b607-d66be10629f2/data/level-2.csv
- b50e71ee-1437-4ea1-b607-d66be10629f2/data/level-2.jsonp
- b50e71ee-1437-4ea1-b607-d66be10629f2/data/level-3.csv
- b50e71ee-1437-4ea1-b607-d66be10629f2/data/level-3.jsonp
- b50e71ee-1437-4ea1-b607-d66be10629f2/data/level-4.csv
- b50e71ee-1437-4ea1-b607-d66be10629f2/data/level-4.jsonp
- b50e71ee-1437-4ea1-b607-d66be10629f2/data/level-5.csv
- b50e71ee-1437-4ea1-b607-d66be10629f2/data/level-5.jsonp
- b50e71ee-1437-4ea1-b607-d66be10629f2/data/level-6.csv
- b50e71ee-1437-4ea1-b607-d66be10629f2/data/level-6.jsonp
- b50e71ee-1437-4ea1-b607-d66be10629f2/data/level-7.csv
- b50e71ee-1437-4ea1-b607-d66be10629f2/data/level-7.jsonp
- b50e71ee-1437-4ea1-b607-d66be10629f2/data/index.html
- b50e71ee-1437-4ea1-b607-d66be10629f2/data/q2templateassets/fonts/glyphicons-halflings-regular.woff2
- b50e71ee-1437-4ea1-b607-d66be10629f2/data/q2templateassets/fonts/glyphicons-halflings-regular.woff
- b50e71ee-1437-4ea1-b607-d66be10629f2/data/q2templateassets/fonts/glyphicons-halflings-regular.ttf
- b50e71ee-1437-4ea1-b607-d66be10629f2/data/q2templateassets/fonts/glyphicons-halflings-regular.eot
- b50e71ee-1437-4ea1-b607-d66be10629f2/data/q2templateassets/fonts/glyphicons-halflings-regular.svg
- b50e71ee-1437-4ea1-b607-d66be10629f2/data/q2templateassets/css/tab-parent.css
- b50e71ee-1437-4ea1-b607-d66be10629f2/data/q2templateassets/css/bootstrap.min.css
- b50e71ee-1437-4ea1-b607-d66be10629f2/data/q2templateassets/css/base-template.css
- b50e71ee-1437-4ea1-b607-d66be10629f2/data/q2templateassets/css/normalize.css
- b50e71ee-1437-4ea1-b607-d66be10629f2/data/q2templateassets/img/qiime2-rect-200.png
- b50e71ee-1437-4ea1-b607-d66be10629f2/data/q2templateassets/js/bootstrap.min.js
- b50e71ee-1437-4ea1-b607-d66be10629f2/data/q2templateassets/js/parent.js
- b50e71ee-1437-4ea1-b607-d66be10629f2/data/q2templateassets/js/child.js
- b50e71ee-1437-4ea1-b607-d66be10629f2/data/q2templateassets/js/jquery-3.2.0.min.js
- b50e71ee-1437-4ea1-b607-d66be10629f2/data/dist/bundle.js
- b50e71ee-1437-4ea1-b607-d66be10629f2/data/dist/d3-scale-chromatic-license.txt
- b50e71ee-1437-4ea1-b607-d66be10629f2/data/dist/vendor.bundle.js
- b50e71ee-1437-4ea1-b607-d66be10629f2/data/dist/thenBy-license.txt
- b50e71ee-1437-4ea1-b607-d66be10629f2/data/dist/d3-license.txt
- b50e71ee-1437-4ea1-b607-d66be10629f2/provenance/metadata.yaml
- b50e71ee-1437-4ea1-b607-d66be10629f2/provenance/VERSION
- b50e71ee-1437-4ea1-b607-d66be10629f2/provenance/citations.bib
- b50e71ee-1437-4ea1-b607-d66be10629f2/provenance/artifacts/a157b0c5-06bb-4ae2-91b3-e1954683aa28/metadata.yaml
- b50e71ee-1437-4ea1-b607-d66be10629f2/provenance/artifacts/a157b0c5-06bb-4ae2-91b3-e1954683aa28/VERSION
- b50e71ee-1437-4ea1-b607-d66be10629f2/provenance/artifacts/a157b0c5-06bb-4ae2-91b3-e1954683aa28/citations.bib
- b50e71ee-1437-4ea1-b607-d66be10629f2/provenance/artifacts/a157b0c5-06bb-4ae2-91b3-e1954683aa28/action/metadata.tsv
- b50e71ee-1437-4ea1-b607-d66be10629f2/provenance/artifacts/a157b0c5-06bb-4ae2-91b3-e1954683aa28/action/action.yaml
- b50e71ee-1437-4ea1-b607-d66be10629f2/provenance/artifacts/2134a81f-e3ce-4315-90ad-5930bfcc19f9/metadata.yaml
- b50e71ee-1437-4ea1-b607-d66be10629f2/provenance/artifacts/2134a81f-e3ce-4315-90ad-5930bfcc19f9/VERSION
- b50e71ee-1437-4ea1-b607-d66be10629f2/provenance/artifacts/2134a81f-e3ce-4315-90ad-5930bfcc19f9/citations.bib
- b50e71ee-1437-4ea1-b607-d66be10629f2/provenance/artifacts/2134a81f-e3ce-4315-90ad-5930bfcc19f9/action/action.yaml
- b50e71ee-1437-4ea1-b607-d66be10629f2/provenance/artifacts/69cea220-d8d0-4c9c-9345-480ee667c262/metadata.yaml
- b50e71ee-1437-4ea1-b607-d66be10629f2/provenance/artifacts/69cea220-d8d0-4c9c-9345-480ee667c262/VERSION
- b50e71ee-1437-4ea1-b607-d66be10629f2/provenance/artifacts/69cea220-d8d0-4c9c-9345-480ee667c262/citations.bib
- b50e71ee-1437-4ea1-b607-d66be10629f2/provenance/artifacts/69cea220-d8d0-4c9c-9345-480ee667c262/action/action.yaml
- b50e71ee-1437-4ea1-b607-d66be10629f2/provenance/artifacts/81136de3-9810-4ef3-ac7b-8f440daf3a1f/metadata.yaml
- b50e71ee-1437-4ea1-b607-d66be10629f2/provenance/artifacts/81136de3-9810-4ef3-ac7b-8f440daf3a1f/VERSION
- b50e71ee-1437-4ea1-b607-d66be10629f2/provenance/artifacts/81136de3-9810-4ef3-ac7b-8f440daf3a1f/citations.bib
- b50e71ee-1437-4ea1-b607-d66be10629f2/provenance/artifacts/81136de3-9810-4ef3-ac7b-8f440daf3a1f/action/action.yaml
- b50e71ee-1437-4ea1-b607-d66be10629f2/provenance/artifacts/e8dfa9ac-4d72-4110-8893-1d303f512c33/metadata.yaml
- b50e71ee-1437-4ea1-b607-d66be10629f2/provenance/artifacts/e8dfa9ac-4d72-4110-8893-1d303f512c33/VERSION
- b50e71ee-1437-4ea1-b607-d66be10629f2/provenance/artifacts/e8dfa9ac-4d72-4110-8893-1d303f512c33/citations.bib
- b50e71ee-1437-4ea1-b607-d66be10629f2/provenance/artifacts/e8dfa9ac-4d72-4110-8893-1d303f512c33/action/action.yaml
- b50e71ee-1437-4ea1-b607-d66be10629f2/provenance/artifacts/870e222d-4a4c-4ff7-a2cd-1d44f3bb54a7/metadata.yaml
- b50e71ee-1437-4ea1-b607-d66be10629f2/provenance/artifacts/870e222d-4a4c-4ff7-a2cd-1d44f3bb54a7/VERSION
- b50e71ee-1437-4ea1-b607-d66be10629f2/provenance/artifacts/870e222d-4a4c-4ff7-a2cd-1d44f3bb54a7/citations.bib
- b50e71ee-1437-4ea1-b607-d66be10629f2/provenance/artifacts/870e222d-4a4c-4ff7-a2cd-1d44f3bb54a7/action/action.yaml
- b50e71ee-1437-4ea1-b607-d66be10629f2/provenance/artifacts/0d66c875-2610-4fc1-8cc1-c5c9b06a0e61/metadata.yaml
- b50e71ee-1437-4ea1-b607-d66be10629f2/provenance/artifacts/0d66c875-2610-4fc1-8cc1-c5c9b06a0e61/VERSION
- b50e71ee-1437-4ea1-b607-d66be10629f2/provenance/artifacts/0d66c875-2610-4fc1-8cc1-c5c9b06a0e61/citations.bib
- b50e71ee-1437-4ea1-b607-d66be10629f2/provenance/artifacts/0d66c875-2610-4fc1-8cc1-c5c9b06a0e61/action/action.yaml
- b50e71ee-1437-4ea1-b607-d66be10629f2/provenance/artifacts/811ee14b-7d4b-4f64-a51f-cdf742f86c74/metadata.yaml
- b50e71ee-1437-4ea1-b607-d66be10629f2/provenance/artifacts/811ee14b-7d4b-4f64-a51f-cdf742f86c74/VERSION
- b50e71ee-1437-4ea1-b607-d66be10629f2/provenance/artifacts/811ee14b-7d4b-4f64-a51f-cdf742f86c74/citations.bib
- b50e71ee-1437-4ea1-b607-d66be10629f2/provenance/artifacts/811ee14b-7d4b-4f64-a51f-cdf742f86c74/action/action.yaml
- b50e71ee-1437-4ea1-b607-d66be10629f2/provenance/artifacts/810e3672-9cae-40f9-8bcb-1339df4e96fd/metadata.yaml
- b50e71ee-1437-4ea1-b607-d66be10629f2/provenance/artifacts/810e3672-9cae-40f9-8bcb-1339df4e96fd/VERSION
- b50e71ee-1437-4ea1-b607-d66be10629f2/provenance/artifacts/810e3672-9cae-40f9-8bcb-1339df4e96fd/citations.bib
- b50e71ee-1437-4ea1-b607-d66be10629f2/provenance/artifacts/810e3672-9cae-40f9-8bcb-1339df4e96fd/action/action.yaml
- b50e71ee-1437-4ea1-b607-d66be10629f2/provenance/artifacts/cc35b40d-14cc-4f7a-8412-5493d105623b/metadata.yaml
- b50e71ee-1437-4ea1-b607-d66be10629f2/provenance/artifacts/cc35b40d-14cc-4f7a-8412-5493d105623b/VERSION
- b50e71ee-1437-4ea1-b607-d66be10629f2/provenance/artifacts/cc35b40d-14cc-4f7a-8412-5493d105623b/citations.bib
- b50e71ee-1437-4ea1-b607-d66be10629f2/provenance/artifacts/cc35b40d-14cc-4f7a-8412-5493d105623b/action/action.yaml
- b50e71ee-1437-4ea1-b607-d66be10629f2/provenance/artifacts/28701724-da2b-4841-98b1-13832c2c1f8e/metadata.yaml
- b50e71ee-1437-4ea1-b607-d66be10629f2/provenance/artifacts/28701724-da2b-4841-98b1-13832c2c1f8e/VERSION
- b50e71ee-1437-4ea1-b607-d66be10629f2/provenance/artifacts/28701724-da2b-4841-98b1-13832c2c1f8e/citations.bib
- b50e71ee-1437-4ea1-b607-d66be10629f2/provenance/artifacts/28701724-da2b-4841-98b1-13832c2c1f8e/action/action.yaml
- b50e71ee-1437-4ea1-b607-d66be10629f2/provenance/artifacts/5e128020-0583-4f99-99c0-b82debdfc5eb/metadata.yaml
- b50e71ee-1437-4ea1-b607-d66be10629f2/provenance/artifacts/5e128020-0583-4f99-99c0-b82debdfc5eb/VERSION
- b50e71ee-1437-4ea1-b607-d66be10629f2/provenance/artifacts/5e128020-0583-4f99-99c0-b82debdfc5eb/citations.bib
- b50e71ee-1437-4ea1-b607-d66be10629f2/provenance/artifacts/5e128020-0583-4f99-99c0-b82debdfc5eb/action/action.yaml
- b50e71ee-1437-4ea1-b607-d66be10629f2/provenance/artifacts/0a47fdb2-0dba-4cc2-86ff-c5c3b477e182/metadata.yaml
- b50e71ee-1437-4ea1-b607-d66be10629f2/provenance/artifacts/0a47fdb2-0dba-4cc2-86ff-c5c3b477e182/VERSION
- b50e71ee-1437-4ea1-b607-d66be10629f2/provenance/artifacts/0a47fdb2-0dba-4cc2-86ff-c5c3b477e182/citations.bib
- b50e71ee-1437-4ea1-b607-d66be10629f2/provenance/artifacts/0a47fdb2-0dba-4cc2-86ff-c5c3b477e182/action/action.yaml
- b50e71ee-1437-4ea1-b607-d66be10629f2/provenance/artifacts/e1386f5c-97cd-4a77-90c7-0fc08292144a/metadata.yaml
- b50e71ee-1437-4ea1-b607-d66be10629f2/provenance/artifacts/e1386f5c-97cd-4a77-90c7-0fc08292144a/VERSION
- b50e71ee-1437-4ea1-b607-d66be10629f2/provenance/artifacts/e1386f5c-97cd-4a77-90c7-0fc08292144a/citations.bib
- b50e71ee-1437-4ea1-b607-d66be10629f2/provenance/artifacts/e1386f5c-97cd-4a77-90c7-0fc08292144a/action/action.yaml
- b50e71ee-1437-4ea1-b607-d66be10629f2/provenance/artifacts/42174260-2048-4413-b4f7-653ecf1be75d/metadata.yaml
- b50e71ee-1437-4ea1-b607-d66be10629f2/provenance/artifacts/42174260-2048-4413-b4f7-653ecf1be75d/VERSION
- b50e71ee-1437-4ea1-b607-d66be10629f2/provenance/artifacts/42174260-2048-4413-b4f7-653ecf1be75d/citations.bib
- b50e71ee-1437-4ea1-b607-d66be10629f2/provenance/artifacts/42174260-2048-4413-b4f7-653ecf1be75d/action/action.yaml
- b50e71ee-1437-4ea1-b607-d66be10629f2/provenance/artifacts/83e80219-b63e-496d-abbf-b12814ed6daa/metadata.yaml
- b50e71ee-1437-4ea1-b607-d66be10629f2/provenance/artifacts/83e80219-b63e-496d-abbf-b12814ed6daa/VERSION
- b50e71ee-1437-4ea1-b607-d66be10629f2/provenance/artifacts/83e80219-b63e-496d-abbf-b12814ed6daa/citations.bib
- b50e71ee-1437-4ea1-b607-d66be10629f2/provenance/artifacts/83e80219-b63e-496d-abbf-b12814ed6daa/action/action.yaml
- b50e71ee-1437-4ea1-b607-d66be10629f2/provenance/artifacts/2cdc5fbc-e2b7-4054-8810-3a8e35cda074/citations.bib
- b50e71ee-1437-4ea1-b607-d66be10629f2/provenance/artifacts/2cdc5fbc-e2b7-4054-8810-3a8e35cda074/metadata.yaml
- b50e71ee-1437-4ea1-b607-d66be10629f2/provenance/artifacts/2cdc5fbc-e2b7-4054-8810-3a8e35cda074/VERSION
- b50e71ee-1437-4ea1-b607-d66be10629f2/provenance/artifacts/2cdc5fbc-e2b7-4054-8810-3a8e35cda074/action/action.yaml
- b50e71ee-1437-4ea1-b607-d66be10629f2/provenance/artifacts/dd0ae32d-ec29-4ed1-91c0-cdc32ce2fae3/citations.bib
- b50e71ee-1437-4ea1-b607-d66be10629f2/provenance/artifacts/dd0ae32d-ec29-4ed1-91c0-cdc32ce2fae3/metadata.yaml
- b50e71ee-1437-4ea1-b607-d66be10629f2/provenance/artifacts/dd0ae32d-ec29-4ed1-91c0-cdc32ce2fae3/VERSION
- b50e71ee-1437-4ea1-b607-d66be10629f2/provenance/artifacts/dd0ae32d-ec29-4ed1-91c0-cdc32ce2fae3/action/action.yaml
- b50e71ee-1437-4ea1-b607-d66be10629f2/provenance/artifacts/a09d4957-a792-44f0-93f3-3558ca2f2e50/citations.bib
- b50e71ee-1437-4ea1-b607-d66be10629f2/provenance/artifacts/a09d4957-a792-44f0-93f3-3558ca2f2e50/metadata.yaml
- b50e71ee-1437-4ea1-b607-d66be10629f2/provenance/artifacts/a09d4957-a792-44f0-93f3-3558ca2f2e50/VERSION
- b50e71ee-1437-4ea1-b607-d66be10629f2/provenance/artifacts/a09d4957-a792-44f0-93f3-3558ca2f2e50/action/action.yaml
- b50e71ee-1437-4ea1-b607-d66be10629f2/provenance/artifacts/66df34a2-b45c-4c5e-90c8-83b8065af792/citations.bib
- b50e71ee-1437-4ea1-b607-d66be10629f2/provenance/artifacts/66df34a2-b45c-4c5e-90c8-83b8065af792/metadata.yaml
- b50e71ee-1437-4ea1-b607-d66be10629f2/provenance/artifacts/66df34a2-b45c-4c5e-90c8-83b8065af792/VERSION
- b50e71ee-1437-4ea1-b607-d66be10629f2/provenance/artifacts/66df34a2-b45c-4c5e-90c8-83b8065af792/action/action.yaml
- b50e71ee-1437-4ea1-b607-d66be10629f2/provenance/action/metadata.tsv
- b50e71ee-1437-4ea1-b607-d66be10629f2/provenance/action/action.yaml
