# Supplementary material for: Stability and volatility shape the gut bacteriome and Kazachstania slooffiae dynamics in preweaning, nursery and adult pigs
Source: Sci Rep. 2022 Sep 5;12:15080. doi: 10.1038/s41598-022-19093-9 (PMC9445069; doi:10.1038/s41598-022-19093-9)
Supplement: Supplementary file 12 — Supplementary Information 12. [file 41598_2022_19093_MOESM12_ESM.qzv › b50e71ee-1437-4ea1-b607-d66be10629f2/checksums.md5]

929cb100f5d743af9845be7d7630ed2c  VERSION
dcea729ef823c06508f9a3200b3b2118  metadata.yaml
b678474e6495c4af369eb2cb8e0e4d7a  data/index.html
6fe9c233ea93138752c5acb1927f5aaf  data/level-1.csv
b496774bae91613b9154958876839e4b  data/level-1.jsonp
3d557acde0f4eac7526d8f21b99bac5e  data/level-2.csv
5024bd5f6c0a13b366ebdfa265586793  data/level-2.jsonp
2dc3c93f904aec5fd6e0ca8f43e39962  data/level-3.csv
0761a91236fec193c4447dc04e6ec662  data/level-3.jsonp
58c4e55fb1b7b698c19bddd1e7760a1d  data/level-4.csv
9552270b616069e52fb669b0bcb2641d  data/level-4.jsonp
f8b48a67f7eb98d6c30e4b6c69224ecb  data/level-5.csv
ffebc1b8e55e9076e56b96183fb6ec65  data/level-5.jsonp
14129e3b1fc2ba7296ce3a831c755295  data/level-6.csv
16d9bc679c627b8a11b74d68e6899d1a  data/level-6.jsonp
68d9ab7a1757717f377dd524e01a888d  data/level-7.csv
d2f26f678e416b95a6318568419e4fb6  data/level-7.jsonp
0638bbd0fc24383a11d474dadd2cbf52  data/dist/bundle.js
50142b6c2444076623d0819ea6448352  data/dist/d3-license.txt
daa4a96370c888d3a03365173482516e  data/dist/d3-scale-chromatic-license.txt
ecca8f2b8a84749ce6623ef81b19e5ed  data/dist/thenBy-license.txt
ccec0221608959985178200f31c9d7e2  data/dist/vendor.bundle.js
5c5004d21ce8f17e4b0aa5cee03631f1  data/q2templateassets/css/base-template.css
e3e8b38fed66211f84a6d5ddb8e0f876  data/q2templateassets/css/bootstrap.min.css
be7f3425b44480dcf3aab3408f632f37  data/q2templateassets/css/normalize.css
0893e573eb42bc294a478a3e187fa80b  data/q2templateassets/css/tab-parent.css
f4769f9bdb7466be65088239c12046d1  data/q2templateassets/fonts/glyphicons-halflings-regular.eot
89889688147bd7575d6327160d64e760  data/q2templateassets/fonts/glyphicons-halflings-regular.svg
e18bbf611f2a2e43afc071aa2f4e1512  data/q2templateassets/fonts/glyphicons-halflings-regular.ttf
fa2772327f55d8198301fdb8bcfc8158  data/q2templateassets/fonts/glyphicons-halflings-regular.woff
448c34a56d699c29117adc64c43affeb  data/q2templateassets/fonts/glyphicons-halflings-regular.woff2
91a940675401d7263fd5da9360f20881  data/q2templateassets/img/qiime2-rect-200.png
5869c96cc8f19086aee625d670d741f9  data/q2templateassets/js/bootstrap.min.js
794b5307794fec58b12f1ab690cedee1  data/q2templateassets/js/child.js
d4162c9d7e520a5de05001be6e741899  data/q2templateassets/js/jquery-3.2.0.min.js
bc1efc8406af887ba7ed6fccbe229a81  data/q2templateassets/js/parent.js
929cb100f5d743af9845be7d7630ed2c  provenance/VERSION
9a1e70849cf0f2320ef6d98b3b52c1e9  provenance/citations.bib
dcea729ef823c06508f9a3200b3b2118  provenance/metadata.yaml
63a0e12d88f217bca1ee9d93fd61eaae  provenance/action/action.yaml
7fe16a30c8152b6dedf224bb5f780af2  provenance/action/metadata.tsv
929cb100f5d743af9845be7d7630ed2c  provenance/artifacts/0a47fdb2-0dba-4cc2-86ff-c5c3b477e182/VERSION
ffc5d677d71190e79db5aee3888e412a  provenance/artifacts/0a47fdb2-0dba-4cc2-86ff-c5c3b477e182/citations.bib
dadcbd46948bcb9db73af3c134fc6f44  provenance/artifacts/0a47fdb2-0dba-4cc2-86ff-c5c3b477e182/metadata.yaml
f87442327cce1c667161a9f006d6e92b  provenance/artifacts/0a47fdb2-0dba-4cc2-86ff-c5c3b477e182/action/action.yaml
929cb100f5d743af9845be7d7630ed2c  provenance/artifacts/0d66c875-2610-4fc1-8cc1-c5c9b06a0e61/VERSION
0101fb7e87b7035d0dca1ecb4b4ff53f  provenance/artifacts/0d66c875-2610-4fc1-8cc1-c5c9b06a0e61/citations.bib
7feb01133238783b375699d2be74350c  provenance/artifacts/0d66c875-2610-4fc1-8cc1-c5c9b06a0e61/metadata.yaml
0e5684772c5eb92f4b1367b478481ff5  provenance/artifacts/0d66c875-2610-4fc1-8cc1-c5c9b06a0e61/action/action.yaml
929cb100f5d743af9845be7d7630ed2c  provenance/artifacts/2134a81f-e3ce-4315-90ad-5930bfcc19f9/VERSION
5df8fa68a2e569162339e99107d5f22e  provenance/artifacts/2134a81f-e3ce-4315-90ad-5930bfcc19f9/citations.bib
f6c32caf55b04f0e31724a5b49411440  provenance/artifacts/2134a81f-e3ce-4315-90ad-5930bfcc19f9/metadata.yaml
d67cfa75636e43cea0403ba34e4e63ef  provenance/artifacts/2134a81f-e3ce-4315-90ad-5930bfcc19f9/action/action.yaml
929cb100f5d743af9845be7d7630ed2c  provenance/artifacts/28701724-da2b-4841-98b1-13832c2c1f8e/VERSION
3d182892ae40bfdf2395b80cb2dac6b9  provenance/artifacts/28701724-da2b-4841-98b1-13832c2c1f8e/citations.bib
aacc6593e7be348669906453b3ced1d8  provenance/artifacts/28701724-da2b-4841-98b1-13832c2c1f8e/metadata.yaml
731d968c3dfdaf388cd823c527017bec  provenance/artifacts/28701724-da2b-4841-98b1-13832c2c1f8e/action/action.yaml
584b726af7f8c6e533fdbddb975ba6d5  provenance/artifacts/2cdc5fbc-e2b7-4054-8810-3a8e35cda074/VERSION
389a0393e16c9447e1744d346c46c958  provenance/artifacts/2cdc5fbc-e2b7-4054-8810-3a8e35cda074/citations.bib
56cd2bed76a4b24384c8de88adc9668a  provenance/artifacts/2cdc5fbc-e2b7-4054-8810-3a8e35cda074/metadata.yaml
ecc3bbe555ea1770fbe8a147c53a7a5d  provenance/artifacts/2cdc5fbc-e2b7-4054-8810-3a8e35cda074/action/action.yaml
929cb100f5d743af9845be7d7630ed2c  provenance/artifacts/42174260-2048-4413-b4f7-653ecf1be75d/VERSION
1cb84b6e1d7143791304010ad71e7bb0  provenance/artifacts/42174260-2048-4413-b4f7-653ecf1be75d/citations.bib
efc4552f724ef104eee3a9537ccbf776  provenance/artifacts/42174260-2048-4413-b4f7-653ecf1be75d/metadata.yaml
70c18e1eee52ed83b706bb4ffa3feaae  provenance/artifacts/42174260-2048-4413-b4f7-653ecf1be75d/action/action.yaml
929cb100f5d743af9845be7d7630ed2c  provenance/artifacts/5e128020-0583-4f99-99c0-b82debdfc5eb/VERSION
fa77e54edbcf05a0caf826381bb37ce7  provenance/artifacts/5e128020-0583-4f99-99c0-b82debdfc5eb/citations.bib
53ece6f03a69488b5c38d6bc9d77dbff  provenance/artifacts/5e128020-0583-4f99-99c0-b82debdfc5eb/metadata.yaml
f733226227443f76e82f36bad233e73c  provenance/artifacts/5e128020-0583-4f99-99c0-b82debdfc5eb/action/action.yaml
584b726af7f8c6e533fdbddb975ba6d5  provenance/artifacts/66df34a2-b45c-4c5e-90c8-83b8065af792/VERSION
31f8a8ee591f8872aefeeb7deb69512c  provenance/artifacts/66df34a2-b45c-4c5e-90c8-83b8065af792/citations.bib
3b0a7ab824a979905b1826c130a77c32  provenance/artifacts/66df34a2-b45c-4c5e-90c8-83b8065af792/metadata.yaml
1e10b2d3449264767e4a931dea91ad0d  provenance/artifacts/66df34a2-b45c-4c5e-90c8-83b8065af792/action/action.yaml
929cb100f5d743af9845be7d7630ed2c  provenance/artifacts/69cea220-d8d0-4c9c-9345-480ee667c262/VERSION
481bf0b43a79dcd33c9296bf1292dd00  provenance/artifacts/69cea220-d8d0-4c9c-9345-480ee667c262/citations.bib
aa43cf9bcbe1bcf7445daa7bad401e46  provenance/artifacts/69cea220-d8d0-4c9c-9345-480ee667c262/metadata.yaml
d32a932ea60b41d36cadb9256d0ca37b  provenance/artifacts/69cea220-d8d0-4c9c-9345-480ee667c262/action/action.yaml
929cb100f5d743af9845be7d7630ed2c  provenance/artifacts/810e3672-9cae-40f9-8bcb-1339df4e96fd/VERSION
481bf0b43a79dcd33c9296bf1292dd00  provenance/artifacts/810e3672-9cae-40f9-8bcb-1339df4e96fd/citations.bib
ce471ec5c3d4b9be524afbed35f68b6c  provenance/artifacts/810e3672-9cae-40f9-8bcb-1339df4e96fd/metadata.yaml
dca7b4ca71e99a363b80f994a6b12da1  provenance/artifacts/810e3672-9cae-40f9-8bcb-1339df4e96fd/action/action.yaml
929cb100f5d743af9845be7d7630ed2c  provenance/artifacts/81136de3-9810-4ef3-ac7b-8f440daf3a1f/VERSION
0101fb7e87b7035d0dca1ecb4b4ff53f  provenance/artifacts/81136de3-9810-4ef3-ac7b-8f440daf3a1f/citations.bib
118ca71ad1e09f731783a25a556aaa80  provenance/artifacts/81136de3-9810-4ef3-ac7b-8f440daf3a1f/metadata.yaml
67afee5ad93f471510b59388e6515256  provenance/artifacts/81136de3-9810-4ef3-ac7b-8f440daf3a1f/action/action.yaml
929cb100f5d743af9845be7d7630ed2c  provenance/artifacts/811ee14b-7d4b-4f64-a51f-cdf742f86c74/VERSION
3d182892ae40bfdf2395b80cb2dac6b9  provenance/artifacts/811ee14b-7d4b-4f64-a51f-cdf742f86c74/citations.bib
0bb5d85641f9a0928df2a63efda73185  provenance/artifacts/811ee14b-7d4b-4f64-a51f-cdf742f86c74/metadata.yaml
ed29bd50fdb0162aaa15599d2916264d  provenance/artifacts/811ee14b-7d4b-4f64-a51f-cdf742f86c74/action/action.yaml
929cb100f5d743af9845be7d7630ed2c  provenance/artifacts/83e80219-b63e-496d-abbf-b12814ed6daa/VERSION
1cb84b6e1d7143791304010ad71e7bb0  provenance/artifacts/83e80219-b63e-496d-abbf-b12814ed6daa/citations.bib
d7082996cadb48e962f7af7bafec2242  provenance/artifacts/83e80219-b63e-496d-abbf-b12814ed6daa/metadata.yaml
33cc56168321a7a50714535694fdf21a  provenance/artifacts/83e80219-b63e-496d-abbf-b12814ed6daa/action/action.yaml
929cb100f5d743af9845be7d7630ed2c  provenance/artifacts/870e222d-4a4c-4ff7-a2cd-1d44f3bb54a7/VERSION
481bf0b43a79dcd33c9296bf1292dd00  provenance/artifacts/870e222d-4a4c-4ff7-a2cd-1d44f3bb54a7/citations.bib
a60427afd83f10d3fcc6186261e73c17  provenance/artifacts/870e222d-4a4c-4ff7-a2cd-1d44f3bb54a7/metadata.yaml
98ba32e8e5713b8c0344c5f112618d39  provenance/artifacts/870e222d-4a4c-4ff7-a2cd-1d44f3bb54a7/action/action.yaml
584b726af7f8c6e533fdbddb975ba6d5  provenance/artifacts/a09d4957-a792-44f0-93f3-3558ca2f2e50/VERSION
3a02e5169b3e3324ddb7c057e3618e53  provenance/artifacts/a09d4957-a792-44f0-93f3-3558ca2f2e50/citations.bib
7fe3db3b83bd9f59a8359c10b506cfa8  provenance/artifacts/a09d4957-a792-44f0-93f3-3558ca2f2e50/metadata.yaml
bfa39a9382ec61398190d6358019b9de  provenance/artifacts/a09d4957-a792-44f0-93f3-3558ca2f2e50/action/action.yaml
929cb100f5d743af9845be7d7630ed2c  provenance/artifacts/a157b0c5-06bb-4ae2-91b3-e1954683aa28/VERSION
5df8fa68a2e569162339e99107d5f22e  provenance/artifacts/a157b0c5-06bb-4ae2-91b3-e1954683aa28/citations.bib
2925908c4829064b9926085ddcc53e38  provenance/artifacts/a157b0c5-06bb-4ae2-91b3-e1954683aa28/metadata.yaml
3d123bdb59505ae4998069fd247aa780  provenance/artifacts/a157b0c5-06bb-4ae2-91b3-e1954683aa28/action/action.yaml
a306c9eb2e47ec05ff52bb6132721931  provenance/artifacts/a157b0c5-06bb-4ae2-91b3-e1954683aa28/action/metadata.tsv
929cb100f5d743af9845be7d7630ed2c  provenance/artifacts/cc35b40d-14cc-4f7a-8412-5493d105623b/VERSION
0101fb7e87b7035d0dca1ecb4b4ff53f  provenance/artifacts/cc35b40d-14cc-4f7a-8412-5493d105623b/citations.bib
617ba91873d8b166fb79235f3f1f6bd2  provenance/artifacts/cc35b40d-14cc-4f7a-8412-5493d105623b/metadata.yaml
22e886c65fdd6b62989b8f4f1c2839ce  provenance/artifacts/cc35b40d-14cc-4f7a-8412-5493d105623b/action/action.yaml
584b726af7f8c6e533fdbddb975ba6d5  provenance/artifacts/dd0ae32d-ec29-4ed1-91c0-cdc32ce2fae3/VERSION
31f8a8ee591f8872aefeeb7deb69512c  provenance/artifacts/dd0ae32d-ec29-4ed1-91c0-cdc32ce2fae3/citations.bib
640fcdb46dbcded416916806441c80b9  provenance/artifacts/dd0ae32d-ec29-4ed1-91c0-cdc32ce2fae3/metadata.yaml
69bf9a5f3f5e78d84c56caec4556531b  provenance/artifacts/dd0ae32d-ec29-4ed1-91c0-cdc32ce2fae3/action/action.yaml
929cb100f5d743af9845be7d7630ed2c  provenance/artifacts/e1386f5c-97cd-4a77-90c7-0fc08292144a/VERSION
1cb84b6e1d7143791304010ad71e7bb0  provenance/artifacts/e1386f5c-97cd-4a77-90c7-0fc08292144a/citations.bib
9b710245bba5bc737c59cc97b96edd7f  provenance/artifacts/e1386f5c-97cd-4a77-90c7-0fc08292144a/metadata.yaml
2c4cc4076d9624cc506ad8162073c544  provenance/artifacts/e1386f5c-97cd-4a77-90c7-0fc08292144a/action/action.yaml
929cb100f5d743af9845be7d7630ed2c  provenance/artifacts/e8dfa9ac-4d72-4110-8893-1d303f512c33/VERSION
3d182892ae40bfdf2395b80cb2dac6b9  provenance/artifacts/e8dfa9ac-4d72-4110-8893-1d303f512c33/citations.bib
e9932491830187507546d851fe6c7eb4  provenance/artifacts/e8dfa9ac-4d72-4110-8893-1d303f512c33/metadata.yaml
edd38fda058679c8fc45db66fd79d0e6  provenance/artifacts/e8dfa9ac-4d72-4110-8893-1d303f512c33/action/action.yaml
