# Supplementary material for: Stability and volatility shape the gut bacteriome and Kazachstania slooffiae dynamics in preweaning, nursery and adult pigs
Source: Sci Rep. 2022 Sep 5;12:15080. doi: 10.1038/s41598-022-19093-9 (PMC9445069; doi:10.1038/s41598-022-19093-9)
Supplement: Supplementary file 12 — Supplementary Information 12. [file 41598_2022_19093_MOESM12_ESM.qzv › b50e71ee-1437-4ea1-b607-d66be10629f2/data/level-1.csv]

index	D_0__Archaea	D_0__Bacteria	D_0__Eukaryota	Unassigned	SampleType	Day	Age	Sex	Farm	Inside_or_Outside	PigNumber	Litter_Number	Stage	DNA-ID	Description
F-030920-P2-F9-16S	0.0	29286.0	0.0	17.0	F	D030920	2.0	F	KSU	In	pig-9	K5	P	LLS0009	NA
F-030920-P2-M10-16S	0.0	31172.0	0.0	6.0	F	D030920	2.0	M	KSU	In	pig-10	K5	P	LLS0010	NA
F-031320-P4-F7-16S	0.0	30986.0	0.0	18.0	F	D031320	4.0	F	KSU	In	pig-7	K4	P	LLS0017	NA
F-031320-P5-F1-16S	81.0	28312.0	0.0	0.0	F	D031320	5.0	F	KSU	In	pig-1	K1	P	LLS0011	NA
F-031320-P5-F3-16S	3.0	28577.0	0.0	0.0	F	D031320	5.0	F	KSU	In	pig-3	K2	P	LLS0013	NA
F-031320-P5-F5-16S	45.0	28642.0	0.0	0.0	F	D031320	5.0	F	KSU	In	pig-5	K3	P	LLS0015	NA
F-031320-P5-M2-16S	0.0	29736.0	0.0	0.0	F	D031320	5.0	M	KSU	In	pig-2	K1	P	LLS0012	NA
F-031320-P6-F9-16S	0.0	29262.0	0.0	0.0	F	D031320	6.0	F	KSU	In	pig-9	K5	P	LLS0019	NA
F-031320-P6-M10-16S	0.0	34889.0	0.0	0.0	F	D031320	6.0	M	KSU	In	pig-10	K5	P	LLS0020	NA
F-031720-P8-M8-16S	0.0	29266.0	0.0	0.0	F	D031720	8.0	M	KSU	In	pig-8	K4	P	LLS0028	NA
F-031720-P9-F1-16S	519.0	32603.0	0.0	12.0	F	D031720	9.0	F	KSU	In	pig-1	K1	P	LLS0021	NA
F-031720-P9-M6-16S	664.0	27620.0	0.0	11.0	F	D031720	9.0	M	KSU	In	pig-6	K3	P	LLS0026	NA
F-032120-P12-F7-16S	248.0	25838.0	0.0	11.0	F	D032120	12.0	F	KSU	In	pig-7	K4	P	LLS0037	NA
F-032120-P13-F1-16S	21.0	30447.0	0.0	0.0	F	D032120	13.0	F	KSU	In	pig-1	K1	P	LLS0031	NA
F-032120-P13-F5-16S	894.0	30156.0	0.0	0.0	F	D032120	13.0	F	KSU	In	pig-5	K3	P	LLS0035	NA
F-032120-P13-M2-16S	600.0	30712.0	0.0	0.0	F	D032120	13.0	M	KSU	In	pig-2	K1	P	LLS0032	NA
F-032120-P13-M4-16S	937.0	26628.0	0.0	7.0	F	D032120	13.0	M	KSU	In	pig-4	K2	P	LLS0034	NA
F-032120-P14-F9-16S	729.0	29371.0	0.0	0.0	F	D032120	14.0	F	KSU	In	pig-9	K5	P	LLS0039	NA
F-032520-P16-F7-16S	676.0	27799.0	0.0	0.0	F	D032520	16.0	F	KSU	In	pig-7	K4	P	LLS0047	NA
F-032520-P17-F3-16S	358.0	26212.0	0.0	2.0	F	D032520	17.0	F	KSU	In	pig-3	K2	P	LLS0043	NA
F-032520-P17-F5-16S	1647.0	26348.0	0.0	0.0	F	D032520	17.0	F	KSU	In	pig-5	K3	P	LLS0045	NA
F-032520-P17-M2-16S	2.0	23835.0	0.0	0.0	F	D032520	17.0	M	KSU	In	pig-2	K1	P	LLS0042	NA
F-032520-P17-M4-16S	255.0	23856.0	0.0	0.0	F	D032520	17.0	M	KSU	In	pig-4	K2	P	LLS0044	NA
F-032520-P17-M6-16S	1384.0	23247.0	0.0	0.0	F	D032520	17.0	M	KSU	In	pig-6	K3	P	LLS0046	NA
F-032520-P18-F9-16S	1590.0	29265.0	0.0	0.0	F	D032520	18.0	F	KSU	In	pig-9	K5	P	LLS0049	NA
F-032520-P18-M10-16S	2047.0	32120.0	0.0	0.0	F	D032520	18.0	M	KSU	In	pig-10	K5	P	LLS0050	NA
F-032920-N20-F7-16S	339.0	36885.0	0.0	0.0	F	D032920	20.0	F	KSU	In	pig-7	K4	N	LLS0057	NA
F-032920-N20-M8-16S	499.0	28828.0	0.0	0.0	F	D032920	20.0	M	KSU	In	pig-8	K4	N	LLS0058	NA
F-032920-N21-F1-16S	213.0	30940.0	0.0	0.0	F	D032920	21.0	F	KSU	In	pig-1	K1	N	LLS0051	NA
F-032920-N21-F3-16S	558.0	27904.0	0.0	0.0	F	D032920	21.0	F	KSU	In	pig-3	K2	N	LLS0053	NA
F-032920-N21-F5-16S	127.0	38241.0	0.0	0.0	F	D032920	21.0	F	KSU	In	pig-5	K3	N	LLS0055	NA
F-032920-N21-M4-16S	214.0	31344.0	0.0	0.0	F	D032920	21.0	M	KSU	In	pig-4	K2	N	LLS0054	NA
F-032920-N21-M6-16S	895.0	29426.0	0.0	0.0	F	D032920	21.0	M	KSU	In	pig-6	K3	N	LLS0056	NA
F-032920-N22-F9-16S	13.0	30397.0	0.0	0.0	F	D032920	22.0	F	KSU	In	pig-9	K5	N	LLS0059	NA
F-032920-N22-M10-16S	33.0	29463.0	0.0	2.0	F	D032920	22.0	M	KSU	In	pig-10	K5	N	LLS0060	NA
F-040220-N24-F7-16S	5.0	33074.0	0.0	0.0	F	D040220	24.0	F	KSU	In	pig-7	K4	N	LLS0067	NA
F-040220-N24-M8-16S	233.0	33762.0	0.0	0.0	F	D040220	24.0	M	KSU	In	pig-8	K4	N	LLS0068	NA
F-040220-N25-F1-16S	55.0	28495.0	0.0	0.0	F	D040220	25.0	F	KSU	In	pig-1	K1	N	LLS0061	NA
F-040220-N25-F3-16S	5.0	30889.0	0.0	0.0	F	D040220	25.0	F	KSU	In	pig-3	K2	N	LLS0063	NA
F-040220-N25-F5-16S	195.0	28810.0	0.0	0.0	F	D040220	25.0	F	KSU	In	pig-5	K3	N	LLS0065	NA
F-040220-N25-M4-16S	31.0	30259.0	2.0	0.0	F	D040220	25.0	M	KSU	In	pig-4	K2	N	LLS0064	NA
F-040220-N25-M6-16S	0.0	31023.0	0.0	0.0	F	D040220	25.0	M	KSU	In	pig-6	K3	N	LLS0066	NA
F-040220-N26-M10-16S	76.0	30582.0	3.0	0.0	F	D040220	26.0	M	KSU	In	pig-10	K5	N	LLS0070	NA
F-040620-N28-F7-16S	459.0	31693.0	0.0	0.0	F	D040620	28.0	F	KSU	In	pig-7	K4	N	LLS0076	NA
F-040620-N28-M8-16S	427.0	29423.0	0.0	0.0	F	D040620	28.0	M	KSU	In	pig-8	K4	N	LLS0077	NA
F-040620-N29-F1-16S	7.0	27018.0	0.0	3.0	F	D040620	29.0	F	KSU	In	pig-1	K1	N	LLS0071	NA
F-040620-N29-F3-16S	0.0	31345.0	0.0	0.0	F	D040620	29.0	F	KSU	In	pig-3	K2	N	LLS0073	NA
F-040620-N29-F5-16S	241.0	31065.0	0.0	0.0	F	D040620	29.0	F	KSU	In	pig-5	K3	N	LLS0074	NA
F-040620-N29-M2-16S	22.0	33412.0	0.0	4.0	F	D040620	29.0	M	KSU	In	pig-2	K1	N	LLS0072	NA
F-040620-N30-F9-16S	56.0	29122.0	0.0	0.0	F	D040620	30.0	F	KSU	In	pig-9	K5	N	LLS0078	NA
F-040620-N30-M10-16S	0.0	24708.0	0.0	0.0	F	D040620	30.0	M	KSU	In	pig-10	K5	N	LLS0079	NA
F-041020-N32-F7-16S	228.0	32807.0	0.0	0.0	F	D041020	32.0	F	KSU	In	pig-7	K4	N	LLS0085	NA
F-041020-N32-M8-16S	126.0	31597.0	2.0	0.0	F	D041020	32.0	M	KSU	In	pig-8	K4	N	LLS0086	NA
F-041020-N33-F1-16S	0.0	25270.0	0.0	0.0	F	D041020	33.0	F	KSU	In	pig-1	K1	N	LLS0080	NA
F-041020-N33-F3-16S	0.0	27065.0	0.0	0.0	F	D041020	33.0	F	KSU	In	pig-3	K2	N	LLS0082	NA
F-041020-N33-F5-16S	53.0	26403.0	0.0	3.0	F	D041020	33.0	F	KSU	In	pig-5	K3	N	LLS0083	NA
F-041020-N33-M2-16S	140.0	26468.0	0.0	0.0	F	D041020	33.0	M	KSU	In	pig-2	K1	N	LLS0081	NA
F-041020-N33-M6-16S	98.0	26623.0	0.0	0.0	F	D041020	33.0	M	KSU	In	pig-6	K3	N	LLS0084	NA
F-041020-N34-F9-16S	5.0	28665.0	0.0	9.0	F	D041020	34.0	F	KSU	In	pig-9	K5	N	LLS0087	NA
F-041020-N34-M10-16S	0.0	31513.0	0.0	0.0	F	D041020	34.0	M	KSU	In	pig-10	K5	N	LLS0088	NA
F-041420-N36-F7-16S	57.0	29570.0	0.0	0.0	F	D041420	36.0	F	KSU	In	pig-7	K4	N	LLS0094	NA
F-041420-N36-M8-16S	321.0	33475.0	0.0	0.0	F	D041420	36.0	M	KSU	In	pig-8	K4	N	LLS0095	NA
F-041420-N37-F3-16S	2.0	36996.0	0.0	0.0	F	D041420	37.0	F	KSU	In	pig-3	K2	N	LLS0091	NA
F-041420-N37-F5-16S	12.0	31190.0	0.0	2.0	F	D041420	37.0	F	KSU	In	pig-5	K3	N	LLS0092	NA
F-041420-N37-M2-16S	306.0	32143.0	0.0	0.0	F	D041420	37.0	M	KSU	In	pig-2	K1	N	LLS0090	NA
F-041420-N37-M6-16S	146.0	31439.0	0.0	0.0	F	D041420	37.0	M	KSU	In	pig-6	K3	N	LLS0093	NA
F-041420-N38-F9-16S	0.0	32686.0	0.0	0.0	F	D041420	38.0	F	KSU	In	pig-9	K5	N	LLS0096	NA
F-041420-N38-M10-16S	0.0	30377.0	0.0	0.0	F	D041420	38.0	M	KSU	In	pig-10	K5	N	LLS0097	NA
F-041820-N40-F7-16S	50.0	33005.0	0.0	0.0	F	D041820	40.0	F	KSU	In	pig-7	K4	N	LLS0103	NA
F-041820-N40-M8-16S	129.0	33689.0	0.0	0.0	F	D041820	40.0	M	KSU	In	pig-8	K4	N	LLS0104	NA
F-041820-N41-F1-16S	0.0	35319.0	0.0	0.0	F	D041820	41.0	F	KSU	In	pig-1	K1	N	LLS0098	NA
F-041820-N41-F5-16S	11.0	34191.0	0.0	0.0	F	D041820	41.0	F	KSU	In	pig-5	K3	N	LLS0101	NA
F-041820-N41-M2-16S	59.0	38640.0	0.0	0.0	F	D041820	41.0	M	KSU	In	pig-2	K1	N	LLS0099	NA
F-041820-N41-M6-16S	58.0	34727.0	0.0	0.0	F	D041820	41.0	M	KSU	In	pig-6	K3	N	LLS0102	NA
F-041820-N42-M10-16S	0.0	33323.0	0.0	0.0	F	D041820	42.0	M	KSU	In	pig-10	K5	N	LLS0106	NA
F-042220-N44-F7-16S	597.0	32418.0	0.0	0.0	F	D042220	44.0	F	KSU	In	pig-7	K4	N	LLS0112	NA
F-042220-N44-M8-16S	122.0	35319.0	0.0	0.0	F	D042220	44.0	M	KSU	In	pig-8	K4	N	LLS0113	NA
F-042220-N45-F1-16S	0.0	29408.0	0.0	0.0	F	D042220	45.0	F	KSU	In	pig-1	K1	N	LLS0107	NA
F-042220-N45-F3-16S	0.0	34086.0	0.0	0.0	F	D042220	45.0	F	KSU	In	pig-3	K2	N	LLS0109	NA
F-042220-N45-F5-16S	117.0	30732.0	0.0	0.0	F	D042220	45.0	F	KSU	In	pig-5	K3	N	LLS0110	NA
F-042220-N45-M2-16S	0.0	36245.0	0.0	3.0	F	D042220	45.0	M	KSU	In	pig-2	K1	N	LLS0108	NA
F-042220-N45-M6-16S	7.0	32067.0	0.0	0.0	F	D042220	45.0	M	KSU	In	pig-6	K3	N	LLS0111	NA
F-042220-N46-F9-16S	0.0	31086.0	0.0	0.0	F	D042220	46.0	F	KSU	In	pig-9	K5	N	LLS0114	NA
F-042220-N46-M10-16S	0.0	31049.0	0.0	0.0	F	D042220	46.0	M	KSU	In	pig-10	K5	N	LLS0115	NA
F-042620-N48-F7-16S	29.0	33737.0	0.0	0.0	F	D042620	48.0	F	KSU	In	pig-7	K4	N	LLS0121	NA
F-042620-N48-M8-16S	2.0	28865.0	0.0	0.0	F	D042620	48.0	M	KSU	In	pig-8	K4	N	LLS0122	NA
F-042620-N49-F1-16S	0.0	33915.0	0.0	0.0	F	D042620	49.0	F	KSU	In	pig-1	K1	N	LLS0116	NA
F-042620-N49-F5-16S	109.0	33318.0	0.0	0.0	F	D042620	49.0	F	KSU	In	pig-5	K3	N	LLS0119	NA
F-042620-N49-M6-16S	46.0	33120.0	0.0	0.0	F	D042620	49.0	M	KSU	In	pig-6	K3	N	LLS0120	NA
F-042620-N50-F9-16S	8.0	26069.0	0.0	0.0	F	D042620	50.0	F	KSU	In	pig-9	K5	N	LLS0123	NA
F-043020-N52-F7-16S	22.0	26442.0	0.0	0.0	F	D043020	52.0	F	KSU	In	pig-7	K4	N	LLS0130	NA
F-043020-N52-M8-16S	4.0	25397.0	0.0	0.0	F	D043020	52.0	M	KSU	In	pig-8	K4	N	LLS0131	NA
F-043020-N53-F5-16S	7.0	22387.0	0.0	0.0	F	D043020	53.0	F	KSU	In	pig-5	K3	N	LLS0128	NA
F-043020-N53-M2-16S	0.0	24158.0	0.0	0.0	F	D043020	53.0	M	KSU	In	pig-2	K1	N	LLS0126	NA
F-043020-N53-M6-16S	7.0	27332.0	0.0	0.0	F	D043020	53.0	M	KSU	In	pig-6	K3	N	LLS0129	NA
F-043020-N54-M10-16S	0.0	25566.0	0.0	0.0	F	D043020	54.0	M	KSU	In	pig-10	K5	N	LLS0133	NA
F-050420-N56-F7-16S	50.0	24551.0	0.0	0.0	F	D050420	56.0	F	KSU	In	pig-7	K4	N	LLS0139	NA
F-050420-N56-M8-16S	13.0	30119.0	0.0	0.0	F	D050420	56.0	M	KSU	In	pig-8	K4	N	LLS0140	NA
F-050420-N57-F5-16S	5.0	29766.0	0.0	0.0	F	D050420	57.0	F	KSU	In	pig-5	K3	N	LLS0137	NA
F-050420-N57-M2-16S	7.0	30123.0	0.0	0.0	F	D050420	57.0	M	KSU	In	pig-2	K1	N	LLS0135	NA
F-050420-N57-M6-16S	0.0	28457.0	0.0	0.0	F	D050420	57.0	M	KSU	In	pig-6	K3	N	LLS0138	NA
F-050420-N58-F9-16S	10.0	27744.0	0.0	0.0	F	D050420	58.0	F	KSU	In	pig-9	K5	N	LLS0141	NA
F-050420-N58-M10-16S	0.0	29764.0	0.0	0.0	F	D050420	58.0	M	KSU	In	pig-10	K5	N	LLS0142	NA
F-050820-N60-F7-16S	16.0	24823.0	0.0	0.0	F	D050820	60.0	F	KSU	In	pig-7	K4	N	LLS0148	NA
F-050820-N60-M8-16S	24.0	30315.0	0.0	0.0	F	D050820	60.0	M	KSU	In	pig-8	K4	N	LLS0149	NA
F-050820-N61-F3-16S	0.0	30212.0	0.0	0.0	F	D050820	61.0	F	KSU	In	pig-3	K2	N	LLS0145	NA
F-050820-N61-F5-16S	14.0	29710.0	0.0	0.0	F	D050820	61.0	F	KSU	In	pig-5	K3	N	LLS0146	NA
F-050820-N61-M2-16S	0.0	27792.0	0.0	0.0	F	D050820	61.0	M	KSU	In	pig-2	K1	N	LLS0144	NA
F-050820-N61-M6-16S	24.0	27462.0	0.0	0.0	F	D050820	61.0	M	KSU	In	pig-6	K3	N	LLS0147	NA
F-050820-N62-F9-16S	25.0	28425.0	0.0	0.0	F	D050820	62.0	F	KSU	In	pig-9	K5	N	LLS0150	NA
F-050820-N62-M10-16S	0.0	27914.0	0.0	0.0	F	D050820	62.0	M	KSU	In	pig-10	K5	N	LLS0151	NA
F-051220-N64-F7-16S	93.0	26989.0	0.0	0.0	F	D051220	64.0	F	KSU	In	pig-7	K4	N	LLS0157	NA
F-051220-N64-M8-16S	17.0	26272.0	0.0	0.0	F	D051220	64.0	M	KSU	In	pig-8	K4	N	LLS0158	NA
F-051220-N65-F1-16S	7.0	26136.0	0.0	0.0	F	D051220	65.0	F	KSU	In	pig-1	K1	N	LLS0152	NA
F-051220-N65-F3-16S	0.0	29428.0	0.0	3.0	F	D051220	65.0	F	KSU	In	pig-3	K2	N	LLS0154	NA
F-051220-N65-F5-16S	13.0	24741.0	0.0	3.0	F	D051220	65.0	F	KSU	In	pig-5	K3	N	LLS0155	NA
F-051220-N65-M2-16S	72.0	28036.0	0.0	0.0	F	D051220	65.0	M	KSU	In	pig-2	K1	N	LLS0153	NA
F-051220-N65-M6-16S	15.0	23847.0	0.0	0.0	F	D051220	65.0	M	KSU	In	pig-6	K3	N	LLS0156	NA
F-051220-N66-F9-16S	39.0	24860.0	0.0	0.0	F	D051220	66.0	F	KSU	In	pig-9	K5	N	LLS0159	NA
F-051620-N69-M2-16S	35.0	27244.0	0.0	0.0	F	D051620	69.0	M	KSU	In	pig-2	K1	N	LLS0162	NA
F-081120-G157-M10-16S	7.0	32070.0	0.0	0.0	F	D081120	157.0	M	KSU	In	pig-10	K5	G	LLS0287	NA
F-051620-N68-M8-16S	447.0	43043.0	0.0	0.0	F	D051620	68.0	M	KSU	In	pig-8	K4	N	LLS0167	NA
F-051620-N69-F3-16S	0.0	35710.0	0.0	0.0	F	D051620	69.0	F	KSU	In	pig-3	K2	N	LLS0163	NA
F-051620-N69-F5-16S	125.0	40180.0	0.0	0.0	F	D051620	69.0	F	KSU	In	pig-5	K3	N	LLS0164	NA
F-051620-N69-M6-16S	120.0	49405.0	0.0	0.0	F	D051620	69.0	M	KSU	In	pig-6	K3	N	LLS0165	NA
F-051620-N70-F9-16S	33.0	38343.0	0.0	0.0	F	D051620	70.0	F	KSU	In	pig-9	K5	N	LLS0168	NA
F-051620-N70-M10-16S	2.0	34538.0	0.0	0.0	F	D051620	70.0	M	KSU	In	pig-10	K5	N	LLS0169	NA
F-052020-N70-F7-16S	12.0	29951.0	0.0	0.0	F	D052020	70.0	F	KSU	In	pig-7	K4	N	LLS0175	NA
F-052020-N70-M8-16S	268.0	28676.0	0.0	0.0	F	D052020	70.0	M	KSU	In	pig-8	K4	N	LLS0176	NA
F-052020-N72-F1-16S	0.0	2184.0	0.0	0.0	F	D052020	72.0	F	KSU	In	pig-1	K1	N	LLS0170	NA
F-052020-N72-F3-16S	0.0	35598.0	0.0	0.0	F	D052020	72.0	F	KSU	In	pig-3	K2	N	LLS0172	NA
F-052020-N72-F5-16S	0.0	35534.0	0.0	0.0	F	D052020	72.0	F	KSU	In	pig-5	K3	N	LLS0173	NA
F-052020-N72-M2-16S	191.0	42771.0	0.0	0.0	F	D052020	72.0	M	KSU	In	pig-2	K1	N	LLS0171	NA
F-052020-N72-M6-16S	0.0	33627.0	0.0	0.0	F	D052020	72.0	M	KSU	In	pig-6	K3	N	LLS0174	NA
F-052020-N74-F9-16S	21.0	35292.0	0.0	0.0	F	D052020	74.0	F	KSU	In	pig-9	K5	N	LLS0177	NA
F-052420-N76-M8-16S	121.0	42270.0	0.0	0.0	F	D052420	76.0	M	KSU	In	pig-8	K4	N	LLS0185	NA
F-052420-N77-F1-16S	0.0	35842.0	0.0	0.0	F	D052420	77.0	F	KSU	In	pig-1	K1	N	LLS0179	NA
F-052420-N77-F3-16S	24.0	37414.0	0.0	0.0	F	D052420	77.0	F	KSU	In	pig-3	K2	N	LLS0181	NA
F-052420-N77-F5-16S	38.0	40379.0	0.0	0.0	F	D052420	77.0	F	KSU	In	pig-5	K3	N	LLS0182	NA
F-052420-N77-M2-16S	57.0	34147.0	0.0	0.0	F	D052420	77.0	M	KSU	In	pig-2	K1	N	LLS0180	NA
F-052420-N77-M6-16S	0.0	48622.0	0.0	0.0	F	D052420	77.0	M	KSU	In	pig-6	K3	N	LLS0183	NA
F-052420-N78-F9-16S	0.0	2461.0	0.0	0.0	F	D052420	78.0	F	KSU	In	pig-9	K5	N	LLS0186	NA
F-052420-N78-M10-16S	4.0	44839.0	0.0	0.0	F	D052420	78.0	M	KSU	In	pig-10	K5	N	LLS0187	NA
F-052820-G80-F7-16S	387.0	26756.0	0.0	0.0	F	D052820	80.0	F	KSU	In	pig-7	K4	G	LLS0193	NA
F-052820-G80-M8-16S	131.0	38237.0	0.0	0.0	F	D052820	80.0	M	KSU	In	pig-8	K4	G	LLS0194	NA
F-052820-G81-F1-16S	49.0	41890.0	0.0	0.0	F	D052820	81.0	F	KSU	In	pig-1	K1	G	LLS0188	NA
F-052820-G81-F5-16S	111.0	41903.0	0.0	0.0	F	D052820	81.0	F	KSU	In	pig-5	K3	G	LLS0191	NA
F-052820-G81-M2-16S	88.0	45478.0	0.0	0.0	F	D052820	81.0	M	KSU	In	pig-2	K1	G	LLS0189	NA
F-052820-G81-M6-16S	206.0	36341.0	0.0	0.0	F	D052820	81.0	M	KSU	In	pig-6	K3	G	LLS0192	NA
F-052820-G82-F9-16S	123.0	10976.0	0.0	0.0	F	D052820	82.0	F	KSU	In	pig-9	K5	G	LLS0195	NA
F-052820-G82-M10-16S	523.0	41900.0	0.0	0.0	F	D052820	82.0	M	KSU	In	pig-10	K5	G	LLS0196	NA
F-060220-G85-F7-16S	184.0	45124.0	0.0	0.0	F	D060220	85.0	F	KSU	In	pig-7	K4	G	LLS0202	NA
F-060220-G85-M8-16S	136.0	52742.0	0.0	2.0	F	D060220	85.0	M	KSU	In	pig-8	K4	G	LLS0203	NA
F-060220-G86-F1-16S	0.0	2066.0	0.0	0.0	F	D060220	86.0	F	KSU	In	pig-1	K1	G	LLS0197	NA
F-060220-G86-F3-16S	73.0	41226.0	0.0	0.0	F	D060220	86.0	F	KSU	In	pig-3	K2	G	LLS0199	NA
F-060220-G86-F5-16S	181.0	39341.0	0.0	0.0	F	D060220	86.0	F	KSU	In	pig-5	K3	G	LLS0200	NA
F-060220-G86-M6-16S	0.0	2628.0	0.0	0.0	F	D060220	86.0	M	KSU	In	pig-6	K3	G	LLS0201	NA
F-060220-G87-F9-16S	548.0	42408.0	0.0	0.0	F	D060220	87.0	F	KSU	In	pig-9	K5	G	LLS0204	NA
F-060220-G87-M10-16S	0.0	57951.0	0.0	0.0	F	D060220	87.0	M	KSU	In	pig-10	K5	G	LLS0205	NA
F-060920-G92-F7-16S	66.0	34894.0	0.0	0.0	F	D060920	92.0	F	KSU	In	pig-7	K4	G	LLS0211	NA
F-060920-G92-M8-16S	48.0	36346.0	0.0	0.0	F	D060920	92.0	M	KSU	In	pig-8	K4	G	LLS0212	NA
F-060920-G93-F1-16S	67.0	40465.0	0.0	0.0	F	D060920	93.0	F	KSU	In	pig-1	K1	G	LLS0206	NA
F-060920-G93-F3-16S	203.0	36406.0	35.0	0.0	F	D060920	93.0	F	KSU	In	pig-3	K2	G	LLS0208	NA
F-060920-G93-F5-16S	9.0	37847.0	0.0	0.0	F	D060920	93.0	F	KSU	In	pig-5	K3	G	LLS0209	NA
F-060920-G93-M2-16S	86.0	48222.0	0.0	0.0	F	D060920	93.0	M	KSU	In	pig-2	K1	G	LLS0207	NA
F-060920-G93-M6-16S	55.0	39416.0	0.0	0.0	F	D060920	93.0	M	KSU	In	pig-6	K3	G	LLS0210	NA
F-060920-G94-M10-16S	0.0	34232.0	0.0	0.0	F	D060920	94.0	M	KSU	In	pig-10	K5	G	LLS0214	NA
F-061620-G100-F1-16S	13.0	35982.0	0.0	0.0	F	D061620	100.0	F	KSU	In	pig-1	K1	G	LLS0215	NA
F-061620-G100-F3-16S	22.0	47689.0	0.0	0.0	F	D061620	100.0	F	KSU	In	pig-3	K2	G	LLS0217	NA
F-061620-G100-M2-16S	9.0	41213.0	0.0	0.0	F	D061620	100.0	M	KSU	In	pig-2	K1	G	LLS0216	NA
F-061620-G100-M6-16S	44.0	44924.0	0.0	0.0	F	D061620	100.0	M	KSU	In	pig-6	K3	G	LLS0219	NA
F-061620-G101-M10-16S	0.0	46536.0	0.0	0.0	F	D061620	101.0	M	KSU	In	pig-10	K5	G	LLS0223	NA
F-061620-G99-M8-16S	16.0	2287.0	0.0	0.0	F	D061620	99.0	M	KSU	In	pig-8	K4	G	LLS0221	NA
F-062320-G106-F7-16S	49.0	32667.0	0.0	0.0	F	D062320	106.0	F	KSU	In	pig-7	K4	G	LLS0229	NA
F-062320-G106-M8-16S	114.0	40363.0	0.0	0.0	F	D062320	106.0	M	KSU	In	pig-8	K4	G	LLS0230	NA
F-062320-G107-F1-16S	0.0	39167.0	0.0	0.0	F	D062320	107.0	F	KSU	In	pig-1	K1	G	LLS0224	NA
F-062320-G107-F3-16S	130.0	47258.0	0.0	0.0	F	D062320	107.0	F	KSU	In	pig-3	K2	G	LLS0226	NA
F-062320-G107-F5-16S	32.0	52738.0	0.0	0.0	F	D062320	107.0	F	KSU	In	pig-5	K3	G	LLS0227	NA
F-062320-G107-M2-16S	251.0	49104.0	0.0	0.0	F	D062320	107.0	M	KSU	In	pig-2	K1	G	LLS0225	NA
F-062320-G107-M6-16S	109.0	31570.0	0.0	0.0	F	D062320	107.0	M	KSU	In	pig-6	K3	G	LLS0228	NA
F-062320-G108-F9-16S	175.0	32891.0	0.0	0.0	F	D062320	108.0	F	KSU	In	pig-9	K5	G	LLS0231	NA
F-062320-G108-M10-16S	7.0	1843.0	0.0	0.0	F	D062320	108.0	M	KSU	In	pig-10	K5	G	LLS0232	NA
F-070720-G120-F7-16S	26.0	39709.0	0.0	0.0	F	D070720	120.0	F	KSU	In	pig-7	K4	G	LLS0238	NA
F-070720-G120-M8-16S	105.0	46400.0	0.0	0.0	F	D070720	120.0	M	KSU	In	pig-8	K4	G	LLS0239	NA
F-070720-G121-F1-16S	50.0	32448.0	0.0	0.0	F	D070720	121.0	F	KSU	In	pig-1	K1	G	LLS0233	NA
F-070720-G121-F3-16S	188.0	33236.0	0.0	0.0	F	D070720	121.0	F	KSU	In	pig-3	K2	G	LLS0235	NA
F-070720-G121-F5-16S	79.0	34873.0	0.0	0.0	F	D070720	121.0	F	KSU	In	pig-5	K3	G	LLS0236	NA
F-070720-G121-M6-16S	79.0	34764.0	0.0	0.0	F	D070720	121.0	M	KSU	In	pig-6	K3	G	LLS0237	NA
F-070720-G122-F9-16S	221.0	38343.0	0.0	0.0	F	D070720	122.0	F	KSU	In	pig-9	K5	G	LLS0240	NA
F-070720-G122-M10-16S	83.0	37832.0	0.0	0.0	F	D070720	122.0	M	KSU	In	pig-10	K5	G	LLS0241	NA
F-071420-G127-F7-16S	214.0	46278.0	0.0	0.0	F	D071420	127.0	F	KSU	In	pig-7	K4	G	LLS0247	NA
F-071420-G127-M8-16S	166.0	45805.0	0.0	0.0	F	D071420	127.0	M	KSU	In	pig-8	K4	G	LLS0248	NA
F-071420-G128-F1-16S	8.0	2513.0	0.0	0.0	F	D071420	128.0	F	KSU	In	pig-1	K1	G	LLS0242	NA
F-071420-G128-F3-16S	262.0	41572.0	0.0	0.0	F	D071420	128.0	F	KSU	In	pig-3	K2	G	LLS0244	NA
F-071420-G128-F5-16S	54.0	38784.0	0.0	0.0	F	D071420	128.0	F	KSU	In	pig-5	K3	G	LLS0245	NA
F-071420-G128-M2-16S	71.0	39013.0	0.0	2.0	F	D071420	128.0	M	KSU	In	pig-2	K1	G	LLS0243	NA
F-071420-G128-M6-16S	202.0	35932.0	2.0	0.0	F	D071420	128.0	M	KSU	In	pig-6	K3	G	LLS0246	NA
F-071420-G129-F9-16S	227.0	40845.0	0.0	0.0	F	D071420	129.0	F	KSU	In	pig-9	K5	G	LLS0249	NA
F-071420-G129-M10-16S	243.0	44251.0	0.0	0.0	F	D071420	129.0	M	KSU	In	pig-10	K5	G	LLS0250	NA
F-072120-G134-F7-16S	91.0	36390.0	0.0	0.0	F	D072120	134.0	F	KSU	In	pig-7	K4	G	LLS0257	NA
F-072120-G134-M8-16S	221.0	39187.0	0.0	0.0	F	D072120	134.0	M	KSU	In	pig-8	K4	G	LLS0258	NA
F-072120-G135-F1-16S	19.0	41558.0	8.0	0.0	F	D072120	135.0	F	KSU	In	pig-1	K1	G	LLS0252	NA
F-072120-G135-F3-16S	396.0	42179.0	0.0	2.0	F	D072120	135.0	F	KSU	In	pig-3	K2	G	LLS0254	NA
F-072120-G135-F5-16S	34.0	42881.0	0.0	0.0	F	D072120	135.0	F	KSU	In	pig-5	K3	G	LLS0255	NA
F-072120-G135-M2-16S	17.0	31152.0	0.0	0.0	F	D072120	135.0	M	KSU	In	pig-2	K1	G	LLS0253	NA
F-072120-G135-M6-16S	75.0	49565.0	24.0	0.0	F	D072120	135.0	M	KSU	In	pig-6	K3	G	LLS0256	NA
F-072120-G136-F9-16S	97.0	47879.0	0.0	0.0	F	D072120	136.0	F	KSU	In	pig-9	K5	G	LLS0259	NA
F-072120-G136-M10-16S	287.0	35931.0	0.0	0.0	F	D072120	136.0	M	KSU	In	pig-10	K5	G	LLS0260	NA
F-072820-G141-F7-16S	127.0	35777.0	7.0	0.0	F	D072820	141.0	F	KSU	In	pig-7	K4	G	LLS0266	NA
F-072820-G141-M8-16S	202.0	48383.0	0.0	0.0	F	D072820	141.0	M	KSU	In	pig-8	K4	G	LLS0267	NA
F-072820-G142-F1-16S	71.0	42373.0	0.0	0.0	F	D072820	142.0	F	KSU	In	pig-1	K1	G	LLS0261	NA
F-072820-G142-F3-16S	1106.0	40669.0	0.0	0.0	F	D072820	142.0	F	KSU	In	pig-3	K2	G	LLS0263	NA
F-072820-G142-F5-16S	66.0	44901.0	0.0	0.0	F	D072820	142.0	F	KSU	In	pig-5	K3	G	LLS0264	NA
F-072820-G142-M2-16S	379.0	43261.0	0.0	0.0	F	D072820	142.0	M	KSU	In	pig-2	K1	G	LLS0262	NA
F-072820-G142-M6-16S	149.0	42378.0	5.0	0.0	F	D072820	142.0	M	KSU	In	pig-6	K3	G	LLS0265	NA
F-072820-G143-F9-16S	720.0	40001.0	0.0	0.0	F	D072820	143.0	F	KSU	In	pig-9	K5	G	LLS0268	NA
F-072820-G143-M10-16S	104.0	49903.0	2.0	0.0	F	D072820	143.0	M	KSU	In	pig-10	K5	G	LLS0269	NA
F-080420-G148-F7-16S	54.0	58130.0	16.0	2.0	F	D080420	148.0	F	KSU	In	pig-7	K4	G	LLS0275	NA
F-080420-G148-M8-16S	33.0	48203.0	0.0	0.0	F	D080420	148.0	M	KSU	In	pig-8	K4	G	LLS0276	NA
F-080420-G149-F1-16S	78.0	48829.0	21.0	0.0	F	D080420	149.0	F	KSU	In	pig-1	K1	G	LLS0270	NA
F-080420-G149-F3-16S	251.0	57315.0	0.0	0.0	F	D080420	149.0	F	KSU	In	pig-3	K2	G	LLS0272	NA
F-080420-G149-F5-16S	72.0	47459.0	0.0	0.0	F	D080420	149.0	F	KSU	In	pig-5	K3	G	LLS0273	NA
F-080420-G149-M2-16S	151.0	49472.0	16.0	0.0	F	D080420	149.0	M	KSU	In	pig-2	K1	G	LLS0271	NA
F-080420-G149-M6-16S	0.0	2352.0	0.0	0.0	F	D080420	149.0	M	KSU	In	pig-6	K3	G	LLS0274	NA
F-080420-G150-F9-16S	23.0	48726.0	0.0	0.0	F	D080420	150.0	F	KSU	In	pig-9	K5	G	LLS0277	NA
F-080420-G150-M10-16S	0.0	28899.0	0.0	2.0	F	D080420	150.0	M	KSU	In	pig-10	K5	G	LLS0278	NA
F-081120-G155-F7-16S	65.0	26072.0	0.0	0.0	F	D081120	155.0	F	KSU	In	pig-7	K4	G	LLS0284	NA
F-081120-G155-M8-16S	42.0	20923.0	0.0	0.0	F	D081120	155.0	M	KSU	In	pig-8	K4	G	LLS0285	NA
F-081120-G156-F1-16S	98.0	26730.0	0.0	0.0	F	D081120	156.0	F	KSU	In	pig-1	K1	G	LLS0279	NA
F-081120-G156-F3-16S	93.0	30776.0	2.0	0.0	F	D081120	156.0	F	KSU	In	pig-3	K2	G	LLS0281	NA
F-081120-G156-F5-16S	761.0	30926.0	0.0	0.0	F	D081120	156.0	F	KSU	In	pig-5	K3	G	LLS0282	NA
F-081120-G156-M2-16S	122.0	37200.0	2.0	0.0	F	D081120	156.0	M	KSU	In	pig-2	K1	G	LLS0280	NA
F-081120-G156-M6-16S	23.0	32995.0	5.0	0.0	F	D081120	156.0	M	KSU	In	pig-6	K3	G	LLS0283	NA
F-081120-G157-F9-16S	146.0	37540.0	0.0	0.0	F	D081120	157.0	F	KSU	In	pig-9	K5	G	LLS0286	NA
