# Supplementary material for: Stability and volatility shape the gut bacteriome and Kazachstania slooffiae dynamics in preweaning, nursery and adult pigs
Source: Sci Rep. 2022 Sep 5;12:15080. doi: 10.1038/s41598-022-19093-9 (PMC9445069; doi:10.1038/s41598-022-19093-9)
Supplement: Supplementary file 12 — Supplementary Information 12. [file 41598_2022_19093_MOESM12_ESM.qzv › b50e71ee-1437-4ea1-b607-d66be10629f2/data/level-1.jsonp]

load_data(1,["D_0__Archaea", "D_0__Bacteria", "D_0__Eukaryota", "Unassigned"],["index", "D_0__Archaea", "D_0__Bacteria", "D_0__Eukaryota", "Unassigned", "SampleType", "Day", "Age", "Sex", "Farm", "Inside_or_Outside", "PigNumber", "Litter_Number", "Stage", "DNA-ID", "Description"],[{"index":"F-030920-P2-F9-16S","D_0__Archaea":0.0,"D_0__Bacteria":29286.0,"D_0__Eukaryota":0.0,"Unassigned":17.0,"SampleType":"F","Day":"D030920","Age":2.0,"Sex":"F","Farm":"KSU","Inside_or_Outside":"In","PigNumber":"pig-9","Litter_Number":"K5","Stage":"P","DNA-ID":"LLS0009","Description":"NA"},{"index":"F-030920-P2-M10-16S","D_0__Archaea":0.0,"D_0__Bacteria":31172.0,"D_0__Eukaryota":0.0,"Unassigned":6.0,"SampleType":"F","Day":"D030920","Age":2.0,"Sex":"M","Farm":"KSU","Inside_or_Outside":"In","PigNumber":"pig-10","Litter_Number":"K5","Stage":"P","DNA-ID":"LLS0010","Description":"NA"},{"index":"F-031320-P4-F7-16S","D_0__Archaea":0.0,"D_0__Bacteria":30986.0,"D_0__Eukaryota":0.0,"Unassigned":18.0,"SampleType":"F","Day":"D031320","Age":4.0,"Sex":"F","Farm":"KSU","Inside_or_Outside":"In","PigNumber":"pig-7","Litter_Number":"K4","Stage":"P","DNA-ID":"LLS0017","Description":"NA"},{"index":"F-031320-P5-F1-16S","D_0__Archaea":81.0,"D_0__Bacteria":28312.0,"D_0__Eukaryota":0.0,"Unassigned":0.0,"SampleType":"F","Day":"D031320","Age":5.0,"Sex":"F","Farm":"KSU","Inside_or_Outside":"In","PigNumber":"pig-1","Litter_Number":"K1","Stage":"P","DNA-ID":"LLS0011","Description":"NA"},{"index":"F-031320-P5-F3-16S","D_0__Archaea":3.0,"D_0__Bacteria":28577.0,"D_0__Eukaryota":0.0,"Unassigned":0.0,"SampleType":"F","Day":"D031320","Age":5.0,"Sex":"F","Farm":"KSU","Inside_or_Outside":"In","PigNumber":"pig-3","Litter_Number":"K2","Stage":"P","DNA-ID":"LLS0013","Description":"NA"},{"index":"F-031320-P5-F5-16S","D_0__Archaea":45.0,"D_0__Bacteria":28642.0,"D_0__Eukaryota":0.0,"Unassigned":0.0,"SampleType":"F","Day":"D031320","Age":5.0,"Sex":"F","Farm":"KSU","Inside_or_Outside":"In","PigNumber":"pig-5","Litter_Number":"K3","Stage":"P","DNA-ID":"LLS0015","Description":"NA"},{"index":"F-031320-P5-M2-16S","D_0__Archaea":0.0,"D_0__Bacteria":29736.0,"D_0__Eukaryota":0.0,"Unassigned":0.0,"SampleType":"F","Day":"D031320","Age":5.0,"Sex":"M","Farm":"KSU","Inside_or_Outside":"In","PigNumber":"pig-2","Litter_Number":"K1","Stage":"P","DNA-ID":"LLS0012","Description":"NA"},{"index":"F-031320-P6-F9-16S","D_0__Archaea":0.0,"D_0__Bacteria":29262.0,"D_0__Eukaryota":0.0,"Unassigned":0.0,"SampleType":"F","Day":"D031320","Age":6.0,"Sex":"F","Farm":"KSU","Inside_or_Outside":"In","PigNumber":"pig-9","Litter_Number":"K5","Stage":"P","DNA-ID":"LLS0019","Description":"NA"},{"index":"F-031320-P6-M10-16S","D_0__Archaea":0.0,"D_0__Bacteria":34889.0,"D_0__Eukaryota":0.0,"Unassigned":0.0,"SampleType":"F","Day":"D031320","Age":6.0,"Sex":"M","Farm":"KSU","Inside_or_Outside":"In","PigNumber":"pig-10","Litter_Number":"K5","Stage":"P","DNA-ID":"LLS0020","Description":"NA"},{"index":"F-031720-P8-M8-16S","D_0__Archaea":0.0,"D_0__Bacteria":29266.0,"D_0__Eukaryota":0.0,"Unassigned":0.0,"SampleType":"F","Day":"D031720","Age":8.0,"Sex":"M","Farm":"KSU","Inside_or_Outside":"In","PigNumber":"pig-8","Litter_Number":"K4","Stage":"P","DNA-ID":"LLS0028","Description":"NA"},{"index":"F-031720-P9-F1-16S","D_0__Archaea":519.0,"D_0__Bacteria":32603.0,"D_0__Eukaryota":0.0,"Unassigned":12.0,"SampleType":"F","Day":"D031720","Age":9.0,"Sex":"F","Farm":"KSU","Inside_or_Outside":"In","PigNumber":"pig-1","Litter_Number":"K1","Stage":"P","DNA-ID":"LLS0021","Description":"NA"},{"index":"F-031720-P9-M6-16S","D_0__Archaea":664.0,"D_0__Bacteria":27620.0,"D_0__Eukaryota":0.0,"Unassigned":11.0,"SampleType":"F","Day":"D031720","Age":9.0,"Sex":"M","Farm":"KSU","Inside_or_Outside":"In","PigNumber":"pig-6","Litter_Number":"K3","Stage":"P","DNA-ID":"LLS0026","Description":"NA"},{"index":"F-032120-P12-F7-16S","D_0__Archaea":248.0,"D_0__Bacteria":25838.0,"D_0__Eukaryota":0.0,"Unassigned":11.0,"SampleType":"F","Day":"D032120","Age":12.0,"Sex":"F","Farm":"KSU","Inside_or_Outside":"In","PigNumber":"pig-7","Litter_Number":"K4","Stage":"P","DNA-ID":"LLS0037","Description":"NA"},{"index":"F-032120-P13-F1-16S","D_0__Archaea":21.0,"D_0__Bacteria":30447.0,"D_0__Eukaryota":0.0,"Unassigned":0.0,"SampleType":"F","Day":"D032120","Age":13.0,"Sex":"F","Farm":"KSU","Inside_or_Outside":"In","PigNumber":"pig-1","Litter_Number":"K1","Stage":"P","DNA-ID":"LLS0031","Description":"NA"},{"index":"F-032120-P13-F5-16S","D_0__Archaea":894.0,"D_0__Bacteria":30156.0,"D_0__Eukaryota":0.0,"Unassigned":0.0,"SampleType":"F","Day":"D032120","Age":13.0,"Sex":"F","Farm":"KSU","Inside_or_Outside":"In","PigNumber":"pig-5","Litter_Number":"K3","Stage":"P","DNA-ID":"LLS0035","Description":"NA"},{"index":"F-032120-P13-M2-16S","D_0__Archaea":600.0,"D_0__Bacteria":30712.0,"D_0__Eukaryota":0.0,"Unassigned":0.0,"SampleType":"F","Day":"D032120","Age":13.0,"Sex":"M","Farm":"KSU","Inside_or_Outside":"In","PigNumber":"pig-2","Litter_Number":"K1","Stage":"P","DNA-ID":"LLS0032","Description":"NA"},{"index":"F-032120-P13-M4-16S","D_0__Archaea":937.0,"D_0__Bacteria":26628.0,"D_0__Eukaryota":0.0,"Unassigned":7.0,"SampleType":"F","Day":"D032120","Age":13.0,"Sex":"M","Farm":"KSU","Inside_or_Outside":"In","PigNumber":"pig-4","Litter_Number":"K2","Stage":"P","DNA-ID":"LLS0034","Description":"NA"},{"index":"F-032120-P14-F9-16S","D_0__Archaea":729.0,"D_0__Bacteria":29371.0,"D_0__Eukaryota":0.0,"Unassigned":0.0,"SampleType":"F","Day":"D032120","Age":14.0,"Sex":"F","Farm":"KSU","Inside_or_Outside":"In","PigNumber":"pig-9","Litter_Number":"K5","Stage":"P","DNA-ID":"LLS0039","Description":"NA"},{"index":"F-032520-P16-F7-16S","D_0__Archaea":676.0,"D_0__Bacteria":27799.0,"D_0__Eukaryota":0.0,"Unassigned":0.0,"SampleType":"F","Day":"D032520","Age":16.0,"Sex":"F","Farm":"KSU","Inside_or_Outside":"In","PigNumber":"pig-7","Litter_Number":"K4","Stage":"P","DNA-ID":"LLS0047","Description":"NA"},{"index":"F-032520-P17-F3-16S","D_0__Archaea":358.0,"D_0__Bacteria":26212.0,"D_0__Eukaryota":0.0,"Unassigned":2.0,"SampleType":"F","Day":"D032520","Age":17.0,"Sex":"F","Farm":"KSU","Inside_or_Outside":"In","PigNumber":"pig-3","Litter_Number":"K2","Stage":"P","DNA-ID":"LLS0043","Description":"NA"},{"index":"F-032520-P17-F5-16S","D_0__Archaea":1647.0,"D_0__Bacteria":26348.0,"D_0__Eukaryota":0.0,"Unassigned":0.0,"SampleType":"F","Day":"D032520","Age":17.0,"Sex":"F","Farm":"KSU","Inside_or_Outside":"In","PigNumber":"pig-5","Litter_Number":"K3","Stage":"P","DNA-ID":"LLS0045","Description":"NA"},{"index":"F-032520-P17-M2-16S","D_0__Archaea":2.0,"D_0__Bacteria":23835.0,"D_0__Eukaryota":0.0,"Unassigned":0.0,"SampleType":"F","Day":"D032520","Age":17.0,"Sex":"M","Farm":"KSU","Inside_or_Outside":"In","PigNumber":"pig-2","Litter_Number":"K1","Stage":"P","DNA-ID":"LLS0042","Description":"NA"},{"index":"F-032520-P17-M4-16S","D_0__Archaea":255.0,"D_0__Bacteria":23856.0,"D_0__Eukaryota":0.0,"Unassigned":0.0,"SampleType":"F","Day":"D032520","Age":17.0,"Sex":"M","Farm":"KSU","Inside_or_Outside":"In","PigNumber":"pig-4","Litter_Number":"K2","Stage":"P","DNA-ID":"LLS0044","Description":"NA"},{"index":"F-032520-P17-M6-16S","D_0__Archaea":1384.0,"D_0__Bacteria":23247.0,"D_0__Eukaryota":0.0,"Unassigned":0.0,"SampleType":"F","Day":"D032520","Age":17.0,"Sex":"M","Farm":"KSU","Inside_or_Outside":"In","PigNumber":"pig-6","Litter_Number":"K3","Stage":"P","DNA-ID":"LLS0046","Description":"NA"},{"index":"F-032520-P18-F9-16S","D_0__Archaea":1590.0,"D_0__Bacteria":29265.0,"D_0__Eukaryota":0.0,"Unassigned":0.0,"SampleType":"F","Day":"D032520","Age":18.0,"Sex":"F","Farm":"KSU","Inside_or_Outside":"In","PigNumber":"pig-9","Litter_Number":"K5","Stage":"P","DNA-ID":"LLS0049","Description":"NA"},{"index":"F-032520-P18-M10-16S","D_0__Archaea":2047.0,"D_0__Bacteria":32120.0,"D_0__Eukaryota":0.0,"Unassigned":0.0,"SampleType":"F","Day":"D032520","Age":18.0,"Sex":"M","Farm":"KSU","Inside_or_Outside":"In","PigNumber":"pig-10","Litter_Number":"K5","Stage":"P","DNA-ID":"LLS0050","Description":"NA"},{"index":"F-032920-N20-F7-16S","D_0__Archaea":339.0,"D_0__Bacteria":36885.0,"D_0__Eukaryota":0.0,"Unassigned":0.0,"SampleType":"F","Day":"D032920","Age":20.0,"Sex":"F","Farm":"KSU","Inside_or_Outside":"In","PigNumber":"pig-7","Litter_Number":"K4","Stage":"N","DNA-ID":"LLS0057","Description":"NA"},{"index":"F-032920-N20-M8-16S","D_0__Archaea":499.0,"D_0__Bacteria":28828.0,"D_0__Eukaryota":0.0,"Unassigned":0.0,"SampleType":"F","Day":"D032920","Age":20.0,"Sex":"M","Farm":"KSU","Inside_or_Outside":"In","PigNumber":"pig-8","Litter_Number":"K4","Stage":"N","DNA-ID":"LLS0058","Description":"NA"},{"index":"F-032920-N21-F1-16S","D_0__Archaea":213.0,"D_0__Bacteria":30940.0,"D_0__Eukaryota":0.0,"Unassigned":0.0,"SampleType":"F","Day":"D032920","Age":21.0,"Sex":"F","Farm":"KSU","Inside_or_Outside":"In","PigNumber":"pig-1","Litter_Number":"K1","Stage":"N","DNA-ID":"LLS0051","Description":"NA"},{"index":"F-032920-N21-F3-16S","D_0__Archaea":558.0,"D_0__Bacteria":27904.0,"D_0__Eukaryota":0.0,"Unassigned":0.0,"SampleType":"F","Day":"D032920","Age":21.0,"Sex":"F","Farm":"KSU","Inside_or_Outside":"In","PigNumber":"pig-3","Litter_Number":"K2","Stage":"N","DNA-ID":"LLS0053","Description":"NA"},{"index":"F-032920-N21-F5-16S","D_0__Archaea":127.0,"D_0__Bacteria":38241.0,"D_0__Eukaryota":0.0,"Unassigned":0.0,"SampleType":"F","Day":"D032920","Age":21.0,"Sex":"F","Farm":"KSU","Inside_or_Outside":"In","PigNumber":"pig-5","Litter_Number":"K3","Stage":"N","DNA-ID":"LLS0055","Description":"NA"},{"index":"F-032920-N21-M4-16S","D_0__Archaea":214.0,"D_0__Bacteria":31344.0,"D_0__Eukaryota":0.0,"Unassigned":0.0,"SampleType":"F","Day":"D032920","Age":21.0,"Sex":"M","Farm":"KSU","Inside_or_Outside":"In","PigNumber":"pig-4","Litter_Number":"K2","Stage":"N","DNA-ID":"LLS0054","Description":"NA"},{"index":"F-032920-N21-M6-16S","D_0__Archaea":895.0,"D_0__Bacteria":29426.0,"D_0__Eukaryota":0.0,"Unassigned":0.0,"SampleType":"F","Day":"D032920","Age":21.0,"Sex":"M","Farm":"KSU","Inside_or_Outside":"In","PigNumber":"pig-6","Litter_Number":"K3","Stage":"N","DNA-ID":"LLS0056","Description":"NA"},{"index":"F-032920-N22-F9-16S","D_0__Archaea":13.0,"D_0__Bacteria":30397.0,"D_0__Eukaryota":0.0,"Unassigned":0.0,"SampleType":"F","Day":"D032920","Age":22.0,"Sex":"F","Farm":"KSU","Inside_or_Outside":"In","PigNumber":"pig-9","Litter_Number":"K5","Stage":"N","DNA-ID":"LLS0059","Description":"NA"},{"index":"F-032920-N22-M10-16S","D_0__Archaea":33.0,"D_0__Bacteria":29463.0,"D_0__Eukaryota":0.0,"Unassigned":2.0,"SampleType":"F","Day":"D032920","Age":22.0,"Sex":"M","Farm":"KSU","Inside_or_Outside":"In","PigNumber":"pig-10","Litter_Number":"K5","Stage":"N","DNA-ID":"LLS0060","Description":"NA"},{"index":"F-040220-N24-F7-16S","D_0__Archaea":5.0,"D_0__Bacteria":33074.0,"D_0__Eukaryota":0.0,"Unassigned":0.0,"SampleType":"F","Day":"D040220","Age":24.0,"Sex":"F","Farm":"KSU","Inside_or_Outside":"In","PigNumber":"pig-7","Litter_Number":"K4","Stage":"N","DNA-ID":"LLS0067","Description":"NA"},{"index":"F-040220-N24-M8-16S","D_0__Archaea":233.0,"D_0__Bacteria":33762.0,"D_0__Eukaryota":0.0,"Unassigned":0.0,"SampleType":"F","Day":"D040220","Age":24.0,"Sex":"M","Farm":"KSU","Inside_or_Outside":"In","PigNumber":"pig-8","Litter_Number":"K4","Stage":"N","DNA-ID":"LLS0068","Description":"NA"},{"index":"F-040220-N25-F1-16S","D_0__Archaea":55.0,"D_0__Bacteria":28495.0,"D_0__Eukaryota":0.0,"Unassigned":0.0,"SampleType":"F","Day":"D040220","Age":25.0,"Sex":"F","Farm":"KSU","Inside_or_Outside":"In","PigNumber":"pig-1","Litter_Number":"K1","Stage":"N","DNA-ID":"LLS0061","Description":"NA"},{"index":"F-040220-N25-F3-16S","D_0__Archaea":5.0,"D_0__Bacteria":30889.0,"D_0__Eukaryota":0.0,"Unassigned":0.0,"SampleType":"F","Day":"D040220","Age":25.0,"Sex":"F","Farm":"KSU","Inside_or_Outside":"In","PigNumber":"pig-3","Litter_Number":"K2","Stage":"N","DNA-ID":"LLS0063","Description":"NA"},{"index":"F-040220-N25-F5-16S","D_0__Archaea":195.0,"D_0__Bacteria":28810.0,"D_0__Eukaryota":0.0,"Unassigned":0.0,"SampleType":"F","Day":"D040220","Age":25.0,"Sex":"F","Farm":"KSU","Inside_or_Outside":"In","PigNumber":"pig-5","Litter_Number":"K3","Stage":"N","DNA-ID":"LLS0065","Description":"NA"},{"index":"F-040220-N25-M4-16S","D_0__Archaea":31.0,"D_0__Bacteria":30259.0,"D_0__Eukaryota":2.0,"Unassigned":0.0,"SampleType":"F","Day":"D040220","Age":25.0,"Sex":"M","Farm":"KSU","Inside_or_Outside":"In","PigNumber":"pig-4","Litter_Number":"K2","Stage":"N","DNA-ID":"LLS0064","Description":"NA"},{"index":"F-040220-N25-M6-16S","D_0__Archaea":0.0,"D_0__Bacteria":31023.0,"D_0__Eukaryota":0.0,"Unassigned":0.0,"SampleType":"F","Day":"D040220","Age":25.0,"Sex":"M","Farm":"KSU","Inside_or_Outside":"In","PigNumber":"pig-6","Litter_Number":"K3","Stage":"N","DNA-ID":"LLS0066","Description":"NA"},{"index":"F-040220-N26-M10-16S","D_0__Archaea":76.0,"D_0__Bacteria":30582.0,"D_0__Eukaryota":3.0,"Unassigned":0.0,"SampleType":"F","Day":"D040220","Age":26.0,"Sex":"M","Farm":"KSU","Inside_or_Outside":"In","PigNumber":"pig-10","Litter_Number":"K5","Stage":"N","DNA-ID":"LLS0070","Description":"NA"},{"index":"F-040620-N28-F7-16S","D_0__Archaea":459.0,"D_0__Bacteria":31693.0,"D_0__Eukaryota":0.0,"Unassigned":0.0,"SampleType":"F","Day":"D040620","Age":28.0,"Sex":"F","Farm":"KSU","Inside_or_Outside":"In","PigNumber":"pig-7","Litter_Number":"K4","Stage":"N","DNA-ID":"LLS0076","Description":"NA"},{"index":"F-040620-N28-M8-16S","D_0__Archaea":427.0,"D_0__Bacteria":29423.0,"D_0__Eukaryota":0.0,"Unassigned":0.0,"SampleType":"F","Day":"D040620","Age":28.0,"Sex":"M","Farm":"KSU","Inside_or_Outside":"In","PigNumber":"pig-8","Litter_Number":"K4","Stage":"N","DNA-ID":"LLS0077","Description":"NA"},{"index":"F-040620-N29-F1-16S","D_0__Archaea":7.0,"D_0__Bacteria":27018.0,"D_0__Eukaryota":0.0,"Unassigned":3.0,"SampleType":"F","Day":"D040620","Age":29.0,"Sex":"F","Farm":"KSU","Inside_or_Outside":"In","PigNumber":"pig-1","Litter_Number":"K1","Stage":"N","DNA-ID":"LLS0071","Description":"NA"},{"index":"F-040620-N29-F3-16S","D_0__Archaea":0.0,"D_0__Bacteria":31345.0,"D_0__Eukaryota":0.0,"Unassigned":0.0,"SampleType":"F","Day":"D040620","Age":29.0,"Sex":"F","Farm":"KSU","Inside_or_Outside":"In","PigNumber":"pig-3","Litter_Number":"K2","Stage":"N","DNA-ID":"LLS0073","Description":"NA"},{"index":"F-040620-N29-F5-16S","D_0__Archaea":241.0,"D_0__Bacteria":31065.0,"D_0__Eukaryota":0.0,"Unassigned":0.0,"SampleType":"F","Day":"D040620","Age":29.0,"Sex":"F","Farm":"KSU","Inside_or_Outside":"In","PigNumber":"pig-5","Litter_Number":"K3","Stage":"N","DNA-ID":"LLS0074","Description":"NA"},{"index":"F-040620-N29-M2-16S","D_0__Archaea":22.0,"D_0__Bacteria":33412.0,"D_0__Eukaryota":0.0,"Unassigned":4.0,"SampleType":"F","Day":"D040620","Age":29.0,"Sex":"M","Farm":"KSU","Inside_or_Outside":"In","PigNumber":"pig-2","Litter_Number":"K1","Stage":"N","DNA-ID":"LLS0072","Description":"NA"},{"index":"F-040620-N30-F9-16S","D_0__Archaea":56.0,"D_0__Bacteria":29122.0,"D_0__Eukaryota":0.0,"Unassigned":0.0,"SampleType":"F","Day":"D040620","Age":30.0,"Sex":"F","Farm":"KSU","Inside_or_Outside":"In","PigNumber":"pig-9","Litter_Number":"K5","Stage":"N","DNA-ID":"LLS0078","Description":"NA"},{"index":"F-040620-N30-M10-16S","D_0__Archaea":0.0,"D_0__Bacteria":24708.0,"D_0__Eukaryota":0.0,"Unassigned":0.0,"SampleType":"F","Day":"D040620","Age":30.0,"Sex":"M","Farm":"KSU","Inside_or_Outside":"In","PigNumber":"pig-10","Litter_Number":"K5","Stage":"N","DNA-ID":"LLS0079","Description":"NA"},{"index":"F-041020-N32-F7-16S","D_0__Archaea":228.0,"D_0__Bacteria":32807.0,"D_0__Eukaryota":0.0,"Unassigned":0.0,"SampleType":"F","Day":"D041020","Age":32.0,"Sex":"F","Farm":"KSU","Inside_or_Outside":"In","PigNumber":"pig-7","Litter_Number":"K4","Stage":"N","DNA-ID":"LLS0085","Description":"NA"},{"index":"F-041020-N32-M8-16S","D_0__Archaea":126.0,"D_0__Bacteria":31597.0,"D_0__Eukaryota":2.0,"Unassigned":0.0,"SampleType":"F","Day":"D041020","Age":32.0,"Sex":"M","Farm":"KSU","Inside_or_Outside":"In","PigNumber":"pig-8","Litter_Number":"K4","Stage":"N","DNA-ID":"LLS0086","Description":"NA"},{"index":"F-041020-N33-F1-16S","D_0__Archaea":0.0,"D_0__Bacteria":25270.0,"D_0__Eukaryota":0.0,"Unassigned":0.0,"SampleType":"F","Day":"D041020","Age":33.0,"Sex":"F","Farm":"KSU","Inside_or_Outside":"In","PigNumber":"pig-1","Litter_Number":"K1","Stage":"N","DNA-ID":"LLS0080","Description":"NA"},{"index":"F-041020-N33-F3-16S","D_0__Archaea":0.0,"D_0__Bacteria":27065.0,"D_0__Eukaryota":0.0,"Unassigned":0.0,"SampleType":"F","Day":"D041020","Age":33.0,"Sex":"F","Farm":"KSU","Inside_or_Outside":"In","PigNumber":"pig-3","Litter_Number":"K2","Stage":"N","DNA-ID":"LLS0082","Description":"NA"},{"index":"F-041020-N33-F5-16S","D_0__Archaea":53.0,"D_0__Bacteria":26403.0,"D_0__Eukaryota":0.0,"Unassigned":3.0,"SampleType":"F","Day":"D041020","Age":33.0,"Sex":"F","Farm":"KSU","Inside_or_Outside":"In","PigNumber":"pig-5","Litter_Number":"K3","Stage":"N","DNA-ID":"LLS0083","Description":"NA"},{"index":"F-041020-N33-M2-16S","D_0__Archaea":140.0,"D_0__Bacteria":26468.0,"D_0__Eukaryota":0.0,"Unassigned":0.0,"SampleType":"F","Day":"D041020","Age":33.0,"Sex":"M","Farm":"KSU","Inside_or_Outside":"In","PigNumber":"pig-2","Litter_Number":"K1","Stage":"N","DNA-ID":"LLS0081","Description":"NA"},{"index":"F-041020-N33-M6-16S","D_0__Archaea":98.0,"D_0__Bacteria":26623.0,"D_0__Eukaryota":0.0,"Unassigned":0.0,"SampleType":"F","Day":"D041020","Age":33.0,"Sex":"M","Farm":"KSU","Inside_or_Outside":"In","PigNumber":"pig-6","Litter_Number":"K3","Stage":"N","DNA-ID":"LLS0084","Description":"NA"},{"index":"F-041020-N34-F9-16S","D_0__Archaea":5.0,"D_0__Bacteria":28665.0,"D_0__Eukaryota":0.0,"Unassigned":9.0,"SampleType":"F","Day":"D041020","Age":34.0,"Sex":"F","Farm":"KSU","Inside_or_Outside":"In","PigNumber":"pig-9","Litter_Number":"K5","Stage":"N","DNA-ID":"LLS0087","Description":"NA"},{"index":"F-041020-N34-M10-16S","D_0__Archaea":0.0,"D_0__Bacteria":31513.0,"D_0__Eukaryota":0.0,"Unassigned":0.0,"SampleType":"F","Day":"D041020","Age":34.0,"Sex":"M","Farm":"KSU","Inside_or_Outside":"In","PigNumber":"pig-10","Litter_Number":"K5","Stage":"N","DNA-ID":"LLS0088","Description":"NA"},{"index":"F-041420-N36-F7-16S","D_0__Archaea":57.0,"D_0__Bacteria":29570.0,"D_0__Eukaryota":0.0,"Unassigned":0.0,"SampleType":"F","Day":"D041420","Age":36.0,"Sex":"F","Farm":"KSU","Inside_or_Outside":"In","PigNumber":"pig-7","Litter_Number":"K4","Stage":"N","DNA-ID":"LLS0094","Description":"NA"},{"index":"F-041420-N36-M8-16S","D_0__Archaea":321.0,"D_0__Bacteria":33475.0,"D_0__Eukaryota":0.0,"Unassigned":0.0,"SampleType":"F","Day":"D041420","Age":36.0,"Sex":"M","Farm":"KSU","Inside_or_Outside":"In","PigNumber":"pig-8","Litter_Number":"K4","Stage":"N","DNA-ID":"LLS0095","Description":"NA"},{"index":"F-041420-N37-F3-16S","D_0__Archaea":2.0,"D_0__Bacteria":36996.0,"D_0__Eukaryota":0.0,"Unassigned":0.0,"SampleType":"F","Day":"D041420","Age":37.0,"Sex":"F","Farm":"KSU","Inside_or_Outside":"In","PigNumber":"pig-3","Litter_Number":"K2","Stage":"N","DNA-ID":"LLS0091","Description":"NA"},{"index":"F-041420-N37-F5-16S","D_0__Archaea":12.0,"D_0__Bacteria":31190.0,"D_0__Eukaryota":0.0,"Unassigned":2.0,"SampleType":"F","Day":"D041420","Age":37.0,"Sex":"F","Farm":"KSU","Inside_or_Outside":"In","PigNumber":"pig-5","Litter_Number":"K3","Stage":"N","DNA-ID":"LLS0092","Description":"NA"},{"index":"F-041420-N37-M2-16S","D_0__Archaea":306.0,"D_0__Bacteria":32143.0,"D_0__Eukaryota":0.0,"Unassigned":0.0,"SampleType":"F","Day":"D041420","Age":37.0,"Sex":"M","Farm":"KSU","Inside_or_Outside":"In","PigNumber":"pig-2","Litter_Number":"K1","Stage":"N","DNA-ID":"LLS0090","Description":"NA"},{"index":"F-041420-N37-M6-16S","D_0__Archaea":146.0,"D_0__Bacteria":31439.0,"D_0__Eukaryota":0.0,"Unassigned":0.0,"SampleType":"F","Day":"D041420","Age":37.0,"Sex":"M","Farm":"KSU","Inside_or_Outside":"In","PigNumber":"pig-6","Litter_Number":"K3","Stage":"N","DNA-ID":"LLS0093","Description":"NA"},{"index":"F-041420-N38-F9-16S","D_0__Archaea":0.0,"D_0__Bacteria":32686.0,"D_0__Eukaryota":0.0,"Unassigned":0.0,"SampleType":"F","Day":"D041420","Age":38.0,"Sex":"F","Farm":"KSU","Inside_or_Outside":"In","PigNumber":"pig-9","Litter_Number":"K5","Stage":"N","DNA-ID":"LLS0096","Description":"NA"},{"index":"F-041420-N38-M10-16S","D_0__Archaea":0.0,"D_0__Bacteria":30377.0,"D_0__Eukaryota":0.0,"Unassigned":0.0,"SampleType":"F","Day":"D041420","Age":38.0,"Sex":"M","Farm":"KSU","Inside_or_Outside":"In","PigNumber":"pig-10","Litter_Number":"K5","Stage":"N","DNA-ID":"LLS0097","Description":"NA"},{"index":"F-041820-N40-F7-16S","D_0__Archaea":50.0,"D_0__Bacteria":33005.0,"D_0__Eukaryota":0.0,"Unassigned":0.0,"SampleType":"F","Day":"D041820","Age":40.0,"Sex":"F","Farm":"KSU","Inside_or_Outside":"In","PigNumber":"pig-7","Litter_Number":"K4","Stage":"N","DNA-ID":"LLS0103","Description":"NA"},{"index":"F-041820-N40-M8-16S","D_0__Archaea":129.0,"D_0__Bacteria":33689.0,"D_0__Eukaryota":0.0,"Unassigned":0.0,"SampleType":"F","Day":"D041820","Age":40.0,"Sex":"M","Farm":"KSU","Inside_or_Outside":"In","PigNumber":"pig-8","Litter_Number":"K4","Stage":"N","DNA-ID":"LLS0104","Description":"NA"},{"index":"F-041820-N41-F1-16S","D_0__Archaea":0.0,"D_0__Bacteria":35319.0,"D_0__Eukaryota":0.0,"Unassigned":0.0,"SampleType":"F","Day":"D041820","Age":41.0,"Sex":"F","Farm":"KSU","Inside_or_Outside":"In","PigNumber":"pig-1","Litter_Number":"K1","Stage":"N","DNA-ID":"LLS0098","Description":"NA"},{"index":"F-041820-N41-F5-16S","D_0__Archaea":11.0,"D_0__Bacteria":34191.0,"D_0__Eukaryota":0.0,"Unassigned":0.0,"SampleType":"F","Day":"D041820","Age":41.0,"Sex":"F","Farm":"KSU","Inside_or_Outside":"In","PigNumber":"pig-5","Litter_Number":"K3","Stage":"N","DNA-ID":"LLS0101","Description":"NA"},{"index":"F-041820-N41-M2-16S","D_0__Archaea":59.0,"D_0__Bacteria":38640.0,"D_0__Eukaryota":0.0,"Unassigned":0.0,"SampleType":"F","Day":"D041820","Age":41.0,"Sex":"M","Farm":"KSU","Inside_or_Outside":"In","PigNumber":"pig-2","Litter_Number":"K1","Stage":"N","DNA-ID":"LLS0099","Description":"NA"},{"index":"F-041820-N41-M6-16S","D_0__Archaea":58.0,"D_0__Bacteria":34727.0,"D_0__Eukaryota":0.0,"Unassigned":0.0,"SampleType":"F","Day":"D041820","Age":41.0,"Sex":"M","Farm":"KSU","Inside_or_Outside":"In","PigNumber":"pig-6","Litter_Number":"K3","Stage":"N","DNA-ID":"LLS0102","Description":"NA"},{"index":"F-041820-N42-M10-16S","D_0__Archaea":0.0,"D_0__Bacteria":33323.0,"D_0__Eukaryota":0.0,"Unassigned":0.0,"SampleType":"F","Day":"D041820","Age":42.0,"Sex":"M","Farm":"KSU","Inside_or_Outside":"In","PigNumber":"pig-10","Litter_Number":"K5","Stage":"N","DNA-ID":"LLS0106","Description":"NA"},{"index":"F-042220-N44-F7-16S","D_0__Archaea":597.0,"D_0__Bacteria":32418.0,"D_0__Eukaryota":0.0,"Unassigned":0.0,"SampleType":"F","Day":"D042220","Age":44.0,"Sex":"F","Farm":"KSU","Inside_or_Outside":"In","PigNumber":"pig-7","Litter_Number":"K4","Stage":"N","DNA-ID":"LLS0112","Description":"NA"},{"index":"F-042220-N44-M8-16S","D_0__Archaea":122.0,"D_0__Bacteria":35319.0,"D_0__Eukaryota":0.0,"Unassigned":0.0,"SampleType":"F","Day":"D042220","Age":44.0,"Sex":"M","Farm":"KSU","Inside_or_Outside":"In","PigNumber":"pig-8","Litter_Number":"K4","Stage":"N","DNA-ID":"LLS0113","Description":"NA"},{"index":"F-042220-N45-F1-16S","D_0__Archaea":0.0,"D_0__Bacteria":29408.0,"D_0__Eukaryota":0.0,"Unassigned":0.0,"SampleType":"F","Day":"D042220","Age":45.0,"Sex":"F","Farm":"KSU","Inside_or_Outside":"In","PigNumber":"pig-1","Litter_Number":"K1","Stage":"N","DNA-ID":"LLS0107","Description":"NA"},{"index":"F-042220-N45-F3-16S","D_0__Archaea":0.0,"D_0__Bacteria":34086.0,"D_0__Eukaryota":0.0,"Unassigned":0.0,"SampleType":"F","Day":"D042220","Age":45.0,"Sex":"F","Farm":"KSU","Inside_or_Outside":"In","PigNumber":"pig-3","Litter_Number":"K2","Stage":"N","DNA-ID":"LLS0109","Description":"NA"},{"index":"F-042220-N45-F5-16S","D_0__Archaea":117.0,"D_0__Bacteria":30732.0,"D_0__Eukaryota":0.0,"Unassigned":0.0,"SampleType":"F","Day":"D042220","Age":45.0,"Sex":"F","Farm":"KSU","Inside_or_Outside":"In","PigNumber":"pig-5","Litter_Number":"K3","Stage":"N","DNA-ID":"LLS0110","Description":"NA"},{"index":"F-042220-N45-M2-16S","D_0__Archaea":0.0,"D_0__Bacteria":36245.0,"D_0__Eukaryota":0.0,"Unassigned":3.0,"SampleType":"F","Day":"D042220","Age":45.0,"Sex":"M","Farm":"KSU","Inside_or_Outside":"In","PigNumber":"pig-2","Litter_Number":"K1","Stage":"N","DNA-ID":"LLS0108","Description":"NA"},{"index":"F-042220-N45-M6-16S","D_0__Archaea":7.0,"D_0__Bacteria":32067.0,"D_0__Eukaryota":0.0,"Unassigned":0.0,"SampleType":"F","Day":"D042220","Age":45.0,"Sex":"M","Farm":"KSU","Inside_or_Outside":"In","PigNumber":"pig-6","Litter_Number":"K3","Stage":"N","DNA-ID":"LLS0111","Description":"NA"},{"index":"F-042220-N46-F9-16S","D_0__Archaea":0.0,"D_0__Bacteria":31086.0,"D_0__Eukaryota":0.0,"Unassigned":0.0,"SampleType":"F","Day":"D042220","Age":46.0,"Sex":"F","Farm":"KSU","Inside_or_Outside":"In","PigNumber":"pig-9","Litter_Number":"K5","Stage":"N","DNA-ID":"LLS0114","Description":"NA"},{"index":"F-042220-N46-M10-16S","D_0__Archaea":0.0,"D_0__Bacteria":31049.0,"D_0__Eukaryota":0.0,"Unassigned":0.0,"SampleType":"F","Day":"D042220","Age":46.0,"Sex":"M","Farm":"KSU","Inside_or_Outside":"In","PigNumber":"pig-10","Litter_Number":"K5","Stage":"N","DNA-ID":"LLS0115","Description":"NA"},{"index":"F-042620-N48-F7-16S","D_0__Archaea":29.0,"D_0__Bacteria":33737.0,"D_0__Eukaryota":0.0,"Unassigned":0.0,"SampleType":"F","Day":"D042620","Age":48.0,"Sex":"F","Farm":"KSU","Inside_or_Outside":"In","PigNumber":"pig-7","Litter_Number":"K4","Stage":"N","DNA-ID":"LLS0121","Description":"NA"},{"index":"F-042620-N48-M8-16S","D_0__Archaea":2.0,"D_0__Bacteria":28865.0,"D_0__Eukaryota":0.0,"Unassigned":0.0,"SampleType":"F","Day":"D042620","Age":48.0,"Sex":"M","Farm":"KSU","Inside_or_Outside":"In","PigNumber":"pig-8","Litter_Number":"K4","Stage":"N","DNA-ID":"LLS0122","Description":"NA"},{"index":"F-042620-N49-F1-16S","D_0__Archaea":0.0,"D_0__Bacteria":33915.0,"D_0__Eukaryota":0.0,"Unassigned":0.0,"SampleType":"F","Day":"D042620","Age":49.0,"Sex":"F","Farm":"KSU","Inside_or_Outside":"In","PigNumber":"pig-1","Litter_Number":"K1","Stage":"N","DNA-ID":"LLS0116","Description":"NA"},{"index":"F-042620-N49-F5-16S","D_0__Archaea":109.0,"D_0__Bacteria":33318.0,"D_0__Eukaryota":0.0,"Unassigned":0.0,"SampleType":"F","Day":"D042620","Age":49.0,"Sex":"F","Farm":"KSU","Inside_or_Outside":"In","PigNumber":"pig-5","Litter_Number":"K3","Stage":"N","DNA-ID":"LLS0119","Description":"NA"},{"index":"F-042620-N49-M6-16S","D_0__Archaea":46.0,"D_0__Bacteria":33120.0,"D_0__Eukaryota":0.0,"Unassigned":0.0,"SampleType":"F","Day":"D042620","Age":49.0,"Sex":"M","Farm":"KSU","Inside_or_Outside":"In","PigNumber":"pig-6","Litter_Number":"K3","Stage":"N","DNA-ID":"LLS0120","Description":"NA"},{"index":"F-042620-N50-F9-16S","D_0__Archaea":8.0,"D_0__Bacteria":26069.0,"D_0__Eukaryota":0.0,"Unassigned":0.0,"SampleType":"F","Day":"D042620","Age":50.0,"Sex":"F","Farm":"KSU","Inside_or_Outside":"In","PigNumber":"pig-9","Litter_Number":"K5","Stage":"N","DNA-ID":"LLS0123","Description":"NA"},{"index":"F-043020-N52-F7-16S","D_0__Archaea":22.0,"D_0__Bacteria":26442.0,"D_0__Eukaryota":0.0,"Unassigned":0.0,"SampleType":"F","Day":"D043020","Age":52.0,"Sex":"F","Farm":"KSU","Inside_or_Outside":"In","PigNumber":"pig-7","Litter_Number":"K4","Stage":"N","DNA-ID":"LLS0130","Description":"NA"},{"index":"F-043020-N52-M8-16S","D_0__Archaea":4.0,"D_0__Bacteria":25397.0,"D_0__Eukaryota":0.0,"Unassigned":0.0,"SampleType":"F","Day":"D043020","Age":52.0,"Sex":"M","Farm":"KSU","Inside_or_Outside":"In","PigNumber":"pig-8","Litter_Number":"K4","Stage":"N","DNA-ID":"LLS0131","Description":"NA"},{"index":"F-043020-N53-F5-16S","D_0__Archaea":7.0,"D_0__Bacteria":22387.0,"D_0__Eukaryota":0.0,"Unassigned":0.0,"SampleType":"F","Day":"D043020","Age":53.0,"Sex":"F","Farm":"KSU","Inside_or_Outside":"In","PigNumber":"pig-5","Litter_Number":"K3","Stage":"N","DNA-ID":"LLS0128","Description":"NA"},{"index":"F-043020-N53-M2-16S","D_0__Archaea":0.0,"D_0__Bacteria":24158.0,"D_0__Eukaryota":0.0,"Unassigned":0.0,"SampleType":"F","Day":"D043020","Age":53.0,"Sex":"M","Farm":"KSU","Inside_or_Outside":"In","PigNumber":"pig-2","Litter_Number":"K1","Stage":"N","DNA-ID":"LLS0126","Description":"NA"},{"index":"F-043020-N53-M6-16S","D_0__Archaea":7.0,"D_0__Bacteria":27332.0,"D_0__Eukaryota":0.0,"Unassigned":0.0,"SampleType":"F","Day":"D043020","Age":53.0,"Sex":"M","Farm":"KSU","Inside_or_Outside":"In","PigNumber":"pig-6","Litter_Number":"K3","Stage":"N","DNA-ID":"LLS0129","Description":"NA"},{"index":"F-043020-N54-M10-16S","D_0__Archaea":0.0,"D_0__Bacteria":25566.0,"D_0__Eukaryota":0.0,"Unassigned":0.0,"SampleType":"F","Day":"D043020","Age":54.0,"Sex":"M","Farm":"KSU","Inside_or_Outside":"In","PigNumber":"pig-10","Litter_Number":"K5","Stage":"N","DNA-ID":"LLS0133","Description":"NA"},{"index":"F-050420-N56-F7-16S","D_0__Archaea":50.0,"D_0__Bacteria":24551.0,"D_0__Eukaryota":0.0,"Unassigned":0.0,"SampleType":"F","Day":"D050420","Age":56.0,"Sex":"F","Farm":"KSU","Inside_or_Outside":"In","PigNumber":"pig-7","Litter_Number":"K4","Stage":"N","DNA-ID":"LLS0139","Description":"NA"},{"index":"F-050420-N56-M8-16S","D_0__Archaea":13.0,"D_0__Bacteria":30119.0,"D_0__Eukaryota":0.0,"Unassigned":0.0,"SampleType":"F","Day":"D050420","Age":56.0,"Sex":"M","Farm":"KSU","Inside_or_Outside":"In","PigNumber":"pig-8","Litter_Number":"K4","Stage":"N","DNA-ID":"LLS0140","Description":"NA"},{"index":"F-050420-N57-F5-16S","D_0__Archaea":5.0,"D_0__Bacteria":29766.0,"D_0__Eukaryota":0.0,"Unassigned":0.0,"SampleType":"F","Day":"D050420","Age":57.0,"Sex":"F","Farm":"KSU","Inside_or_Outside":"In","PigNumber":"pig-5","Litter_Number":"K3","Stage":"N","DNA-ID":"LLS0137","Description":"NA"},{"index":"F-050420-N57-M2-16S","D_0__Archaea":7.0,"D_0__Bacteria":30123.0,"D_0__Eukaryota":0.0,"Unassigned":0.0,"SampleType":"F","Day":"D050420","Age":57.0,"Sex":"M","Farm":"KSU","Inside_or_Outside":"In","PigNumber":"pig-2","Litter_Number":"K1","Stage":"N","DNA-ID":"LLS0135","Description":"NA"},{"index":"F-050420-N57-M6-16S","D_0__Archaea":0.0,"D_0__Bacteria":28457.0,"D_0__Eukaryota":0.0,"Unassigned":0.0,"SampleType":"F","Day":"D050420","Age":57.0,"Sex":"M","Farm":"KSU","Inside_or_Outside":"In","PigNumber":"pig-6","Litter_Number":"K3","Stage":"N","DNA-ID":"LLS0138","Description":"NA"},{"index":"F-050420-N58-F9-16S","D_0__Archaea":10.0,"D_0__Bacteria":27744.0,"D_0__Eukaryota":0.0,"Unassigned":0.0,"SampleType":"F","Day":"D050420","Age":58.0,"Sex":"F","Farm":"KSU","Inside_or_Outside":"In","PigNumber":"pig-9","Litter_Number":"K5","Stage":"N","DNA-ID":"LLS0141","Description":"NA"},{"index":"F-050420-N58-M10-16S","D_0__Archaea":0.0,"D_0__Bacteria":29764.0,"D_0__Eukaryota":0.0,"Unassigned":0.0,"SampleType":"F","Day":"D050420","Age":58.0,"Sex":"M","Farm":"KSU","Inside_or_Outside":"In","PigNumber":"pig-10","Litter_Number":"K5","Stage":"N","DNA-ID":"LLS0142","Description":"NA"},{"index":"F-050820-N60-F7-16S","D_0__Archaea":16.0,"D_0__Bacteria":24823.0,"D_0__Eukaryota":0.0,"Unassigned":0.0,"SampleType":"F","Day":"D050820","Age":60.0,"Sex":"F","Farm":"KSU","Inside_or_Outside":"In","PigNumber":"pig-7","Litter_Number":"K4","Stage":"N","DNA-ID":"LLS0148","Description":"NA"},{"index":"F-050820-N60-M8-16S","D_0__Archaea":24.0,"D_0__Bacteria":30315.0,"D_0__Eukaryota":0.0,"Unassigned":0.0,"SampleType":"F","Day":"D050820","Age":60.0,"Sex":"M","Farm":"KSU","Inside_or_Outside":"In","PigNumber":"pig-8","Litter_Number":"K4","Stage":"N","DNA-ID":"LLS0149","Description":"NA"},{"index":"F-050820-N61-F3-16S","D_0__Archaea":0.0,"D_0__Bacteria":30212.0,"D_0__Eukaryota":0.0,"Unassigned":0.0,"SampleType":"F","Day":"D050820","Age":61.0,"Sex":"F","Farm":"KSU","Inside_or_Outside":"In","PigNumber":"pig-3","Litter_Number":"K2","Stage":"N","DNA-ID":"LLS0145","Description":"NA"},{"index":"F-050820-N61-F5-16S","D_0__Archaea":14.0,"D_0__Bacteria":29710.0,"D_0__Eukaryota":0.0,"Unassigned":0.0,"SampleType":"F","Day":"D050820","Age":61.0,"Sex":"F","Farm":"KSU","Inside_or_Outside":"In","PigNumber":"pig-5","Litter_Number":"K3","Stage":"N","DNA-ID":"LLS0146","Description":"NA"},{"index":"F-050820-N61-M2-16S","D_0__Archaea":0.0,"D_0__Bacteria":27792.0,"D_0__Eukaryota":0.0,"Unassigned":0.0,"SampleType":"F","Day":"D050820","Age":61.0,"Sex":"M","Farm":"KSU","Inside_or_Outside":"In","PigNumber":"pig-2","Litter_Number":"K1","Stage":"N","DNA-ID":"LLS0144","Description":"NA"},{"index":"F-050820-N61-M6-16S","D_0__Archaea":24.0,"D_0__Bacteria":27462.0,"D_0__Eukaryota":0.0,"Unassigned":0.0,"SampleType":"F","Day":"D050820","Age":61.0,"Sex":"M","Farm":"KSU","Inside_or_Outside":"In","PigNumber":"pig-6","Litter_Number":"K3","Stage":"N","DNA-ID":"LLS0147","Description":"NA"},{"index":"F-050820-N62-F9-16S","D_0__Archaea":25.0,"D_0__Bacteria":28425.0,"D_0__Eukaryota":0.0,"Unassigned":0.0,"SampleType":"F","Day":"D050820","Age":62.0,"Sex":"F","Farm":"KSU","Inside_or_Outside":"In","PigNumber":"pig-9","Litter_Number":"K5","Stage":"N","DNA-ID":"LLS0150","Description":"NA"},{"index":"F-050820-N62-M10-16S","D_0__Archaea":0.0,"D_0__Bacteria":27914.0,"D_0__Eukaryota":0.0,"Unassigned":0.0,"SampleType":"F","Day":"D050820","Age":62.0,"Sex":"M","Farm":"KSU","Inside_or_Outside":"In","PigNumber":"pig-10","Litter_Number":"K5","Stage":"N","DNA-ID":"LLS0151","Description":"NA"},{"index":"F-051220-N64-F7-16S","D_0__Archaea":93.0,"D_0__Bacteria":26989.0,"D_0__Eukaryota":0.0,"Unassigned":0.0,"SampleType":"F","Day":"D051220","Age":64.0,"Sex":"F","Farm":"KSU","Inside_or_Outside":"In","PigNumber":"pig-7","Litter_Number":"K4","Stage":"N","DNA-ID":"LLS0157","Description":"NA"},{"index":"F-051220-N64-M8-16S","D_0__Archaea":17.0,"D_0__Bacteria":26272.0,"D_0__Eukaryota":0.0,"Unassigned":0.0,"SampleType":"F","Day":"D051220","Age":64.0,"Sex":"M","Farm":"KSU","Inside_or_Outside":"In","PigNumber":"pig-8","Litter_Number":"K4","Stage":"N","DNA-ID":"LLS0158","Description":"NA"},{"index":"F-051220-N65-F1-16S","D_0__Archaea":7.0,"D_0__Bacteria":26136.0,"D_0__Eukaryota":0.0,"Unassigned":0.0,"SampleType":"F","Day":"D051220","Age":65.0,"Sex":"F","Farm":"KSU","Inside_or_Outside":"In","PigNumber":"pig-1","Litter_Number":"K1","Stage":"N","DNA-ID":"LLS0152","Description":"NA"},{"index":"F-051220-N65-F3-16S","D_0__Archaea":0.0,"D_0__Bacteria":29428.0,"D_0__Eukaryota":0.0,"Unassigned":3.0,"SampleType":"F","Day":"D051220","Age":65.0,"Sex":"F","Farm":"KSU","Inside_or_Outside":"In","PigNumber":"pig-3","Litter_Number":"K2","Stage":"N","DNA-ID":"LLS0154","Description":"NA"},{"index":"F-051220-N65-F5-16S","D_0__Archaea":13.0,"D_0__Bacteria":24741.0,"D_0__Eukaryota":0.0,"Unassigned":3.0,"SampleType":"F","Day":"D051220","Age":65.0,"Sex":"F","Farm":"KSU","Inside_or_Outside":"In","PigNumber":"pig-5","Litter_Number":"K3","Stage":"N","DNA-ID":"LLS0155","Description":"NA"},{"index":"F-051220-N65-M2-16S","D_0__Archaea":72.0,"D_0__Bacteria":28036.0,"D_0__Eukaryota":0.0,"Unassigned":0.0,"SampleType":"F","Day":"D051220","Age":65.0,"Sex":"M","Farm":"KSU","Inside_or_Outside":"In","PigNumber":"pig-2","Litter_Number":"K1","Stage":"N","DNA-ID":"LLS0153","Description":"NA"},{"index":"F-051220-N65-M6-16S","D_0__Archaea":15.0,"D_0__Bacteria":23847.0,"D_0__Eukaryota":0.0,"Unassigned":0.0,"SampleType":"F","Day":"D051220","Age":65.0,"Sex":"M","Farm":"KSU","Inside_or_Outside":"In","PigNumber":"pig-6","Litter_Number":"K3","Stage":"N","DNA-ID":"LLS0156","Description":"NA"},{"index":"F-051220-N66-F9-16S","D_0__Archaea":39.0,"D_0__Bacteria":24860.0,"D_0__Eukaryota":0.0,"Unassigned":0.0,"SampleType":"F","Day":"D051220","Age":66.0,"Sex":"F","Farm":"KSU","Inside_or_Outside":"In","PigNumber":"pig-9","Litter_Number":"K5","Stage":"N","DNA-ID":"LLS0159","Description":"NA"},{"index":"F-051620-N69-M2-16S","D_0__Archaea":35.0,"D_0__Bacteria":27244.0,"D_0__Eukaryota":0.0,"Unassigned":0.0,"SampleType":"F","Day":"D051620","Age":69.0,"Sex":"M","Farm":"KSU","Inside_or_Outside":"In","PigNumber":"pig-2","Litter_Number":"K1","Stage":"N","DNA-ID":"LLS0162","Description":"NA"},{"index":"F-081120-G157-M10-16S","D_0__Archaea":7.0,"D_0__Bacteria":32070.0,"D_0__Eukaryota":0.0,"Unassigned":0.0,"SampleType":"F","Day":"D081120","Age":157.0,"Sex":"M","Farm":"KSU","Inside_or_Outside":"In","PigNumber":"pig-10","Litter_Number":"K5","Stage":"G","DNA-ID":"LLS0287","Description":"NA"},{"index":"F-051620-N68-M8-16S","D_0__Archaea":447.0,"D_0__Bacteria":43043.0,"D_0__Eukaryota":0.0,"Unassigned":0.0,"SampleType":"F","Day":"D051620","Age":68.0,"Sex":"M","Farm":"KSU","Inside_or_Outside":"In","PigNumber":"pig-8","Litter_Number":"K4","Stage":"N","DNA-ID":"LLS0167","Description":"NA"},{"index":"F-051620-N69-F3-16S","D_0__Archaea":0.0,"D_0__Bacteria":35710.0,"D_0__Eukaryota":0.0,"Unassigned":0.0,"SampleType":"F","Day":"D051620","Age":69.0,"Sex":"F","Farm":"KSU","Inside_or_Outside":"In","PigNumber":"pig-3","Litter_Number":"K2","Stage":"N","DNA-ID":"LLS0163","Description":"NA"},{"index":"F-051620-N69-F5-16S","D_0__Archaea":125.0,"D_0__Bacteria":40180.0,"D_0__Eukaryota":0.0,"Unassigned":0.0,"SampleType":"F","Day":"D051620","Age":69.0,"Sex":"F","Farm":"KSU","Inside_or_Outside":"In","PigNumber":"pig-5","Litter_Number":"K3","Stage":"N","DNA-ID":"LLS0164","Description":"NA"},{"index":"F-051620-N69-M6-16S","D_0__Archaea":120.0,"D_0__Bacteria":49405.0,"D_0__Eukaryota":0.0,"Unassigned":0.0,"SampleType":"F","Day":"D051620","Age":69.0,"Sex":"M","Farm":"KSU","Inside_or_Outside":"In","PigNumber":"pig-6","Litter_Number":"K3","Stage":"N","DNA-ID":"LLS0165","Description":"NA"},{"index":"F-051620-N70-F9-16S","D_0__Archaea":33.0,"D_0__Bacteria":38343.0,"D_0__Eukaryota":0.0,"Unassigned":0.0,"SampleType":"F","Day":"D051620","Age":70.0,"Sex":"F","Farm":"KSU","Inside_or_Outside":"In","PigNumber":"pig-9","Litter_Number":"K5","Stage":"N","DNA-ID":"LLS0168","Description":"NA"},{"index":"F-051620-N70-M10-16S","D_0__Archaea":2.0,"D_0__Bacteria":34538.0,"D_0__Eukaryota":0.0,"Unassigned":0.0,"SampleType":"F","Day":"D051620","Age":70.0,"Sex":"M","Farm":"KSU","Inside_or_Outside":"In","PigNumber":"pig-10","Litter_Number":"K5","Stage":"N","DNA-ID":"LLS0169","Description":"NA"},{"index":"F-052020-N70-F7-16S","D_0__Archaea":12.0,"D_0__Bacteria":29951.0,"D_0__Eukaryota":0.0,"Unassigned":0.0,"SampleType":"F","Day":"D052020","Age":70.0,"Sex":"F","Farm":"KSU","Inside_or_Outside":"In","PigNumber":"pig-7","Litter_Number":"K4","Stage":"N","DNA-ID":"LLS0175","Description":"NA"},{"index":"F-052020-N70-M8-16S","D_0__Archaea":268.0,"D_0__Bacteria":28676.0,"D_0__Eukaryota":0.0,"Unassigned":0.0,"SampleType":"F","Day":"D052020","Age":70.0,"Sex":"M","Farm":"KSU","Inside_or_Outside":"In","PigNumber":"pig-8","Litter_Number":"K4","Stage":"N","DNA-ID":"LLS0176","Description":"NA"},{"index":"F-052020-N72-F1-16S","D_0__Archaea":0.0,"D_0__Bacteria":2184.0,"D_0__Eukaryota":0.0,"Unassigned":0.0,"SampleType":"F","Day":"D052020","Age":72.0,"Sex":"F","Farm":"KSU","Inside_or_Outside":"In","PigNumber":"pig-1","Litter_Number":"K1","Stage":"N","DNA-ID":"LLS0170","Description":"NA"},{"index":"F-052020-N72-F3-16S","D_0__Archaea":0.0,"D_0__Bacteria":35598.0,"D_0__Eukaryota":0.0,"Unassigned":0.0,"SampleType":"F","Day":"D052020","Age":72.0,"Sex":"F","Farm":"KSU","Inside_or_Outside":"In","PigNumber":"pig-3","Litter_Number":"K2","Stage":"N","DNA-ID":"LLS0172","Description":"NA"},{"index":"F-052020-N72-F5-16S","D_0__Archaea":0.0,"D_0__Bacteria":35534.0,"D_0__Eukaryota":0.0,"Unassigned":0.0,"SampleType":"F","Day":"D052020","Age":72.0,"Sex":"F","Farm":"KSU","Inside_or_Outside":"In","PigNumber":"pig-5","Litter_Number":"K3","Stage":"N","DNA-ID":"LLS0173","Description":"NA"},{"index":"F-052020-N72-M2-16S","D_0__Archaea":191.0,"D_0__Bacteria":42771.0,"D_0__Eukaryota":0.0,"Unassigned":0.0,"SampleType":"F","Day":"D052020","Age":72.0,"Sex":"M","Farm":"KSU","Inside_or_Outside":"In","PigNumber":"pig-2","Litter_Number":"K1","Stage":"N","DNA-ID":"LLS0171","Description":"NA"},{"index":"F-052020-N72-M6-16S","D_0__Archaea":0.0,"D_0__Bacteria":33627.0,"D_0__Eukaryota":0.0,"Unassigned":0.0,"SampleType":"F","Day":"D052020","Age":72.0,"Sex":"M","Farm":"KSU","Inside_or_Outside":"In","PigNumber":"pig-6","Litter_Number":"K3","Stage":"N","DNA-ID":"LLS0174","Description":"NA"},{"index":"F-052020-N74-F9-16S","D_0__Archaea":21.0,"D_0__Bacteria":35292.0,"D_0__Eukaryota":0.0,"Unassigned":0.0,"SampleType":"F","Day":"D052020","Age":74.0,"Sex":"F","Farm":"KSU","Inside_or_Outside":"In","PigNumber":"pig-9","Litter_Number":"K5","Stage":"N","DNA-ID":"LLS0177","Description":"NA"},{"index":"F-052420-N76-M8-16S","D_0__Archaea":121.0,"D_0__Bacteria":42270.0,"D_0__Eukaryota":0.0,"Unassigned":0.0,"SampleType":"F","Day":"D052420","Age":76.0,"Sex":"M","Farm":"KSU","Inside_or_Outside":"In","PigNumber":"pig-8","Litter_Number":"K4","Stage":"N","DNA-ID":"LLS0185","Description":"NA"},{"index":"F-052420-N77-F1-16S","D_0__Archaea":0.0,"D_0__Bacteria":35842.0,"D_0__Eukaryota":0.0,"Unassigned":0.0,"SampleType":"F","Day":"D052420","Age":77.0,"Sex":"F","Farm":"KSU","Inside_or_Outside":"In","PigNumber":"pig-1","Litter_Number":"K1","Stage":"N","DNA-ID":"LLS0179","Description":"NA"},{"index":"F-052420-N77-F3-16S","D_0__Archaea":24.0,"D_0__Bacteria":37414.0,"D_0__Eukaryota":0.0,"Unassigned":0.0,"SampleType":"F","Day":"D052420","Age":77.0,"Sex":"F","Farm":"KSU","Inside_or_Outside":"In","PigNumber":"pig-3","Litter_Number":"K2","Stage":"N","DNA-ID":"LLS0181","Description":"NA"},{"index":"F-052420-N77-F5-16S","D_0__Archaea":38.0,"D_0__Bacteria":40379.0,"D_0__Eukaryota":0.0,"Unassigned":0.0,"SampleType":"F","Day":"D052420","Age":77.0,"Sex":"F","Farm":"KSU","Inside_or_Outside":"In","PigNumber":"pig-5","Litter_Number":"K3","Stage":"N","DNA-ID":"LLS0182","Description":"NA"},{"index":"F-052420-N77-M2-16S","D_0__Archaea":57.0,"D_0__Bacteria":34147.0,"D_0__Eukaryota":0.0,"Unassigned":0.0,"SampleType":"F","Day":"D052420","Age":77.0,"Sex":"M","Farm":"KSU","Inside_or_Outside":"In","PigNumber":"pig-2","Litter_Number":"K1","Stage":"N","DNA-ID":"LLS0180","Description":"NA"},{"index":"F-052420-N77-M6-16S","D_0__Archaea":0.0,"D_0__Bacteria":48622.0,"D_0__Eukaryota":0.0,"Unassigned":0.0,"SampleType":"F","Day":"D052420","Age":77.0,"Sex":"M","Farm":"KSU","Inside_or_Outside":"In","PigNumber":"pig-6","Litter_Number":"K3","Stage":"N","DNA-ID":"LLS0183","Description":"NA"},{"index":"F-052420-N78-F9-16S","D_0__Archaea":0.0,"D_0__Bacteria":2461.0,"D_0__Eukaryota":0.0,"Unassigned":0.0,"SampleType":"F","Day":"D052420","Age":78.0,"Sex":"F","Farm":"KSU","Inside_or_Outside":"In","PigNumber":"pig-9","Litter_Number":"K5","Stage":"N","DNA-ID":"LLS0186","Description":"NA"},{"index":"F-052420-N78-M10-16S","D_0__Archaea":4.0,"D_0__Bacteria":44839.0,"D_0__Eukaryota":0.0,"Unassigned":0.0,"SampleType":"F","Day":"D052420","Age":78.0,"Sex":"M","Farm":"KSU","Inside_or_Outside":"In","PigNumber":"pig-10","Litter_Number":"K5","Stage":"N","DNA-ID":"LLS0187","Description":"NA"},{"index":"F-052820-G80-F7-16S","D_0__Archaea":387.0,"D_0__Bacteria":26756.0,"D_0__Eukaryota":0.0,"Unassigned":0.0,"SampleType":"F","Day":"D052820","Age":80.0,"Sex":"F","Farm":"KSU","Inside_or_Outside":"In","PigNumber":"pig-7","Litter_Number":"K4","Stage":"G","DNA-ID":"LLS0193","Description":"NA"},{"index":"F-052820-G80-M8-16S","D_0__Archaea":131.0,"D_0__Bacteria":38237.0,"D_0__Eukaryota":0.0,"Unassigned":0.0,"SampleType":"F","Day":"D052820","Age":80.0,"Sex":"M","Farm":"KSU","Inside_or_Outside":"In","PigNumber":"pig-8","Litter_Number":"K4","Stage":"G","DNA-ID":"LLS0194","Description":"NA"},{"index":"F-052820-G81-F1-16S","D_0__Archaea":49.0,"D_0__Bacteria":41890.0,"D_0__Eukaryota":0.0,"Unassigned":0.0,"SampleType":"F","Day":"D052820","Age":81.0,"Sex":"F","Farm":"KSU","Inside_or_Outside":"In","PigNumber":"pig-1","Litter_Number":"K1","Stage":"G","DNA-ID":"LLS0188","Description":"NA"},{"index":"F-052820-G81-F5-16S","D_0__Archaea":111.0,"D_0__Bacteria":41903.0,"D_0__Eukaryota":0.0,"Unassigned":0.0,"SampleType":"F","Day":"D052820","Age":81.0,"Sex":"F","Farm":"KSU","Inside_or_Outside":"In","PigNumber":"pig-5","Litter_Number":"K3","Stage":"G","DNA-ID":"LLS0191","Description":"NA"},{"index":"F-052820-G81-M2-16S","D_0__Archaea":88.0,"D_0__Bacteria":45478.0,"D_0__Eukaryota":0.0,"Unassigned":0.0,"SampleType":"F","Day":"D052820","Age":81.0,"Sex":"M","Farm":"KSU","Inside_or_Outside":"In","PigNumber":"pig-2","Litter_Number":"K1","Stage":"G","DNA-ID":"LLS0189","Description":"NA"},{"index":"F-052820-G81-M6-16S","D_0__Archaea":206.0,"D_0__Bacteria":36341.0,"D_0__Eukaryota":0.0,"Unassigned":0.0,"SampleType":"F","Day":"D052820","Age":81.0,"Sex":"M","Farm":"KSU","Inside_or_Outside":"In","PigNumber":"pig-6","Litter_Number":"K3","Stage":"G","DNA-ID":"LLS0192","Description":"NA"},{"index":"F-052820-G82-F9-16S","D_0__Archaea":123.0,"D_0__Bacteria":10976.0,"D_0__Eukaryota":0.0,"Unassigned":0.0,"SampleType":"F","Day":"D052820","Age":82.0,"Sex":"F","Farm":"KSU","Inside_or_Outside":"In","PigNumber":"pig-9","Litter_Number":"K5","Stage":"G","DNA-ID":"LLS0195","Description":"NA"},{"index":"F-052820-G82-M10-16S","D_0__Archaea":523.0,"D_0__Bacteria":41900.0,"D_0__Eukaryota":0.0,"Unassigned":0.0,"SampleType":"F","Day":"D052820","Age":82.0,"Sex":"M","Farm":"KSU","Inside_or_Outside":"In","PigNumber":"pig-10","Litter_Number":"K5","Stage":"G","DNA-ID":"LLS0196","Description":"NA"},{"index":"F-060220-G85-F7-16S","D_0__Archaea":184.0,"D_0__Bacteria":45124.0,"D_0__Eukaryota":0.0,"Unassigned":0.0,"SampleType":"F","Day":"D060220","Age":85.0,"Sex":"F","Farm":"KSU","Inside_or_Outside":"In","PigNumber":"pig-7","Litter_Number":"K4","Stage":"G","DNA-ID":"LLS0202","Description":"NA"},{"index":"F-060220-G85-M8-16S","D_0__Archaea":136.0,"D_0__Bacteria":52742.0,"D_0__Eukaryota":0.0,"Unassigned":2.0,"SampleType":"F","Day":"D060220","Age":85.0,"Sex":"M","Farm":"KSU","Inside_or_Outside":"In","PigNumber":"pig-8","Litter_Number":"K4","Stage":"G","DNA-ID":"LLS0203","Description":"NA"},{"index":"F-060220-G86-F1-16S","D_0__Archaea":0.0,"D_0__Bacteria":2066.0,"D_0__Eukaryota":0.0,"Unassigned":0.0,"SampleType":"F","Day":"D060220","Age":86.0,"Sex":"F","Farm":"KSU","Inside_or_Outside":"In","PigNumber":"pig-1","Litter_Number":"K1","Stage":"G","DNA-ID":"LLS0197","Description":"NA"},{"index":"F-060220-G86-F3-16S","D_0__Archaea":73.0,"D_0__Bacteria":41226.0,"D_0__Eukaryota":0.0,"Unassigned":0.0,"SampleType":"F","Day":"D060220","Age":86.0,"Sex":"F","Farm":"KSU","Inside_or_Outside":"In","PigNumber":"pig-3","Litter_Number":"K2","Stage":"G","DNA-ID":"LLS0199","Description":"NA"},{"index":"F-060220-G86-F5-16S","D_0__Archaea":181.0,"D_0__Bacteria":39341.0,"D_0__Eukaryota":0.0,"Unassigned":0.0,"SampleType":"F","Day":"D060220","Age":86.0,"Sex":"F","Farm":"KSU","Inside_or_Outside":"In","PigNumber":"pig-5","Litter_Number":"K3","Stage":"G","DNA-ID":"LLS0200","Description":"NA"},{"index":"F-060220-G86-M6-16S","D_0__Archaea":0.0,"D_0__Bacteria":2628.0,"D_0__Eukaryota":0.0,"Unassigned":0.0,"SampleType":"F","Day":"D060220","Age":86.0,"Sex":"M","Farm":"KSU","Inside_or_Outside":"In","PigNumber":"pig-6","Litter_Number":"K3","Stage":"G","DNA-ID":"LLS0201","Description":"NA"},{"index":"F-060220-G87-F9-16S","D_0__Archaea":548.0,"D_0__Bacteria":42408.0,"D_0__Eukaryota":0.0,"Unassigned":0.0,"SampleType":"F","Day":"D060220","Age":87.0,"Sex":"F","Farm":"KSU","Inside_or_Outside":"In","PigNumber":"pig-9","Litter_Number":"K5","Stage":"G","DNA-ID":"LLS0204","Description":"NA"},{"index":"F-060220-G87-M10-16S","D_0__Archaea":0.0,"D_0__Bacteria":57951.0,"D_0__Eukaryota":0.0,"Unassigned":0.0,"SampleType":"F","Day":"D060220","Age":87.0,"Sex":"M","Farm":"KSU","Inside_or_Outside":"In","PigNumber":"pig-10","Litter_Number":"K5","Stage":"G","DNA-ID":"LLS0205","Description":"NA"},{"index":"F-060920-G92-F7-16S","D_0__Archaea":66.0,"D_0__Bacteria":34894.0,"D_0__Eukaryota":0.0,"Unassigned":0.0,"SampleType":"F","Day":"D060920","Age":92.0,"Sex":"F","Farm":"KSU","Inside_or_Outside":"In","PigNumber":"pig-7","Litter_Number":"K4","Stage":"G","DNA-ID":"LLS0211","Description":"NA"},{"index":"F-060920-G92-M8-16S","D_0__Archaea":48.0,"D_0__Bacteria":36346.0,"D_0__Eukaryota":0.0,"Unassigned":0.0,"SampleType":"F","Day":"D060920","Age":92.0,"Sex":"M","Farm":"KSU","Inside_or_Outside":"In","PigNumber":"pig-8","Litter_Number":"K4","Stage":"G","DNA-ID":"LLS0212","Description":"NA"},{"index":"F-060920-G93-F1-16S","D_0__Archaea":67.0,"D_0__Bacteria":40465.0,"D_0__Eukaryota":0.0,"Unassigned":0.0,"SampleType":"F","Day":"D060920","Age":93.0,"Sex":"F","Farm":"KSU","Inside_or_Outside":"In","PigNumber":"pig-1","Litter_Number":"K1","Stage":"G","DNA-ID":"LLS0206","Description":"NA"},{"index":"F-060920-G93-F3-16S","D_0__Archaea":203.0,"D_0__Bacteria":36406.0,"D_0__Eukaryota":35.0,"Unassigned":0.0,"SampleType":"F","Day":"D060920","Age":93.0,"Sex":"F","Farm":"KSU","Inside_or_Outside":"In","PigNumber":"pig-3","Litter_Number":"K2","Stage":"G","DNA-ID":"LLS0208","Description":"NA"},{"index":"F-060920-G93-F5-16S","D_0__Archaea":9.0,"D_0__Bacteria":37847.0,"D_0__Eukaryota":0.0,"Unassigned":0.0,"SampleType":"F","Day":"D060920","Age":93.0,"Sex":"F","Farm":"KSU","Inside_or_Outside":"In","PigNumber":"pig-5","Litter_Number":"K3","Stage":"G","DNA-ID":"LLS0209","Description":"NA"},{"index":"F-060920-G93-M2-16S","D_0__Archaea":86.0,"D_0__Bacteria":48222.0,"D_0__Eukaryota":0.0,"Unassigned":0.0,"SampleType":"F","Day":"D060920","Age":93.0,"Sex":"M","Farm":"KSU","Inside_or_Outside":"In","PigNumber":"pig-2","Litter_Number":"K1","Stage":"G","DNA-ID":"LLS0207","Description":"NA"},{"index":"F-060920-G93-M6-16S","D_0__Archaea":55.0,"D_0__Bacteria":39416.0,"D_0__Eukaryota":0.0,"Unassigned":0.0,"SampleType":"F","Day":"D060920","Age":93.0,"Sex":"M","Farm":"KSU","Inside_or_Outside":"In","PigNumber":"pig-6","Litter_Number":"K3","Stage":"G","DNA-ID":"LLS0210","Description":"NA"},{"index":"F-060920-G94-M10-16S","D_0__Archaea":0.0,"D_0__Bacteria":34232.0,"D_0__Eukaryota":0.0,"Unassigned":0.0,"SampleType":"F","Day":"D060920","Age":94.0,"Sex":"M","Farm":"KSU","Inside_or_Outside":"In","PigNumber":"pig-10","Litter_Number":"K5","Stage":"G","DNA-ID":"LLS0214","Description":"NA"},{"index":"F-061620-G100-F1-16S","D_0__Archaea":13.0,"D_0__Bacteria":35982.0,"D_0__Eukaryota":0.0,"Unassigned":0.0,"SampleType":"F","Day":"D061620","Age":100.0,"Sex":"F","Farm":"KSU","Inside_or_Outside":"In","PigNumber":"pig-1","Litter_Number":"K1","Stage":"G","DNA-ID":"LLS0215","Description":"NA"},{"index":"F-061620-G100-F3-16S","D_0__Archaea":22.0,"D_0__Bacteria":47689.0,"D_0__Eukaryota":0.0,"Unassigned":0.0,"SampleType":"F","Day":"D061620","Age":100.0,"Sex":"F","Farm":"KSU","Inside_or_Outside":"In","PigNumber":"pig-3","Litter_Number":"K2","Stage":"G","DNA-ID":"LLS0217","Description":"NA"},{"index":"F-061620-G100-M2-16S","D_0__Archaea":9.0,"D_0__Bacteria":41213.0,"D_0__Eukaryota":0.0,"Unassigned":0.0,"SampleType":"F","Day":"D061620","Age":100.0,"Sex":"M","Farm":"KSU","Inside_or_Outside":"In","PigNumber":"pig-2","Litter_Number":"K1","Stage":"G","DNA-ID":"LLS0216","Description":"NA"},{"index":"F-061620-G100-M6-16S","D_0__Archaea":44.0,"D_0__Bacteria":44924.0,"D_0__Eukaryota":0.0,"Unassigned":0.0,"SampleType":"F","Day":"D061620","Age":100.0,"Sex":"M","Farm":"KSU","Inside_or_Outside":"In","PigNumber":"pig-6","Litter_Number":"K3","Stage":"G","DNA-ID":"LLS0219","Description":"NA"},{"index":"F-061620-G101-M10-16S","D_0__Archaea":0.0,"D_0__Bacteria":46536.0,"D_0__Eukaryota":0.0,"Unassigned":0.0,"SampleType":"F","Day":"D061620","Age":101.0,"Sex":"M","Farm":"KSU","Inside_or_Outside":"In","PigNumber":"pig-10","Litter_Number":"K5","Stage":"G","DNA-ID":"LLS0223","Description":"NA"},{"index":"F-061620-G99-M8-16S","D_0__Archaea":16.0,"D_0__Bacteria":2287.0,"D_0__Eukaryota":0.0,"Unassigned":0.0,"SampleType":"F","Day":"D061620","Age":99.0,"Sex":"M","Farm":"KSU","Inside_or_Outside":"In","PigNumber":"pig-8","Litter_Number":"K4","Stage":"G","DNA-ID":"LLS0221","Description":"NA"},{"index":"F-062320-G106-F7-16S","D_0__Archaea":49.0,"D_0__Bacteria":32667.0,"D_0__Eukaryota":0.0,"Unassigned":0.0,"SampleType":"F","Day":"D062320","Age":106.0,"Sex":"F","Farm":"KSU","Inside_or_Outside":"In","PigNumber":"pig-7","Litter_Number":"K4","Stage":"G","DNA-ID":"LLS0229","Description":"NA"},{"index":"F-062320-G106-M8-16S","D_0__Archaea":114.0,"D_0__Bacteria":40363.0,"D_0__Eukaryota":0.0,"Unassigned":0.0,"SampleType":"F","Day":"D062320","Age":106.0,"Sex":"M","Farm":"KSU","Inside_or_Outside":"In","PigNumber":"pig-8","Litter_Number":"K4","Stage":"G","DNA-ID":"LLS0230","Description":"NA"},{"index":"F-062320-G107-F1-16S","D_0__Archaea":0.0,"D_0__Bacteria":39167.0,"D_0__Eukaryota":0.0,"Unassigned":0.0,"SampleType":"F","Day":"D062320","Age":107.0,"Sex":"F","Farm":"KSU","Inside_or_Outside":"In","PigNumber":"pig-1","Litter_Number":"K1","Stage":"G","DNA-ID":"LLS0224","Description":"NA"},{"index":"F-062320-G107-F3-16S","D_0__Archaea":130.0,"D_0__Bacteria":47258.0,"D_0__Eukaryota":0.0,"Unassigned":0.0,"SampleType":"F","Day":"D062320","Age":107.0,"Sex":"F","Farm":"KSU","Inside_or_Outside":"In","PigNumber":"pig-3","Litter_Number":"K2","Stage":"G","DNA-ID":"LLS0226","Description":"NA"},{"index":"F-062320-G107-F5-16S","D_0__Archaea":32.0,"D_0__Bacteria":52738.0,"D_0__Eukaryota":0.0,"Unassigned":0.0,"SampleType":"F","Day":"D062320","Age":107.0,"Sex":"F","Farm":"KSU","Inside_or_Outside":"In","PigNumber":"pig-5","Litter_Number":"K3","Stage":"G","DNA-ID":"LLS0227","Description":"NA"},{"index":"F-062320-G107-M2-16S","D_0__Archaea":251.0,"D_0__Bacteria":49104.0,"D_0__Eukaryota":0.0,"Unassigned":0.0,"SampleType":"F","Day":"D062320","Age":107.0,"Sex":"M","Farm":"KSU","Inside_or_Outside":"In","PigNumber":"pig-2","Litter_Number":"K1","Stage":"G","DNA-ID":"LLS0225","Description":"NA"},{"index":"F-062320-G107-M6-16S","D_0__Archaea":109.0,"D_0__Bacteria":31570.0,"D_0__Eukaryota":0.0,"Unassigned":0.0,"SampleType":"F","Day":"D062320","Age":107.0,"Sex":"M","Farm":"KSU","Inside_or_Outside":"In","PigNumber":"pig-6","Litter_Number":"K3","Stage":"G","DNA-ID":"LLS0228","Description":"NA"},{"index":"F-062320-G108-F9-16S","D_0__Archaea":175.0,"D_0__Bacteria":32891.0,"D_0__Eukaryota":0.0,"Unassigned":0.0,"SampleType":"F","Day":"D062320","Age":108.0,"Sex":"F","Farm":"KSU","Inside_or_Outside":"In","PigNumber":"pig-9","Litter_Number":"K5","Stage":"G","DNA-ID":"LLS0231","Description":"NA"},{"index":"F-062320-G108-M10-16S","D_0__Archaea":7.0,"D_0__Bacteria":1843.0,"D_0__Eukaryota":0.0,"Unassigned":0.0,"SampleType":"F","Day":"D062320","Age":108.0,"Sex":"M","Farm":"KSU","Inside_or_Outside":"In","PigNumber":"pig-10","Litter_Number":"K5","Stage":"G","DNA-ID":"LLS0232","Description":"NA"},{"index":"F-070720-G120-F7-16S","D_0__Archaea":26.0,"D_0__Bacteria":39709.0,"D_0__Eukaryota":0.0,"Unassigned":0.0,"SampleType":"F","Day":"D070720","Age":120.0,"Sex":"F","Farm":"KSU","Inside_or_Outside":"In","PigNumber":"pig-7","Litter_Number":"K4","Stage":"G","DNA-ID":"LLS0238","Description":"NA"},{"index":"F-070720-G120-M8-16S","D_0__Archaea":105.0,"D_0__Bacteria":46400.0,"D_0__Eukaryota":0.0,"Unassigned":0.0,"SampleType":"F","Day":"D070720","Age":120.0,"Sex":"M","Farm":"KSU","Inside_or_Outside":"In","PigNumber":"pig-8","Litter_Number":"K4","Stage":"G","DNA-ID":"LLS0239","Description":"NA"},{"index":"F-070720-G121-F1-16S","D_0__Archaea":50.0,"D_0__Bacteria":32448.0,"D_0__Eukaryota":0.0,"Unassigned":0.0,"SampleType":"F","Day":"D070720","Age":121.0,"Sex":"F","Farm":"KSU","Inside_or_Outside":"In","PigNumber":"pig-1","Litter_Number":"K1","Stage":"G","DNA-ID":"LLS0233","Description":"NA"},{"index":"F-070720-G121-F3-16S","D_0__Archaea":188.0,"D_0__Bacteria":33236.0,"D_0__Eukaryota":0.0,"Unassigned":0.0,"SampleType":"F","Day":"D070720","Age":121.0,"Sex":"F","Farm":"KSU","Inside_or_Outside":"In","PigNumber":"pig-3","Litter_Number":"K2","Stage":"G","DNA-ID":"LLS0235","Description":"NA"},{"index":"F-070720-G121-F5-16S","D_0__Archaea":79.0,"D_0__Bacteria":34873.0,"D_0__Eukaryota":0.0,"Unassigned":0.0,"SampleType":"F","Day":"D070720","Age":121.0,"Sex":"F","Farm":"KSU","Inside_or_Outside":"In","PigNumber":"pig-5","Litter_Number":"K3","Stage":"G","DNA-ID":"LLS0236","Description":"NA"},{"index":"F-070720-G121-M6-16S","D_0__Archaea":79.0,"D_0__Bacteria":34764.0,"D_0__Eukaryota":0.0,"Unassigned":0.0,"SampleType":"F","Day":"D070720","Age":121.0,"Sex":"M","Farm":"KSU","Inside_or_Outside":"In","PigNumber":"pig-6","Litter_Number":"K3","Stage":"G","DNA-ID":"LLS0237","Description":"NA"},{"index":"F-070720-G122-F9-16S","D_0__Archaea":221.0,"D_0__Bacteria":38343.0,"D_0__Eukaryota":0.0,"Unassigned":0.0,"SampleType":"F","Day":"D070720","Age":122.0,"Sex":"F","Farm":"KSU","Inside_or_Outside":"In","PigNumber":"pig-9","Litter_Number":"K5","Stage":"G","DNA-ID":"LLS0240","Description":"NA"},{"index":"F-070720-G122-M10-16S","D_0__Archaea":83.0,"D_0__Bacteria":37832.0,"D_0__Eukaryota":0.0,"Unassigned":0.0,"SampleType":"F","Day":"D070720","Age":122.0,"Sex":"M","Farm":"KSU","Inside_or_Outside":"In","PigNumber":"pig-10","Litter_Number":"K5","Stage":"G","DNA-ID":"LLS0241","Description":"NA"},{"index":"F-071420-G127-F7-16S","D_0__Archaea":214.0,"D_0__Bacteria":46278.0,"D_0__Eukaryota":0.0,"Unassigned":0.0,"SampleType":"F","Day":"D071420","Age":127.0,"Sex":"F","Farm":"KSU","Inside_or_Outside":"In","PigNumber":"pig-7","Litter_Number":"K4","Stage":"G","DNA-ID":"LLS0247","Description":"NA"},{"index":"F-071420-G127-M8-16S","D_0__Archaea":166.0,"D_0__Bacteria":45805.0,"D_0__Eukaryota":0.0,"Unassigned":0.0,"SampleType":"F","Day":"D071420","Age":127.0,"Sex":"M","Farm":"KSU","Inside_or_Outside":"In","PigNumber":"pig-8","Litter_Number":"K4","Stage":"G","DNA-ID":"LLS0248","Description":"NA"},{"index":"F-071420-G128-F1-16S","D_0__Archaea":8.0,"D_0__Bacteria":2513.0,"D_0__Eukaryota":0.0,"Unassigned":0.0,"SampleType":"F","Day":"D071420","Age":128.0,"Sex":"F","Farm":"KSU","Inside_or_Outside":"In","PigNumber":"pig-1","Litter_Number":"K1","Stage":"G","DNA-ID":"LLS0242","Description":"NA"},{"index":"F-071420-G128-F3-16S","D_0__Archaea":262.0,"D_0__Bacteria":41572.0,"D_0__Eukaryota":0.0,"Unassigned":0.0,"SampleType":"F","Day":"D071420","Age":128.0,"Sex":"F","Farm":"KSU","Inside_or_Outside":"In","PigNumber":"pig-3","Litter_Number":"K2","Stage":"G","DNA-ID":"LLS0244","Description":"NA"},{"index":"F-071420-G128-F5-16S","D_0__Archaea":54.0,"D_0__Bacteria":38784.0,"D_0__Eukaryota":0.0,"Unassigned":0.0,"SampleType":"F","Day":"D071420","Age":128.0,"Sex":"F","Farm":"KSU","Inside_or_Outside":"In","PigNumber":"pig-5","Litter_Number":"K3","Stage":"G","DNA-ID":"LLS0245","Description":"NA"},{"index":"F-071420-G128-M2-16S","D_0__Archaea":71.0,"D_0__Bacteria":39013.0,"D_0__Eukaryota":0.0,"Unassigned":2.0,"SampleType":"F","Day":"D071420","Age":128.0,"Sex":"M","Farm":"KSU","Inside_or_Outside":"In","PigNumber":"pig-2","Litter_Number":"K1","Stage":"G","DNA-ID":"LLS0243","Description":"NA"},{"index":"F-071420-G128-M6-16S","D_0__Archaea":202.0,"D_0__Bacteria":35932.0,"D_0__Eukaryota":2.0,"Unassigned":0.0,"SampleType":"F","Day":"D071420","Age":128.0,"Sex":"M","Farm":"KSU","Inside_or_Outside":"In","PigNumber":"pig-6","Litter_Number":"K3","Stage":"G","DNA-ID":"LLS0246","Description":"NA"},{"index":"F-071420-G129-F9-16S","D_0__Archaea":227.0,"D_0__Bacteria":40845.0,"D_0__Eukaryota":0.0,"Unassigned":0.0,"SampleType":"F","Day":"D071420","Age":129.0,"Sex":"F","Farm":"KSU","Inside_or_Outside":"In","PigNumber":"pig-9","Litter_Number":"K5","Stage":"G","DNA-ID":"LLS0249","Description":"NA"},{"index":"F-071420-G129-M10-16S","D_0__Archaea":243.0,"D_0__Bacteria":44251.0,"D_0__Eukaryota":0.0,"Unassigned":0.0,"SampleType":"F","Day":"D071420","Age":129.0,"Sex":"M","Farm":"KSU","Inside_or_Outside":"In","PigNumber":"pig-10","Litter_Number":"K5","Stage":"G","DNA-ID":"LLS0250","Description":"NA"},{"index":"F-072120-G134-F7-16S","D_0__Archaea":91.0,"D_0__Bacteria":36390.0,"D_0__Eukaryota":0.0,"Unassigned":0.0,"SampleType":"F","Day":"D072120","Age":134.0,"Sex":"F","Farm":"KSU","Inside_or_Outside":"In","PigNumber":"pig-7","Litter_Number":"K4","Stage":"G","DNA-ID":"LLS0257","Description":"NA"},{"index":"F-072120-G134-M8-16S","D_0__Archaea":221.0,"D_0__Bacteria":39187.0,"D_0__Eukaryota":0.0,"Unassigned":0.0,"SampleType":"F","Day":"D072120","Age":134.0,"Sex":"M","Farm":"KSU","Inside_or_Outside":"In","PigNumber":"pig-8","Litter_Number":"K4","Stage":"G","DNA-ID":"LLS0258","Description":"NA"},{"index":"F-072120-G135-F1-16S","D_0__Archaea":19.0,"D_0__Bacteria":41558.0,"D_0__Eukaryota":8.0,"Unassigned":0.0,"SampleType":"F","Day":"D072120","Age":135.0,"Sex":"F","Farm":"KSU","Inside_or_Outside":"In","PigNumber":"pig-1","Litter_Number":"K1","Stage":"G","DNA-ID":"LLS0252","Description":"NA"},{"index":"F-072120-G135-F3-16S","D_0__Archaea":396.0,"D_0__Bacteria":42179.0,"D_0__Eukaryota":0.0,"Unassigned":2.0,"SampleType":"F","Day":"D072120","Age":135.0,"Sex":"F","Farm":"KSU","Inside_or_Outside":"In","PigNumber":"pig-3","Litter_Number":"K2","Stage":"G","DNA-ID":"LLS0254","Description":"NA"},{"index":"F-072120-G135-F5-16S","D_0__Archaea":34.0,"D_0__Bacteria":42881.0,"D_0__Eukaryota":0.0,"Unassigned":0.0,"SampleType":"F","Day":"D072120","Age":135.0,"Sex":"F","Farm":"KSU","Inside_or_Outside":"In","PigNumber":"pig-5","Litter_Number":"K3","Stage":"G","DNA-ID":"LLS0255","Description":"NA"},{"index":"F-072120-G135-M2-16S","D_0__Archaea":17.0,"D_0__Bacteria":31152.0,"D_0__Eukaryota":0.0,"Unassigned":0.0,"SampleType":"F","Day":"D072120","Age":135.0,"Sex":"M","Farm":"KSU","Inside_or_Outside":"In","PigNumber":"pig-2","Litter_Number":"K1","Stage":"G","DNA-ID":"LLS0253","Description":"NA"},{"index":"F-072120-G135-M6-16S","D_0__Archaea":75.0,"D_0__Bacteria":49565.0,"D_0__Eukaryota":24.0,"Unassigned":0.0,"SampleType":"F","Day":"D072120","Age":135.0,"Sex":"M","Farm":"KSU","Inside_or_Outside":"In","PigNumber":"pig-6","Litter_Number":"K3","Stage":"G","DNA-ID":"LLS0256","Description":"NA"},{"index":"F-072120-G136-F9-16S","D_0__Archaea":97.0,"D_0__Bacteria":47879.0,"D_0__Eukaryota":0.0,"Unassigned":0.0,"SampleType":"F","Day":"D072120","Age":136.0,"Sex":"F","Farm":"KSU","Inside_or_Outside":"In","PigNumber":"pig-9","Litter_Number":"K5","Stage":"G","DNA-ID":"LLS0259","Description":"NA"},{"index":"F-072120-G136-M10-16S","D_0__Archaea":287.0,"D_0__Bacteria":35931.0,"D_0__Eukaryota":0.0,"Unassigned":0.0,"SampleType":"F","Day":"D072120","Age":136.0,"Sex":"M","Farm":"KSU","Inside_or_Outside":"In","PigNumber":"pig-10","Litter_Number":"K5","Stage":"G","DNA-ID":"LLS0260","Description":"NA"},{"index":"F-072820-G141-F7-16S","D_0__Archaea":127.0,"D_0__Bacteria":35777.0,"D_0__Eukaryota":7.0,"Unassigned":0.0,"SampleType":"F","Day":"D072820","Age":141.0,"Sex":"F","Farm":"KSU","Inside_or_Outside":"In","PigNumber":"pig-7","Litter_Number":"K4","Stage":"G","DNA-ID":"LLS0266","Description":"NA"},{"index":"F-072820-G141-M8-16S","D_0__Archaea":202.0,"D_0__Bacteria":48383.0,"D_0__Eukaryota":0.0,"Unassigned":0.0,"SampleType":"F","Day":"D072820","Age":141.0,"Sex":"M","Farm":"KSU","Inside_or_Outside":"In","PigNumber":"pig-8","Litter_Number":"K4","Stage":"G","DNA-ID":"LLS0267","Description":"NA"},{"index":"F-072820-G142-F1-16S","D_0__Archaea":71.0,"D_0__Bacteria":42373.0,"D_0__Eukaryota":0.0,"Unassigned":0.0,"SampleType":"F","Day":"D072820","Age":142.0,"Sex":"F","Farm":"KSU","Inside_or_Outside":"In","PigNumber":"pig-1","Litter_Number":"K1","Stage":"G","DNA-ID":"LLS0261","Description":"NA"},{"index":"F-072820-G142-F3-16S","D_0__Archaea":1106.0,"D_0__Bacteria":40669.0,"D_0__Eukaryota":0.0,"Unassigned":0.0,"SampleType":"F","Day":"D072820","Age":142.0,"Sex":"F","Farm":"KSU","Inside_or_Outside":"In","PigNumber":"pig-3","Litter_Number":"K2","Stage":"G","DNA-ID":"LLS0263","Description":"NA"},{"index":"F-072820-G142-F5-16S","D_0__Archaea":66.0,"D_0__Bacteria":44901.0,"D_0__Eukaryota":0.0,"Unassigned":0.0,"SampleType":"F","Day":"D072820","Age":142.0,"Sex":"F","Farm":"KSU","Inside_or_Outside":"In","PigNumber":"pig-5","Litter_Number":"K3","Stage":"G","DNA-ID":"LLS0264","Description":"NA"},{"index":"F-072820-G142-M2-16S","D_0__Archaea":379.0,"D_0__Bacteria":43261.0,"D_0__Eukaryota":0.0,"Unassigned":0.0,"SampleType":"F","Day":"D072820","Age":142.0,"Sex":"M","Farm":"KSU","Inside_or_Outside":"In","PigNumber":"pig-2","Litter_Number":"K1","Stage":"G","DNA-ID":"LLS0262","Description":"NA"},{"index":"F-072820-G142-M6-16S","D_0__Archaea":149.0,"D_0__Bacteria":42378.0,"D_0__Eukaryota":5.0,"Unassigned":0.0,"SampleType":"F","Day":"D072820","Age":142.0,"Sex":"M","Farm":"KSU","Inside_or_Outside":"In","PigNumber":"pig-6","Litter_Number":"K3","Stage":"G","DNA-ID":"LLS0265","Description":"NA"},{"index":"F-072820-G143-F9-16S","D_0__Archaea":720.0,"D_0__Bacteria":40001.0,"D_0__Eukaryota":0.0,"Unassigned":0.0,"SampleType":"F","Day":"D072820","Age":143.0,"Sex":"F","Farm":"KSU","Inside_or_Outside":"In","PigNumber":"pig-9","Litter_Number":"K5","Stage":"G","DNA-ID":"LLS0268","Description":"NA"},{"index":"F-072820-G143-M10-16S","D_0__Archaea":104.0,"D_0__Bacteria":49903.0,"D_0__Eukaryota":2.0,"Unassigned":0.0,"SampleType":"F","Day":"D072820","Age":143.0,"Sex":"M","Farm":"KSU","Inside_or_Outside":"In","PigNumber":"pig-10","Litter_Number":"K5","Stage":"G","DNA-ID":"LLS0269","Description":"NA"},{"index":"F-080420-G148-F7-16S","D_0__Archaea":54.0,"D_0__Bacteria":58130.0,"D_0__Eukaryota":16.0,"Unassigned":2.0,"SampleType":"F","Day":"D080420","Age":148.0,"Sex":"F","Farm":"KSU","Inside_or_Outside":"In","PigNumber":"pig-7","Litter_Number":"K4","Stage":"G","DNA-ID":"LLS0275","Description":"NA"},{"index":"F-080420-G148-M8-16S","D_0__Archaea":33.0,"D_0__Bacteria":48203.0,"D_0__Eukaryota":0.0,"Unassigned":0.0,"SampleType":"F","Day":"D080420","Age":148.0,"Sex":"M","Farm":"KSU","Inside_or_Outside":"In","PigNumber":"pig-8","Litter_Number":"K4","Stage":"G","DNA-ID":"LLS0276","Description":"NA"},{"index":"F-080420-G149-F1-16S","D_0__Archaea":78.0,"D_0__Bacteria":48829.0,"D_0__Eukaryota":21.0,"Unassigned":0.0,"SampleType":"F","Day":"D080420","Age":149.0,"Sex":"F","Farm":"KSU","Inside_or_Outside":"In","PigNumber":"pig-1","Litter_Number":"K1","Stage":"G","DNA-ID":"LLS0270","Description":"NA"},{"index":"F-080420-G149-F3-16S","D_0__Archaea":251.0,"D_0__Bacteria":57315.0,"D_0__Eukaryota":0.0,"Unassigned":0.0,"SampleType":"F","Day":"D080420","Age":149.0,"Sex":"F","Farm":"KSU","Inside_or_Outside":"In","PigNumber":"pig-3","Litter_Number":"K2","Stage":"G","DNA-ID":"LLS0272","Description":"NA"},{"index":"F-080420-G149-F5-16S","D_0__Archaea":72.0,"D_0__Bacteria":47459.0,"D_0__Eukaryota":0.0,"Unassigned":0.0,"SampleType":"F","Day":"D080420","Age":149.0,"Sex":"F","Farm":"KSU","Inside_or_Outside":"In","PigNumber":"pig-5","Litter_Number":"K3","Stage":"G","DNA-ID":"LLS0273","Description":"NA"},{"index":"F-080420-G149-M2-16S","D_0__Archaea":151.0,"D_0__Bacteria":49472.0,"D_0__Eukaryota":16.0,"Unassigned":0.0,"SampleType":"F","Day":"D080420","Age":149.0,"Sex":"M","Farm":"KSU","Inside_or_Outside":"In","PigNumber":"pig-2","Litter_Number":"K1","Stage":"G","DNA-ID":"LLS0271","Description":"NA"},{"index":"F-080420-G149-M6-16S","D_0__Archaea":0.0,"D_0__Bacteria":2352.0,"D_0__Eukaryota":0.0,"Unassigned":0.0,"SampleType":"F","Day":"D080420","Age":149.0,"Sex":"M","Farm":"KSU","Inside_or_Outside":"In","PigNumber":"pig-6","Litter_Number":"K3","Stage":"G","DNA-ID":"LLS0274","Description":"NA"},{"index":"F-080420-G150-F9-16S","D_0__Archaea":23.0,"D_0__Bacteria":48726.0,"D_0__Eukaryota":0.0,"Unassigned":0.0,"SampleType":"F","Day":"D080420","Age":150.0,"Sex":"F","Farm":"KSU","Inside_or_Outside":"In","PigNumber":"pig-9","Litter_Number":"K5","Stage":"G","DNA-ID":"LLS0277","Description":"NA"},{"index":"F-080420-G150-M10-16S","D_0__Archaea":0.0,"D_0__Bacteria":28899.0,"D_0__Eukaryota":0.0,"Unassigned":2.0,"SampleType":"F","Day":"D080420","Age":150.0,"Sex":"M","Farm":"KSU","Inside_or_Outside":"In","PigNumber":"pig-10","Litter_Number":"K5","Stage":"G","DNA-ID":"LLS0278","Description":"NA"},{"index":"F-081120-G155-F7-16S","D_0__Archaea":65.0,"D_0__Bacteria":26072.0,"D_0__Eukaryota":0.0,"Unassigned":0.0,"SampleType":"F","Day":"D081120","Age":155.0,"Sex":"F","Farm":"KSU","Inside_or_Outside":"In","PigNumber":"pig-7","Litter_Number":"K4","Stage":"G","DNA-ID":"LLS0284","Description":"NA"},{"index":"F-081120-G155-M8-16S","D_0__Archaea":42.0,"D_0__Bacteria":20923.0,"D_0__Eukaryota":0.0,"Unassigned":0.0,"SampleType":"F","Day":"D081120","Age":155.0,"Sex":"M","Farm":"KSU","Inside_or_Outside":"In","PigNumber":"pig-8","Litter_Number":"K4","Stage":"G","DNA-ID":"LLS0285","Description":"NA"},{"index":"F-081120-G156-F1-16S","D_0__Archaea":98.0,"D_0__Bacteria":26730.0,"D_0__Eukaryota":0.0,"Unassigned":0.0,"SampleType":"F","Day":"D081120","Age":156.0,"Sex":"F","Farm":"KSU","Inside_or_Outside":"In","PigNumber":"pig-1","Litter_Number":"K1","Stage":"G","DNA-ID":"LLS0279","Description":"NA"},{"index":"F-081120-G156-F3-16S","D_0__Archaea":93.0,"D_0__Bacteria":30776.0,"D_0__Eukaryota":2.0,"Unassigned":0.0,"SampleType":"F","Day":"D081120","Age":156.0,"Sex":"F","Farm":"KSU","Inside_or_Outside":"In","PigNumber":"pig-3","Litter_Number":"K2","Stage":"G","DNA-ID":"LLS0281","Description":"NA"},{"index":"F-081120-G156-F5-16S","D_0__Archaea":761.0,"D_0__Bacteria":30926.0,"D_0__Eukaryota":0.0,"Unassigned":0.0,"SampleType":"F","Day":"D081120","Age":156.0,"Sex":"F","Farm":"KSU","Inside_or_Outside":"In","PigNumber":"pig-5","Litter_Number":"K3","Stage":"G","DNA-ID":"LLS0282","Description":"NA"},{"index":"F-081120-G156-M2-16S","D_0__Archaea":122.0,"D_0__Bacteria":37200.0,"D_0__Eukaryota":2.0,"Unassigned":0.0,"SampleType":"F","Day":"D081120","Age":156.0,"Sex":"M","Farm":"KSU","Inside_or_Outside":"In","PigNumber":"pig-2","Litter_Number":"K1","Stage":"G","DNA-ID":"LLS0280","Description":"NA"},{"index":"F-081120-G156-M6-16S","D_0__Archaea":23.0,"D_0__Bacteria":32995.0,"D_0__Eukaryota":5.0,"Unassigned":0.0,"SampleType":"F","Day":"D081120","Age":156.0,"Sex":"M","Farm":"KSU","Inside_or_Outside":"In","PigNumber":"pig-6","Litter_Number":"K3","Stage":"G","DNA-ID":"LLS0283","Description":"NA"},{"index":"F-081120-G157-F9-16S","D_0__Archaea":146.0,"D_0__Bacteria":37540.0,"D_0__Eukaryota":0.0,"Unassigned":0.0,"SampleType":"F","Day":"D081120","Age":157.0,"Sex":"F","Farm":"KSU","Inside_or_Outside":"In","PigNumber":"pig-9","Litter_Number":"K5","Stage":"G","DNA-ID":"LLS0286","Description":"NA"}]);
