# Supplementary material for: Stability and volatility shape the gut bacteriome and Kazachstania slooffiae dynamics in preweaning, nursery and adult pigs
Source: Sci Rep. 2022 Sep 5;12:15080. doi: 10.1038/s41598-022-19093-9 (PMC9445069; doi:10.1038/s41598-022-19093-9)
Supplement: Supplementary file 12 — Supplementary Information 12. [file 41598_2022_19093_MOESM12_ESM.qzv › b50e71ee-1437-4ea1-b607-d66be10629f2/data/level-2.csv]

index	D_0__Archaea;D_1__Euryarchaeota	D_0__Bacteria;D_1__Actinobacteria	D_0__Bacteria;D_1__Bacteroidetes	D_0__Bacteria;D_1__Chlamydiae	D_0__Bacteria;D_1__Cyanobacteria	D_0__Bacteria;D_1__Deferribacteres	D_0__Bacteria;D_1__Elusimicrobia	D_0__Bacteria;D_1__Epsilonbacteraeota	D_0__Bacteria;D_1__Fibrobacteres	D_0__Bacteria;D_1__Firmicutes	D_0__Bacteria;D_1__Fusobacteria	D_0__Bacteria;D_1__Kiritimatiellaeota	D_0__Bacteria;D_1__Lentisphaerae	D_0__Bacteria;D_1__Patescibacteria	D_0__Bacteria;D_1__Planctomycetes	D_0__Bacteria;D_1__Proteobacteria	D_0__Bacteria;D_1__Spirochaetes	D_0__Bacteria;D_1__Synergistetes	D_0__Bacteria;D_1__Tenericutes	D_0__Bacteria;D_1__Verrucomicrobia	D_0__Bacteria;D_1__WPS-2	D_0__Bacteria;__	D_0__Eukaryota;D_1__Excavata	D_0__Eukaryota;D_1__SAR	D_0__Eukaryota;__	Unassigned;__	SampleType	Day	Age	Sex	Farm	Inside_or_Outside	PigNumber	Litter_Number	Stage	DNA-ID	Description
F-030920-P2-F9-16S	0.0	30.0	3411.0	0.0	0.0	0.0	0.0	123.0	0.0	20811.0	24.0	0.0	0.0	0.0	0.0	4885.0	2.0	0.0	0.0	0.0	0.0	0.0	0.0	0.0	0.0	17.0	F	D030920	2.0	F	KSU	In	pig-9	K5	P	LLS0009	NA
F-030920-P2-M10-16S	0.0	2.0	9208.0	0.0	0.0	0.0	0.0	860.0	0.0	4682.0	8489.0	0.0	0.0	0.0	0.0	7931.0	0.0	0.0	0.0	0.0	0.0	0.0	0.0	0.0	0.0	6.0	F	D030920	2.0	M	KSU	In	pig-10	K5	P	LLS0010	NA
F-031320-P4-F7-16S	0.0	18.0	2494.0	0.0	0.0	0.0	0.0	0.0	0.0	14837.0	3840.0	0.0	0.0	0.0	0.0	9797.0	0.0	0.0	0.0	0.0	0.0	0.0	0.0	0.0	0.0	18.0	F	D031320	4.0	F	KSU	In	pig-7	K4	P	LLS0017	NA
F-031320-P5-F1-16S	81.0	57.0	18493.0	0.0	0.0	0.0	0.0	11.0	0.0	4077.0	4184.0	0.0	11.0	0.0	88.0	1321.0	70.0	0.0	0.0	0.0	0.0	0.0	0.0	0.0	0.0	0.0	F	D031320	5.0	F	KSU	In	pig-1	K1	P	LLS0011	NA
F-031320-P5-F3-16S	3.0	139.0	18401.0	0.0	0.0	0.0	0.0	133.0	0.0	6282.0	1379.0	0.0	0.0	0.0	0.0	2038.0	201.0	2.0	0.0	2.0	0.0	0.0	0.0	0.0	0.0	0.0	F	D031320	5.0	F	KSU	In	pig-3	K2	P	LLS0013	NA
F-031320-P5-F5-16S	45.0	24.0	16490.0	0.0	0.0	0.0	0.0	65.0	0.0	6754.0	4077.0	0.0	239.0	0.0	0.0	962.0	0.0	0.0	0.0	31.0	0.0	0.0	0.0	0.0	0.0	0.0	F	D031320	5.0	F	KSU	In	pig-5	K3	P	LLS0015	NA
F-031320-P5-M2-16S	0.0	45.0	12037.0	0.0	0.0	0.0	0.0	595.0	0.0	8626.0	5401.0	0.0	0.0	0.0	0.0	3032.0	0.0	0.0	0.0	0.0	0.0	0.0	0.0	0.0	0.0	0.0	F	D031320	5.0	M	KSU	In	pig-2	K1	P	LLS0012	NA
F-031320-P6-F9-16S	0.0	8.0	2184.0	0.0	0.0	0.0	0.0	170.0	0.0	20448.0	1291.0	0.0	0.0	0.0	0.0	5161.0	0.0	0.0	0.0	0.0	0.0	0.0	0.0	0.0	0.0	0.0	F	D031320	6.0	F	KSU	In	pig-9	K5	P	LLS0019	NA
F-031320-P6-M10-16S	0.0	70.0	19894.0	0.0	0.0	0.0	0.0	4151.0	2.0	8156.0	1436.0	0.0	0.0	0.0	0.0	1180.0	0.0	0.0	0.0	0.0	0.0	0.0	0.0	0.0	0.0	0.0	F	D031320	6.0	M	KSU	In	pig-10	K5	P	LLS0020	NA
F-031720-P8-M8-16S	0.0	31.0	17058.0	0.0	0.0	0.0	0.0	68.0	0.0	4798.0	2096.0	0.0	18.0	0.0	0.0	5187.0	0.0	10.0	0.0	0.0	0.0	0.0	0.0	0.0	0.0	0.0	F	D031720	8.0	M	KSU	In	pig-8	K4	P	LLS0028	NA
F-031720-P9-F1-16S	519.0	14.0	16990.0	0.0	0.0	0.0	0.0	47.0	0.0	12209.0	1185.0	5.0	38.0	5.0	71.0	1741.0	66.0	232.0	0.0	0.0	0.0	0.0	0.0	0.0	0.0	12.0	F	D031720	9.0	F	KSU	In	pig-1	K1	P	LLS0021	NA
F-031720-P9-M6-16S	664.0	88.0	10755.0	0.0	0.0	0.0	0.0	26.0	0.0	6852.0	4565.0	0.0	48.0	0.0	3.0	4932.0	221.0	121.0	0.0	9.0	0.0	0.0	0.0	0.0	0.0	11.0	F	D031720	9.0	M	KSU	In	pig-6	K3	P	LLS0026	NA
F-032120-P12-F7-16S	248.0	71.0	14045.0	0.0	0.0	0.0	0.0	2.0	0.0	10692.0	225.0	0.0	160.0	3.0	0.0	472.0	3.0	126.0	35.0	0.0	0.0	4.0	0.0	0.0	0.0	11.0	F	D032120	12.0	F	KSU	In	pig-7	K4	P	LLS0037	NA
F-032120-P13-F1-16S	21.0	2.0	9087.0	0.0	274.0	0.0	0.0	456.0	0.0	10726.0	8557.0	0.0	0.0	0.0	0.0	955.0	0.0	390.0	0.0	0.0	0.0	0.0	0.0	0.0	0.0	0.0	F	D032120	13.0	F	KSU	In	pig-1	K1	P	LLS0031	NA
F-032120-P13-F5-16S	894.0	112.0	12222.0	0.0	0.0	0.0	0.0	80.0	0.0	12266.0	63.0	0.0	316.0	0.0	22.0	1217.0	1985.0	1867.0	0.0	0.0	0.0	6.0	0.0	0.0	0.0	0.0	F	D032120	13.0	F	KSU	In	pig-5	K3	P	LLS0035	NA
F-032120-P13-M2-16S	600.0	12.0	11449.0	0.0	0.0	0.0	0.0	314.0	0.0	15475.0	5.0	0.0	189.0	12.0	10.0	499.0	223.0	2142.0	369.0	2.0	0.0	11.0	0.0	0.0	0.0	0.0	F	D032120	13.0	M	KSU	In	pig-2	K1	P	LLS0032	NA
F-032120-P13-M4-16S	937.0	30.0	5022.0	0.0	0.0	0.0	12.0	48.0	0.0	2115.0	131.0	0.0	2.0	0.0	2.0	1131.0	13.0	18119.0	0.0	0.0	0.0	3.0	0.0	0.0	0.0	7.0	F	D032120	13.0	M	KSU	In	pig-4	K2	P	LLS0034	NA
F-032120-P14-F9-16S	729.0	14.0	12022.0	0.0	0.0	0.0	0.0	1620.0	0.0	14032.0	28.0	0.0	0.0	0.0	9.0	955.0	378.0	273.0	31.0	2.0	0.0	7.0	0.0	0.0	0.0	0.0	F	D032120	14.0	F	KSU	In	pig-9	K5	P	LLS0039	NA
F-032520-P16-F7-16S	676.0	37.0	8884.0	0.0	0.0	0.0	0.0	1333.0	0.0	16269.0	63.0	0.0	23.0	4.0	24.0	895.0	25.0	157.0	3.0	70.0	0.0	12.0	0.0	0.0	0.0	0.0	F	D032520	16.0	F	KSU	In	pig-7	K4	P	LLS0047	NA
F-032520-P17-F3-16S	358.0	3.0	18168.0	0.0	0.0	0.0	0.0	272.0	0.0	5275.0	201.0	0.0	0.0	0.0	0.0	1669.0	35.0	575.0	5.0	9.0	0.0	0.0	0.0	0.0	0.0	2.0	F	D032520	17.0	F	KSU	In	pig-3	K2	P	LLS0043	NA
F-032520-P17-F5-16S	1647.0	92.0	11116.0	0.0	0.0	0.0	46.0	741.0	0.0	8489.0	5.0	0.0	134.0	3.0	17.0	797.0	1067.0	3839.0	0.0	0.0	0.0	2.0	0.0	0.0	0.0	0.0	F	D032520	17.0	F	KSU	In	pig-5	K3	P	LLS0045	NA
F-032520-P17-M2-16S	2.0	0.0	6609.0	0.0	0.0	0.0	0.0	17.0	0.0	7485.0	7792.0	0.0	23.0	0.0	0.0	893.0	0.0	422.0	0.0	594.0	0.0	0.0	0.0	0.0	0.0	0.0	F	D032520	17.0	M	KSU	In	pig-2	K1	P	LLS0042	NA
F-032520-P17-M4-16S	255.0	103.0	10451.0	0.0	8.0	0.0	259.0	533.0	10.0	5953.0	23.0	0.0	38.0	0.0	28.0	360.0	260.0	5805.0	20.0	5.0	0.0	0.0	0.0	0.0	0.0	0.0	F	D032520	17.0	M	KSU	In	pig-4	K2	P	LLS0044	NA
F-032520-P17-M6-16S	1384.0	75.0	11068.0	0.0	0.0	0.0	1241.0	174.0	0.0	8334.0	8.0	7.0	477.0	53.0	50.0	562.0	268.0	918.0	5.0	7.0	0.0	0.0	0.0	0.0	0.0	0.0	F	D032520	17.0	M	KSU	In	pig-6	K3	P	LLS0046	NA
F-032520-P18-F9-16S	1590.0	66.0	8935.0	0.0	0.0	0.0	0.0	550.0	0.0	18552.0	116.0	0.0	15.0	15.0	14.0	385.0	234.0	311.0	72.0	0.0	0.0	0.0	0.0	0.0	0.0	0.0	F	D032520	18.0	F	KSU	In	pig-9	K5	P	LLS0049	NA
F-032520-P18-M10-16S	2047.0	41.0	6003.0	0.0	2.0	0.0	0.0	1630.0	0.0	19511.0	0.0	3.0	7.0	96.0	588.0	821.0	2871.0	435.0	109.0	0.0	0.0	3.0	0.0	0.0	0.0	0.0	F	D032520	18.0	M	KSU	In	pig-10	K5	P	LLS0050	NA
F-032920-N20-F7-16S	339.0	22.0	15116.0	0.0	3.0	0.0	0.0	29.0	0.0	19238.0	75.0	0.0	8.0	0.0	29.0	1711.0	59.0	589.0	4.0	0.0	0.0	2.0	0.0	0.0	0.0	0.0	F	D032920	20.0	F	KSU	In	pig-7	K4	N	LLS0057	NA
F-032920-N20-M8-16S	499.0	118.0	14629.0	0.0	0.0	0.0	0.0	231.0	22.0	9044.0	2.0	73.0	0.0	0.0	44.0	1165.0	1720.0	1672.0	108.0	0.0	0.0	0.0	0.0	0.0	0.0	0.0	F	D032920	20.0	M	KSU	In	pig-8	K4	N	LLS0058	NA
F-032920-N21-F1-16S	213.0	97.0	14521.0	0.0	0.0	0.0	0.0	830.0	0.0	9859.0	123.0	0.0	127.0	0.0	0.0	731.0	4214.0	191.0	159.0	88.0	0.0	0.0	0.0	0.0	0.0	0.0	F	D032920	21.0	F	KSU	In	pig-1	K1	N	LLS0051	NA
F-032920-N21-F3-16S	558.0	54.0	9664.0	0.0	0.0	2.0	112.0	135.0	3.0	13198.0	0.0	165.0	5.0	1065.0	65.0	537.0	2085.0	478.0	179.0	157.0	0.0	0.0	0.0	0.0	0.0	0.0	F	D032920	21.0	F	KSU	In	pig-3	K2	N	LLS0053	NA
F-032920-N21-F5-16S	127.0	268.0	16452.0	0.0	2.0	10.0	86.0	442.0	0.0	16717.0	161.0	129.0	26.0	28.0	31.0	2169.0	887.0	719.0	65.0	49.0	0.0	0.0	0.0	0.0	0.0	0.0	F	D032920	21.0	F	KSU	In	pig-5	K3	N	LLS0055	NA
F-032920-N21-M4-16S	214.0	30.0	16641.0	0.0	0.0	15.0	492.0	761.0	0.0	7744.0	7.0	120.0	46.0	997.0	19.0	1235.0	1037.0	2109.0	42.0	44.0	0.0	5.0	0.0	0.0	0.0	0.0	F	D032920	21.0	M	KSU	In	pig-4	K2	N	LLS0054	NA
F-032920-N21-M6-16S	895.0	46.0	9731.0	0.0	5.0	63.0	146.0	1273.0	4.0	11267.0	0.0	344.0	77.0	20.0	67.0	1745.0	2672.0	1680.0	113.0	173.0	0.0	0.0	0.0	0.0	0.0	0.0	F	D032920	21.0	M	KSU	In	pig-6	K3	N	LLS0056	NA
F-032920-N22-F9-16S	13.0	28.0	18535.0	0.0	11.0	0.0	261.0	267.0	0.0	8564.0	916.0	0.0	24.0	5.0	16.0	1240.0	176.0	314.0	40.0	0.0	0.0	0.0	0.0	0.0	0.0	0.0	F	D032920	22.0	F	KSU	In	pig-9	K5	N	LLS0059	NA
F-032920-N22-M10-16S	33.0	56.0	13902.0	0.0	53.0	18.0	17.0	949.0	0.0	8976.0	3338.0	33.0	0.0	5.0	6.0	982.0	1013.0	104.0	11.0	0.0	0.0	0.0	0.0	0.0	0.0	2.0	F	D032920	22.0	M	KSU	In	pig-10	K5	N	LLS0060	NA
F-040220-N24-F7-16S	5.0	979.0	18990.0	0.0	0.0	0.0	0.0	187.0	0.0	12321.0	143.0	0.0	0.0	0.0	0.0	232.0	205.0	15.0	0.0	0.0	0.0	2.0	0.0	0.0	0.0	0.0	F	D040220	24.0	F	KSU	In	pig-7	K4	N	LLS0067	NA
F-040220-N24-M8-16S	233.0	96.0	10504.0	0.0	0.0	0.0	0.0	304.0	5.0	20880.0	0.0	0.0	0.0	0.0	0.0	683.0	1044.0	0.0	244.0	0.0	0.0	2.0	0.0	0.0	0.0	0.0	F	D040220	24.0	M	KSU	In	pig-8	K4	N	LLS0068	NA
F-040220-N25-F1-16S	55.0	233.0	8045.0	0.0	0.0	6.0	0.0	82.0	24.0	17992.0	0.0	3.0	6.0	200.0	78.0	393.0	1020.0	0.0	413.0	0.0	0.0	0.0	0.0	0.0	0.0	0.0	F	D040220	25.0	F	KSU	In	pig-1	K1	N	LLS0061	NA
F-040220-N25-F3-16S	5.0	49.0	13395.0	0.0	0.0	0.0	0.0	25.0	0.0	17182.0	2.0	0.0	0.0	0.0	0.0	26.0	182.0	0.0	28.0	0.0	0.0	0.0	0.0	0.0	0.0	0.0	F	D040220	25.0	F	KSU	In	pig-3	K2	N	LLS0063	NA
F-040220-N25-F5-16S	195.0	172.0	10659.0	0.0	0.0	3.0	0.0	15.0	26.0	14821.0	0.0	9.0	0.0	0.0	6.0	1139.0	1698.0	3.0	259.0	0.0	0.0	0.0	0.0	0.0	0.0	0.0	F	D040220	25.0	F	KSU	In	pig-5	K3	N	LLS0065	NA
F-040220-N25-M4-16S	31.0	191.0	13057.0	0.0	0.0	0.0	0.0	225.0	0.0	14210.0	4.0	0.0	0.0	0.0	0.0	781.0	1537.0	5.0	249.0	0.0	0.0	0.0	2.0	0.0	0.0	0.0	F	D040220	25.0	M	KSU	In	pig-4	K2	N	LLS0064	NA
F-040220-N25-M6-16S	0.0	735.0	14723.0	44.0	0.0	0.0	0.0	217.0	0.0	14726.0	0.0	0.0	0.0	0.0	0.0	259.0	293.0	0.0	24.0	0.0	0.0	2.0	0.0	0.0	0.0	0.0	F	D040220	25.0	M	KSU	In	pig-6	K3	N	LLS0066	NA
F-040220-N26-M10-16S	76.0	101.0	12106.0	0.0	30.0	215.0	127.0	890.0	33.0	15193.0	0.0	31.0	0.0	0.0	5.0	291.0	1169.0	8.0	378.0	3.0	0.0	2.0	3.0	0.0	0.0	0.0	F	D040220	26.0	M	KSU	In	pig-10	K5	N	LLS0070	NA
F-040620-N28-F7-16S	459.0	18.0	15817.0	0.0	0.0	14.0	0.0	153.0	14.0	14987.0	0.0	0.0	0.0	0.0	39.0	230.0	404.0	0.0	17.0	0.0	0.0	0.0	0.0	0.0	0.0	0.0	F	D040620	28.0	F	KSU	In	pig-7	K4	N	LLS0076	NA
F-040620-N28-M8-16S	427.0	0.0	8923.0	7.0	0.0	0.0	0.0	13.0	17.0	16891.0	0.0	47.0	0.0	0.0	31.0	397.0	2542.0	60.0	495.0	0.0	0.0	0.0	0.0	0.0	0.0	0.0	F	D040620	28.0	M	KSU	In	pig-8	K4	N	LLS0077	NA
F-040620-N29-F1-16S	7.0	26.0	9212.0	0.0	0.0	0.0	0.0	22.0	30.0	16070.0	0.0	0.0	0.0	0.0	0.0	114.0	1198.0	0.0	346.0	0.0	0.0	0.0	0.0	0.0	0.0	3.0	F	D040620	29.0	F	KSU	In	pig-1	K1	N	LLS0071	NA
F-040620-N29-F3-16S	0.0	22.0	10832.0	0.0	4.0	3.0	0.0	0.0	142.0	19436.0	0.0	0.0	0.0	0.0	0.0	135.0	201.0	0.0	570.0	0.0	0.0	0.0	0.0	0.0	0.0	0.0	F	D040620	29.0	F	KSU	In	pig-3	K2	N	LLS0073	NA
F-040620-N29-F5-16S	241.0	50.0	9626.0	0.0	3.0	0.0	0.0	33.0	190.0	14168.0	0.0	25.0	0.0	130.0	68.0	245.0	6150.0	0.0	375.0	0.0	0.0	2.0	0.0	0.0	0.0	0.0	F	D040620	29.0	F	KSU	In	pig-5	K3	N	LLS0074	NA
F-040620-N29-M2-16S	22.0	82.0	10486.0	0.0	13.0	19.0	0.0	65.0	118.0	21355.0	5.0	6.0	0.0	72.0	3.0	157.0	670.0	30.0	321.0	3.0	0.0	7.0	0.0	0.0	0.0	4.0	F	D040620	29.0	M	KSU	In	pig-2	K1	N	LLS0072	NA
F-040620-N30-F9-16S	56.0	399.0	5064.0	0.0	3.0	2.0	0.0	29.0	10.0	18367.0	0.0	0.0	0.0	729.0	0.0	21.0	4124.0	0.0	374.0	0.0	0.0	0.0	0.0	0.0	0.0	0.0	F	D040620	30.0	F	KSU	In	pig-9	K5	N	LLS0078	NA
F-040620-N30-M10-16S	0.0	45.0	6565.0	0.0	0.0	0.0	0.0	3.0	16.0	16729.0	0.0	0.0	0.0	0.0	0.0	307.0	861.0	0.0	182.0	0.0	0.0	0.0	0.0	0.0	0.0	0.0	F	D040620	30.0	M	KSU	In	pig-10	K5	N	LLS0079	NA
F-041020-N32-F7-16S	228.0	31.0	11249.0	89.0	8.0	47.0	0.0	151.0	9.0	19184.0	0.0	6.0	0.0	0.0	27.0	159.0	467.0	2.0	1378.0	0.0	0.0	0.0	0.0	0.0	0.0	0.0	F	D041020	32.0	F	KSU	In	pig-7	K4	N	LLS0085	NA
F-041020-N32-M8-16S	126.0	111.0	7010.0	0.0	2.0	0.0	7.0	9.0	12.0	20308.0	0.0	23.0	0.0	164.0	3.0	86.0	2187.0	14.0	1569.0	92.0	0.0	0.0	0.0	0.0	2.0	0.0	F	D041020	32.0	M	KSU	In	pig-8	K4	N	LLS0086	NA
F-041020-N33-F1-16S	0.0	23.0	6577.0	0.0	0.0	0.0	0.0	27.0	0.0	18230.0	0.0	0.0	0.0	0.0	0.0	3.0	160.0	0.0	250.0	0.0	0.0	0.0	0.0	0.0	0.0	0.0	F	D041020	33.0	F	KSU	In	pig-1	K1	N	LLS0080	NA
F-041020-N33-F3-16S	0.0	21.0	8479.0	0.0	6.0	0.0	0.0	159.0	2.0	17766.0	0.0	0.0	0.0	0.0	0.0	114.0	172.0	0.0	346.0	0.0	0.0	0.0	0.0	0.0	0.0	0.0	F	D041020	33.0	F	KSU	In	pig-3	K2	N	LLS0082	NA
F-041020-N33-F5-16S	53.0	41.0	8282.0	0.0	0.0	0.0	0.0	13.0	41.0	16700.0	0.0	4.0	0.0	8.0	0.0	62.0	765.0	0.0	487.0	0.0	0.0	0.0	0.0	0.0	0.0	3.0	F	D041020	33.0	F	KSU	In	pig-5	K3	N	LLS0083	NA
F-041020-N33-M2-16S	140.0	28.0	6960.0	0.0	0.0	0.0	0.0	0.0	15.0	17481.0	0.0	36.0	0.0	57.0	0.0	13.0	1441.0	2.0	435.0	0.0	0.0	0.0	0.0	0.0	0.0	0.0	F	D041020	33.0	M	KSU	In	pig-2	K1	N	LLS0081	NA
F-041020-N33-M6-16S	98.0	40.0	8314.0	0.0	0.0	0.0	3.0	104.0	165.0	16588.0	0.0	0.0	0.0	74.0	0.0	119.0	745.0	0.0	471.0	0.0	0.0	0.0	0.0	0.0	0.0	0.0	F	D041020	33.0	M	KSU	In	pig-6	K3	N	LLS0084	NA
F-041020-N34-F9-16S	5.0	100.0	9016.0	0.0	3.0	0.0	0.0	13.0	0.0	17558.0	0.0	0.0	0.0	0.0	0.0	121.0	1026.0	0.0	828.0	0.0	0.0	0.0	0.0	0.0	0.0	9.0	F	D041020	34.0	F	KSU	In	pig-9	K5	N	LLS0087	NA
F-041020-N34-M10-16S	0.0	39.0	13254.0	0.0	2.0	4.0	0.0	6.0	0.0	17781.0	5.0	0.0	0.0	0.0	0.0	223.0	55.0	0.0	144.0	0.0	0.0	0.0	0.0	0.0	0.0	0.0	F	D041020	34.0	M	KSU	In	pig-10	K5	N	LLS0088	NA
F-041420-N36-F7-16S	57.0	22.0	5736.0	0.0	2.0	11.0	0.0	70.0	238.0	20316.0	0.0	0.0	0.0	63.0	0.0	92.0	2633.0	0.0	362.0	17.0	0.0	8.0	0.0	0.0	0.0	0.0	F	D041420	36.0	F	KSU	In	pig-7	K4	N	LLS0094	NA
F-041420-N36-M8-16S	321.0	48.0	10742.0	0.0	29.0	2.0	28.0	106.0	46.0	19845.0	3.0	18.0	0.0	3.0	5.0	447.0	1947.0	5.0	201.0	0.0	0.0	0.0	0.0	0.0	0.0	0.0	F	D041420	36.0	M	KSU	In	pig-8	K4	N	LLS0095	NA
F-041420-N37-F3-16S	2.0	56.0	14892.0	0.0	3.0	0.0	2.0	83.0	30.0	21139.0	0.0	10.0	0.0	0.0	0.0	231.0	322.0	0.0	228.0	0.0	0.0	0.0	0.0	0.0	0.0	0.0	F	D041420	37.0	F	KSU	In	pig-3	K2	N	LLS0091	NA
F-041420-N37-F5-16S	12.0	47.0	8980.0	0.0	29.0	0.0	0.0	113.0	87.0	19469.0	0.0	0.0	0.0	17.0	0.0	59.0	2074.0	6.0	309.0	0.0	0.0	0.0	0.0	0.0	0.0	2.0	F	D041420	37.0	F	KSU	In	pig-5	K3	N	LLS0092	NA
F-041420-N37-M2-16S	306.0	105.0	6891.0	0.0	8.0	0.0	0.0	6.0	78.0	21857.0	0.0	190.0	2.0	30.0	23.0	41.0	890.0	0.0	2018.0	4.0	0.0	0.0	0.0	0.0	0.0	0.0	F	D041420	37.0	M	KSU	In	pig-2	K1	N	LLS0090	NA
F-041420-N37-M6-16S	146.0	19.0	9294.0	0.0	16.0	0.0	9.0	8.0	58.0	20402.0	0.0	0.0	0.0	24.0	0.0	67.0	1177.0	0.0	365.0	0.0	0.0	0.0	0.0	0.0	0.0	0.0	F	D041420	37.0	M	KSU	In	pig-6	K3	N	LLS0093	NA
F-041420-N38-F9-16S	0.0	62.0	8991.0	0.0	12.0	3.0	0.0	5.0	5.0	22607.0	0.0	0.0	0.0	0.0	0.0	34.0	372.0	0.0	593.0	0.0	0.0	2.0	0.0	0.0	0.0	0.0	F	D041420	38.0	F	KSU	In	pig-9	K5	N	LLS0096	NA
F-041420-N38-M10-16S	0.0	110.0	10749.0	0.0	0.0	7.0	0.0	0.0	0.0	18978.0	0.0	0.0	0.0	0.0	0.0	314.0	5.0	0.0	214.0	0.0	0.0	0.0	0.0	0.0	0.0	0.0	F	D041420	38.0	M	KSU	In	pig-10	K5	N	LLS0097	NA
F-041820-N40-F7-16S	50.0	26.0	10542.0	0.0	56.0	66.0	46.0	160.0	39.0	19640.0	0.0	51.0	2.0	46.0	7.0	554.0	1113.0	0.0	610.0	47.0	0.0	0.0	0.0	0.0	0.0	0.0	F	D041820	40.0	F	KSU	In	pig-7	K4	N	LLS0103	NA
F-041820-N40-M8-16S	129.0	101.0	10974.0	0.0	55.0	12.0	168.0	104.0	41.0	20392.0	0.0	34.0	2.0	30.0	0.0	334.0	954.0	0.0	476.0	5.0	0.0	7.0	0.0	0.0	0.0	0.0	F	D041820	40.0	M	KSU	In	pig-8	K4	N	LLS0104	NA
F-041820-N41-F1-16S	0.0	81.0	9080.0	3.0	2.0	0.0	0.0	4.0	7.0	25855.0	0.0	0.0	0.0	0.0	0.0	8.0	33.0	0.0	246.0	0.0	0.0	0.0	0.0	0.0	0.0	0.0	F	D041820	41.0	F	KSU	In	pig-1	K1	N	LLS0098	NA
F-041820-N41-F5-16S	11.0	61.0	10924.0	2.0	8.0	0.0	0.0	0.0	103.0	21814.0	0.0	3.0	0.0	19.0	0.0	48.0	780.0	2.0	427.0	0.0	0.0	0.0	0.0	0.0	0.0	0.0	F	D041820	41.0	F	KSU	In	pig-5	K3	N	LLS0101	NA
F-041820-N41-M2-16S	59.0	120.0	13906.0	12.0	104.0	0.0	0.0	35.0	140.0	23139.0	0.0	0.0	0.0	0.0	0.0	89.0	356.0	0.0	737.0	0.0	0.0	2.0	0.0	0.0	0.0	0.0	F	D041820	41.0	M	KSU	In	pig-2	K1	N	LLS0099	NA
F-041820-N41-M6-16S	58.0	46.0	8029.0	0.0	7.0	11.0	7.0	23.0	23.0	25381.0	0.0	23.0	0.0	7.0	0.0	75.0	575.0	0.0	518.0	0.0	0.0	2.0	0.0	0.0	0.0	0.0	F	D041820	41.0	M	KSU	In	pig-6	K3	N	LLS0102	NA
F-041820-N42-M10-16S	0.0	49.0	6932.0	0.0	61.0	4.0	0.0	13.0	36.0	24815.0	0.0	0.0	0.0	60.0	0.0	62.0	716.0	0.0	575.0	0.0	0.0	0.0	0.0	0.0	0.0	0.0	F	D041820	42.0	M	KSU	In	pig-10	K5	N	LLS0106	NA
F-042220-N44-F7-16S	597.0	71.0	6435.0	0.0	168.0	4.0	57.0	90.0	284.0	22568.0	0.0	151.0	5.0	84.0	125.0	197.0	1026.0	0.0	1153.0	0.0	0.0	0.0	0.0	0.0	0.0	0.0	F	D042220	44.0	F	KSU	In	pig-7	K4	N	LLS0112	NA
F-042220-N44-M8-16S	122.0	37.0	14052.0	0.0	206.0	0.0	3.0	6.0	273.0	19046.0	0.0	62.0	0.0	0.0	0.0	102.0	1029.0	0.0	503.0	0.0	0.0	0.0	0.0	0.0	0.0	0.0	F	D042220	44.0	M	KSU	In	pig-8	K4	N	LLS0113	NA
F-042220-N45-F1-16S	0.0	46.0	6721.0	5.0	4.0	0.0	0.0	0.0	0.0	22483.0	0.0	0.0	0.0	0.0	0.0	3.0	0.0	0.0	146.0	0.0	0.0	0.0	0.0	0.0	0.0	0.0	F	D042220	45.0	F	KSU	In	pig-1	K1	N	LLS0107	NA
F-042220-N45-F3-16S	0.0	73.0	10122.0	3.0	49.0	0.0	7.0	4.0	61.0	22716.0	0.0	0.0	0.0	0.0	0.0	137.0	636.0	0.0	278.0	0.0	0.0	0.0	0.0	0.0	0.0	0.0	F	D042220	45.0	F	KSU	In	pig-3	K2	N	LLS0109	NA
F-042220-N45-F5-16S	117.0	74.0	9366.0	12.0	76.0	0.0	0.0	114.0	105.0	19460.0	0.0	8.0	0.0	16.0	0.0	57.0	731.0	0.0	711.0	0.0	0.0	2.0	0.0	0.0	0.0	0.0	F	D042220	45.0	F	KSU	In	pig-5	K3	N	LLS0110	NA
F-042220-N45-M2-16S	0.0	49.0	13663.0	3.0	4.0	0.0	0.0	2.0	0.0	22035.0	0.0	0.0	0.0	0.0	0.0	16.0	160.0	0.0	313.0	0.0	0.0	0.0	0.0	0.0	0.0	3.0	F	D042220	45.0	M	KSU	In	pig-2	K1	N	LLS0108	NA
F-042220-N45-M6-16S	7.0	49.0	11356.0	0.0	40.0	0.0	21.0	7.0	14.0	19906.0	0.0	0.0	0.0	12.0	0.0	110.0	89.0	0.0	463.0	0.0	0.0	0.0	0.0	0.0	0.0	0.0	F	D042220	45.0	M	KSU	In	pig-6	K3	N	LLS0111	NA
F-042220-N46-F9-16S	0.0	85.0	7682.0	22.0	4.0	0.0	0.0	3.0	4.0	21972.0	0.0	0.0	0.0	0.0	0.0	39.0	633.0	0.0	642.0	0.0	0.0	0.0	0.0	0.0	0.0	0.0	F	D042220	46.0	F	KSU	In	pig-9	K5	N	LLS0114	NA
F-042220-N46-M10-16S	0.0	48.0	11783.0	0.0	10.0	0.0	0.0	4.0	5.0	18421.0	0.0	0.0	0.0	0.0	0.0	337.0	114.0	0.0	325.0	0.0	0.0	2.0	0.0	0.0	0.0	0.0	F	D042220	46.0	M	KSU	In	pig-10	K5	N	LLS0115	NA
F-042620-N48-F7-16S	29.0	147.0	8185.0	4.0	48.0	15.0	10.0	64.0	29.0	23770.0	0.0	14.0	0.0	7.0	24.0	243.0	552.0	0.0	620.0	0.0	0.0	5.0	0.0	0.0	0.0	0.0	F	D042620	48.0	F	KSU	In	pig-7	K4	N	LLS0121	NA
F-042620-N48-M8-16S	2.0	84.0	10930.0	3.0	5.0	0.0	90.0	60.0	13.0	14968.0	0.0	123.0	0.0	0.0	0.0	74.0	2092.0	0.0	423.0	0.0	0.0	0.0	0.0	0.0	0.0	0.0	F	D042620	48.0	M	KSU	In	pig-8	K4	N	LLS0122	NA
F-042620-N49-F1-16S	0.0	30.0	11041.0	3.0	98.0	0.0	0.0	17.0	12.0	21628.0	0.0	0.0	0.0	0.0	0.0	43.0	728.0	0.0	315.0	0.0	0.0	0.0	0.0	0.0	0.0	0.0	F	D042620	49.0	F	KSU	In	pig-1	K1	N	LLS0116	NA
F-042620-N49-F5-16S	109.0	95.0	11250.0	0.0	37.0	0.0	2.0	18.0	0.0	20541.0	0.0	5.0	0.0	0.0	2.0	30.0	589.0	0.0	747.0	0.0	0.0	2.0	0.0	0.0	0.0	0.0	F	D042620	49.0	F	KSU	In	pig-5	K3	N	LLS0119	NA
F-042620-N49-M6-16S	46.0	190.0	11966.0	0.0	102.0	29.0	16.0	122.0	71.0	19156.0	0.0	3.0	0.0	26.0	0.0	48.0	737.0	4.0	648.0	0.0	0.0	2.0	0.0	0.0	0.0	0.0	F	D042620	49.0	M	KSU	In	pig-6	K3	N	LLS0120	NA
F-042620-N50-F9-16S	8.0	16.0	8073.0	2.0	8.0	0.0	0.0	14.0	209.0	16199.0	0.0	21.0	0.0	46.0	0.0	66.0	722.0	0.0	693.0	0.0	0.0	0.0	0.0	0.0	0.0	0.0	F	D042620	50.0	F	KSU	In	pig-9	K5	N	LLS0123	NA
F-043020-N52-F7-16S	22.0	260.0	7859.0	0.0	3.0	0.0	0.0	9.0	9.0	17421.0	0.0	82.0	0.0	0.0	40.0	83.0	200.0	0.0	476.0	0.0	0.0	0.0	0.0	0.0	0.0	0.0	F	D043020	52.0	F	KSU	In	pig-7	K4	N	LLS0130	NA
F-043020-N52-M8-16S	4.0	472.0	10247.0	8.0	3.0	0.0	7.0	0.0	11.0	13838.0	0.0	0.0	0.0	22.0	3.0	62.0	464.0	0.0	260.0	0.0	0.0	0.0	0.0	0.0	0.0	0.0	F	D043020	52.0	M	KSU	In	pig-8	K4	N	LLS0131	NA
F-043020-N53-F5-16S	7.0	258.0	5966.0	0.0	0.0	0.0	0.0	17.0	0.0	15767.0	0.0	0.0	0.0	11.0	5.0	62.0	155.0	0.0	146.0	0.0	0.0	0.0	0.0	0.0	0.0	0.0	F	D043020	53.0	F	KSU	In	pig-5	K3	N	LLS0128	NA
F-043020-N53-M2-16S	0.0	33.0	9570.0	4.0	7.0	0.0	0.0	3.0	0.0	14229.0	0.0	0.0	0.0	0.0	0.0	51.0	23.0	0.0	236.0	0.0	0.0	2.0	0.0	0.0	0.0	0.0	F	D043020	53.0	M	KSU	In	pig-2	K1	N	LLS0126	NA
F-043020-N53-M6-16S	7.0	276.0	8888.0	0.0	24.0	10.0	0.0	14.0	0.0	17060.0	0.0	0.0	0.0	9.0	4.0	88.0	306.0	3.0	650.0	0.0	0.0	0.0	0.0	0.0	0.0	0.0	F	D043020	53.0	M	KSU	In	pig-6	K3	N	LLS0129	NA
F-043020-N54-M10-16S	0.0	148.0	8862.0	0.0	12.0	0.0	0.0	8.0	0.0	15325.0	0.0	0.0	10.0	0.0	0.0	84.0	751.0	2.0	364.0	0.0	0.0	0.0	0.0	0.0	0.0	0.0	F	D043020	54.0	M	KSU	In	pig-10	K5	N	LLS0133	NA
F-050420-N56-F7-16S	50.0	59.0	8832.0	3.0	11.0	0.0	4.0	18.0	8.0	13806.0	0.0	100.0	0.0	0.0	102.0	207.0	640.0	0.0	761.0	0.0	0.0	0.0	0.0	0.0	0.0	0.0	F	D050420	56.0	F	KSU	In	pig-7	K4	N	LLS0139	NA
F-050420-N56-M8-16S	13.0	98.0	13124.0	15.0	19.0	0.0	27.0	30.0	10.0	15565.0	0.0	85.0	0.0	30.0	53.0	301.0	334.0	0.0	423.0	0.0	0.0	5.0	0.0	0.0	0.0	0.0	F	D050420	56.0	M	KSU	In	pig-8	K4	N	LLS0140	NA
F-050420-N57-F5-16S	5.0	131.0	10085.0	0.0	72.0	0.0	0.0	87.0	25.0	16730.0	0.0	0.0	0.0	110.0	10.0	145.0	925.0	0.0	1446.0	0.0	0.0	0.0	0.0	0.0	0.0	0.0	F	D050420	57.0	F	KSU	In	pig-5	K3	N	LLS0137	NA
F-050420-N57-M2-16S	7.0	189.0	14621.0	0.0	11.0	0.0	0.0	32.0	5.0	14616.0	0.0	0.0	0.0	0.0	6.0	413.0	182.0	0.0	48.0	0.0	0.0	0.0	0.0	0.0	0.0	0.0	F	D050420	57.0	M	KSU	In	pig-2	K1	N	LLS0135	NA
F-050420-N57-M6-16S	0.0	626.0	11101.0	0.0	26.0	0.0	0.0	10.0	5.0	15952.0	0.0	0.0	0.0	35.0	0.0	90.0	215.0	0.0	395.0	0.0	0.0	2.0	0.0	0.0	0.0	0.0	F	D050420	57.0	M	KSU	In	pig-6	K3	N	LLS0138	NA
F-050420-N58-F9-16S	10.0	1034.0	7078.0	31.0	0.0	0.0	0.0	62.0	4.0	18158.0	0.0	145.0	0.0	12.0	83.0	146.0	657.0	0.0	334.0	0.0	0.0	0.0	0.0	0.0	0.0	0.0	F	D050420	58.0	F	KSU	In	pig-9	K5	N	LLS0141	NA
F-050420-N58-M10-16S	0.0	273.0	7645.0	0.0	9.0	0.0	0.0	33.0	0.0	20404.0	0.0	0.0	0.0	4.0	0.0	858.0	101.0	0.0	437.0	0.0	0.0	0.0	0.0	0.0	0.0	0.0	F	D050420	58.0	M	KSU	In	pig-10	K5	N	LLS0142	NA
F-050820-N60-F7-16S	16.0	201.0	5786.0	6.0	28.0	0.0	0.0	4.0	0.0	17255.0	0.0	224.0	4.0	74.0	20.0	104.0	487.0	0.0	630.0	0.0	0.0	0.0	0.0	0.0	0.0	0.0	F	D050820	60.0	F	KSU	In	pig-7	K4	N	LLS0148	NA
F-050820-N60-M8-16S	24.0	1408.0	11868.0	5.0	52.0	0.0	0.0	3.0	5.0	16090.0	0.0	0.0	3.0	4.0	0.0	68.0	280.0	3.0	526.0	0.0	0.0	0.0	0.0	0.0	0.0	0.0	F	D050820	60.0	M	KSU	In	pig-8	K4	N	LLS0149	NA
F-050820-N61-F3-16S	0.0	390.0	10252.0	0.0	4.0	0.0	0.0	12.0	16.0	19376.0	0.0	0.0	3.0	0.0	0.0	0.0	40.0	0.0	119.0	0.0	0.0	0.0	0.0	0.0	0.0	0.0	F	D050820	61.0	F	KSU	In	pig-3	K2	N	LLS0145	NA
F-050820-N61-F5-16S	14.0	186.0	11663.0	3.0	33.0	0.0	0.0	2.0	29.0	16369.0	0.0	0.0	4.0	23.0	0.0	130.0	691.0	4.0	573.0	0.0	0.0	0.0	0.0	0.0	0.0	0.0	F	D050820	61.0	F	KSU	In	pig-5	K3	N	LLS0146	NA
F-050820-N61-M2-16S	0.0	663.0	11770.0	0.0	66.0	0.0	0.0	0.0	0.0	14877.0	0.0	0.0	0.0	0.0	0.0	140.0	55.0	0.0	221.0	0.0	0.0	0.0	0.0	0.0	0.0	0.0	F	D050820	61.0	M	KSU	In	pig-2	K1	N	LLS0144	NA
F-050820-N61-M6-16S	24.0	618.0	11660.0	0.0	26.0	0.0	0.0	5.0	27.0	14611.0	0.0	6.0	0.0	7.0	0.0	61.0	181.0	0.0	258.0	0.0	0.0	2.0	0.0	0.0	0.0	0.0	F	D050820	61.0	M	KSU	In	pig-6	K3	N	LLS0147	NA
F-050820-N62-F9-16S	25.0	268.0	6833.0	15.0	38.0	0.0	4.0	167.0	69.0	17814.0	0.0	198.0	0.0	456.0	90.0	228.0	781.0	2.0	1462.0	0.0	0.0	0.0	0.0	0.0	0.0	0.0	F	D050820	62.0	F	KSU	In	pig-9	K5	N	LLS0150	NA
F-050820-N62-M10-16S	0.0	101.0	6886.0	11.0	65.0	0.0	0.0	6.0	0.0	18373.0	0.0	20.0	0.0	18.0	0.0	51.0	765.0	0.0	1618.0	0.0	0.0	0.0	0.0	0.0	0.0	0.0	F	D050820	62.0	M	KSU	In	pig-10	K5	N	LLS0151	NA
F-051220-N64-F7-16S	93.0	208.0	7487.0	8.0	10.0	0.0	0.0	240.0	29.0	16589.0	4.0	211.0	4.0	6.0	52.0	179.0	884.0	0.0	1078.0	0.0	0.0	0.0	0.0	0.0	0.0	0.0	F	D051220	64.0	F	KSU	In	pig-7	K4	N	LLS0157	NA
F-051220-N64-M8-16S	17.0	191.0	6332.0	9.0	2.0	0.0	0.0	79.0	269.0	15655.0	0.0	156.0	5.0	81.0	30.0	55.0	1779.0	2.0	1627.0	0.0	0.0	0.0	0.0	0.0	0.0	0.0	F	D051220	64.0	M	KSU	In	pig-8	K4	N	LLS0158	NA
F-051220-N65-F1-16S	7.0	307.0	6022.0	8.0	30.0	0.0	0.0	265.0	0.0	18327.0	0.0	0.0	4.0	0.0	0.0	156.0	392.0	0.0	622.0	3.0	0.0	0.0	0.0	0.0	0.0	0.0	F	D051220	65.0	F	KSU	In	pig-1	K1	N	LLS0152	NA
F-051220-N65-F3-16S	0.0	68.0	12191.0	7.0	18.0	0.0	0.0	15.0	7.0	16867.0	0.0	0.0	0.0	0.0	0.0	82.0	22.0	0.0	151.0	0.0	0.0	0.0	0.0	0.0	0.0	3.0	F	D051220	65.0	F	KSU	In	pig-3	K2	N	LLS0154	NA
F-051220-N65-F5-16S	13.0	176.0	7138.0	13.0	29.0	0.0	0.0	50.0	11.0	15819.0	0.0	0.0	0.0	0.0	14.0	252.0	517.0	0.0	722.0	0.0	0.0	0.0	0.0	0.0	0.0	3.0	F	D051220	65.0	F	KSU	In	pig-5	K3	N	LLS0155	NA
F-051220-N65-M2-16S	72.0	265.0	7518.0	0.0	65.0	0.0	0.0	173.0	5.0	18903.0	0.0	0.0	3.0	0.0	23.0	562.0	322.0	0.0	197.0	0.0	0.0	0.0	0.0	0.0	0.0	0.0	F	D051220	65.0	M	KSU	In	pig-2	K1	N	LLS0153	NA
F-051220-N65-M6-16S	15.0	48.0	10557.0	3.0	15.0	0.0	0.0	11.0	22.0	11651.0	0.0	103.0	0.0	8.0	20.0	113.0	746.0	0.0	550.0	0.0	0.0	0.0	0.0	0.0	0.0	0.0	F	D051220	65.0	M	KSU	In	pig-6	K3	N	LLS0156	NA
F-051220-N66-F9-16S	39.0	75.0	6853.0	7.0	3.0	0.0	0.0	50.0	71.0	16349.0	0.0	0.0	4.0	9.0	0.0	547.0	465.0	0.0	427.0	0.0	0.0	0.0	0.0	0.0	0.0	0.0	F	D051220	66.0	F	KSU	In	pig-9	K5	N	LLS0159	NA
F-051620-N69-M2-16S	35.0	122.0	9760.0	18.0	38.0	0.0	0.0	10.0	3.0	15860.0	0.0	0.0	0.0	11.0	43.0	463.0	134.0	0.0	782.0	0.0	0.0	0.0	0.0	0.0	0.0	0.0	F	D051620	69.0	M	KSU	In	pig-2	K1	N	LLS0162	NA
F-081120-G157-M10-16S	7.0	99.0	18340.0	0.0	98.0	0.0	17.0	108.0	14.0	10393.0	0.0	692.0	17.0	28.0	8.0	741.0	937.0	9.0	569.0	0.0	0.0	0.0	0.0	0.0	0.0	0.0	F	D081120	157.0	M	KSU	In	pig-10	K5	G	LLS0287	NA
F-051620-N68-M8-16S	447.0	565.0	12519.0	45.0	78.0	2.0	0.0	130.0	27.0	26038.0	0.0	144.0	6.0	40.0	21.0	76.0	603.0	0.0	2749.0	0.0	0.0	0.0	0.0	0.0	0.0	0.0	F	D051620	68.0	M	KSU	In	pig-8	K4	N	LLS0167	NA
F-051620-N69-F3-16S	0.0	119.0	10510.0	0.0	93.0	0.0	0.0	286.0	2.0	23969.0	0.0	0.0	5.0	0.0	0.0	137.0	321.0	0.0	268.0	0.0	0.0	0.0	0.0	0.0	0.0	0.0	F	D051620	69.0	F	KSU	In	pig-3	K2	N	LLS0163	NA
F-051620-N69-F5-16S	125.0	140.0	15031.0	0.0	37.0	0.0	0.0	35.0	51.0	21876.0	0.0	6.0	9.0	2.0	3.0	457.0	1732.0	0.0	801.0	0.0	0.0	0.0	0.0	0.0	0.0	0.0	F	D051620	69.0	F	KSU	In	pig-5	K3	N	LLS0164	NA
F-051620-N69-M6-16S	120.0	40.0	20283.0	14.0	54.0	0.0	115.0	183.0	2.0	24488.0	0.0	526.0	11.0	105.0	37.0	93.0	2327.0	4.0	454.0	15.0	654.0	0.0	0.0	0.0	0.0	0.0	F	D051620	69.0	M	KSU	In	pig-6	K3	N	LLS0165	NA
F-051620-N70-F9-16S	33.0	186.0	11593.0	0.0	0.0	0.0	0.0	225.0	48.0	20782.0	0.0	447.0	19.0	104.0	63.0	84.0	3557.0	0.0	1225.0	0.0	10.0	0.0	0.0	0.0	0.0	0.0	F	D051620	70.0	F	KSU	In	pig-9	K5	N	LLS0168	NA
F-051620-N70-M10-16S	2.0	410.0	12569.0	0.0	13.0	0.0	0.0	0.0	9.0	20310.0	0.0	3.0	2.0	54.0	3.0	142.0	451.0	0.0	572.0	0.0	0.0	0.0	0.0	0.0	0.0	0.0	F	D051620	70.0	M	KSU	In	pig-10	K5	N	LLS0169	NA
F-052020-N70-F7-16S	12.0	123.0	13140.0	7.0	7.0	0.0	26.0	11.0	52.0	13846.0	0.0	331.0	6.0	11.0	33.0	173.0	1717.0	2.0	431.0	0.0	35.0	0.0	0.0	0.0	0.0	0.0	F	D052020	70.0	F	KSU	In	pig-7	K4	N	LLS0175	NA
F-052020-N70-M8-16S	268.0	87.0	10612.0	20.0	24.0	0.0	31.0	13.0	12.0	15760.0	0.0	39.0	0.0	104.0	6.0	64.0	1049.0	0.0	806.0	0.0	49.0	0.0	0.0	0.0	0.0	0.0	F	D052020	70.0	M	KSU	In	pig-8	K4	N	LLS0176	NA
F-052020-N72-F1-16S	0.0	3.0	874.0	0.0	0.0	0.0	0.0	0.0	2.0	1235.0	0.0	0.0	0.0	0.0	0.0	3.0	36.0	0.0	31.0	0.0	0.0	0.0	0.0	0.0	0.0	0.0	F	D052020	72.0	F	KSU	In	pig-1	K1	N	LLS0170	NA
F-052020-N72-F3-16S	0.0	97.0	13881.0	0.0	0.0	0.0	0.0	13.0	0.0	20310.0	0.0	0.0	0.0	34.0	0.0	178.0	515.0	0.0	570.0	0.0	0.0	0.0	0.0	0.0	0.0	0.0	F	D052020	72.0	F	KSU	In	pig-3	K2	N	LLS0172	NA
F-052020-N72-F5-16S	0.0	92.0	9841.0	12.0	5.0	0.0	0.0	0.0	0.0	24497.0	0.0	0.0	0.0	19.0	0.0	72.0	290.0	0.0	706.0	0.0	0.0	0.0	0.0	0.0	0.0	0.0	F	D052020	72.0	F	KSU	In	pig-5	K3	N	LLS0173	NA
F-052020-N72-M2-16S	191.0	162.0	16504.0	12.0	30.0	0.0	0.0	21.0	54.0	23455.0	0.0	2.0	8.0	28.0	10.0	114.0	736.0	0.0	1635.0	0.0	0.0	0.0	0.0	0.0	0.0	0.0	F	D052020	72.0	M	KSU	In	pig-2	K1	N	LLS0171	NA
F-052020-N72-M6-16S	0.0	27.0	14566.0	0.0	8.0	0.0	25.0	17.0	53.0	15376.0	0.0	572.0	3.0	208.0	0.0	127.0	1824.0	0.0	657.0	0.0	164.0	0.0	0.0	0.0	0.0	0.0	F	D052020	72.0	M	KSU	In	pig-6	K3	N	LLS0174	NA
F-052020-N74-F9-16S	21.0	47.0	10007.0	3.0	9.0	0.0	0.0	203.0	102.0	19266.0	0.0	949.0	2.0	37.0	67.0	56.0	2045.0	0.0	2442.0	0.0	57.0	0.0	0.0	0.0	0.0	0.0	F	D052020	74.0	F	KSU	In	pig-9	K5	N	LLS0177	NA
F-052420-N76-M8-16S	121.0	98.0	18689.0	9.0	4.0	0.0	3.0	32.0	4.0	21572.0	0.0	287.0	4.0	5.0	19.0	77.0	635.0	0.0	786.0	0.0	44.0	2.0	0.0	0.0	0.0	0.0	F	D052420	76.0	M	KSU	In	pig-8	K4	N	LLS0185	NA
F-052420-N77-F1-16S	0.0	592.0	13633.0	0.0	0.0	0.0	0.0	13.0	0.0	21359.0	0.0	0.0	0.0	0.0	0.0	39.0	192.0	2.0	12.0	0.0	0.0	0.0	0.0	0.0	0.0	0.0	F	D052420	77.0	F	KSU	In	pig-1	K1	N	LLS0179	NA
F-052420-N77-F3-16S	24.0	62.0	13947.0	0.0	0.0	0.0	0.0	255.0	17.0	21664.0	0.0	25.0	0.0	23.0	2.0	93.0	1038.0	0.0	286.0	0.0	0.0	2.0	0.0	0.0	0.0	0.0	F	D052420	77.0	F	KSU	In	pig-3	K2	N	LLS0181	NA
F-052420-N77-F5-16S	38.0	1857.0	12971.0	0.0	4.0	0.0	0.0	28.0	19.0	23695.0	0.0	102.0	3.0	22.0	37.0	114.0	995.0	0.0	532.0	0.0	0.0	0.0	0.0	0.0	0.0	0.0	F	D052420	77.0	F	KSU	In	pig-5	K3	N	LLS0182	NA
F-052420-N77-M2-16S	57.0	305.0	14629.0	0.0	13.0	0.0	0.0	0.0	11.0	17119.0	0.0	46.0	5.0	24.0	2.0	313.0	559.0	0.0	1121.0	0.0	0.0	0.0	0.0	0.0	0.0	0.0	F	D052420	77.0	M	KSU	In	pig-2	K1	N	LLS0180	NA
F-052420-N77-M6-16S	0.0	63.0	21755.0	0.0	30.0	0.0	7.0	0.0	99.0	20721.0	0.0	893.0	4.0	341.0	84.0	182.0	3000.0	0.0	1395.0	0.0	36.0	12.0	0.0	0.0	0.0	0.0	F	D052420	77.0	M	KSU	In	pig-6	K3	N	LLS0183	NA
F-052420-N78-F9-16S	0.0	0.0	888.0	0.0	0.0	0.0	0.0	9.0	9.0	1204.0	0.0	69.0	0.0	17.0	14.0	17.0	209.0	0.0	21.0	4.0	0.0	0.0	0.0	0.0	0.0	0.0	F	D052420	78.0	F	KSU	In	pig-9	K5	N	LLS0186	NA
F-052420-N78-M10-16S	4.0	271.0	15705.0	4.0	31.0	0.0	0.0	11.0	24.0	24778.0	0.0	561.0	0.0	32.0	3.0	202.0	1756.0	0.0	1436.0	0.0	25.0	0.0	0.0	0.0	0.0	0.0	F	D052420	78.0	M	KSU	In	pig-10	K5	N	LLS0187	NA
F-052820-G80-F7-16S	387.0	26.0	9907.0	0.0	0.0	0.0	0.0	8.0	0.0	14395.0	0.0	170.0	3.0	0.0	133.0	553.0	1112.0	0.0	345.0	0.0	104.0	0.0	0.0	0.0	0.0	0.0	F	D052820	80.0	F	KSU	In	pig-7	K4	G	LLS0193	NA
F-052820-G80-M8-16S	131.0	62.0	15587.0	0.0	91.0	0.0	631.0	29.0	5.0	17099.0	0.0	37.0	0.0	28.0	37.0	1319.0	2022.0	0.0	388.0	0.0	902.0	0.0	0.0	0.0	0.0	0.0	F	D052820	80.0	M	KSU	In	pig-8	K4	G	LLS0194	NA
F-052820-G81-F1-16S	49.0	364.0	20558.0	4.0	21.0	0.0	0.0	20.0	0.0	19849.0	0.0	0.0	0.0	0.0	0.0	958.0	69.0	5.0	40.0	0.0	0.0	2.0	0.0	0.0	0.0	0.0	F	D052820	81.0	F	KSU	In	pig-1	K1	G	LLS0188	NA
F-052820-G81-F5-16S	111.0	67.0	17839.0	4.0	9.0	0.0	0.0	10.0	8.0	20981.0	0.0	11.0	3.0	12.0	38.0	455.0	1951.0	0.0	493.0	0.0	22.0	0.0	0.0	0.0	0.0	0.0	F	D052820	81.0	F	KSU	In	pig-5	K3	G	LLS0191	NA
F-052820-G81-M2-16S	88.0	96.0	20011.0	0.0	82.0	0.0	0.0	30.0	104.0	22666.0	0.0	10.0	47.0	3.0	0.0	1340.0	934.0	18.0	133.0	2.0	0.0	2.0	0.0	0.0	0.0	0.0	F	D052820	81.0	M	KSU	In	pig-2	K1	G	LLS0189	NA
F-052820-G81-M6-16S	206.0	56.0	13718.0	6.0	39.0	0.0	68.0	28.0	45.0	17273.0	0.0	382.0	0.0	13.0	236.0	428.0	2728.0	3.0	575.0	0.0	743.0	0.0	0.0	0.0	0.0	0.0	F	D052820	81.0	M	KSU	In	pig-6	K3	G	LLS0192	NA
F-052820-G82-F9-16S	123.0	10.0	1233.0	0.0	0.0	0.0	0.0	86.0	24.0	8531.0	0.0	214.0	0.0	0.0	37.0	50.0	246.0	0.0	545.0	0.0	0.0	0.0	0.0	0.0	0.0	0.0	F	D052820	82.0	F	KSU	In	pig-9	K5	G	LLS0195	NA
F-052820-G82-M10-16S	523.0	264.0	14937.0	33.0	18.0	7.0	8.0	20.0	22.0	24178.0	0.0	117.0	0.0	25.0	585.0	370.0	1231.0	0.0	85.0	0.0	0.0	0.0	0.0	0.0	0.0	0.0	F	D052820	82.0	M	KSU	In	pig-10	K5	G	LLS0196	NA
F-060220-G85-F7-16S	184.0	22.0	18996.0	0.0	6.0	0.0	1232.0	55.0	63.0	20204.0	0.0	470.0	17.0	39.0	46.0	1125.0	2347.0	31.0	219.0	0.0	252.0	0.0	0.0	0.0	0.0	0.0	F	D060220	85.0	F	KSU	In	pig-7	K4	G	LLS0202	NA
F-060220-G85-M8-16S	136.0	25.0	25397.0	0.0	19.0	0.0	283.0	50.0	127.0	18760.0	0.0	194.0	84.0	15.0	56.0	1222.0	4543.0	28.0	702.0	0.0	1237.0	0.0	0.0	0.0	0.0	2.0	F	D060220	85.0	M	KSU	In	pig-8	K4	G	LLS0203	NA
F-060220-G86-F1-16S	0.0	19.0	1026.0	0.0	0.0	0.0	0.0	0.0	0.0	944.0	0.0	0.0	0.0	0.0	0.0	32.0	36.0	0.0	9.0	0.0	0.0	0.0	0.0	0.0	0.0	0.0	F	D060220	86.0	F	KSU	In	pig-1	K1	G	LLS0197	NA
F-060220-G86-F3-16S	73.0	152.0	23028.0	0.0	4.0	0.0	43.0	63.0	20.0	14866.0	0.0	20.0	6.0	0.0	41.0	1724.0	556.0	16.0	415.0	0.0	267.0	5.0	0.0	0.0	0.0	0.0	F	D060220	86.0	F	KSU	In	pig-3	K2	G	LLS0199	NA
F-060220-G86-F5-16S	181.0	136.0	14683.0	0.0	45.0	0.0	18.0	62.0	26.0	22454.0	0.0	15.0	6.0	4.0	0.0	974.0	446.0	0.0	429.0	0.0	38.0	5.0	0.0	0.0	0.0	0.0	F	D060220	86.0	F	KSU	In	pig-5	K3	G	LLS0200	NA
F-060220-G86-M6-16S	0.0	4.0	1360.0	0.0	8.0	0.0	24.0	7.0	0.0	848.0	0.0	18.0	0.0	0.0	0.0	60.0	255.0	3.0	10.0	7.0	24.0	0.0	0.0	0.0	0.0	0.0	F	D060220	86.0	M	KSU	In	pig-6	K3	G	LLS0201	NA
F-060220-G87-F9-16S	548.0	51.0	14778.0	0.0	13.0	0.0	12.0	331.0	94.0	19565.0	0.0	1457.0	14.0	47.0	208.0	891.0	4126.0	0.0	681.0	0.0	140.0	0.0	0.0	0.0	0.0	0.0	F	D060220	87.0	F	KSU	In	pig-9	K5	G	LLS0204	NA
F-060220-G87-M10-16S	0.0	549.0	22534.0	9.0	33.0	0.0	0.0	31.0	6.0	32175.0	0.0	16.0	0.0	77.0	11.0	779.0	712.0	0.0	1015.0	0.0	0.0	4.0	0.0	0.0	0.0	0.0	F	D060220	87.0	M	KSU	In	pig-10	K5	G	LLS0205	NA
F-060920-G92-F7-16S	66.0	12.0	8215.0	0.0	246.0	0.0	98.0	346.0	208.0	19672.0	0.0	462.0	87.0	14.0	7.0	1949.0	3335.0	6.0	226.0	0.0	11.0	0.0	0.0	0.0	0.0	0.0	F	D060920	92.0	F	KSU	In	pig-7	K4	G	LLS0211	NA
F-060920-G92-M8-16S	48.0	51.0	10050.0	9.0	70.0	0.0	55.0	57.0	5.0	23883.0	0.0	159.0	163.0	18.0	14.0	997.0	737.0	0.0	78.0	0.0	0.0	0.0	0.0	0.0	0.0	0.0	F	D060920	92.0	M	KSU	In	pig-8	K4	G	LLS0212	NA
F-060920-G93-F1-16S	67.0	37.0	14525.0	0.0	77.0	2.0	217.0	305.0	30.0	20021.0	0.0	401.0	152.0	4.0	41.0	2826.0	776.0	2.0	227.0	0.0	822.0	0.0	0.0	0.0	0.0	0.0	F	D060920	93.0	F	KSU	In	pig-1	K1	G	LLS0206	NA
F-060920-G93-F3-16S	203.0	34.0	8744.0	6.0	161.0	0.0	79.0	296.0	58.0	18617.0	0.0	2203.0	89.0	38.0	120.0	1796.0	3362.0	2.0	742.0	0.0	59.0	0.0	35.0	0.0	0.0	0.0	F	D060920	93.0	F	KSU	In	pig-3	K2	G	LLS0208	NA
F-060920-G93-F5-16S	9.0	51.0	13601.0	0.0	15.0	0.0	48.0	59.0	2.0	22890.0	0.0	24.0	34.0	2.0	0.0	1015.0	28.0	4.0	42.0	0.0	32.0	0.0	0.0	0.0	0.0	0.0	F	D060920	93.0	F	KSU	In	pig-5	K3	G	LLS0209	NA
F-060920-G93-M2-16S	86.0	13.0	16259.0	0.0	93.0	45.0	165.0	551.0	14.0	22423.0	0.0	1226.0	45.0	19.0	53.0	5419.0	983.0	4.0	536.0	5.0	369.0	0.0	0.0	0.0	0.0	0.0	F	D060920	93.0	M	KSU	In	pig-2	K1	G	LLS0207	NA
F-060920-G93-M6-16S	55.0	18.0	9995.0	0.0	184.0	0.0	43.0	280.0	33.0	22254.0	0.0	948.0	116.0	13.0	79.0	1479.0	3610.0	12.0	244.0	17.0	91.0	0.0	0.0	0.0	0.0	0.0	F	D060920	93.0	M	KSU	In	pig-6	K3	G	LLS0210	NA
F-060920-G94-M10-16S	0.0	341.0	9386.0	21.0	16.0	3.0	4.0	7.0	0.0	22757.0	0.0	46.0	0.0	98.0	78.0	232.0	418.0	0.0	823.0	0.0	0.0	2.0	0.0	0.0	0.0	0.0	F	D060920	94.0	M	KSU	In	pig-10	K5	G	LLS0214	NA
F-061620-G100-F1-16S	13.0	119.0	11099.0	0.0	25.0	0.0	0.0	7.0	7.0	23586.0	0.0	12.0	0.0	40.0	0.0	65.0	504.0	0.0	495.0	0.0	23.0	0.0	0.0	0.0	0.0	0.0	F	D061620	100.0	F	KSU	In	pig-1	K1	G	LLS0215	NA
F-061620-G100-F3-16S	22.0	273.0	16770.0	3.0	11.0	0.0	0.0	33.0	0.0	27169.0	0.0	331.0	0.0	49.0	63.0	214.0	903.0	0.0	1756.0	0.0	114.0	0.0	0.0	0.0	0.0	0.0	F	D061620	100.0	F	KSU	In	pig-3	K2	G	LLS0217	NA
F-061620-G100-M2-16S	9.0	300.0	8570.0	0.0	14.0	75.0	0.0	504.0	0.0	29723.0	0.0	59.0	0.0	77.0	22.0	388.0	422.0	0.0	1050.0	0.0	9.0	0.0	0.0	0.0	0.0	0.0	F	D061620	100.0	M	KSU	In	pig-2	K1	G	LLS0216	NA
F-061620-G100-M6-16S	44.0	229.0	14883.0	20.0	47.0	0.0	5.0	187.0	10.0	25871.0	0.0	1429.0	0.0	28.0	17.0	237.0	1157.0	2.0	775.0	27.0	0.0	0.0	0.0	0.0	0.0	0.0	F	D061620	100.0	M	KSU	In	pig-6	K3	G	LLS0219	NA
F-061620-G101-M10-16S	0.0	446.0	14353.0	0.0	15.0	0.0	0.0	7.0	0.0	28491.0	0.0	16.0	0.0	139.0	2.0	201.0	1122.0	0.0	1714.0	0.0	30.0	0.0	0.0	0.0	0.0	0.0	F	D061620	101.0	M	KSU	In	pig-10	K5	G	LLS0223	NA
F-061620-G99-M8-16S	16.0	0.0	1043.0	0.0	0.0	0.0	0.0	0.0	6.0	1082.0	0.0	18.0	0.0	0.0	0.0	6.0	72.0	0.0	46.0	0.0	14.0	0.0	0.0	0.0	0.0	0.0	F	D061620	99.0	M	KSU	In	pig-8	K4	G	LLS0221	NA
F-062320-G106-F7-16S	49.0	38.0	12809.0	0.0	151.0	0.0	112.0	239.0	22.0	14164.0	0.0	233.0	21.0	10.0	0.0	3569.0	1031.0	0.0	259.0	0.0	9.0	0.0	0.0	0.0	0.0	0.0	F	D062320	106.0	F	KSU	In	pig-7	K4	G	LLS0229	NA
F-062320-G106-M8-16S	114.0	13.0	17934.0	3.0	136.0	0.0	223.0	388.0	0.0	17369.0	0.0	279.0	11.0	18.0	4.0	1286.0	1163.0	17.0	528.0	0.0	991.0	0.0	0.0	0.0	0.0	0.0	F	D062320	106.0	M	KSU	In	pig-8	K4	G	LLS0230	NA
F-062320-G107-F1-16S	0.0	535.0	17369.0	0.0	0.0	0.0	0.0	83.0	0.0	20855.0	0.0	0.0	0.0	0.0	0.0	297.0	12.0	0.0	16.0	0.0	0.0	0.0	0.0	0.0	0.0	0.0	F	D062320	107.0	F	KSU	In	pig-1	K1	G	LLS0224	NA
F-062320-G107-F3-16S	130.0	188.0	12341.0	0.0	55.0	0.0	0.0	274.0	24.0	31634.0	0.0	278.0	141.0	8.0	0.0	712.0	1052.0	0.0	505.0	6.0	40.0	0.0	0.0	0.0	0.0	0.0	F	D062320	107.0	F	KSU	In	pig-3	K2	G	LLS0226	NA
F-062320-G107-F5-16S	32.0	1894.0	23113.0	6.0	21.0	0.0	6.0	121.0	2.0	25779.0	0.0	33.0	25.0	2.0	0.0	1311.0	125.0	0.0	300.0	0.0	0.0	0.0	0.0	0.0	0.0	0.0	F	D062320	107.0	F	KSU	In	pig-5	K3	G	LLS0227	NA
F-062320-G107-M2-16S	251.0	226.0	17696.0	0.0	62.0	0.0	0.0	320.0	83.0	25991.0	0.0	277.0	211.0	7.0	34.0	1726.0	1504.0	6.0	953.0	5.0	0.0	3.0	0.0	0.0	0.0	0.0	F	D062320	107.0	M	KSU	In	pig-2	K1	G	LLS0225	NA
F-062320-G107-M6-16S	109.0	30.0	7390.0	0.0	115.0	0.0	23.0	419.0	83.0	17132.0	0.0	1387.0	52.0	92.0	12.0	1119.0	2958.0	5.0	592.0	0.0	161.0	0.0	0.0	0.0	0.0	0.0	F	D062320	107.0	M	KSU	In	pig-6	K3	G	LLS0228	NA
F-062320-G108-F9-16S	175.0	66.0	7736.0	0.0	30.0	0.0	14.0	404.0	65.0	17912.0	0.0	742.0	63.0	9.0	10.0	1018.0	3374.0	12.0	1155.0	0.0	281.0	0.0	0.0	0.0	0.0	0.0	F	D062320	108.0	F	KSU	In	pig-9	K5	G	LLS0231	NA
F-062320-G108-M10-16S	7.0	0.0	948.0	0.0	0.0	0.0	0.0	102.0	0.0	700.0	0.0	2.0	0.0	0.0	0.0	68.0	0.0	0.0	23.0	0.0	0.0	0.0	0.0	0.0	0.0	0.0	F	D062320	108.0	M	KSU	In	pig-10	K5	G	LLS0232	NA
F-070720-G120-F7-16S	26.0	40.0	12807.0	0.0	17.0	0.0	38.0	183.0	122.0	21022.0	0.0	502.0	98.0	10.0	100.0	3307.0	1141.0	0.0	322.0	0.0	0.0	0.0	0.0	0.0	0.0	0.0	F	D070720	120.0	F	KSU	In	pig-7	K4	G	LLS0238	NA
F-070720-G120-M8-16S	105.0	32.0	15137.0	2.0	287.0	0.0	82.0	480.0	19.0	25372.0	0.0	1013.0	97.0	24.0	60.0	1517.0	1177.0	9.0	821.0	18.0	249.0	4.0	0.0	0.0	0.0	0.0	F	D070720	120.0	M	KSU	In	pig-8	K4	G	LLS0239	NA
F-070720-G121-F1-16S	50.0	12.0	10818.0	0.0	102.0	0.0	34.0	75.0	29.0	18625.0	0.0	396.0	69.0	0.0	4.0	1071.0	943.0	0.0	268.0	2.0	0.0	0.0	0.0	0.0	0.0	0.0	F	D070720	121.0	F	KSU	In	pig-1	K1	G	LLS0233	NA
F-070720-G121-F3-16S	188.0	34.0	6557.0	0.0	131.0	0.0	62.0	174.0	84.0	19396.0	0.0	1252.0	95.0	20.0	17.0	701.0	3873.0	2.0	762.0	0.0	76.0	0.0	0.0	0.0	0.0	0.0	F	D070720	121.0	F	KSU	In	pig-3	K2	G	LLS0235	NA
F-070720-G121-F5-16S	79.0	63.0	7966.0	0.0	107.0	0.0	71.0	886.0	81.0	22746.0	0.0	216.0	61.0	18.0	3.0	743.0	1348.0	0.0	491.0	3.0	70.0	0.0	0.0	0.0	0.0	0.0	F	D070720	121.0	F	KSU	In	pig-5	K3	G	LLS0236	NA
F-070720-G121-M6-16S	79.0	7.0	9396.0	2.0	111.0	0.0	138.0	412.0	30.0	18662.0	0.0	1439.0	88.0	44.0	50.0	1540.0	2118.0	2.0	665.0	0.0	58.0	2.0	0.0	0.0	0.0	0.0	F	D070720	121.0	M	KSU	In	pig-6	K3	G	LLS0237	NA
F-070720-G122-F9-16S	221.0	31.0	8451.0	0.0	42.0	0.0	156.0	658.0	135.0	20705.0	0.0	2715.0	184.0	8.0	86.0	674.0	3322.0	10.0	1148.0	2.0	14.0	2.0	0.0	0.0	0.0	0.0	F	D070720	122.0	F	KSU	In	pig-9	K5	G	LLS0240	NA
F-070720-G122-M10-16S	83.0	36.0	13294.0	0.0	120.0	19.0	8.0	468.0	0.0	20559.0	0.0	669.0	32.0	15.0	12.0	1151.0	495.0	0.0	923.0	0.0	31.0	0.0	0.0	0.0	0.0	0.0	F	D070720	122.0	M	KSU	In	pig-10	K5	G	LLS0241	NA
F-071420-G127-F7-16S	214.0	8.0	15755.0	10.0	226.0	0.0	153.0	491.0	145.0	19405.0	0.0	1922.0	190.0	0.0	118.0	2238.0	5186.0	37.0	392.0	2.0	0.0	0.0	0.0	0.0	0.0	0.0	F	D071420	127.0	F	KSU	In	pig-7	K4	G	LLS0247	NA
F-071420-G127-M8-16S	166.0	41.0	12932.0	0.0	497.0	3.0	83.0	720.0	78.0	26130.0	0.0	973.0	203.0	42.0	32.0	943.0	1935.0	8.0	1150.0	32.0	0.0	3.0	0.0	0.0	0.0	0.0	F	D071420	127.0	M	KSU	In	pig-8	K4	G	LLS0248	NA
F-071420-G128-F1-16S	8.0	2.0	891.0	0.0	0.0	0.0	0.0	7.0	9.0	1305.0	0.0	43.0	6.0	0.0	0.0	142.0	95.0	0.0	13.0	0.0	0.0	0.0	0.0	0.0	0.0	0.0	F	D071420	128.0	F	KSU	In	pig-1	K1	G	LLS0242	NA
F-071420-G128-F3-16S	262.0	39.0	8118.0	0.0	406.0	0.0	247.0	280.0	61.0	22733.0	0.0	1050.0	82.0	9.0	38.0	865.0	6414.0	6.0	1218.0	2.0	4.0	0.0	0.0	0.0	0.0	0.0	F	D071420	128.0	F	KSU	In	pig-3	K2	G	LLS0244	NA
F-071420-G128-F5-16S	54.0	23.0	8454.0	0.0	181.0	0.0	19.0	399.0	4.0	27118.0	0.0	94.0	33.0	7.0	0.0	1391.0	569.0	3.0	489.0	0.0	0.0	0.0	0.0	0.0	0.0	0.0	F	D071420	128.0	F	KSU	In	pig-5	K3	G	LLS0245	NA
F-071420-G128-M2-16S	71.0	30.0	14896.0	0.0	49.0	15.0	3.0	350.0	71.0	19403.0	0.0	504.0	210.0	5.0	10.0	2638.0	684.0	0.0	140.0	5.0	0.0	0.0	0.0	0.0	0.0	2.0	F	D071420	128.0	M	KSU	In	pig-2	K1	G	LLS0243	NA
F-071420-G128-M6-16S	202.0	11.0	9007.0	0.0	379.0	0.0	198.0	553.0	887.0	16502.0	0.0	1552.0	149.0	36.0	6.0	1195.0	5014.0	0.0	441.0	0.0	0.0	2.0	2.0	0.0	0.0	0.0	F	D071420	128.0	M	KSU	In	pig-6	K3	G	LLS0246	NA
F-071420-G129-F9-16S	227.0	35.0	10751.0	0.0	92.0	0.0	13.0	485.0	76.0	22311.0	0.0	1499.0	80.0	3.0	69.0	1825.0	2949.0	19.0	631.0	0.0	0.0	7.0	0.0	0.0	0.0	0.0	F	D071420	129.0	F	KSU	In	pig-9	K5	G	LLS0249	NA
F-071420-G129-M10-16S	243.0	22.0	15309.0	0.0	368.0	33.0	29.0	2445.0	14.0	21390.0	0.0	1322.0	94.0	94.0	266.0	842.0	982.0	5.0	1032.0	4.0	0.0	0.0	0.0	0.0	0.0	0.0	F	D071420	129.0	M	KSU	In	pig-10	K5	G	LLS0250	NA
F-072120-G134-F7-16S	91.0	21.0	14430.0	0.0	148.0	0.0	136.0	471.0	65.0	11998.0	0.0	3062.0	116.0	29.0	11.0	1618.0	3771.0	49.0	462.0	3.0	0.0	0.0	0.0	0.0	0.0	0.0	F	D072120	134.0	F	KSU	In	pig-7	K4	G	LLS0257	NA
F-072120-G134-M8-16S	221.0	28.0	11736.0	0.0	273.0	0.0	144.0	351.0	20.0	21301.0	0.0	1031.0	122.0	57.0	11.0	1588.0	1943.0	14.0	568.0	0.0	0.0	0.0	0.0	0.0	0.0	0.0	F	D072120	134.0	M	KSU	In	pig-8	K4	G	LLS0258	NA
F-072120-G135-F1-16S	19.0	26.0	20591.0	0.0	245.0	0.0	49.0	73.0	54.0	15272.0	0.0	1551.0	30.0	0.0	37.0	1281.0	1852.0	9.0	486.0	0.0	0.0	2.0	8.0	0.0	0.0	0.0	F	D072120	135.0	F	KSU	In	pig-1	K1	G	LLS0252	NA
F-072120-G135-F3-16S	396.0	52.0	11873.0	0.0	268.0	0.0	96.0	167.0	123.0	19585.0	0.0	4747.0	208.0	8.0	35.0	935.0	3514.0	52.0	512.0	4.0	0.0	0.0	0.0	0.0	0.0	2.0	F	D072120	135.0	F	KSU	In	pig-3	K2	G	LLS0254	NA
F-072120-G135-F5-16S	34.0	29.0	13150.0	0.0	417.0	0.0	28.0	596.0	50.0	25553.0	0.0	645.0	52.0	18.0	17.0	1160.0	830.0	4.0	327.0	5.0	0.0	0.0	0.0	0.0	0.0	0.0	F	D072120	135.0	F	KSU	In	pig-5	K3	G	LLS0255	NA
F-072120-G135-M2-16S	17.0	5.0	13996.0	0.0	242.0	0.0	0.0	258.0	24.0	13419.0	0.0	611.0	56.0	14.0	10.0	1705.0	316.0	11.0	479.0	6.0	0.0	0.0	0.0	0.0	0.0	0.0	F	D072120	135.0	M	KSU	In	pig-2	K1	G	LLS0253	NA
F-072120-G135-M6-16S	75.0	23.0	22236.0	0.0	366.0	2.0	389.0	515.0	216.0	14241.0	0.0	3313.0	82.0	70.0	8.0	2422.0	5056.0	54.0	572.0	0.0	0.0	0.0	24.0	0.0	0.0	0.0	F	D072120	135.0	M	KSU	In	pig-6	K3	G	LLS0256	NA
F-072120-G136-F9-16S	97.0	29.0	17532.0	0.0	130.0	0.0	56.0	483.0	19.0	20736.0	0.0	1800.0	86.0	14.0	11.0	3967.0	2354.0	27.0	630.0	0.0	0.0	5.0	0.0	0.0	0.0	0.0	F	D072120	136.0	F	KSU	In	pig-9	K5	G	LLS0259	NA
F-072120-G136-M10-16S	287.0	37.0	10072.0	0.0	76.0	0.0	536.0	894.0	96.0	15617.0	0.0	3024.0	156.0	4.0	232.0	1589.0	2790.0	36.0	772.0	0.0	0.0	0.0	0.0	0.0	0.0	0.0	F	D072120	136.0	M	KSU	In	pig-10	K5	G	LLS0260	NA
F-072820-G141-F7-16S	127.0	4.0	10436.0	0.0	323.0	0.0	142.0	240.0	0.0	14165.0	3.0	4102.0	55.0	0.0	8.0	1632.0	3951.0	56.0	644.0	16.0	0.0	0.0	7.0	0.0	0.0	0.0	F	D072820	141.0	F	KSU	In	pig-7	K4	G	LLS0266	NA
F-072820-G141-M8-16S	202.0	23.0	15690.0	3.0	232.0	0.0	144.0	969.0	16.0	20021.0	0.0	2753.0	95.0	4.0	19.0	2439.0	5367.0	85.0	519.0	2.0	0.0	2.0	0.0	0.0	0.0	0.0	F	D072820	141.0	M	KSU	In	pig-8	K4	G	LLS0267	NA
F-072820-G142-F1-16S	71.0	30.0	16765.0	0.0	144.0	0.0	136.0	185.0	52.0	16467.0	0.0	2998.0	64.0	17.0	57.0	2212.0	2614.0	23.0	609.0	0.0	0.0	0.0	0.0	0.0	0.0	0.0	F	D072820	142.0	F	KSU	In	pig-1	K1	G	LLS0261	NA
F-072820-G142-F3-16S	1106.0	39.0	10609.0	0.0	180.0	0.0	105.0	195.0	70.0	21613.0	0.0	2461.0	223.0	15.0	85.0	1245.0	2884.0	51.0	863.0	29.0	0.0	2.0	0.0	0.0	0.0	0.0	F	D072820	142.0	F	KSU	In	pig-3	K2	G	LLS0263	NA
F-072820-G142-F5-16S	66.0	31.0	13623.0	0.0	261.0	15.0	182.0	180.0	10.0	25587.0	0.0	1143.0	99.0	6.0	11.0	1601.0	1543.0	12.0	588.0	9.0	0.0	0.0	0.0	0.0	0.0	0.0	F	D072820	142.0	F	KSU	In	pig-5	K3	G	LLS0264	NA
F-072820-G142-M2-16S	379.0	77.0	11353.0	0.0	98.0	0.0	0.0	551.0	27.0	23618.0	0.0	3379.0	234.0	6.0	179.0	1329.0	1680.0	0.0	725.0	5.0	0.0	0.0	0.0	0.0	0.0	0.0	F	D072820	142.0	M	KSU	In	pig-2	K1	G	LLS0262	NA
F-072820-G142-M6-16S	149.0	26.0	17467.0	0.0	202.0	4.0	66.0	397.0	92.0	15496.0	0.0	2724.0	52.0	74.0	9.0	861.0	4487.0	19.0	397.0	5.0	0.0	0.0	5.0	0.0	0.0	0.0	F	D072820	142.0	M	KSU	In	pig-6	K3	G	LLS0265	NA
F-072820-G143-F9-16S	720.0	26.0	11030.0	0.0	78.0	0.0	4.0	434.0	183.0	18071.0	0.0	3486.0	395.0	27.0	122.0	536.0	4920.0	16.0	606.0	67.0	0.0	0.0	0.0	0.0	0.0	0.0	F	D072820	143.0	F	KSU	In	pig-9	K5	G	LLS0268	NA
F-072820-G143-M10-16S	104.0	24.0	21336.0	0.0	238.0	21.0	0.0	2300.0	106.0	19341.0	0.0	2366.0	92.0	18.0	62.0	2153.0	1280.0	16.0	547.0	3.0	0.0	0.0	0.0	2.0	0.0	0.0	F	D072820	143.0	M	KSU	In	pig-10	K5	G	LLS0269	NA
F-080420-G148-F7-16S	54.0	50.0	24047.0	0.0	676.0	0.0	162.0	568.0	113.0	17141.0	0.0	4242.0	52.0	3.0	21.0	2830.0	7151.0	56.0	1018.0	0.0	0.0	0.0	16.0	0.0	0.0	2.0	F	D080420	148.0	F	KSU	In	pig-7	K4	G	LLS0275	NA
F-080420-G148-M8-16S	33.0	49.0	24574.0	0.0	56.0	4.0	63.0	152.0	26.0	14917.0	0.0	1032.0	0.0	62.0	55.0	3782.0	2572.0	11.0	848.0	0.0	0.0	0.0	0.0	0.0	0.0	0.0	F	D080420	148.0	M	KSU	In	pig-8	K4	G	LLS0276	NA
F-080420-G149-F1-16S	78.0	15.0	21249.0	0.0	381.0	0.0	51.0	176.0	62.0	16116.0	0.0	2525.0	76.0	10.0	86.0	2306.0	5111.0	22.0	641.0	2.0	0.0	0.0	21.0	0.0	0.0	0.0	F	D080420	149.0	F	KSU	In	pig-1	K1	G	LLS0270	NA
F-080420-G149-F3-16S	251.0	28.0	18372.0	0.0	705.0	3.0	373.0	1523.0	98.0	22577.0	0.0	6229.0	116.0	44.0	110.0	2100.0	4281.0	94.0	650.0	12.0	0.0	0.0	0.0	0.0	0.0	0.0	F	D080420	149.0	F	KSU	In	pig-3	K2	G	LLS0272	NA
F-080420-G149-F5-16S	72.0	13.0	15730.0	0.0	206.0	0.0	31.0	594.0	145.0	24472.0	0.0	2035.0	53.0	0.0	11.0	1473.0	2339.0	16.0	332.0	6.0	0.0	3.0	0.0	0.0	0.0	0.0	F	D080420	149.0	F	KSU	In	pig-5	K3	G	LLS0273	NA
F-080420-G149-M2-16S	151.0	46.0	21770.0	0.0	335.0	0.0	0.0	580.0	92.0	20948.0	0.0	2279.0	101.0	0.0	79.0	1851.0	757.0	9.0	617.0	3.0	3.0	2.0	16.0	0.0	0.0	0.0	F	D080420	149.0	M	KSU	In	pig-2	K1	G	LLS0271	NA
F-080420-G149-M6-16S	0.0	0.0	1229.0	0.0	0.0	0.0	7.0	51.0	3.0	583.0	0.0	114.0	0.0	0.0	0.0	72.0	274.0	0.0	19.0	0.0	0.0	0.0	0.0	0.0	0.0	0.0	F	D080420	149.0	M	KSU	In	pig-6	K3	G	LLS0274	NA
F-080420-G150-F9-16S	23.0	45.0	23623.0	0.0	10.0	0.0	15.0	37.0	4.0	20360.0	0.0	765.0	3.0	20.0	11.0	1566.0	1417.0	10.0	840.0	0.0	0.0	0.0	0.0	0.0	0.0	0.0	F	D080420	150.0	F	KSU	In	pig-9	K5	G	LLS0277	NA
F-080420-G150-M10-16S	0.0	18.0	17930.0	0.0	14.0	2.0	0.0	94.0	25.0	9539.0	0.0	65.0	2.0	0.0	18.0	652.0	375.0	2.0	163.0	0.0	0.0	0.0	0.0	0.0	0.0	2.0	F	D080420	150.0	M	KSU	In	pig-10	K5	G	LLS0278	NA
F-081120-G155-F7-16S	65.0	29.0	6646.0	0.0	216.0	8.0	125.0	197.0	82.0	13517.0	0.0	1782.0	75.0	0.0	6.0	737.0	2334.0	6.0	312.0	0.0	0.0	0.0	0.0	0.0	0.0	0.0	F	D081120	155.0	F	KSU	In	pig-7	K4	G	LLS0284	NA
F-081120-G155-M8-16S	42.0	4.0	7210.0	3.0	96.0	0.0	114.0	346.0	10.0	10239.0	0.0	836.0	45.0	6.0	0.0	413.0	1275.0	22.0	302.0	0.0	0.0	2.0	0.0	0.0	0.0	0.0	F	D081120	155.0	M	KSU	In	pig-8	K4	G	LLS0285	NA
F-081120-G156-F1-16S	98.0	45.0	9876.0	0.0	194.0	0.0	25.0	89.0	31.0	10992.0	0.0	1780.0	64.0	26.0	27.0	1405.0	1721.0	32.0	418.0	5.0	0.0	0.0	0.0	0.0	0.0	0.0	F	D081120	156.0	F	KSU	In	pig-1	K1	G	LLS0279	NA
F-081120-G156-F3-16S	93.0	27.0	11088.0	0.0	128.0	0.0	329.0	163.0	48.0	12186.0	0.0	2661.0	33.0	36.0	31.0	852.0	2824.0	41.0	308.0	21.0	0.0	0.0	2.0	0.0	0.0	0.0	F	D081120	156.0	F	KSU	In	pig-3	K2	G	LLS0281	NA
F-081120-G156-F5-16S	761.0	101.0	8507.0	0.0	86.0	0.0	109.0	104.0	16.0	17687.0	0.0	885.0	54.0	0.0	8.0	1304.0	1184.0	16.0	862.0	3.0	0.0	0.0	0.0	0.0	0.0	0.0	F	D081120	156.0	F	KSU	In	pig-5	K3	G	LLS0282	NA
F-081120-G156-M2-16S	122.0	22.0	12080.0	0.0	218.0	3.0	3.0	472.0	28.0	17859.0	0.0	2511.0	183.0	7.0	27.0	2219.0	808.0	6.0	745.0	9.0	0.0	0.0	2.0	0.0	0.0	0.0	F	D081120	156.0	M	KSU	In	pig-2	K1	G	LLS0280	NA
F-081120-G156-M6-16S	23.0	14.0	12418.0	0.0	129.0	0.0	450.0	272.0	94.0	12673.0	0.0	2844.0	57.0	9.0	3.0	1075.0	2457.0	48.0	441.0	0.0	11.0	0.0	5.0	0.0	0.0	0.0	F	D081120	156.0	M	KSU	In	pig-6	K3	G	LLS0283	NA
F-081120-G157-F9-16S	146.0	19.0	10245.0	0.0	45.0	0.0	17.0	184.0	48.0	19649.0	0.0	3618.0	65.0	20.0	19.0	515.0	2204.0	79.0	809.0	0.0	4.0	0.0	0.0	0.0	0.0	0.0	F	D081120	157.0	F	KSU	In	pig-9	K5	G	LLS0286	NA
