# Supplementary material for: Stability and volatility shape the gut bacteriome and Kazachstania slooffiae dynamics in preweaning, nursery and adult pigs
Source: Sci Rep. 2022 Sep 5;12:15080. doi: 10.1038/s41598-022-19093-9 (PMC9445069; doi:10.1038/s41598-022-19093-9)
Supplement: Supplementary file 12 — Supplementary Information 12. [file 41598_2022_19093_MOESM12_ESM.qzv › b50e71ee-1437-4ea1-b607-d66be10629f2/data/level-2.jsonp]

load_data(2,["D_0__Archaea;D_1__Euryarchaeota", "D_0__Bacteria;D_1__Actinobacteria", "D_0__Bacteria;D_1__Bacteroidetes", "D_0__Bacteria;D_1__Chlamydiae", "D_0__Bacteria;D_1__Cyanobacteria", "D_0__Bacteria;D_1__Deferribacteres", "D_0__Bacteria;D_1__Elusimicrobia", "D_0__Bacteria;D_1__Epsilonbacteraeota", "D_0__Bacteria;D_1__Fibrobacteres", "D_0__Bacteria;D_1__Firmicutes", "D_0__Bacteria;D_1__Fusobacteria", "D_0__Bacteria;D_1__Kiritimatiellaeota", "D_0__Bacteria;D_1__Lentisphaerae", "D_0__Bacteria;D_1__Patescibacteria", "D_0__Bacteria;D_1__Planctomycetes", "D_0__Bacteria;D_1__Proteobacteria", "D_0__Bacteria;D_1__Spirochaetes", "D_0__Bacteria;D_1__Synergistetes", "D_0__Bacteria;D_1__Tenericutes", "D_0__Bacteria;D_1__Verrucomicrobia", "D_0__Bacteria;D_1__WPS-2", "D_0__Bacteria;__", "D_0__Eukaryota;D_1__Excavata", "D_0__Eukaryota;D_1__SAR", "D_0__Eukaryota;__", "Unassigned;__"],["index", "D_0__Archaea;D_1__Euryarchaeota", "D_0__Bacteria;D_1__Actinobacteria", "D_0__Bacteria;D_1__Bacteroidetes", "D_0__Bacteria;D_1__Chlamydiae", "D_0__Bacteria;D_1__Cyanobacteria", "D_0__Bacteria;D_1__Deferribacteres", "D_0__Bacteria;D_1__Elusimicrobia", "D_0__Bacteria;D_1__Epsilonbacteraeota", "D_0__Bacteria;D_1__Fibrobacteres", "D_0__Bacteria;D_1__Firmicutes", "D_0__Bacteria;D_1__Fusobacteria", "D_0__Bacteria;D_1__Kiritimatiellaeota", "D_0__Bacteria;D_1__Lentisphaerae", "D_0__Bacteria;D_1__Patescibacteria", "D_0__Bacteria;D_1__Planctomycetes", "D_0__Bacteria;D_1__Proteobacteria", "D_0__Bacteria;D_1__Spirochaetes", "D_0__Bacteria;D_1__Synergistetes", "D_0__Bacteria;D_1__Tenericutes", "D_0__Bacteria;D_1__Verrucomicrobia", "D_0__Bacteria;D_1__WPS-2", "D_0__Bacteria;__", "D_0__Eukaryota;D_1__Excavata", "D_0__Eukaryota;D_1__SAR", "D_0__Eukaryota;__", "Unassigned;__", "SampleType", "Day", "Age", "Sex", "Farm", "Inside_or_Outside", "PigNumber", "Litter_Number", "Stage", "DNA-ID", "Description"],[{"index":"F-030920-P2-F9-16S","D_0__Archaea;D_1__Euryarchaeota":0.0,"D_0__Bacteria;D_1__Actinobacteria":30.0,"D_0__Bacteria;D_1__Bacteroidetes":3411.0,"D_0__Bacteria;D_1__Chlamydiae":0.0,"D_0__Bacteria;D_1__Cyanobacteria":0.0,"D_0__Bacteria;D_1__Deferribacteres":0.0,"D_0__Bacteria;D_1__Elusimicrobia":0.0,"D_0__Bacteria;D_1__Epsilonbacteraeota":123.0,"D_0__Bacteria;D_1__Fibrobacteres":0.0,"D_0__Bacteria;D_1__Firmicutes":20811.0,"D_0__Bacteria;D_1__Fusobacteria":24.0,"D_0__Bacteria;D_1__Kiritimatiellaeota":0.0,"D_0__Bacteria;D_1__Lentisphaerae":0.0,"D_0__Bacteria;D_1__Patescibacteria":0.0,"D_0__Bacteria;D_1__Planctomycetes":0.0,"D_0__Bacteria;D_1__Proteobacteria":4885.0,"D_0__Bacteria;D_1__Spirochaetes":2.0,"D_0__Bacteria;D_1__Synergistetes":0.0,"D_0__Bacteria;D_1__Tenericutes":0.0,"D_0__Bacteria;D_1__Verrucomicrobia":0.0,"D_0__Bacteria;D_1__WPS-2":0.0,"D_0__Bacteria;__":0.0,"D_0__Eukaryota;D_1__Excavata":0.0,"D_0__Eukaryota;D_1__SAR":0.0,"D_0__Eukaryota;__":0.0,"Unassigned;__":17.0,"SampleType":"F","Day":"D030920","Age":2.0,"Sex":"F","Farm":"KSU","Inside_or_Outside":"In","PigNumber":"pig-9","Litter_Number":"K5","Stage":"P","DNA-ID":"LLS0009","Description":"NA"},{"index":"F-030920-P2-M10-16S","D_0__Archaea;D_1__Euryarchaeota":0.0,"D_0__Bacteria;D_1__Actinobacteria":2.0,"D_0__Bacteria;D_1__Bacteroidetes":9208.0,"D_0__Bacteria;D_1__Chlamydiae":0.0,"D_0__Bacteria;D_1__Cyanobacteria":0.0,"D_0__Bacteria;D_1__Deferribacteres":0.0,"D_0__Bacteria;D_1__Elusimicrobia":0.0,"D_0__Bacteria;D_1__Epsilonbacteraeota":860.0,"D_0__Bacteria;D_1__Fibrobacteres":0.0,"D_0__Bacteria;D_1__Firmicutes":4682.0,"D_0__Bacteria;D_1__Fusobacteria":8489.0,"D_0__Bacteria;D_1__Kiritimatiellaeota":0.0,"D_0__Bacteria;D_1__Lentisphaerae":0.0,"D_0__Bacteria;D_1__Patescibacteria":0.0,"D_0__Bacteria;D_1__Planctomycetes":0.0,"D_0__Bacteria;D_1__Proteobacteria":7931.0,"D_0__Bacteria;D_1__Spirochaetes":0.0,"D_0__Bacteria;D_1__Synergistetes":0.0,"D_0__Bacteria;D_1__Tenericutes":0.0,"D_0__Bacteria;D_1__Verrucomicrobia":0.0,"D_0__Bacteria;D_1__WPS-2":0.0,"D_0__Bacteria;__":0.0,"D_0__Eukaryota;D_1__Excavata":0.0,"D_0__Eukaryota;D_1__SAR":0.0,"D_0__Eukaryota;__":0.0,"Unassigned;__":6.0,"SampleType":"F","Day":"D030920","Age":2.0,"Sex":"M","Farm":"KSU","Inside_or_Outside":"In","PigNumber":"pig-10","Litter_Number":"K5","Stage":"P","DNA-ID":"LLS0010","Description":"NA"},{"index":"F-031320-P4-F7-16S","D_0__Archaea;D_1__Euryarchaeota":0.0,"D_0__Bacteria;D_1__Actinobacteria":18.0,"D_0__Bacteria;D_1__Bacteroidetes":2494.0,"D_0__Bacteria;D_1__Chlamydiae":0.0,"D_0__Bacteria;D_1__Cyanobacteria":0.0,"D_0__Bacteria;D_1__Deferribacteres":0.0,"D_0__Bacteria;D_1__Elusimicrobia":0.0,"D_0__Bacteria;D_1__Epsilonbacteraeota":0.0,"D_0__Bacteria;D_1__Fibrobacteres":0.0,"D_0__Bacteria;D_1__Firmicutes":14837.0,"D_0__Bacteria;D_1__Fusobacteria":3840.0,"D_0__Bacteria;D_1__Kiritimatiellaeota":0.0,"D_0__Bacteria;D_1__Lentisphaerae":0.0,"D_0__Bacteria;D_1__Patescibacteria":0.0,"D_0__Bacteria;D_1__Planctomycetes":0.0,"D_0__Bacteria;D_1__Proteobacteria":9797.0,"D_0__Bacteria;D_1__Spirochaetes":0.0,"D_0__Bacteria;D_1__Synergistetes":0.0,"D_0__Bacteria;D_1__Tenericutes":0.0,"D_0__Bacteria;D_1__Verrucomicrobia":0.0,"D_0__Bacteria;D_1__WPS-2":0.0,"D_0__Bacteria;__":0.0,"D_0__Eukaryota;D_1__Excavata":0.0,"D_0__Eukaryota;D_1__SAR":0.0,"D_0__Eukaryota;__":0.0,"Unassigned;__":18.0,"SampleType":"F","Day":"D031320","Age":4.0,"Sex":"F","Farm":"KSU","Inside_or_Outside":"In","PigNumber":"pig-7","Litter_Number":"K4","Stage":"P","DNA-ID":"LLS0017","Description":"NA"},{"index":"F-031320-P5-F1-16S","D_0__Archaea;D_1__Euryarchaeota":81.0,"D_0__Bacteria;D_1__Actinobacteria":57.0,"D_0__Bacteria;D_1__Bacteroidetes":18493.0,"D_0__Bacteria;D_1__Chlamydiae":0.0,"D_0__Bacteria;D_1__Cyanobacteria":0.0,"D_0__Bacteria;D_1__Deferribacteres":0.0,"D_0__Bacteria;D_1__Elusimicrobia":0.0,"D_0__Bacteria;D_1__Epsilonbacteraeota":11.0,"D_0__Bacteria;D_1__Fibrobacteres":0.0,"D_0__Bacteria;D_1__Firmicutes":4077.0,"D_0__Bacteria;D_1__Fusobacteria":4184.0,"D_0__Bacteria;D_1__Kiritimatiellaeota":0.0,"D_0__Bacteria;D_1__Lentisphaerae":11.0,"D_0__Bacteria;D_1__Patescibacteria":0.0,"D_0__Bacteria;D_1__Planctomycetes":88.0,"D_0__Bacteria;D_1__Proteobacteria":1321.0,"D_0__Bacteria;D_1__Spirochaetes":70.0,"D_0__Bacteria;D_1__Synergistetes":0.0,"D_0__Bacteria;D_1__Tenericutes":0.0,"D_0__Bacteria;D_1__Verrucomicrobia":0.0,"D_0__Bacteria;D_1__WPS-2":0.0,"D_0__Bacteria;__":0.0,"D_0__Eukaryota;D_1__Excavata":0.0,"D_0__Eukaryota;D_1__SAR":0.0,"D_0__Eukaryota;__":0.0,"Unassigned;__":0.0,"SampleType":"F","Day":"D031320","Age":5.0,"Sex":"F","Farm":"KSU","Inside_or_Outside":"In","PigNumber":"pig-1","Litter_Number":"K1","Stage":"P","DNA-ID":"LLS0011","Description":"NA"},{"index":"F-031320-P5-F3-16S","D_0__Archaea;D_1__Euryarchaeota":3.0,"D_0__Bacteria;D_1__Actinobacteria":139.0,"D_0__Bacteria;D_1__Bacteroidetes":18401.0,"D_0__Bacteria;D_1__Chlamydiae":0.0,"D_0__Bacteria;D_1__Cyanobacteria":0.0,"D_0__Bacteria;D_1__Deferribacteres":0.0,"D_0__Bacteria;D_1__Elusimicrobia":0.0,"D_0__Bacteria;D_1__Epsilonbacteraeota":133.0,"D_0__Bacteria;D_1__Fibrobacteres":0.0,"D_0__Bacteria;D_1__Firmicutes":6282.0,"D_0__Bacteria;D_1__Fusobacteria":1379.0,"D_0__Bacteria;D_1__Kiritimatiellaeota":0.0,"D_0__Bacteria;D_1__Lentisphaerae":0.0,"D_0__Bacteria;D_1__Patescibacteria":0.0,"D_0__Bacteria;D_1__Planctomycetes":0.0,"D_0__Bacteria;D_1__Proteobacteria":2038.0,"D_0__Bacteria;D_1__Spirochaetes":201.0,"D_0__Bacteria;D_1__Synergistetes":2.0,"D_0__Bacteria;D_1__Tenericutes":0.0,"D_0__Bacteria;D_1__Verrucomicrobia":2.0,"D_0__Bacteria;D_1__WPS-2":0.0,"D_0__Bacteria;__":0.0,"D_0__Eukaryota;D_1__Excavata":0.0,"D_0__Eukaryota;D_1__SAR":0.0,"D_0__Eukaryota;__":0.0,"Unassigned;__":0.0,"SampleType":"F","Day":"D031320","Age":5.0,"Sex":"F","Farm":"KSU","Inside_or_Outside":"In","PigNumber":"pig-3","Litter_Number":"K2","Stage":"P","DNA-ID":"LLS0013","Description":"NA"},{"index":"F-031320-P5-F5-16S","D_0__Archaea;D_1__Euryarchaeota":45.0,"D_0__Bacteria;D_1__Actinobacteria":24.0,"D_0__Bacteria;D_1__Bacteroidetes":16490.0,"D_0__Bacteria;D_1__Chlamydiae":0.0,"D_0__Bacteria;D_1__Cyanobacteria":0.0,"D_0__Bacteria;D_1__Deferribacteres":0.0,"D_0__Bacteria;D_1__Elusimicrobia":0.0,"D_0__Bacteria;D_1__Epsilonbacteraeota":65.0,"D_0__Bacteria;D_1__Fibrobacteres":0.0,"D_0__Bacteria;D_1__Firmicutes":6754.0,"D_0__Bacteria;D_1__Fusobacteria":4077.0,"D_0__Bacteria;D_1__Kiritimatiellaeota":0.0,"D_0__Bacteria;D_1__Lentisphaerae":239.0,"D_0__Bacteria;D_1__Patescibacteria":0.0,"D_0__Bacteria;D_1__Planctomycetes":0.0,"D_0__Bacteria;D_1__Proteobacteria":962.0,"D_0__Bacteria;D_1__Spirochaetes":0.0,"D_0__Bacteria;D_1__Synergistetes":0.0,"D_0__Bacteria;D_1__Tenericutes":0.0,"D_0__Bacteria;D_1__Verrucomicrobia":31.0,"D_0__Bacteria;D_1__WPS-2":0.0,"D_0__Bacteria;__":0.0,"D_0__Eukaryota;D_1__Excavata":0.0,"D_0__Eukaryota;D_1__SAR":0.0,"D_0__Eukaryota;__":0.0,"Unassigned;__":0.0,"SampleType":"F","Day":"D031320","Age":5.0,"Sex":"F","Farm":"KSU","Inside_or_Outside":"In","PigNumber":"pig-5","Litter_Number":"K3","Stage":"P","DNA-ID":"LLS0015","Description":"NA"},{"index":"F-031320-P5-M2-16S","D_0__Archaea;D_1__Euryarchaeota":0.0,"D_0__Bacteria;D_1__Actinobacteria":45.0,"D_0__Bacteria;D_1__Bacteroidetes":12037.0,"D_0__Bacteria;D_1__Chlamydiae":0.0,"D_0__Bacteria;D_1__Cyanobacteria":0.0,"D_0__Bacteria;D_1__Deferribacteres":0.0,"D_0__Bacteria;D_1__Elusimicrobia":0.0,"D_0__Bacteria;D_1__Epsilonbacteraeota":595.0,"D_0__Bacteria;D_1__Fibrobacteres":0.0,"D_0__Bacteria;D_1__Firmicutes":8626.0,"D_0__Bacteria;D_1__Fusobacteria":5401.0,"D_0__Bacteria;D_1__Kiritimatiellaeota":0.0,"D_0__Bacteria;D_1__Lentisphaerae":0.0,"D_0__Bacteria;D_1__Patescibacteria":0.0,"D_0__Bacteria;D_1__Planctomycetes":0.0,"D_0__Bacteria;D_1__Proteobacteria":3032.0,"D_0__Bacteria;D_1__Spirochaetes":0.0,"D_0__Bacteria;D_1__Synergistetes":0.0,"D_0__Bacteria;D_1__Tenericutes":0.0,"D_0__Bacteria;D_1__Verrucomicrobia":0.0,"D_0__Bacteria;D_1__WPS-2":0.0,"D_0__Bacteria;__":0.0,"D_0__Eukaryota;D_1__Excavata":0.0,"D_0__Eukaryota;D_1__SAR":0.0,"D_0__Eukaryota;__":0.0,"Unassigned;__":0.0,"SampleType":"F","Day":"D031320","Age":5.0,"Sex":"M","Farm":"KSU","Inside_or_Outside":"In","PigNumber":"pig-2","Litter_Number":"K1","Stage":"P","DNA-ID":"LLS0012","Description":"NA"},{"index":"F-031320-P6-F9-16S","D_0__Archaea;D_1__Euryarchaeota":0.0,"D_0__Bacteria;D_1__Actinobacteria":8.0,"D_0__Bacteria;D_1__Bacteroidetes":2184.0,"D_0__Bacteria;D_1__Chlamydiae":0.0,"D_0__Bacteria;D_1__Cyanobacteria":0.0,"D_0__Bacteria;D_1__Deferribacteres":0.0,"D_0__Bacteria;D_1__Elusimicrobia":0.0,"D_0__Bacteria;D_1__Epsilonbacteraeota":170.0,"D_0__Bacteria;D_1__Fibrobacteres":0.0,"D_0__Bacteria;D_1__Firmicutes":20448.0,"D_0__Bacteria;D_1__Fusobacteria":1291.0,"D_0__Bacteria;D_1__Kiritimatiellaeota":0.0,"D_0__Bacteria;D_1__Lentisphaerae":0.0,"D_0__Bacteria;D_1__Patescibacteria":0.0,"D_0__Bacteria;D_1__Planctomycetes":0.0,"D_0__Bacteria;D_1__Proteobacteria":5161.0,"D_0__Bacteria;D_1__Spirochaetes":0.0,"D_0__Bacteria;D_1__Synergistetes":0.0,"D_0__Bacteria;D_1__Tenericutes":0.0,"D_0__Bacteria;D_1__Verrucomicrobia":0.0,"D_0__Bacteria;D_1__WPS-2":0.0,"D_0__Bacteria;__":0.0,"D_0__Eukaryota;D_1__Excavata":0.0,"D_0__Eukaryota;D_1__SAR":0.0,"D_0__Eukaryota;__":0.0,"Unassigned;__":0.0,"SampleType":"F","Day":"D031320","Age":6.0,"Sex":"F","Farm":"KSU","Inside_or_Outside":"In","PigNumber":"pig-9","Litter_Number":"K5","Stage":"P","DNA-ID":"LLS0019","Description":"NA"},{"index":"F-031320-P6-M10-16S","D_0__Archaea;D_1__Euryarchaeota":0.0,"D_0__Bacteria;D_1__Actinobacteria":70.0,"D_0__Bacteria;D_1__Bacteroidetes":19894.0,"D_0__Bacteria;D_1__Chlamydiae":0.0,"D_0__Bacteria;D_1__Cyanobacteria":0.0,"D_0__Bacteria;D_1__Deferribacteres":0.0,"D_0__Bacteria;D_1__Elusimicrobia":0.0,"D_0__Bacteria;D_1__Epsilonbacteraeota":4151.0,"D_0__Bacteria;D_1__Fibrobacteres":2.0,"D_0__Bacteria;D_1__Firmicutes":8156.0,"D_0__Bacteria;D_1__Fusobacteria":1436.0,"D_0__Bacteria;D_1__Kiritimatiellaeota":0.0,"D_0__Bacteria;D_1__Lentisphaerae":0.0,"D_0__Bacteria;D_1__Patescibacteria":0.0,"D_0__Bacteria;D_1__Planctomycetes":0.0,"D_0__Bacteria;D_1__Proteobacteria":1180.0,"D_0__Bacteria;D_1__Spirochaetes":0.0,"D_0__Bacteria;D_1__Synergistetes":0.0,"D_0__Bacteria;D_1__Tenericutes":0.0,"D_0__Bacteria;D_1__Verrucomicrobia":0.0,"D_0__Bacteria;D_1__WPS-2":0.0,"D_0__Bacteria;__":0.0,"D_0__Eukaryota;D_1__Excavata":0.0,"D_0__Eukaryota;D_1__SAR":0.0,"D_0__Eukaryota;__":0.0,"Unassigned;__":0.0,"SampleType":"F","Day":"D031320","Age":6.0,"Sex":"M","Farm":"KSU","Inside_or_Outside":"In","PigNumber":"pig-10","Litter_Number":"K5","Stage":"P","DNA-ID":"LLS0020","Description":"NA"},{"index":"F-031720-P8-M8-16S","D_0__Archaea;D_1__Euryarchaeota":0.0,"D_0__Bacteria;D_1__Actinobacteria":31.0,"D_0__Bacteria;D_1__Bacteroidetes":17058.0,"D_0__Bacteria;D_1__Chlamydiae":0.0,"D_0__Bacteria;D_1__Cyanobacteria":0.0,"D_0__Bacteria;D_1__Deferribacteres":0.0,"D_0__Bacteria;D_1__Elusimicrobia":0.0,"D_0__Bacteria;D_1__Epsilonbacteraeota":68.0,"D_0__Bacteria;D_1__Fibrobacteres":0.0,"D_0__Bacteria;D_1__Firmicutes":4798.0,"D_0__Bacteria;D_1__Fusobacteria":2096.0,"D_0__Bacteria;D_1__Kiritimatiellaeota":0.0,"D_0__Bacteria;D_1__Lentisphaerae":18.0,"D_0__Bacteria;D_1__Patescibacteria":0.0,"D_0__Bacteria;D_1__Planctomycetes":0.0,"D_0__Bacteria;D_1__Proteobacteria":5187.0,"D_0__Bacteria;D_1__Spirochaetes":0.0,"D_0__Bacteria;D_1__Synergistetes":10.0,"D_0__Bacteria;D_1__Tenericutes":0.0,"D_0__Bacteria;D_1__Verrucomicrobia":0.0,"D_0__Bacteria;D_1__WPS-2":0.0,"D_0__Bacteria;__":0.0,"D_0__Eukaryota;D_1__Excavata":0.0,"D_0__Eukaryota;D_1__SAR":0.0,"D_0__Eukaryota;__":0.0,"Unassigned;__":0.0,"SampleType":"F","Day":"D031720","Age":8.0,"Sex":"M","Farm":"KSU","Inside_or_Outside":"In","PigNumber":"pig-8","Litter_Number":"K4","Stage":"P","DNA-ID":"LLS0028","Description":"NA"},{"index":"F-031720-P9-F1-16S","D_0__Archaea;D_1__Euryarchaeota":519.0,"D_0__Bacteria;D_1__Actinobacteria":14.0,"D_0__Bacteria;D_1__Bacteroidetes":16990.0,"D_0__Bacteria;D_1__Chlamydiae":0.0,"D_0__Bacteria;D_1__Cyanobacteria":0.0,"D_0__Bacteria;D_1__Deferribacteres":0.0,"D_0__Bacteria;D_1__Elusimicrobia":0.0,"D_0__Bacteria;D_1__Epsilonbacteraeota":47.0,"D_0__Bacteria;D_1__Fibrobacteres":0.0,"D_0__Bacteria;D_1__Firmicutes":12209.0,"D_0__Bacteria;D_1__Fusobacteria":1185.0,"D_0__Bacteria;D_1__Kiritimatiellaeota":5.0,"D_0__Bacteria;D_1__Lentisphaerae":38.0,"D_0__Bacteria;D_1__Patescibacteria":5.0,"D_0__Bacteria;D_1__Planctomycetes":71.0,"D_0__Bacteria;D_1__Proteobacteria":1741.0,"D_0__Bacteria;D_1__Spirochaetes":66.0,"D_0__Bacteria;D_1__Synergistetes":232.0,"D_0__Bacteria;D_1__Tenericutes":0.0,"D_0__Bacteria;D_1__Verrucomicrobia":0.0,"D_0__Bacteria;D_1__WPS-2":0.0,"D_0__Bacteria;__":0.0,"D_0__Eukaryota;D_1__Excavata":0.0,"D_0__Eukaryota;D_1__SAR":0.0,"D_0__Eukaryota;__":0.0,"Unassigned;__":12.0,"SampleType":"F","Day":"D031720","Age":9.0,"Sex":"F","Farm":"KSU","Inside_or_Outside":"In","PigNumber":"pig-1","Litter_Number":"K1","Stage":"P","DNA-ID":"LLS0021","Description":"NA"},{"index":"F-031720-P9-M6-16S","D_0__Archaea;D_1__Euryarchaeota":664.0,"D_0__Bacteria;D_1__Actinobacteria":88.0,"D_0__Bacteria;D_1__Bacteroidetes":10755.0,"D_0__Bacteria;D_1__Chlamydiae":0.0,"D_0__Bacteria;D_1__Cyanobacteria":0.0,"D_0__Bacteria;D_1__Deferribacteres":0.0,"D_0__Bacteria;D_1__Elusimicrobia":0.0,"D_0__Bacteria;D_1__Epsilonbacteraeota":26.0,"D_0__Bacteria;D_1__Fibrobacteres":0.0,"D_0__Bacteria;D_1__Firmicutes":6852.0,"D_0__Bacteria;D_1__Fusobacteria":4565.0,"D_0__Bacteria;D_1__Kiritimatiellaeota":0.0,"D_0__Bacteria;D_1__Lentisphaerae":48.0,"D_0__Bacteria;D_1__Patescibacteria":0.0,"D_0__Bacteria;D_1__Planctomycetes":3.0,"D_0__Bacteria;D_1__Proteobacteria":4932.0,"D_0__Bacteria;D_1__Spirochaetes":221.0,"D_0__Bacteria;D_1__Synergistetes":121.0,"D_0__Bacteria;D_1__Tenericutes":0.0,"D_0__Bacteria;D_1__Verrucomicrobia":9.0,"D_0__Bacteria;D_1__WPS-2":0.0,"D_0__Bacteria;__":0.0,"D_0__Eukaryota;D_1__Excavata":0.0,"D_0__Eukaryota;D_1__SAR":0.0,"D_0__Eukaryota;__":0.0,"Unassigned;__":11.0,"SampleType":"F","Day":"D031720","Age":9.0,"Sex":"M","Farm":"KSU","Inside_or_Outside":"In","PigNumber":"pig-6","Litter_Number":"K3","Stage":"P","DNA-ID":"LLS0026","Description":"NA"},{"index":"F-032120-P12-F7-16S","D_0__Archaea;D_1__Euryarchaeota":248.0,"D_0__Bacteria;D_1__Actinobacteria":71.0,"D_0__Bacteria;D_1__Bacteroidetes":14045.0,"D_0__Bacteria;D_1__Chlamydiae":0.0,"D_0__Bacteria;D_1__Cyanobacteria":0.0,"D_0__Bacteria;D_1__Deferribacteres":0.0,"D_0__Bacteria;D_1__Elusimicrobia":0.0,"D_0__Bacteria;D_1__Epsilonbacteraeota":2.0,"D_0__Bacteria;D_1__Fibrobacteres":0.0,"D_0__Bacteria;D_1__Firmicutes":10692.0,"D_0__Bacteria;D_1__Fusobacteria":225.0,"D_0__Bacteria;D_1__Kiritimatiellaeota":0.0,"D_0__Bacteria;D_1__Lentisphaerae":160.0,"D_0__Bacteria;D_1__Patescibacteria":3.0,"D_0__Bacteria;D_1__Planctomycetes":0.0,"D_0__Bacteria;D_1__Proteobacteria":472.0,"D_0__Bacteria;D_1__Spirochaetes":3.0,"D_0__Bacteria;D_1__Synergistetes":126.0,"D_0__Bacteria;D_1__Tenericutes":35.0,"D_0__Bacteria;D_1__Verrucomicrobia":0.0,"D_0__Bacteria;D_1__WPS-2":0.0,"D_0__Bacteria;__":4.0,"D_0__Eukaryota;D_1__Excavata":0.0,"D_0__Eukaryota;D_1__SAR":0.0,"D_0__Eukaryota;__":0.0,"Unassigned;__":11.0,"SampleType":"F","Day":"D032120","Age":12.0,"Sex":"F","Farm":"KSU","Inside_or_Outside":"In","PigNumber":"pig-7","Litter_Number":"K4","Stage":"P","DNA-ID":"LLS0037","Description":"NA"},{"index":"F-032120-P13-F1-16S","D_0__Archaea;D_1__Euryarchaeota":21.0,"D_0__Bacteria;D_1__Actinobacteria":2.0,"D_0__Bacteria;D_1__Bacteroidetes":9087.0,"D_0__Bacteria;D_1__Chlamydiae":0.0,"D_0__Bacteria;D_1__Cyanobacteria":274.0,"D_0__Bacteria;D_1__Deferribacteres":0.0,"D_0__Bacteria;D_1__Elusimicrobia":0.0,"D_0__Bacteria;D_1__Epsilonbacteraeota":456.0,"D_0__Bacteria;D_1__Fibrobacteres":0.0,"D_0__Bacteria;D_1__Firmicutes":10726.0,"D_0__Bacteria;D_1__Fusobacteria":8557.0,"D_0__Bacteria;D_1__Kiritimatiellaeota":0.0,"D_0__Bacteria;D_1__Lentisphaerae":0.0,"D_0__Bacteria;D_1__Patescibacteria":0.0,"D_0__Bacteria;D_1__Planctomycetes":0.0,"D_0__Bacteria;D_1__Proteobacteria":955.0,"D_0__Bacteria;D_1__Spirochaetes":0.0,"D_0__Bacteria;D_1__Synergistetes":390.0,"D_0__Bacteria;D_1__Tenericutes":0.0,"D_0__Bacteria;D_1__Verrucomicrobia":0.0,"D_0__Bacteria;D_1__WPS-2":0.0,"D_0__Bacteria;__":0.0,"D_0__Eukaryota;D_1__Excavata":0.0,"D_0__Eukaryota;D_1__SAR":0.0,"D_0__Eukaryota;__":0.0,"Unassigned;__":0.0,"SampleType":"F","Day":"D032120","Age":13.0,"Sex":"F","Farm":"KSU","Inside_or_Outside":"In","PigNumber":"pig-1","Litter_Number":"K1","Stage":"P","DNA-ID":"LLS0031","Description":"NA"},{"index":"F-032120-P13-F5-16S","D_0__Archaea;D_1__Euryarchaeota":894.0,"D_0__Bacteria;D_1__Actinobacteria":112.0,"D_0__Bacteria;D_1__Bacteroidetes":12222.0,"D_0__Bacteria;D_1__Chlamydiae":0.0,"D_0__Bacteria;D_1__Cyanobacteria":0.0,"D_0__Bacteria;D_1__Deferribacteres":0.0,"D_0__Bacteria;D_1__Elusimicrobia":0.0,"D_0__Bacteria;D_1__Epsilonbacteraeota":80.0,"D_0__Bacteria;D_1__Fibrobacteres":0.0,"D_0__Bacteria;D_1__Firmicutes":12266.0,"D_0__Bacteria;D_1__Fusobacteria":63.0,"D_0__Bacteria;D_1__Kiritimatiellaeota":0.0,"D_0__Bacteria;D_1__Lentisphaerae":316.0,"D_0__Bacteria;D_1__Patescibacteria":0.0,"D_0__Bacteria;D_1__Planctomycetes":22.0,"D_0__Bacteria;D_1__Proteobacteria":1217.0,"D_0__Bacteria;D_1__Spirochaetes":1985.0,"D_0__Bacteria;D_1__Synergistetes":1867.0,"D_0__Bacteria;D_1__Tenericutes":0.0,"D_0__Bacteria;D_1__Verrucomicrobia":0.0,"D_0__Bacteria;D_1__WPS-2":0.0,"D_0__Bacteria;__":6.0,"D_0__Eukaryota;D_1__Excavata":0.0,"D_0__Eukaryota;D_1__SAR":0.0,"D_0__Eukaryota;__":0.0,"Unassigned;__":0.0,"SampleType":"F","Day":"D032120","Age":13.0,"Sex":"F","Farm":"KSU","Inside_or_Outside":"In","PigNumber":"pig-5","Litter_Number":"K3","Stage":"P","DNA-ID":"LLS0035","Description":"NA"},{"index":"F-032120-P13-M2-16S","D_0__Archaea;D_1__Euryarchaeota":600.0,"D_0__Bacteria;D_1__Actinobacteria":12.0,"D_0__Bacteria;D_1__Bacteroidetes":11449.0,"D_0__Bacteria;D_1__Chlamydiae":0.0,"D_0__Bacteria;D_1__Cyanobacteria":0.0,"D_0__Bacteria;D_1__Deferribacteres":0.0,"D_0__Bacteria;D_1__Elusimicrobia":0.0,"D_0__Bacteria;D_1__Epsilonbacteraeota":314.0,"D_0__Bacteria;D_1__Fibrobacteres":0.0,"D_0__Bacteria;D_1__Firmicutes":15475.0,"D_0__Bacteria;D_1__Fusobacteria":5.0,"D_0__Bacteria;D_1__Kiritimatiellaeota":0.0,"D_0__Bacteria;D_1__Lentisphaerae":189.0,"D_0__Bacteria;D_1__Patescibacteria":12.0,"D_0__Bacteria;D_1__Planctomycetes":10.0,"D_0__Bacteria;D_1__Proteobacteria":499.0,"D_0__Bacteria;D_1__Spirochaetes":223.0,"D_0__Bacteria;D_1__Synergistetes":2142.0,"D_0__Bacteria;D_1__Tenericutes":369.0,"D_0__Bacteria;D_1__Verrucomicrobia":2.0,"D_0__Bacteria;D_1__WPS-2":0.0,"D_0__Bacteria;__":11.0,"D_0__Eukaryota;D_1__Excavata":0.0,"D_0__Eukaryota;D_1__SAR":0.0,"D_0__Eukaryota;__":0.0,"Unassigned;__":0.0,"SampleType":"F","Day":"D032120","Age":13.0,"Sex":"M","Farm":"KSU","Inside_or_Outside":"In","PigNumber":"pig-2","Litter_Number":"K1","Stage":"P","DNA-ID":"LLS0032","Description":"NA"},{"index":"F-032120-P13-M4-16S","D_0__Archaea;D_1__Euryarchaeota":937.0,"D_0__Bacteria;D_1__Actinobacteria":30.0,"D_0__Bacteria;D_1__Bacteroidetes":5022.0,"D_0__Bacteria;D_1__Chlamydiae":0.0,"D_0__Bacteria;D_1__Cyanobacteria":0.0,"D_0__Bacteria;D_1__Deferribacteres":0.0,"D_0__Bacteria;D_1__Elusimicrobia":12.0,"D_0__Bacteria;D_1__Epsilonbacteraeota":48.0,"D_0__Bacteria;D_1__Fibrobacteres":0.0,"D_0__Bacteria;D_1__Firmicutes":2115.0,"D_0__Bacteria;D_1__Fusobacteria":131.0,"D_0__Bacteria;D_1__Kiritimatiellaeota":0.0,"D_0__Bacteria;D_1__Lentisphaerae":2.0,"D_0__Bacteria;D_1__Patescibacteria":0.0,"D_0__Bacteria;D_1__Planctomycetes":2.0,"D_0__Bacteria;D_1__Proteobacteria":1131.0,"D_0__Bacteria;D_1__Spirochaetes":13.0,"D_0__Bacteria;D_1__Synergistetes":18119.0,"D_0__Bacteria;D_1__Tenericutes":0.0,"D_0__Bacteria;D_1__Verrucomicrobia":0.0,"D_0__Bacteria;D_1__WPS-2":0.0,"D_0__Bacteria;__":3.0,"D_0__Eukaryota;D_1__Excavata":0.0,"D_0__Eukaryota;D_1__SAR":0.0,"D_0__Eukaryota;__":0.0,"Unassigned;__":7.0,"SampleType":"F","Day":"D032120","Age":13.0,"Sex":"M","Farm":"KSU","Inside_or_Outside":"In","PigNumber":"pig-4","Litter_Number":"K2","Stage":"P","DNA-ID":"LLS0034","Description":"NA"},{"index":"F-032120-P14-F9-16S","D_0__Archaea;D_1__Euryarchaeota":729.0,"D_0__Bacteria;D_1__Actinobacteria":14.0,"D_0__Bacteria;D_1__Bacteroidetes":12022.0,"D_0__Bacteria;D_1__Chlamydiae":0.0,"D_0__Bacteria;D_1__Cyanobacteria":0.0,"D_0__Bacteria;D_1__Deferribacteres":0.0,"D_0__Bacteria;D_1__Elusimicrobia":0.0,"D_0__Bacteria;D_1__Epsilonbacteraeota":1620.0,"D_0__Bacteria;D_1__Fibrobacteres":0.0,"D_0__Bacteria;D_1__Firmicutes":14032.0,"D_0__Bacteria;D_1__Fusobacteria":28.0,"D_0__Bacteria;D_1__Kiritimatiellaeota":0.0,"D_0__Bacteria;D_1__Lentisphaerae":0.0,"D_0__Bacteria;D_1__Patescibacteria":0.0,"D_0__Bacteria;D_1__Planctomycetes":9.0,"D_0__Bacteria;D_1__Proteobacteria":955.0,"D_0__Bacteria;D_1__Spirochaetes":378.0,"D_0__Bacteria;D_1__Synergistetes":273.0,"D_0__Bacteria;D_1__Tenericutes":31.0,"D_0__Bacteria;D_1__Verrucomicrobia":2.0,"D_0__Bacteria;D_1__WPS-2":0.0,"D_0__Bacteria;__":7.0,"D_0__Eukaryota;D_1__Excavata":0.0,"D_0__Eukaryota;D_1__SAR":0.0,"D_0__Eukaryota;__":0.0,"Unassigned;__":0.0,"SampleType":"F","Day":"D032120","Age":14.0,"Sex":"F","Farm":"KSU","Inside_or_Outside":"In","PigNumber":"pig-9","Litter_Number":"K5","Stage":"P","DNA-ID":"LLS0039","Description":"NA"},{"index":"F-032520-P16-F7-16S","D_0__Archaea;D_1__Euryarchaeota":676.0,"D_0__Bacteria;D_1__Actinobacteria":37.0,"D_0__Bacteria;D_1__Bacteroidetes":8884.0,"D_0__Bacteria;D_1__Chlamydiae":0.0,"D_0__Bacteria;D_1__Cyanobacteria":0.0,"D_0__Bacteria;D_1__Deferribacteres":0.0,"D_0__Bacteria;D_1__Elusimicrobia":0.0,"D_0__Bacteria;D_1__Epsilonbacteraeota":1333.0,"D_0__Bacteria;D_1__Fibrobacteres":0.0,"D_0__Bacteria;D_1__Firmicutes":16269.0,"D_0__Bacteria;D_1__Fusobacteria":63.0,"D_0__Bacteria;D_1__Kiritimatiellaeota":0.0,"D_0__Bacteria;D_1__Lentisphaerae":23.0,"D_0__Bacteria;D_1__Patescibacteria":4.0,"D_0__Bacteria;D_1__Planctomycetes":24.0,"D_0__Bacteria;D_1__Proteobacteria":895.0,"D_0__Bacteria;D_1__Spirochaetes":25.0,"D_0__Bacteria;D_1__Synergistetes":157.0,"D_0__Bacteria;D_1__Tenericutes":3.0,"D_0__Bacteria;D_1__Verrucomicrobia":70.0,"D_0__Bacteria;D_1__WPS-2":0.0,"D_0__Bacteria;__":12.0,"D_0__Eukaryota;D_1__Excavata":0.0,"D_0__Eukaryota;D_1__SAR":0.0,"D_0__Eukaryota;__":0.0,"Unassigned;__":0.0,"SampleType":"F","Day":"D032520","Age":16.0,"Sex":"F","Farm":"KSU","Inside_or_Outside":"In","PigNumber":"pig-7","Litter_Number":"K4","Stage":"P","DNA-ID":"LLS0047","Description":"NA"},{"index":"F-032520-P17-F3-16S","D_0__Archaea;D_1__Euryarchaeota":358.0,"D_0__Bacteria;D_1__Actinobacteria":3.0,"D_0__Bacteria;D_1__Bacteroidetes":18168.0,"D_0__Bacteria;D_1__Chlamydiae":0.0,"D_0__Bacteria;D_1__Cyanobacteria":0.0,"D_0__Bacteria;D_1__Deferribacteres":0.0,"D_0__Bacteria;D_1__Elusimicrobia":0.0,"D_0__Bacteria;D_1__Epsilonbacteraeota":272.0,"D_0__Bacteria;D_1__Fibrobacteres":0.0,"D_0__Bacteria;D_1__Firmicutes":5275.0,"D_0__Bacteria;D_1__Fusobacteria":201.0,"D_0__Bacteria;D_1__Kiritimatiellaeota":0.0,"D_0__Bacteria;D_1__Lentisphaerae":0.0,"D_0__Bacteria;D_1__Patescibacteria":0.0,"D_0__Bacteria;D_1__Planctomycetes":0.0,"D_0__Bacteria;D_1__Proteobacteria":1669.0,"D_0__Bacteria;D_1__Spirochaetes":35.0,"D_0__Bacteria;D_1__Synergistetes":575.0,"D_0__Bacteria;D_1__Tenericutes":5.0,"D_0__Bacteria;D_1__Verrucomicrobia":9.0,"D_0__Bacteria;D_1__WPS-2":0.0,"D_0__Bacteria;__":0.0,"D_0__Eukaryota;D_1__Excavata":0.0,"D_0__Eukaryota;D_1__SAR":0.0,"D_0__Eukaryota;__":0.0,"Unassigned;__":2.0,"SampleType":"F","Day":"D032520","Age":17.0,"Sex":"F","Farm":"KSU","Inside_or_Outside":"In","PigNumber":"pig-3","Litter_Number":"K2","Stage":"P","DNA-ID":"LLS0043","Description":"NA"},{"index":"F-032520-P17-F5-16S","D_0__Archaea;D_1__Euryarchaeota":1647.0,"D_0__Bacteria;D_1__Actinobacteria":92.0,"D_0__Bacteria;D_1__Bacteroidetes":11116.0,"D_0__Bacteria;D_1__Chlamydiae":0.0,"D_0__Bacteria;D_1__Cyanobacteria":0.0,"D_0__Bacteria;D_1__Deferribacteres":0.0,"D_0__Bacteria;D_1__Elusimicrobia":46.0,"D_0__Bacteria;D_1__Epsilonbacteraeota":741.0,"D_0__Bacteria;D_1__Fibrobacteres":0.0,"D_0__Bacteria;D_1__Firmicutes":8489.0,"D_0__Bacteria;D_1__Fusobacteria":5.0,"D_0__Bacteria;D_1__Kiritimatiellaeota":0.0,"D_0__Bacteria;D_1__Lentisphaerae":134.0,"D_0__Bacteria;D_1__Patescibacteria":3.0,"D_0__Bacteria;D_1__Planctomycetes":17.0,"D_0__Bacteria;D_1__Proteobacteria":797.0,"D_0__Bacteria;D_1__Spirochaetes":1067.0,"D_0__Bacteria;D_1__Synergistetes":3839.0,"D_0__Bacteria;D_1__Tenericutes":0.0,"D_0__Bacteria;D_1__Verrucomicrobia":0.0,"D_0__Bacteria;D_1__WPS-2":0.0,"D_0__Bacteria;__":2.0,"D_0__Eukaryota;D_1__Excavata":0.0,"D_0__Eukaryota;D_1__SAR":0.0,"D_0__Eukaryota;__":0.0,"Unassigned;__":0.0,"SampleType":"F","Day":"D032520","Age":17.0,"Sex":"F","Farm":"KSU","Inside_or_Outside":"In","PigNumber":"pig-5","Litter_Number":"K3","Stage":"P","DNA-ID":"LLS0045","Description":"NA"},{"index":"F-032520-P17-M2-16S","D_0__Archaea;D_1__Euryarchaeota":2.0,"D_0__Bacteria;D_1__Actinobacteria":0.0,"D_0__Bacteria;D_1__Bacteroidetes":6609.0,"D_0__Bacteria;D_1__Chlamydiae":0.0,"D_0__Bacteria;D_1__Cyanobacteria":0.0,"D_0__Bacteria;D_1__Deferribacteres":0.0,"D_0__Bacteria;D_1__Elusimicrobia":0.0,"D_0__Bacteria;D_1__Epsilonbacteraeota":17.0,"D_0__Bacteria;D_1__Fibrobacteres":0.0,"D_0__Bacteria;D_1__Firmicutes":7485.0,"D_0__Bacteria;D_1__Fusobacteria":7792.0,"D_0__Bacteria;D_1__Kiritimatiellaeota":0.0,"D_0__Bacteria;D_1__Lentisphaerae":23.0,"D_0__Bacteria;D_1__Patescibacteria":0.0,"D_0__Bacteria;D_1__Planctomycetes":0.0,"D_0__Bacteria;D_1__Proteobacteria":893.0,"D_0__Bacteria;D_1__Spirochaetes":0.0,"D_0__Bacteria;D_1__Synergistetes":422.0,"D_0__Bacteria;D_1__Tenericutes":0.0,"D_0__Bacteria;D_1__Verrucomicrobia":594.0,"D_0__Bacteria;D_1__WPS-2":0.0,"D_0__Bacteria;__":0.0,"D_0__Eukaryota;D_1__Excavata":0.0,"D_0__Eukaryota;D_1__SAR":0.0,"D_0__Eukaryota;__":0.0,"Unassigned;__":0.0,"SampleType":"F","Day":"D032520","Age":17.0,"Sex":"M","Farm":"KSU","Inside_or_Outside":"In","PigNumber":"pig-2","Litter_Number":"K1","Stage":"P","DNA-ID":"LLS0042","Description":"NA"},{"index":"F-032520-P17-M4-16S","D_0__Archaea;D_1__Euryarchaeota":255.0,"D_0__Bacteria;D_1__Actinobacteria":103.0,"D_0__Bacteria;D_1__Bacteroidetes":10451.0,"D_0__Bacteria;D_1__Chlamydiae":0.0,"D_0__Bacteria;D_1__Cyanobacteria":8.0,"D_0__Bacteria;D_1__Deferribacteres":0.0,"D_0__Bacteria;D_1__Elusimicrobia":259.0,"D_0__Bacteria;D_1__Epsilonbacteraeota":533.0,"D_0__Bacteria;D_1__Fibrobacteres":10.0,"D_0__Bacteria;D_1__Firmicutes":5953.0,"D_0__Bacteria;D_1__Fusobacteria":23.0,"D_0__Bacteria;D_1__Kiritimatiellaeota":0.0,"D_0__Bacteria;D_1__Lentisphaerae":38.0,"D_0__Bacteria;D_1__Patescibacteria":0.0,"D_0__Bacteria;D_1__Planctomycetes":28.0,"D_0__Bacteria;D_1__Proteobacteria":360.0,"D_0__Bacteria;D_1__Spirochaetes":260.0,"D_0__Bacteria;D_1__Synergistetes":5805.0,"D_0__Bacteria;D_1__Tenericutes":20.0,"D_0__Bacteria;D_1__Verrucomicrobia":5.0,"D_0__Bacteria;D_1__WPS-2":0.0,"D_0__Bacteria;__":0.0,"D_0__Eukaryota;D_1__Excavata":0.0,"D_0__Eukaryota;D_1__SAR":0.0,"D_0__Eukaryota;__":0.0,"Unassigned;__":0.0,"SampleType":"F","Day":"D032520","Age":17.0,"Sex":"M","Farm":"KSU","Inside_or_Outside":"In","PigNumber":"pig-4","Litter_Number":"K2","Stage":"P","DNA-ID":"LLS0044","Description":"NA"},{"index":"F-032520-P17-M6-16S","D_0__Archaea;D_1__Euryarchaeota":1384.0,"D_0__Bacteria;D_1__Actinobacteria":75.0,"D_0__Bacteria;D_1__Bacteroidetes":11068.0,"D_0__Bacteria;D_1__Chlamydiae":0.0,"D_0__Bacteria;D_1__Cyanobacteria":0.0,"D_0__Bacteria;D_1__Deferribacteres":0.0,"D_0__Bacteria;D_1__Elusimicrobia":1241.0,"D_0__Bacteria;D_1__Epsilonbacteraeota":174.0,"D_0__Bacteria;D_1__Fibrobacteres":0.0,"D_0__Bacteria;D_1__Firmicutes":8334.0,"D_0__Bacteria;D_1__Fusobacteria":8.0,"D_0__Bacteria;D_1__Kiritimatiellaeota":7.0,"D_0__Bacteria;D_1__Lentisphaerae":477.0,"D_0__Bacteria;D_1__Patescibacteria":53.0,"D_0__Bacteria;D_1__Planctomycetes":50.0,"D_0__Bacteria;D_1__Proteobacteria":562.0,"D_0__Bacteria;D_1__Spirochaetes":268.0,"D_0__Bacteria;D_1__Synergistetes":918.0,"D_0__Bacteria;D_1__Tenericutes":5.0,"D_0__Bacteria;D_1__Verrucomicrobia":7.0,"D_0__Bacteria;D_1__WPS-2":0.0,"D_0__Bacteria;__":0.0,"D_0__Eukaryota;D_1__Excavata":0.0,"D_0__Eukaryota;D_1__SAR":0.0,"D_0__Eukaryota;__":0.0,"Unassigned;__":0.0,"SampleType":"F","Day":"D032520","Age":17.0,"Sex":"M","Farm":"KSU","Inside_or_Outside":"In","PigNumber":"pig-6","Litter_Number":"K3","Stage":"P","DNA-ID":"LLS0046","Description":"NA"},{"index":"F-032520-P18-F9-16S","D_0__Archaea;D_1__Euryarchaeota":1590.0,"D_0__Bacteria;D_1__Actinobacteria":66.0,"D_0__Bacteria;D_1__Bacteroidetes":8935.0,"D_0__Bacteria;D_1__Chlamydiae":0.0,"D_0__Bacteria;D_1__Cyanobacteria":0.0,"D_0__Bacteria;D_1__Deferribacteres":0.0,"D_0__Bacteria;D_1__Elusimicrobia":0.0,"D_0__Bacteria;D_1__Epsilonbacteraeota":550.0,"D_0__Bacteria;D_1__Fibrobacteres":0.0,"D_0__Bacteria;D_1__Firmicutes":18552.0,"D_0__Bacteria;D_1__Fusobacteria":116.0,"D_0__Bacteria;D_1__Kiritimatiellaeota":0.0,"D_0__Bacteria;D_1__Lentisphaerae":15.0,"D_0__Bacteria;D_1__Patescibacteria":15.0,"D_0__Bacteria;D_1__Planctomycetes":14.0,"D_0__Bacteria;D_1__Proteobacteria":385.0,"D_0__Bacteria;D_1__Spirochaetes":234.0,"D_0__Bacteria;D_1__Synergistetes":311.0,"D_0__Bacteria;D_1__Tenericutes":72.0,"D_0__Bacteria;D_1__Verrucomicrobia":0.0,"D_0__Bacteria;D_1__WPS-2":0.0,"D_0__Bacteria;__":0.0,"D_0__Eukaryota;D_1__Excavata":0.0,"D_0__Eukaryota;D_1__SAR":0.0,"D_0__Eukaryota;__":0.0,"Unassigned;__":0.0,"SampleType":"F","Day":"D032520","Age":18.0,"Sex":"F","Farm":"KSU","Inside_or_Outside":"In","PigNumber":"pig-9","Litter_Number":"K5","Stage":"P","DNA-ID":"LLS0049","Description":"NA"},{"index":"F-032520-P18-M10-16S","D_0__Archaea;D_1__Euryarchaeota":2047.0,"D_0__Bacteria;D_1__Actinobacteria":41.0,"D_0__Bacteria;D_1__Bacteroidetes":6003.0,"D_0__Bacteria;D_1__Chlamydiae":0.0,"D_0__Bacteria;D_1__Cyanobacteria":2.0,"D_0__Bacteria;D_1__Deferribacteres":0.0,"D_0__Bacteria;D_1__Elusimicrobia":0.0,"D_0__Bacteria;D_1__Epsilonbacteraeota":1630.0,"D_0__Bacteria;D_1__Fibrobacteres":0.0,"D_0__Bacteria;D_1__Firmicutes":19511.0,"D_0__Bacteria;D_1__Fusobacteria":0.0,"D_0__Bacteria;D_1__Kiritimatiellaeota":3.0,"D_0__Bacteria;D_1__Lentisphaerae":7.0,"D_0__Bacteria;D_1__Patescibacteria":96.0,"D_0__Bacteria;D_1__Planctomycetes":588.0,"D_0__Bacteria;D_1__Proteobacteria":821.0,"D_0__Bacteria;D_1__Spirochaetes":2871.0,"D_0__Bacteria;D_1__Synergistetes":435.0,"D_0__Bacteria;D_1__Tenericutes":109.0,"D_0__Bacteria;D_1__Verrucomicrobia":0.0,"D_0__Bacteria;D_1__WPS-2":0.0,"D_0__Bacteria;__":3.0,"D_0__Eukaryota;D_1__Excavata":0.0,"D_0__Eukaryota;D_1__SAR":0.0,"D_0__Eukaryota;__":0.0,"Unassigned;__":0.0,"SampleType":"F","Day":"D032520","Age":18.0,"Sex":"M","Farm":"KSU","Inside_or_Outside":"In","PigNumber":"pig-10","Litter_Number":"K5","Stage":"P","DNA-ID":"LLS0050","Description":"NA"},{"index":"F-032920-N20-F7-16S","D_0__Archaea;D_1__Euryarchaeota":339.0,"D_0__Bacteria;D_1__Actinobacteria":22.0,"D_0__Bacteria;D_1__Bacteroidetes":15116.0,"D_0__Bacteria;D_1__Chlamydiae":0.0,"D_0__Bacteria;D_1__Cyanobacteria":3.0,"D_0__Bacteria;D_1__Deferribacteres":0.0,"D_0__Bacteria;D_1__Elusimicrobia":0.0,"D_0__Bacteria;D_1__Epsilonbacteraeota":29.0,"D_0__Bacteria;D_1__Fibrobacteres":0.0,"D_0__Bacteria;D_1__Firmicutes":19238.0,"D_0__Bacteria;D_1__Fusobacteria":75.0,"D_0__Bacteria;D_1__Kiritimatiellaeota":0.0,"D_0__Bacteria;D_1__Lentisphaerae":8.0,"D_0__Bacteria;D_1__Patescibacteria":0.0,"D_0__Bacteria;D_1__Planctomycetes":29.0,"D_0__Bacteria;D_1__Proteobacteria":1711.0,"D_0__Bacteria;D_1__Spirochaetes":59.0,"D_0__Bacteria;D_1__Synergistetes":589.0,"D_0__Bacteria;D_1__Tenericutes":4.0,"D_0__Bacteria;D_1__Verrucomicrobia":0.0,"D_0__Bacteria;D_1__WPS-2":0.0,"D_0__Bacteria;__":2.0,"D_0__Eukaryota;D_1__Excavata":0.0,"D_0__Eukaryota;D_1__SAR":0.0,"D_0__Eukaryota;__":0.0,"Unassigned;__":0.0,"SampleType":"F","Day":"D032920","Age":20.0,"Sex":"F","Farm":"KSU","Inside_or_Outside":"In","PigNumber":"pig-7","Litter_Number":"K4","Stage":"N","DNA-ID":"LLS0057","Description":"NA"},{"index":"F-032920-N20-M8-16S","D_0__Archaea;D_1__Euryarchaeota":499.0,"D_0__Bacteria;D_1__Actinobacteria":118.0,"D_0__Bacteria;D_1__Bacteroidetes":14629.0,"D_0__Bacteria;D_1__Chlamydiae":0.0,"D_0__Bacteria;D_1__Cyanobacteria":0.0,"D_0__Bacteria;D_1__Deferribacteres":0.0,"D_0__Bacteria;D_1__Elusimicrobia":0.0,"D_0__Bacteria;D_1__Epsilonbacteraeota":231.0,"D_0__Bacteria;D_1__Fibrobacteres":22.0,"D_0__Bacteria;D_1__Firmicutes":9044.0,"D_0__Bacteria;D_1__Fusobacteria":2.0,"D_0__Bacteria;D_1__Kiritimatiellaeota":73.0,"D_0__Bacteria;D_1__Lentisphaerae":0.0,"D_0__Bacteria;D_1__Patescibacteria":0.0,"D_0__Bacteria;D_1__Planctomycetes":44.0,"D_0__Bacteria;D_1__Proteobacteria":1165.0,"D_0__Bacteria;D_1__Spirochaetes":1720.0,"D_0__Bacteria;D_1__Synergistetes":1672.0,"D_0__Bacteria;D_1__Tenericutes":108.0,"D_0__Bacteria;D_1__Verrucomicrobia":0.0,"D_0__Bacteria;D_1__WPS-2":0.0,"D_0__Bacteria;__":0.0,"D_0__Eukaryota;D_1__Excavata":0.0,"D_0__Eukaryota;D_1__SAR":0.0,"D_0__Eukaryota;__":0.0,"Unassigned;__":0.0,"SampleType":"F","Day":"D032920","Age":20.0,"Sex":"M","Farm":"KSU","Inside_or_Outside":"In","PigNumber":"pig-8","Litter_Number":"K4","Stage":"N","DNA-ID":"LLS0058","Description":"NA"},{"index":"F-032920-N21-F1-16S","D_0__Archaea;D_1__Euryarchaeota":213.0,"D_0__Bacteria;D_1__Actinobacteria":97.0,"D_0__Bacteria;D_1__Bacteroidetes":14521.0,"D_0__Bacteria;D_1__Chlamydiae":0.0,"D_0__Bacteria;D_1__Cyanobacteria":0.0,"D_0__Bacteria;D_1__Deferribacteres":0.0,"D_0__Bacteria;D_1__Elusimicrobia":0.0,"D_0__Bacteria;D_1__Epsilonbacteraeota":830.0,"D_0__Bacteria;D_1__Fibrobacteres":0.0,"D_0__Bacteria;D_1__Firmicutes":9859.0,"D_0__Bacteria;D_1__Fusobacteria":123.0,"D_0__Bacteria;D_1__Kiritimatiellaeota":0.0,"D_0__Bacteria;D_1__Lentisphaerae":127.0,"D_0__Bacteria;D_1__Patescibacteria":0.0,"D_0__Bacteria;D_1__Planctomycetes":0.0,"D_0__Bacteria;D_1__Proteobacteria":731.0,"D_0__Bacteria;D_1__Spirochaetes":4214.0,"D_0__Bacteria;D_1__Synergistetes":191.0,"D_0__Bacteria;D_1__Tenericutes":159.0,"D_0__Bacteria;D_1__Verrucomicrobia":88.0,"D_0__Bacteria;D_1__WPS-2":0.0,"D_0__Bacteria;__":0.0,"D_0__Eukaryota;D_1__Excavata":0.0,"D_0__Eukaryota;D_1__SAR":0.0,"D_0__Eukaryota;__":0.0,"Unassigned;__":0.0,"SampleType":"F","Day":"D032920","Age":21.0,"Sex":"F","Farm":"KSU","Inside_or_Outside":"In","PigNumber":"pig-1","Litter_Number":"K1","Stage":"N","DNA-ID":"LLS0051","Description":"NA"},{"index":"F-032920-N21-F3-16S","D_0__Archaea;D_1__Euryarchaeota":558.0,"D_0__Bacteria;D_1__Actinobacteria":54.0,"D_0__Bacteria;D_1__Bacteroidetes":9664.0,"D_0__Bacteria;D_1__Chlamydiae":0.0,"D_0__Bacteria;D_1__Cyanobacteria":0.0,"D_0__Bacteria;D_1__Deferribacteres":2.0,"D_0__Bacteria;D_1__Elusimicrobia":112.0,"D_0__Bacteria;D_1__Epsilonbacteraeota":135.0,"D_0__Bacteria;D_1__Fibrobacteres":3.0,"D_0__Bacteria;D_1__Firmicutes":13198.0,"D_0__Bacteria;D_1__Fusobacteria":0.0,"D_0__Bacteria;D_1__Kiritimatiellaeota":165.0,"D_0__Bacteria;D_1__Lentisphaerae":5.0,"D_0__Bacteria;D_1__Patescibacteria":1065.0,"D_0__Bacteria;D_1__Planctomycetes":65.0,"D_0__Bacteria;D_1__Proteobacteria":537.0,"D_0__Bacteria;D_1__Spirochaetes":2085.0,"D_0__Bacteria;D_1__Synergistetes":478.0,"D_0__Bacteria;D_1__Tenericutes":179.0,"D_0__Bacteria;D_1__Verrucomicrobia":157.0,"D_0__Bacteria;D_1__WPS-2":0.0,"D_0__Bacteria;__":0.0,"D_0__Eukaryota;D_1__Excavata":0.0,"D_0__Eukaryota;D_1__SAR":0.0,"D_0__Eukaryota;__":0.0,"Unassigned;__":0.0,"SampleType":"F","Day":"D032920","Age":21.0,"Sex":"F","Farm":"KSU","Inside_or_Outside":"In","PigNumber":"pig-3","Litter_Number":"K2","Stage":"N","DNA-ID":"LLS0053","Description":"NA"},{"index":"F-032920-N21-F5-16S","D_0__Archaea;D_1__Euryarchaeota":127.0,"D_0__Bacteria;D_1__Actinobacteria":268.0,"D_0__Bacteria;D_1__Bacteroidetes":16452.0,"D_0__Bacteria;D_1__Chlamydiae":0.0,"D_0__Bacteria;D_1__Cyanobacteria":2.0,"D_0__Bacteria;D_1__Deferribacteres":10.0,"D_0__Bacteria;D_1__Elusimicrobia":86.0,"D_0__Bacteria;D_1__Epsilonbacteraeota":442.0,"D_0__Bacteria;D_1__Fibrobacteres":0.0,"D_0__Bacteria;D_1__Firmicutes":16717.0,"D_0__Bacteria;D_1__Fusobacteria":161.0,"D_0__Bacteria;D_1__Kiritimatiellaeota":129.0,"D_0__Bacteria;D_1__Lentisphaerae":26.0,"D_0__Bacteria;D_1__Patescibacteria":28.0,"D_0__Bacteria;D_1__Planctomycetes":31.0,"D_0__Bacteria;D_1__Proteobacteria":2169.0,"D_0__Bacteria;D_1__Spirochaetes":887.0,"D_0__Bacteria;D_1__Synergistetes":719.0,"D_0__Bacteria;D_1__Tenericutes":65.0,"D_0__Bacteria;D_1__Verrucomicrobia":49.0,"D_0__Bacteria;D_1__WPS-2":0.0,"D_0__Bacteria;__":0.0,"D_0__Eukaryota;D_1__Excavata":0.0,"D_0__Eukaryota;D_1__SAR":0.0,"D_0__Eukaryota;__":0.0,"Unassigned;__":0.0,"SampleType":"F","Day":"D032920","Age":21.0,"Sex":"F","Farm":"KSU","Inside_or_Outside":"In","PigNumber":"pig-5","Litter_Number":"K3","Stage":"N","DNA-ID":"LLS0055","Description":"NA"},{"index":"F-032920-N21-M4-16S","D_0__Archaea;D_1__Euryarchaeota":214.0,"D_0__Bacteria;D_1__Actinobacteria":30.0,"D_0__Bacteria;D_1__Bacteroidetes":16641.0,"D_0__Bacteria;D_1__Chlamydiae":0.0,"D_0__Bacteria;D_1__Cyanobacteria":0.0,"D_0__Bacteria;D_1__Deferribacteres":15.0,"D_0__Bacteria;D_1__Elusimicrobia":492.0,"D_0__Bacteria;D_1__Epsilonbacteraeota":761.0,"D_0__Bacteria;D_1__Fibrobacteres":0.0,"D_0__Bacteria;D_1__Firmicutes":7744.0,"D_0__Bacteria;D_1__Fusobacteria":7.0,"D_0__Bacteria;D_1__Kiritimatiellaeota":120.0,"D_0__Bacteria;D_1__Lentisphaerae":46.0,"D_0__Bacteria;D_1__Patescibacteria":997.0,"D_0__Bacteria;D_1__Planctomycetes":19.0,"D_0__Bacteria;D_1__Proteobacteria":1235.0,"D_0__Bacteria;D_1__Spirochaetes":1037.0,"D_0__Bacteria;D_1__Synergistetes":2109.0,"D_0__Bacteria;D_1__Tenericutes":42.0,"D_0__Bacteria;D_1__Verrucomicrobia":44.0,"D_0__Bacteria;D_1__WPS-2":0.0,"D_0__Bacteria;__":5.0,"D_0__Eukaryota;D_1__Excavata":0.0,"D_0__Eukaryota;D_1__SAR":0.0,"D_0__Eukaryota;__":0.0,"Unassigned;__":0.0,"SampleType":"F","Day":"D032920","Age":21.0,"Sex":"M","Farm":"KSU","Inside_or_Outside":"In","PigNumber":"pig-4","Litter_Number":"K2","Stage":"N","DNA-ID":"LLS0054","Description":"NA"},{"index":"F-032920-N21-M6-16S","D_0__Archaea;D_1__Euryarchaeota":895.0,"D_0__Bacteria;D_1__Actinobacteria":46.0,"D_0__Bacteria;D_1__Bacteroidetes":9731.0,"D_0__Bacteria;D_1__Chlamydiae":0.0,"D_0__Bacteria;D_1__Cyanobacteria":5.0,"D_0__Bacteria;D_1__Deferribacteres":63.0,"D_0__Bacteria;D_1__Elusimicrobia":146.0,"D_0__Bacteria;D_1__Epsilonbacteraeota":1273.0,"D_0__Bacteria;D_1__Fibrobacteres":4.0,"D_0__Bacteria;D_1__Firmicutes":11267.0,"D_0__Bacteria;D_1__Fusobacteria":0.0,"D_0__Bacteria;D_1__Kiritimatiellaeota":344.0,"D_0__Bacteria;D_1__Lentisphaerae":77.0,"D_0__Bacteria;D_1__Patescibacteria":20.0,"D_0__Bacteria;D_1__Planctomycetes":67.0,"D_0__Bacteria;D_1__Proteobacteria":1745.0,"D_0__Bacteria;D_1__Spirochaetes":2672.0,"D_0__Bacteria;D_1__Synergistetes":1680.0,"D_0__Bacteria;D_1__Tenericutes":113.0,"D_0__Bacteria;D_1__Verrucomicrobia":173.0,"D_0__Bacteria;D_1__WPS-2":0.0,"D_0__Bacteria;__":0.0,"D_0__Eukaryota;D_1__Excavata":0.0,"D_0__Eukaryota;D_1__SAR":0.0,"D_0__Eukaryota;__":0.0,"Unassigned;__":0.0,"SampleType":"F","Day":"D032920","Age":21.0,"Sex":"M","Farm":"KSU","Inside_or_Outside":"In","PigNumber":"pig-6","Litter_Number":"K3","Stage":"N","DNA-ID":"LLS0056","Description":"NA"},{"index":"F-032920-N22-F9-16S","D_0__Archaea;D_1__Euryarchaeota":13.0,"D_0__Bacteria;D_1__Actinobacteria":28.0,"D_0__Bacteria;D_1__Bacteroidetes":18535.0,"D_0__Bacteria;D_1__Chlamydiae":0.0,"D_0__Bacteria;D_1__Cyanobacteria":11.0,"D_0__Bacteria;D_1__Deferribacteres":0.0,"D_0__Bacteria;D_1__Elusimicrobia":261.0,"D_0__Bacteria;D_1__Epsilonbacteraeota":267.0,"D_0__Bacteria;D_1__Fibrobacteres":0.0,"D_0__Bacteria;D_1__Firmicutes":8564.0,"D_0__Bacteria;D_1__Fusobacteria":916.0,"D_0__Bacteria;D_1__Kiritimatiellaeota":0.0,"D_0__Bacteria;D_1__Lentisphaerae":24.0,"D_0__Bacteria;D_1__Patescibacteria":5.0,"D_0__Bacteria;D_1__Planctomycetes":16.0,"D_0__Bacteria;D_1__Proteobacteria":1240.0,"D_0__Bacteria;D_1__Spirochaetes":176.0,"D_0__Bacteria;D_1__Synergistetes":314.0,"D_0__Bacteria;D_1__Tenericutes":40.0,"D_0__Bacteria;D_1__Verrucomicrobia":0.0,"D_0__Bacteria;D_1__WPS-2":0.0,"D_0__Bacteria;__":0.0,"D_0__Eukaryota;D_1__Excavata":0.0,"D_0__Eukaryota;D_1__SAR":0.0,"D_0__Eukaryota;__":0.0,"Unassigned;__":0.0,"SampleType":"F","Day":"D032920","Age":22.0,"Sex":"F","Farm":"KSU","Inside_or_Outside":"In","PigNumber":"pig-9","Litter_Number":"K5","Stage":"N","DNA-ID":"LLS0059","Description":"NA"},{"index":"F-032920-N22-M10-16S","D_0__Archaea;D_1__Euryarchaeota":33.0,"D_0__Bacteria;D_1__Actinobacteria":56.0,"D_0__Bacteria;D_1__Bacteroidetes":13902.0,"D_0__Bacteria;D_1__Chlamydiae":0.0,"D_0__Bacteria;D_1__Cyanobacteria":53.0,"D_0__Bacteria;D_1__Deferribacteres":18.0,"D_0__Bacteria;D_1__Elusimicrobia":17.0,"D_0__Bacteria;D_1__Epsilonbacteraeota":949.0,"D_0__Bacteria;D_1__Fibrobacteres":0.0,"D_0__Bacteria;D_1__Firmicutes":8976.0,"D_0__Bacteria;D_1__Fusobacteria":3338.0,"D_0__Bacteria;D_1__Kiritimatiellaeota":33.0,"D_0__Bacteria;D_1__Lentisphaerae":0.0,"D_0__Bacteria;D_1__Patescibacteria":5.0,"D_0__Bacteria;D_1__Planctomycetes":6.0,"D_0__Bacteria;D_1__Proteobacteria":982.0,"D_0__Bacteria;D_1__Spirochaetes":1013.0,"D_0__Bacteria;D_1__Synergistetes":104.0,"D_0__Bacteria;D_1__Tenericutes":11.0,"D_0__Bacteria;D_1__Verrucomicrobia":0.0,"D_0__Bacteria;D_1__WPS-2":0.0,"D_0__Bacteria;__":0.0,"D_0__Eukaryota;D_1__Excavata":0.0,"D_0__Eukaryota;D_1__SAR":0.0,"D_0__Eukaryota;__":0.0,"Unassigned;__":2.0,"SampleType":"F","Day":"D032920","Age":22.0,"Sex":"M","Farm":"KSU","Inside_or_Outside":"In","PigNumber":"pig-10","Litter_Number":"K5","Stage":"N","DNA-ID":"LLS0060","Description":"NA"},{"index":"F-040220-N24-F7-16S","D_0__Archaea;D_1__Euryarchaeota":5.0,"D_0__Bacteria;D_1__Actinobacteria":979.0,"D_0__Bacteria;D_1__Bacteroidetes":18990.0,"D_0__Bacteria;D_1__Chlamydiae":0.0,"D_0__Bacteria;D_1__Cyanobacteria":0.0,"D_0__Bacteria;D_1__Deferribacteres":0.0,"D_0__Bacteria;D_1__Elusimicrobia":0.0,"D_0__Bacteria;D_1__Epsilonbacteraeota":187.0,"D_0__Bacteria;D_1__Fibrobacteres":0.0,"D_0__Bacteria;D_1__Firmicutes":12321.0,"D_0__Bacteria;D_1__Fusobacteria":143.0,"D_0__Bacteria;D_1__Kiritimatiellaeota":0.0,"D_0__Bacteria;D_1__Lentisphaerae":0.0,"D_0__Bacteria;D_1__Patescibacteria":0.0,"D_0__Bacteria;D_1__Planctomycetes":0.0,"D_0__Bacteria;D_1__Proteobacteria":232.0,"D_0__Bacteria;D_1__Spirochaetes":205.0,"D_0__Bacteria;D_1__Synergistetes":15.0,"D_0__Bacteria;D_1__Tenericutes":0.0,"D_0__Bacteria;D_1__Verrucomicrobia":0.0,"D_0__Bacteria;D_1__WPS-2":0.0,"D_0__Bacteria;__":2.0,"D_0__Eukaryota;D_1__Excavata":0.0,"D_0__Eukaryota;D_1__SAR":0.0,"D_0__Eukaryota;__":0.0,"Unassigned;__":0.0,"SampleType":"F","Day":"D040220","Age":24.0,"Sex":"F","Farm":"KSU","Inside_or_Outside":"In","PigNumber":"pig-7","Litter_Number":"K4","Stage":"N","DNA-ID":"LLS0067","Description":"NA"},{"index":"F-040220-N24-M8-16S","D_0__Archaea;D_1__Euryarchaeota":233.0,"D_0__Bacteria;D_1__Actinobacteria":96.0,"D_0__Bacteria;D_1__Bacteroidetes":10504.0,"D_0__Bacteria;D_1__Chlamydiae":0.0,"D_0__Bacteria;D_1__Cyanobacteria":0.0,"D_0__Bacteria;D_1__Deferribacteres":0.0,"D_0__Bacteria;D_1__Elusimicrobia":0.0,"D_0__Bacteria;D_1__Epsilonbacteraeota":304.0,"D_0__Bacteria;D_1__Fibrobacteres":5.0,"D_0__Bacteria;D_1__Firmicutes":20880.0,"D_0__Bacteria;D_1__Fusobacteria":0.0,"D_0__Bacteria;D_1__Kiritimatiellaeota":0.0,"D_0__Bacteria;D_1__Lentisphaerae":0.0,"D_0__Bacteria;D_1__Patescibacteria":0.0,"D_0__Bacteria;D_1__Planctomycetes":0.0,"D_0__Bacteria;D_1__Proteobacteria":683.0,"D_0__Bacteria;D_1__Spirochaetes":1044.0,"D_0__Bacteria;D_1__Synergistetes":0.0,"D_0__Bacteria;D_1__Tenericutes":244.0,"D_0__Bacteria;D_1__Verrucomicrobia":0.0,"D_0__Bacteria;D_1__WPS-2":0.0,"D_0__Bacteria;__":2.0,"D_0__Eukaryota;D_1__Excavata":0.0,"D_0__Eukaryota;D_1__SAR":0.0,"D_0__Eukaryota;__":0.0,"Unassigned;__":0.0,"SampleType":"F","Day":"D040220","Age":24.0,"Sex":"M","Farm":"KSU","Inside_or_Outside":"In","PigNumber":"pig-8","Litter_Number":"K4","Stage":"N","DNA-ID":"LLS0068","Description":"NA"},{"index":"F-040220-N25-F1-16S","D_0__Archaea;D_1__Euryarchaeota":55.0,"D_0__Bacteria;D_1__Actinobacteria":233.0,"D_0__Bacteria;D_1__Bacteroidetes":8045.0,"D_0__Bacteria;D_1__Chlamydiae":0.0,"D_0__Bacteria;D_1__Cyanobacteria":0.0,"D_0__Bacteria;D_1__Deferribacteres":6.0,"D_0__Bacteria;D_1__Elusimicrobia":0.0,"D_0__Bacteria;D_1__Epsilonbacteraeota":82.0,"D_0__Bacteria;D_1__Fibrobacteres":24.0,"D_0__Bacteria;D_1__Firmicutes":17992.0,"D_0__Bacteria;D_1__Fusobacteria":0.0,"D_0__Bacteria;D_1__Kiritimatiellaeota":3.0,"D_0__Bacteria;D_1__Lentisphaerae":6.0,"D_0__Bacteria;D_1__Patescibacteria":200.0,"D_0__Bacteria;D_1__Planctomycetes":78.0,"D_0__Bacteria;D_1__Proteobacteria":393.0,"D_0__Bacteria;D_1__Spirochaetes":1020.0,"D_0__Bacteria;D_1__Synergistetes":0.0,"D_0__Bacteria;D_1__Tenericutes":413.0,"D_0__Bacteria;D_1__Verrucomicrobia":0.0,"D_0__Bacteria;D_1__WPS-2":0.0,"D_0__Bacteria;__":0.0,"D_0__Eukaryota;D_1__Excavata":0.0,"D_0__Eukaryota;D_1__SAR":0.0,"D_0__Eukaryota;__":0.0,"Unassigned;__":0.0,"SampleType":"F","Day":"D040220","Age":25.0,"Sex":"F","Farm":"KSU","Inside_or_Outside":"In","PigNumber":"pig-1","Litter_Number":"K1","Stage":"N","DNA-ID":"LLS0061","Description":"NA"},{"index":"F-040220-N25-F3-16S","D_0__Archaea;D_1__Euryarchaeota":5.0,"D_0__Bacteria;D_1__Actinobacteria":49.0,"D_0__Bacteria;D_1__Bacteroidetes":13395.0,"D_0__Bacteria;D_1__Chlamydiae":0.0,"D_0__Bacteria;D_1__Cyanobacteria":0.0,"D_0__Bacteria;D_1__Deferribacteres":0.0,"D_0__Bacteria;D_1__Elusimicrobia":0.0,"D_0__Bacteria;D_1__Epsilonbacteraeota":25.0,"D_0__Bacteria;D_1__Fibrobacteres":0.0,"D_0__Bacteria;D_1__Firmicutes":17182.0,"D_0__Bacteria;D_1__Fusobacteria":2.0,"D_0__Bacteria;D_1__Kiritimatiellaeota":0.0,"D_0__Bacteria;D_1__Lentisphaerae":0.0,"D_0__Bacteria;D_1__Patescibacteria":0.0,"D_0__Bacteria;D_1__Planctomycetes":0.0,"D_0__Bacteria;D_1__Proteobacteria":26.0,"D_0__Bacteria;D_1__Spirochaetes":182.0,"D_0__Bacteria;D_1__Synergistetes":0.0,"D_0__Bacteria;D_1__Tenericutes":28.0,"D_0__Bacteria;D_1__Verrucomicrobia":0.0,"D_0__Bacteria;D_1__WPS-2":0.0,"D_0__Bacteria;__":0.0,"D_0__Eukaryota;D_1__Excavata":0.0,"D_0__Eukaryota;D_1__SAR":0.0,"D_0__Eukaryota;__":0.0,"Unassigned;__":0.0,"SampleType":"F","Day":"D040220","Age":25.0,"Sex":"F","Farm":"KSU","Inside_or_Outside":"In","PigNumber":"pig-3","Litter_Number":"K2","Stage":"N","DNA-ID":"LLS0063","Description":"NA"},{"index":"F-040220-N25-F5-16S","D_0__Archaea;D_1__Euryarchaeota":195.0,"D_0__Bacteria;D_1__Actinobacteria":172.0,"D_0__Bacteria;D_1__Bacteroidetes":10659.0,"D_0__Bacteria;D_1__Chlamydiae":0.0,"D_0__Bacteria;D_1__Cyanobacteria":0.0,"D_0__Bacteria;D_1__Deferribacteres":3.0,"D_0__Bacteria;D_1__Elusimicrobia":0.0,"D_0__Bacteria;D_1__Epsilonbacteraeota":15.0,"D_0__Bacteria;D_1__Fibrobacteres":26.0,"D_0__Bacteria;D_1__Firmicutes":14821.0,"D_0__Bacteria;D_1__Fusobacteria":0.0,"D_0__Bacteria;D_1__Kiritimatiellaeota":9.0,"D_0__Bacteria;D_1__Lentisphaerae":0.0,"D_0__Bacteria;D_1__Patescibacteria":0.0,"D_0__Bacteria;D_1__Planctomycetes":6.0,"D_0__Bacteria;D_1__Proteobacteria":1139.0,"D_0__Bacteria;D_1__Spirochaetes":1698.0,"D_0__Bacteria;D_1__Synergistetes":3.0,"D_0__Bacteria;D_1__Tenericutes":259.0,"D_0__Bacteria;D_1__Verrucomicrobia":0.0,"D_0__Bacteria;D_1__WPS-2":0.0,"D_0__Bacteria;__":0.0,"D_0__Eukaryota;D_1__Excavata":0.0,"D_0__Eukaryota;D_1__SAR":0.0,"D_0__Eukaryota;__":0.0,"Unassigned;__":0.0,"SampleType":"F","Day":"D040220","Age":25.0,"Sex":"F","Farm":"KSU","Inside_or_Outside":"In","PigNumber":"pig-5","Litter_Number":"K3","Stage":"N","DNA-ID":"LLS0065","Description":"NA"},{"index":"F-040220-N25-M4-16S","D_0__Archaea;D_1__Euryarchaeota":31.0,"D_0__Bacteria;D_1__Actinobacteria":191.0,"D_0__Bacteria;D_1__Bacteroidetes":13057.0,"D_0__Bacteria;D_1__Chlamydiae":0.0,"D_0__Bacteria;D_1__Cyanobacteria":0.0,"D_0__Bacteria;D_1__Deferribacteres":0.0,"D_0__Bacteria;D_1__Elusimicrobia":0.0,"D_0__Bacteria;D_1__Epsilonbacteraeota":225.0,"D_0__Bacteria;D_1__Fibrobacteres":0.0,"D_0__Bacteria;D_1__Firmicutes":14210.0,"D_0__Bacteria;D_1__Fusobacteria":4.0,"D_0__Bacteria;D_1__Kiritimatiellaeota":0.0,"D_0__Bacteria;D_1__Lentisphaerae":0.0,"D_0__Bacteria;D_1__Patescibacteria":0.0,"D_0__Bacteria;D_1__Planctomycetes":0.0,"D_0__Bacteria;D_1__Proteobacteria":781.0,"D_0__Bacteria;D_1__Spirochaetes":1537.0,"D_0__Bacteria;D_1__Synergistetes":5.0,"D_0__Bacteria;D_1__Tenericutes":249.0,"D_0__Bacteria;D_1__Verrucomicrobia":0.0,"D_0__Bacteria;D_1__WPS-2":0.0,"D_0__Bacteria;__":0.0,"D_0__Eukaryota;D_1__Excavata":2.0,"D_0__Eukaryota;D_1__SAR":0.0,"D_0__Eukaryota;__":0.0,"Unassigned;__":0.0,"SampleType":"F","Day":"D040220","Age":25.0,"Sex":"M","Farm":"KSU","Inside_or_Outside":"In","PigNumber":"pig-4","Litter_Number":"K2","Stage":"N","DNA-ID":"LLS0064","Description":"NA"},{"index":"F-040220-N25-M6-16S","D_0__Archaea;D_1__Euryarchaeota":0.0,"D_0__Bacteria;D_1__Actinobacteria":735.0,"D_0__Bacteria;D_1__Bacteroidetes":14723.0,"D_0__Bacteria;D_1__Chlamydiae":44.0,"D_0__Bacteria;D_1__Cyanobacteria":0.0,"D_0__Bacteria;D_1__Deferribacteres":0.0,"D_0__Bacteria;D_1__Elusimicrobia":0.0,"D_0__Bacteria;D_1__Epsilonbacteraeota":217.0,"D_0__Bacteria;D_1__Fibrobacteres":0.0,"D_0__Bacteria;D_1__Firmicutes":14726.0,"D_0__Bacteria;D_1__Fusobacteria":0.0,"D_0__Bacteria;D_1__Kiritimatiellaeota":0.0,"D_0__Bacteria;D_1__Lentisphaerae":0.0,"D_0__Bacteria;D_1__Patescibacteria":0.0,"D_0__Bacteria;D_1__Planctomycetes":0.0,"D_0__Bacteria;D_1__Proteobacteria":259.0,"D_0__Bacteria;D_1__Spirochaetes":293.0,"D_0__Bacteria;D_1__Synergistetes":0.0,"D_0__Bacteria;D_1__Tenericutes":24.0,"D_0__Bacteria;D_1__Verrucomicrobia":0.0,"D_0__Bacteria;D_1__WPS-2":0.0,"D_0__Bacteria;__":2.0,"D_0__Eukaryota;D_1__Excavata":0.0,"D_0__Eukaryota;D_1__SAR":0.0,"D_0__Eukaryota;__":0.0,"Unassigned;__":0.0,"SampleType":"F","Day":"D040220","Age":25.0,"Sex":"M","Farm":"KSU","Inside_or_Outside":"In","PigNumber":"pig-6","Litter_Number":"K3","Stage":"N","DNA-ID":"LLS0066","Description":"NA"},{"index":"F-040220-N26-M10-16S","D_0__Archaea;D_1__Euryarchaeota":76.0,"D_0__Bacteria;D_1__Actinobacteria":101.0,"D_0__Bacteria;D_1__Bacteroidetes":12106.0,"D_0__Bacteria;D_1__Chlamydiae":0.0,"D_0__Bacteria;D_1__Cyanobacteria":30.0,"D_0__Bacteria;D_1__Deferribacteres":215.0,"D_0__Bacteria;D_1__Elusimicrobia":127.0,"D_0__Bacteria;D_1__Epsilonbacteraeota":890.0,"D_0__Bacteria;D_1__Fibrobacteres":33.0,"D_0__Bacteria;D_1__Firmicutes":15193.0,"D_0__Bacteria;D_1__Fusobacteria":0.0,"D_0__Bacteria;D_1__Kiritimatiellaeota":31.0,"D_0__Bacteria;D_1__Lentisphaerae":0.0,"D_0__Bacteria;D_1__Patescibacteria":0.0,"D_0__Bacteria;D_1__Planctomycetes":5.0,"D_0__Bacteria;D_1__Proteobacteria":291.0,"D_0__Bacteria;D_1__Spirochaetes":1169.0,"D_0__Bacteria;D_1__Synergistetes":8.0,"D_0__Bacteria;D_1__Tenericutes":378.0,"D_0__Bacteria;D_1__Verrucomicrobia":3.0,"D_0__Bacteria;D_1__WPS-2":0.0,"D_0__Bacteria;__":2.0,"D_0__Eukaryota;D_1__Excavata":3.0,"D_0__Eukaryota;D_1__SAR":0.0,"D_0__Eukaryota;__":0.0,"Unassigned;__":0.0,"SampleType":"F","Day":"D040220","Age":26.0,"Sex":"M","Farm":"KSU","Inside_or_Outside":"In","PigNumber":"pig-10","Litter_Number":"K5","Stage":"N","DNA-ID":"LLS0070","Description":"NA"},{"index":"F-040620-N28-F7-16S","D_0__Archaea;D_1__Euryarchaeota":459.0,"D_0__Bacteria;D_1__Actinobacteria":18.0,"D_0__Bacteria;D_1__Bacteroidetes":15817.0,"D_0__Bacteria;D_1__Chlamydiae":0.0,"D_0__Bacteria;D_1__Cyanobacteria":0.0,"D_0__Bacteria;D_1__Deferribacteres":14.0,"D_0__Bacteria;D_1__Elusimicrobia":0.0,"D_0__Bacteria;D_1__Epsilonbacteraeota":153.0,"D_0__Bacteria;D_1__Fibrobacteres":14.0,"D_0__Bacteria;D_1__Firmicutes":14987.0,"D_0__Bacteria;D_1__Fusobacteria":0.0,"D_0__Bacteria;D_1__Kiritimatiellaeota":0.0,"D_0__Bacteria;D_1__Lentisphaerae":0.0,"D_0__Bacteria;D_1__Patescibacteria":0.0,"D_0__Bacteria;D_1__Planctomycetes":39.0,"D_0__Bacteria;D_1__Proteobacteria":230.0,"D_0__Bacteria;D_1__Spirochaetes":404.0,"D_0__Bacteria;D_1__Synergistetes":0.0,"D_0__Bacteria;D_1__Tenericutes":17.0,"D_0__Bacteria;D_1__Verrucomicrobia":0.0,"D_0__Bacteria;D_1__WPS-2":0.0,"D_0__Bacteria;__":0.0,"D_0__Eukaryota;D_1__Excavata":0.0,"D_0__Eukaryota;D_1__SAR":0.0,"D_0__Eukaryota;__":0.0,"Unassigned;__":0.0,"SampleType":"F","Day":"D040620","Age":28.0,"Sex":"F","Farm":"KSU","Inside_or_Outside":"In","PigNumber":"pig-7","Litter_Number":"K4","Stage":"N","DNA-ID":"LLS0076","Description":"NA"},{"index":"F-040620-N28-M8-16S","D_0__Archaea;D_1__Euryarchaeota":427.0,"D_0__Bacteria;D_1__Actinobacteria":0.0,"D_0__Bacteria;D_1__Bacteroidetes":8923.0,"D_0__Bacteria;D_1__Chlamydiae":7.0,"D_0__Bacteria;D_1__Cyanobacteria":0.0,"D_0__Bacteria;D_1__Deferribacteres":0.0,"D_0__Bacteria;D_1__Elusimicrobia":0.0,"D_0__Bacteria;D_1__Epsilonbacteraeota":13.0,"D_0__Bacteria;D_1__Fibrobacteres":17.0,"D_0__Bacteria;D_1__Firmicutes":16891.0,"D_0__Bacteria;D_1__Fusobacteria":0.0,"D_0__Bacteria;D_1__Kiritimatiellaeota":47.0,"D_0__Bacteria;D_1__Lentisphaerae":0.0,"D_0__Bacteria;D_1__Patescibacteria":0.0,"D_0__Bacteria;D_1__Planctomycetes":31.0,"D_0__Bacteria;D_1__Proteobacteria":397.0,"D_0__Bacteria;D_1__Spirochaetes":2542.0,"D_0__Bacteria;D_1__Synergistetes":60.0,"D_0__Bacteria;D_1__Tenericutes":495.0,"D_0__Bacteria;D_1__Verrucomicrobia":0.0,"D_0__Bacteria;D_1__WPS-2":0.0,"D_0__Bacteria;__":0.0,"D_0__Eukaryota;D_1__Excavata":0.0,"D_0__Eukaryota;D_1__SAR":0.0,"D_0__Eukaryota;__":0.0,"Unassigned;__":0.0,"SampleType":"F","Day":"D040620","Age":28.0,"Sex":"M","Farm":"KSU","Inside_or_Outside":"In","PigNumber":"pig-8","Litter_Number":"K4","Stage":"N","DNA-ID":"LLS0077","Description":"NA"},{"index":"F-040620-N29-F1-16S","D_0__Archaea;D_1__Euryarchaeota":7.0,"D_0__Bacteria;D_1__Actinobacteria":26.0,"D_0__Bacteria;D_1__Bacteroidetes":9212.0,"D_0__Bacteria;D_1__Chlamydiae":0.0,"D_0__Bacteria;D_1__Cyanobacteria":0.0,"D_0__Bacteria;D_1__Deferribacteres":0.0,"D_0__Bacteria;D_1__Elusimicrobia":0.0,"D_0__Bacteria;D_1__Epsilonbacteraeota":22.0,"D_0__Bacteria;D_1__Fibrobacteres":30.0,"D_0__Bacteria;D_1__Firmicutes":16070.0,"D_0__Bacteria;D_1__Fusobacteria":0.0,"D_0__Bacteria;D_1__Kiritimatiellaeota":0.0,"D_0__Bacteria;D_1__Lentisphaerae":0.0,"D_0__Bacteria;D_1__Patescibacteria":0.0,"D_0__Bacteria;D_1__Planctomycetes":0.0,"D_0__Bacteria;D_1__Proteobacteria":114.0,"D_0__Bacteria;D_1__Spirochaetes":1198.0,"D_0__Bacteria;D_1__Synergistetes":0.0,"D_0__Bacteria;D_1__Tenericutes":346.0,"D_0__Bacteria;D_1__Verrucomicrobia":0.0,"D_0__Bacteria;D_1__WPS-2":0.0,"D_0__Bacteria;__":0.0,"D_0__Eukaryota;D_1__Excavata":0.0,"D_0__Eukaryota;D_1__SAR":0.0,"D_0__Eukaryota;__":0.0,"Unassigned;__":3.0,"SampleType":"F","Day":"D040620","Age":29.0,"Sex":"F","Farm":"KSU","Inside_or_Outside":"In","PigNumber":"pig-1","Litter_Number":"K1","Stage":"N","DNA-ID":"LLS0071","Description":"NA"},{"index":"F-040620-N29-F3-16S","D_0__Archaea;D_1__Euryarchaeota":0.0,"D_0__Bacteria;D_1__Actinobacteria":22.0,"D_0__Bacteria;D_1__Bacteroidetes":10832.0,"D_0__Bacteria;D_1__Chlamydiae":0.0,"D_0__Bacteria;D_1__Cyanobacteria":4.0,"D_0__Bacteria;D_1__Deferribacteres":3.0,"D_0__Bacteria;D_1__Elusimicrobia":0.0,"D_0__Bacteria;D_1__Epsilonbacteraeota":0.0,"D_0__Bacteria;D_1__Fibrobacteres":142.0,"D_0__Bacteria;D_1__Firmicutes":19436.0,"D_0__Bacteria;D_1__Fusobacteria":0.0,"D_0__Bacteria;D_1__Kiritimatiellaeota":0.0,"D_0__Bacteria;D_1__Lentisphaerae":0.0,"D_0__Bacteria;D_1__Patescibacteria":0.0,"D_0__Bacteria;D_1__Planctomycetes":0.0,"D_0__Bacteria;D_1__Proteobacteria":135.0,"D_0__Bacteria;D_1__Spirochaetes":201.0,"D_0__Bacteria;D_1__Synergistetes":0.0,"D_0__Bacteria;D_1__Tenericutes":570.0,"D_0__Bacteria;D_1__Verrucomicrobia":0.0,"D_0__Bacteria;D_1__WPS-2":0.0,"D_0__Bacteria;__":0.0,"D_0__Eukaryota;D_1__Excavata":0.0,"D_0__Eukaryota;D_1__SAR":0.0,"D_0__Eukaryota;__":0.0,"Unassigned;__":0.0,"SampleType":"F","Day":"D040620","Age":29.0,"Sex":"F","Farm":"KSU","Inside_or_Outside":"In","PigNumber":"pig-3","Litter_Number":"K2","Stage":"N","DNA-ID":"LLS0073","Description":"NA"},{"index":"F-040620-N29-F5-16S","D_0__Archaea;D_1__Euryarchaeota":241.0,"D_0__Bacteria;D_1__Actinobacteria":50.0,"D_0__Bacteria;D_1__Bacteroidetes":9626.0,"D_0__Bacteria;D_1__Chlamydiae":0.0,"D_0__Bacteria;D_1__Cyanobacteria":3.0,"D_0__Bacteria;D_1__Deferribacteres":0.0,"D_0__Bacteria;D_1__Elusimicrobia":0.0,"D_0__Bacteria;D_1__Epsilonbacteraeota":33.0,"D_0__Bacteria;D_1__Fibrobacteres":190.0,"D_0__Bacteria;D_1__Firmicutes":14168.0,"D_0__Bacteria;D_1__Fusobacteria":0.0,"D_0__Bacteria;D_1__Kiritimatiellaeota":25.0,"D_0__Bacteria;D_1__Lentisphaerae":0.0,"D_0__Bacteria;D_1__Patescibacteria":130.0,"D_0__Bacteria;D_1__Planctomycetes":68.0,"D_0__Bacteria;D_1__Proteobacteria":245.0,"D_0__Bacteria;D_1__Spirochaetes":6150.0,"D_0__Bacteria;D_1__Synergistetes":0.0,"D_0__Bacteria;D_1__Tenericutes":375.0,"D_0__Bacteria;D_1__Verrucomicrobia":0.0,"D_0__Bacteria;D_1__WPS-2":0.0,"D_0__Bacteria;__":2.0,"D_0__Eukaryota;D_1__Excavata":0.0,"D_0__Eukaryota;D_1__SAR":0.0,"D_0__Eukaryota;__":0.0,"Unassigned;__":0.0,"SampleType":"F","Day":"D040620","Age":29.0,"Sex":"F","Farm":"KSU","Inside_or_Outside":"In","PigNumber":"pig-5","Litter_Number":"K3","Stage":"N","DNA-ID":"LLS0074","Description":"NA"},{"index":"F-040620-N29-M2-16S","D_0__Archaea;D_1__Euryarchaeota":22.0,"D_0__Bacteria;D_1__Actinobacteria":82.0,"D_0__Bacteria;D_1__Bacteroidetes":10486.0,"D_0__Bacteria;D_1__Chlamydiae":0.0,"D_0__Bacteria;D_1__Cyanobacteria":13.0,"D_0__Bacteria;D_1__Deferribacteres":19.0,"D_0__Bacteria;D_1__Elusimicrobia":0.0,"D_0__Bacteria;D_1__Epsilonbacteraeota":65.0,"D_0__Bacteria;D_1__Fibrobacteres":118.0,"D_0__Bacteria;D_1__Firmicutes":21355.0,"D_0__Bacteria;D_1__Fusobacteria":5.0,"D_0__Bacteria;D_1__Kiritimatiellaeota":6.0,"D_0__Bacteria;D_1__Lentisphaerae":0.0,"D_0__Bacteria;D_1__Patescibacteria":72.0,"D_0__Bacteria;D_1__Planctomycetes":3.0,"D_0__Bacteria;D_1__Proteobacteria":157.0,"D_0__Bacteria;D_1__Spirochaetes":670.0,"D_0__Bacteria;D_1__Synergistetes":30.0,"D_0__Bacteria;D_1__Tenericutes":321.0,"D_0__Bacteria;D_1__Verrucomicrobia":3.0,"D_0__Bacteria;D_1__WPS-2":0.0,"D_0__Bacteria;__":7.0,"D_0__Eukaryota;D_1__Excavata":0.0,"D_0__Eukaryota;D_1__SAR":0.0,"D_0__Eukaryota;__":0.0,"Unassigned;__":4.0,"SampleType":"F","Day":"D040620","Age":29.0,"Sex":"M","Farm":"KSU","Inside_or_Outside":"In","PigNumber":"pig-2","Litter_Number":"K1","Stage":"N","DNA-ID":"LLS0072","Description":"NA"},{"index":"F-040620-N30-F9-16S","D_0__Archaea;D_1__Euryarchaeota":56.0,"D_0__Bacteria;D_1__Actinobacteria":399.0,"D_0__Bacteria;D_1__Bacteroidetes":5064.0,"D_0__Bacteria;D_1__Chlamydiae":0.0,"D_0__Bacteria;D_1__Cyanobacteria":3.0,"D_0__Bacteria;D_1__Deferribacteres":2.0,"D_0__Bacteria;D_1__Elusimicrobia":0.0,"D_0__Bacteria;D_1__Epsilonbacteraeota":29.0,"D_0__Bacteria;D_1__Fibrobacteres":10.0,"D_0__Bacteria;D_1__Firmicutes":18367.0,"D_0__Bacteria;D_1__Fusobacteria":0.0,"D_0__Bacteria;D_1__Kiritimatiellaeota":0.0,"D_0__Bacteria;D_1__Lentisphaerae":0.0,"D_0__Bacteria;D_1__Patescibacteria":729.0,"D_0__Bacteria;D_1__Planctomycetes":0.0,"D_0__Bacteria;D_1__Proteobacteria":21.0,"D_0__Bacteria;D_1__Spirochaetes":4124.0,"D_0__Bacteria;D_1__Synergistetes":0.0,"D_0__Bacteria;D_1__Tenericutes":374.0,"D_0__Bacteria;D_1__Verrucomicrobia":0.0,"D_0__Bacteria;D_1__WPS-2":0.0,"D_0__Bacteria;__":0.0,"D_0__Eukaryota;D_1__Excavata":0.0,"D_0__Eukaryota;D_1__SAR":0.0,"D_0__Eukaryota;__":0.0,"Unassigned;__":0.0,"SampleType":"F","Day":"D040620","Age":30.0,"Sex":"F","Farm":"KSU","Inside_or_Outside":"In","PigNumber":"pig-9","Litter_Number":"K5","Stage":"N","DNA-ID":"LLS0078","Description":"NA"},{"index":"F-040620-N30-M10-16S","D_0__Archaea;D_1__Euryarchaeota":0.0,"D_0__Bacteria;D_1__Actinobacteria":45.0,"D_0__Bacteria;D_1__Bacteroidetes":6565.0,"D_0__Bacteria;D_1__Chlamydiae":0.0,"D_0__Bacteria;D_1__Cyanobacteria":0.0,"D_0__Bacteria;D_1__Deferribacteres":0.0,"D_0__Bacteria;D_1__Elusimicrobia":0.0,"D_0__Bacteria;D_1__Epsilonbacteraeota":3.0,"D_0__Bacteria;D_1__Fibrobacteres":16.0,"D_0__Bacteria;D_1__Firmicutes":16729.0,"D_0__Bacteria;D_1__Fusobacteria":0.0,"D_0__Bacteria;D_1__Kiritimatiellaeota":0.0,"D_0__Bacteria;D_1__Lentisphaerae":0.0,"D_0__Bacteria;D_1__Patescibacteria":0.0,"D_0__Bacteria;D_1__Planctomycetes":0.0,"D_0__Bacteria;D_1__Proteobacteria":307.0,"D_0__Bacteria;D_1__Spirochaetes":861.0,"D_0__Bacteria;D_1__Synergistetes":0.0,"D_0__Bacteria;D_1__Tenericutes":182.0,"D_0__Bacteria;D_1__Verrucomicrobia":0.0,"D_0__Bacteria;D_1__WPS-2":0.0,"D_0__Bacteria;__":0.0,"D_0__Eukaryota;D_1__Excavata":0.0,"D_0__Eukaryota;D_1__SAR":0.0,"D_0__Eukaryota;__":0.0,"Unassigned;__":0.0,"SampleType":"F","Day":"D040620","Age":30.0,"Sex":"M","Farm":"KSU","Inside_or_Outside":"In","PigNumber":"pig-10","Litter_Number":"K5","Stage":"N","DNA-ID":"LLS0079","Description":"NA"},{"index":"F-041020-N32-F7-16S","D_0__Archaea;D_1__Euryarchaeota":228.0,"D_0__Bacteria;D_1__Actinobacteria":31.0,"D_0__Bacteria;D_1__Bacteroidetes":11249.0,"D_0__Bacteria;D_1__Chlamydiae":89.0,"D_0__Bacteria;D_1__Cyanobacteria":8.0,"D_0__Bacteria;D_1__Deferribacteres":47.0,"D_0__Bacteria;D_1__Elusimicrobia":0.0,"D_0__Bacteria;D_1__Epsilonbacteraeota":151.0,"D_0__Bacteria;D_1__Fibrobacteres":9.0,"D_0__Bacteria;D_1__Firmicutes":19184.0,"D_0__Bacteria;D_1__Fusobacteria":0.0,"D_0__Bacteria;D_1__Kiritimatiellaeota":6.0,"D_0__Bacteria;D_1__Lentisphaerae":0.0,"D_0__Bacteria;D_1__Patescibacteria":0.0,"D_0__Bacteria;D_1__Planctomycetes":27.0,"D_0__Bacteria;D_1__Proteobacteria":159.0,"D_0__Bacteria;D_1__Spirochaetes":467.0,"D_0__Bacteria;D_1__Synergistetes":2.0,"D_0__Bacteria;D_1__Tenericutes":1378.0,"D_0__Bacteria;D_1__Verrucomicrobia":0.0,"D_0__Bacteria;D_1__WPS-2":0.0,"D_0__Bacteria;__":0.0,"D_0__Eukaryota;D_1__Excavata":0.0,"D_0__Eukaryota;D_1__SAR":0.0,"D_0__Eukaryota;__":0.0,"Unassigned;__":0.0,"SampleType":"F","Day":"D041020","Age":32.0,"Sex":"F","Farm":"KSU","Inside_or_Outside":"In","PigNumber":"pig-7","Litter_Number":"K4","Stage":"N","DNA-ID":"LLS0085","Description":"NA"},{"index":"F-041020-N32-M8-16S","D_0__Archaea;D_1__Euryarchaeota":126.0,"D_0__Bacteria;D_1__Actinobacteria":111.0,"D_0__Bacteria;D_1__Bacteroidetes":7010.0,"D_0__Bacteria;D_1__Chlamydiae":0.0,"D_0__Bacteria;D_1__Cyanobacteria":2.0,"D_0__Bacteria;D_1__Deferribacteres":0.0,"D_0__Bacteria;D_1__Elusimicrobia":7.0,"D_0__Bacteria;D_1__Epsilonbacteraeota":9.0,"D_0__Bacteria;D_1__Fibrobacteres":12.0,"D_0__Bacteria;D_1__Firmicutes":20308.0,"D_0__Bacteria;D_1__Fusobacteria":0.0,"D_0__Bacteria;D_1__Kiritimatiellaeota":23.0,"D_0__Bacteria;D_1__Lentisphaerae":0.0,"D_0__Bacteria;D_1__Patescibacteria":164.0,"D_0__Bacteria;D_1__Planctomycetes":3.0,"D_0__Bacteria;D_1__Proteobacteria":86.0,"D_0__Bacteria;D_1__Spirochaetes":2187.0,"D_0__Bacteria;D_1__Synergistetes":14.0,"D_0__Bacteria;D_1__Tenericutes":1569.0,"D_0__Bacteria;D_1__Verrucomicrobia":92.0,"D_0__Bacteria;D_1__WPS-2":0.0,"D_0__Bacteria;__":0.0,"D_0__Eukaryota;D_1__Excavata":0.0,"D_0__Eukaryota;D_1__SAR":0.0,"D_0__Eukaryota;__":2.0,"Unassigned;__":0.0,"SampleType":"F","Day":"D041020","Age":32.0,"Sex":"M","Farm":"KSU","Inside_or_Outside":"In","PigNumber":"pig-8","Litter_Number":"K4","Stage":"N","DNA-ID":"LLS0086","Description":"NA"},{"index":"F-041020-N33-F1-16S","D_0__Archaea;D_1__Euryarchaeota":0.0,"D_0__Bacteria;D_1__Actinobacteria":23.0,"D_0__Bacteria;D_1__Bacteroidetes":6577.0,"D_0__Bacteria;D_1__Chlamydiae":0.0,"D_0__Bacteria;D_1__Cyanobacteria":0.0,"D_0__Bacteria;D_1__Deferribacteres":0.0,"D_0__Bacteria;D_1__Elusimicrobia":0.0,"D_0__Bacteria;D_1__Epsilonbacteraeota":27.0,"D_0__Bacteria;D_1__Fibrobacteres":0.0,"D_0__Bacteria;D_1__Firmicutes":18230.0,"D_0__Bacteria;D_1__Fusobacteria":0.0,"D_0__Bacteria;D_1__Kiritimatiellaeota":0.0,"D_0__Bacteria;D_1__Lentisphaerae":0.0,"D_0__Bacteria;D_1__Patescibacteria":0.0,"D_0__Bacteria;D_1__Planctomycetes":0.0,"D_0__Bacteria;D_1__Proteobacteria":3.0,"D_0__Bacteria;D_1__Spirochaetes":160.0,"D_0__Bacteria;D_1__Synergistetes":0.0,"D_0__Bacteria;D_1__Tenericutes":250.0,"D_0__Bacteria;D_1__Verrucomicrobia":0.0,"D_0__Bacteria;D_1__WPS-2":0.0,"D_0__Bacteria;__":0.0,"D_0__Eukaryota;D_1__Excavata":0.0,"D_0__Eukaryota;D_1__SAR":0.0,"D_0__Eukaryota;__":0.0,"Unassigned;__":0.0,"SampleType":"F","Day":"D041020","Age":33.0,"Sex":"F","Farm":"KSU","Inside_or_Outside":"In","PigNumber":"pig-1","Litter_Number":"K1","Stage":"N","DNA-ID":"LLS0080","Description":"NA"},{"index":"F-041020-N33-F3-16S","D_0__Archaea;D_1__Euryarchaeota":0.0,"D_0__Bacteria;D_1__Actinobacteria":21.0,"D_0__Bacteria;D_1__Bacteroidetes":8479.0,"D_0__Bacteria;D_1__Chlamydiae":0.0,"D_0__Bacteria;D_1__Cyanobacteria":6.0,"D_0__Bacteria;D_1__Deferribacteres":0.0,"D_0__Bacteria;D_1__Elusimicrobia":0.0,"D_0__Bacteria;D_1__Epsilonbacteraeota":159.0,"D_0__Bacteria;D_1__Fibrobacteres":2.0,"D_0__Bacteria;D_1__Firmicutes":17766.0,"D_0__Bacteria;D_1__Fusobacteria":0.0,"D_0__Bacteria;D_1__Kiritimatiellaeota":0.0,"D_0__Bacteria;D_1__Lentisphaerae":0.0,"D_0__Bacteria;D_1__Patescibacteria":0.0,"D_0__Bacteria;D_1__Planctomycetes":0.0,"D_0__Bacteria;D_1__Proteobacteria":114.0,"D_0__Bacteria;D_1__Spirochaetes":172.0,"D_0__Bacteria;D_1__Synergistetes":0.0,"D_0__Bacteria;D_1__Tenericutes":346.0,"D_0__Bacteria;D_1__Verrucomicrobia":0.0,"D_0__Bacteria;D_1__WPS-2":0.0,"D_0__Bacteria;__":0.0,"D_0__Eukaryota;D_1__Excavata":0.0,"D_0__Eukaryota;D_1__SAR":0.0,"D_0__Eukaryota;__":0.0,"Unassigned;__":0.0,"SampleType":"F","Day":"D041020","Age":33.0,"Sex":"F","Farm":"KSU","Inside_or_Outside":"In","PigNumber":"pig-3","Litter_Number":"K2","Stage":"N","DNA-ID":"LLS0082","Description":"NA"},{"index":"F-041020-N33-F5-16S","D_0__Archaea;D_1__Euryarchaeota":53.0,"D_0__Bacteria;D_1__Actinobacteria":41.0,"D_0__Bacteria;D_1__Bacteroidetes":8282.0,"D_0__Bacteria;D_1__Chlamydiae":0.0,"D_0__Bacteria;D_1__Cyanobacteria":0.0,"D_0__Bacteria;D_1__Deferribacteres":0.0,"D_0__Bacteria;D_1__Elusimicrobia":0.0,"D_0__Bacteria;D_1__Epsilonbacteraeota":13.0,"D_0__Bacteria;D_1__Fibrobacteres":41.0,"D_0__Bacteria;D_1__Firmicutes":16700.0,"D_0__Bacteria;D_1__Fusobacteria":0.0,"D_0__Bacteria;D_1__Kiritimatiellaeota":4.0,"D_0__Bacteria;D_1__Lentisphaerae":0.0,"D_0__Bacteria;D_1__Patescibacteria":8.0,"D_0__Bacteria;D_1__Planctomycetes":0.0,"D_0__Bacteria;D_1__Proteobacteria":62.0,"D_0__Bacteria;D_1__Spirochaetes":765.0,"D_0__Bacteria;D_1__Synergistetes":0.0,"D_0__Bacteria;D_1__Tenericutes":487.0,"D_0__Bacteria;D_1__Verrucomicrobia":0.0,"D_0__Bacteria;D_1__WPS-2":0.0,"D_0__Bacteria;__":0.0,"D_0__Eukaryota;D_1__Excavata":0.0,"D_0__Eukaryota;D_1__SAR":0.0,"D_0__Eukaryota;__":0.0,"Unassigned;__":3.0,"SampleType":"F","Day":"D041020","Age":33.0,"Sex":"F","Farm":"KSU","Inside_or_Outside":"In","PigNumber":"pig-5","Litter_Number":"K3","Stage":"N","DNA-ID":"LLS0083","Description":"NA"},{"index":"F-041020-N33-M2-16S","D_0__Archaea;D_1__Euryarchaeota":140.0,"D_0__Bacteria;D_1__Actinobacteria":28.0,"D_0__Bacteria;D_1__Bacteroidetes":6960.0,"D_0__Bacteria;D_1__Chlamydiae":0.0,"D_0__Bacteria;D_1__Cyanobacteria":0.0,"D_0__Bacteria;D_1__Deferribacteres":0.0,"D_0__Bacteria;D_1__Elusimicrobia":0.0,"D_0__Bacteria;D_1__Epsilonbacteraeota":0.0,"D_0__Bacteria;D_1__Fibrobacteres":15.0,"D_0__Bacteria;D_1__Firmicutes":17481.0,"D_0__Bacteria;D_1__Fusobacteria":0.0,"D_0__Bacteria;D_1__Kiritimatiellaeota":36.0,"D_0__Bacteria;D_1__Lentisphaerae":0.0,"D_0__Bacteria;D_1__Patescibacteria":57.0,"D_0__Bacteria;D_1__Planctomycetes":0.0,"D_0__Bacteria;D_1__Proteobacteria":13.0,"D_0__Bacteria;D_1__Spirochaetes":1441.0,"D_0__Bacteria;D_1__Synergistetes":2.0,"D_0__Bacteria;D_1__Tenericutes":435.0,"D_0__Bacteria;D_1__Verrucomicrobia":0.0,"D_0__Bacteria;D_1__WPS-2":0.0,"D_0__Bacteria;__":0.0,"D_0__Eukaryota;D_1__Excavata":0.0,"D_0__Eukaryota;D_1__SAR":0.0,"D_0__Eukaryota;__":0.0,"Unassigned;__":0.0,"SampleType":"F","Day":"D041020","Age":33.0,"Sex":"M","Farm":"KSU","Inside_or_Outside":"In","PigNumber":"pig-2","Litter_Number":"K1","Stage":"N","DNA-ID":"LLS0081","Description":"NA"},{"index":"F-041020-N33-M6-16S","D_0__Archaea;D_1__Euryarchaeota":98.0,"D_0__Bacteria;D_1__Actinobacteria":40.0,"D_0__Bacteria;D_1__Bacteroidetes":8314.0,"D_0__Bacteria;D_1__Chlamydiae":0.0,"D_0__Bacteria;D_1__Cyanobacteria":0.0,"D_0__Bacteria;D_1__Deferribacteres":0.0,"D_0__Bacteria;D_1__Elusimicrobia":3.0,"D_0__Bacteria;D_1__Epsilonbacteraeota":104.0,"D_0__Bacteria;D_1__Fibrobacteres":165.0,"D_0__Bacteria;D_1__Firmicutes":16588.0,"D_0__Bacteria;D_1__Fusobacteria":0.0,"D_0__Bacteria;D_1__Kiritimatiellaeota":0.0,"D_0__Bacteria;D_1__Lentisphaerae":0.0,"D_0__Bacteria;D_1__Patescibacteria":74.0,"D_0__Bacteria;D_1__Planctomycetes":0.0,"D_0__Bacteria;D_1__Proteobacteria":119.0,"D_0__Bacteria;D_1__Spirochaetes":745.0,"D_0__Bacteria;D_1__Synergistetes":0.0,"D_0__Bacteria;D_1__Tenericutes":471.0,"D_0__Bacteria;D_1__Verrucomicrobia":0.0,"D_0__Bacteria;D_1__WPS-2":0.0,"D_0__Bacteria;__":0.0,"D_0__Eukaryota;D_1__Excavata":0.0,"D_0__Eukaryota;D_1__SAR":0.0,"D_0__Eukaryota;__":0.0,"Unassigned;__":0.0,"SampleType":"F","Day":"D041020","Age":33.0,"Sex":"M","Farm":"KSU","Inside_or_Outside":"In","PigNumber":"pig-6","Litter_Number":"K3","Stage":"N","DNA-ID":"LLS0084","Description":"NA"},{"index":"F-041020-N34-F9-16S","D_0__Archaea;D_1__Euryarchaeota":5.0,"D_0__Bacteria;D_1__Actinobacteria":100.0,"D_0__Bacteria;D_1__Bacteroidetes":9016.0,"D_0__Bacteria;D_1__Chlamydiae":0.0,"D_0__Bacteria;D_1__Cyanobacteria":3.0,"D_0__Bacteria;D_1__Deferribacteres":0.0,"D_0__Bacteria;D_1__Elusimicrobia":0.0,"D_0__Bacteria;D_1__Epsilonbacteraeota":13.0,"D_0__Bacteria;D_1__Fibrobacteres":0.0,"D_0__Bacteria;D_1__Firmicutes":17558.0,"D_0__Bacteria;D_1__Fusobacteria":0.0,"D_0__Bacteria;D_1__Kiritimatiellaeota":0.0,"D_0__Bacteria;D_1__Lentisphaerae":0.0,"D_0__Bacteria;D_1__Patescibacteria":0.0,"D_0__Bacteria;D_1__Planctomycetes":0.0,"D_0__Bacteria;D_1__Proteobacteria":121.0,"D_0__Bacteria;D_1__Spirochaetes":1026.0,"D_0__Bacteria;D_1__Synergistetes":0.0,"D_0__Bacteria;D_1__Tenericutes":828.0,"D_0__Bacteria;D_1__Verrucomicrobia":0.0,"D_0__Bacteria;D_1__WPS-2":0.0,"D_0__Bacteria;__":0.0,"D_0__Eukaryota;D_1__Excavata":0.0,"D_0__Eukaryota;D_1__SAR":0.0,"D_0__Eukaryota;__":0.0,"Unassigned;__":9.0,"SampleType":"F","Day":"D041020","Age":34.0,"Sex":"F","Farm":"KSU","Inside_or_Outside":"In","PigNumber":"pig-9","Litter_Number":"K5","Stage":"N","DNA-ID":"LLS0087","Description":"NA"},{"index":"F-041020-N34-M10-16S","D_0__Archaea;D_1__Euryarchaeota":0.0,"D_0__Bacteria;D_1__Actinobacteria":39.0,"D_0__Bacteria;D_1__Bacteroidetes":13254.0,"D_0__Bacteria;D_1__Chlamydiae":0.0,"D_0__Bacteria;D_1__Cyanobacteria":2.0,"D_0__Bacteria;D_1__Deferribacteres":4.0,"D_0__Bacteria;D_1__Elusimicrobia":0.0,"D_0__Bacteria;D_1__Epsilonbacteraeota":6.0,"D_0__Bacteria;D_1__Fibrobacteres":0.0,"D_0__Bacteria;D_1__Firmicutes":17781.0,"D_0__Bacteria;D_1__Fusobacteria":5.0,"D_0__Bacteria;D_1__Kiritimatiellaeota":0.0,"D_0__Bacteria;D_1__Lentisphaerae":0.0,"D_0__Bacteria;D_1__Patescibacteria":0.0,"D_0__Bacteria;D_1__Planctomycetes":0.0,"D_0__Bacteria;D_1__Proteobacteria":223.0,"D_0__Bacteria;D_1__Spirochaetes":55.0,"D_0__Bacteria;D_1__Synergistetes":0.0,"D_0__Bacteria;D_1__Tenericutes":144.0,"D_0__Bacteria;D_1__Verrucomicrobia":0.0,"D_0__Bacteria;D_1__WPS-2":0.0,"D_0__Bacteria;__":0.0,"D_0__Eukaryota;D_1__Excavata":0.0,"D_0__Eukaryota;D_1__SAR":0.0,"D_0__Eukaryota;__":0.0,"Unassigned;__":0.0,"SampleType":"F","Day":"D041020","Age":34.0,"Sex":"M","Farm":"KSU","Inside_or_Outside":"In","PigNumber":"pig-10","Litter_Number":"K5","Stage":"N","DNA-ID":"LLS0088","Description":"NA"},{"index":"F-041420-N36-F7-16S","D_0__Archaea;D_1__Euryarchaeota":57.0,"D_0__Bacteria;D_1__Actinobacteria":22.0,"D_0__Bacteria;D_1__Bacteroidetes":5736.0,"D_0__Bacteria;D_1__Chlamydiae":0.0,"D_0__Bacteria;D_1__Cyanobacteria":2.0,"D_0__Bacteria;D_1__Deferribacteres":11.0,"D_0__Bacteria;D_1__Elusimicrobia":0.0,"D_0__Bacteria;D_1__Epsilonbacteraeota":70.0,"D_0__Bacteria;D_1__Fibrobacteres":238.0,"D_0__Bacteria;D_1__Firmicutes":20316.0,"D_0__Bacteria;D_1__Fusobacteria":0.0,"D_0__Bacteria;D_1__Kiritimatiellaeota":0.0,"D_0__Bacteria;D_1__Lentisphaerae":0.0,"D_0__Bacteria;D_1__Patescibacteria":63.0,"D_0__Bacteria;D_1__Planctomycetes":0.0,"D_0__Bacteria;D_1__Proteobacteria":92.0,"D_0__Bacteria;D_1__Spirochaetes":2633.0,"D_0__Bacteria;D_1__Synergistetes":0.0,"D_0__Bacteria;D_1__Tenericutes":362.0,"D_0__Bacteria;D_1__Verrucomicrobia":17.0,"D_0__Bacteria;D_1__WPS-2":0.0,"D_0__Bacteria;__":8.0,"D_0__Eukaryota;D_1__Excavata":0.0,"D_0__Eukaryota;D_1__SAR":0.0,"D_0__Eukaryota;__":0.0,"Unassigned;__":0.0,"SampleType":"F","Day":"D041420","Age":36.0,"Sex":"F","Farm":"KSU","Inside_or_Outside":"In","PigNumber":"pig-7","Litter_Number":"K4","Stage":"N","DNA-ID":"LLS0094","Description":"NA"},{"index":"F-041420-N36-M8-16S","D_0__Archaea;D_1__Euryarchaeota":321.0,"D_0__Bacteria;D_1__Actinobacteria":48.0,"D_0__Bacteria;D_1__Bacteroidetes":10742.0,"D_0__Bacteria;D_1__Chlamydiae":0.0,"D_0__Bacteria;D_1__Cyanobacteria":29.0,"D_0__Bacteria;D_1__Deferribacteres":2.0,"D_0__Bacteria;D_1__Elusimicrobia":28.0,"D_0__Bacteria;D_1__Epsilonbacteraeota":106.0,"D_0__Bacteria;D_1__Fibrobacteres":46.0,"D_0__Bacteria;D_1__Firmicutes":19845.0,"D_0__Bacteria;D_1__Fusobacteria":3.0,"D_0__Bacteria;D_1__Kiritimatiellaeota":18.0,"D_0__Bacteria;D_1__Lentisphaerae":0.0,"D_0__Bacteria;D_1__Patescibacteria":3.0,"D_0__Bacteria;D_1__Planctomycetes":5.0,"D_0__Bacteria;D_1__Proteobacteria":447.0,"D_0__Bacteria;D_1__Spirochaetes":1947.0,"D_0__Bacteria;D_1__Synergistetes":5.0,"D_0__Bacteria;D_1__Tenericutes":201.0,"D_0__Bacteria;D_1__Verrucomicrobia":0.0,"D_0__Bacteria;D_1__WPS-2":0.0,"D_0__Bacteria;__":0.0,"D_0__Eukaryota;D_1__Excavata":0.0,"D_0__Eukaryota;D_1__SAR":0.0,"D_0__Eukaryota;__":0.0,"Unassigned;__":0.0,"SampleType":"F","Day":"D041420","Age":36.0,"Sex":"M","Farm":"KSU","Inside_or_Outside":"In","PigNumber":"pig-8","Litter_Number":"K4","Stage":"N","DNA-ID":"LLS0095","Description":"NA"},{"index":"F-041420-N37-F3-16S","D_0__Archaea;D_1__Euryarchaeota":2.0,"D_0__Bacteria;D_1__Actinobacteria":56.0,"D_0__Bacteria;D_1__Bacteroidetes":14892.0,"D_0__Bacteria;D_1__Chlamydiae":0.0,"D_0__Bacteria;D_1__Cyanobacteria":3.0,"D_0__Bacteria;D_1__Deferribacteres":0.0,"D_0__Bacteria;D_1__Elusimicrobia":2.0,"D_0__Bacteria;D_1__Epsilonbacteraeota":83.0,"D_0__Bacteria;D_1__Fibrobacteres":30.0,"D_0__Bacteria;D_1__Firmicutes":21139.0,"D_0__Bacteria;D_1__Fusobacteria":0.0,"D_0__Bacteria;D_1__Kiritimatiellaeota":10.0,"D_0__Bacteria;D_1__Lentisphaerae":0.0,"D_0__Bacteria;D_1__Patescibacteria":0.0,"D_0__Bacteria;D_1__Planctomycetes":0.0,"D_0__Bacteria;D_1__Proteobacteria":231.0,"D_0__Bacteria;D_1__Spirochaetes":322.0,"D_0__Bacteria;D_1__Synergistetes":0.0,"D_0__Bacteria;D_1__Tenericutes":228.0,"D_0__Bacteria;D_1__Verrucomicrobia":0.0,"D_0__Bacteria;D_1__WPS-2":0.0,"D_0__Bacteria;__":0.0,"D_0__Eukaryota;D_1__Excavata":0.0,"D_0__Eukaryota;D_1__SAR":0.0,"D_0__Eukaryota;__":0.0,"Unassigned;__":0.0,"SampleType":"F","Day":"D041420","Age":37.0,"Sex":"F","Farm":"KSU","Inside_or_Outside":"In","PigNumber":"pig-3","Litter_Number":"K2","Stage":"N","DNA-ID":"LLS0091","Description":"NA"},{"index":"F-041420-N37-F5-16S","D_0__Archaea;D_1__Euryarchaeota":12.0,"D_0__Bacteria;D_1__Actinobacteria":47.0,"D_0__Bacteria;D_1__Bacteroidetes":8980.0,"D_0__Bacteria;D_1__Chlamydiae":0.0,"D_0__Bacteria;D_1__Cyanobacteria":29.0,"D_0__Bacteria;D_1__Deferribacteres":0.0,"D_0__Bacteria;D_1__Elusimicrobia":0.0,"D_0__Bacteria;D_1__Epsilonbacteraeota":113.0,"D_0__Bacteria;D_1__Fibrobacteres":87.0,"D_0__Bacteria;D_1__Firmicutes":19469.0,"D_0__Bacteria;D_1__Fusobacteria":0.0,"D_0__Bacteria;D_1__Kiritimatiellaeota":0.0,"D_0__Bacteria;D_1__Lentisphaerae":0.0,"D_0__Bacteria;D_1__Patescibacteria":17.0,"D_0__Bacteria;D_1__Planctomycetes":0.0,"D_0__Bacteria;D_1__Proteobacteria":59.0,"D_0__Bacteria;D_1__Spirochaetes":2074.0,"D_0__Bacteria;D_1__Synergistetes":6.0,"D_0__Bacteria;D_1__Tenericutes":309.0,"D_0__Bacteria;D_1__Verrucomicrobia":0.0,"D_0__Bacteria;D_1__WPS-2":0.0,"D_0__Bacteria;__":0.0,"D_0__Eukaryota;D_1__Excavata":0.0,"D_0__Eukaryota;D_1__SAR":0.0,"D_0__Eukaryota;__":0.0,"Unassigned;__":2.0,"SampleType":"F","Day":"D041420","Age":37.0,"Sex":"F","Farm":"KSU","Inside_or_Outside":"In","PigNumber":"pig-5","Litter_Number":"K3","Stage":"N","DNA-ID":"LLS0092","Description":"NA"},{"index":"F-041420-N37-M2-16S","D_0__Archaea;D_1__Euryarchaeota":306.0,"D_0__Bacteria;D_1__Actinobacteria":105.0,"D_0__Bacteria;D_1__Bacteroidetes":6891.0,"D_0__Bacteria;D_1__Chlamydiae":0.0,"D_0__Bacteria;D_1__Cyanobacteria":8.0,"D_0__Bacteria;D_1__Deferribacteres":0.0,"D_0__Bacteria;D_1__Elusimicrobia":0.0,"D_0__Bacteria;D_1__Epsilonbacteraeota":6.0,"D_0__Bacteria;D_1__Fibrobacteres":78.0,"D_0__Bacteria;D_1__Firmicutes":21857.0,"D_0__Bacteria;D_1__Fusobacteria":0.0,"D_0__Bacteria;D_1__Kiritimatiellaeota":190.0,"D_0__Bacteria;D_1__Lentisphaerae":2.0,"D_0__Bacteria;D_1__Patescibacteria":30.0,"D_0__Bacteria;D_1__Planctomycetes":23.0,"D_0__Bacteria;D_1__Proteobacteria":41.0,"D_0__Bacteria;D_1__Spirochaetes":890.0,"D_0__Bacteria;D_1__Synergistetes":0.0,"D_0__Bacteria;D_1__Tenericutes":2018.0,"D_0__Bacteria;D_1__Verrucomicrobia":4.0,"D_0__Bacteria;D_1__WPS-2":0.0,"D_0__Bacteria;__":0.0,"D_0__Eukaryota;D_1__Excavata":0.0,"D_0__Eukaryota;D_1__SAR":0.0,"D_0__Eukaryota;__":0.0,"Unassigned;__":0.0,"SampleType":"F","Day":"D041420","Age":37.0,"Sex":"M","Farm":"KSU","Inside_or_Outside":"In","PigNumber":"pig-2","Litter_Number":"K1","Stage":"N","DNA-ID":"LLS0090","Description":"NA"},{"index":"F-041420-N37-M6-16S","D_0__Archaea;D_1__Euryarchaeota":146.0,"D_0__Bacteria;D_1__Actinobacteria":19.0,"D_0__Bacteria;D_1__Bacteroidetes":9294.0,"D_0__Bacteria;D_1__Chlamydiae":0.0,"D_0__Bacteria;D_1__Cyanobacteria":16.0,"D_0__Bacteria;D_1__Deferribacteres":0.0,"D_0__Bacteria;D_1__Elusimicrobia":9.0,"D_0__Bacteria;D_1__Epsilonbacteraeota":8.0,"D_0__Bacteria;D_1__Fibrobacteres":58.0,"D_0__Bacteria;D_1__Firmicutes":20402.0,"D_0__Bacteria;D_1__Fusobacteria":0.0,"D_0__Bacteria;D_1__Kiritimatiellaeota":0.0,"D_0__Bacteria;D_1__Lentisphaerae":0.0,"D_0__Bacteria;D_1__Patescibacteria":24.0,"D_0__Bacteria;D_1__Planctomycetes":0.0,"D_0__Bacteria;D_1__Proteobacteria":67.0,"D_0__Bacteria;D_1__Spirochaetes":1177.0,"D_0__Bacteria;D_1__Synergistetes":0.0,"D_0__Bacteria;D_1__Tenericutes":365.0,"D_0__Bacteria;D_1__Verrucomicrobia":0.0,"D_0__Bacteria;D_1__WPS-2":0.0,"D_0__Bacteria;__":0.0,"D_0__Eukaryota;D_1__Excavata":0.0,"D_0__Eukaryota;D_1__SAR":0.0,"D_0__Eukaryota;__":0.0,"Unassigned;__":0.0,"SampleType":"F","Day":"D041420","Age":37.0,"Sex":"M","Farm":"KSU","Inside_or_Outside":"In","PigNumber":"pig-6","Litter_Number":"K3","Stage":"N","DNA-ID":"LLS0093","Description":"NA"},{"index":"F-041420-N38-F9-16S","D_0__Archaea;D_1__Euryarchaeota":0.0,"D_0__Bacteria;D_1__Actinobacteria":62.0,"D_0__Bacteria;D_1__Bacteroidetes":8991.0,"D_0__Bacteria;D_1__Chlamydiae":0.0,"D_0__Bacteria;D_1__Cyanobacteria":12.0,"D_0__Bacteria;D_1__Deferribacteres":3.0,"D_0__Bacteria;D_1__Elusimicrobia":0.0,"D_0__Bacteria;D_1__Epsilonbacteraeota":5.0,"D_0__Bacteria;D_1__Fibrobacteres":5.0,"D_0__Bacteria;D_1__Firmicutes":22607.0,"D_0__Bacteria;D_1__Fusobacteria":0.0,"D_0__Bacteria;D_1__Kiritimatiellaeota":0.0,"D_0__Bacteria;D_1__Lentisphaerae":0.0,"D_0__Bacteria;D_1__Patescibacteria":0.0,"D_0__Bacteria;D_1__Planctomycetes":0.0,"D_0__Bacteria;D_1__Proteobacteria":34.0,"D_0__Bacteria;D_1__Spirochaetes":372.0,"D_0__Bacteria;D_1__Synergistetes":0.0,"D_0__Bacteria;D_1__Tenericutes":593.0,"D_0__Bacteria;D_1__Verrucomicrobia":0.0,"D_0__Bacteria;D_1__WPS-2":0.0,"D_0__Bacteria;__":2.0,"D_0__Eukaryota;D_1__Excavata":0.0,"D_0__Eukaryota;D_1__SAR":0.0,"D_0__Eukaryota;__":0.0,"Unassigned;__":0.0,"SampleType":"F","Day":"D041420","Age":38.0,"Sex":"F","Farm":"KSU","Inside_or_Outside":"In","PigNumber":"pig-9","Litter_Number":"K5","Stage":"N","DNA-ID":"LLS0096","Description":"NA"},{"index":"F-041420-N38-M10-16S","D_0__Archaea;D_1__Euryarchaeota":0.0,"D_0__Bacteria;D_1__Actinobacteria":110.0,"D_0__Bacteria;D_1__Bacteroidetes":10749.0,"D_0__Bacteria;D_1__Chlamydiae":0.0,"D_0__Bacteria;D_1__Cyanobacteria":0.0,"D_0__Bacteria;D_1__Deferribacteres":7.0,"D_0__Bacteria;D_1__Elusimicrobia":0.0,"D_0__Bacteria;D_1__Epsilonbacteraeota":0.0,"D_0__Bacteria;D_1__Fibrobacteres":0.0,"D_0__Bacteria;D_1__Firmicutes":18978.0,"D_0__Bacteria;D_1__Fusobacteria":0.0,"D_0__Bacteria;D_1__Kiritimatiellaeota":0.0,"D_0__Bacteria;D_1__Lentisphaerae":0.0,"D_0__Bacteria;D_1__Patescibacteria":0.0,"D_0__Bacteria;D_1__Planctomycetes":0.0,"D_0__Bacteria;D_1__Proteobacteria":314.0,"D_0__Bacteria;D_1__Spirochaetes":5.0,"D_0__Bacteria;D_1__Synergistetes":0.0,"D_0__Bacteria;D_1__Tenericutes":214.0,"D_0__Bacteria;D_1__Verrucomicrobia":0.0,"D_0__Bacteria;D_1__WPS-2":0.0,"D_0__Bacteria;__":0.0,"D_0__Eukaryota;D_1__Excavata":0.0,"D_0__Eukaryota;D_1__SAR":0.0,"D_0__Eukaryota;__":0.0,"Unassigned;__":0.0,"SampleType":"F","Day":"D041420","Age":38.0,"Sex":"M","Farm":"KSU","Inside_or_Outside":"In","PigNumber":"pig-10","Litter_Number":"K5","Stage":"N","DNA-ID":"LLS0097","Description":"NA"},{"index":"F-041820-N40-F7-16S","D_0__Archaea;D_1__Euryarchaeota":50.0,"D_0__Bacteria;D_1__Actinobacteria":26.0,"D_0__Bacteria;D_1__Bacteroidetes":10542.0,"D_0__Bacteria;D_1__Chlamydiae":0.0,"D_0__Bacteria;D_1__Cyanobacteria":56.0,"D_0__Bacteria;D_1__Deferribacteres":66.0,"D_0__Bacteria;D_1__Elusimicrobia":46.0,"D_0__Bacteria;D_1__Epsilonbacteraeota":160.0,"D_0__Bacteria;D_1__Fibrobacteres":39.0,"D_0__Bacteria;D_1__Firmicutes":19640.0,"D_0__Bacteria;D_1__Fusobacteria":0.0,"D_0__Bacteria;D_1__Kiritimatiellaeota":51.0,"D_0__Bacteria;D_1__Lentisphaerae":2.0,"D_0__Bacteria;D_1__Patescibacteria":46.0,"D_0__Bacteria;D_1__Planctomycetes":7.0,"D_0__Bacteria;D_1__Proteobacteria":554.0,"D_0__Bacteria;D_1__Spirochaetes":1113.0,"D_0__Bacteria;D_1__Synergistetes":0.0,"D_0__Bacteria;D_1__Tenericutes":610.0,"D_0__Bacteria;D_1__Verrucomicrobia":47.0,"D_0__Bacteria;D_1__WPS-2":0.0,"D_0__Bacteria;__":0.0,"D_0__Eukaryota;D_1__Excavata":0.0,"D_0__Eukaryota;D_1__SAR":0.0,"D_0__Eukaryota;__":0.0,"Unassigned;__":0.0,"SampleType":"F","Day":"D041820","Age":40.0,"Sex":"F","Farm":"KSU","Inside_or_Outside":"In","PigNumber":"pig-7","Litter_Number":"K4","Stage":"N","DNA-ID":"LLS0103","Description":"NA"},{"index":"F-041820-N40-M8-16S","D_0__Archaea;D_1__Euryarchaeota":129.0,"D_0__Bacteria;D_1__Actinobacteria":101.0,"D_0__Bacteria;D_1__Bacteroidetes":10974.0,"D_0__Bacteria;D_1__Chlamydiae":0.0,"D_0__Bacteria;D_1__Cyanobacteria":55.0,"D_0__Bacteria;D_1__Deferribacteres":12.0,"D_0__Bacteria;D_1__Elusimicrobia":168.0,"D_0__Bacteria;D_1__Epsilonbacteraeota":104.0,"D_0__Bacteria;D_1__Fibrobacteres":41.0,"D_0__Bacteria;D_1__Firmicutes":20392.0,"D_0__Bacteria;D_1__Fusobacteria":0.0,"D_0__Bacteria;D_1__Kiritimatiellaeota":34.0,"D_0__Bacteria;D_1__Lentisphaerae":2.0,"D_0__Bacteria;D_1__Patescibacteria":30.0,"D_0__Bacteria;D_1__Planctomycetes":0.0,"D_0__Bacteria;D_1__Proteobacteria":334.0,"D_0__Bacteria;D_1__Spirochaetes":954.0,"D_0__Bacteria;D_1__Synergistetes":0.0,"D_0__Bacteria;D_1__Tenericutes":476.0,"D_0__Bacteria;D_1__Verrucomicrobia":5.0,"D_0__Bacteria;D_1__WPS-2":0.0,"D_0__Bacteria;__":7.0,"D_0__Eukaryota;D_1__Excavata":0.0,"D_0__Eukaryota;D_1__SAR":0.0,"D_0__Eukaryota;__":0.0,"Unassigned;__":0.0,"SampleType":"F","Day":"D041820","Age":40.0,"Sex":"M","Farm":"KSU","Inside_or_Outside":"In","PigNumber":"pig-8","Litter_Number":"K4","Stage":"N","DNA-ID":"LLS0104","Description":"NA"},{"index":"F-041820-N41-F1-16S","D_0__Archaea;D_1__Euryarchaeota":0.0,"D_0__Bacteria;D_1__Actinobacteria":81.0,"D_0__Bacteria;D_1__Bacteroidetes":9080.0,"D_0__Bacteria;D_1__Chlamydiae":3.0,"D_0__Bacteria;D_1__Cyanobacteria":2.0,"D_0__Bacteria;D_1__Deferribacteres":0.0,"D_0__Bacteria;D_1__Elusimicrobia":0.0,"D_0__Bacteria;D_1__Epsilonbacteraeota":4.0,"D_0__Bacteria;D_1__Fibrobacteres":7.0,"D_0__Bacteria;D_1__Firmicutes":25855.0,"D_0__Bacteria;D_1__Fusobacteria":0.0,"D_0__Bacteria;D_1__Kiritimatiellaeota":0.0,"D_0__Bacteria;D_1__Lentisphaerae":0.0,"D_0__Bacteria;D_1__Patescibacteria":0.0,"D_0__Bacteria;D_1__Planctomycetes":0.0,"D_0__Bacteria;D_1__Proteobacteria":8.0,"D_0__Bacteria;D_1__Spirochaetes":33.0,"D_0__Bacteria;D_1__Synergistetes":0.0,"D_0__Bacteria;D_1__Tenericutes":246.0,"D_0__Bacteria;D_1__Verrucomicrobia":0.0,"D_0__Bacteria;D_1__WPS-2":0.0,"D_0__Bacteria;__":0.0,"D_0__Eukaryota;D_1__Excavata":0.0,"D_0__Eukaryota;D_1__SAR":0.0,"D_0__Eukaryota;__":0.0,"Unassigned;__":0.0,"SampleType":"F","Day":"D041820","Age":41.0,"Sex":"F","Farm":"KSU","Inside_or_Outside":"In","PigNumber":"pig-1","Litter_Number":"K1","Stage":"N","DNA-ID":"LLS0098","Description":"NA"},{"index":"F-041820-N41-F5-16S","D_0__Archaea;D_1__Euryarchaeota":11.0,"D_0__Bacteria;D_1__Actinobacteria":61.0,"D_0__Bacteria;D_1__Bacteroidetes":10924.0,"D_0__Bacteria;D_1__Chlamydiae":2.0,"D_0__Bacteria;D_1__Cyanobacteria":8.0,"D_0__Bacteria;D_1__Deferribacteres":0.0,"D_0__Bacteria;D_1__Elusimicrobia":0.0,"D_0__Bacteria;D_1__Epsilonbacteraeota":0.0,"D_0__Bacteria;D_1__Fibrobacteres":103.0,"D_0__Bacteria;D_1__Firmicutes":21814.0,"D_0__Bacteria;D_1__Fusobacteria":0.0,"D_0__Bacteria;D_1__Kiritimatiellaeota":3.0,"D_0__Bacteria;D_1__Lentisphaerae":0.0,"D_0__Bacteria;D_1__Patescibacteria":19.0,"D_0__Bacteria;D_1__Planctomycetes":0.0,"D_0__Bacteria;D_1__Proteobacteria":48.0,"D_0__Bacteria;D_1__Spirochaetes":780.0,"D_0__Bacteria;D_1__Synergistetes":2.0,"D_0__Bacteria;D_1__Tenericutes":427.0,"D_0__Bacteria;D_1__Verrucomicrobia":0.0,"D_0__Bacteria;D_1__WPS-2":0.0,"D_0__Bacteria;__":0.0,"D_0__Eukaryota;D_1__Excavata":0.0,"D_0__Eukaryota;D_1__SAR":0.0,"D_0__Eukaryota;__":0.0,"Unassigned;__":0.0,"SampleType":"F","Day":"D041820","Age":41.0,"Sex":"F","Farm":"KSU","Inside_or_Outside":"In","PigNumber":"pig-5","Litter_Number":"K3","Stage":"N","DNA-ID":"LLS0101","Description":"NA"},{"index":"F-041820-N41-M2-16S","D_0__Archaea;D_1__Euryarchaeota":59.0,"D_0__Bacteria;D_1__Actinobacteria":120.0,"D_0__Bacteria;D_1__Bacteroidetes":13906.0,"D_0__Bacteria;D_1__Chlamydiae":12.0,"D_0__Bacteria;D_1__Cyanobacteria":104.0,"D_0__Bacteria;D_1__Deferribacteres":0.0,"D_0__Bacteria;D_1__Elusimicrobia":0.0,"D_0__Bacteria;D_1__Epsilonbacteraeota":35.0,"D_0__Bacteria;D_1__Fibrobacteres":140.0,"D_0__Bacteria;D_1__Firmicutes":23139.0,"D_0__Bacteria;D_1__Fusobacteria":0.0,"D_0__Bacteria;D_1__Kiritimatiellaeota":0.0,"D_0__Bacteria;D_1__Lentisphaerae":0.0,"D_0__Bacteria;D_1__Patescibacteria":0.0,"D_0__Bacteria;D_1__Planctomycetes":0.0,"D_0__Bacteria;D_1__Proteobacteria":89.0,"D_0__Bacteria;D_1__Spirochaetes":356.0,"D_0__Bacteria;D_1__Synergistetes":0.0,"D_0__Bacteria;D_1__Tenericutes":737.0,"D_0__Bacteria;D_1__Verrucomicrobia":0.0,"D_0__Bacteria;D_1__WPS-2":0.0,"D_0__Bacteria;__":2.0,"D_0__Eukaryota;D_1__Excavata":0.0,"D_0__Eukaryota;D_1__SAR":0.0,"D_0__Eukaryota;__":0.0,"Unassigned;__":0.0,"SampleType":"F","Day":"D041820","Age":41.0,"Sex":"M","Farm":"KSU","Inside_or_Outside":"In","PigNumber":"pig-2","Litter_Number":"K1","Stage":"N","DNA-ID":"LLS0099","Description":"NA"},{"index":"F-041820-N41-M6-16S","D_0__Archaea;D_1__Euryarchaeota":58.0,"D_0__Bacteria;D_1__Actinobacteria":46.0,"D_0__Bacteria;D_1__Bacteroidetes":8029.0,"D_0__Bacteria;D_1__Chlamydiae":0.0,"D_0__Bacteria;D_1__Cyanobacteria":7.0,"D_0__Bacteria;D_1__Deferribacteres":11.0,"D_0__Bacteria;D_1__Elusimicrobia":7.0,"D_0__Bacteria;D_1__Epsilonbacteraeota":23.0,"D_0__Bacteria;D_1__Fibrobacteres":23.0,"D_0__Bacteria;D_1__Firmicutes":25381.0,"D_0__Bacteria;D_1__Fusobacteria":0.0,"D_0__Bacteria;D_1__Kiritimatiellaeota":23.0,"D_0__Bacteria;D_1__Lentisphaerae":0.0,"D_0__Bacteria;D_1__Patescibacteria":7.0,"D_0__Bacteria;D_1__Planctomycetes":0.0,"D_0__Bacteria;D_1__Proteobacteria":75.0,"D_0__Bacteria;D_1__Spirochaetes":575.0,"D_0__Bacteria;D_1__Synergistetes":0.0,"D_0__Bacteria;D_1__Tenericutes":518.0,"D_0__Bacteria;D_1__Verrucomicrobia":0.0,"D_0__Bacteria;D_1__WPS-2":0.0,"D_0__Bacteria;__":2.0,"D_0__Eukaryota;D_1__Excavata":0.0,"D_0__Eukaryota;D_1__SAR":0.0,"D_0__Eukaryota;__":0.0,"Unassigned;__":0.0,"SampleType":"F","Day":"D041820","Age":41.0,"Sex":"M","Farm":"KSU","Inside_or_Outside":"In","PigNumber":"pig-6","Litter_Number":"K3","Stage":"N","DNA-ID":"LLS0102","Description":"NA"},{"index":"F-041820-N42-M10-16S","D_0__Archaea;D_1__Euryarchaeota":0.0,"D_0__Bacteria;D_1__Actinobacteria":49.0,"D_0__Bacteria;D_1__Bacteroidetes":6932.0,"D_0__Bacteria;D_1__Chlamydiae":0.0,"D_0__Bacteria;D_1__Cyanobacteria":61.0,"D_0__Bacteria;D_1__Deferribacteres":4.0,"D_0__Bacteria;D_1__Elusimicrobia":0.0,"D_0__Bacteria;D_1__Epsilonbacteraeota":13.0,"D_0__Bacteria;D_1__Fibrobacteres":36.0,"D_0__Bacteria;D_1__Firmicutes":24815.0,"D_0__Bacteria;D_1__Fusobacteria":0.0,"D_0__Bacteria;D_1__Kiritimatiellaeota":0.0,"D_0__Bacteria;D_1__Lentisphaerae":0.0,"D_0__Bacteria;D_1__Patescibacteria":60.0,"D_0__Bacteria;D_1__Planctomycetes":0.0,"D_0__Bacteria;D_1__Proteobacteria":62.0,"D_0__Bacteria;D_1__Spirochaetes":716.0,"D_0__Bacteria;D_1__Synergistetes":0.0,"D_0__Bacteria;D_1__Tenericutes":575.0,"D_0__Bacteria;D_1__Verrucomicrobia":0.0,"D_0__Bacteria;D_1__WPS-2":0.0,"D_0__Bacteria;__":0.0,"D_0__Eukaryota;D_1__Excavata":0.0,"D_0__Eukaryota;D_1__SAR":0.0,"D_0__Eukaryota;__":0.0,"Unassigned;__":0.0,"SampleType":"F","Day":"D041820","Age":42.0,"Sex":"M","Farm":"KSU","Inside_or_Outside":"In","PigNumber":"pig-10","Litter_Number":"K5","Stage":"N","DNA-ID":"LLS0106","Description":"NA"},{"index":"F-042220-N44-F7-16S","D_0__Archaea;D_1__Euryarchaeota":597.0,"D_0__Bacteria;D_1__Actinobacteria":71.0,"D_0__Bacteria;D_1__Bacteroidetes":6435.0,"D_0__Bacteria;D_1__Chlamydiae":0.0,"D_0__Bacteria;D_1__Cyanobacteria":168.0,"D_0__Bacteria;D_1__Deferribacteres":4.0,"D_0__Bacteria;D_1__Elusimicrobia":57.0,"D_0__Bacteria;D_1__Epsilonbacteraeota":90.0,"D_0__Bacteria;D_1__Fibrobacteres":284.0,"D_0__Bacteria;D_1__Firmicutes":22568.0,"D_0__Bacteria;D_1__Fusobacteria":0.0,"D_0__Bacteria;D_1__Kiritimatiellaeota":151.0,"D_0__Bacteria;D_1__Lentisphaerae":5.0,"D_0__Bacteria;D_1__Patescibacteria":84.0,"D_0__Bacteria;D_1__Planctomycetes":125.0,"D_0__Bacteria;D_1__Proteobacteria":197.0,"D_0__Bacteria;D_1__Spirochaetes":1026.0,"D_0__Bacteria;D_1__Synergistetes":0.0,"D_0__Bacteria;D_1__Tenericutes":1153.0,"D_0__Bacteria;D_1__Verrucomicrobia":0.0,"D_0__Bacteria;D_1__WPS-2":0.0,"D_0__Bacteria;__":0.0,"D_0__Eukaryota;D_1__Excavata":0.0,"D_0__Eukaryota;D_1__SAR":0.0,"D_0__Eukaryota;__":0.0,"Unassigned;__":0.0,"SampleType":"F","Day":"D042220","Age":44.0,"Sex":"F","Farm":"KSU","Inside_or_Outside":"In","PigNumber":"pig-7","Litter_Number":"K4","Stage":"N","DNA-ID":"LLS0112","Description":"NA"},{"index":"F-042220-N44-M8-16S","D_0__Archaea;D_1__Euryarchaeota":122.0,"D_0__Bacteria;D_1__Actinobacteria":37.0,"D_0__Bacteria;D_1__Bacteroidetes":14052.0,"D_0__Bacteria;D_1__Chlamydiae":0.0,"D_0__Bacteria;D_1__Cyanobacteria":206.0,"D_0__Bacteria;D_1__Deferribacteres":0.0,"D_0__Bacteria;D_1__Elusimicrobia":3.0,"D_0__Bacteria;D_1__Epsilonbacteraeota":6.0,"D_0__Bacteria;D_1__Fibrobacteres":273.0,"D_0__Bacteria;D_1__Firmicutes":19046.0,"D_0__Bacteria;D_1__Fusobacteria":0.0,"D_0__Bacteria;D_1__Kiritimatiellaeota":62.0,"D_0__Bacteria;D_1__Lentisphaerae":0.0,"D_0__Bacteria;D_1__Patescibacteria":0.0,"D_0__Bacteria;D_1__Planctomycetes":0.0,"D_0__Bacteria;D_1__Proteobacteria":102.0,"D_0__Bacteria;D_1__Spirochaetes":1029.0,"D_0__Bacteria;D_1__Synergistetes":0.0,"D_0__Bacteria;D_1__Tenericutes":503.0,"D_0__Bacteria;D_1__Verrucomicrobia":0.0,"D_0__Bacteria;D_1__WPS-2":0.0,"D_0__Bacteria;__":0.0,"D_0__Eukaryota;D_1__Excavata":0.0,"D_0__Eukaryota;D_1__SAR":0.0,"D_0__Eukaryota;__":0.0,"Unassigned;__":0.0,"SampleType":"F","Day":"D042220","Age":44.0,"Sex":"M","Farm":"KSU","Inside_or_Outside":"In","PigNumber":"pig-8","Litter_Number":"K4","Stage":"N","DNA-ID":"LLS0113","Description":"NA"},{"index":"F-042220-N45-F1-16S","D_0__Archaea;D_1__Euryarchaeota":0.0,"D_0__Bacteria;D_1__Actinobacteria":46.0,"D_0__Bacteria;D_1__Bacteroidetes":6721.0,"D_0__Bacteria;D_1__Chlamydiae":5.0,"D_0__Bacteria;D_1__Cyanobacteria":4.0,"D_0__Bacteria;D_1__Deferribacteres":0.0,"D_0__Bacteria;D_1__Elusimicrobia":0.0,"D_0__Bacteria;D_1__Epsilonbacteraeota":0.0,"D_0__Bacteria;D_1__Fibrobacteres":0.0,"D_0__Bacteria;D_1__Firmicutes":22483.0,"D_0__Bacteria;D_1__Fusobacteria":0.0,"D_0__Bacteria;D_1__Kiritimatiellaeota":0.0,"D_0__Bacteria;D_1__Lentisphaerae":0.0,"D_0__Bacteria;D_1__Patescibacteria":0.0,"D_0__Bacteria;D_1__Planctomycetes":0.0,"D_0__Bacteria;D_1__Proteobacteria":3.0,"D_0__Bacteria;D_1__Spirochaetes":0.0,"D_0__Bacteria;D_1__Synergistetes":0.0,"D_0__Bacteria;D_1__Tenericutes":146.0,"D_0__Bacteria;D_1__Verrucomicrobia":0.0,"D_0__Bacteria;D_1__WPS-2":0.0,"D_0__Bacteria;__":0.0,"D_0__Eukaryota;D_1__Excavata":0.0,"D_0__Eukaryota;D_1__SAR":0.0,"D_0__Eukaryota;__":0.0,"Unassigned;__":0.0,"SampleType":"F","Day":"D042220","Age":45.0,"Sex":"F","Farm":"KSU","Inside_or_Outside":"In","PigNumber":"pig-1","Litter_Number":"K1","Stage":"N","DNA-ID":"LLS0107","Description":"NA"},{"index":"F-042220-N45-F3-16S","D_0__Archaea;D_1__Euryarchaeota":0.0,"D_0__Bacteria;D_1__Actinobacteria":73.0,"D_0__Bacteria;D_1__Bacteroidetes":10122.0,"D_0__Bacteria;D_1__Chlamydiae":3.0,"D_0__Bacteria;D_1__Cyanobacteria":49.0,"D_0__Bacteria;D_1__Deferribacteres":0.0,"D_0__Bacteria;D_1__Elusimicrobia":7.0,"D_0__Bacteria;D_1__Epsilonbacteraeota":4.0,"D_0__Bacteria;D_1__Fibrobacteres":61.0,"D_0__Bacteria;D_1__Firmicutes":22716.0,"D_0__Bacteria;D_1__Fusobacteria":0.0,"D_0__Bacteria;D_1__Kiritimatiellaeota":0.0,"D_0__Bacteria;D_1__Lentisphaerae":0.0,"D_0__Bacteria;D_1__Patescibacteria":0.0,"D_0__Bacteria;D_1__Planctomycetes":0.0,"D_0__Bacteria;D_1__Proteobacteria":137.0,"D_0__Bacteria;D_1__Spirochaetes":636.0,"D_0__Bacteria;D_1__Synergistetes":0.0,"D_0__Bacteria;D_1__Tenericutes":278.0,"D_0__Bacteria;D_1__Verrucomicrobia":0.0,"D_0__Bacteria;D_1__WPS-2":0.0,"D_0__Bacteria;__":0.0,"D_0__Eukaryota;D_1__Excavata":0.0,"D_0__Eukaryota;D_1__SAR":0.0,"D_0__Eukaryota;__":0.0,"Unassigned;__":0.0,"SampleType":"F","Day":"D042220","Age":45.0,"Sex":"F","Farm":"KSU","Inside_or_Outside":"In","PigNumber":"pig-3","Litter_Number":"K2","Stage":"N","DNA-ID":"LLS0109","Description":"NA"},{"index":"F-042220-N45-F5-16S","D_0__Archaea;D_1__Euryarchaeota":117.0,"D_0__Bacteria;D_1__Actinobacteria":74.0,"D_0__Bacteria;D_1__Bacteroidetes":9366.0,"D_0__Bacteria;D_1__Chlamydiae":12.0,"D_0__Bacteria;D_1__Cyanobacteria":76.0,"D_0__Bacteria;D_1__Deferribacteres":0.0,"D_0__Bacteria;D_1__Elusimicrobia":0.0,"D_0__Bacteria;D_1__Epsilonbacteraeota":114.0,"D_0__Bacteria;D_1__Fibrobacteres":105.0,"D_0__Bacteria;D_1__Firmicutes":19460.0,"D_0__Bacteria;D_1__Fusobacteria":0.0,"D_0__Bacteria;D_1__Kiritimatiellaeota":8.0,"D_0__Bacteria;D_1__Lentisphaerae":0.0,"D_0__Bacteria;D_1__Patescibacteria":16.0,"D_0__Bacteria;D_1__Planctomycetes":0.0,"D_0__Bacteria;D_1__Proteobacteria":57.0,"D_0__Bacteria;D_1__Spirochaetes":731.0,"D_0__Bacteria;D_1__Synergistetes":0.0,"D_0__Bacteria;D_1__Tenericutes":711.0,"D_0__Bacteria;D_1__Verrucomicrobia":0.0,"D_0__Bacteria;D_1__WPS-2":0.0,"D_0__Bacteria;__":2.0,"D_0__Eukaryota;D_1__Excavata":0.0,"D_0__Eukaryota;D_1__SAR":0.0,"D_0__Eukaryota;__":0.0,"Unassigned;__":0.0,"SampleType":"F","Day":"D042220","Age":45.0,"Sex":"F","Farm":"KSU","Inside_or_Outside":"In","PigNumber":"pig-5","Litter_Number":"K3","Stage":"N","DNA-ID":"LLS0110","Description":"NA"},{"index":"F-042220-N45-M2-16S","D_0__Archaea;D_1__Euryarchaeota":0.0,"D_0__Bacteria;D_1__Actinobacteria":49.0,"D_0__Bacteria;D_1__Bacteroidetes":13663.0,"D_0__Bacteria;D_1__Chlamydiae":3.0,"D_0__Bacteria;D_1__Cyanobacteria":4.0,"D_0__Bacteria;D_1__Deferribacteres":0.0,"D_0__Bacteria;D_1__Elusimicrobia":0.0,"D_0__Bacteria;D_1__Epsilonbacteraeota":2.0,"D_0__Bacteria;D_1__Fibrobacteres":0.0,"D_0__Bacteria;D_1__Firmicutes":22035.0,"D_0__Bacteria;D_1__Fusobacteria":0.0,"D_0__Bacteria;D_1__Kiritimatiellaeota":0.0,"D_0__Bacteria;D_1__Lentisphaerae":0.0,"D_0__Bacteria;D_1__Patescibacteria":0.0,"D_0__Bacteria;D_1__Planctomycetes":0.0,"D_0__Bacteria;D_1__Proteobacteria":16.0,"D_0__Bacteria;D_1__Spirochaetes":160.0,"D_0__Bacteria;D_1__Synergistetes":0.0,"D_0__Bacteria;D_1__Tenericutes":313.0,"D_0__Bacteria;D_1__Verrucomicrobia":0.0,"D_0__Bacteria;D_1__WPS-2":0.0,"D_0__Bacteria;__":0.0,"D_0__Eukaryota;D_1__Excavata":0.0,"D_0__Eukaryota;D_1__SAR":0.0,"D_0__Eukaryota;__":0.0,"Unassigned;__":3.0,"SampleType":"F","Day":"D042220","Age":45.0,"Sex":"M","Farm":"KSU","Inside_or_Outside":"In","PigNumber":"pig-2","Litter_Number":"K1","Stage":"N","DNA-ID":"LLS0108","Description":"NA"},{"index":"F-042220-N45-M6-16S","D_0__Archaea;D_1__Euryarchaeota":7.0,"D_0__Bacteria;D_1__Actinobacteria":49.0,"D_0__Bacteria;D_1__Bacteroidetes":11356.0,"D_0__Bacteria;D_1__Chlamydiae":0.0,"D_0__Bacteria;D_1__Cyanobacteria":40.0,"D_0__Bacteria;D_1__Deferribacteres":0.0,"D_0__Bacteria;D_1__Elusimicrobia":21.0,"D_0__Bacteria;D_1__Epsilonbacteraeota":7.0,"D_0__Bacteria;D_1__Fibrobacteres":14.0,"D_0__Bacteria;D_1__Firmicutes":19906.0,"D_0__Bacteria;D_1__Fusobacteria":0.0,"D_0__Bacteria;D_1__Kiritimatiellaeota":0.0,"D_0__Bacteria;D_1__Lentisphaerae":0.0,"D_0__Bacteria;D_1__Patescibacteria":12.0,"D_0__Bacteria;D_1__Planctomycetes":0.0,"D_0__Bacteria;D_1__Proteobacteria":110.0,"D_0__Bacteria;D_1__Spirochaetes":89.0,"D_0__Bacteria;D_1__Synergistetes":0.0,"D_0__Bacteria;D_1__Tenericutes":463.0,"D_0__Bacteria;D_1__Verrucomicrobia":0.0,"D_0__Bacteria;D_1__WPS-2":0.0,"D_0__Bacteria;__":0.0,"D_0__Eukaryota;D_1__Excavata":0.0,"D_0__Eukaryota;D_1__SAR":0.0,"D_0__Eukaryota;__":0.0,"Unassigned;__":0.0,"SampleType":"F","Day":"D042220","Age":45.0,"Sex":"M","Farm":"KSU","Inside_or_Outside":"In","PigNumber":"pig-6","Litter_Number":"K3","Stage":"N","DNA-ID":"LLS0111","Description":"NA"},{"index":"F-042220-N46-F9-16S","D_0__Archaea;D_1__Euryarchaeota":0.0,"D_0__Bacteria;D_1__Actinobacteria":85.0,"D_0__Bacteria;D_1__Bacteroidetes":7682.0,"D_0__Bacteria;D_1__Chlamydiae":22.0,"D_0__Bacteria;D_1__Cyanobacteria":4.0,"D_0__Bacteria;D_1__Deferribacteres":0.0,"D_0__Bacteria;D_1__Elusimicrobia":0.0,"D_0__Bacteria;D_1__Epsilonbacteraeota":3.0,"D_0__Bacteria;D_1__Fibrobacteres":4.0,"D_0__Bacteria;D_1__Firmicutes":21972.0,"D_0__Bacteria;D_1__Fusobacteria":0.0,"D_0__Bacteria;D_1__Kiritimatiellaeota":0.0,"D_0__Bacteria;D_1__Lentisphaerae":0.0,"D_0__Bacteria;D_1__Patescibacteria":0.0,"D_0__Bacteria;D_1__Planctomycetes":0.0,"D_0__Bacteria;D_1__Proteobacteria":39.0,"D_0__Bacteria;D_1__Spirochaetes":633.0,"D_0__Bacteria;D_1__Synergistetes":0.0,"D_0__Bacteria;D_1__Tenericutes":642.0,"D_0__Bacteria;D_1__Verrucomicrobia":0.0,"D_0__Bacteria;D_1__WPS-2":0.0,"D_0__Bacteria;__":0.0,"D_0__Eukaryota;D_1__Excavata":0.0,"D_0__Eukaryota;D_1__SAR":0.0,"D_0__Eukaryota;__":0.0,"Unassigned;__":0.0,"SampleType":"F","Day":"D042220","Age":46.0,"Sex":"F","Farm":"KSU","Inside_or_Outside":"In","PigNumber":"pig-9","Litter_Number":"K5","Stage":"N","DNA-ID":"LLS0114","Description":"NA"},{"index":"F-042220-N46-M10-16S","D_0__Archaea;D_1__Euryarchaeota":0.0,"D_0__Bacteria;D_1__Actinobacteria":48.0,"D_0__Bacteria;D_1__Bacteroidetes":11783.0,"D_0__Bacteria;D_1__Chlamydiae":0.0,"D_0__Bacteria;D_1__Cyanobacteria":10.0,"D_0__Bacteria;D_1__Deferribacteres":0.0,"D_0__Bacteria;D_1__Elusimicrobia":0.0,"D_0__Bacteria;D_1__Epsilonbacteraeota":4.0,"D_0__Bacteria;D_1__Fibrobacteres":5.0,"D_0__Bacteria;D_1__Firmicutes":18421.0,"D_0__Bacteria;D_1__Fusobacteria":0.0,"D_0__Bacteria;D_1__Kiritimatiellaeota":0.0,"D_0__Bacteria;D_1__Lentisphaerae":0.0,"D_0__Bacteria;D_1__Patescibacteria":0.0,"D_0__Bacteria;D_1__Planctomycetes":0.0,"D_0__Bacteria;D_1__Proteobacteria":337.0,"D_0__Bacteria;D_1__Spirochaetes":114.0,"D_0__Bacteria;D_1__Synergistetes":0.0,"D_0__Bacteria;D_1__Tenericutes":325.0,"D_0__Bacteria;D_1__Verrucomicrobia":0.0,"D_0__Bacteria;D_1__WPS-2":0.0,"D_0__Bacteria;__":2.0,"D_0__Eukaryota;D_1__Excavata":0.0,"D_0__Eukaryota;D_1__SAR":0.0,"D_0__Eukaryota;__":0.0,"Unassigned;__":0.0,"SampleType":"F","Day":"D042220","Age":46.0,"Sex":"M","Farm":"KSU","Inside_or_Outside":"In","PigNumber":"pig-10","Litter_Number":"K5","Stage":"N","DNA-ID":"LLS0115","Description":"NA"},{"index":"F-042620-N48-F7-16S","D_0__Archaea;D_1__Euryarchaeota":29.0,"D_0__Bacteria;D_1__Actinobacteria":147.0,"D_0__Bacteria;D_1__Bacteroidetes":8185.0,"D_0__Bacteria;D_1__Chlamydiae":4.0,"D_0__Bacteria;D_1__Cyanobacteria":48.0,"D_0__Bacteria;D_1__Deferribacteres":15.0,"D_0__Bacteria;D_1__Elusimicrobia":10.0,"D_0__Bacteria;D_1__Epsilonbacteraeota":64.0,"D_0__Bacteria;D_1__Fibrobacteres":29.0,"D_0__Bacteria;D_1__Firmicutes":23770.0,"D_0__Bacteria;D_1__Fusobacteria":0.0,"D_0__Bacteria;D_1__Kiritimatiellaeota":14.0,"D_0__Bacteria;D_1__Lentisphaerae":0.0,"D_0__Bacteria;D_1__Patescibacteria":7.0,"D_0__Bacteria;D_1__Planctomycetes":24.0,"D_0__Bacteria;D_1__Proteobacteria":243.0,"D_0__Bacteria;D_1__Spirochaetes":552.0,"D_0__Bacteria;D_1__Synergistetes":0.0,"D_0__Bacteria;D_1__Tenericutes":620.0,"D_0__Bacteria;D_1__Verrucomicrobia":0.0,"D_0__Bacteria;D_1__WPS-2":0.0,"D_0__Bacteria;__":5.0,"D_0__Eukaryota;D_1__Excavata":0.0,"D_0__Eukaryota;D_1__SAR":0.0,"D_0__Eukaryota;__":0.0,"Unassigned;__":0.0,"SampleType":"F","Day":"D042620","Age":48.0,"Sex":"F","Farm":"KSU","Inside_or_Outside":"In","PigNumber":"pig-7","Litter_Number":"K4","Stage":"N","DNA-ID":"LLS0121","Description":"NA"},{"index":"F-042620-N48-M8-16S","D_0__Archaea;D_1__Euryarchaeota":2.0,"D_0__Bacteria;D_1__Actinobacteria":84.0,"D_0__Bacteria;D_1__Bacteroidetes":10930.0,"D_0__Bacteria;D_1__Chlamydiae":3.0,"D_0__Bacteria;D_1__Cyanobacteria":5.0,"D_0__Bacteria;D_1__Deferribacteres":0.0,"D_0__Bacteria;D_1__Elusimicrobia":90.0,"D_0__Bacteria;D_1__Epsilonbacteraeota":60.0,"D_0__Bacteria;D_1__Fibrobacteres":13.0,"D_0__Bacteria;D_1__Firmicutes":14968.0,"D_0__Bacteria;D_1__Fusobacteria":0.0,"D_0__Bacteria;D_1__Kiritimatiellaeota":123.0,"D_0__Bacteria;D_1__Lentisphaerae":0.0,"D_0__Bacteria;D_1__Patescibacteria":0.0,"D_0__Bacteria;D_1__Planctomycetes":0.0,"D_0__Bacteria;D_1__Proteobacteria":74.0,"D_0__Bacteria;D_1__Spirochaetes":2092.0,"D_0__Bacteria;D_1__Synergistetes":0.0,"D_0__Bacteria;D_1__Tenericutes":423.0,"D_0__Bacteria;D_1__Verrucomicrobia":0.0,"D_0__Bacteria;D_1__WPS-2":0.0,"D_0__Bacteria;__":0.0,"D_0__Eukaryota;D_1__Excavata":0.0,"D_0__Eukaryota;D_1__SAR":0.0,"D_0__Eukaryota;__":0.0,"Unassigned;__":0.0,"SampleType":"F","Day":"D042620","Age":48.0,"Sex":"M","Farm":"KSU","Inside_or_Outside":"In","PigNumber":"pig-8","Litter_Number":"K4","Stage":"N","DNA-ID":"LLS0122","Description":"NA"},{"index":"F-042620-N49-F1-16S","D_0__Archaea;D_1__Euryarchaeota":0.0,"D_0__Bacteria;D_1__Actinobacteria":30.0,"D_0__Bacteria;D_1__Bacteroidetes":11041.0,"D_0__Bacteria;D_1__Chlamydiae":3.0,"D_0__Bacteria;D_1__Cyanobacteria":98.0,"D_0__Bacteria;D_1__Deferribacteres":0.0,"D_0__Bacteria;D_1__Elusimicrobia":0.0,"D_0__Bacteria;D_1__Epsilonbacteraeota":17.0,"D_0__Bacteria;D_1__Fibrobacteres":12.0,"D_0__Bacteria;D_1__Firmicutes":21628.0,"D_0__Bacteria;D_1__Fusobacteria":0.0,"D_0__Bacteria;D_1__Kiritimatiellaeota":0.0,"D_0__Bacteria;D_1__Lentisphaerae":0.0,"D_0__Bacteria;D_1__Patescibacteria":0.0,"D_0__Bacteria;D_1__Planctomycetes":0.0,"D_0__Bacteria;D_1__Proteobacteria":43.0,"D_0__Bacteria;D_1__Spirochaetes":728.0,"D_0__Bacteria;D_1__Synergistetes":0.0,"D_0__Bacteria;D_1__Tenericutes":315.0,"D_0__Bacteria;D_1__Verrucomicrobia":0.0,"D_0__Bacteria;D_1__WPS-2":0.0,"D_0__Bacteria;__":0.0,"D_0__Eukaryota;D_1__Excavata":0.0,"D_0__Eukaryota;D_1__SAR":0.0,"D_0__Eukaryota;__":0.0,"Unassigned;__":0.0,"SampleType":"F","Day":"D042620","Age":49.0,"Sex":"F","Farm":"KSU","Inside_or_Outside":"In","PigNumber":"pig-1","Litter_Number":"K1","Stage":"N","DNA-ID":"LLS0116","Description":"NA"},{"index":"F-042620-N49-F5-16S","D_0__Archaea;D_1__Euryarchaeota":109.0,"D_0__Bacteria;D_1__Actinobacteria":95.0,"D_0__Bacteria;D_1__Bacteroidetes":11250.0,"D_0__Bacteria;D_1__Chlamydiae":0.0,"D_0__Bacteria;D_1__Cyanobacteria":37.0,"D_0__Bacteria;D_1__Deferribacteres":0.0,"D_0__Bacteria;D_1__Elusimicrobia":2.0,"D_0__Bacteria;D_1__Epsilonbacteraeota":18.0,"D_0__Bacteria;D_1__Fibrobacteres":0.0,"D_0__Bacteria;D_1__Firmicutes":20541.0,"D_0__Bacteria;D_1__Fusobacteria":0.0,"D_0__Bacteria;D_1__Kiritimatiellaeota":5.0,"D_0__Bacteria;D_1__Lentisphaerae":0.0,"D_0__Bacteria;D_1__Patescibacteria":0.0,"D_0__Bacteria;D_1__Planctomycetes":2.0,"D_0__Bacteria;D_1__Proteobacteria":30.0,"D_0__Bacteria;D_1__Spirochaetes":589.0,"D_0__Bacteria;D_1__Synergistetes":0.0,"D_0__Bacteria;D_1__Tenericutes":747.0,"D_0__Bacteria;D_1__Verrucomicrobia":0.0,"D_0__Bacteria;D_1__WPS-2":0.0,"D_0__Bacteria;__":2.0,"D_0__Eukaryota;D_1__Excavata":0.0,"D_0__Eukaryota;D_1__SAR":0.0,"D_0__Eukaryota;__":0.0,"Unassigned;__":0.0,"SampleType":"F","Day":"D042620","Age":49.0,"Sex":"F","Farm":"KSU","Inside_or_Outside":"In","PigNumber":"pig-5","Litter_Number":"K3","Stage":"N","DNA-ID":"LLS0119","Description":"NA"},{"index":"F-042620-N49-M6-16S","D_0__Archaea;D_1__Euryarchaeota":46.0,"D_0__Bacteria;D_1__Actinobacteria":190.0,"D_0__Bacteria;D_1__Bacteroidetes":11966.0,"D_0__Bacteria;D_1__Chlamydiae":0.0,"D_0__Bacteria;D_1__Cyanobacteria":102.0,"D_0__Bacteria;D_1__Deferribacteres":29.0,"D_0__Bacteria;D_1__Elusimicrobia":16.0,"D_0__Bacteria;D_1__Epsilonbacteraeota":122.0,"D_0__Bacteria;D_1__Fibrobacteres":71.0,"D_0__Bacteria;D_1__Firmicutes":19156.0,"D_0__Bacteria;D_1__Fusobacteria":0.0,"D_0__Bacteria;D_1__Kiritimatiellaeota":3.0,"D_0__Bacteria;D_1__Lentisphaerae":0.0,"D_0__Bacteria;D_1__Patescibacteria":26.0,"D_0__Bacteria;D_1__Planctomycetes":0.0,"D_0__Bacteria;D_1__Proteobacteria":48.0,"D_0__Bacteria;D_1__Spirochaetes":737.0,"D_0__Bacteria;D_1__Synergistetes":4.0,"D_0__Bacteria;D_1__Tenericutes":648.0,"D_0__Bacteria;D_1__Verrucomicrobia":0.0,"D_0__Bacteria;D_1__WPS-2":0.0,"D_0__Bacteria;__":2.0,"D_0__Eukaryota;D_1__Excavata":0.0,"D_0__Eukaryota;D_1__SAR":0.0,"D_0__Eukaryota;__":0.0,"Unassigned;__":0.0,"SampleType":"F","Day":"D042620","Age":49.0,"Sex":"M","Farm":"KSU","Inside_or_Outside":"In","PigNumber":"pig-6","Litter_Number":"K3","Stage":"N","DNA-ID":"LLS0120","Description":"NA"},{"index":"F-042620-N50-F9-16S","D_0__Archaea;D_1__Euryarchaeota":8.0,"D_0__Bacteria;D_1__Actinobacteria":16.0,"D_0__Bacteria;D_1__Bacteroidetes":8073.0,"D_0__Bacteria;D_1__Chlamydiae":2.0,"D_0__Bacteria;D_1__Cyanobacteria":8.0,"D_0__Bacteria;D_1__Deferribacteres":0.0,"D_0__Bacteria;D_1__Elusimicrobia":0.0,"D_0__Bacteria;D_1__Epsilonbacteraeota":14.0,"D_0__Bacteria;D_1__Fibrobacteres":209.0,"D_0__Bacteria;D_1__Firmicutes":16199.0,"D_0__Bacteria;D_1__Fusobacteria":0.0,"D_0__Bacteria;D_1__Kiritimatiellaeota":21.0,"D_0__Bacteria;D_1__Lentisphaerae":0.0,"D_0__Bacteria;D_1__Patescibacteria":46.0,"D_0__Bacteria;D_1__Planctomycetes":0.0,"D_0__Bacteria;D_1__Proteobacteria":66.0,"D_0__Bacteria;D_1__Spirochaetes":722.0,"D_0__Bacteria;D_1__Synergistetes":0.0,"D_0__Bacteria;D_1__Tenericutes":693.0,"D_0__Bacteria;D_1__Verrucomicrobia":0.0,"D_0__Bacteria;D_1__WPS-2":0.0,"D_0__Bacteria;__":0.0,"D_0__Eukaryota;D_1__Excavata":0.0,"D_0__Eukaryota;D_1__SAR":0.0,"D_0__Eukaryota;__":0.0,"Unassigned;__":0.0,"SampleType":"F","Day":"D042620","Age":50.0,"Sex":"F","Farm":"KSU","Inside_or_Outside":"In","PigNumber":"pig-9","Litter_Number":"K5","Stage":"N","DNA-ID":"LLS0123","Description":"NA"},{"index":"F-043020-N52-F7-16S","D_0__Archaea;D_1__Euryarchaeota":22.0,"D_0__Bacteria;D_1__Actinobacteria":260.0,"D_0__Bacteria;D_1__Bacteroidetes":7859.0,"D_0__Bacteria;D_1__Chlamydiae":0.0,"D_0__Bacteria;D_1__Cyanobacteria":3.0,"D_0__Bacteria;D_1__Deferribacteres":0.0,"D_0__Bacteria;D_1__Elusimicrobia":0.0,"D_0__Bacteria;D_1__Epsilonbacteraeota":9.0,"D_0__Bacteria;D_1__Fibrobacteres":9.0,"D_0__Bacteria;D_1__Firmicutes":17421.0,"D_0__Bacteria;D_1__Fusobacteria":0.0,"D_0__Bacteria;D_1__Kiritimatiellaeota":82.0,"D_0__Bacteria;D_1__Lentisphaerae":0.0,"D_0__Bacteria;D_1__Patescibacteria":0.0,"D_0__Bacteria;D_1__Planctomycetes":40.0,"D_0__Bacteria;D_1__Proteobacteria":83.0,"D_0__Bacteria;D_1__Spirochaetes":200.0,"D_0__Bacteria;D_1__Synergistetes":0.0,"D_0__Bacteria;D_1__Tenericutes":476.0,"D_0__Bacteria;D_1__Verrucomicrobia":0.0,"D_0__Bacteria;D_1__WPS-2":0.0,"D_0__Bacteria;__":0.0,"D_0__Eukaryota;D_1__Excavata":0.0,"D_0__Eukaryota;D_1__SAR":0.0,"D_0__Eukaryota;__":0.0,"Unassigned;__":0.0,"SampleType":"F","Day":"D043020","Age":52.0,"Sex":"F","Farm":"KSU","Inside_or_Outside":"In","PigNumber":"pig-7","Litter_Number":"K4","Stage":"N","DNA-ID":"LLS0130","Description":"NA"},{"index":"F-043020-N52-M8-16S","D_0__Archaea;D_1__Euryarchaeota":4.0,"D_0__Bacteria;D_1__Actinobacteria":472.0,"D_0__Bacteria;D_1__Bacteroidetes":10247.0,"D_0__Bacteria;D_1__Chlamydiae":8.0,"D_0__Bacteria;D_1__Cyanobacteria":3.0,"D_0__Bacteria;D_1__Deferribacteres":0.0,"D_0__Bacteria;D_1__Elusimicrobia":7.0,"D_0__Bacteria;D_1__Epsilonbacteraeota":0.0,"D_0__Bacteria;D_1__Fibrobacteres":11.0,"D_0__Bacteria;D_1__Firmicutes":13838.0,"D_0__Bacteria;D_1__Fusobacteria":0.0,"D_0__Bacteria;D_1__Kiritimatiellaeota":0.0,"D_0__Bacteria;D_1__Lentisphaerae":0.0,"D_0__Bacteria;D_1__Patescibacteria":22.0,"D_0__Bacteria;D_1__Planctomycetes":3.0,"D_0__Bacteria;D_1__Proteobacteria":62.0,"D_0__Bacteria;D_1__Spirochaetes":464.0,"D_0__Bacteria;D_1__Synergistetes":0.0,"D_0__Bacteria;D_1__Tenericutes":260.0,"D_0__Bacteria;D_1__Verrucomicrobia":0.0,"D_0__Bacteria;D_1__WPS-2":0.0,"D_0__Bacteria;__":0.0,"D_0__Eukaryota;D_1__Excavata":0.0,"D_0__Eukaryota;D_1__SAR":0.0,"D_0__Eukaryota;__":0.0,"Unassigned;__":0.0,"SampleType":"F","Day":"D043020","Age":52.0,"Sex":"M","Farm":"KSU","Inside_or_Outside":"In","PigNumber":"pig-8","Litter_Number":"K4","Stage":"N","DNA-ID":"LLS0131","Description":"NA"},{"index":"F-043020-N53-F5-16S","D_0__Archaea;D_1__Euryarchaeota":7.0,"D_0__Bacteria;D_1__Actinobacteria":258.0,"D_0__Bacteria;D_1__Bacteroidetes":5966.0,"D_0__Bacteria;D_1__Chlamydiae":0.0,"D_0__Bacteria;D_1__Cyanobacteria":0.0,"D_0__Bacteria;D_1__Deferribacteres":0.0,"D_0__Bacteria;D_1__Elusimicrobia":0.0,"D_0__Bacteria;D_1__Epsilonbacteraeota":17.0,"D_0__Bacteria;D_1__Fibrobacteres":0.0,"D_0__Bacteria;D_1__Firmicutes":15767.0,"D_0__Bacteria;D_1__Fusobacteria":0.0,"D_0__Bacteria;D_1__Kiritimatiellaeota":0.0,"D_0__Bacteria;D_1__Lentisphaerae":0.0,"D_0__Bacteria;D_1__Patescibacteria":11.0,"D_0__Bacteria;D_1__Planctomycetes":5.0,"D_0__Bacteria;D_1__Proteobacteria":62.0,"D_0__Bacteria;D_1__Spirochaetes":155.0,"D_0__Bacteria;D_1__Synergistetes":0.0,"D_0__Bacteria;D_1__Tenericutes":146.0,"D_0__Bacteria;D_1__Verrucomicrobia":0.0,"D_0__Bacteria;D_1__WPS-2":0.0,"D_0__Bacteria;__":0.0,"D_0__Eukaryota;D_1__Excavata":0.0,"D_0__Eukaryota;D_1__SAR":0.0,"D_0__Eukaryota;__":0.0,"Unassigned;__":0.0,"SampleType":"F","Day":"D043020","Age":53.0,"Sex":"F","Farm":"KSU","Inside_or_Outside":"In","PigNumber":"pig-5","Litter_Number":"K3","Stage":"N","DNA-ID":"LLS0128","Description":"NA"},{"index":"F-043020-N53-M2-16S","D_0__Archaea;D_1__Euryarchaeota":0.0,"D_0__Bacteria;D_1__Actinobacteria":33.0,"D_0__Bacteria;D_1__Bacteroidetes":9570.0,"D_0__Bacteria;D_1__Chlamydiae":4.0,"D_0__Bacteria;D_1__Cyanobacteria":7.0,"D_0__Bacteria;D_1__Deferribacteres":0.0,"D_0__Bacteria;D_1__Elusimicrobia":0.0,"D_0__Bacteria;D_1__Epsilonbacteraeota":3.0,"D_0__Bacteria;D_1__Fibrobacteres":0.0,"D_0__Bacteria;D_1__Firmicutes":14229.0,"D_0__Bacteria;D_1__Fusobacteria":0.0,"D_0__Bacteria;D_1__Kiritimatiellaeota":0.0,"D_0__Bacteria;D_1__Lentisphaerae":0.0,"D_0__Bacteria;D_1__Patescibacteria":0.0,"D_0__Bacteria;D_1__Planctomycetes":0.0,"D_0__Bacteria;D_1__Proteobacteria":51.0,"D_0__Bacteria;D_1__Spirochaetes":23.0,"D_0__Bacteria;D_1__Synergistetes":0.0,"D_0__Bacteria;D_1__Tenericutes":236.0,"D_0__Bacteria;D_1__Verrucomicrobia":0.0,"D_0__Bacteria;D_1__WPS-2":0.0,"D_0__Bacteria;__":2.0,"D_0__Eukaryota;D_1__Excavata":0.0,"D_0__Eukaryota;D_1__SAR":0.0,"D_0__Eukaryota;__":0.0,"Unassigned;__":0.0,"SampleType":"F","Day":"D043020","Age":53.0,"Sex":"M","Farm":"KSU","Inside_or_Outside":"In","PigNumber":"pig-2","Litter_Number":"K1","Stage":"N","DNA-ID":"LLS0126","Description":"NA"},{"index":"F-043020-N53-M6-16S","D_0__Archaea;D_1__Euryarchaeota":7.0,"D_0__Bacteria;D_1__Actinobacteria":276.0,"D_0__Bacteria;D_1__Bacteroidetes":8888.0,"D_0__Bacteria;D_1__Chlamydiae":0.0,"D_0__Bacteria;D_1__Cyanobacteria":24.0,"D_0__Bacteria;D_1__Deferribacteres":10.0,"D_0__Bacteria;D_1__Elusimicrobia":0.0,"D_0__Bacteria;D_1__Epsilonbacteraeota":14.0,"D_0__Bacteria;D_1__Fibrobacteres":0.0,"D_0__Bacteria;D_1__Firmicutes":17060.0,"D_0__Bacteria;D_1__Fusobacteria":0.0,"D_0__Bacteria;D_1__Kiritimatiellaeota":0.0,"D_0__Bacteria;D_1__Lentisphaerae":0.0,"D_0__Bacteria;D_1__Patescibacteria":9.0,"D_0__Bacteria;D_1__Planctomycetes":4.0,"D_0__Bacteria;D_1__Proteobacteria":88.0,"D_0__Bacteria;D_1__Spirochaetes":306.0,"D_0__Bacteria;D_1__Synergistetes":3.0,"D_0__Bacteria;D_1__Tenericutes":650.0,"D_0__Bacteria;D_1__Verrucomicrobia":0.0,"D_0__Bacteria;D_1__WPS-2":0.0,"D_0__Bacteria;__":0.0,"D_0__Eukaryota;D_1__Excavata":0.0,"D_0__Eukaryota;D_1__SAR":0.0,"D_0__Eukaryota;__":0.0,"Unassigned;__":0.0,"SampleType":"F","Day":"D043020","Age":53.0,"Sex":"M","Farm":"KSU","Inside_or_Outside":"In","PigNumber":"pig-6","Litter_Number":"K3","Stage":"N","DNA-ID":"LLS0129","Description":"NA"},{"index":"F-043020-N54-M10-16S","D_0__Archaea;D_1__Euryarchaeota":0.0,"D_0__Bacteria;D_1__Actinobacteria":148.0,"D_0__Bacteria;D_1__Bacteroidetes":8862.0,"D_0__Bacteria;D_1__Chlamydiae":0.0,"D_0__Bacteria;D_1__Cyanobacteria":12.0,"D_0__Bacteria;D_1__Deferribacteres":0.0,"D_0__Bacteria;D_1__Elusimicrobia":0.0,"D_0__Bacteria;D_1__Epsilonbacteraeota":8.0,"D_0__Bacteria;D_1__Fibrobacteres":0.0,"D_0__Bacteria;D_1__Firmicutes":15325.0,"D_0__Bacteria;D_1__Fusobacteria":0.0,"D_0__Bacteria;D_1__Kiritimatiellaeota":0.0,"D_0__Bacteria;D_1__Lentisphaerae":10.0,"D_0__Bacteria;D_1__Patescibacteria":0.0,"D_0__Bacteria;D_1__Planctomycetes":0.0,"D_0__Bacteria;D_1__Proteobacteria":84.0,"D_0__Bacteria;D_1__Spirochaetes":751.0,"D_0__Bacteria;D_1__Synergistetes":2.0,"D_0__Bacteria;D_1__Tenericutes":364.0,"D_0__Bacteria;D_1__Verrucomicrobia":0.0,"D_0__Bacteria;D_1__WPS-2":0.0,"D_0__Bacteria;__":0.0,"D_0__Eukaryota;D_1__Excavata":0.0,"D_0__Eukaryota;D_1__SAR":0.0,"D_0__Eukaryota;__":0.0,"Unassigned;__":0.0,"SampleType":"F","Day":"D043020","Age":54.0,"Sex":"M","Farm":"KSU","Inside_or_Outside":"In","PigNumber":"pig-10","Litter_Number":"K5","Stage":"N","DNA-ID":"LLS0133","Description":"NA"},{"index":"F-050420-N56-F7-16S","D_0__Archaea;D_1__Euryarchaeota":50.0,"D_0__Bacteria;D_1__Actinobacteria":59.0,"D_0__Bacteria;D_1__Bacteroidetes":8832.0,"D_0__Bacteria;D_1__Chlamydiae":3.0,"D_0__Bacteria;D_1__Cyanobacteria":11.0,"D_0__Bacteria;D_1__Deferribacteres":0.0,"D_0__Bacteria;D_1__Elusimicrobia":4.0,"D_0__Bacteria;D_1__Epsilonbacteraeota":18.0,"D_0__Bacteria;D_1__Fibrobacteres":8.0,"D_0__Bacteria;D_1__Firmicutes":13806.0,"D_0__Bacteria;D_1__Fusobacteria":0.0,"D_0__Bacteria;D_1__Kiritimatiellaeota":100.0,"D_0__Bacteria;D_1__Lentisphaerae":0.0,"D_0__Bacteria;D_1__Patescibacteria":0.0,"D_0__Bacteria;D_1__Planctomycetes":102.0,"D_0__Bacteria;D_1__Proteobacteria":207.0,"D_0__Bacteria;D_1__Spirochaetes":640.0,"D_0__Bacteria;D_1__Synergistetes":0.0,"D_0__Bacteria;D_1__Tenericutes":761.0,"D_0__Bacteria;D_1__Verrucomicrobia":0.0,"D_0__Bacteria;D_1__WPS-2":0.0,"D_0__Bacteria;__":0.0,"D_0__Eukaryota;D_1__Excavata":0.0,"D_0__Eukaryota;D_1__SAR":0.0,"D_0__Eukaryota;__":0.0,"Unassigned;__":0.0,"SampleType":"F","Day":"D050420","Age":56.0,"Sex":"F","Farm":"KSU","Inside_or_Outside":"In","PigNumber":"pig-7","Litter_Number":"K4","Stage":"N","DNA-ID":"LLS0139","Description":"NA"},{"index":"F-050420-N56-M8-16S","D_0__Archaea;D_1__Euryarchaeota":13.0,"D_0__Bacteria;D_1__Actinobacteria":98.0,"D_0__Bacteria;D_1__Bacteroidetes":13124.0,"D_0__Bacteria;D_1__Chlamydiae":15.0,"D_0__Bacteria;D_1__Cyanobacteria":19.0,"D_0__Bacteria;D_1__Deferribacteres":0.0,"D_0__Bacteria;D_1__Elusimicrobia":27.0,"D_0__Bacteria;D_1__Epsilonbacteraeota":30.0,"D_0__Bacteria;D_1__Fibrobacteres":10.0,"D_0__Bacteria;D_1__Firmicutes":15565.0,"D_0__Bacteria;D_1__Fusobacteria":0.0,"D_0__Bacteria;D_1__Kiritimatiellaeota":85.0,"D_0__Bacteria;D_1__Lentisphaerae":0.0,"D_0__Bacteria;D_1__Patescibacteria":30.0,"D_0__Bacteria;D_1__Planctomycetes":53.0,"D_0__Bacteria;D_1__Proteobacteria":301.0,"D_0__Bacteria;D_1__Spirochaetes":334.0,"D_0__Bacteria;D_1__Synergistetes":0.0,"D_0__Bacteria;D_1__Tenericutes":423.0,"D_0__Bacteria;D_1__Verrucomicrobia":0.0,"D_0__Bacteria;D_1__WPS-2":0.0,"D_0__Bacteria;__":5.0,"D_0__Eukaryota;D_1__Excavata":0.0,"D_0__Eukaryota;D_1__SAR":0.0,"D_0__Eukaryota;__":0.0,"Unassigned;__":0.0,"SampleType":"F","Day":"D050420","Age":56.0,"Sex":"M","Farm":"KSU","Inside_or_Outside":"In","PigNumber":"pig-8","Litter_Number":"K4","Stage":"N","DNA-ID":"LLS0140","Description":"NA"},{"index":"F-050420-N57-F5-16S","D_0__Archaea;D_1__Euryarchaeota":5.0,"D_0__Bacteria;D_1__Actinobacteria":131.0,"D_0__Bacteria;D_1__Bacteroidetes":10085.0,"D_0__Bacteria;D_1__Chlamydiae":0.0,"D_0__Bacteria;D_1__Cyanobacteria":72.0,"D_0__Bacteria;D_1__Deferribacteres":0.0,"D_0__Bacteria;D_1__Elusimicrobia":0.0,"D_0__Bacteria;D_1__Epsilonbacteraeota":87.0,"D_0__Bacteria;D_1__Fibrobacteres":25.0,"D_0__Bacteria;D_1__Firmicutes":16730.0,"D_0__Bacteria;D_1__Fusobacteria":0.0,"D_0__Bacteria;D_1__Kiritimatiellaeota":0.0,"D_0__Bacteria;D_1__Lentisphaerae":0.0,"D_0__Bacteria;D_1__Patescibacteria":110.0,"D_0__Bacteria;D_1__Planctomycetes":10.0,"D_0__Bacteria;D_1__Proteobacteria":145.0,"D_0__Bacteria;D_1__Spirochaetes":925.0,"D_0__Bacteria;D_1__Synergistetes":0.0,"D_0__Bacteria;D_1__Tenericutes":1446.0,"D_0__Bacteria;D_1__Verrucomicrobia":0.0,"D_0__Bacteria;D_1__WPS-2":0.0,"D_0__Bacteria;__":0.0,"D_0__Eukaryota;D_1__Excavata":0.0,"D_0__Eukaryota;D_1__SAR":0.0,"D_0__Eukaryota;__":0.0,"Unassigned;__":0.0,"SampleType":"F","Day":"D050420","Age":57.0,"Sex":"F","Farm":"KSU","Inside_or_Outside":"In","PigNumber":"pig-5","Litter_Number":"K3","Stage":"N","DNA-ID":"LLS0137","Description":"NA"},{"index":"F-050420-N57-M2-16S","D_0__Archaea;D_1__Euryarchaeota":7.0,"D_0__Bacteria;D_1__Actinobacteria":189.0,"D_0__Bacteria;D_1__Bacteroidetes":14621.0,"D_0__Bacteria;D_1__Chlamydiae":0.0,"D_0__Bacteria;D_1__Cyanobacteria":11.0,"D_0__Bacteria;D_1__Deferribacteres":0.0,"D_0__Bacteria;D_1__Elusimicrobia":0.0,"D_0__Bacteria;D_1__Epsilonbacteraeota":32.0,"D_0__Bacteria;D_1__Fibrobacteres":5.0,"D_0__Bacteria;D_1__Firmicutes":14616.0,"D_0__Bacteria;D_1__Fusobacteria":0.0,"D_0__Bacteria;D_1__Kiritimatiellaeota":0.0,"D_0__Bacteria;D_1__Lentisphaerae":0.0,"D_0__Bacteria;D_1__Patescibacteria":0.0,"D_0__Bacteria;D_1__Planctomycetes":6.0,"D_0__Bacteria;D_1__Proteobacteria":413.0,"D_0__Bacteria;D_1__Spirochaetes":182.0,"D_0__Bacteria;D_1__Synergistetes":0.0,"D_0__Bacteria;D_1__Tenericutes":48.0,"D_0__Bacteria;D_1__Verrucomicrobia":0.0,"D_0__Bacteria;D_1__WPS-2":0.0,"D_0__Bacteria;__":0.0,"D_0__Eukaryota;D_1__Excavata":0.0,"D_0__Eukaryota;D_1__SAR":0.0,"D_0__Eukaryota;__":0.0,"Unassigned;__":0.0,"SampleType":"F","Day":"D050420","Age":57.0,"Sex":"M","Farm":"KSU","Inside_or_Outside":"In","PigNumber":"pig-2","Litter_Number":"K1","Stage":"N","DNA-ID":"LLS0135","Description":"NA"},{"index":"F-050420-N57-M6-16S","D_0__Archaea;D_1__Euryarchaeota":0.0,"D_0__Bacteria;D_1__Actinobacteria":626.0,"D_0__Bacteria;D_1__Bacteroidetes":11101.0,"D_0__Bacteria;D_1__Chlamydiae":0.0,"D_0__Bacteria;D_1__Cyanobacteria":26.0,"D_0__Bacteria;D_1__Deferribacteres":0.0,"D_0__Bacteria;D_1__Elusimicrobia":0.0,"D_0__Bacteria;D_1__Epsilonbacteraeota":10.0,"D_0__Bacteria;D_1__Fibrobacteres":5.0,"D_0__Bacteria;D_1__Firmicutes":15952.0,"D_0__Bacteria;D_1__Fusobacteria":0.0,"D_0__Bacteria;D_1__Kiritimatiellaeota":0.0,"D_0__Bacteria;D_1__Lentisphaerae":0.0,"D_0__Bacteria;D_1__Patescibacteria":35.0,"D_0__Bacteria;D_1__Planctomycetes":0.0,"D_0__Bacteria;D_1__Proteobacteria":90.0,"D_0__Bacteria;D_1__Spirochaetes":215.0,"D_0__Bacteria;D_1__Synergistetes":0.0,"D_0__Bacteria;D_1__Tenericutes":395.0,"D_0__Bacteria;D_1__Verrucomicrobia":0.0,"D_0__Bacteria;D_1__WPS-2":0.0,"D_0__Bacteria;__":2.0,"D_0__Eukaryota;D_1__Excavata":0.0,"D_0__Eukaryota;D_1__SAR":0.0,"D_0__Eukaryota;__":0.0,"Unassigned;__":0.0,"SampleType":"F","Day":"D050420","Age":57.0,"Sex":"M","Farm":"KSU","Inside_or_Outside":"In","PigNumber":"pig-6","Litter_Number":"K3","Stage":"N","DNA-ID":"LLS0138","Description":"NA"},{"index":"F-050420-N58-F9-16S","D_0__Archaea;D_1__Euryarchaeota":10.0,"D_0__Bacteria;D_1__Actinobacteria":1034.0,"D_0__Bacteria;D_1__Bacteroidetes":7078.0,"D_0__Bacteria;D_1__Chlamydiae":31.0,"D_0__Bacteria;D_1__Cyanobacteria":0.0,"D_0__Bacteria;D_1__Deferribacteres":0.0,"D_0__Bacteria;D_1__Elusimicrobia":0.0,"D_0__Bacteria;D_1__Epsilonbacteraeota":62.0,"D_0__Bacteria;D_1__Fibrobacteres":4.0,"D_0__Bacteria;D_1__Firmicutes":18158.0,"D_0__Bacteria;D_1__Fusobacteria":0.0,"D_0__Bacteria;D_1__Kiritimatiellaeota":145.0,"D_0__Bacteria;D_1__Lentisphaerae":0.0,"D_0__Bacteria;D_1__Patescibacteria":12.0,"D_0__Bacteria;D_1__Planctomycetes":83.0,"D_0__Bacteria;D_1__Proteobacteria":146.0,"D_0__Bacteria;D_1__Spirochaetes":657.0,"D_0__Bacteria;D_1__Synergistetes":0.0,"D_0__Bacteria;D_1__Tenericutes":334.0,"D_0__Bacteria;D_1__Verrucomicrobia":0.0,"D_0__Bacteria;D_1__WPS-2":0.0,"D_0__Bacteria;__":0.0,"D_0__Eukaryota;D_1__Excavata":0.0,"D_0__Eukaryota;D_1__SAR":0.0,"D_0__Eukaryota;__":0.0,"Unassigned;__":0.0,"SampleType":"F","Day":"D050420","Age":58.0,"Sex":"F","Farm":"KSU","Inside_or_Outside":"In","PigNumber":"pig-9","Litter_Number":"K5","Stage":"N","DNA-ID":"LLS0141","Description":"NA"},{"index":"F-050420-N58-M10-16S","D_0__Archaea;D_1__Euryarchaeota":0.0,"D_0__Bacteria;D_1__Actinobacteria":273.0,"D_0__Bacteria;D_1__Bacteroidetes":7645.0,"D_0__Bacteria;D_1__Chlamydiae":0.0,"D_0__Bacteria;D_1__Cyanobacteria":9.0,"D_0__Bacteria;D_1__Deferribacteres":0.0,"D_0__Bacteria;D_1__Elusimicrobia":0.0,"D_0__Bacteria;D_1__Epsilonbacteraeota":33.0,"D_0__Bacteria;D_1__Fibrobacteres":0.0,"D_0__Bacteria;D_1__Firmicutes":20404.0,"D_0__Bacteria;D_1__Fusobacteria":0.0,"D_0__Bacteria;D_1__Kiritimatiellaeota":0.0,"D_0__Bacteria;D_1__Lentisphaerae":0.0,"D_0__Bacteria;D_1__Patescibacteria":4.0,"D_0__Bacteria;D_1__Planctomycetes":0.0,"D_0__Bacteria;D_1__Proteobacteria":858.0,"D_0__Bacteria;D_1__Spirochaetes":101.0,"D_0__Bacteria;D_1__Synergistetes":0.0,"D_0__Bacteria;D_1__Tenericutes":437.0,"D_0__Bacteria;D_1__Verrucomicrobia":0.0,"D_0__Bacteria;D_1__WPS-2":0.0,"D_0__Bacteria;__":0.0,"D_0__Eukaryota;D_1__Excavata":0.0,"D_0__Eukaryota;D_1__SAR":0.0,"D_0__Eukaryota;__":0.0,"Unassigned;__":0.0,"SampleType":"F","Day":"D050420","Age":58.0,"Sex":"M","Farm":"KSU","Inside_or_Outside":"In","PigNumber":"pig-10","Litter_Number":"K5","Stage":"N","DNA-ID":"LLS0142","Description":"NA"},{"index":"F-050820-N60-F7-16S","D_0__Archaea;D_1__Euryarchaeota":16.0,"D_0__Bacteria;D_1__Actinobacteria":201.0,"D_0__Bacteria;D_1__Bacteroidetes":5786.0,"D_0__Bacteria;D_1__Chlamydiae":6.0,"D_0__Bacteria;D_1__Cyanobacteria":28.0,"D_0__Bacteria;D_1__Deferribacteres":0.0,"D_0__Bacteria;D_1__Elusimicrobia":0.0,"D_0__Bacteria;D_1__Epsilonbacteraeota":4.0,"D_0__Bacteria;D_1__Fibrobacteres":0.0,"D_0__Bacteria;D_1__Firmicutes":17255.0,"D_0__Bacteria;D_1__Fusobacteria":0.0,"D_0__Bacteria;D_1__Kiritimatiellaeota":224.0,"D_0__Bacteria;D_1__Lentisphaerae":4.0,"D_0__Bacteria;D_1__Patescibacteria":74.0,"D_0__Bacteria;D_1__Planctomycetes":20.0,"D_0__Bacteria;D_1__Proteobacteria":104.0,"D_0__Bacteria;D_1__Spirochaetes":487.0,"D_0__Bacteria;D_1__Synergistetes":0.0,"D_0__Bacteria;D_1__Tenericutes":630.0,"D_0__Bacteria;D_1__Verrucomicrobia":0.0,"D_0__Bacteria;D_1__WPS-2":0.0,"D_0__Bacteria;__":0.0,"D_0__Eukaryota;D_1__Excavata":0.0,"D_0__Eukaryota;D_1__SAR":0.0,"D_0__Eukaryota;__":0.0,"Unassigned;__":0.0,"SampleType":"F","Day":"D050820","Age":60.0,"Sex":"F","Farm":"KSU","Inside_or_Outside":"In","PigNumber":"pig-7","Litter_Number":"K4","Stage":"N","DNA-ID":"LLS0148","Description":"NA"},{"index":"F-050820-N60-M8-16S","D_0__Archaea;D_1__Euryarchaeota":24.0,"D_0__Bacteria;D_1__Actinobacteria":1408.0,"D_0__Bacteria;D_1__Bacteroidetes":11868.0,"D_0__Bacteria;D_1__Chlamydiae":5.0,"D_0__Bacteria;D_1__Cyanobacteria":52.0,"D_0__Bacteria;D_1__Deferribacteres":0.0,"D_0__Bacteria;D_1__Elusimicrobia":0.0,"D_0__Bacteria;D_1__Epsilonbacteraeota":3.0,"D_0__Bacteria;D_1__Fibrobacteres":5.0,"D_0__Bacteria;D_1__Firmicutes":16090.0,"D_0__Bacteria;D_1__Fusobacteria":0.0,"D_0__Bacteria;D_1__Kiritimatiellaeota":0.0,"D_0__Bacteria;D_1__Lentisphaerae":3.0,"D_0__Bacteria;D_1__Patescibacteria":4.0,"D_0__Bacteria;D_1__Planctomycetes":0.0,"D_0__Bacteria;D_1__Proteobacteria":68.0,"D_0__Bacteria;D_1__Spirochaetes":280.0,"D_0__Bacteria;D_1__Synergistetes":3.0,"D_0__Bacteria;D_1__Tenericutes":526.0,"D_0__Bacteria;D_1__Verrucomicrobia":0.0,"D_0__Bacteria;D_1__WPS-2":0.0,"D_0__Bacteria;__":0.0,"D_0__Eukaryota;D_1__Excavata":0.0,"D_0__Eukaryota;D_1__SAR":0.0,"D_0__Eukaryota;__":0.0,"Unassigned;__":0.0,"SampleType":"F","Day":"D050820","Age":60.0,"Sex":"M","Farm":"KSU","Inside_or_Outside":"In","PigNumber":"pig-8","Litter_Number":"K4","Stage":"N","DNA-ID":"LLS0149","Description":"NA"},{"index":"F-050820-N61-F3-16S","D_0__Archaea;D_1__Euryarchaeota":0.0,"D_0__Bacteria;D_1__Actinobacteria":390.0,"D_0__Bacteria;D_1__Bacteroidetes":10252.0,"D_0__Bacteria;D_1__Chlamydiae":0.0,"D_0__Bacteria;D_1__Cyanobacteria":4.0,"D_0__Bacteria;D_1__Deferribacteres":0.0,"D_0__Bacteria;D_1__Elusimicrobia":0.0,"D_0__Bacteria;D_1__Epsilonbacteraeota":12.0,"D_0__Bacteria;D_1__Fibrobacteres":16.0,"D_0__Bacteria;D_1__Firmicutes":19376.0,"D_0__Bacteria;D_1__Fusobacteria":0.0,"D_0__Bacteria;D_1__Kiritimatiellaeota":0.0,"D_0__Bacteria;D_1__Lentisphaerae":3.0,"D_0__Bacteria;D_1__Patescibacteria":0.0,"D_0__Bacteria;D_1__Planctomycetes":0.0,"D_0__Bacteria;D_1__Proteobacteria":0.0,"D_0__Bacteria;D_1__Spirochaetes":40.0,"D_0__Bacteria;D_1__Synergistetes":0.0,"D_0__Bacteria;D_1__Tenericutes":119.0,"D_0__Bacteria;D_1__Verrucomicrobia":0.0,"D_0__Bacteria;D_1__WPS-2":0.0,"D_0__Bacteria;__":0.0,"D_0__Eukaryota;D_1__Excavata":0.0,"D_0__Eukaryota;D_1__SAR":0.0,"D_0__Eukaryota;__":0.0,"Unassigned;__":0.0,"SampleType":"F","Day":"D050820","Age":61.0,"Sex":"F","Farm":"KSU","Inside_or_Outside":"In","PigNumber":"pig-3","Litter_Number":"K2","Stage":"N","DNA-ID":"LLS0145","Description":"NA"},{"index":"F-050820-N61-F5-16S","D_0__Archaea;D_1__Euryarchaeota":14.0,"D_0__Bacteria;D_1__Actinobacteria":186.0,"D_0__Bacteria;D_1__Bacteroidetes":11663.0,"D_0__Bacteria;D_1__Chlamydiae":3.0,"D_0__Bacteria;D_1__Cyanobacteria":33.0,"D_0__Bacteria;D_1__Deferribacteres":0.0,"D_0__Bacteria;D_1__Elusimicrobia":0.0,"D_0__Bacteria;D_1__Epsilonbacteraeota":2.0,"D_0__Bacteria;D_1__Fibrobacteres":29.0,"D_0__Bacteria;D_1__Firmicutes":16369.0,"D_0__Bacteria;D_1__Fusobacteria":0.0,"D_0__Bacteria;D_1__Kiritimatiellaeota":0.0,"D_0__Bacteria;D_1__Lentisphaerae":4.0,"D_0__Bacteria;D_1__Patescibacteria":23.0,"D_0__Bacteria;D_1__Planctomycetes":0.0,"D_0__Bacteria;D_1__Proteobacteria":130.0,"D_0__Bacteria;D_1__Spirochaetes":691.0,"D_0__Bacteria;D_1__Synergistetes":4.0,"D_0__Bacteria;D_1__Tenericutes":573.0,"D_0__Bacteria;D_1__Verrucomicrobia":0.0,"D_0__Bacteria;D_1__WPS-2":0.0,"D_0__Bacteria;__":0.0,"D_0__Eukaryota;D_1__Excavata":0.0,"D_0__Eukaryota;D_1__SAR":0.0,"D_0__Eukaryota;__":0.0,"Unassigned;__":0.0,"SampleType":"F","Day":"D050820","Age":61.0,"Sex":"F","Farm":"KSU","Inside_or_Outside":"In","PigNumber":"pig-5","Litter_Number":"K3","Stage":"N","DNA-ID":"LLS0146","Description":"NA"},{"index":"F-050820-N61-M2-16S","D_0__Archaea;D_1__Euryarchaeota":0.0,"D_0__Bacteria;D_1__Actinobacteria":663.0,"D_0__Bacteria;D_1__Bacteroidetes":11770.0,"D_0__Bacteria;D_1__Chlamydiae":0.0,"D_0__Bacteria;D_1__Cyanobacteria":66.0,"D_0__Bacteria;D_1__Deferribacteres":0.0,"D_0__Bacteria;D_1__Elusimicrobia":0.0,"D_0__Bacteria;D_1__Epsilonbacteraeota":0.0,"D_0__Bacteria;D_1__Fibrobacteres":0.0,"D_0__Bacteria;D_1__Firmicutes":14877.0,"D_0__Bacteria;D_1__Fusobacteria":0.0,"D_0__Bacteria;D_1__Kiritimatiellaeota":0.0,"D_0__Bacteria;D_1__Lentisphaerae":0.0,"D_0__Bacteria;D_1__Patescibacteria":0.0,"D_0__Bacteria;D_1__Planctomycetes":0.0,"D_0__Bacteria;D_1__Proteobacteria":140.0,"D_0__Bacteria;D_1__Spirochaetes":55.0,"D_0__Bacteria;D_1__Synergistetes":0.0,"D_0__Bacteria;D_1__Tenericutes":221.0,"D_0__Bacteria;D_1__Verrucomicrobia":0.0,"D_0__Bacteria;D_1__WPS-2":0.0,"D_0__Bacteria;__":0.0,"D_0__Eukaryota;D_1__Excavata":0.0,"D_0__Eukaryota;D_1__SAR":0.0,"D_0__Eukaryota;__":0.0,"Unassigned;__":0.0,"SampleType":"F","Day":"D050820","Age":61.0,"Sex":"M","Farm":"KSU","Inside_or_Outside":"In","PigNumber":"pig-2","Litter_Number":"K1","Stage":"N","DNA-ID":"LLS0144","Description":"NA"},{"index":"F-050820-N61-M6-16S","D_0__Archaea;D_1__Euryarchaeota":24.0,"D_0__Bacteria;D_1__Actinobacteria":618.0,"D_0__Bacteria;D_1__Bacteroidetes":11660.0,"D_0__Bacteria;D_1__Chlamydiae":0.0,"D_0__Bacteria;D_1__Cyanobacteria":26.0,"D_0__Bacteria;D_1__Deferribacteres":0.0,"D_0__Bacteria;D_1__Elusimicrobia":0.0,"D_0__Bacteria;D_1__Epsilonbacteraeota":5.0,"D_0__Bacteria;D_1__Fibrobacteres":27.0,"D_0__Bacteria;D_1__Firmicutes":14611.0,"D_0__Bacteria;D_1__Fusobacteria":0.0,"D_0__Bacteria;D_1__Kiritimatiellaeota":6.0,"D_0__Bacteria;D_1__Lentisphaerae":0.0,"D_0__Bacteria;D_1__Patescibacteria":7.0,"D_0__Bacteria;D_1__Planctomycetes":0.0,"D_0__Bacteria;D_1__Proteobacteria":61.0,"D_0__Bacteria;D_1__Spirochaetes":181.0,"D_0__Bacteria;D_1__Synergistetes":0.0,"D_0__Bacteria;D_1__Tenericutes":258.0,"D_0__Bacteria;D_1__Verrucomicrobia":0.0,"D_0__Bacteria;D_1__WPS-2":0.0,"D_0__Bacteria;__":2.0,"D_0__Eukaryota;D_1__Excavata":0.0,"D_0__Eukaryota;D_1__SAR":0.0,"D_0__Eukaryota;__":0.0,"Unassigned;__":0.0,"SampleType":"F","Day":"D050820","Age":61.0,"Sex":"M","Farm":"KSU","Inside_or_Outside":"In","PigNumber":"pig-6","Litter_Number":"K3","Stage":"N","DNA-ID":"LLS0147","Description":"NA"},{"index":"F-050820-N62-F9-16S","D_0__Archaea;D_1__Euryarchaeota":25.0,"D_0__Bacteria;D_1__Actinobacteria":268.0,"D_0__Bacteria;D_1__Bacteroidetes":6833.0,"D_0__Bacteria;D_1__Chlamydiae":15.0,"D_0__Bacteria;D_1__Cyanobacteria":38.0,"D_0__Bacteria;D_1__Deferribacteres":0.0,"D_0__Bacteria;D_1__Elusimicrobia":4.0,"D_0__Bacteria;D_1__Epsilonbacteraeota":167.0,"D_0__Bacteria;D_1__Fibrobacteres":69.0,"D_0__Bacteria;D_1__Firmicutes":17814.0,"D_0__Bacteria;D_1__Fusobacteria":0.0,"D_0__Bacteria;D_1__Kiritimatiellaeota":198.0,"D_0__Bacteria;D_1__Lentisphaerae":0.0,"D_0__Bacteria;D_1__Patescibacteria":456.0,"D_0__Bacteria;D_1__Planctomycetes":90.0,"D_0__Bacteria;D_1__Proteobacteria":228.0,"D_0__Bacteria;D_1__Spirochaetes":781.0,"D_0__Bacteria;D_1__Synergistetes":2.0,"D_0__Bacteria;D_1__Tenericutes":1462.0,"D_0__Bacteria;D_1__Verrucomicrobia":0.0,"D_0__Bacteria;D_1__WPS-2":0.0,"D_0__Bacteria;__":0.0,"D_0__Eukaryota;D_1__Excavata":0.0,"D_0__Eukaryota;D_1__SAR":0.0,"D_0__Eukaryota;__":0.0,"Unassigned;__":0.0,"SampleType":"F","Day":"D050820","Age":62.0,"Sex":"F","Farm":"KSU","Inside_or_Outside":"In","PigNumber":"pig-9","Litter_Number":"K5","Stage":"N","DNA-ID":"LLS0150","Description":"NA"},{"index":"F-050820-N62-M10-16S","D_0__Archaea;D_1__Euryarchaeota":0.0,"D_0__Bacteria;D_1__Actinobacteria":101.0,"D_0__Bacteria;D_1__Bacteroidetes":6886.0,"D_0__Bacteria;D_1__Chlamydiae":11.0,"D_0__Bacteria;D_1__Cyanobacteria":65.0,"D_0__Bacteria;D_1__Deferribacteres":0.0,"D_0__Bacteria;D_1__Elusimicrobia":0.0,"D_0__Bacteria;D_1__Epsilonbacteraeota":6.0,"D_0__Bacteria;D_1__Fibrobacteres":0.0,"D_0__Bacteria;D_1__Firmicutes":18373.0,"D_0__Bacteria;D_1__Fusobacteria":0.0,"D_0__Bacteria;D_1__Kiritimatiellaeota":20.0,"D_0__Bacteria;D_1__Lentisphaerae":0.0,"D_0__Bacteria;D_1__Patescibacteria":18.0,"D_0__Bacteria;D_1__Planctomycetes":0.0,"D_0__Bacteria;D_1__Proteobacteria":51.0,"D_0__Bacteria;D_1__Spirochaetes":765.0,"D_0__Bacteria;D_1__Synergistetes":0.0,"D_0__Bacteria;D_1__Tenericutes":1618.0,"D_0__Bacteria;D_1__Verrucomicrobia":0.0,"D_0__Bacteria;D_1__WPS-2":0.0,"D_0__Bacteria;__":0.0,"D_0__Eukaryota;D_1__Excavata":0.0,"D_0__Eukaryota;D_1__SAR":0.0,"D_0__Eukaryota;__":0.0,"Unassigned;__":0.0,"SampleType":"F","Day":"D050820","Age":62.0,"Sex":"M","Farm":"KSU","Inside_or_Outside":"In","PigNumber":"pig-10","Litter_Number":"K5","Stage":"N","DNA-ID":"LLS0151","Description":"NA"},{"index":"F-051220-N64-F7-16S","D_0__Archaea;D_1__Euryarchaeota":93.0,"D_0__Bacteria;D_1__Actinobacteria":208.0,"D_0__Bacteria;D_1__Bacteroidetes":7487.0,"D_0__Bacteria;D_1__Chlamydiae":8.0,"D_0__Bacteria;D_1__Cyanobacteria":10.0,"D_0__Bacteria;D_1__Deferribacteres":0.0,"D_0__Bacteria;D_1__Elusimicrobia":0.0,"D_0__Bacteria;D_1__Epsilonbacteraeota":240.0,"D_0__Bacteria;D_1__Fibrobacteres":29.0,"D_0__Bacteria;D_1__Firmicutes":16589.0,"D_0__Bacteria;D_1__Fusobacteria":4.0,"D_0__Bacteria;D_1__Kiritimatiellaeota":211.0,"D_0__Bacteria;D_1__Lentisphaerae":4.0,"D_0__Bacteria;D_1__Patescibacteria":6.0,"D_0__Bacteria;D_1__Planctomycetes":52.0,"D_0__Bacteria;D_1__Proteobacteria":179.0,"D_0__Bacteria;D_1__Spirochaetes":884.0,"D_0__Bacteria;D_1__Synergistetes":0.0,"D_0__Bacteria;D_1__Tenericutes":1078.0,"D_0__Bacteria;D_1__Verrucomicrobia":0.0,"D_0__Bacteria;D_1__WPS-2":0.0,"D_0__Bacteria;__":0.0,"D_0__Eukaryota;D_1__Excavata":0.0,"D_0__Eukaryota;D_1__SAR":0.0,"D_0__Eukaryota;__":0.0,"Unassigned;__":0.0,"SampleType":"F","Day":"D051220","Age":64.0,"Sex":"F","Farm":"KSU","Inside_or_Outside":"In","PigNumber":"pig-7","Litter_Number":"K4","Stage":"N","DNA-ID":"LLS0157","Description":"NA"},{"index":"F-051220-N64-M8-16S","D_0__Archaea;D_1__Euryarchaeota":17.0,"D_0__Bacteria;D_1__Actinobacteria":191.0,"D_0__Bacteria;D_1__Bacteroidetes":6332.0,"D_0__Bacteria;D_1__Chlamydiae":9.0,"D_0__Bacteria;D_1__Cyanobacteria":2.0,"D_0__Bacteria;D_1__Deferribacteres":0.0,"D_0__Bacteria;D_1__Elusimicrobia":0.0,"D_0__Bacteria;D_1__Epsilonbacteraeota":79.0,"D_0__Bacteria;D_1__Fibrobacteres":269.0,"D_0__Bacteria;D_1__Firmicutes":15655.0,"D_0__Bacteria;D_1__Fusobacteria":0.0,"D_0__Bacteria;D_1__Kiritimatiellaeota":156.0,"D_0__Bacteria;D_1__Lentisphaerae":5.0,"D_0__Bacteria;D_1__Patescibacteria":81.0,"D_0__Bacteria;D_1__Planctomycetes":30.0,"D_0__Bacteria;D_1__Proteobacteria":55.0,"D_0__Bacteria;D_1__Spirochaetes":1779.0,"D_0__Bacteria;D_1__Synergistetes":2.0,"D_0__Bacteria;D_1__Tenericutes":1627.0,"D_0__Bacteria;D_1__Verrucomicrobia":0.0,"D_0__Bacteria;D_1__WPS-2":0.0,"D_0__Bacteria;__":0.0,"D_0__Eukaryota;D_1__Excavata":0.0,"D_0__Eukaryota;D_1__SAR":0.0,"D_0__Eukaryota;__":0.0,"Unassigned;__":0.0,"SampleType":"F","Day":"D051220","Age":64.0,"Sex":"M","Farm":"KSU","Inside_or_Outside":"In","PigNumber":"pig-8","Litter_Number":"K4","Stage":"N","DNA-ID":"LLS0158","Description":"NA"},{"index":"F-051220-N65-F1-16S","D_0__Archaea;D_1__Euryarchaeota":7.0,"D_0__Bacteria;D_1__Actinobacteria":307.0,"D_0__Bacteria;D_1__Bacteroidetes":6022.0,"D_0__Bacteria;D_1__Chlamydiae":8.0,"D_0__Bacteria;D_1__Cyanobacteria":30.0,"D_0__Bacteria;D_1__Deferribacteres":0.0,"D_0__Bacteria;D_1__Elusimicrobia":0.0,"D_0__Bacteria;D_1__Epsilonbacteraeota":265.0,"D_0__Bacteria;D_1__Fibrobacteres":0.0,"D_0__Bacteria;D_1__Firmicutes":18327.0,"D_0__Bacteria;D_1__Fusobacteria":0.0,"D_0__Bacteria;D_1__Kiritimatiellaeota":0.0,"D_0__Bacteria;D_1__Lentisphaerae":4.0,"D_0__Bacteria;D_1__Patescibacteria":0.0,"D_0__Bacteria;D_1__Planctomycetes":0.0,"D_0__Bacteria;D_1__Proteobacteria":156.0,"D_0__Bacteria;D_1__Spirochaetes":392.0,"D_0__Bacteria;D_1__Synergistetes":0.0,"D_0__Bacteria;D_1__Tenericutes":622.0,"D_0__Bacteria;D_1__Verrucomicrobia":3.0,"D_0__Bacteria;D_1__WPS-2":0.0,"D_0__Bacteria;__":0.0,"D_0__Eukaryota;D_1__Excavata":0.0,"D_0__Eukaryota;D_1__SAR":0.0,"D_0__Eukaryota;__":0.0,"Unassigned;__":0.0,"SampleType":"F","Day":"D051220","Age":65.0,"Sex":"F","Farm":"KSU","Inside_or_Outside":"In","PigNumber":"pig-1","Litter_Number":"K1","Stage":"N","DNA-ID":"LLS0152","Description":"NA"},{"index":"F-051220-N65-F3-16S","D_0__Archaea;D_1__Euryarchaeota":0.0,"D_0__Bacteria;D_1__Actinobacteria":68.0,"D_0__Bacteria;D_1__Bacteroidetes":12191.0,"D_0__Bacteria;D_1__Chlamydiae":7.0,"D_0__Bacteria;D_1__Cyanobacteria":18.0,"D_0__Bacteria;D_1__Deferribacteres":0.0,"D_0__Bacteria;D_1__Elusimicrobia":0.0,"D_0__Bacteria;D_1__Epsilonbacteraeota":15.0,"D_0__Bacteria;D_1__Fibrobacteres":7.0,"D_0__Bacteria;D_1__Firmicutes":16867.0,"D_0__Bacteria;D_1__Fusobacteria":0.0,"D_0__Bacteria;D_1__Kiritimatiellaeota":0.0,"D_0__Bacteria;D_1__Lentisphaerae":0.0,"D_0__Bacteria;D_1__Patescibacteria":0.0,"D_0__Bacteria;D_1__Planctomycetes":0.0,"D_0__Bacteria;D_1__Proteobacteria":82.0,"D_0__Bacteria;D_1__Spirochaetes":22.0,"D_0__Bacteria;D_1__Synergistetes":0.0,"D_0__Bacteria;D_1__Tenericutes":151.0,"D_0__Bacteria;D_1__Verrucomicrobia":0.0,"D_0__Bacteria;D_1__WPS-2":0.0,"D_0__Bacteria;__":0.0,"D_0__Eukaryota;D_1__Excavata":0.0,"D_0__Eukaryota;D_1__SAR":0.0,"D_0__Eukaryota;__":0.0,"Unassigned;__":3.0,"SampleType":"F","Day":"D051220","Age":65.0,"Sex":"F","Farm":"KSU","Inside_or_Outside":"In","PigNumber":"pig-3","Litter_Number":"K2","Stage":"N","DNA-ID":"LLS0154","Description":"NA"},{"index":"F-051220-N65-F5-16S","D_0__Archaea;D_1__Euryarchaeota":13.0,"D_0__Bacteria;D_1__Actinobacteria":176.0,"D_0__Bacteria;D_1__Bacteroidetes":7138.0,"D_0__Bacteria;D_1__Chlamydiae":13.0,"D_0__Bacteria;D_1__Cyanobacteria":29.0,"D_0__Bacteria;D_1__Deferribacteres":0.0,"D_0__Bacteria;D_1__Elusimicrobia":0.0,"D_0__Bacteria;D_1__Epsilonbacteraeota":50.0,"D_0__Bacteria;D_1__Fibrobacteres":11.0,"D_0__Bacteria;D_1__Firmicutes":15819.0,"D_0__Bacteria;D_1__Fusobacteria":0.0,"D_0__Bacteria;D_1__Kiritimatiellaeota":0.0,"D_0__Bacteria;D_1__Lentisphaerae":0.0,"D_0__Bacteria;D_1__Patescibacteria":0.0,"D_0__Bacteria;D_1__Planctomycetes":14.0,"D_0__Bacteria;D_1__Proteobacteria":252.0,"D_0__Bacteria;D_1__Spirochaetes":517.0,"D_0__Bacteria;D_1__Synergistetes":0.0,"D_0__Bacteria;D_1__Tenericutes":722.0,"D_0__Bacteria;D_1__Verrucomicrobia":0.0,"D_0__Bacteria;D_1__WPS-2":0.0,"D_0__Bacteria;__":0.0,"D_0__Eukaryota;D_1__Excavata":0.0,"D_0__Eukaryota;D_1__SAR":0.0,"D_0__Eukaryota;__":0.0,"Unassigned;__":3.0,"SampleType":"F","Day":"D051220","Age":65.0,"Sex":"F","Farm":"KSU","Inside_or_Outside":"In","PigNumber":"pig-5","Litter_Number":"K3","Stage":"N","DNA-ID":"LLS0155","Description":"NA"},{"index":"F-051220-N65-M2-16S","D_0__Archaea;D_1__Euryarchaeota":72.0,"D_0__Bacteria;D_1__Actinobacteria":265.0,"D_0__Bacteria;D_1__Bacteroidetes":7518.0,"D_0__Bacteria;D_1__Chlamydiae":0.0,"D_0__Bacteria;D_1__Cyanobacteria":65.0,"D_0__Bacteria;D_1__Deferribacteres":0.0,"D_0__Bacteria;D_1__Elusimicrobia":0.0,"D_0__Bacteria;D_1__Epsilonbacteraeota":173.0,"D_0__Bacteria;D_1__Fibrobacteres":5.0,"D_0__Bacteria;D_1__Firmicutes":18903.0,"D_0__Bacteria;D_1__Fusobacteria":0.0,"D_0__Bacteria;D_1__Kiritimatiellaeota":0.0,"D_0__Bacteria;D_1__Lentisphaerae":3.0,"D_0__Bacteria;D_1__Patescibacteria":0.0,"D_0__Bacteria;D_1__Planctomycetes":23.0,"D_0__Bacteria;D_1__Proteobacteria":562.0,"D_0__Bacteria;D_1__Spirochaetes":322.0,"D_0__Bacteria;D_1__Synergistetes":0.0,"D_0__Bacteria;D_1__Tenericutes":197.0,"D_0__Bacteria;D_1__Verrucomicrobia":0.0,"D_0__Bacteria;D_1__WPS-2":0.0,"D_0__Bacteria;__":0.0,"D_0__Eukaryota;D_1__Excavata":0.0,"D_0__Eukaryota;D_1__SAR":0.0,"D_0__Eukaryota;__":0.0,"Unassigned;__":0.0,"SampleType":"F","Day":"D051220","Age":65.0,"Sex":"M","Farm":"KSU","Inside_or_Outside":"In","PigNumber":"pig-2","Litter_Number":"K1","Stage":"N","DNA-ID":"LLS0153","Description":"NA"},{"index":"F-051220-N65-M6-16S","D_0__Archaea;D_1__Euryarchaeota":15.0,"D_0__Bacteria;D_1__Actinobacteria":48.0,"D_0__Bacteria;D_1__Bacteroidetes":10557.0,"D_0__Bacteria;D_1__Chlamydiae":3.0,"D_0__Bacteria;D_1__Cyanobacteria":15.0,"D_0__Bacteria;D_1__Deferribacteres":0.0,"D_0__Bacteria;D_1__Elusimicrobia":0.0,"D_0__Bacteria;D_1__Epsilonbacteraeota":11.0,"D_0__Bacteria;D_1__Fibrobacteres":22.0,"D_0__Bacteria;D_1__Firmicutes":11651.0,"D_0__Bacteria;D_1__Fusobacteria":0.0,"D_0__Bacteria;D_1__Kiritimatiellaeota":103.0,"D_0__Bacteria;D_1__Lentisphaerae":0.0,"D_0__Bacteria;D_1__Patescibacteria":8.0,"D_0__Bacteria;D_1__Planctomycetes":20.0,"D_0__Bacteria;D_1__Proteobacteria":113.0,"D_0__Bacteria;D_1__Spirochaetes":746.0,"D_0__Bacteria;D_1__Synergistetes":0.0,"D_0__Bacteria;D_1__Tenericutes":550.0,"D_0__Bacteria;D_1__Verrucomicrobia":0.0,"D_0__Bacteria;D_1__WPS-2":0.0,"D_0__Bacteria;__":0.0,"D_0__Eukaryota;D_1__Excavata":0.0,"D_0__Eukaryota;D_1__SAR":0.0,"D_0__Eukaryota;__":0.0,"Unassigned;__":0.0,"SampleType":"F","Day":"D051220","Age":65.0,"Sex":"M","Farm":"KSU","Inside_or_Outside":"In","PigNumber":"pig-6","Litter_Number":"K3","Stage":"N","DNA-ID":"LLS0156","Description":"NA"},{"index":"F-051220-N66-F9-16S","D_0__Archaea;D_1__Euryarchaeota":39.0,"D_0__Bacteria;D_1__Actinobacteria":75.0,"D_0__Bacteria;D_1__Bacteroidetes":6853.0,"D_0__Bacteria;D_1__Chlamydiae":7.0,"D_0__Bacteria;D_1__Cyanobacteria":3.0,"D_0__Bacteria;D_1__Deferribacteres":0.0,"D_0__Bacteria;D_1__Elusimicrobia":0.0,"D_0__Bacteria;D_1__Epsilonbacteraeota":50.0,"D_0__Bacteria;D_1__Fibrobacteres":71.0,"D_0__Bacteria;D_1__Firmicutes":16349.0,"D_0__Bacteria;D_1__Fusobacteria":0.0,"D_0__Bacteria;D_1__Kiritimatiellaeota":0.0,"D_0__Bacteria;D_1__Lentisphaerae":4.0,"D_0__Bacteria;D_1__Patescibacteria":9.0,"D_0__Bacteria;D_1__Planctomycetes":0.0,"D_0__Bacteria;D_1__Proteobacteria":547.0,"D_0__Bacteria;D_1__Spirochaetes":465.0,"D_0__Bacteria;D_1__Synergistetes":0.0,"D_0__Bacteria;D_1__Tenericutes":427.0,"D_0__Bacteria;D_1__Verrucomicrobia":0.0,"D_0__Bacteria;D_1__WPS-2":0.0,"D_0__Bacteria;__":0.0,"D_0__Eukaryota;D_1__Excavata":0.0,"D_0__Eukaryota;D_1__SAR":0.0,"D_0__Eukaryota;__":0.0,"Unassigned;__":0.0,"SampleType":"F","Day":"D051220","Age":66.0,"Sex":"F","Farm":"KSU","Inside_or_Outside":"In","PigNumber":"pig-9","Litter_Number":"K5","Stage":"N","DNA-ID":"LLS0159","Description":"NA"},{"index":"F-051620-N69-M2-16S","D_0__Archaea;D_1__Euryarchaeota":35.0,"D_0__Bacteria;D_1__Actinobacteria":122.0,"D_0__Bacteria;D_1__Bacteroidetes":9760.0,"D_0__Bacteria;D_1__Chlamydiae":18.0,"D_0__Bacteria;D_1__Cyanobacteria":38.0,"D_0__Bacteria;D_1__Deferribacteres":0.0,"D_0__Bacteria;D_1__Elusimicrobia":0.0,"D_0__Bacteria;D_1__Epsilonbacteraeota":10.0,"D_0__Bacteria;D_1__Fibrobacteres":3.0,"D_0__Bacteria;D_1__Firmicutes":15860.0,"D_0__Bacteria;D_1__Fusobacteria":0.0,"D_0__Bacteria;D_1__Kiritimatiellaeota":0.0,"D_0__Bacteria;D_1__Lentisphaerae":0.0,"D_0__Bacteria;D_1__Patescibacteria":11.0,"D_0__Bacteria;D_1__Planctomycetes":43.0,"D_0__Bacteria;D_1__Proteobacteria":463.0,"D_0__Bacteria;D_1__Spirochaetes":134.0,"D_0__Bacteria;D_1__Synergistetes":0.0,"D_0__Bacteria;D_1__Tenericutes":782.0,"D_0__Bacteria;D_1__Verrucomicrobia":0.0,"D_0__Bacteria;D_1__WPS-2":0.0,"D_0__Bacteria;__":0.0,"D_0__Eukaryota;D_1__Excavata":0.0,"D_0__Eukaryota;D_1__SAR":0.0,"D_0__Eukaryota;__":0.0,"Unassigned;__":0.0,"SampleType":"F","Day":"D051620","Age":69.0,"Sex":"M","Farm":"KSU","Inside_or_Outside":"In","PigNumber":"pig-2","Litter_Number":"K1","Stage":"N","DNA-ID":"LLS0162","Description":"NA"},{"index":"F-081120-G157-M10-16S","D_0__Archaea;D_1__Euryarchaeota":7.0,"D_0__Bacteria;D_1__Actinobacteria":99.0,"D_0__Bacteria;D_1__Bacteroidetes":18340.0,"D_0__Bacteria;D_1__Chlamydiae":0.0,"D_0__Bacteria;D_1__Cyanobacteria":98.0,"D_0__Bacteria;D_1__Deferribacteres":0.0,"D_0__Bacteria;D_1__Elusimicrobia":17.0,"D_0__Bacteria;D_1__Epsilonbacteraeota":108.0,"D_0__Bacteria;D_1__Fibrobacteres":14.0,"D_0__Bacteria;D_1__Firmicutes":10393.0,"D_0__Bacteria;D_1__Fusobacteria":0.0,"D_0__Bacteria;D_1__Kiritimatiellaeota":692.0,"D_0__Bacteria;D_1__Lentisphaerae":17.0,"D_0__Bacteria;D_1__Patescibacteria":28.0,"D_0__Bacteria;D_1__Planctomycetes":8.0,"D_0__Bacteria;D_1__Proteobacteria":741.0,"D_0__Bacteria;D_1__Spirochaetes":937.0,"D_0__Bacteria;D_1__Synergistetes":9.0,"D_0__Bacteria;D_1__Tenericutes":569.0,"D_0__Bacteria;D_1__Verrucomicrobia":0.0,"D_0__Bacteria;D_1__WPS-2":0.0,"D_0__Bacteria;__":0.0,"D_0__Eukaryota;D_1__Excavata":0.0,"D_0__Eukaryota;D_1__SAR":0.0,"D_0__Eukaryota;__":0.0,"Unassigned;__":0.0,"SampleType":"F","Day":"D081120","Age":157.0,"Sex":"M","Farm":"KSU","Inside_or_Outside":"In","PigNumber":"pig-10","Litter_Number":"K5","Stage":"G","DNA-ID":"LLS0287","Description":"NA"},{"index":"F-051620-N68-M8-16S","D_0__Archaea;D_1__Euryarchaeota":447.0,"D_0__Bacteria;D_1__Actinobacteria":565.0,"D_0__Bacteria;D_1__Bacteroidetes":12519.0,"D_0__Bacteria;D_1__Chlamydiae":45.0,"D_0__Bacteria;D_1__Cyanobacteria":78.0,"D_0__Bacteria;D_1__Deferribacteres":2.0,"D_0__Bacteria;D_1__Elusimicrobia":0.0,"D_0__Bacteria;D_1__Epsilonbacteraeota":130.0,"D_0__Bacteria;D_1__Fibrobacteres":27.0,"D_0__Bacteria;D_1__Firmicutes":26038.0,"D_0__Bacteria;D_1__Fusobacteria":0.0,"D_0__Bacteria;D_1__Kiritimatiellaeota":144.0,"D_0__Bacteria;D_1__Lentisphaerae":6.0,"D_0__Bacteria;D_1__Patescibacteria":40.0,"D_0__Bacteria;D_1__Planctomycetes":21.0,"D_0__Bacteria;D_1__Proteobacteria":76.0,"D_0__Bacteria;D_1__Spirochaetes":603.0,"D_0__Bacteria;D_1__Synergistetes":0.0,"D_0__Bacteria;D_1__Tenericutes":2749.0,"D_0__Bacteria;D_1__Verrucomicrobia":0.0,"D_0__Bacteria;D_1__WPS-2":0.0,"D_0__Bacteria;__":0.0,"D_0__Eukaryota;D_1__Excavata":0.0,"D_0__Eukaryota;D_1__SAR":0.0,"D_0__Eukaryota;__":0.0,"Unassigned;__":0.0,"SampleType":"F","Day":"D051620","Age":68.0,"Sex":"M","Farm":"KSU","Inside_or_Outside":"In","PigNumber":"pig-8","Litter_Number":"K4","Stage":"N","DNA-ID":"LLS0167","Description":"NA"},{"index":"F-051620-N69-F3-16S","D_0__Archaea;D_1__Euryarchaeota":0.0,"D_0__Bacteria;D_1__Actinobacteria":119.0,"D_0__Bacteria;D_1__Bacteroidetes":10510.0,"D_0__Bacteria;D_1__Chlamydiae":0.0,"D_0__Bacteria;D_1__Cyanobacteria":93.0,"D_0__Bacteria;D_1__Deferribacteres":0.0,"D_0__Bacteria;D_1__Elusimicrobia":0.0,"D_0__Bacteria;D_1__Epsilonbacteraeota":286.0,"D_0__Bacteria;D_1__Fibrobacteres":2.0,"D_0__Bacteria;D_1__Firmicutes":23969.0,"D_0__Bacteria;D_1__Fusobacteria":0.0,"D_0__Bacteria;D_1__Kiritimatiellaeota":0.0,"D_0__Bacteria;D_1__Lentisphaerae":5.0,"D_0__Bacteria;D_1__Patescibacteria":0.0,"D_0__Bacteria;D_1__Planctomycetes":0.0,"D_0__Bacteria;D_1__Proteobacteria":137.0,"D_0__Bacteria;D_1__Spirochaetes":321.0,"D_0__Bacteria;D_1__Synergistetes":0.0,"D_0__Bacteria;D_1__Tenericutes":268.0,"D_0__Bacteria;D_1__Verrucomicrobia":0.0,"D_0__Bacteria;D_1__WPS-2":0.0,"D_0__Bacteria;__":0.0,"D_0__Eukaryota;D_1__Excavata":0.0,"D_0__Eukaryota;D_1__SAR":0.0,"D_0__Eukaryota;__":0.0,"Unassigned;__":0.0,"SampleType":"F","Day":"D051620","Age":69.0,"Sex":"F","Farm":"KSU","Inside_or_Outside":"In","PigNumber":"pig-3","Litter_Number":"K2","Stage":"N","DNA-ID":"LLS0163","Description":"NA"},{"index":"F-051620-N69-F5-16S","D_0__Archaea;D_1__Euryarchaeota":125.0,"D_0__Bacteria;D_1__Actinobacteria":140.0,"D_0__Bacteria;D_1__Bacteroidetes":15031.0,"D_0__Bacteria;D_1__Chlamydiae":0.0,"D_0__Bacteria;D_1__Cyanobacteria":37.0,"D_0__Bacteria;D_1__Deferribacteres":0.0,"D_0__Bacteria;D_1__Elusimicrobia":0.0,"D_0__Bacteria;D_1__Epsilonbacteraeota":35.0,"D_0__Bacteria;D_1__Fibrobacteres":51.0,"D_0__Bacteria;D_1__Firmicutes":21876.0,"D_0__Bacteria;D_1__Fusobacteria":0.0,"D_0__Bacteria;D_1__Kiritimatiellaeota":6.0,"D_0__Bacteria;D_1__Lentisphaerae":9.0,"D_0__Bacteria;D_1__Patescibacteria":2.0,"D_0__Bacteria;D_1__Planctomycetes":3.0,"D_0__Bacteria;D_1__Proteobacteria":457.0,"D_0__Bacteria;D_1__Spirochaetes":1732.0,"D_0__Bacteria;D_1__Synergistetes":0.0,"D_0__Bacteria;D_1__Tenericutes":801.0,"D_0__Bacteria;D_1__Verrucomicrobia":0.0,"D_0__Bacteria;D_1__WPS-2":0.0,"D_0__Bacteria;__":0.0,"D_0__Eukaryota;D_1__Excavata":0.0,"D_0__Eukaryota;D_1__SAR":0.0,"D_0__Eukaryota;__":0.0,"Unassigned;__":0.0,"SampleType":"F","Day":"D051620","Age":69.0,"Sex":"F","Farm":"KSU","Inside_or_Outside":"In","PigNumber":"pig-5","Litter_Number":"K3","Stage":"N","DNA-ID":"LLS0164","Description":"NA"},{"index":"F-051620-N69-M6-16S","D_0__Archaea;D_1__Euryarchaeota":120.0,"D_0__Bacteria;D_1__Actinobacteria":40.0,"D_0__Bacteria;D_1__Bacteroidetes":20283.0,"D_0__Bacteria;D_1__Chlamydiae":14.0,"D_0__Bacteria;D_1__Cyanobacteria":54.0,"D_0__Bacteria;D_1__Deferribacteres":0.0,"D_0__Bacteria;D_1__Elusimicrobia":115.0,"D_0__Bacteria;D_1__Epsilonbacteraeota":183.0,"D_0__Bacteria;D_1__Fibrobacteres":2.0,"D_0__Bacteria;D_1__Firmicutes":24488.0,"D_0__Bacteria;D_1__Fusobacteria":0.0,"D_0__Bacteria;D_1__Kiritimatiellaeota":526.0,"D_0__Bacteria;D_1__Lentisphaerae":11.0,"D_0__Bacteria;D_1__Patescibacteria":105.0,"D_0__Bacteria;D_1__Planctomycetes":37.0,"D_0__Bacteria;D_1__Proteobacteria":93.0,"D_0__Bacteria;D_1__Spirochaetes":2327.0,"D_0__Bacteria;D_1__Synergistetes":4.0,"D_0__Bacteria;D_1__Tenericutes":454.0,"D_0__Bacteria;D_1__Verrucomicrobia":15.0,"D_0__Bacteria;D_1__WPS-2":654.0,"D_0__Bacteria;__":0.0,"D_0__Eukaryota;D_1__Excavata":0.0,"D_0__Eukaryota;D_1__SAR":0.0,"D_0__Eukaryota;__":0.0,"Unassigned;__":0.0,"SampleType":"F","Day":"D051620","Age":69.0,"Sex":"M","Farm":"KSU","Inside_or_Outside":"In","PigNumber":"pig-6","Litter_Number":"K3","Stage":"N","DNA-ID":"LLS0165","Description":"NA"},{"index":"F-051620-N70-F9-16S","D_0__Archaea;D_1__Euryarchaeota":33.0,"D_0__Bacteria;D_1__Actinobacteria":186.0,"D_0__Bacteria;D_1__Bacteroidetes":11593.0,"D_0__Bacteria;D_1__Chlamydiae":0.0,"D_0__Bacteria;D_1__Cyanobacteria":0.0,"D_0__Bacteria;D_1__Deferribacteres":0.0,"D_0__Bacteria;D_1__Elusimicrobia":0.0,"D_0__Bacteria;D_1__Epsilonbacteraeota":225.0,"D_0__Bacteria;D_1__Fibrobacteres":48.0,"D_0__Bacteria;D_1__Firmicutes":20782.0,"D_0__Bacteria;D_1__Fusobacteria":0.0,"D_0__Bacteria;D_1__Kiritimatiellaeota":447.0,"D_0__Bacteria;D_1__Lentisphaerae":19.0,"D_0__Bacteria;D_1__Patescibacteria":104.0,"D_0__Bacteria;D_1__Planctomycetes":63.0,"D_0__Bacteria;D_1__Proteobacteria":84.0,"D_0__Bacteria;D_1__Spirochaetes":3557.0,"D_0__Bacteria;D_1__Synergistetes":0.0,"D_0__Bacteria;D_1__Tenericutes":1225.0,"D_0__Bacteria;D_1__Verrucomicrobia":0.0,"D_0__Bacteria;D_1__WPS-2":10.0,"D_0__Bacteria;__":0.0,"D_0__Eukaryota;D_1__Excavata":0.0,"D_0__Eukaryota;D_1__SAR":0.0,"D_0__Eukaryota;__":0.0,"Unassigned;__":0.0,"SampleType":"F","Day":"D051620","Age":70.0,"Sex":"F","Farm":"KSU","Inside_or_Outside":"In","PigNumber":"pig-9","Litter_Number":"K5","Stage":"N","DNA-ID":"LLS0168","Description":"NA"},{"index":"F-051620-N70-M10-16S","D_0__Archaea;D_1__Euryarchaeota":2.0,"D_0__Bacteria;D_1__Actinobacteria":410.0,"D_0__Bacteria;D_1__Bacteroidetes":12569.0,"D_0__Bacteria;D_1__Chlamydiae":0.0,"D_0__Bacteria;D_1__Cyanobacteria":13.0,"D_0__Bacteria;D_1__Deferribacteres":0.0,"D_0__Bacteria;D_1__Elusimicrobia":0.0,"D_0__Bacteria;D_1__Epsilonbacteraeota":0.0,"D_0__Bacteria;D_1__Fibrobacteres":9.0,"D_0__Bacteria;D_1__Firmicutes":20310.0,"D_0__Bacteria;D_1__Fusobacteria":0.0,"D_0__Bacteria;D_1__Kiritimatiellaeota":3.0,"D_0__Bacteria;D_1__Lentisphaerae":2.0,"D_0__Bacteria;D_1__Patescibacteria":54.0,"D_0__Bacteria;D_1__Planctomycetes":3.0,"D_0__Bacteria;D_1__Proteobacteria":142.0,"D_0__Bacteria;D_1__Spirochaetes":451.0,"D_0__Bacteria;D_1__Synergistetes":0.0,"D_0__Bacteria;D_1__Tenericutes":572.0,"D_0__Bacteria;D_1__Verrucomicrobia":0.0,"D_0__Bacteria;D_1__WPS-2":0.0,"D_0__Bacteria;__":0.0,"D_0__Eukaryota;D_1__Excavata":0.0,"D_0__Eukaryota;D_1__SAR":0.0,"D_0__Eukaryota;__":0.0,"Unassigned;__":0.0,"SampleType":"F","Day":"D051620","Age":70.0,"Sex":"M","Farm":"KSU","Inside_or_Outside":"In","PigNumber":"pig-10","Litter_Number":"K5","Stage":"N","DNA-ID":"LLS0169","Description":"NA"},{"index":"F-052020-N70-F7-16S","D_0__Archaea;D_1__Euryarchaeota":12.0,"D_0__Bacteria;D_1__Actinobacteria":123.0,"D_0__Bacteria;D_1__Bacteroidetes":13140.0,"D_0__Bacteria;D_1__Chlamydiae":7.0,"D_0__Bacteria;D_1__Cyanobacteria":7.0,"D_0__Bacteria;D_1__Deferribacteres":0.0,"D_0__Bacteria;D_1__Elusimicrobia":26.0,"D_0__Bacteria;D_1__Epsilonbacteraeota":11.0,"D_0__Bacteria;D_1__Fibrobacteres":52.0,"D_0__Bacteria;D_1__Firmicutes":13846.0,"D_0__Bacteria;D_1__Fusobacteria":0.0,"D_0__Bacteria;D_1__Kiritimatiellaeota":331.0,"D_0__Bacteria;D_1__Lentisphaerae":6.0,"D_0__Bacteria;D_1__Patescibacteria":11.0,"D_0__Bacteria;D_1__Planctomycetes":33.0,"D_0__Bacteria;D_1__Proteobacteria":173.0,"D_0__Bacteria;D_1__Spirochaetes":1717.0,"D_0__Bacteria;D_1__Synergistetes":2.0,"D_0__Bacteria;D_1__Tenericutes":431.0,"D_0__Bacteria;D_1__Verrucomicrobia":0.0,"D_0__Bacteria;D_1__WPS-2":35.0,"D_0__Bacteria;__":0.0,"D_0__Eukaryota;D_1__Excavata":0.0,"D_0__Eukaryota;D_1__SAR":0.0,"D_0__Eukaryota;__":0.0,"Unassigned;__":0.0,"SampleType":"F","Day":"D052020","Age":70.0,"Sex":"F","Farm":"KSU","Inside_or_Outside":"In","PigNumber":"pig-7","Litter_Number":"K4","Stage":"N","DNA-ID":"LLS0175","Description":"NA"},{"index":"F-052020-N70-M8-16S","D_0__Archaea;D_1__Euryarchaeota":268.0,"D_0__Bacteria;D_1__Actinobacteria":87.0,"D_0__Bacteria;D_1__Bacteroidetes":10612.0,"D_0__Bacteria;D_1__Chlamydiae":20.0,"D_0__Bacteria;D_1__Cyanobacteria":24.0,"D_0__Bacteria;D_1__Deferribacteres":0.0,"D_0__Bacteria;D_1__Elusimicrobia":31.0,"D_0__Bacteria;D_1__Epsilonbacteraeota":13.0,"D_0__Bacteria;D_1__Fibrobacteres":12.0,"D_0__Bacteria;D_1__Firmicutes":15760.0,"D_0__Bacteria;D_1__Fusobacteria":0.0,"D_0__Bacteria;D_1__Kiritimatiellaeota":39.0,"D_0__Bacteria;D_1__Lentisphaerae":0.0,"D_0__Bacteria;D_1__Patescibacteria":104.0,"D_0__Bacteria;D_1__Planctomycetes":6.0,"D_0__Bacteria;D_1__Proteobacteria":64.0,"D_0__Bacteria;D_1__Spirochaetes":1049.0,"D_0__Bacteria;D_1__Synergistetes":0.0,"D_0__Bacteria;D_1__Tenericutes":806.0,"D_0__Bacteria;D_1__Verrucomicrobia":0.0,"D_0__Bacteria;D_1__WPS-2":49.0,"D_0__Bacteria;__":0.0,"D_0__Eukaryota;D_1__Excavata":0.0,"D_0__Eukaryota;D_1__SAR":0.0,"D_0__Eukaryota;__":0.0,"Unassigned;__":0.0,"SampleType":"F","Day":"D052020","Age":70.0,"Sex":"M","Farm":"KSU","Inside_or_Outside":"In","PigNumber":"pig-8","Litter_Number":"K4","Stage":"N","DNA-ID":"LLS0176","Description":"NA"},{"index":"F-052020-N72-F1-16S","D_0__Archaea;D_1__Euryarchaeota":0.0,"D_0__Bacteria;D_1__Actinobacteria":3.0,"D_0__Bacteria;D_1__Bacteroidetes":874.0,"D_0__Bacteria;D_1__Chlamydiae":0.0,"D_0__Bacteria;D_1__Cyanobacteria":0.0,"D_0__Bacteria;D_1__Deferribacteres":0.0,"D_0__Bacteria;D_1__Elusimicrobia":0.0,"D_0__Bacteria;D_1__Epsilonbacteraeota":0.0,"D_0__Bacteria;D_1__Fibrobacteres":2.0,"D_0__Bacteria;D_1__Firmicutes":1235.0,"D_0__Bacteria;D_1__Fusobacteria":0.0,"D_0__Bacteria;D_1__Kiritimatiellaeota":0.0,"D_0__Bacteria;D_1__Lentisphaerae":0.0,"D_0__Bacteria;D_1__Patescibacteria":0.0,"D_0__Bacteria;D_1__Planctomycetes":0.0,"D_0__Bacteria;D_1__Proteobacteria":3.0,"D_0__Bacteria;D_1__Spirochaetes":36.0,"D_0__Bacteria;D_1__Synergistetes":0.0,"D_0__Bacteria;D_1__Tenericutes":31.0,"D_0__Bacteria;D_1__Verrucomicrobia":0.0,"D_0__Bacteria;D_1__WPS-2":0.0,"D_0__Bacteria;__":0.0,"D_0__Eukaryota;D_1__Excavata":0.0,"D_0__Eukaryota;D_1__SAR":0.0,"D_0__Eukaryota;__":0.0,"Unassigned;__":0.0,"SampleType":"F","Day":"D052020","Age":72.0,"Sex":"F","Farm":"KSU","Inside_or_Outside":"In","PigNumber":"pig-1","Litter_Number":"K1","Stage":"N","DNA-ID":"LLS0170","Description":"NA"},{"index":"F-052020-N72-F3-16S","D_0__Archaea;D_1__Euryarchaeota":0.0,"D_0__Bacteria;D_1__Actinobacteria":97.0,"D_0__Bacteria;D_1__Bacteroidetes":13881.0,"D_0__Bacteria;D_1__Chlamydiae":0.0,"D_0__Bacteria;D_1__Cyanobacteria":0.0,"D_0__Bacteria;D_1__Deferribacteres":0.0,"D_0__Bacteria;D_1__Elusimicrobia":0.0,"D_0__Bacteria;D_1__Epsilonbacteraeota":13.0,"D_0__Bacteria;D_1__Fibrobacteres":0.0,"D_0__Bacteria;D_1__Firmicutes":20310.0,"D_0__Bacteria;D_1__Fusobacteria":0.0,"D_0__Bacteria;D_1__Kiritimatiellaeota":0.0,"D_0__Bacteria;D_1__Lentisphaerae":0.0,"D_0__Bacteria;D_1__Patescibacteria":34.0,"D_0__Bacteria;D_1__Planctomycetes":0.0,"D_0__Bacteria;D_1__Proteobacteria":178.0,"D_0__Bacteria;D_1__Spirochaetes":515.0,"D_0__Bacteria;D_1__Synergistetes":0.0,"D_0__Bacteria;D_1__Tenericutes":570.0,"D_0__Bacteria;D_1__Verrucomicrobia":0.0,"D_0__Bacteria;D_1__WPS-2":0.0,"D_0__Bacteria;__":0.0,"D_0__Eukaryota;D_1__Excavata":0.0,"D_0__Eukaryota;D_1__SAR":0.0,"D_0__Eukaryota;__":0.0,"Unassigned;__":0.0,"SampleType":"F","Day":"D052020","Age":72.0,"Sex":"F","Farm":"KSU","Inside_or_Outside":"In","PigNumber":"pig-3","Litter_Number":"K2","Stage":"N","DNA-ID":"LLS0172","Description":"NA"},{"index":"F-052020-N72-F5-16S","D_0__Archaea;D_1__Euryarchaeota":0.0,"D_0__Bacteria;D_1__Actinobacteria":92.0,"D_0__Bacteria;D_1__Bacteroidetes":9841.0,"D_0__Bacteria;D_1__Chlamydiae":12.0,"D_0__Bacteria;D_1__Cyanobacteria":5.0,"D_0__Bacteria;D_1__Deferribacteres":0.0,"D_0__Bacteria;D_1__Elusimicrobia":0.0,"D_0__Bacteria;D_1__Epsilonbacteraeota":0.0,"D_0__Bacteria;D_1__Fibrobacteres":0.0,"D_0__Bacteria;D_1__Firmicutes":24497.0,"D_0__Bacteria;D_1__Fusobacteria":0.0,"D_0__Bacteria;D_1__Kiritimatiellaeota":0.0,"D_0__Bacteria;D_1__Lentisphaerae":0.0,"D_0__Bacteria;D_1__Patescibacteria":19.0,"D_0__Bacteria;D_1__Planctomycetes":0.0,"D_0__Bacteria;D_1__Proteobacteria":72.0,"D_0__Bacteria;D_1__Spirochaetes":290.0,"D_0__Bacteria;D_1__Synergistetes":0.0,"D_0__Bacteria;D_1__Tenericutes":706.0,"D_0__Bacteria;D_1__Verrucomicrobia":0.0,"D_0__Bacteria;D_1__WPS-2":0.0,"D_0__Bacteria;__":0.0,"D_0__Eukaryota;D_1__Excavata":0.0,"D_0__Eukaryota;D_1__SAR":0.0,"D_0__Eukaryota;__":0.0,"Unassigned;__":0.0,"SampleType":"F","Day":"D052020","Age":72.0,"Sex":"F","Farm":"KSU","Inside_or_Outside":"In","PigNumber":"pig-5","Litter_Number":"K3","Stage":"N","DNA-ID":"LLS0173","Description":"NA"},{"index":"F-052020-N72-M2-16S","D_0__Archaea;D_1__Euryarchaeota":191.0,"D_0__Bacteria;D_1__Actinobacteria":162.0,"D_0__Bacteria;D_1__Bacteroidetes":16504.0,"D_0__Bacteria;D_1__Chlamydiae":12.0,"D_0__Bacteria;D_1__Cyanobacteria":30.0,"D_0__Bacteria;D_1__Deferribacteres":0.0,"D_0__Bacteria;D_1__Elusimicrobia":0.0,"D_0__Bacteria;D_1__Epsilonbacteraeota":21.0,"D_0__Bacteria;D_1__Fibrobacteres":54.0,"D_0__Bacteria;D_1__Firmicutes":23455.0,"D_0__Bacteria;D_1__Fusobacteria":0.0,"D_0__Bacteria;D_1__Kiritimatiellaeota":2.0,"D_0__Bacteria;D_1__Lentisphaerae":8.0,"D_0__Bacteria;D_1__Patescibacteria":28.0,"D_0__Bacteria;D_1__Planctomycetes":10.0,"D_0__Bacteria;D_1__Proteobacteria":114.0,"D_0__Bacteria;D_1__Spirochaetes":736.0,"D_0__Bacteria;D_1__Synergistetes":0.0,"D_0__Bacteria;D_1__Tenericutes":1635.0,"D_0__Bacteria;D_1__Verrucomicrobia":0.0,"D_0__Bacteria;D_1__WPS-2":0.0,"D_0__Bacteria;__":0.0,"D_0__Eukaryota;D_1__Excavata":0.0,"D_0__Eukaryota;D_1__SAR":0.0,"D_0__Eukaryota;__":0.0,"Unassigned;__":0.0,"SampleType":"F","Day":"D052020","Age":72.0,"Sex":"M","Farm":"KSU","Inside_or_Outside":"In","PigNumber":"pig-2","Litter_Number":"K1","Stage":"N","DNA-ID":"LLS0171","Description":"NA"},{"index":"F-052020-N72-M6-16S","D_0__Archaea;D_1__Euryarchaeota":0.0,"D_0__Bacteria;D_1__Actinobacteria":27.0,"D_0__Bacteria;D_1__Bacteroidetes":14566.0,"D_0__Bacteria;D_1__Chlamydiae":0.0,"D_0__Bacteria;D_1__Cyanobacteria":8.0,"D_0__Bacteria;D_1__Deferribacteres":0.0,"D_0__Bacteria;D_1__Elusimicrobia":25.0,"D_0__Bacteria;D_1__Epsilonbacteraeota":17.0,"D_0__Bacteria;D_1__Fibrobacteres":53.0,"D_0__Bacteria;D_1__Firmicutes":15376.0,"D_0__Bacteria;D_1__Fusobacteria":0.0,"D_0__Bacteria;D_1__Kiritimatiellaeota":572.0,"D_0__Bacteria;D_1__Lentisphaerae":3.0,"D_0__Bacteria;D_1__Patescibacteria":208.0,"D_0__Bacteria;D_1__Planctomycetes":0.0,"D_0__Bacteria;D_1__Proteobacteria":127.0,"D_0__Bacteria;D_1__Spirochaetes":1824.0,"D_0__Bacteria;D_1__Synergistetes":0.0,"D_0__Bacteria;D_1__Tenericutes":657.0,"D_0__Bacteria;D_1__Verrucomicrobia":0.0,"D_0__Bacteria;D_1__WPS-2":164.0,"D_0__Bacteria;__":0.0,"D_0__Eukaryota;D_1__Excavata":0.0,"D_0__Eukaryota;D_1__SAR":0.0,"D_0__Eukaryota;__":0.0,"Unassigned;__":0.0,"SampleType":"F","Day":"D052020","Age":72.0,"Sex":"M","Farm":"KSU","Inside_or_Outside":"In","PigNumber":"pig-6","Litter_Number":"K3","Stage":"N","DNA-ID":"LLS0174","Description":"NA"},{"index":"F-052020-N74-F9-16S","D_0__Archaea;D_1__Euryarchaeota":21.0,"D_0__Bacteria;D_1__Actinobacteria":47.0,"D_0__Bacteria;D_1__Bacteroidetes":10007.0,"D_0__Bacteria;D_1__Chlamydiae":3.0,"D_0__Bacteria;D_1__Cyanobacteria":9.0,"D_0__Bacteria;D_1__Deferribacteres":0.0,"D_0__Bacteria;D_1__Elusimicrobia":0.0,"D_0__Bacteria;D_1__Epsilonbacteraeota":203.0,"D_0__Bacteria;D_1__Fibrobacteres":102.0,"D_0__Bacteria;D_1__Firmicutes":19266.0,"D_0__Bacteria;D_1__Fusobacteria":0.0,"D_0__Bacteria;D_1__Kiritimatiellaeota":949.0,"D_0__Bacteria;D_1__Lentisphaerae":2.0,"D_0__Bacteria;D_1__Patescibacteria":37.0,"D_0__Bacteria;D_1__Planctomycetes":67.0,"D_0__Bacteria;D_1__Proteobacteria":56.0,"D_0__Bacteria;D_1__Spirochaetes":2045.0,"D_0__Bacteria;D_1__Synergistetes":0.0,"D_0__Bacteria;D_1__Tenericutes":2442.0,"D_0__Bacteria;D_1__Verrucomicrobia":0.0,"D_0__Bacteria;D_1__WPS-2":57.0,"D_0__Bacteria;__":0.0,"D_0__Eukaryota;D_1__Excavata":0.0,"D_0__Eukaryota;D_1__SAR":0.0,"D_0__Eukaryota;__":0.0,"Unassigned;__":0.0,"SampleType":"F","Day":"D052020","Age":74.0,"Sex":"F","Farm":"KSU","Inside_or_Outside":"In","PigNumber":"pig-9","Litter_Number":"K5","Stage":"N","DNA-ID":"LLS0177","Description":"NA"},{"index":"F-052420-N76-M8-16S","D_0__Archaea;D_1__Euryarchaeota":121.0,"D_0__Bacteria;D_1__Actinobacteria":98.0,"D_0__Bacteria;D_1__Bacteroidetes":18689.0,"D_0__Bacteria;D_1__Chlamydiae":9.0,"D_0__Bacteria;D_1__Cyanobacteria":4.0,"D_0__Bacteria;D_1__Deferribacteres":0.0,"D_0__Bacteria;D_1__Elusimicrobia":3.0,"D_0__Bacteria;D_1__Epsilonbacteraeota":32.0,"D_0__Bacteria;D_1__Fibrobacteres":4.0,"D_0__Bacteria;D_1__Firmicutes":21572.0,"D_0__Bacteria;D_1__Fusobacteria":0.0,"D_0__Bacteria;D_1__Kiritimatiellaeota":287.0,"D_0__Bacteria;D_1__Lentisphaerae":4.0,"D_0__Bacteria;D_1__Patescibacteria":5.0,"D_0__Bacteria;D_1__Planctomycetes":19.0,"D_0__Bacteria;D_1__Proteobacteria":77.0,"D_0__Bacteria;D_1__Spirochaetes":635.0,"D_0__Bacteria;D_1__Synergistetes":0.0,"D_0__Bacteria;D_1__Tenericutes":786.0,"D_0__Bacteria;D_1__Verrucomicrobia":0.0,"D_0__Bacteria;D_1__WPS-2":44.0,"D_0__Bacteria;__":2.0,"D_0__Eukaryota;D_1__Excavata":0.0,"D_0__Eukaryota;D_1__SAR":0.0,"D_0__Eukaryota;__":0.0,"Unassigned;__":0.0,"SampleType":"F","Day":"D052420","Age":76.0,"Sex":"M","Farm":"KSU","Inside_or_Outside":"In","PigNumber":"pig-8","Litter_Number":"K4","Stage":"N","DNA-ID":"LLS0185","Description":"NA"},{"index":"F-052420-N77-F1-16S","D_0__Archaea;D_1__Euryarchaeota":0.0,"D_0__Bacteria;D_1__Actinobacteria":592.0,"D_0__Bacteria;D_1__Bacteroidetes":13633.0,"D_0__Bacteria;D_1__Chlamydiae":0.0,"D_0__Bacteria;D_1__Cyanobacteria":0.0,"D_0__Bacteria;D_1__Deferribacteres":0.0,"D_0__Bacteria;D_1__Elusimicrobia":0.0,"D_0__Bacteria;D_1__Epsilonbacteraeota":13.0,"D_0__Bacteria;D_1__Fibrobacteres":0.0,"D_0__Bacteria;D_1__Firmicutes":21359.0,"D_0__Bacteria;D_1__Fusobacteria":0.0,"D_0__Bacteria;D_1__Kiritimatiellaeota":0.0,"D_0__Bacteria;D_1__Lentisphaerae":0.0,"D_0__Bacteria;D_1__Patescibacteria":0.0,"D_0__Bacteria;D_1__Planctomycetes":0.0,"D_0__Bacteria;D_1__Proteobacteria":39.0,"D_0__Bacteria;D_1__Spirochaetes":192.0,"D_0__Bacteria;D_1__Synergistetes":2.0,"D_0__Bacteria;D_1__Tenericutes":12.0,"D_0__Bacteria;D_1__Verrucomicrobia":0.0,"D_0__Bacteria;D_1__WPS-2":0.0,"D_0__Bacteria;__":0.0,"D_0__Eukaryota;D_1__Excavata":0.0,"D_0__Eukaryota;D_1__SAR":0.0,"D_0__Eukaryota;__":0.0,"Unassigned;__":0.0,"SampleType":"F","Day":"D052420","Age":77.0,"Sex":"F","Farm":"KSU","Inside_or_Outside":"In","PigNumber":"pig-1","Litter_Number":"K1","Stage":"N","DNA-ID":"LLS0179","Description":"NA"},{"index":"F-052420-N77-F3-16S","D_0__Archaea;D_1__Euryarchaeota":24.0,"D_0__Bacteria;D_1__Actinobacteria":62.0,"D_0__Bacteria;D_1__Bacteroidetes":13947.0,"D_0__Bacteria;D_1__Chlamydiae":0.0,"D_0__Bacteria;D_1__Cyanobacteria":0.0,"D_0__Bacteria;D_1__Deferribacteres":0.0,"D_0__Bacteria;D_1__Elusimicrobia":0.0,"D_0__Bacteria;D_1__Epsilonbacteraeota":255.0,"D_0__Bacteria;D_1__Fibrobacteres":17.0,"D_0__Bacteria;D_1__Firmicutes":21664.0,"D_0__Bacteria;D_1__Fusobacteria":0.0,"D_0__Bacteria;D_1__Kiritimatiellaeota":25.0,"D_0__Bacteria;D_1__Lentisphaerae":0.0,"D_0__Bacteria;D_1__Patescibacteria":23.0,"D_0__Bacteria;D_1__Planctomycetes":2.0,"D_0__Bacteria;D_1__Proteobacteria":93.0,"D_0__Bacteria;D_1__Spirochaetes":1038.0,"D_0__Bacteria;D_1__Synergistetes":0.0,"D_0__Bacteria;D_1__Tenericutes":286.0,"D_0__Bacteria;D_1__Verrucomicrobia":0.0,"D_0__Bacteria;D_1__WPS-2":0.0,"D_0__Bacteria;__":2.0,"D_0__Eukaryota;D_1__Excavata":0.0,"D_0__Eukaryota;D_1__SAR":0.0,"D_0__Eukaryota;__":0.0,"Unassigned;__":0.0,"SampleType":"F","Day":"D052420","Age":77.0,"Sex":"F","Farm":"KSU","Inside_or_Outside":"In","PigNumber":"pig-3","Litter_Number":"K2","Stage":"N","DNA-ID":"LLS0181","Description":"NA"},{"index":"F-052420-N77-F5-16S","D_0__Archaea;D_1__Euryarchaeota":38.0,"D_0__Bacteria;D_1__Actinobacteria":1857.0,"D_0__Bacteria;D_1__Bacteroidetes":12971.0,"D_0__Bacteria;D_1__Chlamydiae":0.0,"D_0__Bacteria;D_1__Cyanobacteria":4.0,"D_0__Bacteria;D_1__Deferribacteres":0.0,"D_0__Bacteria;D_1__Elusimicrobia":0.0,"D_0__Bacteria;D_1__Epsilonbacteraeota":28.0,"D_0__Bacteria;D_1__Fibrobacteres":19.0,"D_0__Bacteria;D_1__Firmicutes":23695.0,"D_0__Bacteria;D_1__Fusobacteria":0.0,"D_0__Bacteria;D_1__Kiritimatiellaeota":102.0,"D_0__Bacteria;D_1__Lentisphaerae":3.0,"D_0__Bacteria;D_1__Patescibacteria":22.0,"D_0__Bacteria;D_1__Planctomycetes":37.0,"D_0__Bacteria;D_1__Proteobacteria":114.0,"D_0__Bacteria;D_1__Spirochaetes":995.0,"D_0__Bacteria;D_1__Synergistetes":0.0,"D_0__Bacteria;D_1__Tenericutes":532.0,"D_0__Bacteria;D_1__Verrucomicrobia":0.0,"D_0__Bacteria;D_1__WPS-2":0.0,"D_0__Bacteria;__":0.0,"D_0__Eukaryota;D_1__Excavata":0.0,"D_0__Eukaryota;D_1__SAR":0.0,"D_0__Eukaryota;__":0.0,"Unassigned;__":0.0,"SampleType":"F","Day":"D052420","Age":77.0,"Sex":"F","Farm":"KSU","Inside_or_Outside":"In","PigNumber":"pig-5","Litter_Number":"K3","Stage":"N","DNA-ID":"LLS0182","Description":"NA"},{"index":"F-052420-N77-M2-16S","D_0__Archaea;D_1__Euryarchaeota":57.0,"D_0__Bacteria;D_1__Actinobacteria":305.0,"D_0__Bacteria;D_1__Bacteroidetes":14629.0,"D_0__Bacteria;D_1__Chlamydiae":0.0,"D_0__Bacteria;D_1__Cyanobacteria":13.0,"D_0__Bacteria;D_1__Deferribacteres":0.0,"D_0__Bacteria;D_1__Elusimicrobia":0.0,"D_0__Bacteria;D_1__Epsilonbacteraeota":0.0,"D_0__Bacteria;D_1__Fibrobacteres":11.0,"D_0__Bacteria;D_1__Firmicutes":17119.0,"D_0__Bacteria;D_1__Fusobacteria":0.0,"D_0__Bacteria;D_1__Kiritimatiellaeota":46.0,"D_0__Bacteria;D_1__Lentisphaerae":5.0,"D_0__Bacteria;D_1__Patescibacteria":24.0,"D_0__Bacteria;D_1__Planctomycetes":2.0,"D_0__Bacteria;D_1__Proteobacteria":313.0,"D_0__Bacteria;D_1__Spirochaetes":559.0,"D_0__Bacteria;D_1__Synergistetes":0.0,"D_0__Bacteria;D_1__Tenericutes":1121.0,"D_0__Bacteria;D_1__Verrucomicrobia":0.0,"D_0__Bacteria;D_1__WPS-2":0.0,"D_0__Bacteria;__":0.0,"D_0__Eukaryota;D_1__Excavata":0.0,"D_0__Eukaryota;D_1__SAR":0.0,"D_0__Eukaryota;__":0.0,"Unassigned;__":0.0,"SampleType":"F","Day":"D052420","Age":77.0,"Sex":"M","Farm":"KSU","Inside_or_Outside":"In","PigNumber":"pig-2","Litter_Number":"K1","Stage":"N","DNA-ID":"LLS0180","Description":"NA"},{"index":"F-052420-N77-M6-16S","D_0__Archaea;D_1__Euryarchaeota":0.0,"D_0__Bacteria;D_1__Actinobacteria":63.0,"D_0__Bacteria;D_1__Bacteroidetes":21755.0,"D_0__Bacteria;D_1__Chlamydiae":0.0,"D_0__Bacteria;D_1__Cyanobacteria":30.0,"D_0__Bacteria;D_1__Deferribacteres":0.0,"D_0__Bacteria;D_1__Elusimicrobia":7.0,"D_0__Bacteria;D_1__Epsilonbacteraeota":0.0,"D_0__Bacteria;D_1__Fibrobacteres":99.0,"D_0__Bacteria;D_1__Firmicutes":20721.0,"D_0__Bacteria;D_1__Fusobacteria":0.0,"D_0__Bacteria;D_1__Kiritimatiellaeota":893.0,"D_0__Bacteria;D_1__Lentisphaerae":4.0,"D_0__Bacteria;D_1__Patescibacteria":341.0,"D_0__Bacteria;D_1__Planctomycetes":84.0,"D_0__Bacteria;D_1__Proteobacteria":182.0,"D_0__Bacteria;D_1__Spirochaetes":3000.0,"D_0__Bacteria;D_1__Synergistetes":0.0,"D_0__Bacteria;D_1__Tenericutes":1395.0,"D_0__Bacteria;D_1__Verrucomicrobia":0.0,"D_0__Bacteria;D_1__WPS-2":36.0,"D_0__Bacteria;__":12.0,"D_0__Eukaryota;D_1__Excavata":0.0,"D_0__Eukaryota;D_1__SAR":0.0,"D_0__Eukaryota;__":0.0,"Unassigned;__":0.0,"SampleType":"F","Day":"D052420","Age":77.0,"Sex":"M","Farm":"KSU","Inside_or_Outside":"In","PigNumber":"pig-6","Litter_Number":"K3","Stage":"N","DNA-ID":"LLS0183","Description":"NA"},{"index":"F-052420-N78-F9-16S","D_0__Archaea;D_1__Euryarchaeota":0.0,"D_0__Bacteria;D_1__Actinobacteria":0.0,"D_0__Bacteria;D_1__Bacteroidetes":888.0,"D_0__Bacteria;D_1__Chlamydiae":0.0,"D_0__Bacteria;D_1__Cyanobacteria":0.0,"D_0__Bacteria;D_1__Deferribacteres":0.0,"D_0__Bacteria;D_1__Elusimicrobia":0.0,"D_0__Bacteria;D_1__Epsilonbacteraeota":9.0,"D_0__Bacteria;D_1__Fibrobacteres":9.0,"D_0__Bacteria;D_1__Firmicutes":1204.0,"D_0__Bacteria;D_1__Fusobacteria":0.0,"D_0__Bacteria;D_1__Kiritimatiellaeota":69.0,"D_0__Bacteria;D_1__Lentisphaerae":0.0,"D_0__Bacteria;D_1__Patescibacteria":17.0,"D_0__Bacteria;D_1__Planctomycetes":14.0,"D_0__Bacteria;D_1__Proteobacteria":17.0,"D_0__Bacteria;D_1__Spirochaetes":209.0,"D_0__Bacteria;D_1__Synergistetes":0.0,"D_0__Bacteria;D_1__Tenericutes":21.0,"D_0__Bacteria;D_1__Verrucomicrobia":4.0,"D_0__Bacteria;D_1__WPS-2":0.0,"D_0__Bacteria;__":0.0,"D_0__Eukaryota;D_1__Excavata":0.0,"D_0__Eukaryota;D_1__SAR":0.0,"D_0__Eukaryota;__":0.0,"Unassigned;__":0.0,"SampleType":"F","Day":"D052420","Age":78.0,"Sex":"F","Farm":"KSU","Inside_or_Outside":"In","PigNumber":"pig-9","Litter_Number":"K5","Stage":"N","DNA-ID":"LLS0186","Description":"NA"},{"index":"F-052420-N78-M10-16S","D_0__Archaea;D_1__Euryarchaeota":4.0,"D_0__Bacteria;D_1__Actinobacteria":271.0,"D_0__Bacteria;D_1__Bacteroidetes":15705.0,"D_0__Bacteria;D_1__Chlamydiae":4.0,"D_0__Bacteria;D_1__Cyanobacteria":31.0,"D_0__Bacteria;D_1__Deferribacteres":0.0,"D_0__Bacteria;D_1__Elusimicrobia":0.0,"D_0__Bacteria;D_1__Epsilonbacteraeota":11.0,"D_0__Bacteria;D_1__Fibrobacteres":24.0,"D_0__Bacteria;D_1__Firmicutes":24778.0,"D_0__Bacteria;D_1__Fusobacteria":0.0,"D_0__Bacteria;D_1__Kiritimatiellaeota":561.0,"D_0__Bacteria;D_1__Lentisphaerae":0.0,"D_0__Bacteria;D_1__Patescibacteria":32.0,"D_0__Bacteria;D_1__Planctomycetes":3.0,"D_0__Bacteria;D_1__Proteobacteria":202.0,"D_0__Bacteria;D_1__Spirochaetes":1756.0,"D_0__Bacteria;D_1__Synergistetes":0.0,"D_0__Bacteria;D_1__Tenericutes":1436.0,"D_0__Bacteria;D_1__Verrucomicrobia":0.0,"D_0__Bacteria;D_1__WPS-2":25.0,"D_0__Bacteria;__":0.0,"D_0__Eukaryota;D_1__Excavata":0.0,"D_0__Eukaryota;D_1__SAR":0.0,"D_0__Eukaryota;__":0.0,"Unassigned;__":0.0,"SampleType":"F","Day":"D052420","Age":78.0,"Sex":"M","Farm":"KSU","Inside_or_Outside":"In","PigNumber":"pig-10","Litter_Number":"K5","Stage":"N","DNA-ID":"LLS0187","Description":"NA"},{"index":"F-052820-G80-F7-16S","D_0__Archaea;D_1__Euryarchaeota":387.0,"D_0__Bacteria;D_1__Actinobacteria":26.0,"D_0__Bacteria;D_1__Bacteroidetes":9907.0,"D_0__Bacteria;D_1__Chlamydiae":0.0,"D_0__Bacteria;D_1__Cyanobacteria":0.0,"D_0__Bacteria;D_1__Deferribacteres":0.0,"D_0__Bacteria;D_1__Elusimicrobia":0.0,"D_0__Bacteria;D_1__Epsilonbacteraeota":8.0,"D_0__Bacteria;D_1__Fibrobacteres":0.0,"D_0__Bacteria;D_1__Firmicutes":14395.0,"D_0__Bacteria;D_1__Fusobacteria":0.0,"D_0__Bacteria;D_1__Kiritimatiellaeota":170.0,"D_0__Bacteria;D_1__Lentisphaerae":3.0,"D_0__Bacteria;D_1__Patescibacteria":0.0,"D_0__Bacteria;D_1__Planctomycetes":133.0,"D_0__Bacteria;D_1__Proteobacteria":553.0,"D_0__Bacteria;D_1__Spirochaetes":1112.0,"D_0__Bacteria;D_1__Synergistetes":0.0,"D_0__Bacteria;D_1__Tenericutes":345.0,"D_0__Bacteria;D_1__Verrucomicrobia":0.0,"D_0__Bacteria;D_1__WPS-2":104.0,"D_0__Bacteria;__":0.0,"D_0__Eukaryota;D_1__Excavata":0.0,"D_0__Eukaryota;D_1__SAR":0.0,"D_0__Eukaryota;__":0.0,"Unassigned;__":0.0,"SampleType":"F","Day":"D052820","Age":80.0,"Sex":"F","Farm":"KSU","Inside_or_Outside":"In","PigNumber":"pig-7","Litter_Number":"K4","Stage":"G","DNA-ID":"LLS0193","Description":"NA"},{"index":"F-052820-G80-M8-16S","D_0__Archaea;D_1__Euryarchaeota":131.0,"D_0__Bacteria;D_1__Actinobacteria":62.0,"D_0__Bacteria;D_1__Bacteroidetes":15587.0,"D_0__Bacteria;D_1__Chlamydiae":0.0,"D_0__Bacteria;D_1__Cyanobacteria":91.0,"D_0__Bacteria;D_1__Deferribacteres":0.0,"D_0__Bacteria;D_1__Elusimicrobia":631.0,"D_0__Bacteria;D_1__Epsilonbacteraeota":29.0,"D_0__Bacteria;D_1__Fibrobacteres":5.0,"D_0__Bacteria;D_1__Firmicutes":17099.0,"D_0__Bacteria;D_1__Fusobacteria":0.0,"D_0__Bacteria;D_1__Kiritimatiellaeota":37.0,"D_0__Bacteria;D_1__Lentisphaerae":0.0,"D_0__Bacteria;D_1__Patescibacteria":28.0,"D_0__Bacteria;D_1__Planctomycetes":37.0,"D_0__Bacteria;D_1__Proteobacteria":1319.0,"D_0__Bacteria;D_1__Spirochaetes":2022.0,"D_0__Bacteria;D_1__Synergistetes":0.0,"D_0__Bacteria;D_1__Tenericutes":388.0,"D_0__Bacteria;D_1__Verrucomicrobia":0.0,"D_0__Bacteria;D_1__WPS-2":902.0,"D_0__Bacteria;__":0.0,"D_0__Eukaryota;D_1__Excavata":0.0,"D_0__Eukaryota;D_1__SAR":0.0,"D_0__Eukaryota;__":0.0,"Unassigned;__":0.0,"SampleType":"F","Day":"D052820","Age":80.0,"Sex":"M","Farm":"KSU","Inside_or_Outside":"In","PigNumber":"pig-8","Litter_Number":"K4","Stage":"G","DNA-ID":"LLS0194","Description":"NA"},{"index":"F-052820-G81-F1-16S","D_0__Archaea;D_1__Euryarchaeota":49.0,"D_0__Bacteria;D_1__Actinobacteria":364.0,"D_0__Bacteria;D_1__Bacteroidetes":20558.0,"D_0__Bacteria;D_1__Chlamydiae":4.0,"D_0__Bacteria;D_1__Cyanobacteria":21.0,"D_0__Bacteria;D_1__Deferribacteres":0.0,"D_0__Bacteria;D_1__Elusimicrobia":0.0,"D_0__Bacteria;D_1__Epsilonbacteraeota":20.0,"D_0__Bacteria;D_1__Fibrobacteres":0.0,"D_0__Bacteria;D_1__Firmicutes":19849.0,"D_0__Bacteria;D_1__Fusobacteria":0.0,"D_0__Bacteria;D_1__Kiritimatiellaeota":0.0,"D_0__Bacteria;D_1__Lentisphaerae":0.0,"D_0__Bacteria;D_1__Patescibacteria":0.0,"D_0__Bacteria;D_1__Planctomycetes":0.0,"D_0__Bacteria;D_1__Proteobacteria":958.0,"D_0__Bacteria;D_1__Spirochaetes":69.0,"D_0__Bacteria;D_1__Synergistetes":5.0,"D_0__Bacteria;D_1__Tenericutes":40.0,"D_0__Bacteria;D_1__Verrucomicrobia":0.0,"D_0__Bacteria;D_1__WPS-2":0.0,"D_0__Bacteria;__":2.0,"D_0__Eukaryota;D_1__Excavata":0.0,"D_0__Eukaryota;D_1__SAR":0.0,"D_0__Eukaryota;__":0.0,"Unassigned;__":0.0,"SampleType":"F","Day":"D052820","Age":81.0,"Sex":"F","Farm":"KSU","Inside_or_Outside":"In","PigNumber":"pig-1","Litter_Number":"K1","Stage":"G","DNA-ID":"LLS0188","Description":"NA"},{"index":"F-052820-G81-F5-16S","D_0__Archaea;D_1__Euryarchaeota":111.0,"D_0__Bacteria;D_1__Actinobacteria":67.0,"D_0__Bacteria;D_1__Bacteroidetes":17839.0,"D_0__Bacteria;D_1__Chlamydiae":4.0,"D_0__Bacteria;D_1__Cyanobacteria":9.0,"D_0__Bacteria;D_1__Deferribacteres":0.0,"D_0__Bacteria;D_1__Elusimicrobia":0.0,"D_0__Bacteria;D_1__Epsilonbacteraeota":10.0,"D_0__Bacteria;D_1__Fibrobacteres":8.0,"D_0__Bacteria;D_1__Firmicutes":20981.0,"D_0__Bacteria;D_1__Fusobacteria":0.0,"D_0__Bacteria;D_1__Kiritimatiellaeota":11.0,"D_0__Bacteria;D_1__Lentisphaerae":3.0,"D_0__Bacteria;D_1__Patescibacteria":12.0,"D_0__Bacteria;D_1__Planctomycetes":38.0,"D_0__Bacteria;D_1__Proteobacteria":455.0,"D_0__Bacteria;D_1__Spirochaetes":1951.0,"D_0__Bacteria;D_1__Synergistetes":0.0,"D_0__Bacteria;D_1__Tenericutes":493.0,"D_0__Bacteria;D_1__Verrucomicrobia":0.0,"D_0__Bacteria;D_1__WPS-2":22.0,"D_0__Bacteria;__":0.0,"D_0__Eukaryota;D_1__Excavata":0.0,"D_0__Eukaryota;D_1__SAR":0.0,"D_0__Eukaryota;__":0.0,"Unassigned;__":0.0,"SampleType":"F","Day":"D052820","Age":81.0,"Sex":"F","Farm":"KSU","Inside_or_Outside":"In","PigNumber":"pig-5","Litter_Number":"K3","Stage":"G","DNA-ID":"LLS0191","Description":"NA"},{"index":"F-052820-G81-M2-16S","D_0__Archaea;D_1__Euryarchaeota":88.0,"D_0__Bacteria;D_1__Actinobacteria":96.0,"D_0__Bacteria;D_1__Bacteroidetes":20011.0,"D_0__Bacteria;D_1__Chlamydiae":0.0,"D_0__Bacteria;D_1__Cyanobacteria":82.0,"D_0__Bacteria;D_1__Deferribacteres":0.0,"D_0__Bacteria;D_1__Elusimicrobia":0.0,"D_0__Bacteria;D_1__Epsilonbacteraeota":30.0,"D_0__Bacteria;D_1__Fibrobacteres":104.0,"D_0__Bacteria;D_1__Firmicutes":22666.0,"D_0__Bacteria;D_1__Fusobacteria":0.0,"D_0__Bacteria;D_1__Kiritimatiellaeota":10.0,"D_0__Bacteria;D_1__Lentisphaerae":47.0,"D_0__Bacteria;D_1__Patescibacteria":3.0,"D_0__Bacteria;D_1__Planctomycetes":0.0,"D_0__Bacteria;D_1__Proteobacteria":1340.0,"D_0__Bacteria;D_1__Spirochaetes":934.0,"D_0__Bacteria;D_1__Synergistetes":18.0,"D_0__Bacteria;D_1__Tenericutes":133.0,"D_0__Bacteria;D_1__Verrucomicrobia":2.0,"D_0__Bacteria;D_1__WPS-2":0.0,"D_0__Bacteria;__":2.0,"D_0__Eukaryota;D_1__Excavata":0.0,"D_0__Eukaryota;D_1__SAR":0.0,"D_0__Eukaryota;__":0.0,"Unassigned;__":0.0,"SampleType":"F","Day":"D052820","Age":81.0,"Sex":"M","Farm":"KSU","Inside_or_Outside":"In","PigNumber":"pig-2","Litter_Number":"K1","Stage":"G","DNA-ID":"LLS0189","Description":"NA"},{"index":"F-052820-G81-M6-16S","D_0__Archaea;D_1__Euryarchaeota":206.0,"D_0__Bacteria;D_1__Actinobacteria":56.0,"D_0__Bacteria;D_1__Bacteroidetes":13718.0,"D_0__Bacteria;D_1__Chlamydiae":6.0,"D_0__Bacteria;D_1__Cyanobacteria":39.0,"D_0__Bacteria;D_1__Deferribacteres":0.0,"D_0__Bacteria;D_1__Elusimicrobia":68.0,"D_0__Bacteria;D_1__Epsilonbacteraeota":28.0,"D_0__Bacteria;D_1__Fibrobacteres":45.0,"D_0__Bacteria;D_1__Firmicutes":17273.0,"D_0__Bacteria;D_1__Fusobacteria":0.0,"D_0__Bacteria;D_1__Kiritimatiellaeota":382.0,"D_0__Bacteria;D_1__Lentisphaerae":0.0,"D_0__Bacteria;D_1__Patescibacteria":13.0,"D_0__Bacteria;D_1__Planctomycetes":236.0,"D_0__Bacteria;D_1__Proteobacteria":428.0,"D_0__Bacteria;D_1__Spirochaetes":2728.0,"D_0__Bacteria;D_1__Synergistetes":3.0,"D_0__Bacteria;D_1__Tenericutes":575.0,"D_0__Bacteria;D_1__Verrucomicrobia":0.0,"D_0__Bacteria;D_1__WPS-2":743.0,"D_0__Bacteria;__":0.0,"D_0__Eukaryota;D_1__Excavata":0.0,"D_0__Eukaryota;D_1__SAR":0.0,"D_0__Eukaryota;__":0.0,"Unassigned;__":0.0,"SampleType":"F","Day":"D052820","Age":81.0,"Sex":"M","Farm":"KSU","Inside_or_Outside":"In","PigNumber":"pig-6","Litter_Number":"K3","Stage":"G","DNA-ID":"LLS0192","Description":"NA"},{"index":"F-052820-G82-F9-16S","D_0__Archaea;D_1__Euryarchaeota":123.0,"D_0__Bacteria;D_1__Actinobacteria":10.0,"D_0__Bacteria;D_1__Bacteroidetes":1233.0,"D_0__Bacteria;D_1__Chlamydiae":0.0,"D_0__Bacteria;D_1__Cyanobacteria":0.0,"D_0__Bacteria;D_1__Deferribacteres":0.0,"D_0__Bacteria;D_1__Elusimicrobia":0.0,"D_0__Bacteria;D_1__Epsilonbacteraeota":86.0,"D_0__Bacteria;D_1__Fibrobacteres":24.0,"D_0__Bacteria;D_1__Firmicutes":8531.0,"D_0__Bacteria;D_1__Fusobacteria":0.0,"D_0__Bacteria;D_1__Kiritimatiellaeota":214.0,"D_0__Bacteria;D_1__Lentisphaerae":0.0,"D_0__Bacteria;D_1__Patescibacteria":0.0,"D_0__Bacteria;D_1__Planctomycetes":37.0,"D_0__Bacteria;D_1__Proteobacteria":50.0,"D_0__Bacteria;D_1__Spirochaetes":246.0,"D_0__Bacteria;D_1__Synergistetes":0.0,"D_0__Bacteria;D_1__Tenericutes":545.0,"D_0__Bacteria;D_1__Verrucomicrobia":0.0,"D_0__Bacteria;D_1__WPS-2":0.0,"D_0__Bacteria;__":0.0,"D_0__Eukaryota;D_1__Excavata":0.0,"D_0__Eukaryota;D_1__SAR":0.0,"D_0__Eukaryota;__":0.0,"Unassigned;__":0.0,"SampleType":"F","Day":"D052820","Age":82.0,"Sex":"F","Farm":"KSU","Inside_or_Outside":"In","PigNumber":"pig-9","Litter_Number":"K5","Stage":"G","DNA-ID":"LLS0195","Description":"NA"},{"index":"F-052820-G82-M10-16S","D_0__Archaea;D_1__Euryarchaeota":523.0,"D_0__Bacteria;D_1__Actinobacteria":264.0,"D_0__Bacteria;D_1__Bacteroidetes":14937.0,"D_0__Bacteria;D_1__Chlamydiae":33.0,"D_0__Bacteria;D_1__Cyanobacteria":18.0,"D_0__Bacteria;D_1__Deferribacteres":7.0,"D_0__Bacteria;D_1__Elusimicrobia":8.0,"D_0__Bacteria;D_1__Epsilonbacteraeota":20.0,"D_0__Bacteria;D_1__Fibrobacteres":22.0,"D_0__Bacteria;D_1__Firmicutes":24178.0,"D_0__Bacteria;D_1__Fusobacteria":0.0,"D_0__Bacteria;D_1__Kiritimatiellaeota":117.0,"D_0__Bacteria;D_1__Lentisphaerae":0.0,"D_0__Bacteria;D_1__Patescibacteria":25.0,"D_0__Bacteria;D_1__Planctomycetes":585.0,"D_0__Bacteria;D_1__Proteobacteria":370.0,"D_0__Bacteria;D_1__Spirochaetes":1231.0,"D_0__Bacteria;D_1__Synergistetes":0.0,"D_0__Bacteria;D_1__Tenericutes":85.0,"D_0__Bacteria;D_1__Verrucomicrobia":0.0,"D_0__Bacteria;D_1__WPS-2":0.0,"D_0__Bacteria;__":0.0,"D_0__Eukaryota;D_1__Excavata":0.0,"D_0__Eukaryota;D_1__SAR":0.0,"D_0__Eukaryota;__":0.0,"Unassigned;__":0.0,"SampleType":"F","Day":"D052820","Age":82.0,"Sex":"M","Farm":"KSU","Inside_or_Outside":"In","PigNumber":"pig-10","Litter_Number":"K5","Stage":"G","DNA-ID":"LLS0196","Description":"NA"},{"index":"F-060220-G85-F7-16S","D_0__Archaea;D_1__Euryarchaeota":184.0,"D_0__Bacteria;D_1__Actinobacteria":22.0,"D_0__Bacteria;D_1__Bacteroidetes":18996.0,"D_0__Bacteria;D_1__Chlamydiae":0.0,"D_0__Bacteria;D_1__Cyanobacteria":6.0,"D_0__Bacteria;D_1__Deferribacteres":0.0,"D_0__Bacteria;D_1__Elusimicrobia":1232.0,"D_0__Bacteria;D_1__Epsilonbacteraeota":55.0,"D_0__Bacteria;D_1__Fibrobacteres":63.0,"D_0__Bacteria;D_1__Firmicutes":20204.0,"D_0__Bacteria;D_1__Fusobacteria":0.0,"D_0__Bacteria;D_1__Kiritimatiellaeota":470.0,"D_0__Bacteria;D_1__Lentisphaerae":17.0,"D_0__Bacteria;D_1__Patescibacteria":39.0,"D_0__Bacteria;D_1__Planctomycetes":46.0,"D_0__Bacteria;D_1__Proteobacteria":1125.0,"D_0__Bacteria;D_1__Spirochaetes":2347.0,"D_0__Bacteria;D_1__Synergistetes":31.0,"D_0__Bacteria;D_1__Tenericutes":219.0,"D_0__Bacteria;D_1__Verrucomicrobia":0.0,"D_0__Bacteria;D_1__WPS-2":252.0,"D_0__Bacteria;__":0.0,"D_0__Eukaryota;D_1__Excavata":0.0,"D_0__Eukaryota;D_1__SAR":0.0,"D_0__Eukaryota;__":0.0,"Unassigned;__":0.0,"SampleType":"F","Day":"D060220","Age":85.0,"Sex":"F","Farm":"KSU","Inside_or_Outside":"In","PigNumber":"pig-7","Litter_Number":"K4","Stage":"G","DNA-ID":"LLS0202","Description":"NA"},{"index":"F-060220-G85-M8-16S","D_0__Archaea;D_1__Euryarchaeota":136.0,"D_0__Bacteria;D_1__Actinobacteria":25.0,"D_0__Bacteria;D_1__Bacteroidetes":25397.0,"D_0__Bacteria;D_1__Chlamydiae":0.0,"D_0__Bacteria;D_1__Cyanobacteria":19.0,"D_0__Bacteria;D_1__Deferribacteres":0.0,"D_0__Bacteria;D_1__Elusimicrobia":283.0,"D_0__Bacteria;D_1__Epsilonbacteraeota":50.0,"D_0__Bacteria;D_1__Fibrobacteres":127.0,"D_0__Bacteria;D_1__Firmicutes":18760.0,"D_0__Bacteria;D_1__Fusobacteria":0.0,"D_0__Bacteria;D_1__Kiritimatiellaeota":194.0,"D_0__Bacteria;D_1__Lentisphaerae":84.0,"D_0__Bacteria;D_1__Patescibacteria":15.0,"D_0__Bacteria;D_1__Planctomycetes":56.0,"D_0__Bacteria;D_1__Proteobacteria":1222.0,"D_0__Bacteria;D_1__Spirochaetes":4543.0,"D_0__Bacteria;D_1__Synergistetes":28.0,"D_0__Bacteria;D_1__Tenericutes":702.0,"D_0__Bacteria;D_1__Verrucomicrobia":0.0,"D_0__Bacteria;D_1__WPS-2":1237.0,"D_0__Bacteria;__":0.0,"D_0__Eukaryota;D_1__Excavata":0.0,"D_0__Eukaryota;D_1__SAR":0.0,"D_0__Eukaryota;__":0.0,"Unassigned;__":2.0,"SampleType":"F","Day":"D060220","Age":85.0,"Sex":"M","Farm":"KSU","Inside_or_Outside":"In","PigNumber":"pig-8","Litter_Number":"K4","Stage":"G","DNA-ID":"LLS0203","Description":"NA"},{"index":"F-060220-G86-F1-16S","D_0__Archaea;D_1__Euryarchaeota":0.0,"D_0__Bacteria;D_1__Actinobacteria":19.0,"D_0__Bacteria;D_1__Bacteroidetes":1026.0,"D_0__Bacteria;D_1__Chlamydiae":0.0,"D_0__Bacteria;D_1__Cyanobacteria":0.0,"D_0__Bacteria;D_1__Deferribacteres":0.0,"D_0__Bacteria;D_1__Elusimicrobia":0.0,"D_0__Bacteria;D_1__Epsilonbacteraeota":0.0,"D_0__Bacteria;D_1__Fibrobacteres":0.0,"D_0__Bacteria;D_1__Firmicutes":944.0,"D_0__Bacteria;D_1__Fusobacteria":0.0,"D_0__Bacteria;D_1__Kiritimatiellaeota":0.0,"D_0__Bacteria;D_1__Lentisphaerae":0.0,"D_0__Bacteria;D_1__Patescibacteria":0.0,"D_0__Bacteria;D_1__Planctomycetes":0.0,"D_0__Bacteria;D_1__Proteobacteria":32.0,"D_0__Bacteria;D_1__Spirochaetes":36.0,"D_0__Bacteria;D_1__Synergistetes":0.0,"D_0__Bacteria;D_1__Tenericutes":9.0,"D_0__Bacteria;D_1__Verrucomicrobia":0.0,"D_0__Bacteria;D_1__WPS-2":0.0,"D_0__Bacteria;__":0.0,"D_0__Eukaryota;D_1__Excavata":0.0,"D_0__Eukaryota;D_1__SAR":0.0,"D_0__Eukaryota;__":0.0,"Unassigned;__":0.0,"SampleType":"F","Day":"D060220","Age":86.0,"Sex":"F","Farm":"KSU","Inside_or_Outside":"In","PigNumber":"pig-1","Litter_Number":"K1","Stage":"G","DNA-ID":"LLS0197","Description":"NA"},{"index":"F-060220-G86-F3-16S","D_0__Archaea;D_1__Euryarchaeota":73.0,"D_0__Bacteria;D_1__Actinobacteria":152.0,"D_0__Bacteria;D_1__Bacteroidetes":23028.0,"D_0__Bacteria;D_1__Chlamydiae":0.0,"D_0__Bacteria;D_1__Cyanobacteria":4.0,"D_0__Bacteria;D_1__Deferribacteres":0.0,"D_0__Bacteria;D_1__Elusimicrobia":43.0,"D_0__Bacteria;D_1__Epsilonbacteraeota":63.0,"D_0__Bacteria;D_1__Fibrobacteres":20.0,"D_0__Bacteria;D_1__Firmicutes":14866.0,"D_0__Bacteria;D_1__Fusobacteria":0.0,"D_0__Bacteria;D_1__Kiritimatiellaeota":20.0,"D_0__Bacteria;D_1__Lentisphaerae":6.0,"D_0__Bacteria;D_1__Patescibacteria":0.0,"D_0__Bacteria;D_1__Planctomycetes":41.0,"D_0__Bacteria;D_1__Proteobacteria":1724.0,"D_0__Bacteria;D_1__Spirochaetes":556.0,"D_0__Bacteria;D_1__Synergistetes":16.0,"D_0__Bacteria;D_1__Tenericutes":415.0,"D_0__Bacteria;D_1__Verrucomicrobia":0.0,"D_0__Bacteria;D_1__WPS-2":267.0,"D_0__Bacteria;__":5.0,"D_0__Eukaryota;D_1__Excavata":0.0,"D_0__Eukaryota;D_1__SAR":0.0,"D_0__Eukaryota;__":0.0,"Unassigned;__":0.0,"SampleType":"F","Day":"D060220","Age":86.0,"Sex":"F","Farm":"KSU","Inside_or_Outside":"In","PigNumber":"pig-3","Litter_Number":"K2","Stage":"G","DNA-ID":"LLS0199","Description":"NA"},{"index":"F-060220-G86-F5-16S","D_0__Archaea;D_1__Euryarchaeota":181.0,"D_0__Bacteria;D_1__Actinobacteria":136.0,"D_0__Bacteria;D_1__Bacteroidetes":14683.0,"D_0__Bacteria;D_1__Chlamydiae":0.0,"D_0__Bacteria;D_1__Cyanobacteria":45.0,"D_0__Bacteria;D_1__Deferribacteres":0.0,"D_0__Bacteria;D_1__Elusimicrobia":18.0,"D_0__Bacteria;D_1__Epsilonbacteraeota":62.0,"D_0__Bacteria;D_1__Fibrobacteres":26.0,"D_0__Bacteria;D_1__Firmicutes":22454.0,"D_0__Bacteria;D_1__Fusobacteria":0.0,"D_0__Bacteria;D_1__Kiritimatiellaeota":15.0,"D_0__Bacteria;D_1__Lentisphaerae":6.0,"D_0__Bacteria;D_1__Patescibacteria":4.0,"D_0__Bacteria;D_1__Planctomycetes":0.0,"D_0__Bacteria;D_1__Proteobacteria":974.0,"D_0__Bacteria;D_1__Spirochaetes":446.0,"D_0__Bacteria;D_1__Synergistetes":0.0,"D_0__Bacteria;D_1__Tenericutes":429.0,"D_0__Bacteria;D_1__Verrucomicrobia":0.0,"D_0__Bacteria;D_1__WPS-2":38.0,"D_0__Bacteria;__":5.0,"D_0__Eukaryota;D_1__Excavata":0.0,"D_0__Eukaryota;D_1__SAR":0.0,"D_0__Eukaryota;__":0.0,"Unassigned;__":0.0,"SampleType":"F","Day":"D060220","Age":86.0,"Sex":"F","Farm":"KSU","Inside_or_Outside":"In","PigNumber":"pig-5","Litter_Number":"K3","Stage":"G","DNA-ID":"LLS0200","Description":"NA"},{"index":"F-060220-G86-M6-16S","D_0__Archaea;D_1__Euryarchaeota":0.0,"D_0__Bacteria;D_1__Actinobacteria":4.0,"D_0__Bacteria;D_1__Bacteroidetes":1360.0,"D_0__Bacteria;D_1__Chlamydiae":0.0,"D_0__Bacteria;D_1__Cyanobacteria":8.0,"D_0__Bacteria;D_1__Deferribacteres":0.0,"D_0__Bacteria;D_1__Elusimicrobia":24.0,"D_0__Bacteria;D_1__Epsilonbacteraeota":7.0,"D_0__Bacteria;D_1__Fibrobacteres":0.0,"D_0__Bacteria;D_1__Firmicutes":848.0,"D_0__Bacteria;D_1__Fusobacteria":0.0,"D_0__Bacteria;D_1__Kiritimatiellaeota":18.0,"D_0__Bacteria;D_1__Lentisphaerae":0.0,"D_0__Bacteria;D_1__Patescibacteria":0.0,"D_0__Bacteria;D_1__Planctomycetes":0.0,"D_0__Bacteria;D_1__Proteobacteria":60.0,"D_0__Bacteria;D_1__Spirochaetes":255.0,"D_0__Bacteria;D_1__Synergistetes":3.0,"D_0__Bacteria;D_1__Tenericutes":10.0,"D_0__Bacteria;D_1__Verrucomicrobia":7.0,"D_0__Bacteria;D_1__WPS-2":24.0,"D_0__Bacteria;__":0.0,"D_0__Eukaryota;D_1__Excavata":0.0,"D_0__Eukaryota;D_1__SAR":0.0,"D_0__Eukaryota;__":0.0,"Unassigned;__":0.0,"SampleType":"F","Day":"D060220","Age":86.0,"Sex":"M","Farm":"KSU","Inside_or_Outside":"In","PigNumber":"pig-6","Litter_Number":"K3","Stage":"G","DNA-ID":"LLS0201","Description":"NA"},{"index":"F-060220-G87-F9-16S","D_0__Archaea;D_1__Euryarchaeota":548.0,"D_0__Bacteria;D_1__Actinobacteria":51.0,"D_0__Bacteria;D_1__Bacteroidetes":14778.0,"D_0__Bacteria;D_1__Chlamydiae":0.0,"D_0__Bacteria;D_1__Cyanobacteria":13.0,"D_0__Bacteria;D_1__Deferribacteres":0.0,"D_0__Bacteria;D_1__Elusimicrobia":12.0,"D_0__Bacteria;D_1__Epsilonbacteraeota":331.0,"D_0__Bacteria;D_1__Fibrobacteres":94.0,"D_0__Bacteria;D_1__Firmicutes":19565.0,"D_0__Bacteria;D_1__Fusobacteria":0.0,"D_0__Bacteria;D_1__Kiritimatiellaeota":1457.0,"D_0__Bacteria;D_1__Lentisphaerae":14.0,"D_0__Bacteria;D_1__Patescibacteria":47.0,"D_0__Bacteria;D_1__Planctomycetes":208.0,"D_0__Bacteria;D_1__Proteobacteria":891.0,"D_0__Bacteria;D_1__Spirochaetes":4126.0,"D_0__Bacteria;D_1__Synergistetes":0.0,"D_0__Bacteria;D_1__Tenericutes":681.0,"D_0__Bacteria;D_1__Verrucomicrobia":0.0,"D_0__Bacteria;D_1__WPS-2":140.0,"D_0__Bacteria;__":0.0,"D_0__Eukaryota;D_1__Excavata":0.0,"D_0__Eukaryota;D_1__SAR":0.0,"D_0__Eukaryota;__":0.0,"Unassigned;__":0.0,"SampleType":"F","Day":"D060220","Age":87.0,"Sex":"F","Farm":"KSU","Inside_or_Outside":"In","PigNumber":"pig-9","Litter_Number":"K5","Stage":"G","DNA-ID":"LLS0204","Description":"NA"},{"index":"F-060220-G87-M10-16S","D_0__Archaea;D_1__Euryarchaeota":0.0,"D_0__Bacteria;D_1__Actinobacteria":549.0,"D_0__Bacteria;D_1__Bacteroidetes":22534.0,"D_0__Bacteria;D_1__Chlamydiae":9.0,"D_0__Bacteria;D_1__Cyanobacteria":33.0,"D_0__Bacteria;D_1__Deferribacteres":0.0,"D_0__Bacteria;D_1__Elusimicrobia":0.0,"D_0__Bacteria;D_1__Epsilonbacteraeota":31.0,"D_0__Bacteria;D_1__Fibrobacteres":6.0,"D_0__Bacteria;D_1__Firmicutes":32175.0,"D_0__Bacteria;D_1__Fusobacteria":0.0,"D_0__Bacteria;D_1__Kiritimatiellaeota":16.0,"D_0__Bacteria;D_1__Lentisphaerae":0.0,"D_0__Bacteria;D_1__Patescibacteria":77.0,"D_0__Bacteria;D_1__Planctomycetes":11.0,"D_0__Bacteria;D_1__Proteobacteria":779.0,"D_0__Bacteria;D_1__Spirochaetes":712.0,"D_0__Bacteria;D_1__Synergistetes":0.0,"D_0__Bacteria;D_1__Tenericutes":1015.0,"D_0__Bacteria;D_1__Verrucomicrobia":0.0,"D_0__Bacteria;D_1__WPS-2":0.0,"D_0__Bacteria;__":4.0,"D_0__Eukaryota;D_1__Excavata":0.0,"D_0__Eukaryota;D_1__SAR":0.0,"D_0__Eukaryota;__":0.0,"Unassigned;__":0.0,"SampleType":"F","Day":"D060220","Age":87.0,"Sex":"M","Farm":"KSU","Inside_or_Outside":"In","PigNumber":"pig-10","Litter_Number":"K5","Stage":"G","DNA-ID":"LLS0205","Description":"NA"},{"index":"F-060920-G92-F7-16S","D_0__Archaea;D_1__Euryarchaeota":66.0,"D_0__Bacteria;D_1__Actinobacteria":12.0,"D_0__Bacteria;D_1__Bacteroidetes":8215.0,"D_0__Bacteria;D_1__Chlamydiae":0.0,"D_0__Bacteria;D_1__Cyanobacteria":246.0,"D_0__Bacteria;D_1__Deferribacteres":0.0,"D_0__Bacteria;D_1__Elusimicrobia":98.0,"D_0__Bacteria;D_1__Epsilonbacteraeota":346.0,"D_0__Bacteria;D_1__Fibrobacteres":208.0,"D_0__Bacteria;D_1__Firmicutes":19672.0,"D_0__Bacteria;D_1__Fusobacteria":0.0,"D_0__Bacteria;D_1__Kiritimatiellaeota":462.0,"D_0__Bacteria;D_1__Lentisphaerae":87.0,"D_0__Bacteria;D_1__Patescibacteria":14.0,"D_0__Bacteria;D_1__Planctomycetes":7.0,"D_0__Bacteria;D_1__Proteobacteria":1949.0,"D_0__Bacteria;D_1__Spirochaetes":3335.0,"D_0__Bacteria;D_1__Synergistetes":6.0,"D_0__Bacteria;D_1__Tenericutes":226.0,"D_0__Bacteria;D_1__Verrucomicrobia":0.0,"D_0__Bacteria;D_1__WPS-2":11.0,"D_0__Bacteria;__":0.0,"D_0__Eukaryota;D_1__Excavata":0.0,"D_0__Eukaryota;D_1__SAR":0.0,"D_0__Eukaryota;__":0.0,"Unassigned;__":0.0,"SampleType":"F","Day":"D060920","Age":92.0,"Sex":"F","Farm":"KSU","Inside_or_Outside":"In","PigNumber":"pig-7","Litter_Number":"K4","Stage":"G","DNA-ID":"LLS0211","Description":"NA"},{"index":"F-060920-G92-M8-16S","D_0__Archaea;D_1__Euryarchaeota":48.0,"D_0__Bacteria;D_1__Actinobacteria":51.0,"D_0__Bacteria;D_1__Bacteroidetes":10050.0,"D_0__Bacteria;D_1__Chlamydiae":9.0,"D_0__Bacteria;D_1__Cyanobacteria":70.0,"D_0__Bacteria;D_1__Deferribacteres":0.0,"D_0__Bacteria;D_1__Elusimicrobia":55.0,"D_0__Bacteria;D_1__Epsilonbacteraeota":57.0,"D_0__Bacteria;D_1__Fibrobacteres":5.0,"D_0__Bacteria;D_1__Firmicutes":23883.0,"D_0__Bacteria;D_1__Fusobacteria":0.0,"D_0__Bacteria;D_1__Kiritimatiellaeota":159.0,"D_0__Bacteria;D_1__Lentisphaerae":163.0,"D_0__Bacteria;D_1__Patescibacteria":18.0,"D_0__Bacteria;D_1__Planctomycetes":14.0,"D_0__Bacteria;D_1__Proteobacteria":997.0,"D_0__Bacteria;D_1__Spirochaetes":737.0,"D_0__Bacteria;D_1__Synergistetes":0.0,"D_0__Bacteria;D_1__Tenericutes":78.0,"D_0__Bacteria;D_1__Verrucomicrobia":0.0,"D_0__Bacteria;D_1__WPS-2":0.0,"D_0__Bacteria;__":0.0,"D_0__Eukaryota;D_1__Excavata":0.0,"D_0__Eukaryota;D_1__SAR":0.0,"D_0__Eukaryota;__":0.0,"Unassigned;__":0.0,"SampleType":"F","Day":"D060920","Age":92.0,"Sex":"M","Farm":"KSU","Inside_or_Outside":"In","PigNumber":"pig-8","Litter_Number":"K4","Stage":"G","DNA-ID":"LLS0212","Description":"NA"},{"index":"F-060920-G93-F1-16S","D_0__Archaea;D_1__Euryarchaeota":67.0,"D_0__Bacteria;D_1__Actinobacteria":37.0,"D_0__Bacteria;D_1__Bacteroidetes":14525.0,"D_0__Bacteria;D_1__Chlamydiae":0.0,"D_0__Bacteria;D_1__Cyanobacteria":77.0,"D_0__Bacteria;D_1__Deferribacteres":2.0,"D_0__Bacteria;D_1__Elusimicrobia":217.0,"D_0__Bacteria;D_1__Epsilonbacteraeota":305.0,"D_0__Bacteria;D_1__Fibrobacteres":30.0,"D_0__Bacteria;D_1__Firmicutes":20021.0,"D_0__Bacteria;D_1__Fusobacteria":0.0,"D_0__Bacteria;D_1__Kiritimatiellaeota":401.0,"D_0__Bacteria;D_1__Lentisphaerae":152.0,"D_0__Bacteria;D_1__Patescibacteria":4.0,"D_0__Bacteria;D_1__Planctomycetes":41.0,"D_0__Bacteria;D_1__Proteobacteria":2826.0,"D_0__Bacteria;D_1__Spirochaetes":776.0,"D_0__Bacteria;D_1__Synergistetes":2.0,"D_0__Bacteria;D_1__Tenericutes":227.0,"D_0__Bacteria;D_1__Verrucomicrobia":0.0,"D_0__Bacteria;D_1__WPS-2":822.0,"D_0__Bacteria;__":0.0,"D_0__Eukaryota;D_1__Excavata":0.0,"D_0__Eukaryota;D_1__SAR":0.0,"D_0__Eukaryota;__":0.0,"Unassigned;__":0.0,"SampleType":"F","Day":"D060920","Age":93.0,"Sex":"F","Farm":"KSU","Inside_or_Outside":"In","PigNumber":"pig-1","Litter_Number":"K1","Stage":"G","DNA-ID":"LLS0206","Description":"NA"},{"index":"F-060920-G93-F3-16S","D_0__Archaea;D_1__Euryarchaeota":203.0,"D_0__Bacteria;D_1__Actinobacteria":34.0,"D_0__Bacteria;D_1__Bacteroidetes":8744.0,"D_0__Bacteria;D_1__Chlamydiae":6.0,"D_0__Bacteria;D_1__Cyanobacteria":161.0,"D_0__Bacteria;D_1__Deferribacteres":0.0,"D_0__Bacteria;D_1__Elusimicrobia":79.0,"D_0__Bacteria;D_1__Epsilonbacteraeota":296.0,"D_0__Bacteria;D_1__Fibrobacteres":58.0,"D_0__Bacteria;D_1__Firmicutes":18617.0,"D_0__Bacteria;D_1__Fusobacteria":0.0,"D_0__Bacteria;D_1__Kiritimatiellaeota":2203.0,"D_0__Bacteria;D_1__Lentisphaerae":89.0,"D_0__Bacteria;D_1__Patescibacteria":38.0,"D_0__Bacteria;D_1__Planctomycetes":120.0,"D_0__Bacteria;D_1__Proteobacteria":1796.0,"D_0__Bacteria;D_1__Spirochaetes":3362.0,"D_0__Bacteria;D_1__Synergistetes":2.0,"D_0__Bacteria;D_1__Tenericutes":742.0,"D_0__Bacteria;D_1__Verrucomicrobia":0.0,"D_0__Bacteria;D_1__WPS-2":59.0,"D_0__Bacteria;__":0.0,"D_0__Eukaryota;D_1__Excavata":35.0,"D_0__Eukaryota;D_1__SAR":0.0,"D_0__Eukaryota;__":0.0,"Unassigned;__":0.0,"SampleType":"F","Day":"D060920","Age":93.0,"Sex":"F","Farm":"KSU","Inside_or_Outside":"In","PigNumber":"pig-3","Litter_Number":"K2","Stage":"G","DNA-ID":"LLS0208","Description":"NA"},{"index":"F-060920-G93-F5-16S","D_0__Archaea;D_1__Euryarchaeota":9.0,"D_0__Bacteria;D_1__Actinobacteria":51.0,"D_0__Bacteria;D_1__Bacteroidetes":13601.0,"D_0__Bacteria;D_1__Chlamydiae":0.0,"D_0__Bacteria;D_1__Cyanobacteria":15.0,"D_0__Bacteria;D_1__Deferribacteres":0.0,"D_0__Bacteria;D_1__Elusimicrobia":48.0,"D_0__Bacteria;D_1__Epsilonbacteraeota":59.0,"D_0__Bacteria;D_1__Fibrobacteres":2.0,"D_0__Bacteria;D_1__Firmicutes":22890.0,"D_0__Bacteria;D_1__Fusobacteria":0.0,"D_0__Bacteria;D_1__Kiritimatiellaeota":24.0,"D_0__Bacteria;D_1__Lentisphaerae":34.0,"D_0__Bacteria;D_1__Patescibacteria":2.0,"D_0__Bacteria;D_1__Planctomycetes":0.0,"D_0__Bacteria;D_1__Proteobacteria":1015.0,"D_0__Bacteria;D_1__Spirochaetes":28.0,"D_0__Bacteria;D_1__Synergistetes":4.0,"D_0__Bacteria;D_1__Tenericutes":42.0,"D_0__Bacteria;D_1__Verrucomicrobia":0.0,"D_0__Bacteria;D_1__WPS-2":32.0,"D_0__Bacteria;__":0.0,"D_0__Eukaryota;D_1__Excavata":0.0,"D_0__Eukaryota;D_1__SAR":0.0,"D_0__Eukaryota;__":0.0,"Unassigned;__":0.0,"SampleType":"F","Day":"D060920","Age":93.0,"Sex":"F","Farm":"KSU","Inside_or_Outside":"In","PigNumber":"pig-5","Litter_Number":"K3","Stage":"G","DNA-ID":"LLS0209","Description":"NA"},{"index":"F-060920-G93-M2-16S","D_0__Archaea;D_1__Euryarchaeota":86.0,"D_0__Bacteria;D_1__Actinobacteria":13.0,"D_0__Bacteria;D_1__Bacteroidetes":16259.0,"D_0__Bacteria;D_1__Chlamydiae":0.0,"D_0__Bacteria;D_1__Cyanobacteria":93.0,"D_0__Bacteria;D_1__Deferribacteres":45.0,"D_0__Bacteria;D_1__Elusimicrobia":165.0,"D_0__Bacteria;D_1__Epsilonbacteraeota":551.0,"D_0__Bacteria;D_1__Fibrobacteres":14.0,"D_0__Bacteria;D_1__Firmicutes":22423.0,"D_0__Bacteria;D_1__Fusobacteria":0.0,"D_0__Bacteria;D_1__Kiritimatiellaeota":1226.0,"D_0__Bacteria;D_1__Lentisphaerae":45.0,"D_0__Bacteria;D_1__Patescibacteria":19.0,"D_0__Bacteria;D_1__Planctomycetes":53.0,"D_0__Bacteria;D_1__Proteobacteria":5419.0,"D_0__Bacteria;D_1__Spirochaetes":983.0,"D_0__Bacteria;D_1__Synergistetes":4.0,"D_0__Bacteria;D_1__Tenericutes":536.0,"D_0__Bacteria;D_1__Verrucomicrobia":5.0,"D_0__Bacteria;D_1__WPS-2":369.0,"D_0__Bacteria;__":0.0,"D_0__Eukaryota;D_1__Excavata":0.0,"D_0__Eukaryota;D_1__SAR":0.0,"D_0__Eukaryota;__":0.0,"Unassigned;__":0.0,"SampleType":"F","Day":"D060920","Age":93.0,"Sex":"M","Farm":"KSU","Inside_or_Outside":"In","PigNumber":"pig-2","Litter_Number":"K1","Stage":"G","DNA-ID":"LLS0207","Description":"NA"},{"index":"F-060920-G93-M6-16S","D_0__Archaea;D_1__Euryarchaeota":55.0,"D_0__Bacteria;D_1__Actinobacteria":18.0,"D_0__Bacteria;D_1__Bacteroidetes":9995.0,"D_0__Bacteria;D_1__Chlamydiae":0.0,"D_0__Bacteria;D_1__Cyanobacteria":184.0,"D_0__Bacteria;D_1__Deferribacteres":0.0,"D_0__Bacteria;D_1__Elusimicrobia":43.0,"D_0__Bacteria;D_1__Epsilonbacteraeota":280.0,"D_0__Bacteria;D_1__Fibrobacteres":33.0,"D_0__Bacteria;D_1__Firmicutes":22254.0,"D_0__Bacteria;D_1__Fusobacteria":0.0,"D_0__Bacteria;D_1__Kiritimatiellaeota":948.0,"D_0__Bacteria;D_1__Lentisphaerae":116.0,"D_0__Bacteria;D_1__Patescibacteria":13.0,"D_0__Bacteria;D_1__Planctomycetes":79.0,"D_0__Bacteria;D_1__Proteobacteria":1479.0,"D_0__Bacteria;D_1__Spirochaetes":3610.0,"D_0__Bacteria;D_1__Synergistetes":12.0,"D_0__Bacteria;D_1__Tenericutes":244.0,"D_0__Bacteria;D_1__Verrucomicrobia":17.0,"D_0__Bacteria;D_1__WPS-2":91.0,"D_0__Bacteria;__":0.0,"D_0__Eukaryota;D_1__Excavata":0.0,"D_0__Eukaryota;D_1__SAR":0.0,"D_0__Eukaryota;__":0.0,"Unassigned;__":0.0,"SampleType":"F","Day":"D060920","Age":93.0,"Sex":"M","Farm":"KSU","Inside_or_Outside":"In","PigNumber":"pig-6","Litter_Number":"K3","Stage":"G","DNA-ID":"LLS0210","Description":"NA"},{"index":"F-060920-G94-M10-16S","D_0__Archaea;D_1__Euryarchaeota":0.0,"D_0__Bacteria;D_1__Actinobacteria":341.0,"D_0__Bacteria;D_1__Bacteroidetes":9386.0,"D_0__Bacteria;D_1__Chlamydiae":21.0,"D_0__Bacteria;D_1__Cyanobacteria":16.0,"D_0__Bacteria;D_1__Deferribacteres":3.0,"D_0__Bacteria;D_1__Elusimicrobia":4.0,"D_0__Bacteria;D_1__Epsilonbacteraeota":7.0,"D_0__Bacteria;D_1__Fibrobacteres":0.0,"D_0__Bacteria;D_1__Firmicutes":22757.0,"D_0__Bacteria;D_1__Fusobacteria":0.0,"D_0__Bacteria;D_1__Kiritimatiellaeota":46.0,"D_0__Bacteria;D_1__Lentisphaerae":0.0,"D_0__Bacteria;D_1__Patescibacteria":98.0,"D_0__Bacteria;D_1__Planctomycetes":78.0,"D_0__Bacteria;D_1__Proteobacteria":232.0,"D_0__Bacteria;D_1__Spirochaetes":418.0,"D_0__Bacteria;D_1__Synergistetes":0.0,"D_0__Bacteria;D_1__Tenericutes":823.0,"D_0__Bacteria;D_1__Verrucomicrobia":0.0,"D_0__Bacteria;D_1__WPS-2":0.0,"D_0__Bacteria;__":2.0,"D_0__Eukaryota;D_1__Excavata":0.0,"D_0__Eukaryota;D_1__SAR":0.0,"D_0__Eukaryota;__":0.0,"Unassigned;__":0.0,"SampleType":"F","Day":"D060920","Age":94.0,"Sex":"M","Farm":"KSU","Inside_or_Outside":"In","PigNumber":"pig-10","Litter_Number":"K5","Stage":"G","DNA-ID":"LLS0214","Description":"NA"},{"index":"F-061620-G100-F1-16S","D_0__Archaea;D_1__Euryarchaeota":13.0,"D_0__Bacteria;D_1__Actinobacteria":119.0,"D_0__Bacteria;D_1__Bacteroidetes":11099.0,"D_0__Bacteria;D_1__Chlamydiae":0.0,"D_0__Bacteria;D_1__Cyanobacteria":25.0,"D_0__Bacteria;D_1__Deferribacteres":0.0,"D_0__Bacteria;D_1__Elusimicrobia":0.0,"D_0__Bacteria;D_1__Epsilonbacteraeota":7.0,"D_0__Bacteria;D_1__Fibrobacteres":7.0,"D_0__Bacteria;D_1__Firmicutes":23586.0,"D_0__Bacteria;D_1__Fusobacteria":0.0,"D_0__Bacteria;D_1__Kiritimatiellaeota":12.0,"D_0__Bacteria;D_1__Lentisphaerae":0.0,"D_0__Bacteria;D_1__Patescibacteria":40.0,"D_0__Bacteria;D_1__Planctomycetes":0.0,"D_0__Bacteria;D_1__Proteobacteria":65.0,"D_0__Bacteria;D_1__Spirochaetes":504.0,"D_0__Bacteria;D_1__Synergistetes":0.0,"D_0__Bacteria;D_1__Tenericutes":495.0,"D_0__Bacteria;D_1__Verrucomicrobia":0.0,"D_0__Bacteria;D_1__WPS-2":23.0,"D_0__Bacteria;__":0.0,"D_0__Eukaryota;D_1__Excavata":0.0,"D_0__Eukaryota;D_1__SAR":0.0,"D_0__Eukaryota;__":0.0,"Unassigned;__":0.0,"SampleType":"F","Day":"D061620","Age":100.0,"Sex":"F","Farm":"KSU","Inside_or_Outside":"In","PigNumber":"pig-1","Litter_Number":"K1","Stage":"G","DNA-ID":"LLS0215","Description":"NA"},{"index":"F-061620-G100-F3-16S","D_0__Archaea;D_1__Euryarchaeota":22.0,"D_0__Bacteria;D_1__Actinobacteria":273.0,"D_0__Bacteria;D_1__Bacteroidetes":16770.0,"D_0__Bacteria;D_1__Chlamydiae":3.0,"D_0__Bacteria;D_1__Cyanobacteria":11.0,"D_0__Bacteria;D_1__Deferribacteres":0.0,"D_0__Bacteria;D_1__Elusimicrobia":0.0,"D_0__Bacteria;D_1__Epsilonbacteraeota":33.0,"D_0__Bacteria;D_1__Fibrobacteres":0.0,"D_0__Bacteria;D_1__Firmicutes":27169.0,"D_0__Bacteria;D_1__Fusobacteria":0.0,"D_0__Bacteria;D_1__Kiritimatiellaeota":331.0,"D_0__Bacteria;D_1__Lentisphaerae":0.0,"D_0__Bacteria;D_1__Patescibacteria":49.0,"D_0__Bacteria;D_1__Planctomycetes":63.0,"D_0__Bacteria;D_1__Proteobacteria":214.0,"D_0__Bacteria;D_1__Spirochaetes":903.0,"D_0__Bacteria;D_1__Synergistetes":0.0,"D_0__Bacteria;D_1__Tenericutes":1756.0,"D_0__Bacteria;D_1__Verrucomicrobia":0.0,"D_0__Bacteria;D_1__WPS-2":114.0,"D_0__Bacteria;__":0.0,"D_0__Eukaryota;D_1__Excavata":0.0,"D_0__Eukaryota;D_1__SAR":0.0,"D_0__Eukaryota;__":0.0,"Unassigned;__":0.0,"SampleType":"F","Day":"D061620","Age":100.0,"Sex":"F","Farm":"KSU","Inside_or_Outside":"In","PigNumber":"pig-3","Litter_Number":"K2","Stage":"G","DNA-ID":"LLS0217","Description":"NA"},{"index":"F-061620-G100-M2-16S","D_0__Archaea;D_1__Euryarchaeota":9.0,"D_0__Bacteria;D_1__Actinobacteria":300.0,"D_0__Bacteria;D_1__Bacteroidetes":8570.0,"D_0__Bacteria;D_1__Chlamydiae":0.0,"D_0__Bacteria;D_1__Cyanobacteria":14.0,"D_0__Bacteria;D_1__Deferribacteres":75.0,"D_0__Bacteria;D_1__Elusimicrobia":0.0,"D_0__Bacteria;D_1__Epsilonbacteraeota":504.0,"D_0__Bacteria;D_1__Fibrobacteres":0.0,"D_0__Bacteria;D_1__Firmicutes":29723.0,"D_0__Bacteria;D_1__Fusobacteria":0.0,"D_0__Bacteria;D_1__Kiritimatiellaeota":59.0,"D_0__Bacteria;D_1__Lentisphaerae":0.0,"D_0__Bacteria;D_1__Patescibacteria":77.0,"D_0__Bacteria;D_1__Planctomycetes":22.0,"D_0__Bacteria;D_1__Proteobacteria":388.0,"D_0__Bacteria;D_1__Spirochaetes":422.0,"D_0__Bacteria;D_1__Synergistetes":0.0,"D_0__Bacteria;D_1__Tenericutes":1050.0,"D_0__Bacteria;D_1__Verrucomicrobia":0.0,"D_0__Bacteria;D_1__WPS-2":9.0,"D_0__Bacteria;__":0.0,"D_0__Eukaryota;D_1__Excavata":0.0,"D_0__Eukaryota;D_1__SAR":0.0,"D_0__Eukaryota;__":0.0,"Unassigned;__":0.0,"SampleType":"F","Day":"D061620","Age":100.0,"Sex":"M","Farm":"KSU","Inside_or_Outside":"In","PigNumber":"pig-2","Litter_Number":"K1","Stage":"G","DNA-ID":"LLS0216","Description":"NA"},{"index":"F-061620-G100-M6-16S","D_0__Archaea;D_1__Euryarchaeota":44.0,"D_0__Bacteria;D_1__Actinobacteria":229.0,"D_0__Bacteria;D_1__Bacteroidetes":14883.0,"D_0__Bacteria;D_1__Chlamydiae":20.0,"D_0__Bacteria;D_1__Cyanobacteria":47.0,"D_0__Bacteria;D_1__Deferribacteres":0.0,"D_0__Bacteria;D_1__Elusimicrobia":5.0,"D_0__Bacteria;D_1__Epsilonbacteraeota":187.0,"D_0__Bacteria;D_1__Fibrobacteres":10.0,"D_0__Bacteria;D_1__Firmicutes":25871.0,"D_0__Bacteria;D_1__Fusobacteria":0.0,"D_0__Bacteria;D_1__Kiritimatiellaeota":1429.0,"D_0__Bacteria;D_1__Lentisphaerae":0.0,"D_0__Bacteria;D_1__Patescibacteria":28.0,"D_0__Bacteria;D_1__Planctomycetes":17.0,"D_0__Bacteria;D_1__Proteobacteria":237.0,"D_0__Bacteria;D_1__Spirochaetes":1157.0,"D_0__Bacteria;D_1__Synergistetes":2.0,"D_0__Bacteria;D_1__Tenericutes":775.0,"D_0__Bacteria;D_1__Verrucomicrobia":27.0,"D_0__Bacteria;D_1__WPS-2":0.0,"D_0__Bacteria;__":0.0,"D_0__Eukaryota;D_1__Excavata":0.0,"D_0__Eukaryota;D_1__SAR":0.0,"D_0__Eukaryota;__":0.0,"Unassigned;__":0.0,"SampleType":"F","Day":"D061620","Age":100.0,"Sex":"M","Farm":"KSU","Inside_or_Outside":"In","PigNumber":"pig-6","Litter_Number":"K3","Stage":"G","DNA-ID":"LLS0219","Description":"NA"},{"index":"F-061620-G101-M10-16S","D_0__Archaea;D_1__Euryarchaeota":0.0,"D_0__Bacteria;D_1__Actinobacteria":446.0,"D_0__Bacteria;D_1__Bacteroidetes":14353.0,"D_0__Bacteria;D_1__Chlamydiae":0.0,"D_0__Bacteria;D_1__Cyanobacteria":15.0,"D_0__Bacteria;D_1__Deferribacteres":0.0,"D_0__Bacteria;D_1__Elusimicrobia":0.0,"D_0__Bacteria;D_1__Epsilonbacteraeota":7.0,"D_0__Bacteria;D_1__Fibrobacteres":0.0,"D_0__Bacteria;D_1__Firmicutes":28491.0,"D_0__Bacteria;D_1__Fusobacteria":0.0,"D_0__Bacteria;D_1__Kiritimatiellaeota":16.0,"D_0__Bacteria;D_1__Lentisphaerae":0.0,"D_0__Bacteria;D_1__Patescibacteria":139.0,"D_0__Bacteria;D_1__Planctomycetes":2.0,"D_0__Bacteria;D_1__Proteobacteria":201.0,"D_0__Bacteria;D_1__Spirochaetes":1122.0,"D_0__Bacteria;D_1__Synergistetes":0.0,"D_0__Bacteria;D_1__Tenericutes":1714.0,"D_0__Bacteria;D_1__Verrucomicrobia":0.0,"D_0__Bacteria;D_1__WPS-2":30.0,"D_0__Bacteria;__":0.0,"D_0__Eukaryota;D_1__Excavata":0.0,"D_0__Eukaryota;D_1__SAR":0.0,"D_0__Eukaryota;__":0.0,"Unassigned;__":0.0,"SampleType":"F","Day":"D061620","Age":101.0,"Sex":"M","Farm":"KSU","Inside_or_Outside":"In","PigNumber":"pig-10","Litter_Number":"K5","Stage":"G","DNA-ID":"LLS0223","Description":"NA"},{"index":"F-061620-G99-M8-16S","D_0__Archaea;D_1__Euryarchaeota":16.0,"D_0__Bacteria;D_1__Actinobacteria":0.0,"D_0__Bacteria;D_1__Bacteroidetes":1043.0,"D_0__Bacteria;D_1__Chlamydiae":0.0,"D_0__Bacteria;D_1__Cyanobacteria":0.0,"D_0__Bacteria;D_1__Deferribacteres":0.0,"D_0__Bacteria;D_1__Elusimicrobia":0.0,"D_0__Bacteria;D_1__Epsilonbacteraeota":0.0,"D_0__Bacteria;D_1__Fibrobacteres":6.0,"D_0__Bacteria;D_1__Firmicutes":1082.0,"D_0__Bacteria;D_1__Fusobacteria":0.0,"D_0__Bacteria;D_1__Kiritimatiellaeota":18.0,"D_0__Bacteria;D_1__Lentisphaerae":0.0,"D_0__Bacteria;D_1__Patescibacteria":0.0,"D_0__Bacteria;D_1__Planctomycetes":0.0,"D_0__Bacteria;D_1__Proteobacteria":6.0,"D_0__Bacteria;D_1__Spirochaetes":72.0,"D_0__Bacteria;D_1__Synergistetes":0.0,"D_0__Bacteria;D_1__Tenericutes":46.0,"D_0__Bacteria;D_1__Verrucomicrobia":0.0,"D_0__Bacteria;D_1__WPS-2":14.0,"D_0__Bacteria;__":0.0,"D_0__Eukaryota;D_1__Excavata":0.0,"D_0__Eukaryota;D_1__SAR":0.0,"D_0__Eukaryota;__":0.0,"Unassigned;__":0.0,"SampleType":"F","Day":"D061620","Age":99.0,"Sex":"M","Farm":"KSU","Inside_or_Outside":"In","PigNumber":"pig-8","Litter_Number":"K4","Stage":"G","DNA-ID":"LLS0221","Description":"NA"},{"index":"F-062320-G106-F7-16S","D_0__Archaea;D_1__Euryarchaeota":49.0,"D_0__Bacteria;D_1__Actinobacteria":38.0,"D_0__Bacteria;D_1__Bacteroidetes":12809.0,"D_0__Bacteria;D_1__Chlamydiae":0.0,"D_0__Bacteria;D_1__Cyanobacteria":151.0,"D_0__Bacteria;D_1__Deferribacteres":0.0,"D_0__Bacteria;D_1__Elusimicrobia":112.0,"D_0__Bacteria;D_1__Epsilonbacteraeota":239.0,"D_0__Bacteria;D_1__Fibrobacteres":22.0,"D_0__Bacteria;D_1__Firmicutes":14164.0,"D_0__Bacteria;D_1__Fusobacteria":0.0,"D_0__Bacteria;D_1__Kiritimatiellaeota":233.0,"D_0__Bacteria;D_1__Lentisphaerae":21.0,"D_0__Bacteria;D_1__Patescibacteria":10.0,"D_0__Bacteria;D_1__Planctomycetes":0.0,"D_0__Bacteria;D_1__Proteobacteria":3569.0,"D_0__Bacteria;D_1__Spirochaetes":1031.0,"D_0__Bacteria;D_1__Synergistetes":0.0,"D_0__Bacteria;D_1__Tenericutes":259.0,"D_0__Bacteria;D_1__Verrucomicrobia":0.0,"D_0__Bacteria;D_1__WPS-2":9.0,"D_0__Bacteria;__":0.0,"D_0__Eukaryota;D_1__Excavata":0.0,"D_0__Eukaryota;D_1__SAR":0.0,"D_0__Eukaryota;__":0.0,"Unassigned;__":0.0,"SampleType":"F","Day":"D062320","Age":106.0,"Sex":"F","Farm":"KSU","Inside_or_Outside":"In","PigNumber":"pig-7","Litter_Number":"K4","Stage":"G","DNA-ID":"LLS0229","Description":"NA"},{"index":"F-062320-G106-M8-16S","D_0__Archaea;D_1__Euryarchaeota":114.0,"D_0__Bacteria;D_1__Actinobacteria":13.0,"D_0__Bacteria;D_1__Bacteroidetes":17934.0,"D_0__Bacteria;D_1__Chlamydiae":3.0,"D_0__Bacteria;D_1__Cyanobacteria":136.0,"D_0__Bacteria;D_1__Deferribacteres":0.0,"D_0__Bacteria;D_1__Elusimicrobia":223.0,"D_0__Bacteria;D_1__Epsilonbacteraeota":388.0,"D_0__Bacteria;D_1__Fibrobacteres":0.0,"D_0__Bacteria;D_1__Firmicutes":17369.0,"D_0__Bacteria;D_1__Fusobacteria":0.0,"D_0__Bacteria;D_1__Kiritimatiellaeota":279.0,"D_0__Bacteria;D_1__Lentisphaerae":11.0,"D_0__Bacteria;D_1__Patescibacteria":18.0,"D_0__Bacteria;D_1__Planctomycetes":4.0,"D_0__Bacteria;D_1__Proteobacteria":1286.0,"D_0__Bacteria;D_1__Spirochaetes":1163.0,"D_0__Bacteria;D_1__Synergistetes":17.0,"D_0__Bacteria;D_1__Tenericutes":528.0,"D_0__Bacteria;D_1__Verrucomicrobia":0.0,"D_0__Bacteria;D_1__WPS-2":991.0,"D_0__Bacteria;__":0.0,"D_0__Eukaryota;D_1__Excavata":0.0,"D_0__Eukaryota;D_1__SAR":0.0,"D_0__Eukaryota;__":0.0,"Unassigned;__":0.0,"SampleType":"F","Day":"D062320","Age":106.0,"Sex":"M","Farm":"KSU","Inside_or_Outside":"In","PigNumber":"pig-8","Litter_Number":"K4","Stage":"G","DNA-ID":"LLS0230","Description":"NA"},{"index":"F-062320-G107-F1-16S","D_0__Archaea;D_1__Euryarchaeota":0.0,"D_0__Bacteria;D_1__Actinobacteria":535.0,"D_0__Bacteria;D_1__Bacteroidetes":17369.0,"D_0__Bacteria;D_1__Chlamydiae":0.0,"D_0__Bacteria;D_1__Cyanobacteria":0.0,"D_0__Bacteria;D_1__Deferribacteres":0.0,"D_0__Bacteria;D_1__Elusimicrobia":0.0,"D_0__Bacteria;D_1__Epsilonbacteraeota":83.0,"D_0__Bacteria;D_1__Fibrobacteres":0.0,"D_0__Bacteria;D_1__Firmicutes":20855.0,"D_0__Bacteria;D_1__Fusobacteria":0.0,"D_0__Bacteria;D_1__Kiritimatiellaeota":0.0,"D_0__Bacteria;D_1__Lentisphaerae":0.0,"D_0__Bacteria;D_1__Patescibacteria":0.0,"D_0__Bacteria;D_1__Planctomycetes":0.0,"D_0__Bacteria;D_1__Proteobacteria":297.0,"D_0__Bacteria;D_1__Spirochaetes":12.0,"D_0__Bacteria;D_1__Synergistetes":0.0,"D_0__Bacteria;D_1__Tenericutes":16.0,"D_0__Bacteria;D_1__Verrucomicrobia":0.0,"D_0__Bacteria;D_1__WPS-2":0.0,"D_0__Bacteria;__":0.0,"D_0__Eukaryota;D_1__Excavata":0.0,"D_0__Eukaryota;D_1__SAR":0.0,"D_0__Eukaryota;__":0.0,"Unassigned;__":0.0,"SampleType":"F","Day":"D062320","Age":107.0,"Sex":"F","Farm":"KSU","Inside_or_Outside":"In","PigNumber":"pig-1","Litter_Number":"K1","Stage":"G","DNA-ID":"LLS0224","Description":"NA"},{"index":"F-062320-G107-F3-16S","D_0__Archaea;D_1__Euryarchaeota":130.0,"D_0__Bacteria;D_1__Actinobacteria":188.0,"D_0__Bacteria;D_1__Bacteroidetes":12341.0,"D_0__Bacteria;D_1__Chlamydiae":0.0,"D_0__Bacteria;D_1__Cyanobacteria":55.0,"D_0__Bacteria;D_1__Deferribacteres":0.0,"D_0__Bacteria;D_1__Elusimicrobia":0.0,"D_0__Bacteria;D_1__Epsilonbacteraeota":274.0,"D_0__Bacteria;D_1__Fibrobacteres":24.0,"D_0__Bacteria;D_1__Firmicutes":31634.0,"D_0__Bacteria;D_1__Fusobacteria":0.0,"D_0__Bacteria;D_1__Kiritimatiellaeota":278.0,"D_0__Bacteria;D_1__Lentisphaerae":141.0,"D_0__Bacteria;D_1__Patescibacteria":8.0,"D_0__Bacteria;D_1__Planctomycetes":0.0,"D_0__Bacteria;D_1__Proteobacteria":712.0,"D_0__Bacteria;D_1__Spirochaetes":1052.0,"D_0__Bacteria;D_1__Synergistetes":0.0,"D_0__Bacteria;D_1__Tenericutes":505.0,"D_0__Bacteria;D_1__Verrucomicrobia":6.0,"D_0__Bacteria;D_1__WPS-2":40.0,"D_0__Bacteria;__":0.0,"D_0__Eukaryota;D_1__Excavata":0.0,"D_0__Eukaryota;D_1__SAR":0.0,"D_0__Eukaryota;__":0.0,"Unassigned;__":0.0,"SampleType":"F","Day":"D062320","Age":107.0,"Sex":"F","Farm":"KSU","Inside_or_Outside":"In","PigNumber":"pig-3","Litter_Number":"K2","Stage":"G","DNA-ID":"LLS0226","Description":"NA"},{"index":"F-062320-G107-F5-16S","D_0__Archaea;D_1__Euryarchaeota":32.0,"D_0__Bacteria;D_1__Actinobacteria":1894.0,"D_0__Bacteria;D_1__Bacteroidetes":23113.0,"D_0__Bacteria;D_1__Chlamydiae":6.0,"D_0__Bacteria;D_1__Cyanobacteria":21.0,"D_0__Bacteria;D_1__Deferribacteres":0.0,"D_0__Bacteria;D_1__Elusimicrobia":6.0,"D_0__Bacteria;D_1__Epsilonbacteraeota":121.0,"D_0__Bacteria;D_1__Fibrobacteres":2.0,"D_0__Bacteria;D_1__Firmicutes":25779.0,"D_0__Bacteria;D_1__Fusobacteria":0.0,"D_0__Bacteria;D_1__Kiritimatiellaeota":33.0,"D_0__Bacteria;D_1__Lentisphaerae":25.0,"D_0__Bacteria;D_1__Patescibacteria":2.0,"D_0__Bacteria;D_1__Planctomycetes":0.0,"D_0__Bacteria;D_1__Proteobacteria":1311.0,"D_0__Bacteria;D_1__Spirochaetes":125.0,"D_0__Bacteria;D_1__Synergistetes":0.0,"D_0__Bacteria;D_1__Tenericutes":300.0,"D_0__Bacteria;D_1__Verrucomicrobia":0.0,"D_0__Bacteria;D_1__WPS-2":0.0,"D_0__Bacteria;__":0.0,"D_0__Eukaryota;D_1__Excavata":0.0,"D_0__Eukaryota;D_1__SAR":0.0,"D_0__Eukaryota;__":0.0,"Unassigned;__":0.0,"SampleType":"F","Day":"D062320","Age":107.0,"Sex":"F","Farm":"KSU","Inside_or_Outside":"In","PigNumber":"pig-5","Litter_Number":"K3","Stage":"G","DNA-ID":"LLS0227","Description":"NA"},{"index":"F-062320-G107-M2-16S","D_0__Archaea;D_1__Euryarchaeota":251.0,"D_0__Bacteria;D_1__Actinobacteria":226.0,"D_0__Bacteria;D_1__Bacteroidetes":17696.0,"D_0__Bacteria;D_1__Chlamydiae":0.0,"D_0__Bacteria;D_1__Cyanobacteria":62.0,"D_0__Bacteria;D_1__Deferribacteres":0.0,"D_0__Bacteria;D_1__Elusimicrobia":0.0,"D_0__Bacteria;D_1__Epsilonbacteraeota":320.0,"D_0__Bacteria;D_1__Fibrobacteres":83.0,"D_0__Bacteria;D_1__Firmicutes":25991.0,"D_0__Bacteria;D_1__Fusobacteria":0.0,"D_0__Bacteria;D_1__Kiritimatiellaeota":277.0,"D_0__Bacteria;D_1__Lentisphaerae":211.0,"D_0__Bacteria;D_1__Patescibacteria":7.0,"D_0__Bacteria;D_1__Planctomycetes":34.0,"D_0__Bacteria;D_1__Proteobacteria":1726.0,"D_0__Bacteria;D_1__Spirochaetes":1504.0,"D_0__Bacteria;D_1__Synergistetes":6.0,"D_0__Bacteria;D_1__Tenericutes":953.0,"D_0__Bacteria;D_1__Verrucomicrobia":5.0,"D_0__Bacteria;D_1__WPS-2":0.0,"D_0__Bacteria;__":3.0,"D_0__Eukaryota;D_1__Excavata":0.0,"D_0__Eukaryota;D_1__SAR":0.0,"D_0__Eukaryota;__":0.0,"Unassigned;__":0.0,"SampleType":"F","Day":"D062320","Age":107.0,"Sex":"M","Farm":"KSU","Inside_or_Outside":"In","PigNumber":"pig-2","Litter_Number":"K1","Stage":"G","DNA-ID":"LLS0225","Description":"NA"},{"index":"F-062320-G107-M6-16S","D_0__Archaea;D_1__Euryarchaeota":109.0,"D_0__Bacteria;D_1__Actinobacteria":30.0,"D_0__Bacteria;D_1__Bacteroidetes":7390.0,"D_0__Bacteria;D_1__Chlamydiae":0.0,"D_0__Bacteria;D_1__Cyanobacteria":115.0,"D_0__Bacteria;D_1__Deferribacteres":0.0,"D_0__Bacteria;D_1__Elusimicrobia":23.0,"D_0__Bacteria;D_1__Epsilonbacteraeota":419.0,"D_0__Bacteria;D_1__Fibrobacteres":83.0,"D_0__Bacteria;D_1__Firmicutes":17132.0,"D_0__Bacteria;D_1__Fusobacteria":0.0,"D_0__Bacteria;D_1__Kiritimatiellaeota":1387.0,"D_0__Bacteria;D_1__Lentisphaerae":52.0,"D_0__Bacteria;D_1__Patescibacteria":92.0,"D_0__Bacteria;D_1__Planctomycetes":12.0,"D_0__Bacteria;D_1__Proteobacteria":1119.0,"D_0__Bacteria;D_1__Spirochaetes":2958.0,"D_0__Bacteria;D_1__Synergistetes":5.0,"D_0__Bacteria;D_1__Tenericutes":592.0,"D_0__Bacteria;D_1__Verrucomicrobia":0.0,"D_0__Bacteria;D_1__WPS-2":161.0,"D_0__Bacteria;__":0.0,"D_0__Eukaryota;D_1__Excavata":0.0,"D_0__Eukaryota;D_1__SAR":0.0,"D_0__Eukaryota;__":0.0,"Unassigned;__":0.0,"SampleType":"F","Day":"D062320","Age":107.0,"Sex":"M","Farm":"KSU","Inside_or_Outside":"In","PigNumber":"pig-6","Litter_Number":"K3","Stage":"G","DNA-ID":"LLS0228","Description":"NA"},{"index":"F-062320-G108-F9-16S","D_0__Archaea;D_1__Euryarchaeota":175.0,"D_0__Bacteria;D_1__Actinobacteria":66.0,"D_0__Bacteria;D_1__Bacteroidetes":7736.0,"D_0__Bacteria;D_1__Chlamydiae":0.0,"D_0__Bacteria;D_1__Cyanobacteria":30.0,"D_0__Bacteria;D_1__Deferribacteres":0.0,"D_0__Bacteria;D_1__Elusimicrobia":14.0,"D_0__Bacteria;D_1__Epsilonbacteraeota":404.0,"D_0__Bacteria;D_1__Fibrobacteres":65.0,"D_0__Bacteria;D_1__Firmicutes":17912.0,"D_0__Bacteria;D_1__Fusobacteria":0.0,"D_0__Bacteria;D_1__Kiritimatiellaeota":742.0,"D_0__Bacteria;D_1__Lentisphaerae":63.0,"D_0__Bacteria;D_1__Patescibacteria":9.0,"D_0__Bacteria;D_1__Planctomycetes":10.0,"D_0__Bacteria;D_1__Proteobacteria":1018.0,"D_0__Bacteria;D_1__Spirochaetes":3374.0,"D_0__Bacteria;D_1__Synergistetes":12.0,"D_0__Bacteria;D_1__Tenericutes":1155.0,"D_0__Bacteria;D_1__Verrucomicrobia":0.0,"D_0__Bacteria;D_1__WPS-2":281.0,"D_0__Bacteria;__":0.0,"D_0__Eukaryota;D_1__Excavata":0.0,"D_0__Eukaryota;D_1__SAR":0.0,"D_0__Eukaryota;__":0.0,"Unassigned;__":0.0,"SampleType":"F","Day":"D062320","Age":108.0,"Sex":"F","Farm":"KSU","Inside_or_Outside":"In","PigNumber":"pig-9","Litter_Number":"K5","Stage":"G","DNA-ID":"LLS0231","Description":"NA"},{"index":"F-062320-G108-M10-16S","D_0__Archaea;D_1__Euryarchaeota":7.0,"D_0__Bacteria;D_1__Actinobacteria":0.0,"D_0__Bacteria;D_1__Bacteroidetes":948.0,"D_0__Bacteria;D_1__Chlamydiae":0.0,"D_0__Bacteria;D_1__Cyanobacteria":0.0,"D_0__Bacteria;D_1__Deferribacteres":0.0,"D_0__Bacteria;D_1__Elusimicrobia":0.0,"D_0__Bacteria;D_1__Epsilonbacteraeota":102.0,"D_0__Bacteria;D_1__Fibrobacteres":0.0,"D_0__Bacteria;D_1__Firmicutes":700.0,"D_0__Bacteria;D_1__Fusobacteria":0.0,"D_0__Bacteria;D_1__Kiritimatiellaeota":2.0,"D_0__Bacteria;D_1__Lentisphaerae":0.0,"D_0__Bacteria;D_1__Patescibacteria":0.0,"D_0__Bacteria;D_1__Planctomycetes":0.0,"D_0__Bacteria;D_1__Proteobacteria":68.0,"D_0__Bacteria;D_1__Spirochaetes":0.0,"D_0__Bacteria;D_1__Synergistetes":0.0,"D_0__Bacteria;D_1__Tenericutes":23.0,"D_0__Bacteria;D_1__Verrucomicrobia":0.0,"D_0__Bacteria;D_1__WPS-2":0.0,"D_0__Bacteria;__":0.0,"D_0__Eukaryota;D_1__Excavata":0.0,"D_0__Eukaryota;D_1__SAR":0.0,"D_0__Eukaryota;__":0.0,"Unassigned;__":0.0,"SampleType":"F","Day":"D062320","Age":108.0,"Sex":"M","Farm":"KSU","Inside_or_Outside":"In","PigNumber":"pig-10","Litter_Number":"K5","Stage":"G","DNA-ID":"LLS0232","Description":"NA"},{"index":"F-070720-G120-F7-16S","D_0__Archaea;D_1__Euryarchaeota":26.0,"D_0__Bacteria;D_1__Actinobacteria":40.0,"D_0__Bacteria;D_1__Bacteroidetes":12807.0,"D_0__Bacteria;D_1__Chlamydiae":0.0,"D_0__Bacteria;D_1__Cyanobacteria":17.0,"D_0__Bacteria;D_1__Deferribacteres":0.0,"D_0__Bacteria;D_1__Elusimicrobia":38.0,"D_0__Bacteria;D_1__Epsilonbacteraeota":183.0,"D_0__Bacteria;D_1__Fibrobacteres":122.0,"D_0__Bacteria;D_1__Firmicutes":21022.0,"D_0__Bacteria;D_1__Fusobacteria":0.0,"D_0__Bacteria;D_1__Kiritimatiellaeota":502.0,"D_0__Bacteria;D_1__Lentisphaerae":98.0,"D_0__Bacteria;D_1__Patescibacteria":10.0,"D_0__Bacteria;D_1__Planctomycetes":100.0,"D_0__Bacteria;D_1__Proteobacteria":3307.0,"D_0__Bacteria;D_1__Spirochaetes":1141.0,"D_0__Bacteria;D_1__Synergistetes":0.0,"D_0__Bacteria;D_1__Tenericutes":322.0,"D_0__Bacteria;D_1__Verrucomicrobia":0.0,"D_0__Bacteria;D_1__WPS-2":0.0,"D_0__Bacteria;__":0.0,"D_0__Eukaryota;D_1__Excavata":0.0,"D_0__Eukaryota;D_1__SAR":0.0,"D_0__Eukaryota;__":0.0,"Unassigned;__":0.0,"SampleType":"F","Day":"D070720","Age":120.0,"Sex":"F","Farm":"KSU","Inside_or_Outside":"In","PigNumber":"pig-7","Litter_Number":"K4","Stage":"G","DNA-ID":"LLS0238","Description":"NA"},{"index":"F-070720-G120-M8-16S","D_0__Archaea;D_1__Euryarchaeota":105.0,"D_0__Bacteria;D_1__Actinobacteria":32.0,"D_0__Bacteria;D_1__Bacteroidetes":15137.0,"D_0__Bacteria;D_1__Chlamydiae":2.0,"D_0__Bacteria;D_1__Cyanobacteria":287.0,"D_0__Bacteria;D_1__Deferribacteres":0.0,"D_0__Bacteria;D_1__Elusimicrobia":82.0,"D_0__Bacteria;D_1__Epsilonbacteraeota":480.0,"D_0__Bacteria;D_1__Fibrobacteres":19.0,"D_0__Bacteria;D_1__Firmicutes":25372.0,"D_0__Bacteria;D_1__Fusobacteria":0.0,"D_0__Bacteria;D_1__Kiritimatiellaeota":1013.0,"D_0__Bacteria;D_1__Lentisphaerae":97.0,"D_0__Bacteria;D_1__Patescibacteria":24.0,"D_0__Bacteria;D_1__Planctomycetes":60.0,"D_0__Bacteria;D_1__Proteobacteria":1517.0,"D_0__Bacteria;D_1__Spirochaetes":1177.0,"D_0__Bacteria;D_1__Synergistetes":9.0,"D_0__Bacteria;D_1__Tenericutes":821.0,"D_0__Bacteria;D_1__Verrucomicrobia":18.0,"D_0__Bacteria;D_1__WPS-2":249.0,"D_0__Bacteria;__":4.0,"D_0__Eukaryota;D_1__Excavata":0.0,"D_0__Eukaryota;D_1__SAR":0.0,"D_0__Eukaryota;__":0.0,"Unassigned;__":0.0,"SampleType":"F","Day":"D070720","Age":120.0,"Sex":"M","Farm":"KSU","Inside_or_Outside":"In","PigNumber":"pig-8","Litter_Number":"K4","Stage":"G","DNA-ID":"LLS0239","Description":"NA"},{"index":"F-070720-G121-F1-16S","D_0__Archaea;D_1__Euryarchaeota":50.0,"D_0__Bacteria;D_1__Actinobacteria":12.0,"D_0__Bacteria;D_1__Bacteroidetes":10818.0,"D_0__Bacteria;D_1__Chlamydiae":0.0,"D_0__Bacteria;D_1__Cyanobacteria":102.0,"D_0__Bacteria;D_1__Deferribacteres":0.0,"D_0__Bacteria;D_1__Elusimicrobia":34.0,"D_0__Bacteria;D_1__Epsilonbacteraeota":75.0,"D_0__Bacteria;D_1__Fibrobacteres":29.0,"D_0__Bacteria;D_1__Firmicutes":18625.0,"D_0__Bacteria;D_1__Fusobacteria":0.0,"D_0__Bacteria;D_1__Kiritimatiellaeota":396.0,"D_0__Bacteria;D_1__Lentisphaerae":69.0,"D_0__Bacteria;D_1__Patescibacteria":0.0,"D_0__Bacteria;D_1__Planctomycetes":4.0,"D_0__Bacteria;D_1__Proteobacteria":1071.0,"D_0__Bacteria;D_1__Spirochaetes":943.0,"D_0__Bacteria;D_1__Synergistetes":0.0,"D_0__Bacteria;D_1__Tenericutes":268.0,"D_0__Bacteria;D_1__Verrucomicrobia":2.0,"D_0__Bacteria;D_1__WPS-2":0.0,"D_0__Bacteria;__":0.0,"D_0__Eukaryota;D_1__Excavata":0.0,"D_0__Eukaryota;D_1__SAR":0.0,"D_0__Eukaryota;__":0.0,"Unassigned;__":0.0,"SampleType":"F","Day":"D070720","Age":121.0,"Sex":"F","Farm":"KSU","Inside_or_Outside":"In","PigNumber":"pig-1","Litter_Number":"K1","Stage":"G","DNA-ID":"LLS0233","Description":"NA"},{"index":"F-070720-G121-F3-16S","D_0__Archaea;D_1__Euryarchaeota":188.0,"D_0__Bacteria;D_1__Actinobacteria":34.0,"D_0__Bacteria;D_1__Bacteroidetes":6557.0,"D_0__Bacteria;D_1__Chlamydiae":0.0,"D_0__Bacteria;D_1__Cyanobacteria":131.0,"D_0__Bacteria;D_1__Deferribacteres":0.0,"D_0__Bacteria;D_1__Elusimicrobia":62.0,"D_0__Bacteria;D_1__Epsilonbacteraeota":174.0,"D_0__Bacteria;D_1__Fibrobacteres":84.0,"D_0__Bacteria;D_1__Firmicutes":19396.0,"D_0__Bacteria;D_1__Fusobacteria":0.0,"D_0__Bacteria;D_1__Kiritimatiellaeota":1252.0,"D_0__Bacteria;D_1__Lentisphaerae":95.0,"D_0__Bacteria;D_1__Patescibacteria":20.0,"D_0__Bacteria;D_1__Planctomycetes":17.0,"D_0__Bacteria;D_1__Proteobacteria":701.0,"D_0__Bacteria;D_1__Spirochaetes":3873.0,"D_0__Bacteria;D_1__Synergistetes":2.0,"D_0__Bacteria;D_1__Tenericutes":762.0,"D_0__Bacteria;D_1__Verrucomicrobia":0.0,"D_0__Bacteria;D_1__WPS-2":76.0,"D_0__Bacteria;__":0.0,"D_0__Eukaryota;D_1__Excavata":0.0,"D_0__Eukaryota;D_1__SAR":0.0,"D_0__Eukaryota;__":0.0,"Unassigned;__":0.0,"SampleType":"F","Day":"D070720","Age":121.0,"Sex":"F","Farm":"KSU","Inside_or_Outside":"In","PigNumber":"pig-3","Litter_Number":"K2","Stage":"G","DNA-ID":"LLS0235","Description":"NA"},{"index":"F-070720-G121-F5-16S","D_0__Archaea;D_1__Euryarchaeota":79.0,"D_0__Bacteria;D_1__Actinobacteria":63.0,"D_0__Bacteria;D_1__Bacteroidetes":7966.0,"D_0__Bacteria;D_1__Chlamydiae":0.0,"D_0__Bacteria;D_1__Cyanobacteria":107.0,"D_0__Bacteria;D_1__Deferribacteres":0.0,"D_0__Bacteria;D_1__Elusimicrobia":71.0,"D_0__Bacteria;D_1__Epsilonbacteraeota":886.0,"D_0__Bacteria;D_1__Fibrobacteres":81.0,"D_0__Bacteria;D_1__Firmicutes":22746.0,"D_0__Bacteria;D_1__Fusobacteria":0.0,"D_0__Bacteria;D_1__Kiritimatiellaeota":216.0,"D_0__Bacteria;D_1__Lentisphaerae":61.0,"D_0__Bacteria;D_1__Patescibacteria":18.0,"D_0__Bacteria;D_1__Planctomycetes":3.0,"D_0__Bacteria;D_1__Proteobacteria":743.0,"D_0__Bacteria;D_1__Spirochaetes":1348.0,"D_0__Bacteria;D_1__Synergistetes":0.0,"D_0__Bacteria;D_1__Tenericutes":491.0,"D_0__Bacteria;D_1__Verrucomicrobia":3.0,"D_0__Bacteria;D_1__WPS-2":70.0,"D_0__Bacteria;__":0.0,"D_0__Eukaryota;D_1__Excavata":0.0,"D_0__Eukaryota;D_1__SAR":0.0,"D_0__Eukaryota;__":0.0,"Unassigned;__":0.0,"SampleType":"F","Day":"D070720","Age":121.0,"Sex":"F","Farm":"KSU","Inside_or_Outside":"In","PigNumber":"pig-5","Litter_Number":"K3","Stage":"G","DNA-ID":"LLS0236","Description":"NA"},{"index":"F-070720-G121-M6-16S","D_0__Archaea;D_1__Euryarchaeota":79.0,"D_0__Bacteria;D_1__Actinobacteria":7.0,"D_0__Bacteria;D_1__Bacteroidetes":9396.0,"D_0__Bacteria;D_1__Chlamydiae":2.0,"D_0__Bacteria;D_1__Cyanobacteria":111.0,"D_0__Bacteria;D_1__Deferribacteres":0.0,"D_0__Bacteria;D_1__Elusimicrobia":138.0,"D_0__Bacteria;D_1__Epsilonbacteraeota":412.0,"D_0__Bacteria;D_1__Fibrobacteres":30.0,"D_0__Bacteria;D_1__Firmicutes":18662.0,"D_0__Bacteria;D_1__Fusobacteria":0.0,"D_0__Bacteria;D_1__Kiritimatiellaeota":1439.0,"D_0__Bacteria;D_1__Lentisphaerae":88.0,"D_0__Bacteria;D_1__Patescibacteria":44.0,"D_0__Bacteria;D_1__Planctomycetes":50.0,"D_0__Bacteria;D_1__Proteobacteria":1540.0,"D_0__Bacteria;D_1__Spirochaetes":2118.0,"D_0__Bacteria;D_1__Synergistetes":2.0,"D_0__Bacteria;D_1__Tenericutes":665.0,"D_0__Bacteria;D_1__Verrucomicrobia":0.0,"D_0__Bacteria;D_1__WPS-2":58.0,"D_0__Bacteria;__":2.0,"D_0__Eukaryota;D_1__Excavata":0.0,"D_0__Eukaryota;D_1__SAR":0.0,"D_0__Eukaryota;__":0.0,"Unassigned;__":0.0,"SampleType":"F","Day":"D070720","Age":121.0,"Sex":"M","Farm":"KSU","Inside_or_Outside":"In","PigNumber":"pig-6","Litter_Number":"K3","Stage":"G","DNA-ID":"LLS0237","Description":"NA"},{"index":"F-070720-G122-F9-16S","D_0__Archaea;D_1__Euryarchaeota":221.0,"D_0__Bacteria;D_1__Actinobacteria":31.0,"D_0__Bacteria;D_1__Bacteroidetes":8451.0,"D_0__Bacteria;D_1__Chlamydiae":0.0,"D_0__Bacteria;D_1__Cyanobacteria":42.0,"D_0__Bacteria;D_1__Deferribacteres":0.0,"D_0__Bacteria;D_1__Elusimicrobia":156.0,"D_0__Bacteria;D_1__Epsilonbacteraeota":658.0,"D_0__Bacteria;D_1__Fibrobacteres":135.0,"D_0__Bacteria;D_1__Firmicutes":20705.0,"D_0__Bacteria;D_1__Fusobacteria":0.0,"D_0__Bacteria;D_1__Kiritimatiellaeota":2715.0,"D_0__Bacteria;D_1__Lentisphaerae":184.0,"D_0__Bacteria;D_1__Patescibacteria":8.0,"D_0__Bacteria;D_1__Planctomycetes":86.0,"D_0__Bacteria;D_1__Proteobacteria":674.0,"D_0__Bacteria;D_1__Spirochaetes":3322.0,"D_0__Bacteria;D_1__Synergistetes":10.0,"D_0__Bacteria;D_1__Tenericutes":1148.0,"D_0__Bacteria;D_1__Verrucomicrobia":2.0,"D_0__Bacteria;D_1__WPS-2":14.0,"D_0__Bacteria;__":2.0,"D_0__Eukaryota;D_1__Excavata":0.0,"D_0__Eukaryota;D_1__SAR":0.0,"D_0__Eukaryota;__":0.0,"Unassigned;__":0.0,"SampleType":"F","Day":"D070720","Age":122.0,"Sex":"F","Farm":"KSU","Inside_or_Outside":"In","PigNumber":"pig-9","Litter_Number":"K5","Stage":"G","DNA-ID":"LLS0240","Description":"NA"},{"index":"F-070720-G122-M10-16S","D_0__Archaea;D_1__Euryarchaeota":83.0,"D_0__Bacteria;D_1__Actinobacteria":36.0,"D_0__Bacteria;D_1__Bacteroidetes":13294.0,"D_0__Bacteria;D_1__Chlamydiae":0.0,"D_0__Bacteria;D_1__Cyanobacteria":120.0,"D_0__Bacteria;D_1__Deferribacteres":19.0,"D_0__Bacteria;D_1__Elusimicrobia":8.0,"D_0__Bacteria;D_1__Epsilonbacteraeota":468.0,"D_0__Bacteria;D_1__Fibrobacteres":0.0,"D_0__Bacteria;D_1__Firmicutes":20559.0,"D_0__Bacteria;D_1__Fusobacteria":0.0,"D_0__Bacteria;D_1__Kiritimatiellaeota":669.0,"D_0__Bacteria;D_1__Lentisphaerae":32.0,"D_0__Bacteria;D_1__Patescibacteria":15.0,"D_0__Bacteria;D_1__Planctomycetes":12.0,"D_0__Bacteria;D_1__Proteobacteria":1151.0,"D_0__Bacteria;D_1__Spirochaetes":495.0,"D_0__Bacteria;D_1__Synergistetes":0.0,"D_0__Bacteria;D_1__Tenericutes":923.0,"D_0__Bacteria;D_1__Verrucomicrobia":0.0,"D_0__Bacteria;D_1__WPS-2":31.0,"D_0__Bacteria;__":0.0,"D_0__Eukaryota;D_1__Excavata":0.0,"D_0__Eukaryota;D_1__SAR":0.0,"D_0__Eukaryota;__":0.0,"Unassigned;__":0.0,"SampleType":"F","Day":"D070720","Age":122.0,"Sex":"M","Farm":"KSU","Inside_or_Outside":"In","PigNumber":"pig-10","Litter_Number":"K5","Stage":"G","DNA-ID":"LLS0241","Description":"NA"},{"index":"F-071420-G127-F7-16S","D_0__Archaea;D_1__Euryarchaeota":214.0,"D_0__Bacteria;D_1__Actinobacteria":8.0,"D_0__Bacteria;D_1__Bacteroidetes":15755.0,"D_0__Bacteria;D_1__Chlamydiae":10.0,"D_0__Bacteria;D_1__Cyanobacteria":226.0,"D_0__Bacteria;D_1__Deferribacteres":0.0,"D_0__Bacteria;D_1__Elusimicrobia":153.0,"D_0__Bacteria;D_1__Epsilonbacteraeota":491.0,"D_0__Bacteria;D_1__Fibrobacteres":145.0,"D_0__Bacteria;D_1__Firmicutes":19405.0,"D_0__Bacteria;D_1__Fusobacteria":0.0,"D_0__Bacteria;D_1__Kiritimatiellaeota":1922.0,"D_0__Bacteria;D_1__Lentisphaerae":190.0,"D_0__Bacteria;D_1__Patescibacteria":0.0,"D_0__Bacteria;D_1__Planctomycetes":118.0,"D_0__Bacteria;D_1__Proteobacteria":2238.0,"D_0__Bacteria;D_1__Spirochaetes":5186.0,"D_0__Bacteria;D_1__Synergistetes":37.0,"D_0__Bacteria;D_1__Tenericutes":392.0,"D_0__Bacteria;D_1__Verrucomicrobia":2.0,"D_0__Bacteria;D_1__WPS-2":0.0,"D_0__Bacteria;__":0.0,"D_0__Eukaryota;D_1__Excavata":0.0,"D_0__Eukaryota;D_1__SAR":0.0,"D_0__Eukaryota;__":0.0,"Unassigned;__":0.0,"SampleType":"F","Day":"D071420","Age":127.0,"Sex":"F","Farm":"KSU","Inside_or_Outside":"In","PigNumber":"pig-7","Litter_Number":"K4","Stage":"G","DNA-ID":"LLS0247","Description":"NA"},{"index":"F-071420-G127-M8-16S","D_0__Archaea;D_1__Euryarchaeota":166.0,"D_0__Bacteria;D_1__Actinobacteria":41.0,"D_0__Bacteria;D_1__Bacteroidetes":12932.0,"D_0__Bacteria;D_1__Chlamydiae":0.0,"D_0__Bacteria;D_1__Cyanobacteria":497.0,"D_0__Bacteria;D_1__Deferribacteres":3.0,"D_0__Bacteria;D_1__Elusimicrobia":83.0,"D_0__Bacteria;D_1__Epsilonbacteraeota":720.0,"D_0__Bacteria;D_1__Fibrobacteres":78.0,"D_0__Bacteria;D_1__Firmicutes":26130.0,"D_0__Bacteria;D_1__Fusobacteria":0.0,"D_0__Bacteria;D_1__Kiritimatiellaeota":973.0,"D_0__Bacteria;D_1__Lentisphaerae":203.0,"D_0__Bacteria;D_1__Patescibacteria":42.0,"D_0__Bacteria;D_1__Planctomycetes":32.0,"D_0__Bacteria;D_1__Proteobacteria":943.0,"D_0__Bacteria;D_1__Spirochaetes":1935.0,"D_0__Bacteria;D_1__Synergistetes":8.0,"D_0__Bacteria;D_1__Tenericutes":1150.0,"D_0__Bacteria;D_1__Verrucomicrobia":32.0,"D_0__Bacteria;D_1__WPS-2":0.0,"D_0__Bacteria;__":3.0,"D_0__Eukaryota;D_1__Excavata":0.0,"D_0__Eukaryota;D_1__SAR":0.0,"D_0__Eukaryota;__":0.0,"Unassigned;__":0.0,"SampleType":"F","Day":"D071420","Age":127.0,"Sex":"M","Farm":"KSU","Inside_or_Outside":"In","PigNumber":"pig-8","Litter_Number":"K4","Stage":"G","DNA-ID":"LLS0248","Description":"NA"},{"index":"F-071420-G128-F1-16S","D_0__Archaea;D_1__Euryarchaeota":8.0,"D_0__Bacteria;D_1__Actinobacteria":2.0,"D_0__Bacteria;D_1__Bacteroidetes":891.0,"D_0__Bacteria;D_1__Chlamydiae":0.0,"D_0__Bacteria;D_1__Cyanobacteria":0.0,"D_0__Bacteria;D_1__Deferribacteres":0.0,"D_0__Bacteria;D_1__Elusimicrobia":0.0,"D_0__Bacteria;D_1__Epsilonbacteraeota":7.0,"D_0__Bacteria;D_1__Fibrobacteres":9.0,"D_0__Bacteria;D_1__Firmicutes":1305.0,"D_0__Bacteria;D_1__Fusobacteria":0.0,"D_0__Bacteria;D_1__Kiritimatiellaeota":43.0,"D_0__Bacteria;D_1__Lentisphaerae":6.0,"D_0__Bacteria;D_1__Patescibacteria":0.0,"D_0__Bacteria;D_1__Planctomycetes":0.0,"D_0__Bacteria;D_1__Proteobacteria":142.0,"D_0__Bacteria;D_1__Spirochaetes":95.0,"D_0__Bacteria;D_1__Synergistetes":0.0,"D_0__Bacteria;D_1__Tenericutes":13.0,"D_0__Bacteria;D_1__Verrucomicrobia":0.0,"D_0__Bacteria;D_1__WPS-2":0.0,"D_0__Bacteria;__":0.0,"D_0__Eukaryota;D_1__Excavata":0.0,"D_0__Eukaryota;D_1__SAR":0.0,"D_0__Eukaryota;__":0.0,"Unassigned;__":0.0,"SampleType":"F","Day":"D071420","Age":128.0,"Sex":"F","Farm":"KSU","Inside_or_Outside":"In","PigNumber":"pig-1","Litter_Number":"K1","Stage":"G","DNA-ID":"LLS0242","Description":"NA"},{"index":"F-071420-G128-F3-16S","D_0__Archaea;D_1__Euryarchaeota":262.0,"D_0__Bacteria;D_1__Actinobacteria":39.0,"D_0__Bacteria;D_1__Bacteroidetes":8118.0,"D_0__Bacteria;D_1__Chlamydiae":0.0,"D_0__Bacteria;D_1__Cyanobacteria":406.0,"D_0__Bacteria;D_1__Deferribacteres":0.0,"D_0__Bacteria;D_1__Elusimicrobia":247.0,"D_0__Bacteria;D_1__Epsilonbacteraeota":280.0,"D_0__Bacteria;D_1__Fibrobacteres":61.0,"D_0__Bacteria;D_1__Firmicutes":22733.0,"D_0__Bacteria;D_1__Fusobacteria":0.0,"D_0__Bacteria;D_1__Kiritimatiellaeota":1050.0,"D_0__Bacteria;D_1__Lentisphaerae":82.0,"D_0__Bacteria;D_1__Patescibacteria":9.0,"D_0__Bacteria;D_1__Planctomycetes":38.0,"D_0__Bacteria;D_1__Proteobacteria":865.0,"D_0__Bacteria;D_1__Spirochaetes":6414.0,"D_0__Bacteria;D_1__Synergistetes":6.0,"D_0__Bacteria;D_1__Tenericutes":1218.0,"D_0__Bacteria;D_1__Verrucomicrobia":2.0,"D_0__Bacteria;D_1__WPS-2":4.0,"D_0__Bacteria;__":0.0,"D_0__Eukaryota;D_1__Excavata":0.0,"D_0__Eukaryota;D_1__SAR":0.0,"D_0__Eukaryota;__":0.0,"Unassigned;__":0.0,"SampleType":"F","Day":"D071420","Age":128.0,"Sex":"F","Farm":"KSU","Inside_or_Outside":"In","PigNumber":"pig-3","Litter_Number":"K2","Stage":"G","DNA-ID":"LLS0244","Description":"NA"},{"index":"F-071420-G128-F5-16S","D_0__Archaea;D_1__Euryarchaeota":54.0,"D_0__Bacteria;D_1__Actinobacteria":23.0,"D_0__Bacteria;D_1__Bacteroidetes":8454.0,"D_0__Bacteria;D_1__Chlamydiae":0.0,"D_0__Bacteria;D_1__Cyanobacteria":181.0,"D_0__Bacteria;D_1__Deferribacteres":0.0,"D_0__Bacteria;D_1__Elusimicrobia":19.0,"D_0__Bacteria;D_1__Epsilonbacteraeota":399.0,"D_0__Bacteria;D_1__Fibrobacteres":4.0,"D_0__Bacteria;D_1__Firmicutes":27118.0,"D_0__Bacteria;D_1__Fusobacteria":0.0,"D_0__Bacteria;D_1__Kiritimatiellaeota":94.0,"D_0__Bacteria;D_1__Lentisphaerae":33.0,"D_0__Bacteria;D_1__Patescibacteria":7.0,"D_0__Bacteria;D_1__Planctomycetes":0.0,"D_0__Bacteria;D_1__Proteobacteria":1391.0,"D_0__Bacteria;D_1__Spirochaetes":569.0,"D_0__Bacteria;D_1__Synergistetes":3.0,"D_0__Bacteria;D_1__Tenericutes":489.0,"D_0__Bacteria;D_1__Verrucomicrobia":0.0,"D_0__Bacteria;D_1__WPS-2":0.0,"D_0__Bacteria;__":0.0,"D_0__Eukaryota;D_1__Excavata":0.0,"D_0__Eukaryota;D_1__SAR":0.0,"D_0__Eukaryota;__":0.0,"Unassigned;__":0.0,"SampleType":"F","Day":"D071420","Age":128.0,"Sex":"F","Farm":"KSU","Inside_or_Outside":"In","PigNumber":"pig-5","Litter_Number":"K3","Stage":"G","DNA-ID":"LLS0245","Description":"NA"},{"index":"F-071420-G128-M2-16S","D_0__Archaea;D_1__Euryarchaeota":71.0,"D_0__Bacteria;D_1__Actinobacteria":30.0,"D_0__Bacteria;D_1__Bacteroidetes":14896.0,"D_0__Bacteria;D_1__Chlamydiae":0.0,"D_0__Bacteria;D_1__Cyanobacteria":49.0,"D_0__Bacteria;D_1__Deferribacteres":15.0,"D_0__Bacteria;D_1__Elusimicrobia":3.0,"D_0__Bacteria;D_1__Epsilonbacteraeota":350.0,"D_0__Bacteria;D_1__Fibrobacteres":71.0,"D_0__Bacteria;D_1__Firmicutes":19403.0,"D_0__Bacteria;D_1__Fusobacteria":0.0,"D_0__Bacteria;D_1__Kiritimatiellaeota":504.0,"D_0__Bacteria;D_1__Lentisphaerae":210.0,"D_0__Bacteria;D_1__Patescibacteria":5.0,"D_0__Bacteria;D_1__Planctomycetes":10.0,"D_0__Bacteria;D_1__Proteobacteria":2638.0,"D_0__Bacteria;D_1__Spirochaetes":684.0,"D_0__Bacteria;D_1__Synergistetes":0.0,"D_0__Bacteria;D_1__Tenericutes":140.0,"D_0__Bacteria;D_1__Verrucomicrobia":5.0,"D_0__Bacteria;D_1__WPS-2":0.0,"D_0__Bacteria;__":0.0,"D_0__Eukaryota;D_1__Excavata":0.0,"D_0__Eukaryota;D_1__SAR":0.0,"D_0__Eukaryota;__":0.0,"Unassigned;__":2.0,"SampleType":"F","Day":"D071420","Age":128.0,"Sex":"M","Farm":"KSU","Inside_or_Outside":"In","PigNumber":"pig-2","Litter_Number":"K1","Stage":"G","DNA-ID":"LLS0243","Description":"NA"},{"index":"F-071420-G128-M6-16S","D_0__Archaea;D_1__Euryarchaeota":202.0,"D_0__Bacteria;D_1__Actinobacteria":11.0,"D_0__Bacteria;D_1__Bacteroidetes":9007.0,"D_0__Bacteria;D_1__Chlamydiae":0.0,"D_0__Bacteria;D_1__Cyanobacteria":379.0,"D_0__Bacteria;D_1__Deferribacteres":0.0,"D_0__Bacteria;D_1__Elusimicrobia":198.0,"D_0__Bacteria;D_1__Epsilonbacteraeota":553.0,"D_0__Bacteria;D_1__Fibrobacteres":887.0,"D_0__Bacteria;D_1__Firmicutes":16502.0,"D_0__Bacteria;D_1__Fusobacteria":0.0,"D_0__Bacteria;D_1__Kiritimatiellaeota":1552.0,"D_0__Bacteria;D_1__Lentisphaerae":149.0,"D_0__Bacteria;D_1__Patescibacteria":36.0,"D_0__Bacteria;D_1__Planctomycetes":6.0,"D_0__Bacteria;D_1__Proteobacteria":1195.0,"D_0__Bacteria;D_1__Spirochaetes":5014.0,"D_0__Bacteria;D_1__Synergistetes":0.0,"D_0__Bacteria;D_1__Tenericutes":441.0,"D_0__Bacteria;D_1__Verrucomicrobia":0.0,"D_0__Bacteria;D_1__WPS-2":0.0,"D_0__Bacteria;__":2.0,"D_0__Eukaryota;D_1__Excavata":2.0,"D_0__Eukaryota;D_1__SAR":0.0,"D_0__Eukaryota;__":0.0,"Unassigned;__":0.0,"SampleType":"F","Day":"D071420","Age":128.0,"Sex":"M","Farm":"KSU","Inside_or_Outside":"In","PigNumber":"pig-6","Litter_Number":"K3","Stage":"G","DNA-ID":"LLS0246","Description":"NA"},{"index":"F-071420-G129-F9-16S","D_0__Archaea;D_1__Euryarchaeota":227.0,"D_0__Bacteria;D_1__Actinobacteria":35.0,"D_0__Bacteria;D_1__Bacteroidetes":10751.0,"D_0__Bacteria;D_1__Chlamydiae":0.0,"D_0__Bacteria;D_1__Cyanobacteria":92.0,"D_0__Bacteria;D_1__Deferribacteres":0.0,"D_0__Bacteria;D_1__Elusimicrobia":13.0,"D_0__Bacteria;D_1__Epsilonbacteraeota":485.0,"D_0__Bacteria;D_1__Fibrobacteres":76.0,"D_0__Bacteria;D_1__Firmicutes":22311.0,"D_0__Bacteria;D_1__Fusobacteria":0.0,"D_0__Bacteria;D_1__Kiritimatiellaeota":1499.0,"D_0__Bacteria;D_1__Lentisphaerae":80.0,"D_0__Bacteria;D_1__Patescibacteria":3.0,"D_0__Bacteria;D_1__Planctomycetes":69.0,"D_0__Bacteria;D_1__Proteobacteria":1825.0,"D_0__Bacteria;D_1__Spirochaetes":2949.0,"D_0__Bacteria;D_1__Synergistetes":19.0,"D_0__Bacteria;D_1__Tenericutes":631.0,"D_0__Bacteria;D_1__Verrucomicrobia":0.0,"D_0__Bacteria;D_1__WPS-2":0.0,"D_0__Bacteria;__":7.0,"D_0__Eukaryota;D_1__Excavata":0.0,"D_0__Eukaryota;D_1__SAR":0.0,"D_0__Eukaryota;__":0.0,"Unassigned;__":0.0,"SampleType":"F","Day":"D071420","Age":129.0,"Sex":"F","Farm":"KSU","Inside_or_Outside":"In","PigNumber":"pig-9","Litter_Number":"K5","Stage":"G","DNA-ID":"LLS0249","Description":"NA"},{"index":"F-071420-G129-M10-16S","D_0__Archaea;D_1__Euryarchaeota":243.0,"D_0__Bacteria;D_1__Actinobacteria":22.0,"D_0__Bacteria;D_1__Bacteroidetes":15309.0,"D_0__Bacteria;D_1__Chlamydiae":0.0,"D_0__Bacteria;D_1__Cyanobacteria":368.0,"D_0__Bacteria;D_1__Deferribacteres":33.0,"D_0__Bacteria;D_1__Elusimicrobia":29.0,"D_0__Bacteria;D_1__Epsilonbacteraeota":2445.0,"D_0__Bacteria;D_1__Fibrobacteres":14.0,"D_0__Bacteria;D_1__Firmicutes":21390.0,"D_0__Bacteria;D_1__Fusobacteria":0.0,"D_0__Bacteria;D_1__Kiritimatiellaeota":1322.0,"D_0__Bacteria;D_1__Lentisphaerae":94.0,"D_0__Bacteria;D_1__Patescibacteria":94.0,"D_0__Bacteria;D_1__Planctomycetes":266.0,"D_0__Bacteria;D_1__Proteobacteria":842.0,"D_0__Bacteria;D_1__Spirochaetes":982.0,"D_0__Bacteria;D_1__Synergistetes":5.0,"D_0__Bacteria;D_1__Tenericutes":1032.0,"D_0__Bacteria;D_1__Verrucomicrobia":4.0,"D_0__Bacteria;D_1__WPS-2":0.0,"D_0__Bacteria;__":0.0,"D_0__Eukaryota;D_1__Excavata":0.0,"D_0__Eukaryota;D_1__SAR":0.0,"D_0__Eukaryota;__":0.0,"Unassigned;__":0.0,"SampleType":"F","Day":"D071420","Age":129.0,"Sex":"M","Farm":"KSU","Inside_or_Outside":"In","PigNumber":"pig-10","Litter_Number":"K5","Stage":"G","DNA-ID":"LLS0250","Description":"NA"},{"index":"F-072120-G134-F7-16S","D_0__Archaea;D_1__Euryarchaeota":91.0,"D_0__Bacteria;D_1__Actinobacteria":21.0,"D_0__Bacteria;D_1__Bacteroidetes":14430.0,"D_0__Bacteria;D_1__Chlamydiae":0.0,"D_0__Bacteria;D_1__Cyanobacteria":148.0,"D_0__Bacteria;D_1__Deferribacteres":0.0,"D_0__Bacteria;D_1__Elusimicrobia":136.0,"D_0__Bacteria;D_1__Epsilonbacteraeota":471.0,"D_0__Bacteria;D_1__Fibrobacteres":65.0,"D_0__Bacteria;D_1__Firmicutes":11998.0,"D_0__Bacteria;D_1__Fusobacteria":0.0,"D_0__Bacteria;D_1__Kiritimatiellaeota":3062.0,"D_0__Bacteria;D_1__Lentisphaerae":116.0,"D_0__Bacteria;D_1__Patescibacteria":29.0,"D_0__Bacteria;D_1__Planctomycetes":11.0,"D_0__Bacteria;D_1__Proteobacteria":1618.0,"D_0__Bacteria;D_1__Spirochaetes":3771.0,"D_0__Bacteria;D_1__Synergistetes":49.0,"D_0__Bacteria;D_1__Tenericutes":462.0,"D_0__Bacteria;D_1__Verrucomicrobia":3.0,"D_0__Bacteria;D_1__WPS-2":0.0,"D_0__Bacteria;__":0.0,"D_0__Eukaryota;D_1__Excavata":0.0,"D_0__Eukaryota;D_1__SAR":0.0,"D_0__Eukaryota;__":0.0,"Unassigned;__":0.0,"SampleType":"F","Day":"D072120","Age":134.0,"Sex":"F","Farm":"KSU","Inside_or_Outside":"In","PigNumber":"pig-7","Litter_Number":"K4","Stage":"G","DNA-ID":"LLS0257","Description":"NA"},{"index":"F-072120-G134-M8-16S","D_0__Archaea;D_1__Euryarchaeota":221.0,"D_0__Bacteria;D_1__Actinobacteria":28.0,"D_0__Bacteria;D_1__Bacteroidetes":11736.0,"D_0__Bacteria;D_1__Chlamydiae":0.0,"D_0__Bacteria;D_1__Cyanobacteria":273.0,"D_0__Bacteria;D_1__Deferribacteres":0.0,"D_0__Bacteria;D_1__Elusimicrobia":144.0,"D_0__Bacteria;D_1__Epsilonbacteraeota":351.0,"D_0__Bacteria;D_1__Fibrobacteres":20.0,"D_0__Bacteria;D_1__Firmicutes":21301.0,"D_0__Bacteria;D_1__Fusobacteria":0.0,"D_0__Bacteria;D_1__Kiritimatiellaeota":1031.0,"D_0__Bacteria;D_1__Lentisphaerae":122.0,"D_0__Bacteria;D_1__Patescibacteria":57.0,"D_0__Bacteria;D_1__Planctomycetes":11.0,"D_0__Bacteria;D_1__Proteobacteria":1588.0,"D_0__Bacteria;D_1__Spirochaetes":1943.0,"D_0__Bacteria;D_1__Synergistetes":14.0,"D_0__Bacteria;D_1__Tenericutes":568.0,"D_0__Bacteria;D_1__Verrucomicrobia":0.0,"D_0__Bacteria;D_1__WPS-2":0.0,"D_0__Bacteria;__":0.0,"D_0__Eukaryota;D_1__Excavata":0.0,"D_0__Eukaryota;D_1__SAR":0.0,"D_0__Eukaryota;__":0.0,"Unassigned;__":0.0,"SampleType":"F","Day":"D072120","Age":134.0,"Sex":"M","Farm":"KSU","Inside_or_Outside":"In","PigNumber":"pig-8","Litter_Number":"K4","Stage":"G","DNA-ID":"LLS0258","Description":"NA"},{"index":"F-072120-G135-F1-16S","D_0__Archaea;D_1__Euryarchaeota":19.0,"D_0__Bacteria;D_1__Actinobacteria":26.0,"D_0__Bacteria;D_1__Bacteroidetes":20591.0,"D_0__Bacteria;D_1__Chlamydiae":0.0,"D_0__Bacteria;D_1__Cyanobacteria":245.0,"D_0__Bacteria;D_1__Deferribacteres":0.0,"D_0__Bacteria;D_1__Elusimicrobia":49.0,"D_0__Bacteria;D_1__Epsilonbacteraeota":73.0,"D_0__Bacteria;D_1__Fibrobacteres":54.0,"D_0__Bacteria;D_1__Firmicutes":15272.0,"D_0__Bacteria;D_1__Fusobacteria":0.0,"D_0__Bacteria;D_1__Kiritimatiellaeota":1551.0,"D_0__Bacteria;D_1__Lentisphaerae":30.0,"D_0__Bacteria;D_1__Patescibacteria":0.0,"D_0__Bacteria;D_1__Planctomycetes":37.0,"D_0__Bacteria;D_1__Proteobacteria":1281.0,"D_0__Bacteria;D_1__Spirochaetes":1852.0,"D_0__Bacteria;D_1__Synergistetes":9.0,"D_0__Bacteria;D_1__Tenericutes":486.0,"D_0__Bacteria;D_1__Verrucomicrobia":0.0,"D_0__Bacteria;D_1__WPS-2":0.0,"D_0__Bacteria;__":2.0,"D_0__Eukaryota;D_1__Excavata":8.0,"D_0__Eukaryota;D_1__SAR":0.0,"D_0__Eukaryota;__":0.0,"Unassigned;__":0.0,"SampleType":"F","Day":"D072120","Age":135.0,"Sex":"F","Farm":"KSU","Inside_or_Outside":"In","PigNumber":"pig-1","Litter_Number":"K1","Stage":"G","DNA-ID":"LLS0252","Description":"NA"},{"index":"F-072120-G135-F3-16S","D_0__Archaea;D_1__Euryarchaeota":396.0,"D_0__Bacteria;D_1__Actinobacteria":52.0,"D_0__Bacteria;D_1__Bacteroidetes":11873.0,"D_0__Bacteria;D_1__Chlamydiae":0.0,"D_0__Bacteria;D_1__Cyanobacteria":268.0,"D_0__Bacteria;D_1__Deferribacteres":0.0,"D_0__Bacteria;D_1__Elusimicrobia":96.0,"D_0__Bacteria;D_1__Epsilonbacteraeota":167.0,"D_0__Bacteria;D_1__Fibrobacteres":123.0,"D_0__Bacteria;D_1__Firmicutes":19585.0,"D_0__Bacteria;D_1__Fusobacteria":0.0,"D_0__Bacteria;D_1__Kiritimatiellaeota":4747.0,"D_0__Bacteria;D_1__Lentisphaerae":208.0,"D_0__Bacteria;D_1__Patescibacteria":8.0,"D_0__Bacteria;D_1__Planctomycetes":35.0,"D_0__Bacteria;D_1__Proteobacteria":935.0,"D_0__Bacteria;D_1__Spirochaetes":3514.0,"D_0__Bacteria;D_1__Synergistetes":52.0,"D_0__Bacteria;D_1__Tenericutes":512.0,"D_0__Bacteria;D_1__Verrucomicrobia":4.0,"D_0__Bacteria;D_1__WPS-2":0.0,"D_0__Bacteria;__":0.0,"D_0__Eukaryota;D_1__Excavata":0.0,"D_0__Eukaryota;D_1__SAR":0.0,"D_0__Eukaryota;__":0.0,"Unassigned;__":2.0,"SampleType":"F","Day":"D072120","Age":135.0,"Sex":"F","Farm":"KSU","Inside_or_Outside":"In","PigNumber":"pig-3","Litter_Number":"K2","Stage":"G","DNA-ID":"LLS0254","Description":"NA"},{"index":"F-072120-G135-F5-16S","D_0__Archaea;D_1__Euryarchaeota":34.0,"D_0__Bacteria;D_1__Actinobacteria":29.0,"D_0__Bacteria;D_1__Bacteroidetes":13150.0,"D_0__Bacteria;D_1__Chlamydiae":0.0,"D_0__Bacteria;D_1__Cyanobacteria":417.0,"D_0__Bacteria;D_1__Deferribacteres":0.0,"D_0__Bacteria;D_1__Elusimicrobia":28.0,"D_0__Bacteria;D_1__Epsilonbacteraeota":596.0,"D_0__Bacteria;D_1__Fibrobacteres":50.0,"D_0__Bacteria;D_1__Firmicutes":25553.0,"D_0__Bacteria;D_1__Fusobacteria":0.0,"D_0__Bacteria;D_1__Kiritimatiellaeota":645.0,"D_0__Bacteria;D_1__Lentisphaerae":52.0,"D_0__Bacteria;D_1__Patescibacteria":18.0,"D_0__Bacteria;D_1__Planctomycetes":17.0,"D_0__Bacteria;D_1__Proteobacteria":1160.0,"D_0__Bacteria;D_1__Spirochaetes":830.0,"D_0__Bacteria;D_1__Synergistetes":4.0,"D_0__Bacteria;D_1__Tenericutes":327.0,"D_0__Bacteria;D_1__Verrucomicrobia":5.0,"D_0__Bacteria;D_1__WPS-2":0.0,"D_0__Bacteria;__":0.0,"D_0__Eukaryota;D_1__Excavata":0.0,"D_0__Eukaryota;D_1__SAR":0.0,"D_0__Eukaryota;__":0.0,"Unassigned;__":0.0,"SampleType":"F","Day":"D072120","Age":135.0,"Sex":"F","Farm":"KSU","Inside_or_Outside":"In","PigNumber":"pig-5","Litter_Number":"K3","Stage":"G","DNA-ID":"LLS0255","Description":"NA"},{"index":"F-072120-G135-M2-16S","D_0__Archaea;D_1__Euryarchaeota":17.0,"D_0__Bacteria;D_1__Actinobacteria":5.0,"D_0__Bacteria;D_1__Bacteroidetes":13996.0,"D_0__Bacteria;D_1__Chlamydiae":0.0,"D_0__Bacteria;D_1__Cyanobacteria":242.0,"D_0__Bacteria;D_1__Deferribacteres":0.0,"D_0__Bacteria;D_1__Elusimicrobia":0.0,"D_0__Bacteria;D_1__Epsilonbacteraeota":258.0,"D_0__Bacteria;D_1__Fibrobacteres":24.0,"D_0__Bacteria;D_1__Firmicutes":13419.0,"D_0__Bacteria;D_1__Fusobacteria":0.0,"D_0__Bacteria;D_1__Kiritimatiellaeota":611.0,"D_0__Bacteria;D_1__Lentisphaerae":56.0,"D_0__Bacteria;D_1__Patescibacteria":14.0,"D_0__Bacteria;D_1__Planctomycetes":10.0,"D_0__Bacteria;D_1__Proteobacteria":1705.0,"D_0__Bacteria;D_1__Spirochaetes":316.0,"D_0__Bacteria;D_1__Synergistetes":11.0,"D_0__Bacteria;D_1__Tenericutes":479.0,"D_0__Bacteria;D_1__Verrucomicrobia":6.0,"D_0__Bacteria;D_1__WPS-2":0.0,"D_0__Bacteria;__":0.0,"D_0__Eukaryota;D_1__Excavata":0.0,"D_0__Eukaryota;D_1__SAR":0.0,"D_0__Eukaryota;__":0.0,"Unassigned;__":0.0,"SampleType":"F","Day":"D072120","Age":135.0,"Sex":"M","Farm":"KSU","Inside_or_Outside":"In","PigNumber":"pig-2","Litter_Number":"K1","Stage":"G","DNA-ID":"LLS0253","Description":"NA"},{"index":"F-072120-G135-M6-16S","D_0__Archaea;D_1__Euryarchaeota":75.0,"D_0__Bacteria;D_1__Actinobacteria":23.0,"D_0__Bacteria;D_1__Bacteroidetes":22236.0,"D_0__Bacteria;D_1__Chlamydiae":0.0,"D_0__Bacteria;D_1__Cyanobacteria":366.0,"D_0__Bacteria;D_1__Deferribacteres":2.0,"D_0__Bacteria;D_1__Elusimicrobia":389.0,"D_0__Bacteria;D_1__Epsilonbacteraeota":515.0,"D_0__Bacteria;D_1__Fibrobacteres":216.0,"D_0__Bacteria;D_1__Firmicutes":14241.0,"D_0__Bacteria;D_1__Fusobacteria":0.0,"D_0__Bacteria;D_1__Kiritimatiellaeota":3313.0,"D_0__Bacteria;D_1__Lentisphaerae":82.0,"D_0__Bacteria;D_1__Patescibacteria":70.0,"D_0__Bacteria;D_1__Planctomycetes":8.0,"D_0__Bacteria;D_1__Proteobacteria":2422.0,"D_0__Bacteria;D_1__Spirochaetes":5056.0,"D_0__Bacteria;D_1__Synergistetes":54.0,"D_0__Bacteria;D_1__Tenericutes":572.0,"D_0__Bacteria;D_1__Verrucomicrobia":0.0,"D_0__Bacteria;D_1__WPS-2":0.0,"D_0__Bacteria;__":0.0,"D_0__Eukaryota;D_1__Excavata":24.0,"D_0__Eukaryota;D_1__SAR":0.0,"D_0__Eukaryota;__":0.0,"Unassigned;__":0.0,"SampleType":"F","Day":"D072120","Age":135.0,"Sex":"M","Farm":"KSU","Inside_or_Outside":"In","PigNumber":"pig-6","Litter_Number":"K3","Stage":"G","DNA-ID":"LLS0256","Description":"NA"},{"index":"F-072120-G136-F9-16S","D_0__Archaea;D_1__Euryarchaeota":97.0,"D_0__Bacteria;D_1__Actinobacteria":29.0,"D_0__Bacteria;D_1__Bacteroidetes":17532.0,"D_0__Bacteria;D_1__Chlamydiae":0.0,"D_0__Bacteria;D_1__Cyanobacteria":130.0,"D_0__Bacteria;D_1__Deferribacteres":0.0,"D_0__Bacteria;D_1__Elusimicrobia":56.0,"D_0__Bacteria;D_1__Epsilonbacteraeota":483.0,"D_0__Bacteria;D_1__Fibrobacteres":19.0,"D_0__Bacteria;D_1__Firmicutes":20736.0,"D_0__Bacteria;D_1__Fusobacteria":0.0,"D_0__Bacteria;D_1__Kiritimatiellaeota":1800.0,"D_0__Bacteria;D_1__Lentisphaerae":86.0,"D_0__Bacteria;D_1__Patescibacteria":14.0,"D_0__Bacteria;D_1__Planctomycetes":11.0,"D_0__Bacteria;D_1__Proteobacteria":3967.0,"D_0__Bacteria;D_1__Spirochaetes":2354.0,"D_0__Bacteria;D_1__Synergistetes":27.0,"D_0__Bacteria;D_1__Tenericutes":630.0,"D_0__Bacteria;D_1__Verrucomicrobia":0.0,"D_0__Bacteria;D_1__WPS-2":0.0,"D_0__Bacteria;__":5.0,"D_0__Eukaryota;D_1__Excavata":0.0,"D_0__Eukaryota;D_1__SAR":0.0,"D_0__Eukaryota;__":0.0,"Unassigned;__":0.0,"SampleType":"F","Day":"D072120","Age":136.0,"Sex":"F","Farm":"KSU","Inside_or_Outside":"In","PigNumber":"pig-9","Litter_Number":"K5","Stage":"G","DNA-ID":"LLS0259","Description":"NA"},{"index":"F-072120-G136-M10-16S","D_0__Archaea;D_1__Euryarchaeota":287.0,"D_0__Bacteria;D_1__Actinobacteria":37.0,"D_0__Bacteria;D_1__Bacteroidetes":10072.0,"D_0__Bacteria;D_1__Chlamydiae":0.0,"D_0__Bacteria;D_1__Cyanobacteria":76.0,"D_0__Bacteria;D_1__Deferribacteres":0.0,"D_0__Bacteria;D_1__Elusimicrobia":536.0,"D_0__Bacteria;D_1__Epsilonbacteraeota":894.0,"D_0__Bacteria;D_1__Fibrobacteres":96.0,"D_0__Bacteria;D_1__Firmicutes":15617.0,"D_0__Bacteria;D_1__Fusobacteria":0.0,"D_0__Bacteria;D_1__Kiritimatiellaeota":3024.0,"D_0__Bacteria;D_1__Lentisphaerae":156.0,"D_0__Bacteria;D_1__Patescibacteria":4.0,"D_0__Bacteria;D_1__Planctomycetes":232.0,"D_0__Bacteria;D_1__Proteobacteria":1589.0,"D_0__Bacteria;D_1__Spirochaetes":2790.0,"D_0__Bacteria;D_1__Synergistetes":36.0,"D_0__Bacteria;D_1__Tenericutes":772.0,"D_0__Bacteria;D_1__Verrucomicrobia":0.0,"D_0__Bacteria;D_1__WPS-2":0.0,"D_0__Bacteria;__":0.0,"D_0__Eukaryota;D_1__Excavata":0.0,"D_0__Eukaryota;D_1__SAR":0.0,"D_0__Eukaryota;__":0.0,"Unassigned;__":0.0,"SampleType":"F","Day":"D072120","Age":136.0,"Sex":"M","Farm":"KSU","Inside_or_Outside":"In","PigNumber":"pig-10","Litter_Number":"K5","Stage":"G","DNA-ID":"LLS0260","Description":"NA"},{"index":"F-072820-G141-F7-16S","D_0__Archaea;D_1__Euryarchaeota":127.0,"D_0__Bacteria;D_1__Actinobacteria":4.0,"D_0__Bacteria;D_1__Bacteroidetes":10436.0,"D_0__Bacteria;D_1__Chlamydiae":0.0,"D_0__Bacteria;D_1__Cyanobacteria":323.0,"D_0__Bacteria;D_1__Deferribacteres":0.0,"D_0__Bacteria;D_1__Elusimicrobia":142.0,"D_0__Bacteria;D_1__Epsilonbacteraeota":240.0,"D_0__Bacteria;D_1__Fibrobacteres":0.0,"D_0__Bacteria;D_1__Firmicutes":14165.0,"D_0__Bacteria;D_1__Fusobacteria":3.0,"D_0__Bacteria;D_1__Kiritimatiellaeota":4102.0,"D_0__Bacteria;D_1__Lentisphaerae":55.0,"D_0__Bacteria;D_1__Patescibacteria":0.0,"D_0__Bacteria;D_1__Planctomycetes":8.0,"D_0__Bacteria;D_1__Proteobacteria":1632.0,"D_0__Bacteria;D_1__Spirochaetes":3951.0,"D_0__Bacteria;D_1__Synergistetes":56.0,"D_0__Bacteria;D_1__Tenericutes":644.0,"D_0__Bacteria;D_1__Verrucomicrobia":16.0,"D_0__Bacteria;D_1__WPS-2":0.0,"D_0__Bacteria;__":0.0,"D_0__Eukaryota;D_1__Excavata":7.0,"D_0__Eukaryota;D_1__SAR":0.0,"D_0__Eukaryota;__":0.0,"Unassigned;__":0.0,"SampleType":"F","Day":"D072820","Age":141.0,"Sex":"F","Farm":"KSU","Inside_or_Outside":"In","PigNumber":"pig-7","Litter_Number":"K4","Stage":"G","DNA-ID":"LLS0266","Description":"NA"},{"index":"F-072820-G141-M8-16S","D_0__Archaea;D_1__Euryarchaeota":202.0,"D_0__Bacteria;D_1__Actinobacteria":23.0,"D_0__Bacteria;D_1__Bacteroidetes":15690.0,"D_0__Bacteria;D_1__Chlamydiae":3.0,"D_0__Bacteria;D_1__Cyanobacteria":232.0,"D_0__Bacteria;D_1__Deferribacteres":0.0,"D_0__Bacteria;D_1__Elusimicrobia":144.0,"D_0__Bacteria;D_1__Epsilonbacteraeota":969.0,"D_0__Bacteria;D_1__Fibrobacteres":16.0,"D_0__Bacteria;D_1__Firmicutes":20021.0,"D_0__Bacteria;D_1__Fusobacteria":0.0,"D_0__Bacteria;D_1__Kiritimatiellaeota":2753.0,"D_0__Bacteria;D_1__Lentisphaerae":95.0,"D_0__Bacteria;D_1__Patescibacteria":4.0,"D_0__Bacteria;D_1__Planctomycetes":19.0,"D_0__Bacteria;D_1__Proteobacteria":2439.0,"D_0__Bacteria;D_1__Spirochaetes":5367.0,"D_0__Bacteria;D_1__Synergistetes":85.0,"D_0__Bacteria;D_1__Tenericutes":519.0,"D_0__Bacteria;D_1__Verrucomicrobia":2.0,"D_0__Bacteria;D_1__WPS-2":0.0,"D_0__Bacteria;__":2.0,"D_0__Eukaryota;D_1__Excavata":0.0,"D_0__Eukaryota;D_1__SAR":0.0,"D_0__Eukaryota;__":0.0,"Unassigned;__":0.0,"SampleType":"F","Day":"D072820","Age":141.0,"Sex":"M","Farm":"KSU","Inside_or_Outside":"In","PigNumber":"pig-8","Litter_Number":"K4","Stage":"G","DNA-ID":"LLS0267","Description":"NA"},{"index":"F-072820-G142-F1-16S","D_0__Archaea;D_1__Euryarchaeota":71.0,"D_0__Bacteria;D_1__Actinobacteria":30.0,"D_0__Bacteria;D_1__Bacteroidetes":16765.0,"D_0__Bacteria;D_1__Chlamydiae":0.0,"D_0__Bacteria;D_1__Cyanobacteria":144.0,"D_0__Bacteria;D_1__Deferribacteres":0.0,"D_0__Bacteria;D_1__Elusimicrobia":136.0,"D_0__Bacteria;D_1__Epsilonbacteraeota":185.0,"D_0__Bacteria;D_1__Fibrobacteres":52.0,"D_0__Bacteria;D_1__Firmicutes":16467.0,"D_0__Bacteria;D_1__Fusobacteria":0.0,"D_0__Bacteria;D_1__Kiritimatiellaeota":2998.0,"D_0__Bacteria;D_1__Lentisphaerae":64.0,"D_0__Bacteria;D_1__Patescibacteria":17.0,"D_0__Bacteria;D_1__Planctomycetes":57.0,"D_0__Bacteria;D_1__Proteobacteria":2212.0,"D_0__Bacteria;D_1__Spirochaetes":2614.0,"D_0__Bacteria;D_1__Synergistetes":23.0,"D_0__Bacteria;D_1__Tenericutes":609.0,"D_0__Bacteria;D_1__Verrucomicrobia":0.0,"D_0__Bacteria;D_1__WPS-2":0.0,"D_0__Bacteria;__":0.0,"D_0__Eukaryota;D_1__Excavata":0.0,"D_0__Eukaryota;D_1__SAR":0.0,"D_0__Eukaryota;__":0.0,"Unassigned;__":0.0,"SampleType":"F","Day":"D072820","Age":142.0,"Sex":"F","Farm":"KSU","Inside_or_Outside":"In","PigNumber":"pig-1","Litter_Number":"K1","Stage":"G","DNA-ID":"LLS0261","Description":"NA"},{"index":"F-072820-G142-F3-16S","D_0__Archaea;D_1__Euryarchaeota":1106.0,"D_0__Bacteria;D_1__Actinobacteria":39.0,"D_0__Bacteria;D_1__Bacteroidetes":10609.0,"D_0__Bacteria;D_1__Chlamydiae":0.0,"D_0__Bacteria;D_1__Cyanobacteria":180.0,"D_0__Bacteria;D_1__Deferribacteres":0.0,"D_0__Bacteria;D_1__Elusimicrobia":105.0,"D_0__Bacteria;D_1__Epsilonbacteraeota":195.0,"D_0__Bacteria;D_1__Fibrobacteres":70.0,"D_0__Bacteria;D_1__Firmicutes":21613.0,"D_0__Bacteria;D_1__Fusobacteria":0.0,"D_0__Bacteria;D_1__Kiritimatiellaeota":2461.0,"D_0__Bacteria;D_1__Lentisphaerae":223.0,"D_0__Bacteria;D_1__Patescibacteria":15.0,"D_0__Bacteria;D_1__Planctomycetes":85.0,"D_0__Bacteria;D_1__Proteobacteria":1245.0,"D_0__Bacteria;D_1__Spirochaetes":2884.0,"D_0__Bacteria;D_1__Synergistetes":51.0,"D_0__Bacteria;D_1__Tenericutes":863.0,"D_0__Bacteria;D_1__Verrucomicrobia":29.0,"D_0__Bacteria;D_1__WPS-2":0.0,"D_0__Bacteria;__":2.0,"D_0__Eukaryota;D_1__Excavata":0.0,"D_0__Eukaryota;D_1__SAR":0.0,"D_0__Eukaryota;__":0.0,"Unassigned;__":0.0,"SampleType":"F","Day":"D072820","Age":142.0,"Sex":"F","Farm":"KSU","Inside_or_Outside":"In","PigNumber":"pig-3","Litter_Number":"K2","Stage":"G","DNA-ID":"LLS0263","Description":"NA"},{"index":"F-072820-G142-F5-16S","D_0__Archaea;D_1__Euryarchaeota":66.0,"D_0__Bacteria;D_1__Actinobacteria":31.0,"D_0__Bacteria;D_1__Bacteroidetes":13623.0,"D_0__Bacteria;D_1__Chlamydiae":0.0,"D_0__Bacteria;D_1__Cyanobacteria":261.0,"D_0__Bacteria;D_1__Deferribacteres":15.0,"D_0__Bacteria;D_1__Elusimicrobia":182.0,"D_0__Bacteria;D_1__Epsilonbacteraeota":180.0,"D_0__Bacteria;D_1__Fibrobacteres":10.0,"D_0__Bacteria;D_1__Firmicutes":25587.0,"D_0__Bacteria;D_1__Fusobacteria":0.0,"D_0__Bacteria;D_1__Kiritimatiellaeota":1143.0,"D_0__Bacteria;D_1__Lentisphaerae":99.0,"D_0__Bacteria;D_1__Patescibacteria":6.0,"D_0__Bacteria;D_1__Planctomycetes":11.0,"D_0__Bacteria;D_1__Proteobacteria":1601.0,"D_0__Bacteria;D_1__Spirochaetes":1543.0,"D_0__Bacteria;D_1__Synergistetes":12.0,"D_0__Bacteria;D_1__Tenericutes":588.0,"D_0__Bacteria;D_1__Verrucomicrobia":9.0,"D_0__Bacteria;D_1__WPS-2":0.0,"D_0__Bacteria;__":0.0,"D_0__Eukaryota;D_1__Excavata":0.0,"D_0__Eukaryota;D_1__SAR":0.0,"D_0__Eukaryota;__":0.0,"Unassigned;__":0.0,"SampleType":"F","Day":"D072820","Age":142.0,"Sex":"F","Farm":"KSU","Inside_or_Outside":"In","PigNumber":"pig-5","Litter_Number":"K3","Stage":"G","DNA-ID":"LLS0264","Description":"NA"},{"index":"F-072820-G142-M2-16S","D_0__Archaea;D_1__Euryarchaeota":379.0,"D_0__Bacteria;D_1__Actinobacteria":77.0,"D_0__Bacteria;D_1__Bacteroidetes":11353.0,"D_0__Bacteria;D_1__Chlamydiae":0.0,"D_0__Bacteria;D_1__Cyanobacteria":98.0,"D_0__Bacteria;D_1__Deferribacteres":0.0,"D_0__Bacteria;D_1__Elusimicrobia":0.0,"D_0__Bacteria;D_1__Epsilonbacteraeota":551.0,"D_0__Bacteria;D_1__Fibrobacteres":27.0,"D_0__Bacteria;D_1__Firmicutes":23618.0,"D_0__Bacteria;D_1__Fusobacteria":0.0,"D_0__Bacteria;D_1__Kiritimatiellaeota":3379.0,"D_0__Bacteria;D_1__Lentisphaerae":234.0,"D_0__Bacteria;D_1__Patescibacteria":6.0,"D_0__Bacteria;D_1__Planctomycetes":179.0,"D_0__Bacteria;D_1__Proteobacteria":1329.0,"D_0__Bacteria;D_1__Spirochaetes":1680.0,"D_0__Bacteria;D_1__Synergistetes":0.0,"D_0__Bacteria;D_1__Tenericutes":725.0,"D_0__Bacteria;D_1__Verrucomicrobia":5.0,"D_0__Bacteria;D_1__WPS-2":0.0,"D_0__Bacteria;__":0.0,"D_0__Eukaryota;D_1__Excavata":0.0,"D_0__Eukaryota;D_1__SAR":0.0,"D_0__Eukaryota;__":0.0,"Unassigned;__":0.0,"SampleType":"F","Day":"D072820","Age":142.0,"Sex":"M","Farm":"KSU","Inside_or_Outside":"In","PigNumber":"pig-2","Litter_Number":"K1","Stage":"G","DNA-ID":"LLS0262","Description":"NA"},{"index":"F-072820-G142-M6-16S","D_0__Archaea;D_1__Euryarchaeota":149.0,"D_0__Bacteria;D_1__Actinobacteria":26.0,"D_0__Bacteria;D_1__Bacteroidetes":17467.0,"D_0__Bacteria;D_1__Chlamydiae":0.0,"D_0__Bacteria;D_1__Cyanobacteria":202.0,"D_0__Bacteria;D_1__Deferribacteres":4.0,"D_0__Bacteria;D_1__Elusimicrobia":66.0,"D_0__Bacteria;D_1__Epsilonbacteraeota":397.0,"D_0__Bacteria;D_1__Fibrobacteres":92.0,"D_0__Bacteria;D_1__Firmicutes":15496.0,"D_0__Bacteria;D_1__Fusobacteria":0.0,"D_0__Bacteria;D_1__Kiritimatiellaeota":2724.0,"D_0__Bacteria;D_1__Lentisphaerae":52.0,"D_0__Bacteria;D_1__Patescibacteria":74.0,"D_0__Bacteria;D_1__Planctomycetes":9.0,"D_0__Bacteria;D_1__Proteobacteria":861.0,"D_0__Bacteria;D_1__Spirochaetes":4487.0,"D_0__Bacteria;D_1__Synergistetes":19.0,"D_0__Bacteria;D_1__Tenericutes":397.0,"D_0__Bacteria;D_1__Verrucomicrobia":5.0,"D_0__Bacteria;D_1__WPS-2":0.0,"D_0__Bacteria;__":0.0,"D_0__Eukaryota;D_1__Excavata":5.0,"D_0__Eukaryota;D_1__SAR":0.0,"D_0__Eukaryota;__":0.0,"Unassigned;__":0.0,"SampleType":"F","Day":"D072820","Age":142.0,"Sex":"M","Farm":"KSU","Inside_or_Outside":"In","PigNumber":"pig-6","Litter_Number":"K3","Stage":"G","DNA-ID":"LLS0265","Description":"NA"},{"index":"F-072820-G143-F9-16S","D_0__Archaea;D_1__Euryarchaeota":720.0,"D_0__Bacteria;D_1__Actinobacteria":26.0,"D_0__Bacteria;D_1__Bacteroidetes":11030.0,"D_0__Bacteria;D_1__Chlamydiae":0.0,"D_0__Bacteria;D_1__Cyanobacteria":78.0,"D_0__Bacteria;D_1__Deferribacteres":0.0,"D_0__Bacteria;D_1__Elusimicrobia":4.0,"D_0__Bacteria;D_1__Epsilonbacteraeota":434.0,"D_0__Bacteria;D_1__Fibrobacteres":183.0,"D_0__Bacteria;D_1__Firmicutes":18071.0,"D_0__Bacteria;D_1__Fusobacteria":0.0,"D_0__Bacteria;D_1__Kiritimatiellaeota":3486.0,"D_0__Bacteria;D_1__Lentisphaerae":395.0,"D_0__Bacteria;D_1__Patescibacteria":27.0,"D_0__Bacteria;D_1__Planctomycetes":122.0,"D_0__Bacteria;D_1__Proteobacteria":536.0,"D_0__Bacteria;D_1__Spirochaetes":4920.0,"D_0__Bacteria;D_1__Synergistetes":16.0,"D_0__Bacteria;D_1__Tenericutes":606.0,"D_0__Bacteria;D_1__Verrucomicrobia":67.0,"D_0__Bacteria;D_1__WPS-2":0.0,"D_0__Bacteria;__":0.0,"D_0__Eukaryota;D_1__Excavata":0.0,"D_0__Eukaryota;D_1__SAR":0.0,"D_0__Eukaryota;__":0.0,"Unassigned;__":0.0,"SampleType":"F","Day":"D072820","Age":143.0,"Sex":"F","Farm":"KSU","Inside_or_Outside":"In","PigNumber":"pig-9","Litter_Number":"K5","Stage":"G","DNA-ID":"LLS0268","Description":"NA"},{"index":"F-072820-G143-M10-16S","D_0__Archaea;D_1__Euryarchaeota":104.0,"D_0__Bacteria;D_1__Actinobacteria":24.0,"D_0__Bacteria;D_1__Bacteroidetes":21336.0,"D_0__Bacteria;D_1__Chlamydiae":0.0,"D_0__Bacteria;D_1__Cyanobacteria":238.0,"D_0__Bacteria;D_1__Deferribacteres":21.0,"D_0__Bacteria;D_1__Elusimicrobia":0.0,"D_0__Bacteria;D_1__Epsilonbacteraeota":2300.0,"D_0__Bacteria;D_1__Fibrobacteres":106.0,"D_0__Bacteria;D_1__Firmicutes":19341.0,"D_0__Bacteria;D_1__Fusobacteria":0.0,"D_0__Bacteria;D_1__Kiritimatiellaeota":2366.0,"D_0__Bacteria;D_1__Lentisphaerae":92.0,"D_0__Bacteria;D_1__Patescibacteria":18.0,"D_0__Bacteria;D_1__Planctomycetes":62.0,"D_0__Bacteria;D_1__Proteobacteria":2153.0,"D_0__Bacteria;D_1__Spirochaetes":1280.0,"D_0__Bacteria;D_1__Synergistetes":16.0,"D_0__Bacteria;D_1__Tenericutes":547.0,"D_0__Bacteria;D_1__Verrucomicrobia":3.0,"D_0__Bacteria;D_1__WPS-2":0.0,"D_0__Bacteria;__":0.0,"D_0__Eukaryota;D_1__Excavata":0.0,"D_0__Eukaryota;D_1__SAR":2.0,"D_0__Eukaryota;__":0.0,"Unassigned;__":0.0,"SampleType":"F","Day":"D072820","Age":143.0,"Sex":"M","Farm":"KSU","Inside_or_Outside":"In","PigNumber":"pig-10","Litter_Number":"K5","Stage":"G","DNA-ID":"LLS0269","Description":"NA"},{"index":"F-080420-G148-F7-16S","D_0__Archaea;D_1__Euryarchaeota":54.0,"D_0__Bacteria;D_1__Actinobacteria":50.0,"D_0__Bacteria;D_1__Bacteroidetes":24047.0,"D_0__Bacteria;D_1__Chlamydiae":0.0,"D_0__Bacteria;D_1__Cyanobacteria":676.0,"D_0__Bacteria;D_1__Deferribacteres":0.0,"D_0__Bacteria;D_1__Elusimicrobia":162.0,"D_0__Bacteria;D_1__Epsilonbacteraeota":568.0,"D_0__Bacteria;D_1__Fibrobacteres":113.0,"D_0__Bacteria;D_1__Firmicutes":17141.0,"D_0__Bacteria;D_1__Fusobacteria":0.0,"D_0__Bacteria;D_1__Kiritimatiellaeota":4242.0,"D_0__Bacteria;D_1__Lentisphaerae":52.0,"D_0__Bacteria;D_1__Patescibacteria":3.0,"D_0__Bacteria;D_1__Planctomycetes":21.0,"D_0__Bacteria;D_1__Proteobacteria":2830.0,"D_0__Bacteria;D_1__Spirochaetes":7151.0,"D_0__Bacteria;D_1__Synergistetes":56.0,"D_0__Bacteria;D_1__Tenericutes":1018.0,"D_0__Bacteria;D_1__Verrucomicrobia":0.0,"D_0__Bacteria;D_1__WPS-2":0.0,"D_0__Bacteria;__":0.0,"D_0__Eukaryota;D_1__Excavata":16.0,"D_0__Eukaryota;D_1__SAR":0.0,"D_0__Eukaryota;__":0.0,"Unassigned;__":2.0,"SampleType":"F","Day":"D080420","Age":148.0,"Sex":"F","Farm":"KSU","Inside_or_Outside":"In","PigNumber":"pig-7","Litter_Number":"K4","Stage":"G","DNA-ID":"LLS0275","Description":"NA"},{"index":"F-080420-G148-M8-16S","D_0__Archaea;D_1__Euryarchaeota":33.0,"D_0__Bacteria;D_1__Actinobacteria":49.0,"D_0__Bacteria;D_1__Bacteroidetes":24574.0,"D_0__Bacteria;D_1__Chlamydiae":0.0,"D_0__Bacteria;D_1__Cyanobacteria":56.0,"D_0__Bacteria;D_1__Deferribacteres":4.0,"D_0__Bacteria;D_1__Elusimicrobia":63.0,"D_0__Bacteria;D_1__Epsilonbacteraeota":152.0,"D_0__Bacteria;D_1__Fibrobacteres":26.0,"D_0__Bacteria;D_1__Firmicutes":14917.0,"D_0__Bacteria;D_1__Fusobacteria":0.0,"D_0__Bacteria;D_1__Kiritimatiellaeota":1032.0,"D_0__Bacteria;D_1__Lentisphaerae":0.0,"D_0__Bacteria;D_1__Patescibacteria":62.0,"D_0__Bacteria;D_1__Planctomycetes":55.0,"D_0__Bacteria;D_1__Proteobacteria":3782.0,"D_0__Bacteria;D_1__Spirochaetes":2572.0,"D_0__Bacteria;D_1__Synergistetes":11.0,"D_0__Bacteria;D_1__Tenericutes":848.0,"D_0__Bacteria;D_1__Verrucomicrobia":0.0,"D_0__Bacteria;D_1__WPS-2":0.0,"D_0__Bacteria;__":0.0,"D_0__Eukaryota;D_1__Excavata":0.0,"D_0__Eukaryota;D_1__SAR":0.0,"D_0__Eukaryota;__":0.0,"Unassigned;__":0.0,"SampleType":"F","Day":"D080420","Age":148.0,"Sex":"M","Farm":"KSU","Inside_or_Outside":"In","PigNumber":"pig-8","Litter_Number":"K4","Stage":"G","DNA-ID":"LLS0276","Description":"NA"},{"index":"F-080420-G149-F1-16S","D_0__Archaea;D_1__Euryarchaeota":78.0,"D_0__Bacteria;D_1__Actinobacteria":15.0,"D_0__Bacteria;D_1__Bacteroidetes":21249.0,"D_0__Bacteria;D_1__Chlamydiae":0.0,"D_0__Bacteria;D_1__Cyanobacteria":381.0,"D_0__Bacteria;D_1__Deferribacteres":0.0,"D_0__Bacteria;D_1__Elusimicrobia":51.0,"D_0__Bacteria;D_1__Epsilonbacteraeota":176.0,"D_0__Bacteria;D_1__Fibrobacteres":62.0,"D_0__Bacteria;D_1__Firmicutes":16116.0,"D_0__Bacteria;D_1__Fusobacteria":0.0,"D_0__Bacteria;D_1__Kiritimatiellaeota":2525.0,"D_0__Bacteria;D_1__Lentisphaerae":76.0,"D_0__Bacteria;D_1__Patescibacteria":10.0,"D_0__Bacteria;D_1__Planctomycetes":86.0,"D_0__Bacteria;D_1__Proteobacteria":2306.0,"D_0__Bacteria;D_1__Spirochaetes":5111.0,"D_0__Bacteria;D_1__Synergistetes":22.0,"D_0__Bacteria;D_1__Tenericutes":641.0,"D_0__Bacteria;D_1__Verrucomicrobia":2.0,"D_0__Bacteria;D_1__WPS-2":0.0,"D_0__Bacteria;__":0.0,"D_0__Eukaryota;D_1__Excavata":21.0,"D_0__Eukaryota;D_1__SAR":0.0,"D_0__Eukaryota;__":0.0,"Unassigned;__":0.0,"SampleType":"F","Day":"D080420","Age":149.0,"Sex":"F","Farm":"KSU","Inside_or_Outside":"In","PigNumber":"pig-1","Litter_Number":"K1","Stage":"G","DNA-ID":"LLS0270","Description":"NA"},{"index":"F-080420-G149-F3-16S","D_0__Archaea;D_1__Euryarchaeota":251.0,"D_0__Bacteria;D_1__Actinobacteria":28.0,"D_0__Bacteria;D_1__Bacteroidetes":18372.0,"D_0__Bacteria;D_1__Chlamydiae":0.0,"D_0__Bacteria;D_1__Cyanobacteria":705.0,"D_0__Bacteria;D_1__Deferribacteres":3.0,"D_0__Bacteria;D_1__Elusimicrobia":373.0,"D_0__Bacteria;D_1__Epsilonbacteraeota":1523.0,"D_0__Bacteria;D_1__Fibrobacteres":98.0,"D_0__Bacteria;D_1__Firmicutes":22577.0,"D_0__Bacteria;D_1__Fusobacteria":0.0,"D_0__Bacteria;D_1__Kiritimatiellaeota":6229.0,"D_0__Bacteria;D_1__Lentisphaerae":116.0,"D_0__Bacteria;D_1__Patescibacteria":44.0,"D_0__Bacteria;D_1__Planctomycetes":110.0,"D_0__Bacteria;D_1__Proteobacteria":2100.0,"D_0__Bacteria;D_1__Spirochaetes":4281.0,"D_0__Bacteria;D_1__Synergistetes":94.0,"D_0__Bacteria;D_1__Tenericutes":650.0,"D_0__Bacteria;D_1__Verrucomicrobia":12.0,"D_0__Bacteria;D_1__WPS-2":0.0,"D_0__Bacteria;__":0.0,"D_0__Eukaryota;D_1__Excavata":0.0,"D_0__Eukaryota;D_1__SAR":0.0,"D_0__Eukaryota;__":0.0,"Unassigned;__":0.0,"SampleType":"F","Day":"D080420","Age":149.0,"Sex":"F","Farm":"KSU","Inside_or_Outside":"In","PigNumber":"pig-3","Litter_Number":"K2","Stage":"G","DNA-ID":"LLS0272","Description":"NA"},{"index":"F-080420-G149-F5-16S","D_0__Archaea;D_1__Euryarchaeota":72.0,"D_0__Bacteria;D_1__Actinobacteria":13.0,"D_0__Bacteria;D_1__Bacteroidetes":15730.0,"D_0__Bacteria;D_1__Chlamydiae":0.0,"D_0__Bacteria;D_1__Cyanobacteria":206.0,"D_0__Bacteria;D_1__Deferribacteres":0.0,"D_0__Bacteria;D_1__Elusimicrobia":31.0,"D_0__Bacteria;D_1__Epsilonbacteraeota":594.0,"D_0__Bacteria;D_1__Fibrobacteres":145.0,"D_0__Bacteria;D_1__Firmicutes":24472.0,"D_0__Bacteria;D_1__Fusobacteria":0.0,"D_0__Bacteria;D_1__Kiritimatiellaeota":2035.0,"D_0__Bacteria;D_1__Lentisphaerae":53.0,"D_0__Bacteria;D_1__Patescibacteria":0.0,"D_0__Bacteria;D_1__Planctomycetes":11.0,"D_0__Bacteria;D_1__Proteobacteria":1473.0,"D_0__Bacteria;D_1__Spirochaetes":2339.0,"D_0__Bacteria;D_1__Synergistetes":16.0,"D_0__Bacteria;D_1__Tenericutes":332.0,"D_0__Bacteria;D_1__Verrucomicrobia":6.0,"D_0__Bacteria;D_1__WPS-2":0.0,"D_0__Bacteria;__":3.0,"D_0__Eukaryota;D_1__Excavata":0.0,"D_0__Eukaryota;D_1__SAR":0.0,"D_0__Eukaryota;__":0.0,"Unassigned;__":0.0,"SampleType":"F","Day":"D080420","Age":149.0,"Sex":"F","Farm":"KSU","Inside_or_Outside":"In","PigNumber":"pig-5","Litter_Number":"K3","Stage":"G","DNA-ID":"LLS0273","Description":"NA"},{"index":"F-080420-G149-M2-16S","D_0__Archaea;D_1__Euryarchaeota":151.0,"D_0__Bacteria;D_1__Actinobacteria":46.0,"D_0__Bacteria;D_1__Bacteroidetes":21770.0,"D_0__Bacteria;D_1__Chlamydiae":0.0,"D_0__Bacteria;D_1__Cyanobacteria":335.0,"D_0__Bacteria;D_1__Deferribacteres":0.0,"D_0__Bacteria;D_1__Elusimicrobia":0.0,"D_0__Bacteria;D_1__Epsilonbacteraeota":580.0,"D_0__Bacteria;D_1__Fibrobacteres":92.0,"D_0__Bacteria;D_1__Firmicutes":20948.0,"D_0__Bacteria;D_1__Fusobacteria":0.0,"D_0__Bacteria;D_1__Kiritimatiellaeota":2279.0,"D_0__Bacteria;D_1__Lentisphaerae":101.0,"D_0__Bacteria;D_1__Patescibacteria":0.0,"D_0__Bacteria;D_1__Planctomycetes":79.0,"D_0__Bacteria;D_1__Proteobacteria":1851.0,"D_0__Bacteria;D_1__Spirochaetes":757.0,"D_0__Bacteria;D_1__Synergistetes":9.0,"D_0__Bacteria;D_1__Tenericutes":617.0,"D_0__Bacteria;D_1__Verrucomicrobia":3.0,"D_0__Bacteria;D_1__WPS-2":3.0,"D_0__Bacteria;__":2.0,"D_0__Eukaryota;D_1__Excavata":16.0,"D_0__Eukaryota;D_1__SAR":0.0,"D_0__Eukaryota;__":0.0,"Unassigned;__":0.0,"SampleType":"F","Day":"D080420","Age":149.0,"Sex":"M","Farm":"KSU","Inside_or_Outside":"In","PigNumber":"pig-2","Litter_Number":"K1","Stage":"G","DNA-ID":"LLS0271","Description":"NA"},{"index":"F-080420-G149-M6-16S","D_0__Archaea;D_1__Euryarchaeota":0.0,"D_0__Bacteria;D_1__Actinobacteria":0.0,"D_0__Bacteria;D_1__Bacteroidetes":1229.0,"D_0__Bacteria;D_1__Chlamydiae":0.0,"D_0__Bacteria;D_1__Cyanobacteria":0.0,"D_0__Bacteria;D_1__Deferribacteres":0.0,"D_0__Bacteria;D_1__Elusimicrobia":7.0,"D_0__Bacteria;D_1__Epsilonbacteraeota":51.0,"D_0__Bacteria;D_1__Fibrobacteres":3.0,"D_0__Bacteria;D_1__Firmicutes":583.0,"D_0__Bacteria;D_1__Fusobacteria":0.0,"D_0__Bacteria;D_1__Kiritimatiellaeota":114.0,"D_0__Bacteria;D_1__Lentisphaerae":0.0,"D_0__Bacteria;D_1__Patescibacteria":0.0,"D_0__Bacteria;D_1__Planctomycetes":0.0,"D_0__Bacteria;D_1__Proteobacteria":72.0,"D_0__Bacteria;D_1__Spirochaetes":274.0,"D_0__Bacteria;D_1__Synergistetes":0.0,"D_0__Bacteria;D_1__Tenericutes":19.0,"D_0__Bacteria;D_1__Verrucomicrobia":0.0,"D_0__Bacteria;D_1__WPS-2":0.0,"D_0__Bacteria;__":0.0,"D_0__Eukaryota;D_1__Excavata":0.0,"D_0__Eukaryota;D_1__SAR":0.0,"D_0__Eukaryota;__":0.0,"Unassigned;__":0.0,"SampleType":"F","Day":"D080420","Age":149.0,"Sex":"M","Farm":"KSU","Inside_or_Outside":"In","PigNumber":"pig-6","Litter_Number":"K3","Stage":"G","DNA-ID":"LLS0274","Description":"NA"},{"index":"F-080420-G150-F9-16S","D_0__Archaea;D_1__Euryarchaeota":23.0,"D_0__Bacteria;D_1__Actinobacteria":45.0,"D_0__Bacteria;D_1__Bacteroidetes":23623.0,"D_0__Bacteria;D_1__Chlamydiae":0.0,"D_0__Bacteria;D_1__Cyanobacteria":10.0,"D_0__Bacteria;D_1__Deferribacteres":0.0,"D_0__Bacteria;D_1__Elusimicrobia":15.0,"D_0__Bacteria;D_1__Epsilonbacteraeota":37.0,"D_0__Bacteria;D_1__Fibrobacteres":4.0,"D_0__Bacteria;D_1__Firmicutes":20360.0,"D_0__Bacteria;D_1__Fusobacteria":0.0,"D_0__Bacteria;D_1__Kiritimatiellaeota":765.0,"D_0__Bacteria;D_1__Lentisphaerae":3.0,"D_0__Bacteria;D_1__Patescibacteria":20.0,"D_0__Bacteria;D_1__Planctomycetes":11.0,"D_0__Bacteria;D_1__Proteobacteria":1566.0,"D_0__Bacteria;D_1__Spirochaetes":1417.0,"D_0__Bacteria;D_1__Synergistetes":10.0,"D_0__Bacteria;D_1__Tenericutes":840.0,"D_0__Bacteria;D_1__Verrucomicrobia":0.0,"D_0__Bacteria;D_1__WPS-2":0.0,"D_0__Bacteria;__":0.0,"D_0__Eukaryota;D_1__Excavata":0.0,"D_0__Eukaryota;D_1__SAR":0.0,"D_0__Eukaryota;__":0.0,"Unassigned;__":0.0,"SampleType":"F","Day":"D080420","Age":150.0,"Sex":"F","Farm":"KSU","Inside_or_Outside":"In","PigNumber":"pig-9","Litter_Number":"K5","Stage":"G","DNA-ID":"LLS0277","Description":"NA"},{"index":"F-080420-G150-M10-16S","D_0__Archaea;D_1__Euryarchaeota":0.0,"D_0__Bacteria;D_1__Actinobacteria":18.0,"D_0__Bacteria;D_1__Bacteroidetes":17930.0,"D_0__Bacteria;D_1__Chlamydiae":0.0,"D_0__Bacteria;D_1__Cyanobacteria":14.0,"D_0__Bacteria;D_1__Deferribacteres":2.0,"D_0__Bacteria;D_1__Elusimicrobia":0.0,"D_0__Bacteria;D_1__Epsilonbacteraeota":94.0,"D_0__Bacteria;D_1__Fibrobacteres":25.0,"D_0__Bacteria;D_1__Firmicutes":9539.0,"D_0__Bacteria;D_1__Fusobacteria":0.0,"D_0__Bacteria;D_1__Kiritimatiellaeota":65.0,"D_0__Bacteria;D_1__Lentisphaerae":2.0,"D_0__Bacteria;D_1__Patescibacteria":0.0,"D_0__Bacteria;D_1__Planctomycetes":18.0,"D_0__Bacteria;D_1__Proteobacteria":652.0,"D_0__Bacteria;D_1__Spirochaetes":375.0,"D_0__Bacteria;D_1__Synergistetes":2.0,"D_0__Bacteria;D_1__Tenericutes":163.0,"D_0__Bacteria;D_1__Verrucomicrobia":0.0,"D_0__Bacteria;D_1__WPS-2":0.0,"D_0__Bacteria;__":0.0,"D_0__Eukaryota;D_1__Excavata":0.0,"D_0__Eukaryota;D_1__SAR":0.0,"D_0__Eukaryota;__":0.0,"Unassigned;__":2.0,"SampleType":"F","Day":"D080420","Age":150.0,"Sex":"M","Farm":"KSU","Inside_or_Outside":"In","PigNumber":"pig-10","Litter_Number":"K5","Stage":"G","DNA-ID":"LLS0278","Description":"NA"},{"index":"F-081120-G155-F7-16S","D_0__Archaea;D_1__Euryarchaeota":65.0,"D_0__Bacteria;D_1__Actinobacteria":29.0,"D_0__Bacteria;D_1__Bacteroidetes":6646.0,"D_0__Bacteria;D_1__Chlamydiae":0.0,"D_0__Bacteria;D_1__Cyanobacteria":216.0,"D_0__Bacteria;D_1__Deferribacteres":8.0,"D_0__Bacteria;D_1__Elusimicrobia":125.0,"D_0__Bacteria;D_1__Epsilonbacteraeota":197.0,"D_0__Bacteria;D_1__Fibrobacteres":82.0,"D_0__Bacteria;D_1__Firmicutes":13517.0,"D_0__Bacteria;D_1__Fusobacteria":0.0,"D_0__Bacteria;D_1__Kiritimatiellaeota":1782.0,"D_0__Bacteria;D_1__Lentisphaerae":75.0,"D_0__Bacteria;D_1__Patescibacteria":0.0,"D_0__Bacteria;D_1__Planctomycetes":6.0,"D_0__Bacteria;D_1__Proteobacteria":737.0,"D_0__Bacteria;D_1__Spirochaetes":2334.0,"D_0__Bacteria;D_1__Synergistetes":6.0,"D_0__Bacteria;D_1__Tenericutes":312.0,"D_0__Bacteria;D_1__Verrucomicrobia":0.0,"D_0__Bacteria;D_1__WPS-2":0.0,"D_0__Bacteria;__":0.0,"D_0__Eukaryota;D_1__Excavata":0.0,"D_0__Eukaryota;D_1__SAR":0.0,"D_0__Eukaryota;__":0.0,"Unassigned;__":0.0,"SampleType":"F","Day":"D081120","Age":155.0,"Sex":"F","Farm":"KSU","Inside_or_Outside":"In","PigNumber":"pig-7","Litter_Number":"K4","Stage":"G","DNA-ID":"LLS0284","Description":"NA"},{"index":"F-081120-G155-M8-16S","D_0__Archaea;D_1__Euryarchaeota":42.0,"D_0__Bacteria;D_1__Actinobacteria":4.0,"D_0__Bacteria;D_1__Bacteroidetes":7210.0,"D_0__Bacteria;D_1__Chlamydiae":3.0,"D_0__Bacteria;D_1__Cyanobacteria":96.0,"D_0__Bacteria;D_1__Deferribacteres":0.0,"D_0__Bacteria;D_1__Elusimicrobia":114.0,"D_0__Bacteria;D_1__Epsilonbacteraeota":346.0,"D_0__Bacteria;D_1__Fibrobacteres":10.0,"D_0__Bacteria;D_1__Firmicutes":10239.0,"D_0__Bacteria;D_1__Fusobacteria":0.0,"D_0__Bacteria;D_1__Kiritimatiellaeota":836.0,"D_0__Bacteria;D_1__Lentisphaerae":45.0,"D_0__Bacteria;D_1__Patescibacteria":6.0,"D_0__Bacteria;D_1__Planctomycetes":0.0,"D_0__Bacteria;D_1__Proteobacteria":413.0,"D_0__Bacteria;D_1__Spirochaetes":1275.0,"D_0__Bacteria;D_1__Synergistetes":22.0,"D_0__Bacteria;D_1__Tenericutes":302.0,"D_0__Bacteria;D_1__Verrucomicrobia":0.0,"D_0__Bacteria;D_1__WPS-2":0.0,"D_0__Bacteria;__":2.0,"D_0__Eukaryota;D_1__Excavata":0.0,"D_0__Eukaryota;D_1__SAR":0.0,"D_0__Eukaryota;__":0.0,"Unassigned;__":0.0,"SampleType":"F","Day":"D081120","Age":155.0,"Sex":"M","Farm":"KSU","Inside_or_Outside":"In","PigNumber":"pig-8","Litter_Number":"K4","Stage":"G","DNA-ID":"LLS0285","Description":"NA"},{"index":"F-081120-G156-F1-16S","D_0__Archaea;D_1__Euryarchaeota":98.0,"D_0__Bacteria;D_1__Actinobacteria":45.0,"D_0__Bacteria;D_1__Bacteroidetes":9876.0,"D_0__Bacteria;D_1__Chlamydiae":0.0,"D_0__Bacteria;D_1__Cyanobacteria":194.0,"D_0__Bacteria;D_1__Deferribacteres":0.0,"D_0__Bacteria;D_1__Elusimicrobia":25.0,"D_0__Bacteria;D_1__Epsilonbacteraeota":89.0,"D_0__Bacteria;D_1__Fibrobacteres":31.0,"D_0__Bacteria;D_1__Firmicutes":10992.0,"D_0__Bacteria;D_1__Fusobacteria":0.0,"D_0__Bacteria;D_1__Kiritimatiellaeota":1780.0,"D_0__Bacteria;D_1__Lentisphaerae":64.0,"D_0__Bacteria;D_1__Patescibacteria":26.0,"D_0__Bacteria;D_1__Planctomycetes":27.0,"D_0__Bacteria;D_1__Proteobacteria":1405.0,"D_0__Bacteria;D_1__Spirochaetes":1721.0,"D_0__Bacteria;D_1__Synergistetes":32.0,"D_0__Bacteria;D_1__Tenericutes":418.0,"D_0__Bacteria;D_1__Verrucomicrobia":5.0,"D_0__Bacteria;D_1__WPS-2":0.0,"D_0__Bacteria;__":0.0,"D_0__Eukaryota;D_1__Excavata":0.0,"D_0__Eukaryota;D_1__SAR":0.0,"D_0__Eukaryota;__":0.0,"Unassigned;__":0.0,"SampleType":"F","Day":"D081120","Age":156.0,"Sex":"F","Farm":"KSU","Inside_or_Outside":"In","PigNumber":"pig-1","Litter_Number":"K1","Stage":"G","DNA-ID":"LLS0279","Description":"NA"},{"index":"F-081120-G156-F3-16S","D_0__Archaea;D_1__Euryarchaeota":93.0,"D_0__Bacteria;D_1__Actinobacteria":27.0,"D_0__Bacteria;D_1__Bacteroidetes":11088.0,"D_0__Bacteria;D_1__Chlamydiae":0.0,"D_0__Bacteria;D_1__Cyanobacteria":128.0,"D_0__Bacteria;D_1__Deferribacteres":0.0,"D_0__Bacteria;D_1__Elusimicrobia":329.0,"D_0__Bacteria;D_1__Epsilonbacteraeota":163.0,"D_0__Bacteria;D_1__Fibrobacteres":48.0,"D_0__Bacteria;D_1__Firmicutes":12186.0,"D_0__Bacteria;D_1__Fusobacteria":0.0,"D_0__Bacteria;D_1__Kiritimatiellaeota":2661.0,"D_0__Bacteria;D_1__Lentisphaerae":33.0,"D_0__Bacteria;D_1__Patescibacteria":36.0,"D_0__Bacteria;D_1__Planctomycetes":31.0,"D_0__Bacteria;D_1__Proteobacteria":852.0,"D_0__Bacteria;D_1__Spirochaetes":2824.0,"D_0__Bacteria;D_1__Synergistetes":41.0,"D_0__Bacteria;D_1__Tenericutes":308.0,"D_0__Bacteria;D_1__Verrucomicrobia":21.0,"D_0__Bacteria;D_1__WPS-2":0.0,"D_0__Bacteria;__":0.0,"D_0__Eukaryota;D_1__Excavata":2.0,"D_0__Eukaryota;D_1__SAR":0.0,"D_0__Eukaryota;__":0.0,"Unassigned;__":0.0,"SampleType":"F","Day":"D081120","Age":156.0,"Sex":"F","Farm":"KSU","Inside_or_Outside":"In","PigNumber":"pig-3","Litter_Number":"K2","Stage":"G","DNA-ID":"LLS0281","Description":"NA"},{"index":"F-081120-G156-F5-16S","D_0__Archaea;D_1__Euryarchaeota":761.0,"D_0__Bacteria;D_1__Actinobacteria":101.0,"D_0__Bacteria;D_1__Bacteroidetes":8507.0,"D_0__Bacteria;D_1__Chlamydiae":0.0,"D_0__Bacteria;D_1__Cyanobacteria":86.0,"D_0__Bacteria;D_1__Deferribacteres":0.0,"D_0__Bacteria;D_1__Elusimicrobia":109.0,"D_0__Bacteria;D_1__Epsilonbacteraeota":104.0,"D_0__Bacteria;D_1__Fibrobacteres":16.0,"D_0__Bacteria;D_1__Firmicutes":17687.0,"D_0__Bacteria;D_1__Fusobacteria":0.0,"D_0__Bacteria;D_1__Kiritimatiellaeota":885.0,"D_0__Bacteria;D_1__Lentisphaerae":54.0,"D_0__Bacteria;D_1__Patescibacteria":0.0,"D_0__Bacteria;D_1__Planctomycetes":8.0,"D_0__Bacteria;D_1__Proteobacteria":1304.0,"D_0__Bacteria;D_1__Spirochaetes":1184.0,"D_0__Bacteria;D_1__Synergistetes":16.0,"D_0__Bacteria;D_1__Tenericutes":862.0,"D_0__Bacteria;D_1__Verrucomicrobia":3.0,"D_0__Bacteria;D_1__WPS-2":0.0,"D_0__Bacteria;__":0.0,"D_0__Eukaryota;D_1__Excavata":0.0,"D_0__Eukaryota;D_1__SAR":0.0,"D_0__Eukaryota;__":0.0,"Unassigned;__":0.0,"SampleType":"F","Day":"D081120","Age":156.0,"Sex":"F","Farm":"KSU","Inside_or_Outside":"In","PigNumber":"pig-5","Litter_Number":"K3","Stage":"G","DNA-ID":"LLS0282","Description":"NA"},{"index":"F-081120-G156-M2-16S","D_0__Archaea;D_1__Euryarchaeota":122.0,"D_0__Bacteria;D_1__Actinobacteria":22.0,"D_0__Bacteria;D_1__Bacteroidetes":12080.0,"D_0__Bacteria;D_1__Chlamydiae":0.0,"D_0__Bacteria;D_1__Cyanobacteria":218.0,"D_0__Bacteria;D_1__Deferribacteres":3.0,"D_0__Bacteria;D_1__Elusimicrobia":3.0,"D_0__Bacteria;D_1__Epsilonbacteraeota":472.0,"D_0__Bacteria;D_1__Fibrobacteres":28.0,"D_0__Bacteria;D_1__Firmicutes":17859.0,"D_0__Bacteria;D_1__Fusobacteria":0.0,"D_0__Bacteria;D_1__Kiritimatiellaeota":2511.0,"D_0__Bacteria;D_1__Lentisphaerae":183.0,"D_0__Bacteria;D_1__Patescibacteria":7.0,"D_0__Bacteria;D_1__Planctomycetes":27.0,"D_0__Bacteria;D_1__Proteobacteria":2219.0,"D_0__Bacteria;D_1__Spirochaetes":808.0,"D_0__Bacteria;D_1__Synergistetes":6.0,"D_0__Bacteria;D_1__Tenericutes":745.0,"D_0__Bacteria;D_1__Verrucomicrobia":9.0,"D_0__Bacteria;D_1__WPS-2":0.0,"D_0__Bacteria;__":0.0,"D_0__Eukaryota;D_1__Excavata":2.0,"D_0__Eukaryota;D_1__SAR":0.0,"D_0__Eukaryota;__":0.0,"Unassigned;__":0.0,"SampleType":"F","Day":"D081120","Age":156.0,"Sex":"M","Farm":"KSU","Inside_or_Outside":"In","PigNumber":"pig-2","Litter_Number":"K1","Stage":"G","DNA-ID":"LLS0280","Description":"NA"},{"index":"F-081120-G156-M6-16S","D_0__Archaea;D_1__Euryarchaeota":23.0,"D_0__Bacteria;D_1__Actinobacteria":14.0,"D_0__Bacteria;D_1__Bacteroidetes":12418.0,"D_0__Bacteria;D_1__Chlamydiae":0.0,"D_0__Bacteria;D_1__Cyanobacteria":129.0,"D_0__Bacteria;D_1__Deferribacteres":0.0,"D_0__Bacteria;D_1__Elusimicrobia":450.0,"D_0__Bacteria;D_1__Epsilonbacteraeota":272.0,"D_0__Bacteria;D_1__Fibrobacteres":94.0,"D_0__Bacteria;D_1__Firmicutes":12673.0,"D_0__Bacteria;D_1__Fusobacteria":0.0,"D_0__Bacteria;D_1__Kiritimatiellaeota":2844.0,"D_0__Bacteria;D_1__Lentisphaerae":57.0,"D_0__Bacteria;D_1__Patescibacteria":9.0,"D_0__Bacteria;D_1__Planctomycetes":3.0,"D_0__Bacteria;D_1__Proteobacteria":1075.0,"D_0__Bacteria;D_1__Spirochaetes":2457.0,"D_0__Bacteria;D_1__Synergistetes":48.0,"D_0__Bacteria;D_1__Tenericutes":441.0,"D_0__Bacteria;D_1__Verrucomicrobia":0.0,"D_0__Bacteria;D_1__WPS-2":11.0,"D_0__Bacteria;__":0.0,"D_0__Eukaryota;D_1__Excavata":5.0,"D_0__Eukaryota;D_1__SAR":0.0,"D_0__Eukaryota;__":0.0,"Unassigned;__":0.0,"SampleType":"F","Day":"D081120","Age":156.0,"Sex":"M","Farm":"KSU","Inside_or_Outside":"In","PigNumber":"pig-6","Litter_Number":"K3","Stage":"G","DNA-ID":"LLS0283","Description":"NA"},{"index":"F-081120-G157-F9-16S","D_0__Archaea;D_1__Euryarchaeota":146.0,"D_0__Bacteria;D_1__Actinobacteria":19.0,"D_0__Bacteria;D_1__Bacteroidetes":10245.0,"D_0__Bacteria;D_1__Chlamydiae":0.0,"D_0__Bacteria;D_1__Cyanobacteria":45.0,"D_0__Bacteria;D_1__Deferribacteres":0.0,"D_0__Bacteria;D_1__Elusimicrobia":17.0,"D_0__Bacteria;D_1__Epsilonbacteraeota":184.0,"D_0__Bacteria;D_1__Fibrobacteres":48.0,"D_0__Bacteria;D_1__Firmicutes":19649.0,"D_0__Bacteria;D_1__Fusobacteria":0.0,"D_0__Bacteria;D_1__Kiritimatiellaeota":3618.0,"D_0__Bacteria;D_1__Lentisphaerae":65.0,"D_0__Bacteria;D_1__Patescibacteria":20.0,"D_0__Bacteria;D_1__Planctomycetes":19.0,"D_0__Bacteria;D_1__Proteobacteria":515.0,"D_0__Bacteria;D_1__Spirochaetes":2204.0,"D_0__Bacteria;D_1__Synergistetes":79.0,"D_0__Bacteria;D_1__Tenericutes":809.0,"D_0__Bacteria;D_1__Verrucomicrobia":0.0,"D_0__Bacteria;D_1__WPS-2":4.0,"D_0__Bacteria;__":0.0,"D_0__Eukaryota;D_1__Excavata":0.0,"D_0__Eukaryota;D_1__SAR":0.0,"D_0__Eukaryota;__":0.0,"Unassigned;__":0.0,"SampleType":"F","Day":"D081120","Age":157.0,"Sex":"F","Farm":"KSU","Inside_or_Outside":"In","PigNumber":"pig-9","Litter_Number":"K5","Stage":"G","DNA-ID":"LLS0286","Description":"NA"}]);
