# Supplementary material for: Stability and volatility shape the gut bacteriome and Kazachstania slooffiae dynamics in preweaning, nursery and adult pigs
Source: Sci Rep. 2022 Sep 5;12:15080. doi: 10.1038/s41598-022-19093-9 (PMC9445069; doi:10.1038/s41598-022-19093-9)
Supplement: Supplementary file 12 — Supplementary Information 12. [file 41598_2022_19093_MOESM12_ESM.qzv › b50e71ee-1437-4ea1-b607-d66be10629f2/data/level-3.csv]

index	D_0__Archaea;D_1__Euryarchaeota;D_2__Methanobacteria	D_0__Archaea;D_1__Euryarchaeota;D_2__Thermoplasmata	D_0__Bacteria;D_1__Actinobacteria;D_2__Actinobacteria	D_0__Bacteria;D_1__Actinobacteria;D_2__Coriobacteriia	D_0__Bacteria;D_1__Bacteroidetes;D_2__Bacteroidia	D_0__Bacteria;D_1__Bacteroidetes;D_2__Ignavibacteria	D_0__Bacteria;D_1__Chlamydiae;D_2__Chlamydiae	D_0__Bacteria;D_1__Cyanobacteria;D_2__Melainabacteria	D_0__Bacteria;D_1__Cyanobacteria;D_2__Oxyphotobacteria	D_0__Bacteria;D_1__Deferribacteres;D_2__Deferribacteres	D_0__Bacteria;D_1__Elusimicrobia;D_2__Elusimicrobia	D_0__Bacteria;D_1__Epsilonbacteraeota;D_2__Campylobacteria	D_0__Bacteria;D_1__Fibrobacteres;D_2__Fibrobacteria	D_0__Bacteria;D_1__Firmicutes;D_2__Bacilli	D_0__Bacteria;D_1__Firmicutes;D_2__Clostridia	D_0__Bacteria;D_1__Firmicutes;D_2__Erysipelotrichia	D_0__Bacteria;D_1__Firmicutes;D_2__Negativicutes	D_0__Bacteria;D_1__Firmicutes;__	D_0__Bacteria;D_1__Fusobacteria;D_2__Fusobacteriia	D_0__Bacteria;D_1__Kiritimatiellaeota;D_2__Kiritimatiellae	D_0__Bacteria;D_1__Lentisphaerae;D_2__Lentisphaeria	D_0__Bacteria;D_1__Patescibacteria;D_2__Saccharimonadia	D_0__Bacteria;D_1__Planctomycetes;D_2__Planctomycetacia	D_0__Bacteria;D_1__Proteobacteria;D_2__Alphaproteobacteria	D_0__Bacteria;D_1__Proteobacteria;D_2__Deltaproteobacteria	D_0__Bacteria;D_1__Proteobacteria;D_2__Gammaproteobacteria	D_0__Bacteria;D_1__Proteobacteria;__	D_0__Bacteria;D_1__Spirochaetes;D_2__Brachyspirae	D_0__Bacteria;D_1__Spirochaetes;D_2__Leptospirae	D_0__Bacteria;D_1__Spirochaetes;D_2__Spirochaetia	D_0__Bacteria;D_1__Synergistetes;D_2__Synergistia	D_0__Bacteria;D_1__Tenericutes;D_2__Mollicutes	D_0__Bacteria;D_1__Verrucomicrobia;D_2__Verrucomicrobiae	D_0__Bacteria;D_1__WPS-2;D_2__uncultured rumen bacterium	D_0__Bacteria;__;__	D_0__Eukaryota;D_1__Excavata;D_2__Metamonada	D_0__Eukaryota;D_1__SAR;D_2__Stramenopiles	D_0__Eukaryota;__;__	Unassigned;__;__	SampleType	Day	Age	Sex	Farm	Inside_or_Outside	PigNumber	Litter_Number	Stage	DNA-ID
F-030920-P2-F9-16S	0.0	0.0	28.0	2.0	3411.0	0.0	0.0	0.0	0.0	0.0	0.0	123.0	0.0	962.0	17050.0	2697.0	102.0	0.0	24.0	0.0	0.0	0.0	0.0	0.0	14.0	4871.0	0.0	0.0	0.0	2.0	0.0	0.0	0.0	0.0	0.0	0.0	0.0	0.0	17.0	F	D030920	2.0	F	KSU	In	pig-9	K5	P	LLS0009
F-030920-P2-M10-16S	0.0	0.0	0.0	2.0	9208.0	0.0	0.0	0.0	0.0	0.0	0.0	860.0	0.0	724.0	3699.0	10.0	249.0	0.0	8489.0	0.0	0.0	0.0	0.0	0.0	10.0	7921.0	0.0	0.0	0.0	0.0	0.0	0.0	0.0	0.0	0.0	0.0	0.0	0.0	6.0	F	D030920	2.0	M	KSU	In	pig-10	K5	P	LLS0010
F-031320-P4-F7-16S	0.0	0.0	18.0	0.0	2494.0	0.0	0.0	0.0	0.0	0.0	0.0	0.0	0.0	334.0	13814.0	99.0	590.0	0.0	3840.0	0.0	0.0	0.0	0.0	0.0	15.0	9782.0	0.0	0.0	0.0	0.0	0.0	0.0	0.0	0.0	0.0	0.0	0.0	0.0	18.0	F	D031320	4.0	F	KSU	In	pig-7	K4	P	LLS0017
F-031320-P5-F1-16S	11.0	70.0	27.0	30.0	18493.0	0.0	0.0	0.0	0.0	0.0	0.0	11.0	0.0	708.0	2434.0	223.0	712.0	0.0	4184.0	0.0	11.0	0.0	88.0	0.0	748.0	573.0	0.0	0.0	0.0	70.0	0.0	0.0	0.0	0.0	0.0	0.0	0.0	0.0	0.0	F	D031320	5.0	F	KSU	In	pig-1	K1	P	LLS0011
F-031320-P5-F3-16S	0.0	3.0	139.0	0.0	18401.0	0.0	0.0	0.0	0.0	0.0	0.0	133.0	0.0	1397.0	3571.0	45.0	1269.0	0.0	1379.0	0.0	0.0	0.0	0.0	0.0	239.0	1799.0	0.0	0.0	0.0	201.0	2.0	0.0	2.0	0.0	0.0	0.0	0.0	0.0	0.0	F	D031320	5.0	F	KSU	In	pig-3	K2	P	LLS0013
F-031320-P5-F5-16S	6.0	39.0	21.0	3.0	16490.0	0.0	0.0	0.0	0.0	0.0	0.0	65.0	0.0	792.0	4781.0	35.0	1146.0	0.0	4077.0	0.0	239.0	0.0	0.0	0.0	95.0	867.0	0.0	0.0	0.0	0.0	0.0	0.0	31.0	0.0	0.0	0.0	0.0	0.0	0.0	F	D031320	5.0	F	KSU	In	pig-5	K3	P	LLS0015
F-031320-P5-M2-16S	0.0	0.0	5.0	40.0	12037.0	0.0	0.0	0.0	0.0	0.0	0.0	595.0	0.0	320.0	7894.0	56.0	356.0	0.0	5401.0	0.0	0.0	0.0	0.0	0.0	212.0	2820.0	0.0	0.0	0.0	0.0	0.0	0.0	0.0	0.0	0.0	0.0	0.0	0.0	0.0	F	D031320	5.0	M	KSU	In	pig-2	K1	P	LLS0012
F-031320-P6-F9-16S	0.0	0.0	8.0	0.0	2184.0	0.0	0.0	0.0	0.0	0.0	0.0	170.0	0.0	2636.0	13508.0	167.0	4137.0	0.0	1291.0	0.0	0.0	0.0	0.0	0.0	0.0	5161.0	0.0	0.0	0.0	0.0	0.0	0.0	0.0	0.0	0.0	0.0	0.0	0.0	0.0	F	D031320	6.0	F	KSU	In	pig-9	K5	P	LLS0019
F-031320-P6-M10-16S	0.0	0.0	66.0	4.0	19894.0	0.0	0.0	0.0	0.0	0.0	0.0	4151.0	2.0	602.0	7174.0	53.0	327.0	0.0	1436.0	0.0	0.0	0.0	0.0	0.0	260.0	920.0	0.0	0.0	0.0	0.0	0.0	0.0	0.0	0.0	0.0	0.0	0.0	0.0	0.0	F	D031320	6.0	M	KSU	In	pig-10	K5	P	LLS0020
F-031720-P8-M8-16S	0.0	0.0	27.0	4.0	17058.0	0.0	0.0	0.0	0.0	0.0	0.0	68.0	0.0	452.0	4051.0	177.0	118.0	0.0	2096.0	0.0	18.0	0.0	0.0	0.0	634.0	4553.0	0.0	0.0	0.0	0.0	10.0	0.0	0.0	0.0	0.0	0.0	0.0	0.0	0.0	F	D031720	8.0	M	KSU	In	pig-8	K4	P	LLS0028
F-031720-P9-F1-16S	391.0	128.0	14.0	0.0	16990.0	0.0	0.0	0.0	0.0	0.0	0.0	47.0	0.0	640.0	10661.0	150.0	758.0	0.0	1185.0	5.0	38.0	5.0	71.0	0.0	856.0	885.0	0.0	0.0	0.0	66.0	232.0	0.0	0.0	0.0	0.0	0.0	0.0	0.0	12.0	F	D031720	9.0	F	KSU	In	pig-1	K1	P	LLS0021
F-031720-P9-M6-16S	641.0	23.0	59.0	29.0	10755.0	0.0	0.0	0.0	0.0	0.0	0.0	26.0	0.0	488.0	4843.0	114.0	1407.0	0.0	4565.0	0.0	48.0	0.0	3.0	0.0	243.0	4689.0	0.0	0.0	0.0	221.0	121.0	0.0	9.0	0.0	0.0	0.0	0.0	0.0	11.0	F	D031720	9.0	M	KSU	In	pig-6	K3	P	LLS0026
F-032120-P12-F7-16S	248.0	0.0	60.0	11.0	14045.0	0.0	0.0	0.0	0.0	0.0	0.0	2.0	0.0	699.0	9714.0	116.0	163.0	0.0	225.0	0.0	160.0	3.0	0.0	0.0	295.0	177.0	0.0	0.0	0.0	3.0	126.0	35.0	0.0	0.0	4.0	0.0	0.0	0.0	11.0	F	D032120	12.0	F	KSU	In	pig-7	K4	P	LLS0037
F-032120-P13-F1-16S	19.0	2.0	2.0	0.0	9087.0	0.0	0.0	274.0	0.0	0.0	0.0	456.0	0.0	1661.0	1161.0	6.0	7898.0	0.0	8557.0	0.0	0.0	0.0	0.0	0.0	183.0	772.0	0.0	0.0	0.0	0.0	390.0	0.0	0.0	0.0	0.0	0.0	0.0	0.0	0.0	F	D032120	13.0	F	KSU	In	pig-1	K1	P	LLS0031
F-032120-P13-F5-16S	583.0	311.0	32.0	80.0	12222.0	0.0	0.0	0.0	0.0	0.0	0.0	80.0	0.0	929.0	10662.0	61.0	614.0	0.0	63.0	0.0	316.0	0.0	22.0	3.0	718.0	496.0	0.0	0.0	0.0	1985.0	1867.0	0.0	0.0	0.0	6.0	0.0	0.0	0.0	0.0	F	D032120	13.0	F	KSU	In	pig-5	K3	P	LLS0035
F-032120-P13-M2-16S	570.0	30.0	10.0	2.0	11449.0	0.0	0.0	0.0	0.0	0.0	0.0	314.0	0.0	524.0	14057.0	77.0	817.0	0.0	5.0	0.0	189.0	12.0	10.0	0.0	413.0	86.0	0.0	0.0	0.0	223.0	2142.0	369.0	2.0	0.0	11.0	0.0	0.0	0.0	0.0	F	D032120	13.0	M	KSU	In	pig-2	K1	P	LLS0032
F-032120-P13-M4-16S	937.0	0.0	4.0	26.0	5022.0	0.0	0.0	0.0	0.0	0.0	12.0	48.0	0.0	162.0	1309.0	35.0	609.0	0.0	131.0	0.0	2.0	0.0	2.0	0.0	283.0	848.0	0.0	0.0	0.0	13.0	18119.0	0.0	0.0	0.0	3.0	0.0	0.0	0.0	7.0	F	D032120	13.0	M	KSU	In	pig-4	K2	P	LLS0034
F-032120-P14-F9-16S	606.0	123.0	12.0	2.0	12022.0	0.0	0.0	0.0	0.0	0.0	0.0	1620.0	0.0	786.0	12913.0	181.0	150.0	2.0	28.0	0.0	0.0	0.0	9.0	0.0	517.0	438.0	0.0	0.0	0.0	378.0	273.0	31.0	2.0	0.0	7.0	0.0	0.0	0.0	0.0	F	D032120	14.0	F	KSU	In	pig-9	K5	P	LLS0039
F-032520-P16-F7-16S	676.0	0.0	31.0	6.0	8884.0	0.0	0.0	0.0	0.0	0.0	0.0	1333.0	0.0	463.0	14295.0	82.0	1429.0	0.0	63.0	0.0	23.0	4.0	24.0	0.0	550.0	345.0	0.0	0.0	0.0	25.0	157.0	3.0	70.0	0.0	12.0	0.0	0.0	0.0	0.0	F	D032520	16.0	F	KSU	In	pig-7	K4	P	LLS0047
F-032520-P17-F3-16S	348.0	10.0	0.0	3.0	18168.0	0.0	0.0	0.0	0.0	0.0	0.0	272.0	0.0	393.0	4492.0	92.0	298.0	0.0	201.0	0.0	0.0	0.0	0.0	0.0	403.0	1266.0	0.0	0.0	0.0	35.0	575.0	5.0	9.0	0.0	0.0	0.0	0.0	0.0	2.0	F	D032520	17.0	F	KSU	In	pig-3	K2	P	LLS0043
F-032520-P17-F5-16S	1420.0	227.0	0.0	92.0	11116.0	0.0	0.0	0.0	0.0	0.0	46.0	741.0	0.0	71.0	7164.0	37.0	1217.0	0.0	5.0	0.0	134.0	3.0	17.0	0.0	478.0	319.0	0.0	0.0	0.0	1067.0	3839.0	0.0	0.0	0.0	2.0	0.0	0.0	0.0	0.0	F	D032520	17.0	F	KSU	In	pig-5	K3	P	LLS0045
F-032520-P17-M2-16S	2.0	0.0	0.0	0.0	6609.0	0.0	0.0	0.0	0.0	0.0	0.0	17.0	0.0	1503.0	1928.0	3.0	4051.0	0.0	7792.0	0.0	23.0	0.0	0.0	0.0	74.0	819.0	0.0	0.0	0.0	0.0	422.0	0.0	594.0	0.0	0.0	0.0	0.0	0.0	0.0	F	D032520	17.0	M	KSU	In	pig-2	K1	P	LLS0042
F-032520-P17-M4-16S	174.0	81.0	0.0	103.0	10451.0	0.0	0.0	8.0	0.0	0.0	259.0	533.0	10.0	567.0	5058.0	115.0	213.0	0.0	23.0	0.0	38.0	0.0	28.0	10.0	270.0	80.0	0.0	0.0	0.0	260.0	5805.0	20.0	5.0	0.0	0.0	0.0	0.0	0.0	0.0	F	D032520	17.0	M	KSU	In	pig-4	K2	P	LLS0044
F-032520-P17-M6-16S	1208.0	176.0	6.0	69.0	11068.0	0.0	0.0	0.0	0.0	0.0	1241.0	174.0	0.0	405.0	7618.0	186.0	125.0	0.0	8.0	7.0	477.0	53.0	50.0	2.0	225.0	335.0	0.0	0.0	0.0	268.0	918.0	5.0	7.0	0.0	0.0	0.0	0.0	0.0	0.0	F	D032520	17.0	M	KSU	In	pig-6	K3	P	LLS0046
F-032520-P18-F9-16S	1508.0	82.0	39.0	27.0	8935.0	0.0	0.0	0.0	0.0	0.0	0.0	550.0	0.0	840.0	17007.0	221.0	484.0	0.0	116.0	0.0	15.0	15.0	14.0	0.0	150.0	235.0	0.0	0.0	0.0	234.0	311.0	72.0	0.0	0.0	0.0	0.0	0.0	0.0	0.0	F	D032520	18.0	F	KSU	In	pig-9	K5	P	LLS0049
F-032520-P18-M10-16S	1947.0	100.0	22.0	19.0	6003.0	0.0	0.0	2.0	0.0	0.0	0.0	1630.0	0.0	102.0	18898.0	409.0	102.0	0.0	0.0	3.0	7.0	96.0	588.0	10.0	633.0	178.0	0.0	0.0	0.0	2871.0	435.0	109.0	0.0	0.0	3.0	0.0	0.0	0.0	0.0	F	D032520	18.0	M	KSU	In	pig-10	K5	P	LLS0050
F-032920-N20-F7-16S	304.0	35.0	7.0	15.0	15116.0	0.0	0.0	0.0	3.0	0.0	0.0	29.0	0.0	858.0	15009.0	133.0	3238.0	0.0	75.0	0.0	8.0	0.0	29.0	5.0	300.0	1406.0	0.0	0.0	0.0	59.0	589.0	4.0	0.0	0.0	2.0	0.0	0.0	0.0	0.0	F	D032920	20.0	F	KSU	In	pig-7	K4	N	LLS0057
F-032920-N20-M8-16S	464.0	35.0	17.0	101.0	14629.0	0.0	0.0	0.0	0.0	0.0	0.0	231.0	22.0	143.0	6697.0	294.0	1910.0	0.0	2.0	73.0	0.0	0.0	44.0	2.0	474.0	689.0	0.0	0.0	0.0	1720.0	1672.0	108.0	0.0	0.0	0.0	0.0	0.0	0.0	0.0	F	D032920	20.0	M	KSU	In	pig-8	K4	N	LLS0058
F-032920-N21-F1-16S	118.0	95.0	9.0	88.0	14521.0	0.0	0.0	0.0	0.0	0.0	0.0	830.0	0.0	320.0	8852.0	243.0	442.0	2.0	123.0	0.0	127.0	0.0	0.0	7.0	320.0	404.0	0.0	0.0	0.0	4214.0	191.0	159.0	88.0	0.0	0.0	0.0	0.0	0.0	0.0	F	D032920	21.0	F	KSU	In	pig-1	K1	N	LLS0051
F-032920-N21-F3-16S	428.0	130.0	9.0	45.0	9664.0	0.0	0.0	0.0	0.0	2.0	112.0	135.0	3.0	124.0	11229.0	433.0	1412.0	0.0	0.0	165.0	5.0	1065.0	65.0	29.0	349.0	149.0	10.0	0.0	0.0	2085.0	478.0	179.0	157.0	0.0	0.0	0.0	0.0	0.0	0.0	F	D032920	21.0	F	KSU	In	pig-3	K2	N	LLS0053
F-032920-N21-F5-16S	81.0	46.0	0.0	268.0	16452.0	0.0	0.0	2.0	0.0	10.0	86.0	442.0	0.0	674.0	9092.0	432.0	6519.0	0.0	161.0	129.0	26.0	28.0	31.0	0.0	794.0	1363.0	12.0	0.0	0.0	887.0	719.0	65.0	49.0	0.0	0.0	0.0	0.0	0.0	0.0	F	D032920	21.0	F	KSU	In	pig-5	K3	N	LLS0055
F-032920-N21-M4-16S	30.0	184.0	10.0	20.0	16641.0	0.0	0.0	0.0	0.0	15.0	492.0	761.0	0.0	327.0	6693.0	82.0	640.0	2.0	7.0	120.0	46.0	997.0	19.0	56.0	763.0	416.0	0.0	0.0	0.0	1037.0	2109.0	42.0	44.0	0.0	5.0	0.0	0.0	0.0	0.0	F	D032920	21.0	M	KSU	In	pig-4	K2	N	LLS0054
F-032920-N21-M6-16S	723.0	172.0	24.0	22.0	9731.0	0.0	0.0	5.0	0.0	63.0	146.0	1273.0	4.0	127.0	10799.0	135.0	206.0	0.0	0.0	344.0	77.0	20.0	67.0	0.0	632.0	1087.0	26.0	0.0	0.0	2672.0	1680.0	113.0	173.0	0.0	0.0	0.0	0.0	0.0	0.0	F	D032920	21.0	M	KSU	In	pig-6	K3	N	LLS0056
F-032920-N22-F9-16S	13.0	0.0	0.0	28.0	18535.0	0.0	0.0	11.0	0.0	0.0	261.0	267.0	0.0	32.0	6191.0	448.0	1893.0	0.0	916.0	0.0	24.0	5.0	16.0	6.0	729.0	505.0	0.0	0.0	0.0	176.0	314.0	40.0	0.0	0.0	0.0	0.0	0.0	0.0	0.0	F	D032920	22.0	F	KSU	In	pig-9	K5	N	LLS0059
F-032920-N22-M10-16S	33.0	0.0	0.0	56.0	13902.0	0.0	0.0	53.0	0.0	18.0	17.0	949.0	0.0	112.0	7266.0	128.0	1470.0	0.0	3338.0	33.0	0.0	5.0	6.0	2.0	522.0	456.0	2.0	0.0	0.0	1013.0	104.0	11.0	0.0	0.0	0.0	0.0	0.0	0.0	2.0	F	D032920	22.0	M	KSU	In	pig-10	K5	N	LLS0060
F-040220-N24-F7-16S	3.0	2.0	0.0	979.0	18990.0	0.0	0.0	0.0	0.0	0.0	0.0	187.0	0.0	79.0	10371.0	327.0	1544.0	0.0	143.0	0.0	0.0	0.0	0.0	0.0	106.0	126.0	0.0	0.0	0.0	205.0	15.0	0.0	0.0	0.0	2.0	0.0	0.0	0.0	0.0	F	D040220	24.0	F	KSU	In	pig-7	K4	N	LLS0067
F-040220-N24-M8-16S	222.0	11.0	0.0	96.0	10504.0	0.0	0.0	0.0	0.0	0.0	0.0	304.0	5.0	4283.0	14767.0	182.0	1648.0	0.0	0.0	0.0	0.0	0.0	0.0	0.0	60.0	623.0	0.0	0.0	0.0	1044.0	0.0	244.0	0.0	0.0	2.0	0.0	0.0	0.0	0.0	F	D040220	24.0	M	KSU	In	pig-8	K4	N	LLS0068
F-040220-N25-F1-16S	26.0	29.0	0.0	233.0	8045.0	0.0	0.0	0.0	0.0	6.0	0.0	82.0	24.0	91.0	15738.0	391.0	1772.0	0.0	0.0	3.0	6.0	200.0	78.0	5.0	287.0	101.0	0.0	0.0	0.0	1020.0	0.0	413.0	0.0	0.0	0.0	0.0	0.0	0.0	0.0	F	D040220	25.0	F	KSU	In	pig-1	K1	N	LLS0061
F-040220-N25-F3-16S	3.0	2.0	0.0	49.0	13395.0	0.0	0.0	0.0	0.0	0.0	0.0	25.0	0.0	3052.0	12221.0	118.0	1791.0	0.0	2.0	0.0	0.0	0.0	0.0	14.0	0.0	12.0	0.0	0.0	0.0	182.0	0.0	28.0	0.0	0.0	0.0	0.0	0.0	0.0	0.0	F	D040220	25.0	F	KSU	In	pig-3	K2	N	LLS0063
F-040220-N25-F5-16S	188.0	7.0	0.0	172.0	10659.0	0.0	0.0	0.0	0.0	3.0	0.0	15.0	26.0	288.0	10681.0	283.0	3569.0	0.0	0.0	9.0	0.0	0.0	6.0	93.0	534.0	512.0	0.0	0.0	0.0	1698.0	3.0	259.0	0.0	0.0	0.0	0.0	0.0	0.0	0.0	F	D040220	25.0	F	KSU	In	pig-5	K3	N	LLS0065
F-040220-N25-M4-16S	29.0	2.0	0.0	191.0	13057.0	0.0	0.0	0.0	0.0	0.0	0.0	225.0	0.0	196.0	11475.0	235.0	2304.0	0.0	4.0	0.0	0.0	0.0	0.0	3.0	23.0	755.0	0.0	0.0	0.0	1537.0	5.0	249.0	0.0	0.0	0.0	2.0	0.0	0.0	0.0	F	D040220	25.0	M	KSU	In	pig-4	K2	N	LLS0064
F-040220-N25-M6-16S	0.0	0.0	0.0	735.0	14723.0	0.0	44.0	0.0	0.0	0.0	0.0	217.0	0.0	272.0	10757.0	185.0	3512.0	0.0	0.0	0.0	0.0	0.0	0.0	0.0	0.0	259.0	0.0	0.0	0.0	293.0	0.0	24.0	0.0	0.0	2.0	0.0	0.0	0.0	0.0	F	D040220	25.0	M	KSU	In	pig-6	K3	N	LLS0066
F-040220-N26-M10-16S	76.0	0.0	0.0	101.0	12106.0	0.0	0.0	30.0	0.0	215.0	127.0	890.0	33.0	352.0	11704.0	370.0	2767.0	0.0	0.0	31.0	0.0	0.0	5.0	105.0	73.0	113.0	0.0	0.0	0.0	1169.0	8.0	378.0	3.0	0.0	2.0	3.0	0.0	0.0	0.0	F	D040220	26.0	M	KSU	In	pig-10	K5	N	LLS0070
F-040620-N28-F7-16S	459.0	0.0	0.0	18.0	15817.0	0.0	0.0	0.0	0.0	14.0	0.0	153.0	14.0	1395.0	11764.0	157.0	1671.0	0.0	0.0	0.0	0.0	0.0	39.0	116.0	61.0	53.0	0.0	0.0	0.0	404.0	0.0	17.0	0.0	0.0	0.0	0.0	0.0	0.0	0.0	F	D040620	28.0	F	KSU	In	pig-7	K4	N	LLS0076
F-040620-N28-M8-16S	401.0	26.0	0.0	0.0	8923.0	0.0	7.0	0.0	0.0	0.0	0.0	13.0	17.0	1921.0	13276.0	198.0	1496.0	0.0	0.0	47.0	0.0	0.0	31.0	5.0	329.0	63.0	0.0	0.0	0.0	2542.0	60.0	495.0	0.0	0.0	0.0	0.0	0.0	0.0	0.0	F	D040620	28.0	M	KSU	In	pig-8	K4	N	LLS0077
F-040620-N29-F1-16S	0.0	7.0	0.0	26.0	9212.0	0.0	0.0	0.0	0.0	0.0	0.0	22.0	30.0	4811.0	10421.0	73.0	765.0	0.0	0.0	0.0	0.0	0.0	0.0	0.0	95.0	19.0	0.0	0.0	0.0	1198.0	0.0	346.0	0.0	0.0	0.0	0.0	0.0	0.0	3.0	F	D040620	29.0	F	KSU	In	pig-1	K1	N	LLS0071
F-040620-N29-F3-16S	0.0	0.0	0.0	22.0	10832.0	0.0	0.0	4.0	0.0	3.0	0.0	0.0	142.0	4489.0	11105.0	123.0	3719.0	0.0	0.0	0.0	0.0	0.0	0.0	14.0	69.0	52.0	0.0	0.0	0.0	201.0	0.0	570.0	0.0	0.0	0.0	0.0	0.0	0.0	0.0	F	D040620	29.0	F	KSU	In	pig-3	K2	N	LLS0073
F-040620-N29-F5-16S	205.0	36.0	0.0	50.0	9626.0	0.0	0.0	3.0	0.0	0.0	0.0	33.0	190.0	395.0	12564.0	226.0	983.0	0.0	0.0	25.0	0.0	130.0	68.0	0.0	237.0	8.0	0.0	0.0	0.0	6150.0	0.0	375.0	0.0	0.0	2.0	0.0	0.0	0.0	0.0	F	D040620	29.0	F	KSU	In	pig-5	K3	N	LLS0074
F-040620-N29-M2-16S	3.0	19.0	0.0	82.0	10486.0	0.0	0.0	13.0	0.0	19.0	0.0	65.0	118.0	7842.0	12130.0	322.0	1061.0	0.0	5.0	6.0	0.0	72.0	3.0	79.0	34.0	44.0	0.0	0.0	0.0	670.0	30.0	321.0	3.0	0.0	7.0	0.0	0.0	0.0	4.0	F	D040620	29.0	M	KSU	In	pig-2	K1	N	LLS0072
F-040620-N30-F9-16S	48.0	8.0	0.0	399.0	5064.0	0.0	0.0	3.0	0.0	2.0	0.0	29.0	10.0	673.0	15547.0	586.0	1561.0	0.0	0.0	0.0	0.0	729.0	0.0	5.0	10.0	6.0	0.0	0.0	0.0	4124.0	0.0	374.0	0.0	0.0	0.0	0.0	0.0	0.0	0.0	F	D040620	30.0	F	KSU	In	pig-9	K5	N	LLS0078
F-040620-N30-M10-16S	0.0	0.0	0.0	45.0	6565.0	0.0	0.0	0.0	0.0	0.0	0.0	3.0	16.0	9411.0	6831.0	93.0	394.0	0.0	0.0	0.0	0.0	0.0	0.0	29.0	62.0	216.0	0.0	0.0	0.0	861.0	0.0	182.0	0.0	0.0	0.0	0.0	0.0	0.0	0.0	F	D040620	30.0	M	KSU	In	pig-10	K5	N	LLS0079
F-041020-N32-F7-16S	206.0	22.0	0.0	31.0	11249.0	0.0	89.0	8.0	0.0	47.0	0.0	151.0	9.0	430.0	15435.0	626.0	2693.0	0.0	0.0	6.0	0.0	0.0	27.0	67.0	58.0	34.0	0.0	0.0	0.0	467.0	2.0	1378.0	0.0	0.0	0.0	0.0	0.0	0.0	0.0	F	D041020	32.0	F	KSU	In	pig-7	K4	N	LLS0085
F-041020-N32-M8-16S	124.0	2.0	3.0	108.0	7010.0	0.0	0.0	2.0	0.0	0.0	7.0	9.0	12.0	3088.0	15024.0	593.0	1603.0	0.0	0.0	23.0	0.0	164.0	3.0	12.0	21.0	50.0	3.0	0.0	0.0	2187.0	14.0	1569.0	92.0	0.0	0.0	0.0	0.0	2.0	0.0	F	D041020	32.0	M	KSU	In	pig-8	K4	N	LLS0086
F-041020-N33-F1-16S	0.0	0.0	3.0	20.0	6577.0	0.0	0.0	0.0	0.0	0.0	0.0	27.0	0.0	6582.0	9531.0	233.0	1881.0	3.0	0.0	0.0	0.0	0.0	0.0	0.0	0.0	3.0	0.0	0.0	0.0	160.0	0.0	250.0	0.0	0.0	0.0	0.0	0.0	0.0	0.0	F	D041020	33.0	F	KSU	In	pig-1	K1	N	LLS0080
F-041020-N33-F3-16S	0.0	0.0	0.0	21.0	8479.0	0.0	0.0	6.0	0.0	0.0	0.0	159.0	2.0	4200.0	11701.0	67.0	1798.0	0.0	0.0	0.0	0.0	0.0	0.0	0.0	68.0	46.0	0.0	0.0	0.0	172.0	0.0	346.0	0.0	0.0	0.0	0.0	0.0	0.0	0.0	F	D041020	33.0	F	KSU	In	pig-3	K2	N	LLS0082
F-041020-N33-F5-16S	53.0	0.0	0.0	41.0	8282.0	0.0	0.0	0.0	0.0	0.0	0.0	13.0	41.0	3187.0	9797.0	280.0	3436.0	0.0	0.0	4.0	0.0	8.0	0.0	0.0	16.0	46.0	0.0	0.0	0.0	765.0	0.0	487.0	0.0	0.0	0.0	0.0	0.0	0.0	3.0	F	D041020	33.0	F	KSU	In	pig-5	K3	N	LLS0083
F-041020-N33-M2-16S	128.0	12.0	0.0	28.0	6960.0	0.0	0.0	0.0	0.0	0.0	0.0	0.0	15.0	3534.0	12912.0	188.0	845.0	2.0	0.0	36.0	0.0	57.0	0.0	0.0	10.0	0.0	3.0	0.0	0.0	1441.0	2.0	435.0	0.0	0.0	0.0	0.0	0.0	0.0	0.0	F	D041020	33.0	M	KSU	In	pig-2	K1	N	LLS0081
F-041020-N33-M6-16S	89.0	9.0	0.0	40.0	8314.0	0.0	0.0	0.0	0.0	0.0	3.0	104.0	165.0	4092.0	10432.0	305.0	1759.0	0.0	0.0	0.0	0.0	74.0	0.0	6.0	64.0	49.0	0.0	0.0	0.0	745.0	0.0	471.0	0.0	0.0	0.0	0.0	0.0	0.0	0.0	F	D041020	33.0	M	KSU	In	pig-6	K3	N	LLS0084
F-041020-N34-F9-16S	0.0	5.0	4.0	96.0	9016.0	0.0	0.0	3.0	0.0	0.0	0.0	13.0	0.0	1793.0	13604.0	379.0	1782.0	0.0	0.0	0.0	0.0	0.0	0.0	18.0	0.0	103.0	0.0	0.0	0.0	1026.0	0.0	828.0	0.0	0.0	0.0	0.0	0.0	0.0	9.0	F	D041020	34.0	F	KSU	In	pig-9	K5	N	LLS0087
F-041020-N34-M10-16S	0.0	0.0	0.0	39.0	13254.0	0.0	0.0	2.0	0.0	4.0	0.0	6.0	0.0	1271.0	14834.0	201.0	1475.0	0.0	5.0	0.0	0.0	0.0	0.0	9.0	0.0	214.0	0.0	0.0	0.0	55.0	0.0	144.0	0.0	0.0	0.0	0.0	0.0	0.0	0.0	F	D041020	34.0	M	KSU	In	pig-10	K5	N	LLS0088
F-041420-N36-F7-16S	57.0	0.0	0.0	22.0	5736.0	0.0	0.0	2.0	0.0	11.0	0.0	70.0	238.0	6592.0	12622.0	198.0	898.0	6.0	0.0	0.0	0.0	63.0	0.0	40.0	39.0	13.0	0.0	0.0	0.0	2633.0	0.0	362.0	17.0	0.0	8.0	0.0	0.0	0.0	0.0	F	D041420	36.0	F	KSU	In	pig-7	K4	N	LLS0094
F-041420-N36-M8-16S	318.0	3.0	46.0	2.0	10742.0	0.0	0.0	29.0	0.0	2.0	28.0	106.0	46.0	7301.0	9545.0	248.0	2749.0	2.0	3.0	18.0	0.0	3.0	5.0	12.0	35.0	400.0	0.0	0.0	0.0	1947.0	5.0	201.0	0.0	0.0	0.0	0.0	0.0	0.0	0.0	F	D041420	36.0	M	KSU	In	pig-8	K4	N	LLS0095
F-041420-N37-F3-16S	2.0	0.0	0.0	56.0	14892.0	0.0	0.0	3.0	0.0	0.0	2.0	83.0	30.0	942.0	17736.0	219.0	2242.0	0.0	0.0	10.0	0.0	0.0	0.0	0.0	29.0	202.0	0.0	0.0	0.0	322.0	0.0	228.0	0.0	0.0	0.0	0.0	0.0	0.0	0.0	F	D041420	37.0	F	KSU	In	pig-3	K2	N	LLS0091
F-041420-N37-F5-16S	12.0	0.0	0.0	47.0	8980.0	0.0	0.0	29.0	0.0	0.0	0.0	113.0	87.0	4175.0	12695.0	245.0	2354.0	0.0	0.0	0.0	0.0	17.0	0.0	5.0	22.0	32.0	0.0	0.0	0.0	2074.0	6.0	309.0	0.0	0.0	0.0	0.0	0.0	0.0	2.0	F	D041420	37.0	F	KSU	In	pig-5	K3	N	LLS0092
F-041420-N37-M2-16S	292.0	14.0	0.0	105.0	6891.0	0.0	0.0	8.0	0.0	0.0	0.0	6.0	78.0	1339.0	18144.0	788.0	1586.0	0.0	0.0	190.0	2.0	30.0	23.0	9.0	22.0	10.0	0.0	0.0	0.0	890.0	0.0	2018.0	4.0	0.0	0.0	0.0	0.0	0.0	0.0	F	D041420	37.0	M	KSU	In	pig-2	K1	N	LLS0090
F-041420-N37-M6-16S	130.0	16.0	0.0	19.0	9294.0	0.0	0.0	16.0	0.0	0.0	9.0	8.0	58.0	6458.0	11943.0	199.0	1802.0	0.0	0.0	0.0	0.0	24.0	0.0	0.0	38.0	29.0	0.0	0.0	0.0	1177.0	0.0	365.0	0.0	0.0	0.0	0.0	0.0	0.0	0.0	F	D041420	37.0	M	KSU	In	pig-6	K3	N	LLS0093
F-041420-N38-F9-16S	0.0	0.0	14.0	48.0	8991.0	0.0	0.0	12.0	0.0	3.0	0.0	5.0	5.0	2420.0	17198.0	385.0	2604.0	0.0	0.0	0.0	0.0	0.0	0.0	8.0	4.0	22.0	0.0	0.0	0.0	372.0	0.0	593.0	0.0	0.0	2.0	0.0	0.0	0.0	0.0	F	D041420	38.0	F	KSU	In	pig-9	K5	N	LLS0096
F-041420-N38-M10-16S	0.0	0.0	0.0	110.0	10749.0	0.0	0.0	0.0	0.0	7.0	0.0	0.0	0.0	1133.0	16249.0	325.0	1271.0	0.0	0.0	0.0	0.0	0.0	0.0	0.0	16.0	298.0	0.0	0.0	0.0	5.0	0.0	214.0	0.0	0.0	0.0	0.0	0.0	0.0	0.0	F	D041420	38.0	M	KSU	In	pig-10	K5	N	LLS0097
F-041820-N40-F7-16S	46.0	4.0	0.0	26.0	10542.0	0.0	0.0	56.0	0.0	66.0	46.0	160.0	39.0	1444.0	16607.0	306.0	1283.0	0.0	0.0	51.0	2.0	46.0	7.0	111.0	322.0	121.0	0.0	0.0	0.0	1113.0	0.0	610.0	47.0	0.0	0.0	0.0	0.0	0.0	0.0	F	D041820	40.0	F	KSU	In	pig-7	K4	N	LLS0103
F-041820-N40-M8-16S	125.0	4.0	85.0	16.0	10974.0	0.0	0.0	55.0	0.0	12.0	168.0	104.0	41.0	6515.0	10079.0	332.0	3466.0	0.0	0.0	34.0	2.0	30.0	0.0	73.0	146.0	115.0	0.0	0.0	0.0	954.0	0.0	476.0	5.0	0.0	7.0	0.0	0.0	0.0	0.0	F	D041820	40.0	M	KSU	In	pig-8	K4	N	LLS0104
F-041820-N41-F1-16S	0.0	0.0	0.0	81.0	9080.0	0.0	3.0	2.0	0.0	0.0	0.0	4.0	7.0	2259.0	20168.0	132.0	3296.0	0.0	0.0	0.0	0.0	0.0	0.0	8.0	0.0	0.0	0.0	0.0	0.0	33.0	0.0	246.0	0.0	0.0	0.0	0.0	0.0	0.0	0.0	F	D041820	41.0	F	KSU	In	pig-1	K1	N	LLS0098
F-041820-N41-F5-16S	7.0	4.0	0.0	61.0	10924.0	0.0	2.0	8.0	0.0	0.0	0.0	0.0	103.0	1986.0	17442.0	273.0	2113.0	0.0	0.0	3.0	0.0	19.0	0.0	15.0	8.0	25.0	0.0	0.0	0.0	780.0	2.0	427.0	0.0	0.0	0.0	0.0	0.0	0.0	0.0	F	D041820	41.0	F	KSU	In	pig-5	K3	N	LLS0101
F-041820-N41-M2-16S	59.0	0.0	0.0	120.0	13906.0	0.0	12.0	104.0	0.0	0.0	0.0	35.0	140.0	186.0	21492.0	187.0	1274.0	0.0	0.0	0.0	0.0	0.0	0.0	18.0	29.0	42.0	0.0	0.0	0.0	356.0	0.0	737.0	0.0	0.0	2.0	0.0	0.0	0.0	0.0	F	D041820	41.0	M	KSU	In	pig-2	K1	N	LLS0099
F-041820-N41-M6-16S	55.0	3.0	14.0	32.0	8029.0	0.0	0.0	3.0	4.0	11.0	7.0	23.0	23.0	3428.0	17700.0	224.0	4026.0	3.0	0.0	23.0	0.0	7.0	0.0	0.0	30.0	45.0	0.0	0.0	0.0	575.0	0.0	518.0	0.0	0.0	2.0	0.0	0.0	0.0	0.0	F	D041820	41.0	M	KSU	In	pig-6	K3	N	LLS0102
F-041820-N42-M10-16S	0.0	0.0	0.0	49.0	6932.0	0.0	0.0	61.0	0.0	4.0	0.0	13.0	36.0	992.0	21115.0	259.0	2447.0	2.0	0.0	0.0	0.0	60.0	0.0	24.0	0.0	38.0	0.0	0.0	0.0	716.0	0.0	575.0	0.0	0.0	0.0	0.0	0.0	0.0	0.0	F	D041820	42.0	M	KSU	In	pig-10	K5	N	LLS0106
F-042220-N44-F7-16S	592.0	5.0	0.0	71.0	6435.0	0.0	0.0	168.0	0.0	4.0	57.0	90.0	284.0	572.0	18924.0	290.0	2782.0	0.0	0.0	151.0	5.0	84.0	125.0	38.0	85.0	74.0	0.0	0.0	0.0	1026.0	0.0	1153.0	0.0	0.0	0.0	0.0	0.0	0.0	0.0	F	D042220	44.0	F	KSU	In	pig-7	K4	N	LLS0112
F-042220-N44-M8-16S	122.0	0.0	18.0	19.0	14052.0	0.0	0.0	206.0	0.0	0.0	3.0	6.0	273.0	1021.0	14956.0	244.0	2825.0	0.0	0.0	62.0	0.0	0.0	0.0	15.0	47.0	40.0	0.0	0.0	0.0	1029.0	0.0	503.0	0.0	0.0	0.0	0.0	0.0	0.0	0.0	F	D042220	44.0	M	KSU	In	pig-8	K4	N	LLS0113
F-042220-N45-F1-16S	0.0	0.0	2.0	44.0	6721.0	0.0	5.0	4.0	0.0	0.0	0.0	0.0	0.0	4867.0	14535.0	450.0	2631.0	0.0	0.0	0.0	0.0	0.0	0.0	0.0	0.0	3.0	0.0	0.0	0.0	0.0	0.0	146.0	0.0	0.0	0.0	0.0	0.0	0.0	0.0	F	D042220	45.0	F	KSU	In	pig-1	K1	N	LLS0107
F-042220-N45-F3-16S	0.0	0.0	0.0	73.0	10122.0	0.0	3.0	47.0	2.0	0.0	7.0	4.0	61.0	409.0	18436.0	260.0	3611.0	0.0	0.0	0.0	0.0	0.0	0.0	7.0	0.0	130.0	0.0	0.0	0.0	636.0	0.0	278.0	0.0	0.0	0.0	0.0	0.0	0.0	0.0	F	D042220	45.0	F	KSU	In	pig-3	K2	N	LLS0109
F-042220-N45-F5-16S	114.0	3.0	0.0	74.0	9366.0	0.0	12.0	76.0	0.0	0.0	0.0	114.0	105.0	512.0	17412.0	330.0	1206.0	0.0	0.0	8.0	0.0	16.0	0.0	2.0	0.0	51.0	4.0	0.0	0.0	731.0	0.0	711.0	0.0	0.0	2.0	0.0	0.0	0.0	0.0	F	D042220	45.0	F	KSU	In	pig-5	K3	N	LLS0110
F-042220-N45-M2-16S	0.0	0.0	0.0	49.0	13663.0	0.0	3.0	4.0	0.0	0.0	0.0	2.0	0.0	5094.0	15432.0	292.0	1214.0	3.0	0.0	0.0	0.0	0.0	0.0	0.0	0.0	16.0	0.0	0.0	0.0	160.0	0.0	313.0	0.0	0.0	0.0	0.0	0.0	0.0	3.0	F	D042220	45.0	M	KSU	In	pig-2	K1	N	LLS0108
F-042220-N45-M6-16S	4.0	3.0	12.0	37.0	11356.0	0.0	0.0	40.0	0.0	0.0	21.0	7.0	14.0	427.0	16616.0	149.0	2714.0	0.0	0.0	0.0	0.0	12.0	0.0	0.0	0.0	110.0	0.0	0.0	0.0	89.0	0.0	463.0	0.0	0.0	0.0	0.0	0.0	0.0	0.0	F	D042220	45.0	M	KSU	In	pig-6	K3	N	LLS0111
F-042220-N46-F9-16S	0.0	0.0	9.0	76.0	7682.0	0.0	22.0	4.0	0.0	0.0	0.0	3.0	4.0	206.0	18221.0	342.0	3203.0	0.0	0.0	0.0	0.0	0.0	0.0	24.0	0.0	15.0	0.0	0.0	0.0	633.0	0.0	642.0	0.0	0.0	0.0	0.0	0.0	0.0	0.0	F	D042220	46.0	F	KSU	In	pig-9	K5	N	LLS0114
F-042220-N46-M10-16S	0.0	0.0	0.0	48.0	11783.0	0.0	0.0	10.0	0.0	0.0	0.0	4.0	5.0	122.0	16220.0	155.0	1924.0	0.0	0.0	0.0	0.0	0.0	0.0	14.0	0.0	323.0	0.0	0.0	0.0	114.0	0.0	325.0	0.0	0.0	2.0	0.0	0.0	0.0	0.0	F	D042220	46.0	M	KSU	In	pig-10	K5	N	LLS0115
F-042620-N48-F7-16S	19.0	10.0	100.0	47.0	8185.0	0.0	4.0	48.0	0.0	15.0	10.0	64.0	29.0	6036.0	12051.0	333.0	5350.0	0.0	0.0	14.0	0.0	7.0	24.0	12.0	196.0	35.0	0.0	0.0	0.0	552.0	0.0	620.0	0.0	0.0	5.0	0.0	0.0	0.0	0.0	F	D042620	48.0	F	KSU	In	pig-7	K4	N	LLS0121
F-042620-N48-M8-16S	0.0	2.0	49.0	35.0	10930.0	0.0	3.0	5.0	0.0	0.0	90.0	60.0	13.0	1178.0	12439.0	239.0	1112.0	0.0	0.0	123.0	0.0	0.0	0.0	3.0	60.0	11.0	0.0	0.0	0.0	2092.0	0.0	423.0	0.0	0.0	0.0	0.0	0.0	0.0	0.0	F	D042620	48.0	M	KSU	In	pig-8	K4	N	LLS0122
F-042620-N49-F1-16S	0.0	0.0	8.0	22.0	11039.0	2.0	3.0	98.0	0.0	0.0	0.0	17.0	12.0	6587.0	12878.0	272.0	1889.0	2.0	0.0	0.0	0.0	0.0	0.0	7.0	0.0	36.0	0.0	0.0	0.0	728.0	0.0	315.0	0.0	0.0	0.0	0.0	0.0	0.0	0.0	F	D042620	49.0	F	KSU	In	pig-1	K1	N	LLS0116
F-042620-N49-F5-16S	106.0	3.0	0.0	95.0	11250.0	0.0	0.0	37.0	0.0	0.0	2.0	18.0	0.0	5957.0	13018.0	429.0	1137.0	0.0	0.0	5.0	0.0	0.0	2.0	3.0	5.0	22.0	0.0	0.0	0.0	589.0	0.0	747.0	0.0	0.0	2.0	0.0	0.0	0.0	0.0	F	D042620	49.0	F	KSU	In	pig-5	K3	N	LLS0119
F-042620-N49-M6-16S	46.0	0.0	155.0	35.0	11966.0	0.0	0.0	102.0	0.0	29.0	16.0	122.0	71.0	6379.0	10407.0	263.0	2104.0	3.0	0.0	3.0	0.0	26.0	0.0	0.0	39.0	9.0	0.0	0.0	0.0	737.0	4.0	648.0	0.0	0.0	2.0	0.0	0.0	0.0	0.0	F	D042620	49.0	M	KSU	In	pig-6	K3	N	LLS0120
F-042620-N50-F9-16S	8.0	0.0	0.0	16.0	8073.0	0.0	2.0	8.0	0.0	0.0	0.0	14.0	209.0	2990.0	10032.0	344.0	2833.0	0.0	0.0	21.0	0.0	46.0	0.0	12.0	0.0	54.0	0.0	0.0	0.0	722.0	0.0	693.0	0.0	0.0	0.0	0.0	0.0	0.0	0.0	F	D042620	50.0	F	KSU	In	pig-9	K5	N	LLS0123
F-043020-N52-F7-16S	19.0	3.0	48.0	212.0	7859.0	0.0	0.0	3.0	0.0	0.0	0.0	9.0	9.0	1116.0	10284.0	167.0	5854.0	0.0	0.0	82.0	0.0	0.0	40.0	0.0	61.0	22.0	0.0	0.0	0.0	200.0	0.0	476.0	0.0	0.0	0.0	0.0	0.0	0.0	0.0	F	D043020	52.0	F	KSU	In	pig-7	K4	N	LLS0130
F-043020-N52-M8-16S	4.0	0.0	214.0	258.0	10247.0	0.0	8.0	3.0	0.0	0.0	7.0	0.0	11.0	863.0	7664.0	321.0	4990.0	0.0	0.0	0.0	0.0	22.0	3.0	6.0	18.0	38.0	0.0	0.0	0.0	464.0	0.0	260.0	0.0	0.0	0.0	0.0	0.0	0.0	0.0	F	D043020	52.0	M	KSU	In	pig-8	K4	N	LLS0131
F-043020-N53-F5-16S	7.0	0.0	132.0	126.0	5966.0	0.0	0.0	0.0	0.0	0.0	0.0	17.0	0.0	3482.0	6222.0	275.0	5788.0	0.0	0.0	0.0	0.0	11.0	5.0	0.0	22.0	40.0	0.0	0.0	0.0	155.0	0.0	146.0	0.0	0.0	0.0	0.0	0.0	0.0	0.0	F	D043020	53.0	F	KSU	In	pig-5	K3	N	LLS0128
F-043020-N53-M2-16S	0.0	0.0	15.0	18.0	9570.0	0.0	4.0	7.0	0.0	0.0	0.0	3.0	0.0	3881.0	8546.0	326.0	1476.0	0.0	0.0	0.0	0.0	0.0	0.0	0.0	0.0	51.0	0.0	0.0	0.0	23.0	0.0	236.0	0.0	0.0	2.0	0.0	0.0	0.0	0.0	F	D043020	53.0	M	KSU	In	pig-2	K1	N	LLS0126
F-043020-N53-M6-16S	7.0	0.0	101.0	175.0	8888.0	0.0	0.0	24.0	0.0	10.0	0.0	14.0	0.0	2011.0	11704.0	258.0	3087.0	0.0	0.0	0.0	0.0	9.0	4.0	0.0	46.0	42.0	0.0	0.0	0.0	306.0	3.0	650.0	0.0	0.0	0.0	0.0	0.0	0.0	0.0	F	D043020	53.0	M	KSU	In	pig-6	K3	N	LLS0129
F-043020-N54-M10-16S	0.0	0.0	108.0	40.0	8862.0	0.0	0.0	12.0	0.0	0.0	0.0	8.0	0.0	3167.0	10888.0	307.0	963.0	0.0	0.0	0.0	10.0	0.0	0.0	22.0	5.0	57.0	0.0	0.0	0.0	751.0	2.0	364.0	0.0	0.0	0.0	0.0	0.0	0.0	0.0	F	D043020	54.0	M	KSU	In	pig-10	K5	N	LLS0133
F-050420-N56-F7-16S	50.0	0.0	0.0	59.0	8832.0	0.0	3.0	11.0	0.0	0.0	4.0	18.0	8.0	647.0	8815.0	144.0	4200.0	0.0	0.0	100.0	0.0	0.0	102.0	0.0	136.0	71.0	0.0	0.0	0.0	640.0	0.0	761.0	0.0	0.0	0.0	0.0	0.0	0.0	0.0	F	D050420	56.0	F	KSU	In	pig-7	K4	N	LLS0139
F-050420-N56-M8-16S	13.0	0.0	52.0	46.0	13124.0	0.0	15.0	19.0	0.0	0.0	27.0	30.0	10.0	546.0	8374.0	416.0	6229.0	0.0	0.0	85.0	0.0	30.0	53.0	0.0	241.0	60.0	0.0	0.0	0.0	334.0	0.0	423.0	0.0	0.0	5.0	0.0	0.0	0.0	0.0	F	D050420	56.0	M	KSU	In	pig-8	K4	N	LLS0140
F-050420-N57-F5-16S	2.0	3.0	81.0	50.0	10085.0	0.0	0.0	72.0	0.0	0.0	0.0	87.0	25.0	1753.0	11870.0	332.0	2775.0	0.0	0.0	0.0	0.0	110.0	10.0	0.0	17.0	128.0	0.0	0.0	0.0	925.0	0.0	1446.0	0.0	0.0	0.0	0.0	0.0	0.0	0.0	F	D050420	57.0	F	KSU	In	pig-5	K3	N	LLS0137
F-050420-N57-M2-16S	7.0	0.0	101.0	88.0	14621.0	0.0	0.0	11.0	0.0	0.0	0.0	32.0	5.0	3383.0	7542.0	319.0	3372.0	0.0	0.0	0.0	0.0	0.0	6.0	0.0	172.0	241.0	0.0	0.0	0.0	182.0	0.0	48.0	0.0	0.0	0.0	0.0	0.0	0.0	0.0	F	D050420	57.0	M	KSU	In	pig-2	K1	N	LLS0135
F-050420-N57-M6-16S	0.0	0.0	83.0	543.0	11101.0	0.0	0.0	26.0	0.0	0.0	0.0	10.0	5.0	997.0	12758.0	369.0	1828.0	0.0	0.0	0.0	0.0	35.0	0.0	3.0	80.0	7.0	0.0	0.0	0.0	215.0	0.0	395.0	0.0	0.0	2.0	0.0	0.0	0.0	0.0	F	D050420	57.0	M	KSU	In	pig-6	K3	N	LLS0138
F-050420-N58-F9-16S	10.0	0.0	746.0	288.0	7078.0	0.0	31.0	0.0	0.0	0.0	0.0	62.0	4.0	3591.0	9456.0	329.0	4782.0	0.0	0.0	145.0	0.0	12.0	83.0	0.0	2.0	144.0	0.0	0.0	0.0	657.0	0.0	334.0	0.0	0.0	0.0	0.0	0.0	0.0	0.0	F	D050420	58.0	F	KSU	In	pig-9	K5	N	LLS0141
F-050420-N58-M10-16S	0.0	0.0	179.0	94.0	7645.0	0.0	0.0	9.0	0.0	0.0	0.0	33.0	0.0	4379.0	14576.0	584.0	865.0	0.0	0.0	0.0	0.0	4.0	0.0	2.0	31.0	825.0	0.0	0.0	0.0	101.0	0.0	437.0	0.0	0.0	0.0	0.0	0.0	0.0	0.0	F	D050420	58.0	M	KSU	In	pig-10	K5	N	LLS0142
F-050820-N60-F7-16S	16.0	0.0	28.0	173.0	5786.0	0.0	6.0	22.0	6.0	0.0	0.0	4.0	0.0	593.0	14944.0	526.0	1192.0	0.0	0.0	224.0	4.0	74.0	20.0	11.0	18.0	75.0	0.0	0.0	0.0	487.0	0.0	630.0	0.0	0.0	0.0	0.0	0.0	0.0	0.0	F	D050820	60.0	F	KSU	In	pig-7	K4	N	LLS0148
F-050820-N60-M8-16S	24.0	0.0	21.0	1387.0	11868.0	0.0	5.0	52.0	0.0	0.0	0.0	3.0	5.0	3742.0	10042.0	708.0	1598.0	0.0	0.0	0.0	3.0	4.0	0.0	2.0	12.0	54.0	0.0	0.0	0.0	280.0	3.0	526.0	0.0	0.0	0.0	0.0	0.0	0.0	0.0	F	D050820	60.0	M	KSU	In	pig-8	K4	N	LLS0149
F-050820-N61-F3-16S	0.0	0.0	173.0	217.0	10252.0	0.0	0.0	4.0	0.0	0.0	0.0	12.0	16.0	7491.0	9646.0	595.0	1644.0	0.0	0.0	0.0	3.0	0.0	0.0	0.0	0.0	0.0	0.0	0.0	0.0	40.0	0.0	119.0	0.0	0.0	0.0	0.0	0.0	0.0	0.0	F	D050820	61.0	F	KSU	In	pig-3	K2	N	LLS0145
F-050820-N61-F5-16S	14.0	0.0	118.0	68.0	11663.0	0.0	3.0	33.0	0.0	0.0	0.0	2.0	29.0	2931.0	11027.0	230.0	2181.0	0.0	0.0	0.0	4.0	23.0	0.0	0.0	101.0	29.0	0.0	0.0	0.0	691.0	4.0	573.0	0.0	0.0	0.0	0.0	0.0	0.0	0.0	F	D050820	61.0	F	KSU	In	pig-5	K3	N	LLS0146
F-050820-N61-M2-16S	0.0	0.0	530.0	133.0	11770.0	0.0	0.0	66.0	0.0	0.0	0.0	0.0	0.0	2000.0	10162.0	475.0	2240.0	0.0	0.0	0.0	0.0	0.0	0.0	0.0	21.0	119.0	0.0	0.0	0.0	55.0	0.0	221.0	0.0	0.0	0.0	0.0	0.0	0.0	0.0	F	D050820	61.0	M	KSU	In	pig-2	K1	N	LLS0144
F-050820-N61-M6-16S	24.0	0.0	360.0	258.0	11660.0	0.0	0.0	26.0	0.0	0.0	0.0	5.0	27.0	2425.0	7671.0	146.0	4369.0	0.0	0.0	6.0	0.0	7.0	0.0	17.0	6.0	38.0	0.0	0.0	0.0	181.0	0.0	258.0	0.0	0.0	2.0	0.0	0.0	0.0	0.0	F	D050820	61.0	M	KSU	In	pig-6	K3	N	LLS0147
F-050820-N62-F9-16S	25.0	0.0	135.0	133.0	6833.0	0.0	15.0	38.0	0.0	0.0	4.0	167.0	69.0	4473.0	10706.0	384.0	2251.0	0.0	0.0	198.0	0.0	456.0	90.0	3.0	2.0	223.0	0.0	0.0	0.0	781.0	2.0	1462.0	0.0	0.0	0.0	0.0	0.0	0.0	0.0	F	D050820	62.0	F	KSU	In	pig-9	K5	N	LLS0150
F-050820-N62-M10-16S	0.0	0.0	24.0	77.0	6886.0	0.0	11.0	65.0	0.0	0.0	0.0	6.0	0.0	2930.0	14343.0	771.0	329.0	0.0	0.0	20.0	0.0	18.0	0.0	0.0	3.0	48.0	0.0	0.0	0.0	765.0	0.0	1618.0	0.0	0.0	0.0	0.0	0.0	0.0	0.0	F	D050820	62.0	M	KSU	In	pig-10	K5	N	LLS0151
F-051220-N64-F7-16S	93.0	0.0	84.0	124.0	7487.0	0.0	8.0	10.0	0.0	0.0	0.0	240.0	29.0	251.0	9053.0	237.0	7048.0	0.0	4.0	211.0	4.0	6.0	52.0	0.0	60.0	119.0	0.0	0.0	0.0	884.0	0.0	1078.0	0.0	0.0	0.0	0.0	0.0	0.0	0.0	F	D051220	64.0	F	KSU	In	pig-7	K4	N	LLS0157
F-051220-N64-M8-16S	17.0	0.0	149.0	42.0	6332.0	0.0	9.0	2.0	0.0	0.0	0.0	79.0	269.0	2128.0	9575.0	449.0	3503.0	0.0	0.0	156.0	5.0	81.0	30.0	6.0	3.0	46.0	0.0	0.0	0.0	1779.0	2.0	1627.0	0.0	0.0	0.0	0.0	0.0	0.0	0.0	F	D051220	64.0	M	KSU	In	pig-8	K4	N	LLS0158
F-051220-N65-F1-16S	7.0	0.0	32.0	275.0	6022.0	0.0	8.0	27.0	3.0	0.0	0.0	265.0	0.0	2675.0	12955.0	732.0	1965.0	0.0	0.0	0.0	4.0	0.0	0.0	0.0	4.0	152.0	0.0	0.0	0.0	392.0	0.0	622.0	3.0	0.0	0.0	0.0	0.0	0.0	0.0	F	D051220	65.0	F	KSU	In	pig-1	K1	N	LLS0152
F-051220-N65-F3-16S	0.0	0.0	19.0	49.0	12191.0	0.0	7.0	14.0	4.0	0.0	0.0	15.0	7.0	1870.0	10959.0	362.0	3676.0	0.0	0.0	0.0	0.0	0.0	0.0	0.0	0.0	82.0	0.0	0.0	0.0	22.0	0.0	151.0	0.0	0.0	0.0	0.0	0.0	0.0	3.0	F	D051220	65.0	F	KSU	In	pig-3	K2	N	LLS0154
F-051220-N65-F5-16S	11.0	2.0	37.0	139.0	7138.0	0.0	13.0	24.0	5.0	0.0	0.0	50.0	11.0	919.0	10970.0	766.0	3164.0	0.0	0.0	0.0	0.0	0.0	14.0	2.0	0.0	250.0	0.0	0.0	0.0	517.0	0.0	722.0	0.0	0.0	0.0	0.0	0.0	0.0	3.0	F	D051220	65.0	F	KSU	In	pig-5	K3	N	LLS0155
F-051220-N65-M2-16S	72.0	0.0	167.0	98.0	7518.0	0.0	0.0	57.0	8.0	0.0	0.0	173.0	5.0	620.0	11329.0	267.0	6687.0	0.0	0.0	0.0	3.0	0.0	23.0	0.0	81.0	481.0	0.0	0.0	0.0	322.0	0.0	197.0	0.0	0.0	0.0	0.0	0.0	0.0	0.0	F	D051220	65.0	M	KSU	In	pig-2	K1	N	LLS0153
F-051220-N65-M6-16S	15.0	0.0	40.0	8.0	10557.0	0.0	3.0	0.0	15.0	0.0	0.0	11.0	22.0	432.0	9065.0	203.0	1951.0	0.0	0.0	103.0	0.0	8.0	20.0	3.0	26.0	84.0	0.0	0.0	0.0	746.0	0.0	550.0	0.0	0.0	0.0	0.0	0.0	0.0	0.0	F	D051220	65.0	M	KSU	In	pig-6	K3	N	LLS0156
F-051220-N66-F9-16S	39.0	0.0	23.0	52.0	6853.0	0.0	7.0	3.0	0.0	0.0	0.0	50.0	71.0	1699.0	7981.0	298.0	6371.0	0.0	0.0	0.0	4.0	9.0	0.0	2.0	9.0	536.0	0.0	0.0	0.0	465.0	0.0	427.0	0.0	0.0	0.0	0.0	0.0	0.0	0.0	F	D051220	66.0	F	KSU	In	pig-9	K5	N	LLS0159
F-051620-N69-M2-16S	35.0	0.0	25.0	97.0	9760.0	0.0	18.0	38.0	0.0	0.0	0.0	10.0	3.0	1301.0	12102.0	525.0	1932.0	0.0	0.0	0.0	0.0	11.0	43.0	24.0	24.0	415.0	0.0	0.0	0.0	134.0	0.0	782.0	0.0	0.0	0.0	0.0	0.0	0.0	0.0	F	D051620	69.0	M	KSU	In	pig-2	K1	N	LLS0162
F-081120-G157-M10-16S	0.0	7.0	75.0	24.0	18340.0	0.0	0.0	98.0	0.0	0.0	17.0	108.0	14.0	1307.0	8002.0	546.0	538.0	0.0	0.0	692.0	17.0	28.0	8.0	40.0	7.0	694.0	0.0	0.0	0.0	937.0	9.0	569.0	0.0	0.0	0.0	0.0	0.0	0.0	0.0	F	D081120	157.0	M	KSU	In	pig-10	K5	G	LLS0287
F-051620-N68-M8-16S	447.0	0.0	42.0	523.0	12519.0	0.0	45.0	78.0	0.0	2.0	0.0	130.0	27.0	1209.0	20017.0	599.0	4213.0	0.0	0.0	144.0	6.0	40.0	21.0	0.0	25.0	51.0	0.0	0.0	0.0	603.0	0.0	2749.0	0.0	0.0	0.0	0.0	0.0	0.0	0.0	F	D051620	68.0	M	KSU	In	pig-8	K4	N	LLS0167
F-051620-N69-F3-16S	0.0	0.0	61.0	58.0	10510.0	0.0	0.0	93.0	0.0	0.0	0.0	286.0	2.0	7169.0	15153.0	470.0	1175.0	2.0	0.0	0.0	5.0	0.0	0.0	25.0	59.0	53.0	0.0	0.0	0.0	321.0	0.0	268.0	0.0	0.0	0.0	0.0	0.0	0.0	0.0	F	D051620	69.0	F	KSU	In	pig-3	K2	N	LLS0163
F-051620-N69-F5-16S	121.0	4.0	74.0	66.0	15031.0	0.0	0.0	27.0	10.0	0.0	0.0	35.0	51.0	2034.0	15223.0	238.0	4381.0	0.0	0.0	6.0	9.0	2.0	3.0	5.0	80.0	372.0	0.0	0.0	0.0	1732.0	0.0	801.0	0.0	0.0	0.0	0.0	0.0	0.0	0.0	F	D051620	69.0	F	KSU	In	pig-5	K3	N	LLS0164
F-051620-N69-M6-16S	118.0	2.0	6.0	34.0	20283.0	0.0	14.0	54.0	0.0	0.0	115.0	183.0	2.0	1048.0	21106.0	514.0	1820.0	0.0	0.0	526.0	11.0	105.0	37.0	14.0	31.0	48.0	0.0	0.0	0.0	2327.0	4.0	454.0	15.0	654.0	0.0	0.0	0.0	0.0	0.0	F	D051620	69.0	M	KSU	In	pig-6	K3	N	LLS0165
F-051620-N70-F9-16S	33.0	0.0	149.0	37.0	11593.0	0.0	0.0	0.0	0.0	0.0	0.0	225.0	48.0	2097.0	16812.0	495.0	1378.0	0.0	0.0	447.0	19.0	104.0	63.0	4.0	11.0	69.0	0.0	0.0	0.0	3557.0	0.0	1225.0	0.0	10.0	0.0	0.0	0.0	0.0	0.0	F	D051620	70.0	F	KSU	In	pig-9	K5	N	LLS0168
F-051620-N70-M10-16S	2.0	0.0	272.0	138.0	12569.0	0.0	0.0	13.0	0.0	0.0	0.0	0.0	9.0	4878.0	13817.0	703.0	912.0	0.0	0.0	3.0	2.0	54.0	3.0	77.0	23.0	42.0	0.0	0.0	0.0	451.0	0.0	572.0	0.0	0.0	0.0	0.0	0.0	0.0	0.0	F	D051620	70.0	M	KSU	In	pig-10	K5	N	LLS0169
F-052020-N70-F7-16S	6.0	6.0	17.0	106.0	13140.0	0.0	7.0	7.0	0.0	0.0	26.0	11.0	52.0	864.0	10451.0	243.0	2288.0	0.0	0.0	331.0	6.0	11.0	33.0	16.0	48.0	109.0	0.0	0.0	0.0	1717.0	2.0	431.0	0.0	35.0	0.0	0.0	0.0	0.0	0.0	F	D052020	70.0	F	KSU	In	pig-7	K4	N	LLS0175
F-052020-N70-M8-16S	266.0	2.0	0.0	87.0	10612.0	0.0	20.0	24.0	0.0	0.0	31.0	13.0	12.0	484.0	13084.0	217.0	1975.0	0.0	0.0	39.0	0.0	104.0	6.0	0.0	22.0	42.0	0.0	0.0	0.0	1049.0	0.0	806.0	0.0	49.0	0.0	0.0	0.0	0.0	0.0	F	D052020	70.0	M	KSU	In	pig-8	K4	N	LLS0176
F-052020-N72-F1-16S	0.0	0.0	0.0	3.0	874.0	0.0	0.0	0.0	0.0	0.0	0.0	0.0	2.0	163.0	979.0	23.0	70.0	0.0	0.0	0.0	0.0	0.0	0.0	0.0	3.0	0.0	0.0	0.0	0.0	36.0	0.0	31.0	0.0	0.0	0.0	0.0	0.0	0.0	0.0	F	D052020	72.0	F	KSU	In	pig-1	K1	N	LLS0170
F-052020-N72-F3-16S	0.0	0.0	26.0	71.0	13881.0	0.0	0.0	0.0	0.0	0.0	0.0	13.0	0.0	3257.0	15618.0	926.0	509.0	0.0	0.0	0.0	0.0	34.0	0.0	129.0	0.0	49.0	0.0	0.0	0.0	515.0	0.0	570.0	0.0	0.0	0.0	0.0	0.0	0.0	0.0	F	D052020	72.0	F	KSU	In	pig-3	K2	N	LLS0172
F-052020-N72-F5-16S	0.0	0.0	11.0	81.0	9841.0	0.0	12.0	5.0	0.0	0.0	0.0	0.0	0.0	763.0	23047.0	316.0	371.0	0.0	0.0	0.0	0.0	19.0	0.0	0.0	0.0	72.0	0.0	0.0	0.0	290.0	0.0	706.0	0.0	0.0	0.0	0.0	0.0	0.0	0.0	F	D052020	72.0	F	KSU	In	pig-5	K3	N	LLS0173
F-052020-N72-M2-16S	191.0	0.0	38.0	124.0	16504.0	0.0	12.0	30.0	0.0	0.0	0.0	21.0	54.0	1008.0	20336.0	646.0	1465.0	0.0	0.0	2.0	8.0	28.0	10.0	0.0	5.0	109.0	0.0	0.0	0.0	736.0	0.0	1635.0	0.0	0.0	0.0	0.0	0.0	0.0	0.0	F	D052020	72.0	M	KSU	In	pig-2	K1	N	LLS0171
F-052020-N72-M6-16S	0.0	0.0	0.0	27.0	14566.0	0.0	0.0	8.0	0.0	0.0	25.0	17.0	53.0	465.0	13669.0	305.0	937.0	0.0	0.0	572.0	3.0	208.0	0.0	10.0	29.0	88.0	0.0	0.0	0.0	1824.0	0.0	657.0	0.0	164.0	0.0	0.0	0.0	0.0	0.0	F	D052020	72.0	M	KSU	In	pig-6	K3	N	LLS0174
F-052020-N74-F9-16S	18.0	3.0	28.0	19.0	10007.0	0.0	3.0	9.0	0.0	0.0	0.0	203.0	102.0	1448.0	16170.0	232.0	1416.0	0.0	0.0	949.0	2.0	37.0	67.0	0.0	21.0	35.0	0.0	0.0	0.0	2045.0	0.0	2442.0	0.0	57.0	0.0	0.0	0.0	0.0	0.0	F	D052020	74.0	F	KSU	In	pig-9	K5	N	LLS0177
F-052420-N76-M8-16S	121.0	0.0	0.0	98.0	18689.0	0.0	9.0	4.0	0.0	0.0	3.0	32.0	4.0	133.0	20308.0	236.0	895.0	0.0	0.0	287.0	4.0	5.0	19.0	0.0	32.0	45.0	0.0	0.0	0.0	635.0	0.0	786.0	0.0	44.0	2.0	0.0	0.0	0.0	0.0	F	D052420	76.0	M	KSU	In	pig-8	K4	N	LLS0185
F-052420-N77-F1-16S	0.0	0.0	30.0	562.0	13633.0	0.0	0.0	0.0	0.0	0.0	0.0	13.0	0.0	9163.0	7728.0	1180.0	3288.0	0.0	0.0	0.0	0.0	0.0	0.0	3.0	16.0	20.0	0.0	0.0	0.0	192.0	2.0	12.0	0.0	0.0	0.0	0.0	0.0	0.0	0.0	F	D052420	77.0	F	KSU	In	pig-1	K1	N	LLS0179
F-052420-N77-F3-16S	24.0	0.0	9.0	53.0	13947.0	0.0	0.0	0.0	0.0	0.0	0.0	255.0	17.0	4116.0	14448.0	421.0	2679.0	0.0	0.0	25.0	0.0	23.0	2.0	0.0	8.0	85.0	0.0	0.0	0.0	1038.0	0.0	286.0	0.0	0.0	2.0	0.0	0.0	0.0	0.0	F	D052420	77.0	F	KSU	In	pig-3	K2	N	LLS0181
F-052420-N77-F5-16S	27.0	11.0	33.0	1824.0	12971.0	0.0	0.0	4.0	0.0	0.0	0.0	28.0	19.0	2132.0	19281.0	848.0	1434.0	0.0	0.0	102.0	3.0	22.0	37.0	7.0	73.0	34.0	0.0	0.0	0.0	995.0	0.0	532.0	0.0	0.0	0.0	0.0	0.0	0.0	0.0	F	D052420	77.0	F	KSU	In	pig-5	K3	N	LLS0182
F-052420-N77-M2-16S	57.0	0.0	101.0	204.0	14629.0	0.0	0.0	13.0	0.0	0.0	0.0	0.0	11.0	1771.0	13964.0	550.0	834.0	0.0	0.0	46.0	5.0	24.0	2.0	5.0	136.0	172.0	0.0	0.0	0.0	559.0	0.0	1121.0	0.0	0.0	0.0	0.0	0.0	0.0	0.0	F	D052420	77.0	M	KSU	In	pig-2	K1	N	LLS0180
F-052420-N77-M6-16S	0.0	0.0	17.0	46.0	21755.0	0.0	0.0	30.0	0.0	0.0	7.0	0.0	99.0	1033.0	18807.0	360.0	521.0	0.0	0.0	893.0	4.0	341.0	84.0	32.0	97.0	53.0	0.0	0.0	0.0	3000.0	0.0	1395.0	0.0	36.0	12.0	0.0	0.0	0.0	0.0	F	D052420	77.0	M	KSU	In	pig-6	K3	N	LLS0183
F-052420-N78-F9-16S	0.0	0.0	0.0	0.0	888.0	0.0	0.0	0.0	0.0	0.0	0.0	9.0	9.0	44.0	1030.0	27.0	103.0	0.0	0.0	69.0	0.0	17.0	14.0	0.0	5.0	12.0	0.0	0.0	0.0	209.0	0.0	21.0	4.0	0.0	0.0	0.0	0.0	0.0	0.0	F	D052420	78.0	F	KSU	In	pig-9	K5	N	LLS0186
F-052420-N78-M10-16S	0.0	4.0	169.0	102.0	15705.0	0.0	4.0	31.0	0.0	0.0	0.0	11.0	24.0	1562.0	22004.0	556.0	656.0	0.0	0.0	561.0	0.0	32.0	3.0	44.0	6.0	152.0	0.0	0.0	0.0	1756.0	0.0	1436.0	0.0	25.0	0.0	0.0	0.0	0.0	0.0	F	D052420	78.0	M	KSU	In	pig-10	K5	N	LLS0187
F-052820-G80-F7-16S	383.0	4.0	0.0	26.0	9907.0	0.0	0.0	0.0	0.0	0.0	0.0	8.0	0.0	417.0	11756.0	171.0	2051.0	0.0	0.0	170.0	3.0	0.0	133.0	2.0	256.0	295.0	0.0	0.0	0.0	1112.0	0.0	345.0	0.0	104.0	0.0	0.0	0.0	0.0	0.0	F	D052820	80.0	F	KSU	In	pig-7	K4	G	LLS0193
F-052820-G80-M8-16S	131.0	0.0	2.0	60.0	15587.0	0.0	0.0	91.0	0.0	0.0	631.0	29.0	5.0	299.0	9341.0	383.0	7076.0	0.0	0.0	37.0	0.0	28.0	37.0	17.0	172.0	1130.0	0.0	0.0	0.0	2022.0	0.0	388.0	0.0	902.0	0.0	0.0	0.0	0.0	0.0	F	D052820	80.0	M	KSU	In	pig-8	K4	G	LLS0194
F-052820-G81-F1-16S	49.0	0.0	34.0	330.0	20558.0	0.0	4.0	21.0	0.0	0.0	0.0	20.0	0.0	1566.0	14963.0	1175.0	2145.0	0.0	0.0	0.0	0.0	0.0	0.0	0.0	63.0	895.0	0.0	0.0	0.0	69.0	5.0	40.0	0.0	0.0	2.0	0.0	0.0	0.0	0.0	F	D052820	81.0	F	KSU	In	pig-1	K1	G	LLS0188
F-052820-G81-F5-16S	106.0	5.0	15.0	52.0	17839.0	0.0	4.0	9.0	0.0	0.0	0.0	10.0	8.0	689.0	11884.0	363.0	8045.0	0.0	0.0	11.0	3.0	12.0	38.0	21.0	57.0	377.0	0.0	0.0	0.0	1951.0	0.0	493.0	0.0	22.0	0.0	0.0	0.0	0.0	0.0	F	D052820	81.0	F	KSU	In	pig-5	K3	G	LLS0191
F-052820-G81-M2-16S	88.0	0.0	9.0	87.0	20011.0	0.0	0.0	82.0	0.0	0.0	0.0	30.0	104.0	612.0	11422.0	391.0	10241.0	0.0	0.0	10.0	47.0	3.0	0.0	85.0	513.0	742.0	0.0	0.0	0.0	934.0	18.0	133.0	2.0	0.0	2.0	0.0	0.0	0.0	0.0	F	D052820	81.0	M	KSU	In	pig-2	K1	G	LLS0189
F-052820-G81-M6-16S	201.0	5.0	4.0	52.0	13718.0	0.0	6.0	39.0	0.0	0.0	68.0	28.0	45.0	532.0	12451.0	350.0	3938.0	2.0	0.0	382.0	0.0	13.0	236.0	48.0	48.0	332.0	0.0	0.0	0.0	2728.0	3.0	575.0	0.0	743.0	0.0	0.0	0.0	0.0	0.0	F	D052820	81.0	M	KSU	In	pig-6	K3	G	LLS0192
F-052820-G82-F9-16S	123.0	0.0	10.0	0.0	1233.0	0.0	0.0	0.0	0.0	0.0	0.0	86.0	24.0	632.0	7298.0	102.0	499.0	0.0	0.0	214.0	0.0	0.0	37.0	0.0	39.0	11.0	0.0	0.0	0.0	246.0	0.0	545.0	0.0	0.0	0.0	0.0	0.0	0.0	0.0	F	D052820	82.0	F	KSU	In	pig-9	K5	G	LLS0195
F-052820-G82-M10-16S	517.0	6.0	6.0	258.0	14937.0	0.0	33.0	8.0	10.0	7.0	8.0	20.0	22.0	1102.0	18511.0	1145.0	3420.0	0.0	0.0	117.0	0.0	25.0	585.0	19.0	29.0	322.0	0.0	0.0	0.0	1231.0	0.0	85.0	0.0	0.0	0.0	0.0	0.0	0.0	0.0	F	D052820	82.0	M	KSU	In	pig-10	K5	G	LLS0196
F-060220-G85-F7-16S	179.0	5.0	0.0	22.0	18996.0	0.0	0.0	6.0	0.0	0.0	1232.0	55.0	63.0	419.0	10111.0	366.0	9308.0	0.0	0.0	470.0	17.0	39.0	46.0	11.0	398.0	716.0	0.0	0.0	0.0	2347.0	31.0	219.0	0.0	252.0	0.0	0.0	0.0	0.0	0.0	F	D060220	85.0	F	KSU	In	pig-7	K4	G	LLS0202
F-060220-G85-M8-16S	136.0	0.0	12.0	13.0	25397.0	0.0	0.0	19.0	0.0	0.0	283.0	50.0	127.0	1774.0	11588.0	277.0	5121.0	0.0	0.0	194.0	84.0	15.0	56.0	273.0	522.0	427.0	0.0	0.0	0.0	4543.0	28.0	702.0	0.0	1237.0	0.0	0.0	0.0	0.0	2.0	F	D060220	85.0	M	KSU	In	pig-8	K4	G	LLS0203
F-060220-G86-F1-16S	0.0	0.0	17.0	2.0	1026.0	0.0	0.0	0.0	0.0	0.0	0.0	0.0	0.0	49.0	807.0	7.0	81.0	0.0	0.0	0.0	0.0	0.0	0.0	18.0	0.0	14.0	0.0	0.0	0.0	36.0	0.0	9.0	0.0	0.0	0.0	0.0	0.0	0.0	0.0	F	D060220	86.0	F	KSU	In	pig-1	K1	G	LLS0197
F-060220-G86-F3-16S	73.0	0.0	116.0	36.0	23028.0	0.0	0.0	4.0	0.0	0.0	43.0	63.0	20.0	594.0	9921.0	371.0	3980.0	0.0	0.0	20.0	6.0	0.0	41.0	71.0	39.0	1614.0	0.0	0.0	0.0	556.0	16.0	415.0	0.0	267.0	5.0	0.0	0.0	0.0	0.0	F	D060220	86.0	F	KSU	In	pig-3	K2	G	LLS0199
F-060220-G86-F5-16S	181.0	0.0	88.0	48.0	14683.0	0.0	0.0	45.0	0.0	0.0	18.0	62.0	26.0	238.0	7064.0	176.0	14976.0	0.0	0.0	15.0	6.0	4.0	0.0	89.0	144.0	741.0	0.0	0.0	0.0	446.0	0.0	429.0	0.0	38.0	5.0	0.0	0.0	0.0	0.0	F	D060220	86.0	F	KSU	In	pig-5	K3	G	LLS0200
F-060220-G86-M6-16S	0.0	0.0	4.0	0.0	1360.0	0.0	0.0	8.0	0.0	0.0	24.0	7.0	0.0	15.0	498.0	21.0	314.0	0.0	0.0	18.0	0.0	0.0	0.0	0.0	33.0	27.0	0.0	0.0	0.0	255.0	3.0	10.0	7.0	24.0	0.0	0.0	0.0	0.0	0.0	F	D060220	86.0	M	KSU	In	pig-6	K3	G	LLS0201
F-060220-G87-F9-16S	508.0	40.0	39.0	12.0	14778.0	0.0	0.0	13.0	0.0	0.0	12.0	331.0	94.0	1473.0	14379.0	85.0	3628.0	0.0	0.0	1457.0	14.0	47.0	208.0	0.0	402.0	489.0	0.0	0.0	0.0	4126.0	0.0	681.0	0.0	140.0	0.0	0.0	0.0	0.0	0.0	F	D060220	87.0	F	KSU	In	pig-9	K5	G	LLS0204
F-060220-G87-M10-16S	0.0	0.0	233.0	316.0	22534.0	0.0	9.0	33.0	0.0	0.0	0.0	31.0	6.0	5648.0	23334.0	669.0	2522.0	2.0	0.0	16.0	0.0	77.0	11.0	130.0	21.0	628.0	0.0	0.0	0.0	712.0	0.0	1015.0	0.0	0.0	4.0	0.0	0.0	0.0	0.0	F	D060220	87.0	M	KSU	In	pig-10	K5	G	LLS0205
F-060920-G92-F7-16S	48.0	18.0	0.0	12.0	8215.0	0.0	0.0	246.0	0.0	0.0	98.0	346.0	208.0	415.0	13167.0	842.0	5248.0	0.0	0.0	462.0	87.0	14.0	7.0	91.0	6.0	1852.0	0.0	0.0	0.0	3335.0	6.0	226.0	0.0	11.0	0.0	0.0	0.0	0.0	0.0	F	D060920	92.0	F	KSU	In	pig-7	K4	G	LLS0211
F-060920-G92-M8-16S	22.0	26.0	5.0	46.0	10050.0	0.0	9.0	70.0	0.0	0.0	55.0	57.0	5.0	145.0	7090.0	1421.0	15227.0	0.0	0.0	159.0	163.0	18.0	14.0	100.0	45.0	852.0	0.0	0.0	0.0	737.0	0.0	78.0	0.0	0.0	0.0	0.0	0.0	0.0	0.0	F	D060920	92.0	M	KSU	In	pig-8	K4	G	LLS0212
F-060920-G93-F1-16S	4.0	63.0	33.0	4.0	14525.0	0.0	0.0	77.0	0.0	2.0	217.0	305.0	30.0	513.0	9267.0	376.0	9865.0	0.0	0.0	401.0	152.0	4.0	41.0	21.0	24.0	2781.0	0.0	0.0	0.0	776.0	2.0	227.0	0.0	822.0	0.0	0.0	0.0	0.0	0.0	F	D060920	93.0	F	KSU	In	pig-1	K1	G	LLS0206
F-060920-G93-F3-16S	33.0	170.0	22.0	12.0	8744.0	0.0	6.0	161.0	0.0	0.0	79.0	296.0	58.0	611.0	10925.0	609.0	6472.0	0.0	0.0	2203.0	89.0	38.0	120.0	204.0	58.0	1534.0	0.0	0.0	0.0	3362.0	2.0	742.0	0.0	59.0	0.0	35.0	0.0	0.0	0.0	F	D060920	93.0	F	KSU	In	pig-3	K2	G	LLS0208
F-060920-G93-F5-16S	4.0	5.0	16.0	35.0	13601.0	0.0	0.0	15.0	0.0	0.0	48.0	59.0	2.0	488.0	8516.0	679.0	13207.0	0.0	0.0	24.0	34.0	2.0	0.0	11.0	17.0	987.0	0.0	0.0	0.0	28.0	4.0	42.0	0.0	32.0	0.0	0.0	0.0	0.0	0.0	F	D060920	93.0	F	KSU	In	pig-5	K3	G	LLS0209
F-060920-G93-M2-16S	4.0	82.0	7.0	6.0	16259.0	0.0	0.0	93.0	0.0	45.0	165.0	551.0	14.0	232.0	10156.0	344.0	11691.0	0.0	0.0	1226.0	45.0	19.0	53.0	19.0	70.0	5330.0	0.0	0.0	0.0	983.0	4.0	536.0	5.0	369.0	0.0	0.0	0.0	0.0	0.0	F	D060920	93.0	M	KSU	In	pig-2	K1	G	LLS0207
F-060920-G93-M6-16S	27.0	28.0	10.0	8.0	9995.0	0.0	0.0	184.0	0.0	0.0	43.0	280.0	33.0	179.0	12192.0	411.0	9472.0	0.0	0.0	948.0	116.0	13.0	79.0	15.0	13.0	1451.0	0.0	0.0	0.0	3610.0	12.0	244.0	17.0	91.0	0.0	0.0	0.0	0.0	0.0	F	D060920	93.0	M	KSU	In	pig-6	K3	G	LLS0210
F-060920-G94-M10-16S	0.0	0.0	155.0	186.0	9386.0	0.0	21.0	16.0	0.0	3.0	4.0	7.0	0.0	5890.0	15496.0	731.0	640.0	0.0	0.0	46.0	0.0	98.0	78.0	65.0	52.0	115.0	0.0	0.0	0.0	418.0	0.0	823.0	0.0	0.0	2.0	0.0	0.0	0.0	0.0	F	D060920	94.0	M	KSU	In	pig-10	K5	G	LLS0214
F-061620-G100-F1-16S	13.0	0.0	64.0	55.0	11099.0	0.0	0.0	25.0	0.0	0.0	0.0	7.0	7.0	1907.0	20967.0	305.0	407.0	0.0	0.0	12.0	0.0	40.0	0.0	7.0	14.0	44.0	0.0	0.0	0.0	504.0	0.0	495.0	0.0	23.0	0.0	0.0	0.0	0.0	0.0	F	D061620	100.0	F	KSU	In	pig-1	K1	G	LLS0215
F-061620-G100-F3-16S	22.0	0.0	199.0	74.0	16770.0	0.0	3.0	11.0	0.0	0.0	0.0	33.0	0.0	3424.0	22469.0	752.0	524.0	0.0	0.0	331.0	0.0	49.0	63.0	17.0	88.0	109.0	0.0	0.0	0.0	903.0	0.0	1756.0	0.0	114.0	0.0	0.0	0.0	0.0	0.0	F	D061620	100.0	F	KSU	In	pig-3	K2	G	LLS0217
F-061620-G100-M2-16S	2.0	7.0	155.0	145.0	8570.0	0.0	0.0	11.0	3.0	75.0	0.0	504.0	0.0	8275.0	20320.0	595.0	533.0	0.0	0.0	59.0	0.0	77.0	22.0	44.0	181.0	163.0	0.0	2.0	0.0	420.0	0.0	1050.0	0.0	9.0	0.0	0.0	0.0	0.0	0.0	F	D061620	100.0	M	KSU	In	pig-2	K1	G	LLS0216
F-061620-G100-M6-16S	38.0	6.0	201.0	28.0	14883.0	0.0	20.0	41.0	6.0	0.0	5.0	187.0	10.0	2057.0	22196.0	407.0	1211.0	0.0	0.0	1429.0	0.0	28.0	17.0	24.0	132.0	81.0	0.0	0.0	0.0	1157.0	2.0	775.0	27.0	0.0	0.0	0.0	0.0	0.0	0.0	F	D061620	100.0	M	KSU	In	pig-6	K3	G	LLS0219
F-061620-G101-M10-16S	0.0	0.0	365.0	81.0	14353.0	0.0	0.0	15.0	0.0	0.0	0.0	7.0	0.0	3398.0	23807.0	674.0	612.0	0.0	0.0	16.0	0.0	139.0	2.0	51.0	12.0	138.0	0.0	0.0	0.0	1122.0	0.0	1714.0	0.0	30.0	0.0	0.0	0.0	0.0	0.0	F	D061620	101.0	M	KSU	In	pig-10	K5	G	LLS0223
F-061620-G99-M8-16S	16.0	0.0	0.0	0.0	1043.0	0.0	0.0	0.0	0.0	0.0	0.0	0.0	6.0	47.0	934.0	20.0	81.0	0.0	0.0	18.0	0.0	0.0	0.0	0.0	2.0	4.0	0.0	0.0	0.0	72.0	0.0	46.0	0.0	14.0	0.0	0.0	0.0	0.0	0.0	F	D061620	99.0	M	KSU	In	pig-8	K4	G	LLS0221
F-062320-G106-F7-16S	18.0	31.0	7.0	31.0	12809.0	0.0	0.0	151.0	0.0	0.0	112.0	239.0	22.0	373.0	9905.0	441.0	3445.0	0.0	0.0	233.0	21.0	10.0	0.0	131.0	14.0	3424.0	0.0	0.0	0.0	1031.0	0.0	259.0	0.0	9.0	0.0	0.0	0.0	0.0	0.0	F	D062320	106.0	F	KSU	In	pig-7	K4	G	LLS0229
F-062320-G106-M8-16S	87.0	27.0	5.0	8.0	17934.0	0.0	3.0	136.0	0.0	0.0	223.0	388.0	0.0	431.0	13261.0	456.0	3221.0	0.0	0.0	279.0	11.0	18.0	4.0	97.0	90.0	1099.0	0.0	0.0	0.0	1163.0	17.0	528.0	0.0	991.0	0.0	0.0	0.0	0.0	0.0	F	D062320	106.0	M	KSU	In	pig-8	K4	G	LLS0230
F-062320-G107-F1-16S	0.0	0.0	55.0	480.0	17369.0	0.0	0.0	0.0	0.0	0.0	0.0	83.0	0.0	1373.0	15982.0	924.0	2576.0	0.0	0.0	0.0	0.0	0.0	0.0	0.0	0.0	297.0	0.0	0.0	0.0	12.0	0.0	16.0	0.0	0.0	0.0	0.0	0.0	0.0	0.0	F	D062320	107.0	F	KSU	In	pig-1	K1	G	LLS0224
F-062320-G107-F3-16S	35.0	95.0	61.0	127.0	12341.0	0.0	0.0	55.0	0.0	0.0	0.0	274.0	24.0	3877.0	18232.0	1219.0	8306.0	0.0	0.0	278.0	141.0	8.0	0.0	17.0	61.0	634.0	0.0	0.0	0.0	1052.0	0.0	505.0	6.0	40.0	0.0	0.0	0.0	0.0	0.0	F	D062320	107.0	F	KSU	In	pig-3	K2	G	LLS0226
F-062320-G107-F5-16S	19.0	13.0	1293.0	601.0	23113.0	0.0	6.0	21.0	0.0	0.0	6.0	121.0	2.0	1810.0	12005.0	2733.0	9231.0	0.0	0.0	33.0	25.0	2.0	0.0	5.0	73.0	1233.0	0.0	0.0	0.0	125.0	0.0	300.0	0.0	0.0	0.0	0.0	0.0	0.0	0.0	F	D062320	107.0	F	KSU	In	pig-5	K3	G	LLS0227
F-062320-G107-M2-16S	3.0	248.0	98.0	128.0	17696.0	0.0	0.0	62.0	0.0	0.0	0.0	320.0	83.0	2973.0	17061.0	772.0	5185.0	0.0	0.0	277.0	211.0	7.0	34.0	11.0	70.0	1645.0	0.0	0.0	0.0	1504.0	6.0	953.0	5.0	0.0	3.0	0.0	0.0	0.0	0.0	F	D062320	107.0	M	KSU	In	pig-2	K1	G	LLS0225
F-062320-G107-M6-16S	20.0	89.0	7.0	23.0	7390.0	0.0	0.0	115.0	0.0	0.0	23.0	419.0	83.0	670.0	13320.0	389.0	2753.0	0.0	0.0	1387.0	52.0	92.0	12.0	14.0	175.0	930.0	0.0	0.0	0.0	2958.0	5.0	592.0	0.0	161.0	0.0	0.0	0.0	0.0	0.0	F	D062320	107.0	M	KSU	In	pig-6	K3	G	LLS0228
F-062320-G108-F9-16S	58.0	117.0	57.0	9.0	7736.0	0.0	0.0	30.0	0.0	0.0	14.0	404.0	65.0	1653.0	13088.0	573.0	2598.0	0.0	0.0	742.0	63.0	9.0	10.0	10.0	123.0	885.0	0.0	0.0	0.0	3374.0	12.0	1155.0	0.0	281.0	0.0	0.0	0.0	0.0	0.0	F	D062320	108.0	F	KSU	In	pig-9	K5	G	LLS0231
F-062320-G108-M10-16S	0.0	7.0	0.0	0.0	948.0	0.0	0.0	0.0	0.0	0.0	0.0	102.0	0.0	44.0	590.0	7.0	59.0	0.0	0.0	2.0	0.0	0.0	0.0	0.0	13.0	55.0	0.0	0.0	0.0	0.0	0.0	23.0	0.0	0.0	0.0	0.0	0.0	0.0	0.0	F	D062320	108.0	M	KSU	In	pig-10	K5	G	LLS0232
F-070720-G120-F7-16S	3.0	23.0	0.0	40.0	12807.0	0.0	0.0	17.0	0.0	0.0	38.0	183.0	122.0	258.0	10818.0	469.0	9477.0	0.0	0.0	502.0	98.0	10.0	100.0	54.0	18.0	3235.0	0.0	0.0	4.0	1137.0	0.0	322.0	0.0	0.0	0.0	0.0	0.0	0.0	0.0	F	D070720	120.0	F	KSU	In	pig-7	K4	G	LLS0238
F-070720-G120-M8-16S	26.0	79.0	15.0	17.0	15137.0	0.0	2.0	287.0	0.0	0.0	82.0	480.0	19.0	1058.0	17268.0	941.0	6105.0	0.0	0.0	1013.0	97.0	24.0	60.0	20.0	160.0	1337.0	0.0	0.0	0.0	1177.0	9.0	821.0	18.0	249.0	4.0	0.0	0.0	0.0	0.0	F	D070720	120.0	M	KSU	In	pig-8	K4	G	LLS0239
F-070720-G121-F1-16S	0.0	50.0	12.0	0.0	10818.0	0.0	0.0	102.0	0.0	0.0	34.0	75.0	29.0	815.0	12625.0	524.0	4659.0	2.0	0.0	396.0	69.0	0.0	4.0	30.0	2.0	1039.0	0.0	0.0	0.0	943.0	0.0	268.0	2.0	0.0	0.0	0.0	0.0	0.0	0.0	F	D070720	121.0	F	KSU	In	pig-1	K1	G	LLS0233
F-070720-G121-F3-16S	31.0	157.0	16.0	18.0	6557.0	0.0	0.0	131.0	0.0	0.0	62.0	174.0	84.0	1195.0	14148.0	750.0	3303.0	0.0	0.0	1252.0	95.0	20.0	17.0	15.0	60.0	626.0	0.0	0.0	0.0	3873.0	2.0	762.0	0.0	76.0	0.0	0.0	0.0	0.0	0.0	F	D070720	121.0	F	KSU	In	pig-3	K2	G	LLS0235
F-070720-G121-F5-16S	19.0	60.0	13.0	50.0	7966.0	0.0	0.0	107.0	0.0	0.0	71.0	886.0	81.0	833.0	13204.0	731.0	7978.0	0.0	0.0	216.0	61.0	18.0	3.0	23.0	18.0	702.0	0.0	0.0	0.0	1348.0	0.0	491.0	3.0	70.0	0.0	0.0	0.0	0.0	0.0	F	D070720	121.0	F	KSU	In	pig-5	K3	G	LLS0236
F-070720-G121-M6-16S	10.0	69.0	0.0	7.0	9396.0	0.0	2.0	111.0	0.0	0.0	138.0	412.0	30.0	540.0	14918.0	381.0	2823.0	0.0	0.0	1439.0	88.0	44.0	50.0	18.0	151.0	1371.0	0.0	0.0	0.0	2118.0	2.0	665.0	0.0	58.0	2.0	0.0	0.0	0.0	0.0	F	D070720	121.0	M	KSU	In	pig-6	K3	G	LLS0237
F-070720-G122-F9-16S	44.0	177.0	25.0	6.0	8451.0	0.0	0.0	42.0	0.0	0.0	156.0	658.0	135.0	1370.0	16221.0	639.0	2475.0	0.0	0.0	2715.0	184.0	8.0	86.0	12.0	105.0	557.0	0.0	0.0	0.0	3322.0	10.0	1148.0	2.0	14.0	2.0	0.0	0.0	0.0	0.0	F	D070720	122.0	F	KSU	In	pig-9	K5	G	LLS0240
F-070720-G122-M10-16S	4.0	79.0	5.0	31.0	13294.0	0.0	0.0	120.0	0.0	19.0	8.0	468.0	0.0	1407.0	11462.0	644.0	7046.0	0.0	0.0	669.0	32.0	15.0	12.0	0.0	5.0	1146.0	0.0	0.0	0.0	495.0	0.0	923.0	0.0	31.0	0.0	0.0	0.0	0.0	0.0	F	D070720	122.0	M	KSU	In	pig-10	K5	G	LLS0241
F-071420-G127-F7-16S	34.0	180.0	5.0	3.0	15755.0	0.0	10.0	216.0	10.0	0.0	153.0	491.0	145.0	423.0	14695.0	1233.0	3052.0	2.0	0.0	1922.0	190.0	0.0	118.0	65.0	118.0	2055.0	0.0	0.0	0.0	5186.0	37.0	392.0	2.0	0.0	0.0	0.0	0.0	0.0	0.0	F	D071420	127.0	F	KSU	In	pig-7	K4	G	LLS0247
F-071420-G127-M8-16S	14.0	152.0	15.0	26.0	12932.0	0.0	0.0	497.0	0.0	3.0	83.0	720.0	78.0	1232.0	19945.0	1754.0	3199.0	0.0	0.0	973.0	203.0	42.0	32.0	25.0	296.0	622.0	0.0	0.0	0.0	1935.0	8.0	1150.0	32.0	0.0	3.0	0.0	0.0	0.0	0.0	F	D071420	127.0	M	KSU	In	pig-8	K4	G	LLS0248
F-071420-G128-F1-16S	0.0	8.0	0.0	2.0	891.0	0.0	0.0	0.0	0.0	0.0	0.0	7.0	9.0	60.0	611.0	58.0	576.0	0.0	0.0	43.0	6.0	0.0	0.0	4.0	0.0	138.0	0.0	0.0	0.0	95.0	0.0	13.0	0.0	0.0	0.0	0.0	0.0	0.0	0.0	F	D071420	128.0	F	KSU	In	pig-1	K1	G	LLS0242
F-071420-G128-F3-16S	84.0	178.0	15.0	24.0	8118.0	0.0	0.0	406.0	0.0	0.0	247.0	280.0	61.0	1398.0	15603.0	1326.0	4406.0	0.0	0.0	1050.0	82.0	9.0	38.0	120.0	11.0	734.0	0.0	0.0	0.0	6414.0	6.0	1218.0	2.0	4.0	0.0	0.0	0.0	0.0	0.0	F	D071420	128.0	F	KSU	In	pig-3	K2	G	LLS0244
F-071420-G128-F5-16S	13.0	41.0	10.0	13.0	8454.0	0.0	0.0	181.0	0.0	0.0	19.0	399.0	4.0	741.0	9517.0	1382.0	15478.0	0.0	0.0	94.0	33.0	7.0	0.0	13.0	5.0	1373.0	0.0	0.0	0.0	569.0	3.0	489.0	0.0	0.0	0.0	0.0	0.0	0.0	0.0	F	D071420	128.0	F	KSU	In	pig-5	K3	G	LLS0245
F-071420-G128-M2-16S	0.0	71.0	5.0	25.0	14896.0	0.0	0.0	49.0	0.0	15.0	3.0	350.0	71.0	372.0	11953.0	832.0	6246.0	0.0	0.0	504.0	210.0	5.0	10.0	68.0	61.0	2509.0	0.0	0.0	0.0	684.0	0.0	140.0	5.0	0.0	0.0	0.0	0.0	0.0	2.0	F	D071420	128.0	M	KSU	In	pig-2	K1	G	LLS0243
F-071420-G128-M6-16S	14.0	188.0	11.0	0.0	9007.0	0.0	0.0	379.0	0.0	0.0	198.0	553.0	887.0	530.0	12207.0	534.0	3217.0	14.0	0.0	1552.0	149.0	36.0	6.0	57.0	79.0	1054.0	5.0	0.0	0.0	5014.0	0.0	441.0	0.0	0.0	2.0	2.0	0.0	0.0	0.0	F	D071420	128.0	M	KSU	In	pig-6	K3	G	LLS0246
F-071420-G129-F9-16S	25.0	202.0	24.0	11.0	10751.0	0.0	0.0	92.0	0.0	0.0	13.0	485.0	76.0	879.0	13624.0	773.0	7035.0	0.0	0.0	1499.0	80.0	3.0	69.0	19.0	43.0	1763.0	0.0	0.0	0.0	2949.0	19.0	631.0	0.0	0.0	7.0	0.0	0.0	0.0	0.0	F	D071420	129.0	F	KSU	In	pig-9	K5	G	LLS0249
F-071420-G129-M10-16S	0.0	243.0	6.0	16.0	15309.0	0.0	0.0	368.0	0.0	33.0	29.0	2445.0	14.0	1026.0	15683.0	806.0	3873.0	2.0	0.0	1322.0	94.0	94.0	266.0	70.0	57.0	715.0	0.0	2.0	0.0	980.0	5.0	1032.0	4.0	0.0	0.0	0.0	0.0	0.0	0.0	F	D071420	129.0	M	KSU	In	pig-10	K5	G	LLS0250
F-072120-G134-F7-16S	18.0	73.0	10.0	11.0	14430.0	0.0	0.0	148.0	0.0	0.0	136.0	471.0	65.0	352.0	8802.0	394.0	2450.0	0.0	0.0	3062.0	116.0	29.0	11.0	43.0	108.0	1464.0	3.0	0.0	0.0	3771.0	49.0	462.0	3.0	0.0	0.0	0.0	0.0	0.0	0.0	F	D072120	134.0	F	KSU	In	pig-7	K4	G	LLS0257
F-072120-G134-M8-16S	95.0	126.0	10.0	18.0	11736.0	0.0	0.0	273.0	0.0	0.0	144.0	351.0	20.0	912.0	14586.0	745.0	5058.0	0.0	0.0	1031.0	122.0	57.0	11.0	75.0	104.0	1409.0	0.0	0.0	0.0	1943.0	14.0	568.0	0.0	0.0	0.0	0.0	0.0	0.0	0.0	F	D072120	134.0	M	KSU	In	pig-8	K4	G	LLS0258
F-072120-G135-F1-16S	7.0	12.0	9.0	17.0	20591.0	0.0	0.0	245.0	0.0	0.0	49.0	73.0	54.0	854.0	8515.0	413.0	5490.0	0.0	0.0	1551.0	30.0	0.0	37.0	38.0	53.0	1190.0	0.0	0.0	0.0	1852.0	9.0	486.0	0.0	0.0	2.0	8.0	0.0	0.0	0.0	F	D072120	135.0	F	KSU	In	pig-1	K1	G	LLS0252
F-072120-G135-F3-16S	122.0	274.0	23.0	29.0	11873.0	0.0	0.0	268.0	0.0	0.0	96.0	167.0	123.0	560.0	14459.0	910.0	3656.0	0.0	0.0	4747.0	208.0	8.0	35.0	75.0	82.0	778.0	0.0	0.0	0.0	3514.0	52.0	512.0	4.0	0.0	0.0	0.0	0.0	0.0	2.0	F	D072120	135.0	F	KSU	In	pig-3	K2	G	LLS0254
F-072120-G135-F5-16S	5.0	29.0	11.0	18.0	13150.0	0.0	0.0	417.0	0.0	0.0	28.0	596.0	50.0	459.0	14388.0	840.0	9866.0	0.0	0.0	645.0	52.0	18.0	17.0	159.0	46.0	955.0	0.0	0.0	0.0	830.0	4.0	327.0	5.0	0.0	0.0	0.0	0.0	0.0	0.0	F	D072120	135.0	F	KSU	In	pig-5	K3	G	LLS0255
F-072120-G135-M2-16S	0.0	17.0	5.0	0.0	13996.0	0.0	0.0	242.0	0.0	0.0	0.0	258.0	24.0	257.0	9022.0	300.0	3840.0	0.0	0.0	611.0	56.0	14.0	10.0	12.0	0.0	1693.0	0.0	0.0	0.0	316.0	11.0	479.0	6.0	0.0	0.0	0.0	0.0	0.0	0.0	F	D072120	135.0	M	KSU	In	pig-2	K1	G	LLS0253
F-072120-G135-M6-16S	22.0	53.0	13.0	10.0	22236.0	0.0	0.0	366.0	0.0	2.0	389.0	515.0	216.0	292.0	11754.0	419.0	1776.0	0.0	0.0	3313.0	82.0	70.0	8.0	80.0	122.0	2209.0	11.0	0.0	0.0	5056.0	54.0	572.0	0.0	0.0	0.0	24.0	0.0	0.0	0.0	F	D072120	135.0	M	KSU	In	pig-6	K3	G	LLS0256
F-072120-G136-F9-16S	72.0	25.0	20.0	9.0	17532.0	0.0	0.0	130.0	0.0	0.0	56.0	483.0	19.0	1074.0	11937.0	478.0	7247.0	0.0	0.0	1800.0	86.0	14.0	11.0	27.0	36.0	3904.0	0.0	0.0	0.0	2354.0	27.0	630.0	0.0	0.0	5.0	0.0	0.0	0.0	0.0	F	D072120	136.0	F	KSU	In	pig-9	K5	G	LLS0259
F-072120-G136-M10-16S	0.0	287.0	35.0	2.0	10072.0	0.0	0.0	76.0	0.0	0.0	536.0	894.0	96.0	1007.0	12298.0	1071.0	1234.0	7.0	0.0	3024.0	156.0	4.0	232.0	21.0	441.0	1127.0	0.0	0.0	0.0	2790.0	36.0	772.0	0.0	0.0	0.0	0.0	0.0	0.0	0.0	F	D072120	136.0	M	KSU	In	pig-10	K5	G	LLS0260
F-072820-G141-F7-16S	23.0	104.0	0.0	4.0	10436.0	0.0	0.0	323.0	0.0	0.0	142.0	240.0	0.0	227.0	10067.0	239.0	3626.0	6.0	3.0	4102.0	55.0	0.0	8.0	326.0	49.0	1245.0	12.0	0.0	0.0	3951.0	56.0	644.0	16.0	0.0	0.0	7.0	0.0	0.0	0.0	F	D072820	141.0	F	KSU	In	pig-7	K4	G	LLS0266
F-072820-G141-M8-16S	21.0	181.0	10.0	13.0	15690.0	0.0	3.0	225.0	7.0	0.0	144.0	969.0	16.0	1345.0	11705.0	439.0	6532.0	0.0	0.0	2753.0	95.0	4.0	19.0	365.0	113.0	1952.0	9.0	0.0	0.0	5367.0	85.0	519.0	2.0	0.0	2.0	0.0	0.0	0.0	0.0	F	D072820	141.0	M	KSU	In	pig-8	K4	G	LLS0267
F-072820-G142-F1-16S	3.0	68.0	17.0	13.0	16765.0	0.0	0.0	144.0	0.0	0.0	136.0	185.0	52.0	568.0	8873.0	564.0	6462.0	0.0	0.0	2998.0	64.0	17.0	57.0	90.0	37.0	2085.0	0.0	0.0	0.0	2614.0	23.0	609.0	0.0	0.0	0.0	0.0	0.0	0.0	0.0	F	D072820	142.0	F	KSU	In	pig-1	K1	G	LLS0261
F-072820-G142-F3-16S	688.0	418.0	11.0	28.0	10609.0	0.0	0.0	180.0	0.0	0.0	105.0	195.0	70.0	923.0	15536.0	485.0	4669.0	0.0	0.0	2461.0	223.0	15.0	85.0	24.0	154.0	1067.0	0.0	0.0	0.0	2884.0	51.0	863.0	29.0	0.0	2.0	0.0	0.0	0.0	0.0	F	D072820	142.0	F	KSU	In	pig-3	K2	G	LLS0263
F-072820-G142-F5-16S	0.0	66.0	15.0	16.0	13623.0	0.0	0.0	261.0	0.0	15.0	182.0	180.0	10.0	1111.0	13812.0	611.0	10053.0	0.0	0.0	1143.0	99.0	6.0	11.0	57.0	67.0	1477.0	0.0	0.0	0.0	1543.0	12.0	588.0	9.0	0.0	0.0	0.0	0.0	0.0	0.0	F	D072820	142.0	F	KSU	In	pig-5	K3	G	LLS0264
F-072820-G142-M2-16S	6.0	373.0	15.0	62.0	11353.0	0.0	0.0	98.0	0.0	0.0	0.0	551.0	27.0	2842.0	15144.0	1069.0	4563.0	0.0	0.0	3379.0	234.0	6.0	179.0	92.0	77.0	1160.0	0.0	0.0	0.0	1680.0	0.0	725.0	5.0	0.0	0.0	0.0	0.0	0.0	0.0	F	D072820	142.0	M	KSU	In	pig-2	K1	G	LLS0262
F-072820-G142-M6-16S	72.0	77.0	17.0	9.0	17467.0	0.0	0.0	202.0	0.0	4.0	66.0	397.0	92.0	800.0	10134.0	415.0	4147.0	0.0	0.0	2724.0	52.0	74.0	9.0	24.0	31.0	800.0	6.0	0.0	0.0	4487.0	19.0	397.0	5.0	0.0	0.0	5.0	0.0	0.0	0.0	F	D072820	142.0	M	KSU	In	pig-6	K3	G	LLS0265
F-072820-G143-F9-16S	182.0	538.0	12.0	14.0	11030.0	0.0	0.0	72.0	6.0	0.0	4.0	434.0	183.0	278.0	16279.0	594.0	920.0	0.0	0.0	3486.0	395.0	27.0	122.0	2.0	117.0	417.0	0.0	0.0	0.0	4920.0	16.0	606.0	67.0	0.0	0.0	0.0	0.0	0.0	0.0	F	D072820	143.0	F	KSU	In	pig-9	K5	G	LLS0268
F-072820-G143-M10-16S	0.0	104.0	6.0	18.0	21336.0	0.0	0.0	238.0	0.0	21.0	0.0	2300.0	106.0	643.0	14779.0	568.0	3351.0	0.0	0.0	2366.0	92.0	18.0	62.0	191.0	99.0	1863.0	0.0	0.0	0.0	1280.0	16.0	547.0	3.0	0.0	0.0	0.0	2.0	0.0	0.0	F	D072820	143.0	M	KSU	In	pig-10	K5	G	LLS0269
F-080420-G148-F7-16S	25.0	29.0	24.0	26.0	24047.0	0.0	0.0	604.0	72.0	0.0	162.0	568.0	113.0	307.0	12259.0	334.0	4239.0	2.0	0.0	4242.0	52.0	3.0	21.0	56.0	200.0	2574.0	0.0	0.0	0.0	7151.0	56.0	1018.0	0.0	0.0	0.0	16.0	0.0	0.0	2.0	F	D080420	148.0	F	KSU	In	pig-7	K4	G	LLS0275
F-080420-G148-M8-16S	25.0	8.0	27.0	22.0	24574.0	0.0	0.0	56.0	0.0	4.0	63.0	152.0	26.0	1161.0	9912.0	353.0	3491.0	0.0	0.0	1032.0	0.0	62.0	55.0	61.0	90.0	3631.0	0.0	0.0	0.0	2572.0	11.0	848.0	0.0	0.0	0.0	0.0	0.0	0.0	0.0	F	D080420	148.0	M	KSU	In	pig-8	K4	G	LLS0276
F-080420-G149-F1-16S	7.0	71.0	12.0	3.0	21249.0	0.0	0.0	369.0	12.0	0.0	51.0	176.0	62.0	697.0	10080.0	386.0	4953.0	0.0	0.0	2525.0	76.0	10.0	86.0	112.0	103.0	2091.0	0.0	0.0	0.0	5111.0	22.0	641.0	2.0	0.0	0.0	21.0	0.0	0.0	0.0	F	D080420	149.0	F	KSU	In	pig-1	K1	G	LLS0270
F-080420-G149-F3-16S	102.0	149.0	14.0	14.0	18372.0	0.0	0.0	705.0	0.0	3.0	373.0	1523.0	98.0	1288.0	16047.0	507.0	4735.0	0.0	0.0	6229.0	116.0	44.0	110.0	60.0	172.0	1868.0	0.0	0.0	0.0	4281.0	94.0	650.0	12.0	0.0	0.0	0.0	0.0	0.0	0.0	F	D080420	149.0	F	KSU	In	pig-3	K2	G	LLS0272
F-080420-G149-F5-16S	15.0	57.0	0.0	13.0	15730.0	0.0	0.0	206.0	0.0	0.0	31.0	594.0	145.0	965.0	14638.0	530.0	8339.0	0.0	0.0	2035.0	53.0	0.0	11.0	9.0	41.0	1423.0	0.0	0.0	0.0	2339.0	16.0	332.0	6.0	0.0	3.0	0.0	0.0	0.0	0.0	F	D080420	149.0	F	KSU	In	pig-5	K3	G	LLS0273
F-080420-G149-M2-16S	2.0	149.0	28.0	18.0	21770.0	0.0	0.0	325.0	10.0	0.0	0.0	580.0	92.0	389.0	15731.0	634.0	4194.0	0.0	0.0	2279.0	101.0	0.0	79.0	52.0	229.0	1570.0	0.0	0.0	0.0	757.0	9.0	617.0	3.0	3.0	2.0	16.0	0.0	0.0	0.0	F	D080420	149.0	M	KSU	In	pig-2	K1	G	LLS0271
F-080420-G149-M6-16S	0.0	0.0	0.0	0.0	1229.0	0.0	0.0	0.0	0.0	0.0	7.0	51.0	3.0	50.0	350.0	22.0	161.0	0.0	0.0	114.0	0.0	0.0	0.0	6.0	5.0	61.0	0.0	0.0	0.0	274.0	0.0	19.0	0.0	0.0	0.0	0.0	0.0	0.0	0.0	F	D080420	149.0	M	KSU	In	pig-6	K3	G	LLS0274
F-080420-G150-F9-16S	12.0	11.0	36.0	9.0	23623.0	0.0	0.0	5.0	5.0	0.0	15.0	37.0	4.0	1114.0	8259.0	271.0	10716.0	0.0	0.0	765.0	3.0	20.0	11.0	35.0	79.0	1452.0	0.0	0.0	0.0	1417.0	10.0	840.0	0.0	0.0	0.0	0.0	0.0	0.0	0.0	F	D080420	150.0	F	KSU	In	pig-9	K5	G	LLS0277
F-080420-G150-M10-16S	0.0	0.0	8.0	10.0	17930.0	0.0	0.0	6.0	8.0	2.0	0.0	94.0	25.0	744.0	4047.0	167.0	4581.0	0.0	0.0	65.0	2.0	0.0	18.0	17.0	18.0	617.0	0.0	0.0	0.0	375.0	2.0	163.0	0.0	0.0	0.0	0.0	0.0	0.0	2.0	F	D080420	150.0	M	KSU	In	pig-10	K5	G	LLS0278
F-081120-G155-F7-16S	4.0	61.0	18.0	11.0	6646.0	0.0	0.0	216.0	0.0	8.0	125.0	197.0	82.0	1152.0	8446.0	228.0	3691.0	0.0	0.0	1782.0	75.0	0.0	6.0	38.0	30.0	669.0	0.0	0.0	0.0	2334.0	6.0	312.0	0.0	0.0	0.0	0.0	0.0	0.0	0.0	F	D081120	155.0	F	KSU	In	pig-7	K4	G	LLS0284
F-081120-G155-M8-16S	7.0	35.0	0.0	4.0	7210.0	0.0	3.0	96.0	0.0	0.0	114.0	346.0	10.0	1302.0	7289.0	262.0	1386.0	0.0	0.0	836.0	45.0	6.0	0.0	38.0	108.0	267.0	0.0	0.0	0.0	1275.0	22.0	302.0	0.0	0.0	2.0	0.0	0.0	0.0	0.0	F	D081120	155.0	M	KSU	In	pig-8	K4	G	LLS0285
F-081120-G156-F1-16S	18.0	80.0	17.0	28.0	9876.0	0.0	0.0	194.0	0.0	0.0	25.0	89.0	31.0	607.0	6797.0	279.0	3309.0	0.0	0.0	1780.0	64.0	26.0	27.0	32.0	22.0	1351.0	0.0	0.0	0.0	1721.0	32.0	418.0	5.0	0.0	0.0	0.0	0.0	0.0	0.0	F	D081120	156.0	F	KSU	In	pig-1	K1	G	LLS0279
F-081120-G156-F3-16S	33.0	60.0	12.0	15.0	11088.0	0.0	0.0	128.0	0.0	0.0	329.0	163.0	48.0	990.0	9063.0	287.0	1846.0	0.0	0.0	2661.0	33.0	36.0	31.0	19.0	84.0	747.0	2.0	0.0	0.0	2824.0	41.0	308.0	21.0	0.0	0.0	2.0	0.0	0.0	0.0	F	D081120	156.0	F	KSU	In	pig-3	K2	G	LLS0281
F-081120-G156-F5-16S	673.0	88.0	39.0	62.0	8507.0	0.0	0.0	86.0	0.0	0.0	109.0	104.0	16.0	455.0	13449.0	369.0	3414.0	0.0	0.0	885.0	54.0	0.0	8.0	5.0	36.0	1263.0	0.0	0.0	0.0	1184.0	16.0	862.0	3.0	0.0	0.0	0.0	0.0	0.0	0.0	F	D081120	156.0	F	KSU	In	pig-5	K3	G	LLS0282
F-081120-G156-M2-16S	3.0	119.0	7.0	15.0	12080.0	0.0	0.0	218.0	0.0	3.0	3.0	472.0	28.0	675.0	12421.0	595.0	4168.0	0.0	0.0	2511.0	183.0	7.0	27.0	31.0	52.0	2136.0	0.0	0.0	0.0	808.0	6.0	745.0	9.0	0.0	0.0	2.0	0.0	0.0	0.0	F	D081120	156.0	M	KSU	In	pig-2	K1	G	LLS0280
F-081120-G156-M6-16S	4.0	19.0	8.0	6.0	12418.0	0.0	0.0	129.0	0.0	0.0	450.0	272.0	94.0	348.0	10645.0	208.0	1467.0	5.0	0.0	2844.0	57.0	9.0	3.0	50.0	38.0	987.0	0.0	0.0	0.0	2457.0	48.0	441.0	0.0	11.0	0.0	5.0	0.0	0.0	0.0	F	D081120	156.0	M	KSU	In	pig-6	K3	G	LLS0283
F-081120-G157-F9-16S	76.0	70.0	12.0	7.0	10245.0	0.0	0.0	45.0	0.0	0.0	17.0	184.0	48.0	524.0	15062.0	180.0	3883.0	0.0	0.0	3618.0	65.0	20.0	19.0	0.0	155.0	360.0	0.0	0.0	0.0	2204.0	79.0	809.0	0.0	4.0	0.0	0.0	0.0	0.0	0.0	F	D081120	157.0	F	KSU	In	pig-9	K5	G	LLS0286
[truncated: 1 more columns]
