# Supplementary material for: Stability and volatility shape the gut bacteriome and Kazachstania slooffiae dynamics in preweaning, nursery and adult pigs
Source: Sci Rep. 2022 Sep 5;12:15080. doi: 10.1038/s41598-022-19093-9 (PMC9445069; doi:10.1038/s41598-022-19093-9)
Supplement: Supplementary file 12 — Supplementary Information 12. [file 41598_2022_19093_MOESM12_ESM.qzv › b50e71ee-1437-4ea1-b607-d66be10629f2/data/level-3.jsonp]

load_data(3,["D_0__Archaea;D_1__Euryarchaeota;D_2__Methanobacteria", "D_0__Archaea;D_1__Euryarchaeota;D_2__Thermoplasmata", "D_0__Bacteria;D_1__Actinobacteria;D_2__Actinobacteria", "D_0__Bacteria;D_1__Actinobacteria;D_2__Coriobacteriia", "D_0__Bacteria;D_1__Bacteroidetes;D_2__Bacteroidia", "D_0__Bacteria;D_1__Bacteroidetes;D_2__Ignavibacteria", "D_0__Bacteria;D_1__Chlamydiae;D_2__Chlamydiae", "D_0__Bacteria;D_1__Cyanobacteria;D_2__Melainabacteria", "D_0__Bacteria;D_1__Cyanobacteria;D_2__Oxyphotobacteria", "D_0__Bacteria;D_1__Deferribacteres;D_2__Deferribacteres", "D_0__Bacteria;D_1__Elusimicrobia;D_2__Elusimicrobia", "D_0__Bacteria;D_1__Epsilonbacteraeota;D_2__Campylobacteria", "D_0__Bacteria;D_1__Fibrobacteres;D_2__Fibrobacteria", "D_0__Bacteria;D_1__Firmicutes;D_2__Bacilli", "D_0__Bacteria;D_1__Firmicutes;D_2__Clostridia", "D_0__Bacteria;D_1__Firmicutes;D_2__Erysipelotrichia", "D_0__Bacteria;D_1__Firmicutes;D_2__Negativicutes", "D_0__Bacteria;D_1__Firmicutes;__", "D_0__Bacteria;D_1__Fusobacteria;D_2__Fusobacteriia", "D_0__Bacteria;D_1__Kiritimatiellaeota;D_2__Kiritimatiellae", "D_0__Bacteria;D_1__Lentisphaerae;D_2__Lentisphaeria", "D_0__Bacteria;D_1__Patescibacteria;D_2__Saccharimonadia", "D_0__Bacteria;D_1__Planctomycetes;D_2__Planctomycetacia", "D_0__Bacteria;D_1__Proteobacteria;D_2__Alphaproteobacteria", "D_0__Bacteria;D_1__Proteobacteria;D_2__Deltaproteobacteria", "D_0__Bacteria;D_1__Proteobacteria;D_2__Gammaproteobacteria", "D_0__Bacteria;D_1__Proteobacteria;__", "D_0__Bacteria;D_1__Spirochaetes;D_2__Brachyspirae", "D_0__Bacteria;D_1__Spirochaetes;D_2__Leptospirae", "D_0__Bacteria;D_1__Spirochaetes;D_2__Spirochaetia", "D_0__Bacteria;D_1__Synergistetes;D_2__Synergistia", "D_0__Bacteria;D_1__Tenericutes;D_2__Mollicutes", "D_0__Bacteria;D_1__Verrucomicrobia;D_2__Verrucomicrobiae", "D_0__Bacteria;D_1__WPS-2;D_2__uncultured rumen bacterium", "D_0__Bacteria;__;__", "D_0__Eukaryota;D_1__Excavata;D_2__Metamonada", "D_0__Eukaryota;D_1__SAR;D_2__Stramenopiles", "D_0__Eukaryota;__;__", "Unassigned;__;__"],["index", "D_0__Archaea;D_1__Euryarchaeota;D_2__Methanobacteria", "D_0__Archaea;D_1__Euryarchaeota;D_2__Thermoplasmata", "D_0__Bacteria;D_1__Actinobacteria;D_2__Actinobacteria", "D_0__Bacteria;D_1__Actinobacteria;D_2__Coriobacteriia", "D_0__Bacteria;D_1__Bacteroidetes;D_2__Bacteroidia", "D_0__Bacteria;D_1__Bacteroidetes;D_2__Ignavibacteria", "D_0__Bacteria;D_1__Chlamydiae;D_2__Chlamydiae", "D_0__Bacteria;D_1__Cyanobacteria;D_2__Melainabacteria", "D_0__Bacteria;D_1__Cyanobacteria;D_2__Oxyphotobacteria", "D_0__Bacteria;D_1__Deferribacteres;D_2__Deferribacteres", "D_0__Bacteria;D_1__Elusimicrobia;D_2__Elusimicrobia", "D_0__Bacteria;D_1__Epsilonbacteraeota;D_2__Campylobacteria", "D_0__Bacteria;D_1__Fibrobacteres;D_2__Fibrobacteria", "D_0__Bacteria;D_1__Firmicutes;D_2__Bacilli", "D_0__Bacteria;D_1__Firmicutes;D_2__Clostridia", "D_0__Bacteria;D_1__Firmicutes;D_2__Erysipelotrichia", "D_0__Bacteria;D_1__Firmicutes;D_2__Negativicutes", "D_0__Bacteria;D_1__Firmicutes;__", "D_0__Bacteria;D_1__Fusobacteria;D_2__Fusobacteriia", "D_0__Bacteria;D_1__Kiritimatiellaeota;D_2__Kiritimatiellae", "D_0__Bacteria;D_1__Lentisphaerae;D_2__Lentisphaeria", "D_0__Bacteria;D_1__Patescibacteria;D_2__Saccharimonadia", "D_0__Bacteria;D_1__Planctomycetes;D_2__Planctomycetacia", "D_0__Bacteria;D_1__Proteobacteria;D_2__Alphaproteobacteria", "D_0__Bacteria;D_1__Proteobacteria;D_2__Deltaproteobacteria", "D_0__Bacteria;D_1__Proteobacteria;D_2__Gammaproteobacteria", "D_0__Bacteria;D_1__Proteobacteria;__", "D_0__Bacteria;D_1__Spirochaetes;D_2__Brachyspirae", "D_0__Bacteria;D_1__Spirochaetes;D_2__Leptospirae", "D_0__Bacteria;D_1__Spirochaetes;D_2__Spirochaetia", "D_0__Bacteria;D_1__Synergistetes;D_2__Synergistia", "D_0__Bacteria;D_1__Tenericutes;D_2__Mollicutes", "D_0__Bacteria;D_1__Verrucomicrobia;D_2__Verrucomicrobiae", "D_0__Bacteria;D_1__WPS-2;D_2__uncultured rumen bacterium", "D_0__Bacteria;__;__", "D_0__Eukaryota;D_1__Excavata;D_2__Metamonada", "D_0__Eukaryota;D_1__SAR;D_2__Stramenopiles", "D_0__Eukaryota;__;__", "Unassigned;__;__", "SampleType", "Day", "Age", "Sex", "Farm", "Inside_or_Outside", "PigNumber", "Litter_Number", "Stage", "DNA-ID", "Description"],[{"index":"F-030920-P2-F9-16S","D_0__Archaea;D_1__Euryarchaeota;D_2__Methanobacteria":0.0,"D_0__Archaea;D_1__Euryarchaeota;D_2__Thermoplasmata":0.0,"D_0__Bacteria;D_1__Actinobacteria;D_2__Actinobacteria":28.0,"D_0__Bacteria;D_1__Actinobacteria;D_2__Coriobacteriia":2.0,"D_0__Bacteria;D_1__Bacteroidetes;D_2__Bacteroidia":3411.0,"D_0__Bacteria;D_1__Bacteroidetes;D_2__Ignavibacteria":0.0,"D_0__Bacteria;D_1__Chlamydiae;D_2__Chlamydiae":0.0,"D_0__Bacteria;D_1__Cyanobacteria;D_2__Melainabacteria":0.0,"D_0__Bacteria;D_1__Cyanobacteria;D_2__Oxyphotobacteria":0.0,"D_0__Bacteria;D_1__Deferribacteres;D_2__Deferribacteres":0.0,"D_0__Bacteria;D_1__Elusimicrobia;D_2__Elusimicrobia":0.0,"D_0__Bacteria;D_1__Epsilonbacteraeota;D_2__Campylobacteria":123.0,"D_0__Bacteria;D_1__Fibrobacteres;D_2__Fibrobacteria":0.0,"D_0__Bacteria;D_1__Firmicutes;D_2__Bacilli":962.0,"D_0__Bacteria;D_1__Firmicutes;D_2__Clostridia":17050.0,"D_0__Bacteria;D_1__Firmicutes;D_2__Erysipelotrichia":2697.0,"D_0__Bacteria;D_1__Firmicutes;D_2__Negativicutes":102.0,"D_0__Bacteria;D_1__Firmicutes;__":0.0,"D_0__Bacteria;D_1__Fusobacteria;D_2__Fusobacteriia":24.0,"D_0__Bacteria;D_1__Kiritimatiellaeota;D_2__Kiritimatiellae":0.0,"D_0__Bacteria;D_1__Lentisphaerae;D_2__Lentisphaeria":0.0,"D_0__Bacteria;D_1__Patescibacteria;D_2__Saccharimonadia":0.0,"D_0__Bacteria;D_1__Planctomycetes;D_2__Planctomycetacia":0.0,"D_0__Bacteria;D_1__Proteobacteria;D_2__Alphaproteobacteria":0.0,"D_0__Bacteria;D_1__Proteobacteria;D_2__Deltaproteobacteria":14.0,"D_0__Bacteria;D_1__Proteobacteria;D_2__Gammaproteobacteria":4871.0,"D_0__Bacteria;D_1__Proteobacteria;__":0.0,"D_0__Bacteria;D_1__Spirochaetes;D_2__Brachyspirae":0.0,"D_0__Bacteria;D_1__Spirochaetes;D_2__Leptospirae":0.0,"D_0__Bacteria;D_1__Spirochaetes;D_2__Spirochaetia":2.0,"D_0__Bacteria;D_1__Synergistetes;D_2__Synergistia":0.0,"D_0__Bacteria;D_1__Tenericutes;D_2__Mollicutes":0.0,"D_0__Bacteria;D_1__Verrucomicrobia;D_2__Verrucomicrobiae":0.0,"D_0__Bacteria;D_1__WPS-2;D_2__uncultured rumen bacterium":0.0,"D_0__Bacteria;__;__":0.0,"D_0__Eukaryota;D_1__Excavata;D_2__Metamonada":0.0,"D_0__Eukaryota;D_1__SAR;D_2__Stramenopiles":0.0,"D_0__Eukaryota;__;__":0.0,"Unassigned;__;__":17.0,"SampleType":"F","Day":"D030920","Age":2.0,"Sex":"F","Farm":"KSU","Inside_or_Outside":"In","PigNumber":"pig-9","Litter_Number":"K5","Stage":"P","DNA-ID":"LLS0009","Description":"NA"},{"index":"F-030920-P2-M10-16S","D_0__Archaea;D_1__Euryarchaeota;D_2__Methanobacteria":0.0,"D_0__Archaea;D_1__Euryarchaeota;D_2__Thermoplasmata":0.0,"D_0__Bacteria;D_1__Actinobacteria;D_2__Actinobacteria":0.0,"D_0__Bacteria;D_1__Actinobacteria;D_2__Coriobacteriia":2.0,"D_0__Bacteria;D_1__Bacteroidetes;D_2__Bacteroidia":9208.0,"D_0__Bacteria;D_1__Bacteroidetes;D_2__Ignavibacteria":0.0,"D_0__Bacteria;D_1__Chlamydiae;D_2__Chlamydiae":0.0,"D_0__Bacteria;D_1__Cyanobacteria;D_2__Melainabacteria":0.0,"D_0__Bacteria;D_1__Cyanobacteria;D_2__Oxyphotobacteria":0.0,"D_0__Bacteria;D_1__Deferribacteres;D_2__Deferribacteres":0.0,"D_0__Bacteria;D_1__Elusimicrobia;D_2__Elusimicrobia":0.0,"D_0__Bacteria;D_1__Epsilonbacteraeota;D_2__Campylobacteria":860.0,"D_0__Bacteria;D_1__Fibrobacteres;D_2__Fibrobacteria":0.0,"D_0__Bacteria;D_1__Firmicutes;D_2__Bacilli":724.0,"D_0__Bacteria;D_1__Firmicutes;D_2__Clostridia":3699.0,"D_0__Bacteria;D_1__Firmicutes;D_2__Erysipelotrichia":10.0,"D_0__Bacteria;D_1__Firmicutes;D_2__Negativicutes":249.0,"D_0__Bacteria;D_1__Firmicutes;__":0.0,"D_0__Bacteria;D_1__Fusobacteria;D_2__Fusobacteriia":8489.0,"D_0__Bacteria;D_1__Kiritimatiellaeota;D_2__Kiritimatiellae":0.0,"D_0__Bacteria;D_1__Lentisphaerae;D_2__Lentisphaeria":0.0,"D_0__Bacteria;D_1__Patescibacteria;D_2__Saccharimonadia":0.0,"D_0__Bacteria;D_1__Planctomycetes;D_2__Planctomycetacia":0.0,"D_0__Bacteria;D_1__Proteobacteria;D_2__Alphaproteobacteria":0.0,"D_0__Bacteria;D_1__Proteobacteria;D_2__Deltaproteobacteria":10.0,"D_0__Bacteria;D_1__Proteobacteria;D_2__Gammaproteobacteria":7921.0,"D_0__Bacteria;D_1__Proteobacteria;__":0.0,"D_0__Bacteria;D_1__Spirochaetes;D_2__Brachyspirae":0.0,"D_0__Bacteria;D_1__Spirochaetes;D_2__Leptospirae":0.0,"D_0__Bacteria;D_1__Spirochaetes;D_2__Spirochaetia":0.0,"D_0__Bacteria;D_1__Synergistetes;D_2__Synergistia":0.0,"D_0__Bacteria;D_1__Tenericutes;D_2__Mollicutes":0.0,"D_0__Bacteria;D_1__Verrucomicrobia;D_2__Verrucomicrobiae":0.0,"D_0__Bacteria;D_1__WPS-2;D_2__uncultured rumen bacterium":0.0,"D_0__Bacteria;__;__":0.0,"D_0__Eukaryota;D_1__Excavata;D_2__Metamonada":0.0,"D_0__Eukaryota;D_1__SAR;D_2__Stramenopiles":0.0,"D_0__Eukaryota;__;__":0.0,"Unassigned;__;__":6.0,"SampleType":"F","Day":"D030920","Age":2.0,"Sex":"M","Farm":"KSU","Inside_or_Outside":"In","PigNumber":"pig-10","Litter_Number":"K5","Stage":"P","DNA-ID":"LLS0010","Description":"NA"},{"index":"F-031320-P4-F7-16S","D_0__Archaea;D_1__Euryarchaeota;D_2__Methanobacteria":0.0,"D_0__Archaea;D_1__Euryarchaeota;D_2__Thermoplasmata":0.0,"D_0__Bacteria;D_1__Actinobacteria;D_2__Actinobacteria":18.0,"D_0__Bacteria;D_1__Actinobacteria;D_2__Coriobacteriia":0.0,"D_0__Bacteria;D_1__Bacteroidetes;D_2__Bacteroidia":2494.0,"D_0__Bacteria;D_1__Bacteroidetes;D_2__Ignavibacteria":0.0,"D_0__Bacteria;D_1__Chlamydiae;D_2__Chlamydiae":0.0,"D_0__Bacteria;D_1__Cyanobacteria;D_2__Melainabacteria":0.0,"D_0__Bacteria;D_1__Cyanobacteria;D_2__Oxyphotobacteria":0.0,"D_0__Bacteria;D_1__Deferribacteres;D_2__Deferribacteres":0.0,"D_0__Bacteria;D_1__Elusimicrobia;D_2__Elusimicrobia":0.0,"D_0__Bacteria;D_1__Epsilonbacteraeota;D_2__Campylobacteria":0.0,"D_0__Bacteria;D_1__Fibrobacteres;D_2__Fibrobacteria":0.0,"D_0__Bacteria;D_1__Firmicutes;D_2__Bacilli":334.0,"D_0__Bacteria;D_1__Firmicutes;D_2__Clostridia":13814.0,"D_0__Bacteria;D_1__Firmicutes;D_2__Erysipelotrichia":99.0,"D_0__Bacteria;D_1__Firmicutes;D_2__Negativicutes":590.0,"D_0__Bacteria;D_1__Firmicutes;__":0.0,"D_0__Bacteria;D_1__Fusobacteria;D_2__Fusobacteriia":3840.0,"D_0__Bacteria;D_1__Kiritimatiellaeota;D_2__Kiritimatiellae":0.0,"D_0__Bacteria;D_1__Lentisphaerae;D_2__Lentisphaeria":0.0,"D_0__Bacteria;D_1__Patescibacteria;D_2__Saccharimonadia":0.0,"D_0__Bacteria;D_1__Planctomycetes;D_2__Planctomycetacia":0.0,"D_0__Bacteria;D_1__Proteobacteria;D_2__Alphaproteobacteria":0.0,"D_0__Bacteria;D_1__Proteobacteria;D_2__Deltaproteobacteria":15.0,"D_0__Bacteria;D_1__Proteobacteria;D_2__Gammaproteobacteria":9782.0,"D_0__Bacteria;D_1__Proteobacteria;__":0.0,"D_0__Bacteria;D_1__Spirochaetes;D_2__Brachyspirae":0.0,"D_0__Bacteria;D_1__Spirochaetes;D_2__Leptospirae":0.0,"D_0__Bacteria;D_1__Spirochaetes;D_2__Spirochaetia":0.0,"D_0__Bacteria;D_1__Synergistetes;D_2__Synergistia":0.0,"D_0__Bacteria;D_1__Tenericutes;D_2__Mollicutes":0.0,"D_0__Bacteria;D_1__Verrucomicrobia;D_2__Verrucomicrobiae":0.0,"D_0__Bacteria;D_1__WPS-2;D_2__uncultured rumen bacterium":0.0,"D_0__Bacteria;__;__":0.0,"D_0__Eukaryota;D_1__Excavata;D_2__Metamonada":0.0,"D_0__Eukaryota;D_1__SAR;D_2__Stramenopiles":0.0,"D_0__Eukaryota;__;__":0.0,"Unassigned;__;__":18.0,"SampleType":"F","Day":"D031320","Age":4.0,"Sex":"F","Farm":"KSU","Inside_or_Outside":"In","PigNumber":"pig-7","Litter_Number":"K4","Stage":"P","DNA-ID":"LLS0017","Description":"NA"},{"index":"F-031320-P5-F1-16S","D_0__Archaea;D_1__Euryarchaeota;D_2__Methanobacteria":11.0,"D_0__Archaea;D_1__Euryarchaeota;D_2__Thermoplasmata":70.0,"D_0__Bacteria;D_1__Actinobacteria;D_2__Actinobacteria":27.0,"D_0__Bacteria;D_1__Actinobacteria;D_2__Coriobacteriia":30.0,"D_0__Bacteria;D_1__Bacteroidetes;D_2__Bacteroidia":18493.0,"D_0__Bacteria;D_1__Bacteroidetes;D_2__Ignavibacteria":0.0,"D_0__Bacteria;D_1__Chlamydiae;D_2__Chlamydiae":0.0,"D_0__Bacteria;D_1__Cyanobacteria;D_2__Melainabacteria":0.0,"D_0__Bacteria;D_1__Cyanobacteria;D_2__Oxyphotobacteria":0.0,"D_0__Bacteria;D_1__Deferribacteres;D_2__Deferribacteres":0.0,"D_0__Bacteria;D_1__Elusimicrobia;D_2__Elusimicrobia":0.0,"D_0__Bacteria;D_1__Epsilonbacteraeota;D_2__Campylobacteria":11.0,"D_0__Bacteria;D_1__Fibrobacteres;D_2__Fibrobacteria":0.0,"D_0__Bacteria;D_1__Firmicutes;D_2__Bacilli":708.0,"D_0__Bacteria;D_1__Firmicutes;D_2__Clostridia":2434.0,"D_0__Bacteria;D_1__Firmicutes;D_2__Erysipelotrichia":223.0,"D_0__Bacteria;D_1__Firmicutes;D_2__Negativicutes":712.0,"D_0__Bacteria;D_1__Firmicutes;__":0.0,"D_0__Bacteria;D_1__Fusobacteria;D_2__Fusobacteriia":4184.0,"D_0__Bacteria;D_1__Kiritimatiellaeota;D_2__Kiritimatiellae":0.0,"D_0__Bacteria;D_1__Lentisphaerae;D_2__Lentisphaeria":11.0,"D_0__Bacteria;D_1__Patescibacteria;D_2__Saccharimonadia":0.0,"D_0__Bacteria;D_1__Planctomycetes;D_2__Planctomycetacia":88.0,"D_0__Bacteria;D_1__Proteobacteria;D_2__Alphaproteobacteria":0.0,"D_0__Bacteria;D_1__Proteobacteria;D_2__Deltaproteobacteria":748.0,"D_0__Bacteria;D_1__Proteobacteria;D_2__Gammaproteobacteria":573.0,"D_0__Bacteria;D_1__Proteobacteria;__":0.0,"D_0__Bacteria;D_1__Spirochaetes;D_2__Brachyspirae":0.0,"D_0__Bacteria;D_1__Spirochaetes;D_2__Leptospirae":0.0,"D_0__Bacteria;D_1__Spirochaetes;D_2__Spirochaetia":70.0,"D_0__Bacteria;D_1__Synergistetes;D_2__Synergistia":0.0,"D_0__Bacteria;D_1__Tenericutes;D_2__Mollicutes":0.0,"D_0__Bacteria;D_1__Verrucomicrobia;D_2__Verrucomicrobiae":0.0,"D_0__Bacteria;D_1__WPS-2;D_2__uncultured rumen bacterium":0.0,"D_0__Bacteria;__;__":0.0,"D_0__Eukaryota;D_1__Excavata;D_2__Metamonada":0.0,"D_0__Eukaryota;D_1__SAR;D_2__Stramenopiles":0.0,"D_0__Eukaryota;__;__":0.0,"Unassigned;__;__":0.0,"SampleType":"F","Day":"D031320","Age":5.0,"Sex":"F","Farm":"KSU","Inside_or_Outside":"In","PigNumber":"pig-1","Litter_Number":"K1","Stage":"P","DNA-ID":"LLS0011","Description":"NA"},{"index":"F-031320-P5-F3-16S","D_0__Archaea;D_1__Euryarchaeota;D_2__Methanobacteria":0.0,"D_0__Archaea;D_1__Euryarchaeota;D_2__Thermoplasmata":3.0,"D_0__Bacteria;D_1__Actinobacteria;D_2__Actinobacteria":139.0,"D_0__Bacteria;D_1__Actinobacteria;D_2__Coriobacteriia":0.0,"D_0__Bacteria;D_1__Bacteroidetes;D_2__Bacteroidia":18401.0,"D_0__Bacteria;D_1__Bacteroidetes;D_2__Ignavibacteria":0.0,"D_0__Bacteria;D_1__Chlamydiae;D_2__Chlamydiae":0.0,"D_0__Bacteria;D_1__Cyanobacteria;D_2__Melainabacteria":0.0,"D_0__Bacteria;D_1__Cyanobacteria;D_2__Oxyphotobacteria":0.0,"D_0__Bacteria;D_1__Deferribacteres;D_2__Deferribacteres":0.0,"D_0__Bacteria;D_1__Elusimicrobia;D_2__Elusimicrobia":0.0,"D_0__Bacteria;D_1__Epsilonbacteraeota;D_2__Campylobacteria":133.0,"D_0__Bacteria;D_1__Fibrobacteres;D_2__Fibrobacteria":0.0,"D_0__Bacteria;D_1__Firmicutes;D_2__Bacilli":1397.0,"D_0__Bacteria;D_1__Firmicutes;D_2__Clostridia":3571.0,"D_0__Bacteria;D_1__Firmicutes;D_2__Erysipelotrichia":45.0,"D_0__Bacteria;D_1__Firmicutes;D_2__Negativicutes":1269.0,"D_0__Bacteria;D_1__Firmicutes;__":0.0,"D_0__Bacteria;D_1__Fusobacteria;D_2__Fusobacteriia":1379.0,"D_0__Bacteria;D_1__Kiritimatiellaeota;D_2__Kiritimatiellae":0.0,"D_0__Bacteria;D_1__Lentisphaerae;D_2__Lentisphaeria":0.0,"D_0__Bacteria;D_1__Patescibacteria;D_2__Saccharimonadia":0.0,"D_0__Bacteria;D_1__Planctomycetes;D_2__Planctomycetacia":0.0,"D_0__Bacteria;D_1__Proteobacteria;D_2__Alphaproteobacteria":0.0,"D_0__Bacteria;D_1__Proteobacteria;D_2__Deltaproteobacteria":239.0,"D_0__Bacteria;D_1__Proteobacteria;D_2__Gammaproteobacteria":1799.0,"D_0__Bacteria;D_1__Proteobacteria;__":0.0,"D_0__Bacteria;D_1__Spirochaetes;D_2__Brachyspirae":0.0,"D_0__Bacteria;D_1__Spirochaetes;D_2__Leptospirae":0.0,"D_0__Bacteria;D_1__Spirochaetes;D_2__Spirochaetia":201.0,"D_0__Bacteria;D_1__Synergistetes;D_2__Synergistia":2.0,"D_0__Bacteria;D_1__Tenericutes;D_2__Mollicutes":0.0,"D_0__Bacteria;D_1__Verrucomicrobia;D_2__Verrucomicrobiae":2.0,"D_0__Bacteria;D_1__WPS-2;D_2__uncultured rumen bacterium":0.0,"D_0__Bacteria;__;__":0.0,"D_0__Eukaryota;D_1__Excavata;D_2__Metamonada":0.0,"D_0__Eukaryota;D_1__SAR;D_2__Stramenopiles":0.0,"D_0__Eukaryota;__;__":0.0,"Unassigned;__;__":0.0,"SampleType":"F","Day":"D031320","Age":5.0,"Sex":"F","Farm":"KSU","Inside_or_Outside":"In","PigNumber":"pig-3","Litter_Number":"K2","Stage":"P","DNA-ID":"LLS0013","Description":"NA"},{"index":"F-031320-P5-F5-16S","D_0__Archaea;D_1__Euryarchaeota;D_2__Methanobacteria":6.0,"D_0__Archaea;D_1__Euryarchaeota;D_2__Thermoplasmata":39.0,"D_0__Bacteria;D_1__Actinobacteria;D_2__Actinobacteria":21.0,"D_0__Bacteria;D_1__Actinobacteria;D_2__Coriobacteriia":3.0,"D_0__Bacteria;D_1__Bacteroidetes;D_2__Bacteroidia":16490.0,"D_0__Bacteria;D_1__Bacteroidetes;D_2__Ignavibacteria":0.0,"D_0__Bacteria;D_1__Chlamydiae;D_2__Chlamydiae":0.0,"D_0__Bacteria;D_1__Cyanobacteria;D_2__Melainabacteria":0.0,"D_0__Bacteria;D_1__Cyanobacteria;D_2__Oxyphotobacteria":0.0,"D_0__Bacteria;D_1__Deferribacteres;D_2__Deferribacteres":0.0,"D_0__Bacteria;D_1__Elusimicrobia;D_2__Elusimicrobia":0.0,"D_0__Bacteria;D_1__Epsilonbacteraeota;D_2__Campylobacteria":65.0,"D_0__Bacteria;D_1__Fibrobacteres;D_2__Fibrobacteria":0.0,"D_0__Bacteria;D_1__Firmicutes;D_2__Bacilli":792.0,"D_0__Bacteria;D_1__Firmicutes;D_2__Clostridia":4781.0,"D_0__Bacteria;D_1__Firmicutes;D_2__Erysipelotrichia":35.0,"D_0__Bacteria;D_1__Firmicutes;D_2__Negativicutes":1146.0,"D_0__Bacteria;D_1__Firmicutes;__":0.0,"D_0__Bacteria;D_1__Fusobacteria;D_2__Fusobacteriia":4077.0,"D_0__Bacteria;D_1__Kiritimatiellaeota;D_2__Kiritimatiellae":0.0,"D_0__Bacteria;D_1__Lentisphaerae;D_2__Lentisphaeria":239.0,"D_0__Bacteria;D_1__Patescibacteria;D_2__Saccharimonadia":0.0,"D_0__Bacteria;D_1__Planctomycetes;D_2__Planctomycetacia":0.0,"D_0__Bacteria;D_1__Proteobacteria;D_2__Alphaproteobacteria":0.0,"D_0__Bacteria;D_1__Proteobacteria;D_2__Deltaproteobacteria":95.0,"D_0__Bacteria;D_1__Proteobacteria;D_2__Gammaproteobacteria":867.0,"D_0__Bacteria;D_1__Proteobacteria;__":0.0,"D_0__Bacteria;D_1__Spirochaetes;D_2__Brachyspirae":0.0,"D_0__Bacteria;D_1__Spirochaetes;D_2__Leptospirae":0.0,"D_0__Bacteria;D_1__Spirochaetes;D_2__Spirochaetia":0.0,"D_0__Bacteria;D_1__Synergistetes;D_2__Synergistia":0.0,"D_0__Bacteria;D_1__Tenericutes;D_2__Mollicutes":0.0,"D_0__Bacteria;D_1__Verrucomicrobia;D_2__Verrucomicrobiae":31.0,"D_0__Bacteria;D_1__WPS-2;D_2__uncultured rumen bacterium":0.0,"D_0__Bacteria;__;__":0.0,"D_0__Eukaryota;D_1__Excavata;D_2__Metamonada":0.0,"D_0__Eukaryota;D_1__SAR;D_2__Stramenopiles":0.0,"D_0__Eukaryota;__;__":0.0,"Unassigned;__;__":0.0,"SampleType":"F","Day":"D031320","Age":5.0,"Sex":"F","Farm":"KSU","Inside_or_Outside":"In","PigNumber":"pig-5","Litter_Number":"K3","Stage":"P","DNA-ID":"LLS0015","Description":"NA"},{"index":"F-031320-P5-M2-16S","D_0__Archaea;D_1__Euryarchaeota;D_2__Methanobacteria":0.0,"D_0__Archaea;D_1__Euryarchaeota;D_2__Thermoplasmata":0.0,"D_0__Bacteria;D_1__Actinobacteria;D_2__Actinobacteria":5.0,"D_0__Bacteria;D_1__Actinobacteria;D_2__Coriobacteriia":40.0,"D_0__Bacteria;D_1__Bacteroidetes;D_2__Bacteroidia":12037.0,"D_0__Bacteria;D_1__Bacteroidetes;D_2__Ignavibacteria":0.0,"D_0__Bacteria;D_1__Chlamydiae;D_2__Chlamydiae":0.0,"D_0__Bacteria;D_1__Cyanobacteria;D_2__Melainabacteria":0.0,"D_0__Bacteria;D_1__Cyanobacteria;D_2__Oxyphotobacteria":0.0,"D_0__Bacteria;D_1__Deferribacteres;D_2__Deferribacteres":0.0,"D_0__Bacteria;D_1__Elusimicrobia;D_2__Elusimicrobia":0.0,"D_0__Bacteria;D_1__Epsilonbacteraeota;D_2__Campylobacteria":595.0,"D_0__Bacteria;D_1__Fibrobacteres;D_2__Fibrobacteria":0.0,"D_0__Bacteria;D_1__Firmicutes;D_2__Bacilli":320.0,"D_0__Bacteria;D_1__Firmicutes;D_2__Clostridia":7894.0,"D_0__Bacteria;D_1__Firmicutes;D_2__Erysipelotrichia":56.0,"D_0__Bacteria;D_1__Firmicutes;D_2__Negativicutes":356.0,"D_0__Bacteria;D_1__Firmicutes;__":0.0,"D_0__Bacteria;D_1__Fusobacteria;D_2__Fusobacteriia":5401.0,"D_0__Bacteria;D_1__Kiritimatiellaeota;D_2__Kiritimatiellae":0.0,"D_0__Bacteria;D_1__Lentisphaerae;D_2__Lentisphaeria":0.0,"D_0__Bacteria;D_1__Patescibacteria;D_2__Saccharimonadia":0.0,"D_0__Bacteria;D_1__Planctomycetes;D_2__Planctomycetacia":0.0,"D_0__Bacteria;D_1__Proteobacteria;D_2__Alphaproteobacteria":0.0,"D_0__Bacteria;D_1__Proteobacteria;D_2__Deltaproteobacteria":212.0,"D_0__Bacteria;D_1__Proteobacteria;D_2__Gammaproteobacteria":2820.0,"D_0__Bacteria;D_1__Proteobacteria;__":0.0,"D_0__Bacteria;D_1__Spirochaetes;D_2__Brachyspirae":0.0,"D_0__Bacteria;D_1__Spirochaetes;D_2__Leptospirae":0.0,"D_0__Bacteria;D_1__Spirochaetes;D_2__Spirochaetia":0.0,"D_0__Bacteria;D_1__Synergistetes;D_2__Synergistia":0.0,"D_0__Bacteria;D_1__Tenericutes;D_2__Mollicutes":0.0,"D_0__Bacteria;D_1__Verrucomicrobia;D_2__Verrucomicrobiae":0.0,"D_0__Bacteria;D_1__WPS-2;D_2__uncultured rumen bacterium":0.0,"D_0__Bacteria;__;__":0.0,"D_0__Eukaryota;D_1__Excavata;D_2__Metamonada":0.0,"D_0__Eukaryota;D_1__SAR;D_2__Stramenopiles":0.0,"D_0__Eukaryota;__;__":0.0,"Unassigned;__;__":0.0,"SampleType":"F","Day":"D031320","Age":5.0,"Sex":"M","Farm":"KSU","Inside_or_Outside":"In","PigNumber":"pig-2","Litter_Number":"K1","Stage":"P","DNA-ID":"LLS0012","Description":"NA"},{"index":"F-031320-P6-F9-16S","D_0__Archaea;D_1__Euryarchaeota;D_2__Methanobacteria":0.0,"D_0__Archaea;D_1__Euryarchaeota;D_2__Thermoplasmata":0.0,"D_0__Bacteria;D_1__Actinobacteria;D_2__Actinobacteria":8.0,"D_0__Bacteria;D_1__Actinobacteria;D_2__Coriobacteriia":0.0,"D_0__Bacteria;D_1__Bacteroidetes;D_2__Bacteroidia":2184.0,"D_0__Bacteria;D_1__Bacteroidetes;D_2__Ignavibacteria":0.0,"D_0__Bacteria;D_1__Chlamydiae;D_2__Chlamydiae":0.0,"D_0__Bacteria;D_1__Cyanobacteria;D_2__Melainabacteria":0.0,"D_0__Bacteria;D_1__Cyanobacteria;D_2__Oxyphotobacteria":0.0,"D_0__Bacteria;D_1__Deferribacteres;D_2__Deferribacteres":0.0,"D_0__Bacteria;D_1__Elusimicrobia;D_2__Elusimicrobia":0.0,"D_0__Bacteria;D_1__Epsilonbacteraeota;D_2__Campylobacteria":170.0,"D_0__Bacteria;D_1__Fibrobacteres;D_2__Fibrobacteria":0.0,"D_0__Bacteria;D_1__Firmicutes;D_2__Bacilli":2636.0,"D_0__Bacteria;D_1__Firmicutes;D_2__Clostridia":13508.0,"D_0__Bacteria;D_1__Firmicutes;D_2__Erysipelotrichia":167.0,"D_0__Bacteria;D_1__Firmicutes;D_2__Negativicutes":4137.0,"D_0__Bacteria;D_1__Firmicutes;__":0.0,"D_0__Bacteria;D_1__Fusobacteria;D_2__Fusobacteriia":1291.0,"D_0__Bacteria;D_1__Kiritimatiellaeota;D_2__Kiritimatiellae":0.0,"D_0__Bacteria;D_1__Lentisphaerae;D_2__Lentisphaeria":0.0,"D_0__Bacteria;D_1__Patescibacteria;D_2__Saccharimonadia":0.0,"D_0__Bacteria;D_1__Planctomycetes;D_2__Planctomycetacia":0.0,"D_0__Bacteria;D_1__Proteobacteria;D_2__Alphaproteobacteria":0.0,"D_0__Bacteria;D_1__Proteobacteria;D_2__Deltaproteobacteria":0.0,"D_0__Bacteria;D_1__Proteobacteria;D_2__Gammaproteobacteria":5161.0,"D_0__Bacteria;D_1__Proteobacteria;__":0.0,"D_0__Bacteria;D_1__Spirochaetes;D_2__Brachyspirae":0.0,"D_0__Bacteria;D_1__Spirochaetes;D_2__Leptospirae":0.0,"D_0__Bacteria;D_1__Spirochaetes;D_2__Spirochaetia":0.0,"D_0__Bacteria;D_1__Synergistetes;D_2__Synergistia":0.0,"D_0__Bacteria;D_1__Tenericutes;D_2__Mollicutes":0.0,"D_0__Bacteria;D_1__Verrucomicrobia;D_2__Verrucomicrobiae":0.0,"D_0__Bacteria;D_1__WPS-2;D_2__uncultured rumen bacterium":0.0,"D_0__Bacteria;__;__":0.0,"D_0__Eukaryota;D_1__Excavata;D_2__Metamonada":0.0,"D_0__Eukaryota;D_1__SAR;D_2__Stramenopiles":0.0,"D_0__Eukaryota;__;__":0.0,"Unassigned;__;__":0.0,"SampleType":"F","Day":"D031320","Age":6.0,"Sex":"F","Farm":"KSU","Inside_or_Outside":"In","PigNumber":"pig-9","Litter_Number":"K5","Stage":"P","DNA-ID":"LLS0019","Description":"NA"},{"index":"F-031320-P6-M10-16S","D_0__Archaea;D_1__Euryarchaeota;D_2__Methanobacteria":0.0,"D_0__Archaea;D_1__Euryarchaeota;D_2__Thermoplasmata":0.0,"D_0__Bacteria;D_1__Actinobacteria;D_2__Actinobacteria":66.0,"D_0__Bacteria;D_1__Actinobacteria;D_2__Coriobacteriia":4.0,"D_0__Bacteria;D_1__Bacteroidetes;D_2__Bacteroidia":19894.0,"D_0__Bacteria;D_1__Bacteroidetes;D_2__Ignavibacteria":0.0,"D_0__Bacteria;D_1__Chlamydiae;D_2__Chlamydiae":0.0,"D_0__Bacteria;D_1__Cyanobacteria;D_2__Melainabacteria":0.0,"D_0__Bacteria;D_1__Cyanobacteria;D_2__Oxyphotobacteria":0.0,"D_0__Bacteria;D_1__Deferribacteres;D_2__Deferribacteres":0.0,"D_0__Bacteria;D_1__Elusimicrobia;D_2__Elusimicrobia":0.0,"D_0__Bacteria;D_1__Epsilonbacteraeota;D_2__Campylobacteria":4151.0,"D_0__Bacteria;D_1__Fibrobacteres;D_2__Fibrobacteria":2.0,"D_0__Bacteria;D_1__Firmicutes;D_2__Bacilli":602.0,"D_0__Bacteria;D_1__Firmicutes;D_2__Clostridia":7174.0,"D_0__Bacteria;D_1__Firmicutes;D_2__Erysipelotrichia":53.0,"D_0__Bacteria;D_1__Firmicutes;D_2__Negativicutes":327.0,"D_0__Bacteria;D_1__Firmicutes;__":0.0,"D_0__Bacteria;D_1__Fusobacteria;D_2__Fusobacteriia":1436.0,"D_0__Bacteria;D_1__Kiritimatiellaeota;D_2__Kiritimatiellae":0.0,"D_0__Bacteria;D_1__Lentisphaerae;D_2__Lentisphaeria":0.0,"D_0__Bacteria;D_1__Patescibacteria;D_2__Saccharimonadia":0.0,"D_0__Bacteria;D_1__Planctomycetes;D_2__Planctomycetacia":0.0,"D_0__Bacteria;D_1__Proteobacteria;D_2__Alphaproteobacteria":0.0,"D_0__Bacteria;D_1__Proteobacteria;D_2__Deltaproteobacteria":260.0,"D_0__Bacteria;D_1__Proteobacteria;D_2__Gammaproteobacteria":920.0,"D_0__Bacteria;D_1__Proteobacteria;__":0.0,"D_0__Bacteria;D_1__Spirochaetes;D_2__Brachyspirae":0.0,"D_0__Bacteria;D_1__Spirochaetes;D_2__Leptospirae":0.0,"D_0__Bacteria;D_1__Spirochaetes;D_2__Spirochaetia":0.0,"D_0__Bacteria;D_1__Synergistetes;D_2__Synergistia":0.0,"D_0__Bacteria;D_1__Tenericutes;D_2__Mollicutes":0.0,"D_0__Bacteria;D_1__Verrucomicrobia;D_2__Verrucomicrobiae":0.0,"D_0__Bacteria;D_1__WPS-2;D_2__uncultured rumen bacterium":0.0,"D_0__Bacteria;__;__":0.0,"D_0__Eukaryota;D_1__Excavata;D_2__Metamonada":0.0,"D_0__Eukaryota;D_1__SAR;D_2__Stramenopiles":0.0,"D_0__Eukaryota;__;__":0.0,"Unassigned;__;__":0.0,"SampleType":"F","Day":"D031320","Age":6.0,"Sex":"M","Farm":"KSU","Inside_or_Outside":"In","PigNumber":"pig-10","Litter_Number":"K5","Stage":"P","DNA-ID":"LLS0020","Description":"NA"},{"index":"F-031720-P8-M8-16S","D_0__Archaea;D_1__Euryarchaeota;D_2__Methanobacteria":0.0,"D_0__Archaea;D_1__Euryarchaeota;D_2__Thermoplasmata":0.0,"D_0__Bacteria;D_1__Actinobacteria;D_2__Actinobacteria":27.0,"D_0__Bacteria;D_1__Actinobacteria;D_2__Coriobacteriia":4.0,"D_0__Bacteria;D_1__Bacteroidetes;D_2__Bacteroidia":17058.0,"D_0__Bacteria;D_1__Bacteroidetes;D_2__Ignavibacteria":0.0,"D_0__Bacteria;D_1__Chlamydiae;D_2__Chlamydiae":0.0,"D_0__Bacteria;D_1__Cyanobacteria;D_2__Melainabacteria":0.0,"D_0__Bacteria;D_1__Cyanobacteria;D_2__Oxyphotobacteria":0.0,"D_0__Bacteria;D_1__Deferribacteres;D_2__Deferribacteres":0.0,"D_0__Bacteria;D_1__Elusimicrobia;D_2__Elusimicrobia":0.0,"D_0__Bacteria;D_1__Epsilonbacteraeota;D_2__Campylobacteria":68.0,"D_0__Bacteria;D_1__Fibrobacteres;D_2__Fibrobacteria":0.0,"D_0__Bacteria;D_1__Firmicutes;D_2__Bacilli":452.0,"D_0__Bacteria;D_1__Firmicutes;D_2__Clostridia":4051.0,"D_0__Bacteria;D_1__Firmicutes;D_2__Erysipelotrichia":177.0,"D_0__Bacteria;D_1__Firmicutes;D_2__Negativicutes":118.0,"D_0__Bacteria;D_1__Firmicutes;__":0.0,"D_0__Bacteria;D_1__Fusobacteria;D_2__Fusobacteriia":2096.0,"D_0__Bacteria;D_1__Kiritimatiellaeota;D_2__Kiritimatiellae":0.0,"D_0__Bacteria;D_1__Lentisphaerae;D_2__Lentisphaeria":18.0,"D_0__Bacteria;D_1__Patescibacteria;D_2__Saccharimonadia":0.0,"D_0__Bacteria;D_1__Planctomycetes;D_2__Planctomycetacia":0.0,"D_0__Bacteria;D_1__Proteobacteria;D_2__Alphaproteobacteria":0.0,"D_0__Bacteria;D_1__Proteobacteria;D_2__Deltaproteobacteria":634.0,"D_0__Bacteria;D_1__Proteobacteria;D_2__Gammaproteobacteria":4553.0,"D_0__Bacteria;D_1__Proteobacteria;__":0.0,"D_0__Bacteria;D_1__Spirochaetes;D_2__Brachyspirae":0.0,"D_0__Bacteria;D_1__Spirochaetes;D_2__Leptospirae":0.0,"D_0__Bacteria;D_1__Spirochaetes;D_2__Spirochaetia":0.0,"D_0__Bacteria;D_1__Synergistetes;D_2__Synergistia":10.0,"D_0__Bacteria;D_1__Tenericutes;D_2__Mollicutes":0.0,"D_0__Bacteria;D_1__Verrucomicrobia;D_2__Verrucomicrobiae":0.0,"D_0__Bacteria;D_1__WPS-2;D_2__uncultured rumen bacterium":0.0,"D_0__Bacteria;__;__":0.0,"D_0__Eukaryota;D_1__Excavata;D_2__Metamonada":0.0,"D_0__Eukaryota;D_1__SAR;D_2__Stramenopiles":0.0,"D_0__Eukaryota;__;__":0.0,"Unassigned;__;__":0.0,"SampleType":"F","Day":"D031720","Age":8.0,"Sex":"M","Farm":"KSU","Inside_or_Outside":"In","PigNumber":"pig-8","Litter_Number":"K4","Stage":"P","DNA-ID":"LLS0028","Description":"NA"},{"index":"F-031720-P9-F1-16S","D_0__Archaea;D_1__Euryarchaeota;D_2__Methanobacteria":391.0,"D_0__Archaea;D_1__Euryarchaeota;D_2__Thermoplasmata":128.0,"D_0__Bacteria;D_1__Actinobacteria;D_2__Actinobacteria":14.0,"D_0__Bacteria;D_1__Actinobacteria;D_2__Coriobacteriia":0.0,"D_0__Bacteria;D_1__Bacteroidetes;D_2__Bacteroidia":16990.0,"D_0__Bacteria;D_1__Bacteroidetes;D_2__Ignavibacteria":0.0,"D_0__Bacteria;D_1__Chlamydiae;D_2__Chlamydiae":0.0,"D_0__Bacteria;D_1__Cyanobacteria;D_2__Melainabacteria":0.0,"D_0__Bacteria;D_1__Cyanobacteria;D_2__Oxyphotobacteria":0.0,"D_0__Bacteria;D_1__Deferribacteres;D_2__Deferribacteres":0.0,"D_0__Bacteria;D_1__Elusimicrobia;D_2__Elusimicrobia":0.0,"D_0__Bacteria;D_1__Epsilonbacteraeota;D_2__Campylobacteria":47.0,"D_0__Bacteria;D_1__Fibrobacteres;D_2__Fibrobacteria":0.0,"D_0__Bacteria;D_1__Firmicutes;D_2__Bacilli":640.0,"D_0__Bacteria;D_1__Firmicutes;D_2__Clostridia":10661.0,"D_0__Bacteria;D_1__Firmicutes;D_2__Erysipelotrichia":150.0,"D_0__Bacteria;D_1__Firmicutes;D_2__Negativicutes":758.0,"D_0__Bacteria;D_1__Firmicutes;__":0.0,"D_0__Bacteria;D_1__Fusobacteria;D_2__Fusobacteriia":1185.0,"D_0__Bacteria;D_1__Kiritimatiellaeota;D_2__Kiritimatiellae":5.0,"D_0__Bacteria;D_1__Lentisphaerae;D_2__Lentisphaeria":38.0,"D_0__Bacteria;D_1__Patescibacteria;D_2__Saccharimonadia":5.0,"D_0__Bacteria;D_1__Planctomycetes;D_2__Planctomycetacia":71.0,"D_0__Bacteria;D_1__Proteobacteria;D_2__Alphaproteobacteria":0.0,"D_0__Bacteria;D_1__Proteobacteria;D_2__Deltaproteobacteria":856.0,"D_0__Bacteria;D_1__Proteobacteria;D_2__Gammaproteobacteria":885.0,"D_0__Bacteria;D_1__Proteobacteria;__":0.0,"D_0__Bacteria;D_1__Spirochaetes;D_2__Brachyspirae":0.0,"D_0__Bacteria;D_1__Spirochaetes;D_2__Leptospirae":0.0,"D_0__Bacteria;D_1__Spirochaetes;D_2__Spirochaetia":66.0,"D_0__Bacteria;D_1__Synergistetes;D_2__Synergistia":232.0,"D_0__Bacteria;D_1__Tenericutes;D_2__Mollicutes":0.0,"D_0__Bacteria;D_1__Verrucomicrobia;D_2__Verrucomicrobiae":0.0,"D_0__Bacteria;D_1__WPS-2;D_2__uncultured rumen bacterium":0.0,"D_0__Bacteria;__;__":0.0,"D_0__Eukaryota;D_1__Excavata;D_2__Metamonada":0.0,"D_0__Eukaryota;D_1__SAR;D_2__Stramenopiles":0.0,"D_0__Eukaryota;__;__":0.0,"Unassigned;__;__":12.0,"SampleType":"F","Day":"D031720","Age":9.0,"Sex":"F","Farm":"KSU","Inside_or_Outside":"In","PigNumber":"pig-1","Litter_Number":"K1","Stage":"P","DNA-ID":"LLS0021","Description":"NA"},{"index":"F-031720-P9-M6-16S","D_0__Archaea;D_1__Euryarchaeota;D_2__Methanobacteria":641.0,"D_0__Archaea;D_1__Euryarchaeota;D_2__Thermoplasmata":23.0,"D_0__Bacteria;D_1__Actinobacteria;D_2__Actinobacteria":59.0,"D_0__Bacteria;D_1__Actinobacteria;D_2__Coriobacteriia":29.0,"D_0__Bacteria;D_1__Bacteroidetes;D_2__Bacteroidia":10755.0,"D_0__Bacteria;D_1__Bacteroidetes;D_2__Ignavibacteria":0.0,"D_0__Bacteria;D_1__Chlamydiae;D_2__Chlamydiae":0.0,"D_0__Bacteria;D_1__Cyanobacteria;D_2__Melainabacteria":0.0,"D_0__Bacteria;D_1__Cyanobacteria;D_2__Oxyphotobacteria":0.0,"D_0__Bacteria;D_1__Deferribacteres;D_2__Deferribacteres":0.0,"D_0__Bacteria;D_1__Elusimicrobia;D_2__Elusimicrobia":0.0,"D_0__Bacteria;D_1__Epsilonbacteraeota;D_2__Campylobacteria":26.0,"D_0__Bacteria;D_1__Fibrobacteres;D_2__Fibrobacteria":0.0,"D_0__Bacteria;D_1__Firmicutes;D_2__Bacilli":488.0,"D_0__Bacteria;D_1__Firmicutes;D_2__Clostridia":4843.0,"D_0__Bacteria;D_1__Firmicutes;D_2__Erysipelotrichia":114.0,"D_0__Bacteria;D_1__Firmicutes;D_2__Negativicutes":1407.0,"D_0__Bacteria;D_1__Firmicutes;__":0.0,"D_0__Bacteria;D_1__Fusobacteria;D_2__Fusobacteriia":4565.0,"D_0__Bacteria;D_1__Kiritimatiellaeota;D_2__Kiritimatiellae":0.0,"D_0__Bacteria;D_1__Lentisphaerae;D_2__Lentisphaeria":48.0,"D_0__Bacteria;D_1__Patescibacteria;D_2__Saccharimonadia":0.0,"D_0__Bacteria;D_1__Planctomycetes;D_2__Planctomycetacia":3.0,"D_0__Bacteria;D_1__Proteobacteria;D_2__Alphaproteobacteria":0.0,"D_0__Bacteria;D_1__Proteobacteria;D_2__Deltaproteobacteria":243.0,"D_0__Bacteria;D_1__Proteobacteria;D_2__Gammaproteobacteria":4689.0,"D_0__Bacteria;D_1__Proteobacteria;__":0.0,"D_0__Bacteria;D_1__Spirochaetes;D_2__Brachyspirae":0.0,"D_0__Bacteria;D_1__Spirochaetes;D_2__Leptospirae":0.0,"D_0__Bacteria;D_1__Spirochaetes;D_2__Spirochaetia":221.0,"D_0__Bacteria;D_1__Synergistetes;D_2__Synergistia":121.0,"D_0__Bacteria;D_1__Tenericutes;D_2__Mollicutes":0.0,"D_0__Bacteria;D_1__Verrucomicrobia;D_2__Verrucomicrobiae":9.0,"D_0__Bacteria;D_1__WPS-2;D_2__uncultured rumen bacterium":0.0,"D_0__Bacteria;__;__":0.0,"D_0__Eukaryota;D_1__Excavata;D_2__Metamonada":0.0,"D_0__Eukaryota;D_1__SAR;D_2__Stramenopiles":0.0,"D_0__Eukaryota;__;__":0.0,"Unassigned;__;__":11.0,"SampleType":"F","Day":"D031720","Age":9.0,"Sex":"M","Farm":"KSU","Inside_or_Outside":"In","PigNumber":"pig-6","Litter_Number":"K3","Stage":"P","DNA-ID":"LLS0026","Description":"NA"},{"index":"F-032120-P12-F7-16S","D_0__Archaea;D_1__Euryarchaeota;D_2__Methanobacteria":248.0,"D_0__Archaea;D_1__Euryarchaeota;D_2__Thermoplasmata":0.0,"D_0__Bacteria;D_1__Actinobacteria;D_2__Actinobacteria":60.0,"D_0__Bacteria;D_1__Actinobacteria;D_2__Coriobacteriia":11.0,"D_0__Bacteria;D_1__Bacteroidetes;D_2__Bacteroidia":14045.0,"D_0__Bacteria;D_1__Bacteroidetes;D_2__Ignavibacteria":0.0,"D_0__Bacteria;D_1__Chlamydiae;D_2__Chlamydiae":0.0,"D_0__Bacteria;D_1__Cyanobacteria;D_2__Melainabacteria":0.0,"D_0__Bacteria;D_1__Cyanobacteria;D_2__Oxyphotobacteria":0.0,"D_0__Bacteria;D_1__Deferribacteres;D_2__Deferribacteres":0.0,"D_0__Bacteria;D_1__Elusimicrobia;D_2__Elusimicrobia":0.0,"D_0__Bacteria;D_1__Epsilonbacteraeota;D_2__Campylobacteria":2.0,"D_0__Bacteria;D_1__Fibrobacteres;D_2__Fibrobacteria":0.0,"D_0__Bacteria;D_1__Firmicutes;D_2__Bacilli":699.0,"D_0__Bacteria;D_1__Firmicutes;D_2__Clostridia":9714.0,"D_0__Bacteria;D_1__Firmicutes;D_2__Erysipelotrichia":116.0,"D_0__Bacteria;D_1__Firmicutes;D_2__Negativicutes":163.0,"D_0__Bacteria;D_1__Firmicutes;__":0.0,"D_0__Bacteria;D_1__Fusobacteria;D_2__Fusobacteriia":225.0,"D_0__Bacteria;D_1__Kiritimatiellaeota;D_2__Kiritimatiellae":0.0,"D_0__Bacteria;D_1__Lentisphaerae;D_2__Lentisphaeria":160.0,"D_0__Bacteria;D_1__Patescibacteria;D_2__Saccharimonadia":3.0,"D_0__Bacteria;D_1__Planctomycetes;D_2__Planctomycetacia":0.0,"D_0__Bacteria;D_1__Proteobacteria;D_2__Alphaproteobacteria":0.0,"D_0__Bacteria;D_1__Proteobacteria;D_2__Deltaproteobacteria":295.0,"D_0__Bacteria;D_1__Proteobacteria;D_2__Gammaproteobacteria":177.0,"D_0__Bacteria;D_1__Proteobacteria;__":0.0,"D_0__Bacteria;D_1__Spirochaetes;D_2__Brachyspirae":0.0,"D_0__Bacteria;D_1__Spirochaetes;D_2__Leptospirae":0.0,"D_0__Bacteria;D_1__Spirochaetes;D_2__Spirochaetia":3.0,"D_0__Bacteria;D_1__Synergistetes;D_2__Synergistia":126.0,"D_0__Bacteria;D_1__Tenericutes;D_2__Mollicutes":35.0,"D_0__Bacteria;D_1__Verrucomicrobia;D_2__Verrucomicrobiae":0.0,"D_0__Bacteria;D_1__WPS-2;D_2__uncultured rumen bacterium":0.0,"D_0__Bacteria;__;__":4.0,"D_0__Eukaryota;D_1__Excavata;D_2__Metamonada":0.0,"D_0__Eukaryota;D_1__SAR;D_2__Stramenopiles":0.0,"D_0__Eukaryota;__;__":0.0,"Unassigned;__;__":11.0,"SampleType":"F","Day":"D032120","Age":12.0,"Sex":"F","Farm":"KSU","Inside_or_Outside":"In","PigNumber":"pig-7","Litter_Number":"K4","Stage":"P","DNA-ID":"LLS0037","Description":"NA"},{"index":"F-032120-P13-F1-16S","D_0__Archaea;D_1__Euryarchaeota;D_2__Methanobacteria":19.0,"D_0__Archaea;D_1__Euryarchaeota;D_2__Thermoplasmata":2.0,"D_0__Bacteria;D_1__Actinobacteria;D_2__Actinobacteria":2.0,"D_0__Bacteria;D_1__Actinobacteria;D_2__Coriobacteriia":0.0,"D_0__Bacteria;D_1__Bacteroidetes;D_2__Bacteroidia":9087.0,"D_0__Bacteria;D_1__Bacteroidetes;D_2__Ignavibacteria":0.0,"D_0__Bacteria;D_1__Chlamydiae;D_2__Chlamydiae":0.0,"D_0__Bacteria;D_1__Cyanobacteria;D_2__Melainabacteria":274.0,"D_0__Bacteria;D_1__Cyanobacteria;D_2__Oxyphotobacteria":0.0,"D_0__Bacteria;D_1__Deferribacteres;D_2__Deferribacteres":0.0,"D_0__Bacteria;D_1__Elusimicrobia;D_2__Elusimicrobia":0.0,"D_0__Bacteria;D_1__Epsilonbacteraeota;D_2__Campylobacteria":456.0,"D_0__Bacteria;D_1__Fibrobacteres;D_2__Fibrobacteria":0.0,"D_0__Bacteria;D_1__Firmicutes;D_2__Bacilli":1661.0,"D_0__Bacteria;D_1__Firmicutes;D_2__Clostridia":1161.0,"D_0__Bacteria;D_1__Firmicutes;D_2__Erysipelotrichia":6.0,"D_0__Bacteria;D_1__Firmicutes;D_2__Negativicutes":7898.0,"D_0__Bacteria;D_1__Firmicutes;__":0.0,"D_0__Bacteria;D_1__Fusobacteria;D_2__Fusobacteriia":8557.0,"D_0__Bacteria;D_1__Kiritimatiellaeota;D_2__Kiritimatiellae":0.0,"D_0__Bacteria;D_1__Lentisphaerae;D_2__Lentisphaeria":0.0,"D_0__Bacteria;D_1__Patescibacteria;D_2__Saccharimonadia":0.0,"D_0__Bacteria;D_1__Planctomycetes;D_2__Planctomycetacia":0.0,"D_0__Bacteria;D_1__Proteobacteria;D_2__Alphaproteobacteria":0.0,"D_0__Bacteria;D_1__Proteobacteria;D_2__Deltaproteobacteria":183.0,"D_0__Bacteria;D_1__Proteobacteria;D_2__Gammaproteobacteria":772.0,"D_0__Bacteria;D_1__Proteobacteria;__":0.0,"D_0__Bacteria;D_1__Spirochaetes;D_2__Brachyspirae":0.0,"D_0__Bacteria;D_1__Spirochaetes;D_2__Leptospirae":0.0,"D_0__Bacteria;D_1__Spirochaetes;D_2__Spirochaetia":0.0,"D_0__Bacteria;D_1__Synergistetes;D_2__Synergistia":390.0,"D_0__Bacteria;D_1__Tenericutes;D_2__Mollicutes":0.0,"D_0__Bacteria;D_1__Verrucomicrobia;D_2__Verrucomicrobiae":0.0,"D_0__Bacteria;D_1__WPS-2;D_2__uncultured rumen bacterium":0.0,"D_0__Bacteria;__;__":0.0,"D_0__Eukaryota;D_1__Excavata;D_2__Metamonada":0.0,"D_0__Eukaryota;D_1__SAR;D_2__Stramenopiles":0.0,"D_0__Eukaryota;__;__":0.0,"Unassigned;__;__":0.0,"SampleType":"F","Day":"D032120","Age":13.0,"Sex":"F","Farm":"KSU","Inside_or_Outside":"In","PigNumber":"pig-1","Litter_Number":"K1","Stage":"P","DNA-ID":"LLS0031","Description":"NA"},{"index":"F-032120-P13-F5-16S","D_0__Archaea;D_1__Euryarchaeota;D_2__Methanobacteria":583.0,"D_0__Archaea;D_1__Euryarchaeota;D_2__Thermoplasmata":311.0,"D_0__Bacteria;D_1__Actinobacteria;D_2__Actinobacteria":32.0,"D_0__Bacteria;D_1__Actinobacteria;D_2__Coriobacteriia":80.0,"D_0__Bacteria;D_1__Bacteroidetes;D_2__Bacteroidia":12222.0,"D_0__Bacteria;D_1__Bacteroidetes;D_2__Ignavibacteria":0.0,"D_0__Bacteria;D_1__Chlamydiae;D_2__Chlamydiae":0.0,"D_0__Bacteria;D_1__Cyanobacteria;D_2__Melainabacteria":0.0,"D_0__Bacteria;D_1__Cyanobacteria;D_2__Oxyphotobacteria":0.0,"D_0__Bacteria;D_1__Deferribacteres;D_2__Deferribacteres":0.0,"D_0__Bacteria;D_1__Elusimicrobia;D_2__Elusimicrobia":0.0,"D_0__Bacteria;D_1__Epsilonbacteraeota;D_2__Campylobacteria":80.0,"D_0__Bacteria;D_1__Fibrobacteres;D_2__Fibrobacteria":0.0,"D_0__Bacteria;D_1__Firmicutes;D_2__Bacilli":929.0,"D_0__Bacteria;D_1__Firmicutes;D_2__Clostridia":10662.0,"D_0__Bacteria;D_1__Firmicutes;D_2__Erysipelotrichia":61.0,"D_0__Bacteria;D_1__Firmicutes;D_2__Negativicutes":614.0,"D_0__Bacteria;D_1__Firmicutes;__":0.0,"D_0__Bacteria;D_1__Fusobacteria;D_2__Fusobacteriia":63.0,"D_0__Bacteria;D_1__Kiritimatiellaeota;D_2__Kiritimatiellae":0.0,"D_0__Bacteria;D_1__Lentisphaerae;D_2__Lentisphaeria":316.0,"D_0__Bacteria;D_1__Patescibacteria;D_2__Saccharimonadia":0.0,"D_0__Bacteria;D_1__Planctomycetes;D_2__Planctomycetacia":22.0,"D_0__Bacteria;D_1__Proteobacteria;D_2__Alphaproteobacteria":3.0,"D_0__Bacteria;D_1__Proteobacteria;D_2__Deltaproteobacteria":718.0,"D_0__Bacteria;D_1__Proteobacteria;D_2__Gammaproteobacteria":496.0,"D_0__Bacteria;D_1__Proteobacteria;__":0.0,"D_0__Bacteria;D_1__Spirochaetes;D_2__Brachyspirae":0.0,"D_0__Bacteria;D_1__Spirochaetes;D_2__Leptospirae":0.0,"D_0__Bacteria;D_1__Spirochaetes;D_2__Spirochaetia":1985.0,"D_0__Bacteria;D_1__Synergistetes;D_2__Synergistia":1867.0,"D_0__Bacteria;D_1__Tenericutes;D_2__Mollicutes":0.0,"D_0__Bacteria;D_1__Verrucomicrobia;D_2__Verrucomicrobiae":0.0,"D_0__Bacteria;D_1__WPS-2;D_2__uncultured rumen bacterium":0.0,"D_0__Bacteria;__;__":6.0,"D_0__Eukaryota;D_1__Excavata;D_2__Metamonada":0.0,"D_0__Eukaryota;D_1__SAR;D_2__Stramenopiles":0.0,"D_0__Eukaryota;__;__":0.0,"Unassigned;__;__":0.0,"SampleType":"F","Day":"D032120","Age":13.0,"Sex":"F","Farm":"KSU","Inside_or_Outside":"In","PigNumber":"pig-5","Litter_Number":"K3","Stage":"P","DNA-ID":"LLS0035","Description":"NA"},{"index":"F-032120-P13-M2-16S","D_0__Archaea;D_1__Euryarchaeota;D_2__Methanobacteria":570.0,"D_0__Archaea;D_1__Euryarchaeota;D_2__Thermoplasmata":30.0,"D_0__Bacteria;D_1__Actinobacteria;D_2__Actinobacteria":10.0,"D_0__Bacteria;D_1__Actinobacteria;D_2__Coriobacteriia":2.0,"D_0__Bacteria;D_1__Bacteroidetes;D_2__Bacteroidia":11449.0,"D_0__Bacteria;D_1__Bacteroidetes;D_2__Ignavibacteria":0.0,"D_0__Bacteria;D_1__Chlamydiae;D_2__Chlamydiae":0.0,"D_0__Bacteria;D_1__Cyanobacteria;D_2__Melainabacteria":0.0,"D_0__Bacteria;D_1__Cyanobacteria;D_2__Oxyphotobacteria":0.0,"D_0__Bacteria;D_1__Deferribacteres;D_2__Deferribacteres":0.0,"D_0__Bacteria;D_1__Elusimicrobia;D_2__Elusimicrobia":0.0,"D_0__Bacteria;D_1__Epsilonbacteraeota;D_2__Campylobacteria":314.0,"D_0__Bacteria;D_1__Fibrobacteres;D_2__Fibrobacteria":0.0,"D_0__Bacteria;D_1__Firmicutes;D_2__Bacilli":524.0,"D_0__Bacteria;D_1__Firmicutes;D_2__Clostridia":14057.0,"D_0__Bacteria;D_1__Firmicutes;D_2__Erysipelotrichia":77.0,"D_0__Bacteria;D_1__Firmicutes;D_2__Negativicutes":817.0,"D_0__Bacteria;D_1__Firmicutes;__":0.0,"D_0__Bacteria;D_1__Fusobacteria;D_2__Fusobacteriia":5.0,"D_0__Bacteria;D_1__Kiritimatiellaeota;D_2__Kiritimatiellae":0.0,"D_0__Bacteria;D_1__Lentisphaerae;D_2__Lentisphaeria":189.0,"D_0__Bacteria;D_1__Patescibacteria;D_2__Saccharimonadia":12.0,"D_0__Bacteria;D_1__Planctomycetes;D_2__Planctomycetacia":10.0,"D_0__Bacteria;D_1__Proteobacteria;D_2__Alphaproteobacteria":0.0,"D_0__Bacteria;D_1__Proteobacteria;D_2__Deltaproteobacteria":413.0,"D_0__Bacteria;D_1__Proteobacteria;D_2__Gammaproteobacteria":86.0,"D_0__Bacteria;D_1__Proteobacteria;__":0.0,"D_0__Bacteria;D_1__Spirochaetes;D_2__Brachyspirae":0.0,"D_0__Bacteria;D_1__Spirochaetes;D_2__Leptospirae":0.0,"D_0__Bacteria;D_1__Spirochaetes;D_2__Spirochaetia":223.0,"D_0__Bacteria;D_1__Synergistetes;D_2__Synergistia":2142.0,"D_0__Bacteria;D_1__Tenericutes;D_2__Mollicutes":369.0,"D_0__Bacteria;D_1__Verrucomicrobia;D_2__Verrucomicrobiae":2.0,"D_0__Bacteria;D_1__WPS-2;D_2__uncultured rumen bacterium":0.0,"D_0__Bacteria;__;__":11.0,"D_0__Eukaryota;D_1__Excavata;D_2__Metamonada":0.0,"D_0__Eukaryota;D_1__SAR;D_2__Stramenopiles":0.0,"D_0__Eukaryota;__;__":0.0,"Unassigned;__;__":0.0,"SampleType":"F","Day":"D032120","Age":13.0,"Sex":"M","Farm":"KSU","Inside_or_Outside":"In","PigNumber":"pig-2","Litter_Number":"K1","Stage":"P","DNA-ID":"LLS0032","Description":"NA"},{"index":"F-032120-P13-M4-16S","D_0__Archaea;D_1__Euryarchaeota;D_2__Methanobacteria":937.0,"D_0__Archaea;D_1__Euryarchaeota;D_2__Thermoplasmata":0.0,"D_0__Bacteria;D_1__Actinobacteria;D_2__Actinobacteria":4.0,"D_0__Bacteria;D_1__Actinobacteria;D_2__Coriobacteriia":26.0,"D_0__Bacteria;D_1__Bacteroidetes;D_2__Bacteroidia":5022.0,"D_0__Bacteria;D_1__Bacteroidetes;D_2__Ignavibacteria":0.0,"D_0__Bacteria;D_1__Chlamydiae;D_2__Chlamydiae":0.0,"D_0__Bacteria;D_1__Cyanobacteria;D_2__Melainabacteria":0.0,"D_0__Bacteria;D_1__Cyanobacteria;D_2__Oxyphotobacteria":0.0,"D_0__Bacteria;D_1__Deferribacteres;D_2__Deferribacteres":0.0,"D_0__Bacteria;D_1__Elusimicrobia;D_2__Elusimicrobia":12.0,"D_0__Bacteria;D_1__Epsilonbacteraeota;D_2__Campylobacteria":48.0,"D_0__Bacteria;D_1__Fibrobacteres;D_2__Fibrobacteria":0.0,"D_0__Bacteria;D_1__Firmicutes;D_2__Bacilli":162.0,"D_0__Bacteria;D_1__Firmicutes;D_2__Clostridia":1309.0,"D_0__Bacteria;D_1__Firmicutes;D_2__Erysipelotrichia":35.0,"D_0__Bacteria;D_1__Firmicutes;D_2__Negativicutes":609.0,"D_0__Bacteria;D_1__Firmicutes;__":0.0,"D_0__Bacteria;D_1__Fusobacteria;D_2__Fusobacteriia":131.0,"D_0__Bacteria;D_1__Kiritimatiellaeota;D_2__Kiritimatiellae":0.0,"D_0__Bacteria;D_1__Lentisphaerae;D_2__Lentisphaeria":2.0,"D_0__Bacteria;D_1__Patescibacteria;D_2__Saccharimonadia":0.0,"D_0__Bacteria;D_1__Planctomycetes;D_2__Planctomycetacia":2.0,"D_0__Bacteria;D_1__Proteobacteria;D_2__Alphaproteobacteria":0.0,"D_0__Bacteria;D_1__Proteobacteria;D_2__Deltaproteobacteria":283.0,"D_0__Bacteria;D_1__Proteobacteria;D_2__Gammaproteobacteria":848.0,"D_0__Bacteria;D_1__Proteobacteria;__":0.0,"D_0__Bacteria;D_1__Spirochaetes;D_2__Brachyspirae":0.0,"D_0__Bacteria;D_1__Spirochaetes;D_2__Leptospirae":0.0,"D_0__Bacteria;D_1__Spirochaetes;D_2__Spirochaetia":13.0,"D_0__Bacteria;D_1__Synergistetes;D_2__Synergistia":18119.0,"D_0__Bacteria;D_1__Tenericutes;D_2__Mollicutes":0.0,"D_0__Bacteria;D_1__Verrucomicrobia;D_2__Verrucomicrobiae":0.0,"D_0__Bacteria;D_1__WPS-2;D_2__uncultured rumen bacterium":0.0,"D_0__Bacteria;__;__":3.0,"D_0__Eukaryota;D_1__Excavata;D_2__Metamonada":0.0,"D_0__Eukaryota;D_1__SAR;D_2__Stramenopiles":0.0,"D_0__Eukaryota;__;__":0.0,"Unassigned;__;__":7.0,"SampleType":"F","Day":"D032120","Age":13.0,"Sex":"M","Farm":"KSU","Inside_or_Outside":"In","PigNumber":"pig-4","Litter_Number":"K2","Stage":"P","DNA-ID":"LLS0034","Description":"NA"},{"index":"F-032120-P14-F9-16S","D_0__Archaea;D_1__Euryarchaeota;D_2__Methanobacteria":606.0,"D_0__Archaea;D_1__Euryarchaeota;D_2__Thermoplasmata":123.0,"D_0__Bacteria;D_1__Actinobacteria;D_2__Actinobacteria":12.0,"D_0__Bacteria;D_1__Actinobacteria;D_2__Coriobacteriia":2.0,"D_0__Bacteria;D_1__Bacteroidetes;D_2__Bacteroidia":12022.0,"D_0__Bacteria;D_1__Bacteroidetes;D_2__Ignavibacteria":0.0,"D_0__Bacteria;D_1__Chlamydiae;D_2__Chlamydiae":0.0,"D_0__Bacteria;D_1__Cyanobacteria;D_2__Melainabacteria":0.0,"D_0__Bacteria;D_1__Cyanobacteria;D_2__Oxyphotobacteria":0.0,"D_0__Bacteria;D_1__Deferribacteres;D_2__Deferribacteres":0.0,"D_0__Bacteria;D_1__Elusimicrobia;D_2__Elusimicrobia":0.0,"D_0__Bacteria;D_1__Epsilonbacteraeota;D_2__Campylobacteria":1620.0,"D_0__Bacteria;D_1__Fibrobacteres;D_2__Fibrobacteria":0.0,"D_0__Bacteria;D_1__Firmicutes;D_2__Bacilli":786.0,"D_0__Bacteria;D_1__Firmicutes;D_2__Clostridia":12913.0,"D_0__Bacteria;D_1__Firmicutes;D_2__Erysipelotrichia":181.0,"D_0__Bacteria;D_1__Firmicutes;D_2__Negativicutes":150.0,"D_0__Bacteria;D_1__Firmicutes;__":2.0,"D_0__Bacteria;D_1__Fusobacteria;D_2__Fusobacteriia":28.0,"D_0__Bacteria;D_1__Kiritimatiellaeota;D_2__Kiritimatiellae":0.0,"D_0__Bacteria;D_1__Lentisphaerae;D_2__Lentisphaeria":0.0,"D_0__Bacteria;D_1__Patescibacteria;D_2__Saccharimonadia":0.0,"D_0__Bacteria;D_1__Planctomycetes;D_2__Planctomycetacia":9.0,"D_0__Bacteria;D_1__Proteobacteria;D_2__Alphaproteobacteria":0.0,"D_0__Bacteria;D_1__Proteobacteria;D_2__Deltaproteobacteria":517.0,"D_0__Bacteria;D_1__Proteobacteria;D_2__Gammaproteobacteria":438.0,"D_0__Bacteria;D_1__Proteobacteria;__":0.0,"D_0__Bacteria;D_1__Spirochaetes;D_2__Brachyspirae":0.0,"D_0__Bacteria;D_1__Spirochaetes;D_2__Leptospirae":0.0,"D_0__Bacteria;D_1__Spirochaetes;D_2__Spirochaetia":378.0,"D_0__Bacteria;D_1__Synergistetes;D_2__Synergistia":273.0,"D_0__Bacteria;D_1__Tenericutes;D_2__Mollicutes":31.0,"D_0__Bacteria;D_1__Verrucomicrobia;D_2__Verrucomicrobiae":2.0,"D_0__Bacteria;D_1__WPS-2;D_2__uncultured rumen bacterium":0.0,"D_0__Bacteria;__;__":7.0,"D_0__Eukaryota;D_1__Excavata;D_2__Metamonada":0.0,"D_0__Eukaryota;D_1__SAR;D_2__Stramenopiles":0.0,"D_0__Eukaryota;__;__":0.0,"Unassigned;__;__":0.0,"SampleType":"F","Day":"D032120","Age":14.0,"Sex":"F","Farm":"KSU","Inside_or_Outside":"In","PigNumber":"pig-9","Litter_Number":"K5","Stage":"P","DNA-ID":"LLS0039","Description":"NA"},{"index":"F-032520-P16-F7-16S","D_0__Archaea;D_1__Euryarchaeota;D_2__Methanobacteria":676.0,"D_0__Archaea;D_1__Euryarchaeota;D_2__Thermoplasmata":0.0,"D_0__Bacteria;D_1__Actinobacteria;D_2__Actinobacteria":31.0,"D_0__Bacteria;D_1__Actinobacteria;D_2__Coriobacteriia":6.0,"D_0__Bacteria;D_1__Bacteroidetes;D_2__Bacteroidia":8884.0,"D_0__Bacteria;D_1__Bacteroidetes;D_2__Ignavibacteria":0.0,"D_0__Bacteria;D_1__Chlamydiae;D_2__Chlamydiae":0.0,"D_0__Bacteria;D_1__Cyanobacteria;D_2__Melainabacteria":0.0,"D_0__Bacteria;D_1__Cyanobacteria;D_2__Oxyphotobacteria":0.0,"D_0__Bacteria;D_1__Deferribacteres;D_2__Deferribacteres":0.0,"D_0__Bacteria;D_1__Elusimicrobia;D_2__Elusimicrobia":0.0,"D_0__Bacteria;D_1__Epsilonbacteraeota;D_2__Campylobacteria":1333.0,"D_0__Bacteria;D_1__Fibrobacteres;D_2__Fibrobacteria":0.0,"D_0__Bacteria;D_1__Firmicutes;D_2__Bacilli":463.0,"D_0__Bacteria;D_1__Firmicutes;D_2__Clostridia":14295.0,"D_0__Bacteria;D_1__Firmicutes;D_2__Erysipelotrichia":82.0,"D_0__Bacteria;D_1__Firmicutes;D_2__Negativicutes":1429.0,"D_0__Bacteria;D_1__Firmicutes;__":0.0,"D_0__Bacteria;D_1__Fusobacteria;D_2__Fusobacteriia":63.0,"D_0__Bacteria;D_1__Kiritimatiellaeota;D_2__Kiritimatiellae":0.0,"D_0__Bacteria;D_1__Lentisphaerae;D_2__Lentisphaeria":23.0,"D_0__Bacteria;D_1__Patescibacteria;D_2__Saccharimonadia":4.0,"D_0__Bacteria;D_1__Planctomycetes;D_2__Planctomycetacia":24.0,"D_0__Bacteria;D_1__Proteobacteria;D_2__Alphaproteobacteria":0.0,"D_0__Bacteria;D_1__Proteobacteria;D_2__Deltaproteobacteria":550.0,"D_0__Bacteria;D_1__Proteobacteria;D_2__Gammaproteobacteria":345.0,"D_0__Bacteria;D_1__Proteobacteria;__":0.0,"D_0__Bacteria;D_1__Spirochaetes;D_2__Brachyspirae":0.0,"D_0__Bacteria;D_1__Spirochaetes;D_2__Leptospirae":0.0,"D_0__Bacteria;D_1__Spirochaetes;D_2__Spirochaetia":25.0,"D_0__Bacteria;D_1__Synergistetes;D_2__Synergistia":157.0,"D_0__Bacteria;D_1__Tenericutes;D_2__Mollicutes":3.0,"D_0__Bacteria;D_1__Verrucomicrobia;D_2__Verrucomicrobiae":70.0,"D_0__Bacteria;D_1__WPS-2;D_2__uncultured rumen bacterium":0.0,"D_0__Bacteria;__;__":12.0,"D_0__Eukaryota;D_1__Excavata;D_2__Metamonada":0.0,"D_0__Eukaryota;D_1__SAR;D_2__Stramenopiles":0.0,"D_0__Eukaryota;__;__":0.0,"Unassigned;__;__":0.0,"SampleType":"F","Day":"D032520","Age":16.0,"Sex":"F","Farm":"KSU","Inside_or_Outside":"In","PigNumber":"pig-7","Litter_Number":"K4","Stage":"P","DNA-ID":"LLS0047","Description":"NA"},{"index":"F-032520-P17-F3-16S","D_0__Archaea;D_1__Euryarchaeota;D_2__Methanobacteria":348.0,"D_0__Archaea;D_1__Euryarchaeota;D_2__Thermoplasmata":10.0,"D_0__Bacteria;D_1__Actinobacteria;D_2__Actinobacteria":0.0,"D_0__Bacteria;D_1__Actinobacteria;D_2__Coriobacteriia":3.0,"D_0__Bacteria;D_1__Bacteroidetes;D_2__Bacteroidia":18168.0,"D_0__Bacteria;D_1__Bacteroidetes;D_2__Ignavibacteria":0.0,"D_0__Bacteria;D_1__Chlamydiae;D_2__Chlamydiae":0.0,"D_0__Bacteria;D_1__Cyanobacteria;D_2__Melainabacteria":0.0,"D_0__Bacteria;D_1__Cyanobacteria;D_2__Oxyphotobacteria":0.0,"D_0__Bacteria;D_1__Deferribacteres;D_2__Deferribacteres":0.0,"D_0__Bacteria;D_1__Elusimicrobia;D_2__Elusimicrobia":0.0,"D_0__Bacteria;D_1__Epsilonbacteraeota;D_2__Campylobacteria":272.0,"D_0__Bacteria;D_1__Fibrobacteres;D_2__Fibrobacteria":0.0,"D_0__Bacteria;D_1__Firmicutes;D_2__Bacilli":393.0,"D_0__Bacteria;D_1__Firmicutes;D_2__Clostridia":4492.0,"D_0__Bacteria;D_1__Firmicutes;D_2__Erysipelotrichia":92.0,"D_0__Bacteria;D_1__Firmicutes;D_2__Negativicutes":298.0,"D_0__Bacteria;D_1__Firmicutes;__":0.0,"D_0__Bacteria;D_1__Fusobacteria;D_2__Fusobacteriia":201.0,"D_0__Bacteria;D_1__Kiritimatiellaeota;D_2__Kiritimatiellae":0.0,"D_0__Bacteria;D_1__Lentisphaerae;D_2__Lentisphaeria":0.0,"D_0__Bacteria;D_1__Patescibacteria;D_2__Saccharimonadia":0.0,"D_0__Bacteria;D_1__Planctomycetes;D_2__Planctomycetacia":0.0,"D_0__Bacteria;D_1__Proteobacteria;D_2__Alphaproteobacteria":0.0,"D_0__Bacteria;D_1__Proteobacteria;D_2__Deltaproteobacteria":403.0,"D_0__Bacteria;D_1__Proteobacteria;D_2__Gammaproteobacteria":1266.0,"D_0__Bacteria;D_1__Proteobacteria;__":0.0,"D_0__Bacteria;D_1__Spirochaetes;D_2__Brachyspirae":0.0,"D_0__Bacteria;D_1__Spirochaetes;D_2__Leptospirae":0.0,"D_0__Bacteria;D_1__Spirochaetes;D_2__Spirochaetia":35.0,"D_0__Bacteria;D_1__Synergistetes;D_2__Synergistia":575.0,"D_0__Bacteria;D_1__Tenericutes;D_2__Mollicutes":5.0,"D_0__Bacteria;D_1__Verrucomicrobia;D_2__Verrucomicrobiae":9.0,"D_0__Bacteria;D_1__WPS-2;D_2__uncultured rumen bacterium":0.0,"D_0__Bacteria;__;__":0.0,"D_0__Eukaryota;D_1__Excavata;D_2__Metamonada":0.0,"D_0__Eukaryota;D_1__SAR;D_2__Stramenopiles":0.0,"D_0__Eukaryota;__;__":0.0,"Unassigned;__;__":2.0,"SampleType":"F","Day":"D032520","Age":17.0,"Sex":"F","Farm":"KSU","Inside_or_Outside":"In","PigNumber":"pig-3","Litter_Number":"K2","Stage":"P","DNA-ID":"LLS0043","Description":"NA"},{"index":"F-032520-P17-F5-16S","D_0__Archaea;D_1__Euryarchaeota;D_2__Methanobacteria":1420.0,"D_0__Archaea;D_1__Euryarchaeota;D_2__Thermoplasmata":227.0,"D_0__Bacteria;D_1__Actinobacteria;D_2__Actinobacteria":0.0,"D_0__Bacteria;D_1__Actinobacteria;D_2__Coriobacteriia":92.0,"D_0__Bacteria;D_1__Bacteroidetes;D_2__Bacteroidia":11116.0,"D_0__Bacteria;D_1__Bacteroidetes;D_2__Ignavibacteria":0.0,"D_0__Bacteria;D_1__Chlamydiae;D_2__Chlamydiae":0.0,"D_0__Bacteria;D_1__Cyanobacteria;D_2__Melainabacteria":0.0,"D_0__Bacteria;D_1__Cyanobacteria;D_2__Oxyphotobacteria":0.0,"D_0__Bacteria;D_1__Deferribacteres;D_2__Deferribacteres":0.0,"D_0__Bacteria;D_1__Elusimicrobia;D_2__Elusimicrobia":46.0,"D_0__Bacteria;D_1__Epsilonbacteraeota;D_2__Campylobacteria":741.0,"D_0__Bacteria;D_1__Fibrobacteres;D_2__Fibrobacteria":0.0,"D_0__Bacteria;D_1__Firmicutes;D_2__Bacilli":71.0,"D_0__Bacteria;D_1__Firmicutes;D_2__Clostridia":7164.0,"D_0__Bacteria;D_1__Firmicutes;D_2__Erysipelotrichia":37.0,"D_0__Bacteria;D_1__Firmicutes;D_2__Negativicutes":1217.0,"D_0__Bacteria;D_1__Firmicutes;__":0.0,"D_0__Bacteria;D_1__Fusobacteria;D_2__Fusobacteriia":5.0,"D_0__Bacteria;D_1__Kiritimatiellaeota;D_2__Kiritimatiellae":0.0,"D_0__Bacteria;D_1__Lentisphaerae;D_2__Lentisphaeria":134.0,"D_0__Bacteria;D_1__Patescibacteria;D_2__Saccharimonadia":3.0,"D_0__Bacteria;D_1__Planctomycetes;D_2__Planctomycetacia":17.0,"D_0__Bacteria;D_1__Proteobacteria;D_2__Alphaproteobacteria":0.0,"D_0__Bacteria;D_1__Proteobacteria;D_2__Deltaproteobacteria":478.0,"D_0__Bacteria;D_1__Proteobacteria;D_2__Gammaproteobacteria":319.0,"D_0__Bacteria;D_1__Proteobacteria;__":0.0,"D_0__Bacteria;D_1__Spirochaetes;D_2__Brachyspirae":0.0,"D_0__Bacteria;D_1__Spirochaetes;D_2__Leptospirae":0.0,"D_0__Bacteria;D_1__Spirochaetes;D_2__Spirochaetia":1067.0,"D_0__Bacteria;D_1__Synergistetes;D_2__Synergistia":3839.0,"D_0__Bacteria;D_1__Tenericutes;D_2__Mollicutes":0.0,"D_0__Bacteria;D_1__Verrucomicrobia;D_2__Verrucomicrobiae":0.0,"D_0__Bacteria;D_1__WPS-2;D_2__uncultured rumen bacterium":0.0,"D_0__Bacteria;__;__":2.0,"D_0__Eukaryota;D_1__Excavata;D_2__Metamonada":0.0,"D_0__Eukaryota;D_1__SAR;D_2__Stramenopiles":0.0,"D_0__Eukaryota;__;__":0.0,"Unassigned;__;__":0.0,"SampleType":"F","Day":"D032520","Age":17.0,"Sex":"F","Farm":"KSU","Inside_or_Outside":"In","PigNumber":"pig-5","Litter_Number":"K3","Stage":"P","DNA-ID":"LLS0045","Description":"NA"},{"index":"F-032520-P17-M2-16S","D_0__Archaea;D_1__Euryarchaeota;D_2__Methanobacteria":2.0,"D_0__Archaea;D_1__Euryarchaeota;D_2__Thermoplasmata":0.0,"D_0__Bacteria;D_1__Actinobacteria;D_2__Actinobacteria":0.0,"D_0__Bacteria;D_1__Actinobacteria;D_2__Coriobacteriia":0.0,"D_0__Bacteria;D_1__Bacteroidetes;D_2__Bacteroidia":6609.0,"D_0__Bacteria;D_1__Bacteroidetes;D_2__Ignavibacteria":0.0,"D_0__Bacteria;D_1__Chlamydiae;D_2__Chlamydiae":0.0,"D_0__Bacteria;D_1__Cyanobacteria;D_2__Melainabacteria":0.0,"D_0__Bacteria;D_1__Cyanobacteria;D_2__Oxyphotobacteria":0.0,"D_0__Bacteria;D_1__Deferribacteres;D_2__Deferribacteres":0.0,"D_0__Bacteria;D_1__Elusimicrobia;D_2__Elusimicrobia":0.0,"D_0__Bacteria;D_1__Epsilonbacteraeota;D_2__Campylobacteria":17.0,"D_0__Bacteria;D_1__Fibrobacteres;D_2__Fibrobacteria":0.0,"D_0__Bacteria;D_1__Firmicutes;D_2__Bacilli":1503.0,"D_0__Bacteria;D_1__Firmicutes;D_2__Clostridia":1928.0,"D_0__Bacteria;D_1__Firmicutes;D_2__Erysipelotrichia":3.0,"D_0__Bacteria;D_1__Firmicutes;D_2__Negativicutes":4051.0,"D_0__Bacteria;D_1__Firmicutes;__":0.0,"D_0__Bacteria;D_1__Fusobacteria;D_2__Fusobacteriia":7792.0,"D_0__Bacteria;D_1__Kiritimatiellaeota;D_2__Kiritimatiellae":0.0,"D_0__Bacteria;D_1__Lentisphaerae;D_2__Lentisphaeria":23.0,"D_0__Bacteria;D_1__Patescibacteria;D_2__Saccharimonadia":0.0,"D_0__Bacteria;D_1__Planctomycetes;D_2__Planctomycetacia":0.0,"D_0__Bacteria;D_1__Proteobacteria;D_2__Alphaproteobacteria":0.0,"D_0__Bacteria;D_1__Proteobacteria;D_2__Deltaproteobacteria":74.0,"D_0__Bacteria;D_1__Proteobacteria;D_2__Gammaproteobacteria":819.0,"D_0__Bacteria;D_1__Proteobacteria;__":0.0,"D_0__Bacteria;D_1__Spirochaetes;D_2__Brachyspirae":0.0,"D_0__Bacteria;D_1__Spirochaetes;D_2__Leptospirae":0.0,"D_0__Bacteria;D_1__Spirochaetes;D_2__Spirochaetia":0.0,"D_0__Bacteria;D_1__Synergistetes;D_2__Synergistia":422.0,"D_0__Bacteria;D_1__Tenericutes;D_2__Mollicutes":0.0,"D_0__Bacteria;D_1__Verrucomicrobia;D_2__Verrucomicrobiae":594.0,"D_0__Bacteria;D_1__WPS-2;D_2__uncultured rumen bacterium":0.0,"D_0__Bacteria;__;__":0.0,"D_0__Eukaryota;D_1__Excavata;D_2__Metamonada":0.0,"D_0__Eukaryota;D_1__SAR;D_2__Stramenopiles":0.0,"D_0__Eukaryota;__;__":0.0,"Unassigned;__;__":0.0,"SampleType":"F","Day":"D032520","Age":17.0,"Sex":"M","Farm":"KSU","Inside_or_Outside":"In","PigNumber":"pig-2","Litter_Number":"K1","Stage":"P","DNA-ID":"LLS0042","Description":"NA"},{"index":"F-032520-P17-M4-16S","D_0__Archaea;D_1__Euryarchaeota;D_2__Methanobacteria":174.0,"D_0__Archaea;D_1__Euryarchaeota;D_2__Thermoplasmata":81.0,"D_0__Bacteria;D_1__Actinobacteria;D_2__Actinobacteria":0.0,"D_0__Bacteria;D_1__Actinobacteria;D_2__Coriobacteriia":103.0,"D_0__Bacteria;D_1__Bacteroidetes;D_2__Bacteroidia":10451.0,"D_0__Bacteria;D_1__Bacteroidetes;D_2__Ignavibacteria":0.0,"D_0__Bacteria;D_1__Chlamydiae;D_2__Chlamydiae":0.0,"D_0__Bacteria;D_1__Cyanobacteria;D_2__Melainabacteria":8.0,"D_0__Bacteria;D_1__Cyanobacteria;D_2__Oxyphotobacteria":0.0,"D_0__Bacteria;D_1__Deferribacteres;D_2__Deferribacteres":0.0,"D_0__Bacteria;D_1__Elusimicrobia;D_2__Elusimicrobia":259.0,"D_0__Bacteria;D_1__Epsilonbacteraeota;D_2__Campylobacteria":533.0,"D_0__Bacteria;D_1__Fibrobacteres;D_2__Fibrobacteria":10.0,"D_0__Bacteria;D_1__Firmicutes;D_2__Bacilli":567.0,"D_0__Bacteria;D_1__Firmicutes;D_2__Clostridia":5058.0,"D_0__Bacteria;D_1__Firmicutes;D_2__Erysipelotrichia":115.0,"D_0__Bacteria;D_1__Firmicutes;D_2__Negativicutes":213.0,"D_0__Bacteria;D_1__Firmicutes;__":0.0,"D_0__Bacteria;D_1__Fusobacteria;D_2__Fusobacteriia":23.0,"D_0__Bacteria;D_1__Kiritimatiellaeota;D_2__Kiritimatiellae":0.0,"D_0__Bacteria;D_1__Lentisphaerae;D_2__Lentisphaeria":38.0,"D_0__Bacteria;D_1__Patescibacteria;D_2__Saccharimonadia":0.0,"D_0__Bacteria;D_1__Planctomycetes;D_2__Planctomycetacia":28.0,"D_0__Bacteria;D_1__Proteobacteria;D_2__Alphaproteobacteria":10.0,"D_0__Bacteria;D_1__Proteobacteria;D_2__Deltaproteobacteria":270.0,"D_0__Bacteria;D_1__Proteobacteria;D_2__Gammaproteobacteria":80.0,"D_0__Bacteria;D_1__Proteobacteria;__":0.0,"D_0__Bacteria;D_1__Spirochaetes;D_2__Brachyspirae":0.0,"D_0__Bacteria;D_1__Spirochaetes;D_2__Leptospirae":0.0,"D_0__Bacteria;D_1__Spirochaetes;D_2__Spirochaetia":260.0,"D_0__Bacteria;D_1__Synergistetes;D_2__Synergistia":5805.0,"D_0__Bacteria;D_1__Tenericutes;D_2__Mollicutes":20.0,"D_0__Bacteria;D_1__Verrucomicrobia;D_2__Verrucomicrobiae":5.0,"D_0__Bacteria;D_1__WPS-2;D_2__uncultured rumen bacterium":0.0,"D_0__Bacteria;__;__":0.0,"D_0__Eukaryota;D_1__Excavata;D_2__Metamonada":0.0,"D_0__Eukaryota;D_1__SAR;D_2__Stramenopiles":0.0,"D_0__Eukaryota;__;__":0.0,"Unassigned;__;__":0.0,"SampleType":"F","Day":"D032520","Age":17.0,"Sex":"M","Farm":"KSU","Inside_or_Outside":"In","PigNumber":"pig-4","Litter_Number":"K2","Stage":"P","DNA-ID":"LLS0044","Description":"NA"},{"index":"F-032520-P17-M6-16S","D_0__Archaea;D_1__Euryarchaeota;D_2__Methanobacteria":1208.0,"D_0__Archaea;D_1__Euryarchaeota;D_2__Thermoplasmata":176.0,"D_0__Bacteria;D_1__Actinobacteria;D_2__Actinobacteria":6.0,"D_0__Bacteria;D_1__Actinobacteria;D_2__Coriobacteriia":69.0,"D_0__Bacteria;D_1__Bacteroidetes;D_2__Bacteroidia":11068.0,"D_0__Bacteria;D_1__Bacteroidetes;D_2__Ignavibacteria":0.0,"D_0__Bacteria;D_1__Chlamydiae;D_2__Chlamydiae":0.0,"D_0__Bacteria;D_1__Cyanobacteria;D_2__Melainabacteria":0.0,"D_0__Bacteria;D_1__Cyanobacteria;D_2__Oxyphotobacteria":0.0,"D_0__Bacteria;D_1__Deferribacteres;D_2__Deferribacteres":0.0,"D_0__Bacteria;D_1__Elusimicrobia;D_2__Elusimicrobia":1241.0,"D_0__Bacteria;D_1__Epsilonbacteraeota;D_2__Campylobacteria":174.0,"D_0__Bacteria;D_1__Fibrobacteres;D_2__Fibrobacteria":0.0,"D_0__Bacteria;D_1__Firmicutes;D_2__Bacilli":405.0,"D_0__Bacteria;D_1__Firmicutes;D_2__Clostridia":7618.0,"D_0__Bacteria;D_1__Firmicutes;D_2__Erysipelotrichia":186.0,"D_0__Bacteria;D_1__Firmicutes;D_2__Negativicutes":125.0,"D_0__Bacteria;D_1__Firmicutes;__":0.0,"D_0__Bacteria;D_1__Fusobacteria;D_2__Fusobacteriia":8.0,"D_0__Bacteria;D_1__Kiritimatiellaeota;D_2__Kiritimatiellae":7.0,"D_0__Bacteria;D_1__Lentisphaerae;D_2__Lentisphaeria":477.0,"D_0__Bacteria;D_1__Patescibacteria;D_2__Saccharimonadia":53.0,"D_0__Bacteria;D_1__Planctomycetes;D_2__Planctomycetacia":50.0,"D_0__Bacteria;D_1__Proteobacteria;D_2__Alphaproteobacteria":2.0,"D_0__Bacteria;D_1__Proteobacteria;D_2__Deltaproteobacteria":225.0,"D_0__Bacteria;D_1__Proteobacteria;D_2__Gammaproteobacteria":335.0,"D_0__Bacteria;D_1__Proteobacteria;__":0.0,"D_0__Bacteria;D_1__Spirochaetes;D_2__Brachyspirae":0.0,"D_0__Bacteria;D_1__Spirochaetes;D_2__Leptospirae":0.0,"D_0__Bacteria;D_1__Spirochaetes;D_2__Spirochaetia":268.0,"D_0__Bacteria;D_1__Synergistetes;D_2__Synergistia":918.0,"D_0__Bacteria;D_1__Tenericutes;D_2__Mollicutes":5.0,"D_0__Bacteria;D_1__Verrucomicrobia;D_2__Verrucomicrobiae":7.0,"D_0__Bacteria;D_1__WPS-2;D_2__uncultured rumen bacterium":0.0,"D_0__Bacteria;__;__":0.0,"D_0__Eukaryota;D_1__Excavata;D_2__Metamonada":0.0,"D_0__Eukaryota;D_1__SAR;D_2__Stramenopiles":0.0,"D_0__Eukaryota;__;__":0.0,"Unassigned;__;__":0.0,"SampleType":"F","Day":"D032520","Age":17.0,"Sex":"M","Farm":"KSU","Inside_or_Outside":"In","PigNumber":"pig-6","Litter_Number":"K3","Stage":"P","DNA-ID":"LLS0046","Description":"NA"},{"index":"F-032520-P18-F9-16S","D_0__Archaea;D_1__Euryarchaeota;D_2__Methanobacteria":1508.0,"D_0__Archaea;D_1__Euryarchaeota;D_2__Thermoplasmata":82.0,"D_0__Bacteria;D_1__Actinobacteria;D_2__Actinobacteria":39.0,"D_0__Bacteria;D_1__Actinobacteria;D_2__Coriobacteriia":27.0,"D_0__Bacteria;D_1__Bacteroidetes;D_2__Bacteroidia":8935.0,"D_0__Bacteria;D_1__Bacteroidetes;D_2__Ignavibacteria":0.0,"D_0__Bacteria;D_1__Chlamydiae;D_2__Chlamydiae":0.0,"D_0__Bacteria;D_1__Cyanobacteria;D_2__Melainabacteria":0.0,"D_0__Bacteria;D_1__Cyanobacteria;D_2__Oxyphotobacteria":0.0,"D_0__Bacteria;D_1__Deferribacteres;D_2__Deferribacteres":0.0,"D_0__Bacteria;D_1__Elusimicrobia;D_2__Elusimicrobia":0.0,"D_0__Bacteria;D_1__Epsilonbacteraeota;D_2__Campylobacteria":550.0,"D_0__Bacteria;D_1__Fibrobacteres;D_2__Fibrobacteria":0.0,"D_0__Bacteria;D_1__Firmicutes;D_2__Bacilli":840.0,"D_0__Bacteria;D_1__Firmicutes;D_2__Clostridia":17007.0,"D_0__Bacteria;D_1__Firmicutes;D_2__Erysipelotrichia":221.0,"D_0__Bacteria;D_1__Firmicutes;D_2__Negativicutes":484.0,"D_0__Bacteria;D_1__Firmicutes;__":0.0,"D_0__Bacteria;D_1__Fusobacteria;D_2__Fusobacteriia":116.0,"D_0__Bacteria;D_1__Kiritimatiellaeota;D_2__Kiritimatiellae":0.0,"D_0__Bacteria;D_1__Lentisphaerae;D_2__Lentisphaeria":15.0,"D_0__Bacteria;D_1__Patescibacteria;D_2__Saccharimonadia":15.0,"D_0__Bacteria;D_1__Planctomycetes;D_2__Planctomycetacia":14.0,"D_0__Bacteria;D_1__Proteobacteria;D_2__Alphaproteobacteria":0.0,"D_0__Bacteria;D_1__Proteobacteria;D_2__Deltaproteobacteria":150.0,"D_0__Bacteria;D_1__Proteobacteria;D_2__Gammaproteobacteria":235.0,"D_0__Bacteria;D_1__Proteobacteria;__":0.0,"D_0__Bacteria;D_1__Spirochaetes;D_2__Brachyspirae":0.0,"D_0__Bacteria;D_1__Spirochaetes;D_2__Leptospirae":0.0,"D_0__Bacteria;D_1__Spirochaetes;D_2__Spirochaetia":234.0,"D_0__Bacteria;D_1__Synergistetes;D_2__Synergistia":311.0,"D_0__Bacteria;D_1__Tenericutes;D_2__Mollicutes":72.0,"D_0__Bacteria;D_1__Verrucomicrobia;D_2__Verrucomicrobiae":0.0,"D_0__Bacteria;D_1__WPS-2;D_2__uncultured rumen bacterium":0.0,"D_0__Bacteria;__;__":0.0,"D_0__Eukaryota;D_1__Excavata;D_2__Metamonada":0.0,"D_0__Eukaryota;D_1__SAR;D_2__Stramenopiles":0.0,"D_0__Eukaryota;__;__":0.0,"Unassigned;__;__":0.0,"SampleType":"F","Day":"D032520","Age":18.0,"Sex":"F","Farm":"KSU","Inside_or_Outside":"In","PigNumber":"pig-9","Litter_Number":"K5","Stage":"P","DNA-ID":"LLS0049","Description":"NA"},{"index":"F-032520-P18-M10-16S","D_0__Archaea;D_1__Euryarchaeota;D_2__Methanobacteria":1947.0,"D_0__Archaea;D_1__Euryarchaeota;D_2__Thermoplasmata":100.0,"D_0__Bacteria;D_1__Actinobacteria;D_2__Actinobacteria":22.0,"D_0__Bacteria;D_1__Actinobacteria;D_2__Coriobacteriia":19.0,"D_0__Bacteria;D_1__Bacteroidetes;D_2__Bacteroidia":6003.0,"D_0__Bacteria;D_1__Bacteroidetes;D_2__Ignavibacteria":0.0,"D_0__Bacteria;D_1__Chlamydiae;D_2__Chlamydiae":0.0,"D_0__Bacteria;D_1__Cyanobacteria;D_2__Melainabacteria":2.0,"D_0__Bacteria;D_1__Cyanobacteria;D_2__Oxyphotobacteria":0.0,"D_0__Bacteria;D_1__Deferribacteres;D_2__Deferribacteres":0.0,"D_0__Bacteria;D_1__Elusimicrobia;D_2__Elusimicrobia":0.0,"D_0__Bacteria;D_1__Epsilonbacteraeota;D_2__Campylobacteria":1630.0,"D_0__Bacteria;D_1__Fibrobacteres;D_2__Fibrobacteria":0.0,"D_0__Bacteria;D_1__Firmicutes;D_2__Bacilli":102.0,"D_0__Bacteria;D_1__Firmicutes;D_2__Clostridia":18898.0,"D_0__Bacteria;D_1__Firmicutes;D_2__Erysipelotrichia":409.0,"D_0__Bacteria;D_1__Firmicutes;D_2__Negativicutes":102.0,"D_0__Bacteria;D_1__Firmicutes;__":0.0,"D_0__Bacteria;D_1__Fusobacteria;D_2__Fusobacteriia":0.0,"D_0__Bacteria;D_1__Kiritimatiellaeota;D_2__Kiritimatiellae":3.0,"D_0__Bacteria;D_1__Lentisphaerae;D_2__Lentisphaeria":7.0,"D_0__Bacteria;D_1__Patescibacteria;D_2__Saccharimonadia":96.0,"D_0__Bacteria;D_1__Planctomycetes;D_2__Planctomycetacia":588.0,"D_0__Bacteria;D_1__Proteobacteria;D_2__Alphaproteobacteria":10.0,"D_0__Bacteria;D_1__Proteobacteria;D_2__Deltaproteobacteria":633.0,"D_0__Bacteria;D_1__Proteobacteria;D_2__Gammaproteobacteria":178.0,"D_0__Bacteria;D_1__Proteobacteria;__":0.0,"D_0__Bacteria;D_1__Spirochaetes;D_2__Brachyspirae":0.0,"D_0__Bacteria;D_1__Spirochaetes;D_2__Leptospirae":0.0,"D_0__Bacteria;D_1__Spirochaetes;D_2__Spirochaetia":2871.0,"D_0__Bacteria;D_1__Synergistetes;D_2__Synergistia":435.0,"D_0__Bacteria;D_1__Tenericutes;D_2__Mollicutes":109.0,"D_0__Bacteria;D_1__Verrucomicrobia;D_2__Verrucomicrobiae":0.0,"D_0__Bacteria;D_1__WPS-2;D_2__uncultured rumen bacterium":0.0,"D_0__Bacteria;__;__":3.0,"D_0__Eukaryota;D_1__Excavata;D_2__Metamonada":0.0,"D_0__Eukaryota;D_1__SAR;D_2__Stramenopiles":0.0,"D_0__Eukaryota;__;__":0.0,"Unassigned;__;__":0.0,"SampleType":"F","Day":"D032520","Age":18.0,"Sex":"M","Farm":"KSU","Inside_or_Outside":"In","PigNumber":"pig-10","Litter_Number":"K5","Stage":"P","DNA-ID":"LLS0050","Description":"NA"},{"index":"F-032920-N20-F7-16S","D_0__Archaea;D_1__Euryarchaeota;D_2__Methanobacteria":304.0,"D_0__Archaea;D_1__Euryarchaeota;D_2__Thermoplasmata":35.0,"D_0__Bacteria;D_1__Actinobacteria;D_2__Actinobacteria":7.0,"D_0__Bacteria;D_1__Actinobacteria;D_2__Coriobacteriia":15.0,"D_0__Bacteria;D_1__Bacteroidetes;D_2__Bacteroidia":15116.0,"D_0__Bacteria;D_1__Bacteroidetes;D_2__Ignavibacteria":0.0,"D_0__Bacteria;D_1__Chlamydiae;D_2__Chlamydiae":0.0,"D_0__Bacteria;D_1__Cyanobacteria;D_2__Melainabacteria":0.0,"D_0__Bacteria;D_1__Cyanobacteria;D_2__Oxyphotobacteria":3.0,"D_0__Bacteria;D_1__Deferribacteres;D_2__Deferribacteres":0.0,"D_0__Bacteria;D_1__Elusimicrobia;D_2__Elusimicrobia":0.0,"D_0__Bacteria;D_1__Epsilonbacteraeota;D_2__Campylobacteria":29.0,"D_0__Bacteria;D_1__Fibrobacteres;D_2__Fibrobacteria":0.0,"D_0__Bacteria;D_1__Firmicutes;D_2__Bacilli":858.0,"D_0__Bacteria;D_1__Firmicutes;D_2__Clostridia":15009.0,"D_0__Bacteria;D_1__Firmicutes;D_2__Erysipelotrichia":133.0,"D_0__Bacteria;D_1__Firmicutes;D_2__Negativicutes":3238.0,"D_0__Bacteria;D_1__Firmicutes;__":0.0,"D_0__Bacteria;D_1__Fusobacteria;D_2__Fusobacteriia":75.0,"D_0__Bacteria;D_1__Kiritimatiellaeota;D_2__Kiritimatiellae":0.0,"D_0__Bacteria;D_1__Lentisphaerae;D_2__Lentisphaeria":8.0,"D_0__Bacteria;D_1__Patescibacteria;D_2__Saccharimonadia":0.0,"D_0__Bacteria;D_1__Planctomycetes;D_2__Planctomycetacia":29.0,"D_0__Bacteria;D_1__Proteobacteria;D_2__Alphaproteobacteria":5.0,"D_0__Bacteria;D_1__Proteobacteria;D_2__Deltaproteobacteria":300.0,"D_0__Bacteria;D_1__Proteobacteria;D_2__Gammaproteobacteria":1406.0,"D_0__Bacteria;D_1__Proteobacteria;__":0.0,"D_0__Bacteria;D_1__Spirochaetes;D_2__Brachyspirae":0.0,"D_0__Bacteria;D_1__Spirochaetes;D_2__Leptospirae":0.0,"D_0__Bacteria;D_1__Spirochaetes;D_2__Spirochaetia":59.0,"D_0__Bacteria;D_1__Synergistetes;D_2__Synergistia":589.0,"D_0__Bacteria;D_1__Tenericutes;D_2__Mollicutes":4.0,"D_0__Bacteria;D_1__Verrucomicrobia;D_2__Verrucomicrobiae":0.0,"D_0__Bacteria;D_1__WPS-2;D_2__uncultured rumen bacterium":0.0,"D_0__Bacteria;__;__":2.0,"D_0__Eukaryota;D_1__Excavata;D_2__Metamonada":0.0,"D_0__Eukaryota;D_1__SAR;D_2__Stramenopiles":0.0,"D_0__Eukaryota;__;__":0.0,"Unassigned;__;__":0.0,"SampleType":"F","Day":"D032920","Age":20.0,"Sex":"F","Farm":"KSU","Inside_or_Outside":"In","PigNumber":"pig-7","Litter_Number":"K4","Stage":"N","DNA-ID":"LLS0057","Description":"NA"},{"index":"F-032920-N20-M8-16S","D_0__Archaea;D_1__Euryarchaeota;D_2__Methanobacteria":464.0,"D_0__Archaea;D_1__Euryarchaeota;D_2__Thermoplasmata":35.0,"D_0__Bacteria;D_1__Actinobacteria;D_2__Actinobacteria":17.0,"D_0__Bacteria;D_1__Actinobacteria;D_2__Coriobacteriia":101.0,"D_0__Bacteria;D_1__Bacteroidetes;D_2__Bacteroidia":14629.0,"D_0__Bacteria;D_1__Bacteroidetes;D_2__Ignavibacteria":0.0,"D_0__Bacteria;D_1__Chlamydiae;D_2__Chlamydiae":0.0,"D_0__Bacteria;D_1__Cyanobacteria;D_2__Melainabacteria":0.0,"D_0__Bacteria;D_1__Cyanobacteria;D_2__Oxyphotobacteria":0.0,"D_0__Bacteria;D_1__Deferribacteres;D_2__Deferribacteres":0.0,"D_0__Bacteria;D_1__Elusimicrobia;D_2__Elusimicrobia":0.0,"D_0__Bacteria;D_1__Epsilonbacteraeota;D_2__Campylobacteria":231.0,"D_0__Bacteria;D_1__Fibrobacteres;D_2__Fibrobacteria":22.0,"D_0__Bacteria;D_1__Firmicutes;D_2__Bacilli":143.0,"D_0__Bacteria;D_1__Firmicutes;D_2__Clostridia":6697.0,"D_0__Bacteria;D_1__Firmicutes;D_2__Erysipelotrichia":294.0,"D_0__Bacteria;D_1__Firmicutes;D_2__Negativicutes":1910.0,"D_0__Bacteria;D_1__Firmicutes;__":0.0,"D_0__Bacteria;D_1__Fusobacteria;D_2__Fusobacteriia":2.0,"D_0__Bacteria;D_1__Kiritimatiellaeota;D_2__Kiritimatiellae":73.0,"D_0__Bacteria;D_1__Lentisphaerae;D_2__Lentisphaeria":0.0,"D_0__Bacteria;D_1__Patescibacteria;D_2__Saccharimonadia":0.0,"D_0__Bacteria;D_1__Planctomycetes;D_2__Planctomycetacia":44.0,"D_0__Bacteria;D_1__Proteobacteria;D_2__Alphaproteobacteria":2.0,"D_0__Bacteria;D_1__Proteobacteria;D_2__Deltaproteobacteria":474.0,"D_0__Bacteria;D_1__Proteobacteria;D_2__Gammaproteobacteria":689.0,"D_0__Bacteria;D_1__Proteobacteria;__":0.0,"D_0__Bacteria;D_1__Spirochaetes;D_2__Brachyspirae":0.0,"D_0__Bacteria;D_1__Spirochaetes;D_2__Leptospirae":0.0,"D_0__Bacteria;D_1__Spirochaetes;D_2__Spirochaetia":1720.0,"D_0__Bacteria;D_1__Synergistetes;D_2__Synergistia":1672.0,"D_0__Bacteria;D_1__Tenericutes;D_2__Mollicutes":108.0,"D_0__Bacteria;D_1__Verrucomicrobia;D_2__Verrucomicrobiae":0.0,"D_0__Bacteria;D_1__WPS-2;D_2__uncultured rumen bacterium":0.0,"D_0__Bacteria;__;__":0.0,"D_0__Eukaryota;D_1__Excavata;D_2__Metamonada":0.0,"D_0__Eukaryota;D_1__SAR;D_2__Stramenopiles":0.0,"D_0__Eukaryota;__;__":0.0,"Unassigned;__;__":0.0,"SampleType":"F","Day":"D032920","Age":20.0,"Sex":"M","Farm":"KSU","Inside_or_Outside":"In","PigNumber":"pig-8","Litter_Number":"K4","Stage":"N","DNA-ID":"LLS0058","Description":"NA"},{"index":"F-032920-N21-F1-16S","D_0__Archaea;D_1__Euryarchaeota;D_2__Methanobacteria":118.0,"D_0__Archaea;D_1__Euryarchaeota;D_2__Thermoplasmata":95.0,"D_0__Bacteria;D_1__Actinobacteria;D_2__Actinobacteria":9.0,"D_0__Bacteria;D_1__Actinobacteria;D_2__Coriobacteriia":88.0,"D_0__Bacteria;D_1__Bacteroidetes;D_2__Bacteroidia":14521.0,"D_0__Bacteria;D_1__Bacteroidetes;D_2__Ignavibacteria":0.0,"D_0__Bacteria;D_1__Chlamydiae;D_2__Chlamydiae":0.0,"D_0__Bacteria;D_1__Cyanobacteria;D_2__Melainabacteria":0.0,"D_0__Bacteria;D_1__Cyanobacteria;D_2__Oxyphotobacteria":0.0,"D_0__Bacteria;D_1__Deferribacteres;D_2__Deferribacteres":0.0,"D_0__Bacteria;D_1__Elusimicrobia;D_2__Elusimicrobia":0.0,"D_0__Bacteria;D_1__Epsilonbacteraeota;D_2__Campylobacteria":830.0,"D_0__Bacteria;D_1__Fibrobacteres;D_2__Fibrobacteria":0.0,"D_0__Bacteria;D_1__Firmicutes;D_2__Bacilli":320.0,"D_0__Bacteria;D_1__Firmicutes;D_2__Clostridia":8852.0,"D_0__Bacteria;D_1__Firmicutes;D_2__Erysipelotrichia":243.0,"D_0__Bacteria;D_1__Firmicutes;D_2__Negativicutes":442.0,"D_0__Bacteria;D_1__Firmicutes;__":2.0,"D_0__Bacteria;D_1__Fusobacteria;D_2__Fusobacteriia":123.0,"D_0__Bacteria;D_1__Kiritimatiellaeota;D_2__Kiritimatiellae":0.0,"D_0__Bacteria;D_1__Lentisphaerae;D_2__Lentisphaeria":127.0,"D_0__Bacteria;D_1__Patescibacteria;D_2__Saccharimonadia":0.0,"D_0__Bacteria;D_1__Planctomycetes;D_2__Planctomycetacia":0.0,"D_0__Bacteria;D_1__Proteobacteria;D_2__Alphaproteobacteria":7.0,"D_0__Bacteria;D_1__Proteobacteria;D_2__Deltaproteobacteria":320.0,"D_0__Bacteria;D_1__Proteobacteria;D_2__Gammaproteobacteria":404.0,"D_0__Bacteria;D_1__Proteobacteria;__":0.0,"D_0__Bacteria;D_1__Spirochaetes;D_2__Brachyspirae":0.0,"D_0__Bacteria;D_1__Spirochaetes;D_2__Leptospirae":0.0,"D_0__Bacteria;D_1__Spirochaetes;D_2__Spirochaetia":4214.0,"D_0__Bacteria;D_1__Synergistetes;D_2__Synergistia":191.0,"D_0__Bacteria;D_1__Tenericutes;D_2__Mollicutes":159.0,"D_0__Bacteria;D_1__Verrucomicrobia;D_2__Verrucomicrobiae":88.0,"D_0__Bacteria;D_1__WPS-2;D_2__uncultured rumen bacterium":0.0,"D_0__Bacteria;__;__":0.0,"D_0__Eukaryota;D_1__Excavata;D_2__Metamonada":0.0,"D_0__Eukaryota;D_1__SAR;D_2__Stramenopiles":0.0,"D_0__Eukaryota;__;__":0.0,"Unassigned;__;__":0.0,"SampleType":"F","Day":"D032920","Age":21.0,"Sex":"F","Farm":"KSU","Inside_or_Outside":"In","PigNumber":"pig-1","Litter_Number":"K1","Stage":"N","DNA-ID":"LLS0051","Description":"NA"},{"index":"F-032920-N21-F3-16S","D_0__Archaea;D_1__Euryarchaeota;D_2__Methanobacteria":428.0,"D_0__Archaea;D_1__Euryarchaeota;D_2__Thermoplasmata":130.0,"D_0__Bacteria;D_1__Actinobacteria;D_2__Actinobacteria":9.0,"D_0__Bacteria;D_1__Actinobacteria;D_2__Coriobacteriia":45.0,"D_0__Bacteria;D_1__Bacteroidetes;D_2__Bacteroidia":9664.0,"D_0__Bacteria;D_1__Bacteroidetes;D_2__Ignavibacteria":0.0,"D_0__Bacteria;D_1__Chlamydiae;D_2__Chlamydiae":0.0,"D_0__Bacteria;D_1__Cyanobacteria;D_2__Melainabacteria":0.0,"D_0__Bacteria;D_1__Cyanobacteria;D_2__Oxyphotobacteria":0.0,"D_0__Bacteria;D_1__Deferribacteres;D_2__Deferribacteres":2.0,"D_0__Bacteria;D_1__Elusimicrobia;D_2__Elusimicrobia":112.0,"D_0__Bacteria;D_1__Epsilonbacteraeota;D_2__Campylobacteria":135.0,"D_0__Bacteria;D_1__Fibrobacteres;D_2__Fibrobacteria":3.0,"D_0__Bacteria;D_1__Firmicutes;D_2__Bacilli":124.0,"D_0__Bacteria;D_1__Firmicutes;D_2__Clostridia":11229.0,"D_0__Bacteria;D_1__Firmicutes;D_2__Erysipelotrichia":433.0,"D_0__Bacteria;D_1__Firmicutes;D_2__Negativicutes":1412.0,"D_0__Bacteria;D_1__Firmicutes;__":0.0,"D_0__Bacteria;D_1__Fusobacteria;D_2__Fusobacteriia":0.0,"D_0__Bacteria;D_1__Kiritimatiellaeota;D_2__Kiritimatiellae":165.0,"D_0__Bacteria;D_1__Lentisphaerae;D_2__Lentisphaeria":5.0,"D_0__Bacteria;D_1__Patescibacteria;D_2__Saccharimonadia":1065.0,"D_0__Bacteria;D_1__Planctomycetes;D_2__Planctomycetacia":65.0,"D_0__Bacteria;D_1__Proteobacteria;D_2__Alphaproteobacteria":29.0,"D_0__Bacteria;D_1__Proteobacteria;D_2__Deltaproteobacteria":349.0,"D_0__Bacteria;D_1__Proteobacteria;D_2__Gammaproteobacteria":149.0,"D_0__Bacteria;D_1__Proteobacteria;__":10.0,"D_0__Bacteria;D_1__Spirochaetes;D_2__Brachyspirae":0.0,"D_0__Bacteria;D_1__Spirochaetes;D_2__Leptospirae":0.0,"D_0__Bacteria;D_1__Spirochaetes;D_2__Spirochaetia":2085.0,"D_0__Bacteria;D_1__Synergistetes;D_2__Synergistia":478.0,"D_0__Bacteria;D_1__Tenericutes;D_2__Mollicutes":179.0,"D_0__Bacteria;D_1__Verrucomicrobia;D_2__Verrucomicrobiae":157.0,"D_0__Bacteria;D_1__WPS-2;D_2__uncultured rumen bacterium":0.0,"D_0__Bacteria;__;__":0.0,"D_0__Eukaryota;D_1__Excavata;D_2__Metamonada":0.0,"D_0__Eukaryota;D_1__SAR;D_2__Stramenopiles":0.0,"D_0__Eukaryota;__;__":0.0,"Unassigned;__;__":0.0,"SampleType":"F","Day":"D032920","Age":21.0,"Sex":"F","Farm":"KSU","Inside_or_Outside":"In","PigNumber":"pig-3","Litter_Number":"K2","Stage":"N","DNA-ID":"LLS0053","Description":"NA"},{"index":"F-032920-N21-F5-16S","D_0__Archaea;D_1__Euryarchaeota;D_2__Methanobacteria":81.0,"D_0__Archaea;D_1__Euryarchaeota;D_2__Thermoplasmata":46.0,"D_0__Bacteria;D_1__Actinobacteria;D_2__Actinobacteria":0.0,"D_0__Bacteria;D_1__Actinobacteria;D_2__Coriobacteriia":268.0,"D_0__Bacteria;D_1__Bacteroidetes;D_2__Bacteroidia":16452.0,"D_0__Bacteria;D_1__Bacteroidetes;D_2__Ignavibacteria":0.0,"D_0__Bacteria;D_1__Chlamydiae;D_2__Chlamydiae":0.0,"D_0__Bacteria;D_1__Cyanobacteria;D_2__Melainabacteria":2.0,"D_0__Bacteria;D_1__Cyanobacteria;D_2__Oxyphotobacteria":0.0,"D_0__Bacteria;D_1__Deferribacteres;D_2__Deferribacteres":10.0,"D_0__Bacteria;D_1__Elusimicrobia;D_2__Elusimicrobia":86.0,"D_0__Bacteria;D_1__Epsilonbacteraeota;D_2__Campylobacteria":442.0,"D_0__Bacteria;D_1__Fibrobacteres;D_2__Fibrobacteria":0.0,"D_0__Bacteria;D_1__Firmicutes;D_2__Bacilli":674.0,"D_0__Bacteria;D_1__Firmicutes;D_2__Clostridia":9092.0,"D_0__Bacteria;D_1__Firmicutes;D_2__Erysipelotrichia":432.0,"D_0__Bacteria;D_1__Firmicutes;D_2__Negativicutes":6519.0,"D_0__Bacteria;D_1__Firmicutes;__":0.0,"D_0__Bacteria;D_1__Fusobacteria;D_2__Fusobacteriia":161.0,"D_0__Bacteria;D_1__Kiritimatiellaeota;D_2__Kiritimatiellae":129.0,"D_0__Bacteria;D_1__Lentisphaerae;D_2__Lentisphaeria":26.0,"D_0__Bacteria;D_1__Patescibacteria;D_2__Saccharimonadia":28.0,"D_0__Bacteria;D_1__Planctomycetes;D_2__Planctomycetacia":31.0,"D_0__Bacteria;D_1__Proteobacteria;D_2__Alphaproteobacteria":0.0,"D_0__Bacteria;D_1__Proteobacteria;D_2__Deltaproteobacteria":794.0,"D_0__Bacteria;D_1__Proteobacteria;D_2__Gammaproteobacteria":1363.0,"D_0__Bacteria;D_1__Proteobacteria;__":12.0,"D_0__Bacteria;D_1__Spirochaetes;D_2__Brachyspirae":0.0,"D_0__Bacteria;D_1__Spirochaetes;D_2__Leptospirae":0.0,"D_0__Bacteria;D_1__Spirochaetes;D_2__Spirochaetia":887.0,"D_0__Bacteria;D_1__Synergistetes;D_2__Synergistia":719.0,"D_0__Bacteria;D_1__Tenericutes;D_2__Mollicutes":65.0,"D_0__Bacteria;D_1__Verrucomicrobia;D_2__Verrucomicrobiae":49.0,"D_0__Bacteria;D_1__WPS-2;D_2__uncultured rumen bacterium":0.0,"D_0__Bacteria;__;__":0.0,"D_0__Eukaryota;D_1__Excavata;D_2__Metamonada":0.0,"D_0__Eukaryota;D_1__SAR;D_2__Stramenopiles":0.0,"D_0__Eukaryota;__;__":0.0,"Unassigned;__;__":0.0,"SampleType":"F","Day":"D032920","Age":21.0,"Sex":"F","Farm":"KSU","Inside_or_Outside":"In","PigNumber":"pig-5","Litter_Number":"K3","Stage":"N","DNA-ID":"LLS0055","Description":"NA"},{"index":"F-032920-N21-M4-16S","D_0__Archaea;D_1__Euryarchaeota;D_2__Methanobacteria":30.0,"D_0__Archaea;D_1__Euryarchaeota;D_2__Thermoplasmata":184.0,"D_0__Bacteria;D_1__Actinobacteria;D_2__Actinobacteria":10.0,"D_0__Bacteria;D_1__Actinobacteria;D_2__Coriobacteriia":20.0,"D_0__Bacteria;D_1__Bacteroidetes;D_2__Bacteroidia":16641.0,"D_0__Bacteria;D_1__Bacteroidetes;D_2__Ignavibacteria":0.0,"D_0__Bacteria;D_1__Chlamydiae;D_2__Chlamydiae":0.0,"D_0__Bacteria;D_1__Cyanobacteria;D_2__Melainabacteria":0.0,"D_0__Bacteria;D_1__Cyanobacteria;D_2__Oxyphotobacteria":0.0,"D_0__Bacteria;D_1__Deferribacteres;D_2__Deferribacteres":15.0,"D_0__Bacteria;D_1__Elusimicrobia;D_2__Elusimicrobia":492.0,"D_0__Bacteria;D_1__Epsilonbacteraeota;D_2__Campylobacteria":761.0,"D_0__Bacteria;D_1__Fibrobacteres;D_2__Fibrobacteria":0.0,"D_0__Bacteria;D_1__Firmicutes;D_2__Bacilli":327.0,"D_0__Bacteria;D_1__Firmicutes;D_2__Clostridia":6693.0,"D_0__Bacteria;D_1__Firmicutes;D_2__Erysipelotrichia":82.0,"D_0__Bacteria;D_1__Firmicutes;D_2__Negativicutes":640.0,"D_0__Bacteria;D_1__Firmicutes;__":2.0,"D_0__Bacteria;D_1__Fusobacteria;D_2__Fusobacteriia":7.0,"D_0__Bacteria;D_1__Kiritimatiellaeota;D_2__Kiritimatiellae":120.0,"D_0__Bacteria;D_1__Lentisphaerae;D_2__Lentisphaeria":46.0,"D_0__Bacteria;D_1__Patescibacteria;D_2__Saccharimonadia":997.0,"D_0__Bacteria;D_1__Planctomycetes;D_2__Planctomycetacia":19.0,"D_0__Bacteria;D_1__Proteobacteria;D_2__Alphaproteobacteria":56.0,"D_0__Bacteria;D_1__Proteobacteria;D_2__Deltaproteobacteria":763.0,"D_0__Bacteria;D_1__Proteobacteria;D_2__Gammaproteobacteria":416.0,"D_0__Bacteria;D_1__Proteobacteria;__":0.0,"D_0__Bacteria;D_1__Spirochaetes;D_2__Brachyspirae":0.0,"D_0__Bacteria;D_1__Spirochaetes;D_2__Leptospirae":0.0,"D_0__Bacteria;D_1__Spirochaetes;D_2__Spirochaetia":1037.0,"D_0__Bacteria;D_1__Synergistetes;D_2__Synergistia":2109.0,"D_0__Bacteria;D_1__Tenericutes;D_2__Mollicutes":42.0,"D_0__Bacteria;D_1__Verrucomicrobia;D_2__Verrucomicrobiae":44.0,"D_0__Bacteria;D_1__WPS-2;D_2__uncultured rumen bacterium":0.0,"D_0__Bacteria;__;__":5.0,"D_0__Eukaryota;D_1__Excavata;D_2__Metamonada":0.0,"D_0__Eukaryota;D_1__SAR;D_2__Stramenopiles":0.0,"D_0__Eukaryota;__;__":0.0,"Unassigned;__;__":0.0,"SampleType":"F","Day":"D032920","Age":21.0,"Sex":"M","Farm":"KSU","Inside_or_Outside":"In","PigNumber":"pig-4","Litter_Number":"K2","Stage":"N","DNA-ID":"LLS0054","Description":"NA"},{"index":"F-032920-N21-M6-16S","D_0__Archaea;D_1__Euryarchaeota;D_2__Methanobacteria":723.0,"D_0__Archaea;D_1__Euryarchaeota;D_2__Thermoplasmata":172.0,"D_0__Bacteria;D_1__Actinobacteria;D_2__Actinobacteria":24.0,"D_0__Bacteria;D_1__Actinobacteria;D_2__Coriobacteriia":22.0,"D_0__Bacteria;D_1__Bacteroidetes;D_2__Bacteroidia":9731.0,"D_0__Bacteria;D_1__Bacteroidetes;D_2__Ignavibacteria":0.0,"D_0__Bacteria;D_1__Chlamydiae;D_2__Chlamydiae":0.0,"D_0__Bacteria;D_1__Cyanobacteria;D_2__Melainabacteria":5.0,"D_0__Bacteria;D_1__Cyanobacteria;D_2__Oxyphotobacteria":0.0,"D_0__Bacteria;D_1__Deferribacteres;D_2__Deferribacteres":63.0,"D_0__Bacteria;D_1__Elusimicrobia;D_2__Elusimicrobia":146.0,"D_0__Bacteria;D_1__Epsilonbacteraeota;D_2__Campylobacteria":1273.0,"D_0__Bacteria;D_1__Fibrobacteres;D_2__Fibrobacteria":4.0,"D_0__Bacteria;D_1__Firmicutes;D_2__Bacilli":127.0,"D_0__Bacteria;D_1__Firmicutes;D_2__Clostridia":10799.0,"D_0__Bacteria;D_1__Firmicutes;D_2__Erysipelotrichia":135.0,"D_0__Bacteria;D_1__Firmicutes;D_2__Negativicutes":206.0,"D_0__Bacteria;D_1__Firmicutes;__":0.0,"D_0__Bacteria;D_1__Fusobacteria;D_2__Fusobacteriia":0.0,"D_0__Bacteria;D_1__Kiritimatiellaeota;D_2__Kiritimatiellae":344.0,"D_0__Bacteria;D_1__Lentisphaerae;D_2__Lentisphaeria":77.0,"D_0__Bacteria;D_1__Patescibacteria;D_2__Saccharimonadia":20.0,"D_0__Bacteria;D_1__Planctomycetes;D_2__Planctomycetacia":67.0,"D_0__Bacteria;D_1__Proteobacteria;D_2__Alphaproteobacteria":0.0,"D_0__Bacteria;D_1__Proteobacteria;D_2__Deltaproteobacteria":632.0,"D_0__Bacteria;D_1__Proteobacteria;D_2__Gammaproteobacteria":1087.0,"D_0__Bacteria;D_1__Proteobacteria;__":26.0,"D_0__Bacteria;D_1__Spirochaetes;D_2__Brachyspirae":0.0,"D_0__Bacteria;D_1__Spirochaetes;D_2__Leptospirae":0.0,"D_0__Bacteria;D_1__Spirochaetes;D_2__Spirochaetia":2672.0,"D_0__Bacteria;D_1__Synergistetes;D_2__Synergistia":1680.0,"D_0__Bacteria;D_1__Tenericutes;D_2__Mollicutes":113.0,"D_0__Bacteria;D_1__Verrucomicrobia;D_2__Verrucomicrobiae":173.0,"D_0__Bacteria;D_1__WPS-2;D_2__uncultured rumen bacterium":0.0,"D_0__Bacteria;__;__":0.0,"D_0__Eukaryota;D_1__Excavata;D_2__Metamonada":0.0,"D_0__Eukaryota;D_1__SAR;D_2__Stramenopiles":0.0,"D_0__Eukaryota;__;__":0.0,"Unassigned;__;__":0.0,"SampleType":"F","Day":"D032920","Age":21.0,"Sex":"M","Farm":"KSU","Inside_or_Outside":"In","PigNumber":"pig-6","Litter_Number":"K3","Stage":"N","DNA-ID":"LLS0056","Description":"NA"},{"index":"F-032920-N22-F9-16S","D_0__Archaea;D_1__Euryarchaeota;D_2__Methanobacteria":13.0,"D_0__Archaea;D_1__Euryarchaeota;D_2__Thermoplasmata":0.0,"D_0__Bacteria;D_1__Actinobacteria;D_2__Actinobacteria":0.0,"D_0__Bacteria;D_1__Actinobacteria;D_2__Coriobacteriia":28.0,"D_0__Bacteria;D_1__Bacteroidetes;D_2__Bacteroidia":18535.0,"D_0__Bacteria;D_1__Bacteroidetes;D_2__Ignavibacteria":0.0,"D_0__Bacteria;D_1__Chlamydiae;D_2__Chlamydiae":0.0,"D_0__Bacteria;D_1__Cyanobacteria;D_2__Melainabacteria":11.0,"D_0__Bacteria;D_1__Cyanobacteria;D_2__Oxyphotobacteria":0.0,"D_0__Bacteria;D_1__Deferribacteres;D_2__Deferribacteres":0.0,"D_0__Bacteria;D_1__Elusimicrobia;D_2__Elusimicrobia":261.0,"D_0__Bacteria;D_1__Epsilonbacteraeota;D_2__Campylobacteria":267.0,"D_0__Bacteria;D_1__Fibrobacteres;D_2__Fibrobacteria":0.0,"D_0__Bacteria;D_1__Firmicutes;D_2__Bacilli":32.0,"D_0__Bacteria;D_1__Firmicutes;D_2__Clostridia":6191.0,"D_0__Bacteria;D_1__Firmicutes;D_2__Erysipelotrichia":448.0,"D_0__Bacteria;D_1__Firmicutes;D_2__Negativicutes":1893.0,"D_0__Bacteria;D_1__Firmicutes;__":0.0,"D_0__Bacteria;D_1__Fusobacteria;D_2__Fusobacteriia":916.0,"D_0__Bacteria;D_1__Kiritimatiellaeota;D_2__Kiritimatiellae":0.0,"D_0__Bacteria;D_1__Lentisphaerae;D_2__Lentisphaeria":24.0,"D_0__Bacteria;D_1__Patescibacteria;D_2__Saccharimonadia":5.0,"D_0__Bacteria;D_1__Planctomycetes;D_2__Planctomycetacia":16.0,"D_0__Bacteria;D_1__Proteobacteria;D_2__Alphaproteobacteria":6.0,"D_0__Bacteria;D_1__Proteobacteria;D_2__Deltaproteobacteria":729.0,"D_0__Bacteria;D_1__Proteobacteria;D_2__Gammaproteobacteria":505.0,"D_0__Bacteria;D_1__Proteobacteria;__":0.0,"D_0__Bacteria;D_1__Spirochaetes;D_2__Brachyspirae":0.0,"D_0__Bacteria;D_1__Spirochaetes;D_2__Leptospirae":0.0,"D_0__Bacteria;D_1__Spirochaetes;D_2__Spirochaetia":176.0,"D_0__Bacteria;D_1__Synergistetes;D_2__Synergistia":314.0,"D_0__Bacteria;D_1__Tenericutes;D_2__Mollicutes":40.0,"D_0__Bacteria;D_1__Verrucomicrobia;D_2__Verrucomicrobiae":0.0,"D_0__Bacteria;D_1__WPS-2;D_2__uncultured rumen bacterium":0.0,"D_0__Bacteria;__;__":0.0,"D_0__Eukaryota;D_1__Excavata;D_2__Metamonada":0.0,"D_0__Eukaryota;D_1__SAR;D_2__Stramenopiles":0.0,"D_0__Eukaryota;__;__":0.0,"Unassigned;__;__":0.0,"SampleType":"F","Day":"D032920","Age":22.0,"Sex":"F","Farm":"KSU","Inside_or_Outside":"In","PigNumber":"pig-9","Litter_Number":"K5","Stage":"N","DNA-ID":"LLS0059","Description":"NA"},{"index":"F-032920-N22-M10-16S","D_0__Archaea;D_1__Euryarchaeota;D_2__Methanobacteria":33.0,"D_0__Archaea;D_1__Euryarchaeota;D_2__Thermoplasmata":0.0,"D_0__Bacteria;D_1__Actinobacteria;D_2__Actinobacteria":0.0,"D_0__Bacteria;D_1__Actinobacteria;D_2__Coriobacteriia":56.0,"D_0__Bacteria;D_1__Bacteroidetes;D_2__Bacteroidia":13902.0,"D_0__Bacteria;D_1__Bacteroidetes;D_2__Ignavibacteria":0.0,"D_0__Bacteria;D_1__Chlamydiae;D_2__Chlamydiae":0.0,"D_0__Bacteria;D_1__Cyanobacteria;D_2__Melainabacteria":53.0,"D_0__Bacteria;D_1__Cyanobacteria;D_2__Oxyphotobacteria":0.0,"D_0__Bacteria;D_1__Deferribacteres;D_2__Deferribacteres":18.0,"D_0__Bacteria;D_1__Elusimicrobia;D_2__Elusimicrobia":17.0,"D_0__Bacteria;D_1__Epsilonbacteraeota;D_2__Campylobacteria":949.0,"D_0__Bacteria;D_1__Fibrobacteres;D_2__Fibrobacteria":0.0,"D_0__Bacteria;D_1__Firmicutes;D_2__Bacilli":112.0,"D_0__Bacteria;D_1__Firmicutes;D_2__Clostridia":7266.0,"D_0__Bacteria;D_1__Firmicutes;D_2__Erysipelotrichia":128.0,"D_0__Bacteria;D_1__Firmicutes;D_2__Negativicutes":1470.0,"D_0__Bacteria;D_1__Firmicutes;__":0.0,"D_0__Bacteria;D_1__Fusobacteria;D_2__Fusobacteriia":3338.0,"D_0__Bacteria;D_1__Kiritimatiellaeota;D_2__Kiritimatiellae":33.0,"D_0__Bacteria;D_1__Lentisphaerae;D_2__Lentisphaeria":0.0,"D_0__Bacteria;D_1__Patescibacteria;D_2__Saccharimonadia":5.0,"D_0__Bacteria;D_1__Planctomycetes;D_2__Planctomycetacia":6.0,"D_0__Bacteria;D_1__Proteobacteria;D_2__Alphaproteobacteria":2.0,"D_0__Bacteria;D_1__Proteobacteria;D_2__Deltaproteobacteria":522.0,"D_0__Bacteria;D_1__Proteobacteria;D_2__Gammaproteobacteria":456.0,"D_0__Bacteria;D_1__Proteobacteria;__":2.0,"D_0__Bacteria;D_1__Spirochaetes;D_2__Brachyspirae":0.0,"D_0__Bacteria;D_1__Spirochaetes;D_2__Leptospirae":0.0,"D_0__Bacteria;D_1__Spirochaetes;D_2__Spirochaetia":1013.0,"D_0__Bacteria;D_1__Synergistetes;D_2__Synergistia":104.0,"D_0__Bacteria;D_1__Tenericutes;D_2__Mollicutes":11.0,"D_0__Bacteria;D_1__Verrucomicrobia;D_2__Verrucomicrobiae":0.0,"D_0__Bacteria;D_1__WPS-2;D_2__uncultured rumen bacterium":0.0,"D_0__Bacteria;__;__":0.0,"D_0__Eukaryota;D_1__Excavata;D_2__Metamonada":0.0,"D_0__Eukaryota;D_1__SAR;D_2__Stramenopiles":0.0,"D_0__Eukaryota;__;__":0.0,"Unassigned;__;__":2.0,"SampleType":"F","Day":"D032920","Age":22.0,"Sex":"M","Farm":"KSU","Inside_or_Outside":"In","PigNumber":"pig-10","Litter_Number":"K5","Stage":"N","DNA-ID":"LLS0060","Description":"NA"},{"index":"F-040220-N24-F7-16S","D_0__Archaea;D_1__Euryarchaeota;D_2__Methanobacteria":3.0,"D_0__Archaea;D_1__Euryarchaeota;D_2__Thermoplasmata":2.0,"D_0__Bacteria;D_1__Actinobacteria;D_2__Actinobacteria":0.0,"D_0__Bacteria;D_1__Actinobacteria;D_2__Coriobacteriia":979.0,"D_0__Bacteria;D_1__Bacteroidetes;D_2__Bacteroidia":18990.0,"D_0__Bacteria;D_1__Bacteroidetes;D_2__Ignavibacteria":0.0,"D_0__Bacteria;D_1__Chlamydiae;D_2__Chlamydiae":0.0,"D_0__Bacteria;D_1__Cyanobacteria;D_2__Melainabacteria":0.0,"D_0__Bacteria;D_1__Cyanobacteria;D_2__Oxyphotobacteria":0.0,"D_0__Bacteria;D_1__Deferribacteres;D_2__Deferribacteres":0.0,"D_0__Bacteria;D_1__Elusimicrobia;D_2__Elusimicrobia":0.0,"D_0__Bacteria;D_1__Epsilonbacteraeota;D_2__Campylobacteria":187.0,"D_0__Bacteria;D_1__Fibrobacteres;D_2__Fibrobacteria":0.0,"D_0__Bacteria;D_1__Firmicutes;D_2__Bacilli":79.0,"D_0__Bacteria;D_1__Firmicutes;D_2__Clostridia":10371.0,"D_0__Bacteria;D_1__Firmicutes;D_2__Erysipelotrichia":327.0,"D_0__Bacteria;D_1__Firmicutes;D_2__Negativicutes":1544.0,"D_0__Bacteria;D_1__Firmicutes;__":0.0,"D_0__Bacteria;D_1__Fusobacteria;D_2__Fusobacteriia":143.0,"D_0__Bacteria;D_1__Kiritimatiellaeota;D_2__Kiritimatiellae":0.0,"D_0__Bacteria;D_1__Lentisphaerae;D_2__Lentisphaeria":0.0,"D_0__Bacteria;D_1__Patescibacteria;D_2__Saccharimonadia":0.0,"D_0__Bacteria;D_1__Planctomycetes;D_2__Planctomycetacia":0.0,"D_0__Bacteria;D_1__Proteobacteria;D_2__Alphaproteobacteria":0.0,"D_0__Bacteria;D_1__Proteobacteria;D_2__Deltaproteobacteria":106.0,"D_0__Bacteria;D_1__Proteobacteria;D_2__Gammaproteobacteria":126.0,"D_0__Bacteria;D_1__Proteobacteria;__":0.0,"D_0__Bacteria;D_1__Spirochaetes;D_2__Brachyspirae":0.0,"D_0__Bacteria;D_1__Spirochaetes;D_2__Leptospirae":0.0,"D_0__Bacteria;D_1__Spirochaetes;D_2__Spirochaetia":205.0,"D_0__Bacteria;D_1__Synergistetes;D_2__Synergistia":15.0,"D_0__Bacteria;D_1__Tenericutes;D_2__Mollicutes":0.0,"D_0__Bacteria;D_1__Verrucomicrobia;D_2__Verrucomicrobiae":0.0,"D_0__Bacteria;D_1__WPS-2;D_2__uncultured rumen bacterium":0.0,"D_0__Bacteria;__;__":2.0,"D_0__Eukaryota;D_1__Excavata;D_2__Metamonada":0.0,"D_0__Eukaryota;D_1__SAR;D_2__Stramenopiles":0.0,"D_0__Eukaryota;__;__":0.0,"Unassigned;__;__":0.0,"SampleType":"F","Day":"D040220","Age":24.0,"Sex":"F","Farm":"KSU","Inside_or_Outside":"In","PigNumber":"pig-7","Litter_Number":"K4","Stage":"N","DNA-ID":"LLS0067","Description":"NA"},{"index":"F-040220-N24-M8-16S","D_0__Archaea;D_1__Euryarchaeota;D_2__Methanobacteria":222.0,"D_0__Archaea;D_1__Euryarchaeota;D_2__Thermoplasmata":11.0,"D_0__Bacteria;D_1__Actinobacteria;D_2__Actinobacteria":0.0,"D_0__Bacteria;D_1__Actinobacteria;D_2__Coriobacteriia":96.0,"D_0__Bacteria;D_1__Bacteroidetes;D_2__Bacteroidia":10504.0,"D_0__Bacteria;D_1__Bacteroidetes;D_2__Ignavibacteria":0.0,"D_0__Bacteria;D_1__Chlamydiae;D_2__Chlamydiae":0.0,"D_0__Bacteria;D_1__Cyanobacteria;D_2__Melainabacteria":0.0,"D_0__Bacteria;D_1__Cyanobacteria;D_2__Oxyphotobacteria":0.0,"D_0__Bacteria;D_1__Deferribacteres;D_2__Deferribacteres":0.0,"D_0__Bacteria;D_1__Elusimicrobia;D_2__Elusimicrobia":0.0,"D_0__Bacteria;D_1__Epsilonbacteraeota;D_2__Campylobacteria":304.0,"D_0__Bacteria;D_1__Fibrobacteres;D_2__Fibrobacteria":5.0,"D_0__Bacteria;D_1__Firmicutes;D_2__Bacilli":4283.0,"D_0__Bacteria;D_1__Firmicutes;D_2__Clostridia":14767.0,"D_0__Bacteria;D_1__Firmicutes;D_2__Erysipelotrichia":182.0,"D_0__Bacteria;D_1__Firmicutes;D_2__Negativicutes":1648.0,"D_0__Bacteria;D_1__Firmicutes;__":0.0,"D_0__Bacteria;D_1__Fusobacteria;D_2__Fusobacteriia":0.0,"D_0__Bacteria;D_1__Kiritimatiellaeota;D_2__Kiritimatiellae":0.0,"D_0__Bacteria;D_1__Lentisphaerae;D_2__Lentisphaeria":0.0,"D_0__Bacteria;D_1__Patescibacteria;D_2__Saccharimonadia":0.0,"D_0__Bacteria;D_1__Planctomycetes;D_2__Planctomycetacia":0.0,"D_0__Bacteria;D_1__Proteobacteria;D_2__Alphaproteobacteria":0.0,"D_0__Bacteria;D_1__Proteobacteria;D_2__Deltaproteobacteria":60.0,"D_0__Bacteria;D_1__Proteobacteria;D_2__Gammaproteobacteria":623.0,"D_0__Bacteria;D_1__Proteobacteria;__":0.0,"D_0__Bacteria;D_1__Spirochaetes;D_2__Brachyspirae":0.0,"D_0__Bacteria;D_1__Spirochaetes;D_2__Leptospirae":0.0,"D_0__Bacteria;D_1__Spirochaetes;D_2__Spirochaetia":1044.0,"D_0__Bacteria;D_1__Synergistetes;D_2__Synergistia":0.0,"D_0__Bacteria;D_1__Tenericutes;D_2__Mollicutes":244.0,"D_0__Bacteria;D_1__Verrucomicrobia;D_2__Verrucomicrobiae":0.0,"D_0__Bacteria;D_1__WPS-2;D_2__uncultured rumen bacterium":0.0,"D_0__Bacteria;__;__":2.0,"D_0__Eukaryota;D_1__Excavata;D_2__Metamonada":0.0,"D_0__Eukaryota;D_1__SAR;D_2__Stramenopiles":0.0,"D_0__Eukaryota;__;__":0.0,"Unassigned;__;__":0.0,"SampleType":"F","Day":"D040220","Age":24.0,"Sex":"M","Farm":"KSU","Inside_or_Outside":"In","PigNumber":"pig-8","Litter_Number":"K4","Stage":"N","DNA-ID":"LLS0068","Description":"NA"},{"index":"F-040220-N25-F1-16S","D_0__Archaea;D_1__Euryarchaeota;D_2__Methanobacteria":26.0,"D_0__Archaea;D_1__Euryarchaeota;D_2__Thermoplasmata":29.0,"D_0__Bacteria;D_1__Actinobacteria;D_2__Actinobacteria":0.0,"D_0__Bacteria;D_1__Actinobacteria;D_2__Coriobacteriia":233.0,"D_0__Bacteria;D_1__Bacteroidetes;D_2__Bacteroidia":8045.0,"D_0__Bacteria;D_1__Bacteroidetes;D_2__Ignavibacteria":0.0,"D_0__Bacteria;D_1__Chlamydiae;D_2__Chlamydiae":0.0,"D_0__Bacteria;D_1__Cyanobacteria;D_2__Melainabacteria":0.0,"D_0__Bacteria;D_1__Cyanobacteria;D_2__Oxyphotobacteria":0.0,"D_0__Bacteria;D_1__Deferribacteres;D_2__Deferribacteres":6.0,"D_0__Bacteria;D_1__Elusimicrobia;D_2__Elusimicrobia":0.0,"D_0__Bacteria;D_1__Epsilonbacteraeota;D_2__Campylobacteria":82.0,"D_0__Bacteria;D_1__Fibrobacteres;D_2__Fibrobacteria":24.0,"D_0__Bacteria;D_1__Firmicutes;D_2__Bacilli":91.0,"D_0__Bacteria;D_1__Firmicutes;D_2__Clostridia":15738.0,"D_0__Bacteria;D_1__Firmicutes;D_2__Erysipelotrichia":391.0,"D_0__Bacteria;D_1__Firmicutes;D_2__Negativicutes":1772.0,"D_0__Bacteria;D_1__Firmicutes;__":0.0,"D_0__Bacteria;D_1__Fusobacteria;D_2__Fusobacteriia":0.0,"D_0__Bacteria;D_1__Kiritimatiellaeota;D_2__Kiritimatiellae":3.0,"D_0__Bacteria;D_1__Lentisphaerae;D_2__Lentisphaeria":6.0,"D_0__Bacteria;D_1__Patescibacteria;D_2__Saccharimonadia":200.0,"D_0__Bacteria;D_1__Planctomycetes;D_2__Planctomycetacia":78.0,"D_0__Bacteria;D_1__Proteobacteria;D_2__Alphaproteobacteria":5.0,"D_0__Bacteria;D_1__Proteobacteria;D_2__Deltaproteobacteria":287.0,"D_0__Bacteria;D_1__Proteobacteria;D_2__Gammaproteobacteria":101.0,"D_0__Bacteria;D_1__Proteobacteria;__":0.0,"D_0__Bacteria;D_1__Spirochaetes;D_2__Brachyspirae":0.0,"D_0__Bacteria;D_1__Spirochaetes;D_2__Leptospirae":0.0,"D_0__Bacteria;D_1__Spirochaetes;D_2__Spirochaetia":1020.0,"D_0__Bacteria;D_1__Synergistetes;D_2__Synergistia":0.0,"D_0__Bacteria;D_1__Tenericutes;D_2__Mollicutes":413.0,"D_0__Bacteria;D_1__Verrucomicrobia;D_2__Verrucomicrobiae":0.0,"D_0__Bacteria;D_1__WPS-2;D_2__uncultured rumen bacterium":0.0,"D_0__Bacteria;__;__":0.0,"D_0__Eukaryota;D_1__Excavata;D_2__Metamonada":0.0,"D_0__Eukaryota;D_1__SAR;D_2__Stramenopiles":0.0,"D_0__Eukaryota;__;__":0.0,"Unassigned;__;__":0.0,"SampleType":"F","Day":"D040220","Age":25.0,"Sex":"F","Farm":"KSU","Inside_or_Outside":"In","PigNumber":"pig-1","Litter_Number":"K1","Stage":"N","DNA-ID":"LLS0061","Description":"NA"},{"index":"F-040220-N25-F3-16S","D_0__Archaea;D_1__Euryarchaeota;D_2__Methanobacteria":3.0,"D_0__Archaea;D_1__Euryarchaeota;D_2__Thermoplasmata":2.0,"D_0__Bacteria;D_1__Actinobacteria;D_2__Actinobacteria":0.0,"D_0__Bacteria;D_1__Actinobacteria;D_2__Coriobacteriia":49.0,"D_0__Bacteria;D_1__Bacteroidetes;D_2__Bacteroidia":13395.0,"D_0__Bacteria;D_1__Bacteroidetes;D_2__Ignavibacteria":0.0,"D_0__Bacteria;D_1__Chlamydiae;D_2__Chlamydiae":0.0,"D_0__Bacteria;D_1__Cyanobacteria;D_2__Melainabacteria":0.0,"D_0__Bacteria;D_1__Cyanobacteria;D_2__Oxyphotobacteria":0.0,"D_0__Bacteria;D_1__Deferribacteres;D_2__Deferribacteres":0.0,"D_0__Bacteria;D_1__Elusimicrobia;D_2__Elusimicrobia":0.0,"D_0__Bacteria;D_1__Epsilonbacteraeota;D_2__Campylobacteria":25.0,"D_0__Bacteria;D_1__Fibrobacteres;D_2__Fibrobacteria":0.0,"D_0__Bacteria;D_1__Firmicutes;D_2__Bacilli":3052.0,"D_0__Bacteria;D_1__Firmicutes;D_2__Clostridia":12221.0,"D_0__Bacteria;D_1__Firmicutes;D_2__Erysipelotrichia":118.0,"D_0__Bacteria;D_1__Firmicutes;D_2__Negativicutes":1791.0,"D_0__Bacteria;D_1__Firmicutes;__":0.0,"D_0__Bacteria;D_1__Fusobacteria;D_2__Fusobacteriia":2.0,"D_0__Bacteria;D_1__Kiritimatiellaeota;D_2__Kiritimatiellae":0.0,"D_0__Bacteria;D_1__Lentisphaerae;D_2__Lentisphaeria":0.0,"D_0__Bacteria;D_1__Patescibacteria;D_2__Saccharimonadia":0.0,"D_0__Bacteria;D_1__Planctomycetes;D_2__Planctomycetacia":0.0,"D_0__Bacteria;D_1__Proteobacteria;D_2__Alphaproteobacteria":14.0,"D_0__Bacteria;D_1__Proteobacteria;D_2__Deltaproteobacteria":0.0,"D_0__Bacteria;D_1__Proteobacteria;D_2__Gammaproteobacteria":12.0,"D_0__Bacteria;D_1__Proteobacteria;__":0.0,"D_0__Bacteria;D_1__Spirochaetes;D_2__Brachyspirae":0.0,"D_0__Bacteria;D_1__Spirochaetes;D_2__Leptospirae":0.0,"D_0__Bacteria;D_1__Spirochaetes;D_2__Spirochaetia":182.0,"D_0__Bacteria;D_1__Synergistetes;D_2__Synergistia":0.0,"D_0__Bacteria;D_1__Tenericutes;D_2__Mollicutes":28.0,"D_0__Bacteria;D_1__Verrucomicrobia;D_2__Verrucomicrobiae":0.0,"D_0__Bacteria;D_1__WPS-2;D_2__uncultured rumen bacterium":0.0,"D_0__Bacteria;__;__":0.0,"D_0__Eukaryota;D_1__Excavata;D_2__Metamonada":0.0,"D_0__Eukaryota;D_1__SAR;D_2__Stramenopiles":0.0,"D_0__Eukaryota;__;__":0.0,"Unassigned;__;__":0.0,"SampleType":"F","Day":"D040220","Age":25.0,"Sex":"F","Farm":"KSU","Inside_or_Outside":"In","PigNumber":"pig-3","Litter_Number":"K2","Stage":"N","DNA-ID":"LLS0063","Description":"NA"},{"index":"F-040220-N25-F5-16S","D_0__Archaea;D_1__Euryarchaeota;D_2__Methanobacteria":188.0,"D_0__Archaea;D_1__Euryarchaeota;D_2__Thermoplasmata":7.0,"D_0__Bacteria;D_1__Actinobacteria;D_2__Actinobacteria":0.0,"D_0__Bacteria;D_1__Actinobacteria;D_2__Coriobacteriia":172.0,"D_0__Bacteria;D_1__Bacteroidetes;D_2__Bacteroidia":10659.0,"D_0__Bacteria;D_1__Bacteroidetes;D_2__Ignavibacteria":0.0,"D_0__Bacteria;D_1__Chlamydiae;D_2__Chlamydiae":0.0,"D_0__Bacteria;D_1__Cyanobacteria;D_2__Melainabacteria":0.0,"D_0__Bacteria;D_1__Cyanobacteria;D_2__Oxyphotobacteria":0.0,"D_0__Bacteria;D_1__Deferribacteres;D_2__Deferribacteres":3.0,"D_0__Bacteria;D_1__Elusimicrobia;D_2__Elusimicrobia":0.0,"D_0__Bacteria;D_1__Epsilonbacteraeota;D_2__Campylobacteria":15.0,"D_0__Bacteria;D_1__Fibrobacteres;D_2__Fibrobacteria":26.0,"D_0__Bacteria;D_1__Firmicutes;D_2__Bacilli":288.0,"D_0__Bacteria;D_1__Firmicutes;D_2__Clostridia":10681.0,"D_0__Bacteria;D_1__Firmicutes;D_2__Erysipelotrichia":283.0,"D_0__Bacteria;D_1__Firmicutes;D_2__Negativicutes":3569.0,"D_0__Bacteria;D_1__Firmicutes;__":0.0,"D_0__Bacteria;D_1__Fusobacteria;D_2__Fusobacteriia":0.0,"D_0__Bacteria;D_1__Kiritimatiellaeota;D_2__Kiritimatiellae":9.0,"D_0__Bacteria;D_1__Lentisphaerae;D_2__Lentisphaeria":0.0,"D_0__Bacteria;D_1__Patescibacteria;D_2__Saccharimonadia":0.0,"D_0__Bacteria;D_1__Planctomycetes;D_2__Planctomycetacia":6.0,"D_0__Bacteria;D_1__Proteobacteria;D_2__Alphaproteobacteria":93.0,"D_0__Bacteria;D_1__Proteobacteria;D_2__Deltaproteobacteria":534.0,"D_0__Bacteria;D_1__Proteobacteria;D_2__Gammaproteobacteria":512.0,"D_0__Bacteria;D_1__Proteobacteria;__":0.0,"D_0__Bacteria;D_1__Spirochaetes;D_2__Brachyspirae":0.0,"D_0__Bacteria;D_1__Spirochaetes;D_2__Leptospirae":0.0,"D_0__Bacteria;D_1__Spirochaetes;D_2__Spirochaetia":1698.0,"D_0__Bacteria;D_1__Synergistetes;D_2__Synergistia":3.0,"D_0__Bacteria;D_1__Tenericutes;D_2__Mollicutes":259.0,"D_0__Bacteria;D_1__Verrucomicrobia;D_2__Verrucomicrobiae":0.0,"D_0__Bacteria;D_1__WPS-2;D_2__uncultured rumen bacterium":0.0,"D_0__Bacteria;__;__":0.0,"D_0__Eukaryota;D_1__Excavata;D_2__Metamonada":0.0,"D_0__Eukaryota;D_1__SAR;D_2__Stramenopiles":0.0,"D_0__Eukaryota;__;__":0.0,"Unassigned;__;__":0.0,"SampleType":"F","Day":"D040220","Age":25.0,"Sex":"F","Farm":"KSU","Inside_or_Outside":"In","PigNumber":"pig-5","Litter_Number":"K3","Stage":"N","DNA-ID":"LLS0065","Description":"NA"},{"index":"F-040220-N25-M4-16S","D_0__Archaea;D_1__Euryarchaeota;D_2__Methanobacteria":29.0,"D_0__Archaea;D_1__Euryarchaeota;D_2__Thermoplasmata":2.0,"D_0__Bacteria;D_1__Actinobacteria;D_2__Actinobacteria":0.0,"D_0__Bacteria;D_1__Actinobacteria;D_2__Coriobacteriia":191.0,"D_0__Bacteria;D_1__Bacteroidetes;D_2__Bacteroidia":13057.0,"D_0__Bacteria;D_1__Bacteroidetes;D_2__Ignavibacteria":0.0,"D_0__Bacteria;D_1__Chlamydiae;D_2__Chlamydiae":0.0,"D_0__Bacteria;D_1__Cyanobacteria;D_2__Melainabacteria":0.0,"D_0__Bacteria;D_1__Cyanobacteria;D_2__Oxyphotobacteria":0.0,"D_0__Bacteria;D_1__Deferribacteres;D_2__Deferribacteres":0.0,"D_0__Bacteria;D_1__Elusimicrobia;D_2__Elusimicrobia":0.0,"D_0__Bacteria;D_1__Epsilonbacteraeota;D_2__Campylobacteria":225.0,"D_0__Bacteria;D_1__Fibrobacteres;D_2__Fibrobacteria":0.0,"D_0__Bacteria;D_1__Firmicutes;D_2__Bacilli":196.0,"D_0__Bacteria;D_1__Firmicutes;D_2__Clostridia":11475.0,"D_0__Bacteria;D_1__Firmicutes;D_2__Erysipelotrichia":235.0,"D_0__Bacteria;D_1__Firmicutes;D_2__Negativicutes":2304.0,"D_0__Bacteria;D_1__Firmicutes;__":0.0,"D_0__Bacteria;D_1__Fusobacteria;D_2__Fusobacteriia":4.0,"D_0__Bacteria;D_1__Kiritimatiellaeota;D_2__Kiritimatiellae":0.0,"D_0__Bacteria;D_1__Lentisphaerae;D_2__Lentisphaeria":0.0,"D_0__Bacteria;D_1__Patescibacteria;D_2__Saccharimonadia":0.0,"D_0__Bacteria;D_1__Planctomycetes;D_2__Planctomycetacia":0.0,"D_0__Bacteria;D_1__Proteobacteria;D_2__Alphaproteobacteria":3.0,"D_0__Bacteria;D_1__Proteobacteria;D_2__Deltaproteobacteria":23.0,"D_0__Bacteria;D_1__Proteobacteria;D_2__Gammaproteobacteria":755.0,"D_0__Bacteria;D_1__Proteobacteria;__":0.0,"D_0__Bacteria;D_1__Spirochaetes;D_2__Brachyspirae":0.0,"D_0__Bacteria;D_1__Spirochaetes;D_2__Leptospirae":0.0,"D_0__Bacteria;D_1__Spirochaetes;D_2__Spirochaetia":1537.0,"D_0__Bacteria;D_1__Synergistetes;D_2__Synergistia":5.0,"D_0__Bacteria;D_1__Tenericutes;D_2__Mollicutes":249.0,"D_0__Bacteria;D_1__Verrucomicrobia;D_2__Verrucomicrobiae":0.0,"D_0__Bacteria;D_1__WPS-2;D_2__uncultured rumen bacterium":0.0,"D_0__Bacteria;__;__":0.0,"D_0__Eukaryota;D_1__Excavata;D_2__Metamonada":2.0,"D_0__Eukaryota;D_1__SAR;D_2__Stramenopiles":0.0,"D_0__Eukaryota;__;__":0.0,"Unassigned;__;__":0.0,"SampleType":"F","Day":"D040220","Age":25.0,"Sex":"M","Farm":"KSU","Inside_or_Outside":"In","PigNumber":"pig-4","Litter_Number":"K2","Stage":"N","DNA-ID":"LLS0064","Description":"NA"},{"index":"F-040220-N25-M6-16S","D_0__Archaea;D_1__Euryarchaeota;D_2__Methanobacteria":0.0,"D_0__Archaea;D_1__Euryarchaeota;D_2__Thermoplasmata":0.0,"D_0__Bacteria;D_1__Actinobacteria;D_2__Actinobacteria":0.0,"D_0__Bacteria;D_1__Actinobacteria;D_2__Coriobacteriia":735.0,"D_0__Bacteria;D_1__Bacteroidetes;D_2__Bacteroidia":14723.0,"D_0__Bacteria;D_1__Bacteroidetes;D_2__Ignavibacteria":0.0,"D_0__Bacteria;D_1__Chlamydiae;D_2__Chlamydiae":44.0,"D_0__Bacteria;D_1__Cyanobacteria;D_2__Melainabacteria":0.0,"D_0__Bacteria;D_1__Cyanobacteria;D_2__Oxyphotobacteria":0.0,"D_0__Bacteria;D_1__Deferribacteres;D_2__Deferribacteres":0.0,"D_0__Bacteria;D_1__Elusimicrobia;D_2__Elusimicrobia":0.0,"D_0__Bacteria;D_1__Epsilonbacteraeota;D_2__Campylobacteria":217.0,"D_0__Bacteria;D_1__Fibrobacteres;D_2__Fibrobacteria":0.0,"D_0__Bacteria;D_1__Firmicutes;D_2__Bacilli":272.0,"D_0__Bacteria;D_1__Firmicutes;D_2__Clostridia":10757.0,"D_0__Bacteria;D_1__Firmicutes;D_2__Erysipelotrichia":185.0,"D_0__Bacteria;D_1__Firmicutes;D_2__Negativicutes":3512.0,"D_0__Bacteria;D_1__Firmicutes;__":0.0,"D_0__Bacteria;D_1__Fusobacteria;D_2__Fusobacteriia":0.0,"D_0__Bacteria;D_1__Kiritimatiellaeota;D_2__Kiritimatiellae":0.0,"D_0__Bacteria;D_1__Lentisphaerae;D_2__Lentisphaeria":0.0,"D_0__Bacteria;D_1__Patescibacteria;D_2__Saccharimonadia":0.0,"D_0__Bacteria;D_1__Planctomycetes;D_2__Planctomycetacia":0.0,"D_0__Bacteria;D_1__Proteobacteria;D_2__Alphaproteobacteria":0.0,"D_0__Bacteria;D_1__Proteobacteria;D_2__Deltaproteobacteria":0.0,"D_0__Bacteria;D_1__Proteobacteria;D_2__Gammaproteobacteria":259.0,"D_0__Bacteria;D_1__Proteobacteria;__":0.0,"D_0__Bacteria;D_1__Spirochaetes;D_2__Brachyspirae":0.0,"D_0__Bacteria;D_1__Spirochaetes;D_2__Leptospirae":0.0,"D_0__Bacteria;D_1__Spirochaetes;D_2__Spirochaetia":293.0,"D_0__Bacteria;D_1__Synergistetes;D_2__Synergistia":0.0,"D_0__Bacteria;D_1__Tenericutes;D_2__Mollicutes":24.0,"D_0__Bacteria;D_1__Verrucomicrobia;D_2__Verrucomicrobiae":0.0,"D_0__Bacteria;D_1__WPS-2;D_2__uncultured rumen bacterium":0.0,"D_0__Bacteria;__;__":2.0,"D_0__Eukaryota;D_1__Excavata;D_2__Metamonada":0.0,"D_0__Eukaryota;D_1__SAR;D_2__Stramenopiles":0.0,"D_0__Eukaryota;__;__":0.0,"Unassigned;__;__":0.0,"SampleType":"F","Day":"D040220","Age":25.0,"Sex":"M","Farm":"KSU","Inside_or_Outside":"In","PigNumber":"pig-6","Litter_Number":"K3","Stage":"N","DNA-ID":"LLS0066","Description":"NA"},{"index":"F-040220-N26-M10-16S","D_0__Archaea;D_1__Euryarchaeota;D_2__Methanobacteria":76.0,"D_0__Archaea;D_1__Euryarchaeota;D_2__Thermoplasmata":0.0,"D_0__Bacteria;D_1__Actinobacteria;D_2__Actinobacteria":0.0,"D_0__Bacteria;D_1__Actinobacteria;D_2__Coriobacteriia":101.0,"D_0__Bacteria;D_1__Bacteroidetes;D_2__Bacteroidia":12106.0,"D_0__Bacteria;D_1__Bacteroidetes;D_2__Ignavibacteria":0.0,"D_0__Bacteria;D_1__Chlamydiae;D_2__Chlamydiae":0.0,"D_0__Bacteria;D_1__Cyanobacteria;D_2__Melainabacteria":30.0,"D_0__Bacteria;D_1__Cyanobacteria;D_2__Oxyphotobacteria":0.0,"D_0__Bacteria;D_1__Deferribacteres;D_2__Deferribacteres":215.0,"D_0__Bacteria;D_1__Elusimicrobia;D_2__Elusimicrobia":127.0,"D_0__Bacteria;D_1__Epsilonbacteraeota;D_2__Campylobacteria":890.0,"D_0__Bacteria;D_1__Fibrobacteres;D_2__Fibrobacteria":33.0,"D_0__Bacteria;D_1__Firmicutes;D_2__Bacilli":352.0,"D_0__Bacteria;D_1__Firmicutes;D_2__Clostridia":11704.0,"D_0__Bacteria;D_1__Firmicutes;D_2__Erysipelotrichia":370.0,"D_0__Bacteria;D_1__Firmicutes;D_2__Negativicutes":2767.0,"D_0__Bacteria;D_1__Firmicutes;__":0.0,"D_0__Bacteria;D_1__Fusobacteria;D_2__Fusobacteriia":0.0,"D_0__Bacteria;D_1__Kiritimatiellaeota;D_2__Kiritimatiellae":31.0,"D_0__Bacteria;D_1__Lentisphaerae;D_2__Lentisphaeria":0.0,"D_0__Bacteria;D_1__Patescibacteria;D_2__Saccharimonadia":0.0,"D_0__Bacteria;D_1__Planctomycetes;D_2__Planctomycetacia":5.0,"D_0__Bacteria;D_1__Proteobacteria;D_2__Alphaproteobacteria":105.0,"D_0__Bacteria;D_1__Proteobacteria;D_2__Deltaproteobacteria":73.0,"D_0__Bacteria;D_1__Proteobacteria;D_2__Gammaproteobacteria":113.0,"D_0__Bacteria;D_1__Proteobacteria;__":0.0,"D_0__Bacteria;D_1__Spirochaetes;D_2__Brachyspirae":0.0,"D_0__Bacteria;D_1__Spirochaetes;D_2__Leptospirae":0.0,"D_0__Bacteria;D_1__Spirochaetes;D_2__Spirochaetia":1169.0,"D_0__Bacteria;D_1__Synergistetes;D_2__Synergistia":8.0,"D_0__Bacteria;D_1__Tenericutes;D_2__Mollicutes":378.0,"D_0__Bacteria;D_1__Verrucomicrobia;D_2__Verrucomicrobiae":3.0,"D_0__Bacteria;D_1__WPS-2;D_2__uncultured rumen bacterium":0.0,"D_0__Bacteria;__;__":2.0,"D_0__Eukaryota;D_1__Excavata;D_2__Metamonada":3.0,"D_0__Eukaryota;D_1__SAR;D_2__Stramenopiles":0.0,"D_0__Eukaryota;__;__":0.0,"Unassigned;__;__":0.0,"SampleType":"F","Day":"D040220","Age":26.0,"Sex":"M","Farm":"KSU","Inside_or_Outside":"In","PigNumber":"pig-10","Litter_Number":"K5","Stage":"N","DNA-ID":"LLS0070","Description":"NA"},{"index":"F-040620-N28-F7-16S","D_0__Archaea;D_1__Euryarchaeota;D_2__Methanobacteria":459.0,"D_0__Archaea;D_1__Euryarchaeota;D_2__Thermoplasmata":0.0,"D_0__Bacteria;D_1__Actinobacteria;D_2__Actinobacteria":0.0,"D_0__Bacteria;D_1__Actinobacteria;D_2__Coriobacteriia":18.0,"D_0__Bacteria;D_1__Bacteroidetes;D_2__Bacteroidia":15817.0,"D_0__Bacteria;D_1__Bacteroidetes;D_2__Ignavibacteria":0.0,"D_0__Bacteria;D_1__Chlamydiae;D_2__Chlamydiae":0.0,"D_0__Bacteria;D_1__Cyanobacteria;D_2__Melainabacteria":0.0,"D_0__Bacteria;D_1__Cyanobacteria;D_2__Oxyphotobacteria":0.0,"D_0__Bacteria;D_1__Deferribacteres;D_2__Deferribacteres":14.0,"D_0__Bacteria;D_1__Elusimicrobia;D_2__Elusimicrobia":0.0,"D_0__Bacteria;D_1__Epsilonbacteraeota;D_2__Campylobacteria":153.0,"D_0__Bacteria;D_1__Fibrobacteres;D_2__Fibrobacteria":14.0,"D_0__Bacteria;D_1__Firmicutes;D_2__Bacilli":1395.0,"D_0__Bacteria;D_1__Firmicutes;D_2__Clostridia":11764.0,"D_0__Bacteria;D_1__Firmicutes;D_2__Erysipelotrichia":157.0,"D_0__Bacteria;D_1__Firmicutes;D_2__Negativicutes":1671.0,"D_0__Bacteria;D_1__Firmicutes;__":0.0,"D_0__Bacteria;D_1__Fusobacteria;D_2__Fusobacteriia":0.0,"D_0__Bacteria;D_1__Kiritimatiellaeota;D_2__Kiritimatiellae":0.0,"D_0__Bacteria;D_1__Lentisphaerae;D_2__Lentisphaeria":0.0,"D_0__Bacteria;D_1__Patescibacteria;D_2__Saccharimonadia":0.0,"D_0__Bacteria;D_1__Planctomycetes;D_2__Planctomycetacia":39.0,"D_0__Bacteria;D_1__Proteobacteria;D_2__Alphaproteobacteria":116.0,"D_0__Bacteria;D_1__Proteobacteria;D_2__Deltaproteobacteria":61.0,"D_0__Bacteria;D_1__Proteobacteria;D_2__Gammaproteobacteria":53.0,"D_0__Bacteria;D_1__Proteobacteria;__":0.0,"D_0__Bacteria;D_1__Spirochaetes;D_2__Brachyspirae":0.0,"D_0__Bacteria;D_1__Spirochaetes;D_2__Leptospirae":0.0,"D_0__Bacteria;D_1__Spirochaetes;D_2__Spirochaetia":404.0,"D_0__Bacteria;D_1__Synergistetes;D_2__Synergistia":0.0,"D_0__Bacteria;D_1__Tenericutes;D_2__Mollicutes":17.0,"D_0__Bacteria;D_1__Verrucomicrobia;D_2__Verrucomicrobiae":0.0,"D_0__Bacteria;D_1__WPS-2;D_2__uncultured rumen bacterium":0.0,"D_0__Bacteria;__;__":0.0,"D_0__Eukaryota;D_1__Excavata;D_2__Metamonada":0.0,"D_0__Eukaryota;D_1__SAR;D_2__Stramenopiles":0.0,"D_0__Eukaryota;__;__":0.0,"Unassigned;__;__":0.0,"SampleType":"F","Day":"D040620","Age":28.0,"Sex":"F","Farm":"KSU","Inside_or_Outside":"In","PigNumber":"pig-7","Litter_Number":"K4","Stage":"N","DNA-ID":"LLS0076","Description":"NA"},{"index":"F-040620-N28-M8-16S","D_0__Archaea;D_1__Euryarchaeota;D_2__Methanobacteria":401.0,"D_0__Archaea;D_1__Euryarchaeota;D_2__Thermoplasmata":26.0,"D_0__Bacteria;D_1__Actinobacteria;D_2__Actinobacteria":0.0,"D_0__Bacteria;D_1__Actinobacteria;D_2__Coriobacteriia":0.0,"D_0__Bacteria;D_1__Bacteroidetes;D_2__Bacteroidia":8923.0,"D_0__Bacteria;D_1__Bacteroidetes;D_2__Ignavibacteria":0.0,"D_0__Bacteria;D_1__Chlamydiae;D_2__Chlamydiae":7.0,"D_0__Bacteria;D_1__Cyanobacteria;D_2__Melainabacteria":0.0,"D_0__Bacteria;D_1__Cyanobacteria;D_2__Oxyphotobacteria":0.0,"D_0__Bacteria;D_1__Deferribacteres;D_2__Deferribacteres":0.0,"D_0__Bacteria;D_1__Elusimicrobia;D_2__Elusimicrobia":0.0,"D_0__Bacteria;D_1__Epsilonbacteraeota;D_2__Campylobacteria":13.0,"D_0__Bacteria;D_1__Fibrobacteres;D_2__Fibrobacteria":17.0,"D_0__Bacteria;D_1__Firmicutes;D_2__Bacilli":1921.0,"D_0__Bacteria;D_1__Firmicutes;D_2__Clostridia":13276.0,"D_0__Bacteria;D_1__Firmicutes;D_2__Erysipelotrichia":198.0,"D_0__Bacteria;D_1__Firmicutes;D_2__Negativicutes":1496.0,"D_0__Bacteria;D_1__Firmicutes;__":0.0,"D_0__Bacteria;D_1__Fusobacteria;D_2__Fusobacteriia":0.0,"D_0__Bacteria;D_1__Kiritimatiellaeota;D_2__Kiritimatiellae":47.0,"D_0__Bacteria;D_1__Lentisphaerae;D_2__Lentisphaeria":0.0,"D_0__Bacteria;D_1__Patescibacteria;D_2__Saccharimonadia":0.0,"D_0__Bacteria;D_1__Planctomycetes;D_2__Planctomycetacia":31.0,"D_0__Bacteria;D_1__Proteobacteria;D_2__Alphaproteobacteria":5.0,"D_0__Bacteria;D_1__Proteobacteria;D_2__Deltaproteobacteria":329.0,"D_0__Bacteria;D_1__Proteobacteria;D_2__Gammaproteobacteria":63.0,"D_0__Bacteria;D_1__Proteobacteria;__":0.0,"D_0__Bacteria;D_1__Spirochaetes;D_2__Brachyspirae":0.0,"D_0__Bacteria;D_1__Spirochaetes;D_2__Leptospirae":0.0,"D_0__Bacteria;D_1__Spirochaetes;D_2__Spirochaetia":2542.0,"D_0__Bacteria;D_1__Synergistetes;D_2__Synergistia":60.0,"D_0__Bacteria;D_1__Tenericutes;D_2__Mollicutes":495.0,"D_0__Bacteria;D_1__Verrucomicrobia;D_2__Verrucomicrobiae":0.0,"D_0__Bacteria;D_1__WPS-2;D_2__uncultured rumen bacterium":0.0,"D_0__Bacteria;__;__":0.0,"D_0__Eukaryota;D_1__Excavata;D_2__Metamonada":0.0,"D_0__Eukaryota;D_1__SAR;D_2__Stramenopiles":0.0,"D_0__Eukaryota;__;__":0.0,"Unassigned;__;__":0.0,"SampleType":"F","Day":"D040620","Age":28.0,"Sex":"M","Farm":"KSU","Inside_or_Outside":"In","PigNumber":"pig-8","Litter_Number":"K4","Stage":"N","DNA-ID":"LLS0077","Description":"NA"},{"index":"F-040620-N29-F1-16S","D_0__Archaea;D_1__Euryarchaeota;D_2__Methanobacteria":0.0,"D_0__Archaea;D_1__Euryarchaeota;D_2__Thermoplasmata":7.0,"D_0__Bacteria;D_1__Actinobacteria;D_2__Actinobacteria":0.0,"D_0__Bacteria;D_1__Actinobacteria;D_2__Coriobacteriia":26.0,"D_0__Bacteria;D_1__Bacteroidetes;D_2__Bacteroidia":9212.0,"D_0__Bacteria;D_1__Bacteroidetes;D_2__Ignavibacteria":0.0,"D_0__Bacteria;D_1__Chlamydiae;D_2__Chlamydiae":0.0,"D_0__Bacteria;D_1__Cyanobacteria;D_2__Melainabacteria":0.0,"D_0__Bacteria;D_1__Cyanobacteria;D_2__Oxyphotobacteria":0.0,"D_0__Bacteria;D_1__Deferribacteres;D_2__Deferribacteres":0.0,"D_0__Bacteria;D_1__Elusimicrobia;D_2__Elusimicrobia":0.0,"D_0__Bacteria;D_1__Epsilonbacteraeota;D_2__Campylobacteria":22.0,"D_0__Bacteria;D_1__Fibrobacteres;D_2__Fibrobacteria":30.0,"D_0__Bacteria;D_1__Firmicutes;D_2__Bacilli":4811.0,"D_0__Bacteria;D_1__Firmicutes;D_2__Clostridia":10421.0,"D_0__Bacteria;D_1__Firmicutes;D_2__Erysipelotrichia":73.0,"D_0__Bacteria;D_1__Firmicutes;D_2__Negativicutes":765.0,"D_0__Bacteria;D_1__Firmicutes;__":0.0,"D_0__Bacteria;D_1__Fusobacteria;D_2__Fusobacteriia":0.0,"D_0__Bacteria;D_1__Kiritimatiellaeota;D_2__Kiritimatiellae":0.0,"D_0__Bacteria;D_1__Lentisphaerae;D_2__Lentisphaeria":0.0,"D_0__Bacteria;D_1__Patescibacteria;D_2__Saccharimonadia":0.0,"D_0__Bacteria;D_1__Planctomycetes;D_2__Planctomycetacia":0.0,"D_0__Bacteria;D_1__Proteobacteria;D_2__Alphaproteobacteria":0.0,"D_0__Bacteria;D_1__Proteobacteria;D_2__Deltaproteobacteria":95.0,"D_0__Bacteria;D_1__Proteobacteria;D_2__Gammaproteobacteria":19.0,"D_0__Bacteria;D_1__Proteobacteria;__":0.0,"D_0__Bacteria;D_1__Spirochaetes;D_2__Brachyspirae":0.0,"D_0__Bacteria;D_1__Spirochaetes;D_2__Leptospirae":0.0,"D_0__Bacteria;D_1__Spirochaetes;D_2__Spirochaetia":1198.0,"D_0__Bacteria;D_1__Synergistetes;D_2__Synergistia":0.0,"D_0__Bacteria;D_1__Tenericutes;D_2__Mollicutes":346.0,"D_0__Bacteria;D_1__Verrucomicrobia;D_2__Verrucomicrobiae":0.0,"D_0__Bacteria;D_1__WPS-2;D_2__uncultured rumen bacterium":0.0,"D_0__Bacteria;__;__":0.0,"D_0__Eukaryota;D_1__Excavata;D_2__Metamonada":0.0,"D_0__Eukaryota;D_1__SAR;D_2__Stramenopiles":0.0,"D_0__Eukaryota;__;__":0.0,"Unassigned;__;__":3.0,"SampleType":"F","Day":"D040620","Age":29.0,"Sex":"F","Farm":"KSU","Inside_or_Outside":"In","PigNumber":"pig-1","Litter_Number":"K1","Stage":"N","DNA-ID":"LLS0071","Description":"NA"},{"index":"F-040620-N29-F3-16S","D_0__Archaea;D_1__Euryarchaeota;D_2__Methanobacteria":0.0,"D_0__Archaea;D_1__Euryarchaeota;D_2__Thermoplasmata":0.0,"D_0__Bacteria;D_1__Actinobacteria;D_2__Actinobacteria":0.0,"D_0__Bacteria;D_1__Actinobacteria;D_2__Coriobacteriia":22.0,"D_0__Bacteria;D_1__Bacteroidetes;D_2__Bacteroidia":10832.0,"D_0__Bacteria;D_1__Bacteroidetes;D_2__Ignavibacteria":0.0,"D_0__Bacteria;D_1__Chlamydiae;D_2__Chlamydiae":0.0,"D_0__Bacteria;D_1__Cyanobacteria;D_2__Melainabacteria":4.0,"D_0__Bacteria;D_1__Cyanobacteria;D_2__Oxyphotobacteria":0.0,"D_0__Bacteria;D_1__Deferribacteres;D_2__Deferribacteres":3.0,"D_0__Bacteria;D_1__Elusimicrobia;D_2__Elusimicrobia":0.0,"D_0__Bacteria;D_1__Epsilonbacteraeota;D_2__Campylobacteria":0.0,"D_0__Bacteria;D_1__Fibrobacteres;D_2__Fibrobacteria":142.0,"D_0__Bacteria;D_1__Firmicutes;D_2__Bacilli":4489.0,"D_0__Bacteria;D_1__Firmicutes;D_2__Clostridia":11105.0,"D_0__Bacteria;D_1__Firmicutes;D_2__Erysipelotrichia":123.0,"D_0__Bacteria;D_1__Firmicutes;D_2__Negativicutes":3719.0,"D_0__Bacteria;D_1__Firmicutes;__":0.0,"D_0__Bacteria;D_1__Fusobacteria;D_2__Fusobacteriia":0.0,"D_0__Bacteria;D_1__Kiritimatiellaeota;D_2__Kiritimatiellae":0.0,"D_0__Bacteria;D_1__Lentisphaerae;D_2__Lentisphaeria":0.0,"D_0__Bacteria;D_1__Patescibacteria;D_2__Saccharimonadia":0.0,"D_0__Bacteria;D_1__Planctomycetes;D_2__Planctomycetacia":0.0,"D_0__Bacteria;D_1__Proteobacteria;D_2__Alphaproteobacteria":14.0,"D_0__Bacteria;D_1__Proteobacteria;D_2__Deltaproteobacteria":69.0,"D_0__Bacteria;D_1__Proteobacteria;D_2__Gammaproteobacteria":52.0,"D_0__Bacteria;D_1__Proteobacteria;__":0.0,"D_0__Bacteria;D_1__Spirochaetes;D_2__Brachyspirae":0.0,"D_0__Bacteria;D_1__Spirochaetes;D_2__Leptospirae":0.0,"D_0__Bacteria;D_1__Spirochaetes;D_2__Spirochaetia":201.0,"D_0__Bacteria;D_1__Synergistetes;D_2__Synergistia":0.0,"D_0__Bacteria;D_1__Tenericutes;D_2__Mollicutes":570.0,"D_0__Bacteria;D_1__Verrucomicrobia;D_2__Verrucomicrobiae":0.0,"D_0__Bacteria;D_1__WPS-2;D_2__uncultured rumen bacterium":0.0,"D_0__Bacteria;__;__":0.0,"D_0__Eukaryota;D_1__Excavata;D_2__Metamonada":0.0,"D_0__Eukaryota;D_1__SAR;D_2__Stramenopiles":0.0,"D_0__Eukaryota;__;__":0.0,"Unassigned;__;__":0.0,"SampleType":"F","Day":"D040620","Age":29.0,"Sex":"F","Farm":"KSU","Inside_or_Outside":"In","PigNumber":"pig-3","Litter_Number":"K2","Stage":"N","DNA-ID":"LLS0073","Description":"NA"},{"index":"F-040620-N29-F5-16S","D_0__Archaea;D_1__Euryarchaeota;D_2__Methanobacteria":205.0,"D_0__Archaea;D_1__Euryarchaeota;D_2__Thermoplasmata":36.0,"D_0__Bacteria;D_1__Actinobacteria;D_2__Actinobacteria":0.0,"D_0__Bacteria;D_1__Actinobacteria;D_2__Coriobacteriia":50.0,"D_0__Bacteria;D_1__Bacteroidetes;D_2__Bacteroidia":9626.0,"D_0__Bacteria;D_1__Bacteroidetes;D_2__Ignavibacteria":0.0,"D_0__Bacteria;D_1__Chlamydiae;D_2__Chlamydiae":0.0,"D_0__Bacteria;D_1__Cyanobacteria;D_2__Melainabacteria":3.0,"D_0__Bacteria;D_1__Cyanobacteria;D_2__Oxyphotobacteria":0.0,"D_0__Bacteria;D_1__Deferribacteres;D_2__Deferribacteres":0.0,"D_0__Bacteria;D_1__Elusimicrobia;D_2__Elusimicrobia":0.0,"D_0__Bacteria;D_1__Epsilonbacteraeota;D_2__Campylobacteria":33.0,"D_0__Bacteria;D_1__Fibrobacteres;D_2__Fibrobacteria":190.0,"D_0__Bacteria;D_1__Firmicutes;D_2__Bacilli":395.0,"D_0__Bacteria;D_1__Firmicutes;D_2__Clostridia":12564.0,"D_0__Bacteria;D_1__Firmicutes;D_2__Erysipelotrichia":226.0,"D_0__Bacteria;D_1__Firmicutes;D_2__Negativicutes":983.0,"D_0__Bacteria;D_1__Firmicutes;__":0.0,"D_0__Bacteria;D_1__Fusobacteria;D_2__Fusobacteriia":0.0,"D_0__Bacteria;D_1__Kiritimatiellaeota;D_2__Kiritimatiellae":25.0,"D_0__Bacteria;D_1__Lentisphaerae;D_2__Lentisphaeria":0.0,"D_0__Bacteria;D_1__Patescibacteria;D_2__Saccharimonadia":130.0,"D_0__Bacteria;D_1__Planctomycetes;D_2__Planctomycetacia":68.0,"D_0__Bacteria;D_1__Proteobacteria;D_2__Alphaproteobacteria":0.0,"D_0__Bacteria;D_1__Proteobacteria;D_2__Deltaproteobacteria":237.0,"D_0__Bacteria;D_1__Proteobacteria;D_2__Gammaproteobacteria":8.0,"D_0__Bacteria;D_1__Proteobacteria;__":0.0,"D_0__Bacteria;D_1__Spirochaetes;D_2__Brachyspirae":0.0,"D_0__Bacteria;D_1__Spirochaetes;D_2__Leptospirae":0.0,"D_0__Bacteria;D_1__Spirochaetes;D_2__Spirochaetia":6150.0,"D_0__Bacteria;D_1__Synergistetes;D_2__Synergistia":0.0,"D_0__Bacteria;D_1__Tenericutes;D_2__Mollicutes":375.0,"D_0__Bacteria;D_1__Verrucomicrobia;D_2__Verrucomicrobiae":0.0,"D_0__Bacteria;D_1__WPS-2;D_2__uncultured rumen bacterium":0.0,"D_0__Bacteria;__;__":2.0,"D_0__Eukaryota;D_1__Excavata;D_2__Metamonada":0.0,"D_0__Eukaryota;D_1__SAR;D_2__Stramenopiles":0.0,"D_0__Eukaryota;__;__":0.0,"Unassigned;__;__":0.0,"SampleType":"F","Day":"D040620","Age":29.0,"Sex":"F","Farm":"KSU","Inside_or_Outside":"In","PigNumber":"pig-5","Litter_Number":"K3","Stage":"N","DNA-ID":"LLS0074","Description":"NA"},{"index":"F-040620-N29-M2-16S","D_0__Archaea;D_1__Euryarchaeota;D_2__Methanobacteria":3.0,"D_0__Archaea;D_1__Euryarchaeota;D_2__Thermoplasmata":19.0,"D_0__Bacteria;D_1__Actinobacteria;D_2__Actinobacteria":0.0,"D_0__Bacteria;D_1__Actinobacteria;D_2__Coriobacteriia":82.0,"D_0__Bacteria;D_1__Bacteroidetes;D_2__Bacteroidia":10486.0,"D_0__Bacteria;D_1__Bacteroidetes;D_2__Ignavibacteria":0.0,"D_0__Bacteria;D_1__Chlamydiae;D_2__Chlamydiae":0.0,"D_0__Bacteria;D_1__Cyanobacteria;D_2__Melainabacteria":13.0,"D_0__Bacteria;D_1__Cyanobacteria;D_2__Oxyphotobacteria":0.0,"D_0__Bacteria;D_1__Deferribacteres;D_2__Deferribacteres":19.0,"D_0__Bacteria;D_1__Elusimicrobia;D_2__Elusimicrobia":0.0,"D_0__Bacteria;D_1__Epsilonbacteraeota;D_2__Campylobacteria":65.0,"D_0__Bacteria;D_1__Fibrobacteres;D_2__Fibrobacteria":118.0,"D_0__Bacteria;D_1__Firmicutes;D_2__Bacilli":7842.0,"D_0__Bacteria;D_1__Firmicutes;D_2__Clostridia":12130.0,"D_0__Bacteria;D_1__Firmicutes;D_2__Erysipelotrichia":322.0,"D_0__Bacteria;D_1__Firmicutes;D_2__Negativicutes":1061.0,"D_0__Bacteria;D_1__Firmicutes;__":0.0,"D_0__Bacteria;D_1__Fusobacteria;D_2__Fusobacteriia":5.0,"D_0__Bacteria;D_1__Kiritimatiellaeota;D_2__Kiritimatiellae":6.0,"D_0__Bacteria;D_1__Lentisphaerae;D_2__Lentisphaeria":0.0,"D_0__Bacteria;D_1__Patescibacteria;D_2__Saccharimonadia":72.0,"D_0__Bacteria;D_1__Planctomycetes;D_2__Planctomycetacia":3.0,"D_0__Bacteria;D_1__Proteobacteria;D_2__Alphaproteobacteria":79.0,"D_0__Bacteria;D_1__Proteobacteria;D_2__Deltaproteobacteria":34.0,"D_0__Bacteria;D_1__Proteobacteria;D_2__Gammaproteobacteria":44.0,"D_0__Bacteria;D_1__Proteobacteria;__":0.0,"D_0__Bacteria;D_1__Spirochaetes;D_2__Brachyspirae":0.0,"D_0__Bacteria;D_1__Spirochaetes;D_2__Leptospirae":0.0,"D_0__Bacteria;D_1__Spirochaetes;D_2__Spirochaetia":670.0,"D_0__Bacteria;D_1__Synergistetes;D_2__Synergistia":30.0,"D_0__Bacteria;D_1__Tenericutes;D_2__Mollicutes":321.0,"D_0__Bacteria;D_1__Verrucomicrobia;D_2__Verrucomicrobiae":3.0,"D_0__Bacteria;D_1__WPS-2;D_2__uncultured rumen bacterium":0.0,"D_0__Bacteria;__;__":7.0,"D_0__Eukaryota;D_1__Excavata;D_2__Metamonada":0.0,"D_0__Eukaryota;D_1__SAR;D_2__Stramenopiles":0.0,"D_0__Eukaryota;__;__":0.0,"Unassigned;__;__":4.0,"SampleType":"F","Day":"D040620","Age":29.0,"Sex":"M","Farm":"KSU","Inside_or_Outside":"In","PigNumber":"pig-2","Litter_Number":"K1","Stage":"N","DNA-ID":"LLS0072","Description":"NA"},{"index":"F-040620-N30-F9-16S","D_0__Archaea;D_1__Euryarchaeota;D_2__Methanobacteria":48.0,"D_0__Archaea;D_1__Euryarchaeota;D_2__Thermoplasmata":8.0,"D_0__Bacteria;D_1__Actinobacteria;D_2__Actinobacteria":0.0,"D_0__Bacteria;D_1__Actinobacteria;D_2__Coriobacteriia":399.0,"D_0__Bacteria;D_1__Bacteroidetes;D_2__Bacteroidia":5064.0,"D_0__Bacteria;D_1__Bacteroidetes;D_2__Ignavibacteria":0.0,"D_0__Bacteria;D_1__Chlamydiae;D_2__Chlamydiae":0.0,"D_0__Bacteria;D_1__Cyanobacteria;D_2__Melainabacteria":3.0,"D_0__Bacteria;D_1__Cyanobacteria;D_2__Oxyphotobacteria":0.0,"D_0__Bacteria;D_1__Deferribacteres;D_2__Deferribacteres":2.0,"D_0__Bacteria;D_1__Elusimicrobia;D_2__Elusimicrobia":0.0,"D_0__Bacteria;D_1__Epsilonbacteraeota;D_2__Campylobacteria":29.0,"D_0__Bacteria;D_1__Fibrobacteres;D_2__Fibrobacteria":10.0,"D_0__Bacteria;D_1__Firmicutes;D_2__Bacilli":673.0,"D_0__Bacteria;D_1__Firmicutes;D_2__Clostridia":15547.0,"D_0__Bacteria;D_1__Firmicutes;D_2__Erysipelotrichia":586.0,"D_0__Bacteria;D_1__Firmicutes;D_2__Negativicutes":1561.0,"D_0__Bacteria;D_1__Firmicutes;__":0.0,"D_0__Bacteria;D_1__Fusobacteria;D_2__Fusobacteriia":0.0,"D_0__Bacteria;D_1__Kiritimatiellaeota;D_2__Kiritimatiellae":0.0,"D_0__Bacteria;D_1__Lentisphaerae;D_2__Lentisphaeria":0.0,"D_0__Bacteria;D_1__Patescibacteria;D_2__Saccharimonadia":729.0,"D_0__Bacteria;D_1__Planctomycetes;D_2__Planctomycetacia":0.0,"D_0__Bacteria;D_1__Proteobacteria;D_2__Alphaproteobacteria":5.0,"D_0__Bacteria;D_1__Proteobacteria;D_2__Deltaproteobacteria":10.0,"D_0__Bacteria;D_1__Proteobacteria;D_2__Gammaproteobacteria":6.0,"D_0__Bacteria;D_1__Proteobacteria;__":0.0,"D_0__Bacteria;D_1__Spirochaetes;D_2__Brachyspirae":0.0,"D_0__Bacteria;D_1__Spirochaetes;D_2__Leptospirae":0.0,"D_0__Bacteria;D_1__Spirochaetes;D_2__Spirochaetia":4124.0,"D_0__Bacteria;D_1__Synergistetes;D_2__Synergistia":0.0,"D_0__Bacteria;D_1__Tenericutes;D_2__Mollicutes":374.0,"D_0__Bacteria;D_1__Verrucomicrobia;D_2__Verrucomicrobiae":0.0,"D_0__Bacteria;D_1__WPS-2;D_2__uncultured rumen bacterium":0.0,"D_0__Bacteria;__;__":0.0,"D_0__Eukaryota;D_1__Excavata;D_2__Metamonada":0.0,"D_0__Eukaryota;D_1__SAR;D_2__Stramenopiles":0.0,"D_0__Eukaryota;__;__":0.0,"Unassigned;__;__":0.0,"SampleType":"F","Day":"D040620","Age":30.0,"Sex":"F","Farm":"KSU","Inside_or_Outside":"In","PigNumber":"pig-9","Litter_Number":"K5","Stage":"N","DNA-ID":"LLS0078","Description":"NA"},{"index":"F-040620-N30-M10-16S","D_0__Archaea;D_1__Euryarchaeota;D_2__Methanobacteria":0.0,"D_0__Archaea;D_1__Euryarchaeota;D_2__Thermoplasmata":0.0,"D_0__Bacteria;D_1__Actinobacteria;D_2__Actinobacteria":0.0,"D_0__Bacteria;D_1__Actinobacteria;D_2__Coriobacteriia":45.0,"D_0__Bacteria;D_1__Bacteroidetes;D_2__Bacteroidia":6565.0,"D_0__Bacteria;D_1__Bacteroidetes;D_2__Ignavibacteria":0.0,"D_0__Bacteria;D_1__Chlamydiae;D_2__Chlamydiae":0.0,"D_0__Bacteria;D_1__Cyanobacteria;D_2__Melainabacteria":0.0,"D_0__Bacteria;D_1__Cyanobacteria;D_2__Oxyphotobacteria":0.0,"D_0__Bacteria;D_1__Deferribacteres;D_2__Deferribacteres":0.0,"D_0__Bacteria;D_1__Elusimicrobia;D_2__Elusimicrobia":0.0,"D_0__Bacteria;D_1__Epsilonbacteraeota;D_2__Campylobacteria":3.0,"D_0__Bacteria;D_1__Fibrobacteres;D_2__Fibrobacteria":16.0,"D_0__Bacteria;D_1__Firmicutes;D_2__Bacilli":9411.0,"D_0__Bacteria;D_1__Firmicutes;D_2__Clostridia":6831.0,"D_0__Bacteria;D_1__Firmicutes;D_2__Erysipelotrichia":93.0,"D_0__Bacteria;D_1__Firmicutes;D_2__Negativicutes":394.0,"D_0__Bacteria;D_1__Firmicutes;__":0.0,"D_0__Bacteria;D_1__Fusobacteria;D_2__Fusobacteriia":0.0,"D_0__Bacteria;D_1__Kiritimatiellaeota;D_2__Kiritimatiellae":0.0,"D_0__Bacteria;D_1__Lentisphaerae;D_2__Lentisphaeria":0.0,"D_0__Bacteria;D_1__Patescibacteria;D_2__Saccharimonadia":0.0,"D_0__Bacteria;D_1__Planctomycetes;D_2__Planctomycetacia":0.0,"D_0__Bacteria;D_1__Proteobacteria;D_2__Alphaproteobacteria":29.0,"D_0__Bacteria;D_1__Proteobacteria;D_2__Deltaproteobacteria":62.0,"D_0__Bacteria;D_1__Proteobacteria;D_2__Gammaproteobacteria":216.0,"D_0__Bacteria;D_1__Proteobacteria;__":0.0,"D_0__Bacteria;D_1__Spirochaetes;D_2__Brachyspirae":0.0,"D_0__Bacteria;D_1__Spirochaetes;D_2__Leptospirae":0.0,"D_0__Bacteria;D_1__Spirochaetes;D_2__Spirochaetia":861.0,"D_0__Bacteria;D_1__Synergistetes;D_2__Synergistia":0.0,"D_0__Bacteria;D_1__Tenericutes;D_2__Mollicutes":182.0,"D_0__Bacteria;D_1__Verrucomicrobia;D_2__Verrucomicrobiae":0.0,"D_0__Bacteria;D_1__WPS-2;D_2__uncultured rumen bacterium":0.0,"D_0__Bacteria;__;__":0.0,"D_0__Eukaryota;D_1__Excavata;D_2__Metamonada":0.0,"D_0__Eukaryota;D_1__SAR;D_2__Stramenopiles":0.0,"D_0__Eukaryota;__;__":0.0,"Unassigned;__;__":0.0,"SampleType":"F","Day":"D040620","Age":30.0,"Sex":"M","Farm":"KSU","Inside_or_Outside":"In","PigNumber":"pig-10","Litter_Number":"K5","Stage":"N","DNA-ID":"LLS0079","Description":"NA"},{"index":"F-041020-N32-F7-16S","D_0__Archaea;D_1__Euryarchaeota;D_2__Methanobacteria":206.0,"D_0__Archaea;D_1__Euryarchaeota;D_2__Thermoplasmata":22.0,"D_0__Bacteria;D_1__Actinobacteria;D_2__Actinobacteria":0.0,"D_0__Bacteria;D_1__Actinobacteria;D_2__Coriobacteriia":31.0,"D_0__Bacteria;D_1__Bacteroidetes;D_2__Bacteroidia":11249.0,"D_0__Bacteria;D_1__Bacteroidetes;D_2__Ignavibacteria":0.0,"D_0__Bacteria;D_1__Chlamydiae;D_2__Chlamydiae":89.0,"D_0__Bacteria;D_1__Cyanobacteria;D_2__Melainabacteria":8.0,"D_0__Bacteria;D_1__Cyanobacteria;D_2__Oxyphotobacteria":0.0,"D_0__Bacteria;D_1__Deferribacteres;D_2__Deferribacteres":47.0,"D_0__Bacteria;D_1__Elusimicrobia;D_2__Elusimicrobia":0.0,"D_0__Bacteria;D_1__Epsilonbacteraeota;D_2__Campylobacteria":151.0,"D_0__Bacteria;D_1__Fibrobacteres;D_2__Fibrobacteria":9.0,"D_0__Bacteria;D_1__Firmicutes;D_2__Bacilli":430.0,"D_0__Bacteria;D_1__Firmicutes;D_2__Clostridia":15435.0,"D_0__Bacteria;D_1__Firmicutes;D_2__Erysipelotrichia":626.0,"D_0__Bacteria;D_1__Firmicutes;D_2__Negativicutes":2693.0,"D_0__Bacteria;D_1__Firmicutes;__":0.0,"D_0__Bacteria;D_1__Fusobacteria;D_2__Fusobacteriia":0.0,"D_0__Bacteria;D_1__Kiritimatiellaeota;D_2__Kiritimatiellae":6.0,"D_0__Bacteria;D_1__Lentisphaerae;D_2__Lentisphaeria":0.0,"D_0__Bacteria;D_1__Patescibacteria;D_2__Saccharimonadia":0.0,"D_0__Bacteria;D_1__Planctomycetes;D_2__Planctomycetacia":27.0,"D_0__Bacteria;D_1__Proteobacteria;D_2__Alphaproteobacteria":67.0,"D_0__Bacteria;D_1__Proteobacteria;D_2__Deltaproteobacteria":58.0,"D_0__Bacteria;D_1__Proteobacteria;D_2__Gammaproteobacteria":34.0,"D_0__Bacteria;D_1__Proteobacteria;__":0.0,"D_0__Bacteria;D_1__Spirochaetes;D_2__Brachyspirae":0.0,"D_0__Bacteria;D_1__Spirochaetes;D_2__Leptospirae":0.0,"D_0__Bacteria;D_1__Spirochaetes;D_2__Spirochaetia":467.0,"D_0__Bacteria;D_1__Synergistetes;D_2__Synergistia":2.0,"D_0__Bacteria;D_1__Tenericutes;D_2__Mollicutes":1378.0,"D_0__Bacteria;D_1__Verrucomicrobia;D_2__Verrucomicrobiae":0.0,"D_0__Bacteria;D_1__WPS-2;D_2__uncultured rumen bacterium":0.0,"D_0__Bacteria;__;__":0.0,"D_0__Eukaryota;D_1__Excavata;D_2__Metamonada":0.0,"D_0__Eukaryota;D_1__SAR;D_2__Stramenopiles":0.0,"D_0__Eukaryota;__;__":0.0,"Unassigned;__;__":0.0,"SampleType":"F","Day":"D041020","Age":32.0,"Sex":"F","Farm":"KSU","Inside_or_Outside":"In","PigNumber":"pig-7","Litter_Number":"K4","Stage":"N","DNA-ID":"LLS0085","Description":"NA"},{"index":"F-041020-N32-M8-16S","D_0__Archaea;D_1__Euryarchaeota;D_2__Methanobacteria":124.0,"D_0__Archaea;D_1__Euryarchaeota;D_2__Thermoplasmata":2.0,"D_0__Bacteria;D_1__Actinobacteria;D_2__Actinobacteria":3.0,"D_0__Bacteria;D_1__Actinobacteria;D_2__Coriobacteriia":108.0,"D_0__Bacteria;D_1__Bacteroidetes;D_2__Bacteroidia":7010.0,"D_0__Bacteria;D_1__Bacteroidetes;D_2__Ignavibacteria":0.0,"D_0__Bacteria;D_1__Chlamydiae;D_2__Chlamydiae":0.0,"D_0__Bacteria;D_1__Cyanobacteria;D_2__Melainabacteria":2.0,"D_0__Bacteria;D_1__Cyanobacteria;D_2__Oxyphotobacteria":0.0,"D_0__Bacteria;D_1__Deferribacteres;D_2__Deferribacteres":0.0,"D_0__Bacteria;D_1__Elusimicrobia;D_2__Elusimicrobia":7.0,"D_0__Bacteria;D_1__Epsilonbacteraeota;D_2__Campylobacteria":9.0,"D_0__Bacteria;D_1__Fibrobacteres;D_2__Fibrobacteria":12.0,"D_0__Bacteria;D_1__Firmicutes;D_2__Bacilli":3088.0,"D_0__Bacteria;D_1__Firmicutes;D_2__Clostridia":15024.0,"D_0__Bacteria;D_1__Firmicutes;D_2__Erysipelotrichia":593.0,"D_0__Bacteria;D_1__Firmicutes;D_2__Negativicutes":1603.0,"D_0__Bacteria;D_1__Firmicutes;__":0.0,"D_0__Bacteria;D_1__Fusobacteria;D_2__Fusobacteriia":0.0,"D_0__Bacteria;D_1__Kiritimatiellaeota;D_2__Kiritimatiellae":23.0,"D_0__Bacteria;D_1__Lentisphaerae;D_2__Lentisphaeria":0.0,"D_0__Bacteria;D_1__Patescibacteria;D_2__Saccharimonadia":164.0,"D_0__Bacteria;D_1__Planctomycetes;D_2__Planctomycetacia":3.0,"D_0__Bacteria;D_1__Proteobacteria;D_2__Alphaproteobacteria":12.0,"D_0__Bacteria;D_1__Proteobacteria;D_2__Deltaproteobacteria":21.0,"D_0__Bacteria;D_1__Proteobacteria;D_2__Gammaproteobacteria":50.0,"D_0__Bacteria;D_1__Proteobacteria;__":3.0,"D_0__Bacteria;D_1__Spirochaetes;D_2__Brachyspirae":0.0,"D_0__Bacteria;D_1__Spirochaetes;D_2__Leptospirae":0.0,"D_0__Bacteria;D_1__Spirochaetes;D_2__Spirochaetia":2187.0,"D_0__Bacteria;D_1__Synergistetes;D_2__Synergistia":14.0,"D_0__Bacteria;D_1__Tenericutes;D_2__Mollicutes":1569.0,"D_0__Bacteria;D_1__Verrucomicrobia;D_2__Verrucomicrobiae":92.0,"D_0__Bacteria;D_1__WPS-2;D_2__uncultured rumen bacterium":0.0,"D_0__Bacteria;__;__":0.0,"D_0__Eukaryota;D_1__Excavata;D_2__Metamonada":0.0,"D_0__Eukaryota;D_1__SAR;D_2__Stramenopiles":0.0,"D_0__Eukaryota;__;__":2.0,"Unassigned;__;__":0.0,"SampleType":"F","Day":"D041020","Age":32.0,"Sex":"M","Farm":"KSU","Inside_or_Outside":"In","PigNumber":"pig-8","Litter_Number":"K4","Stage":"N","DNA-ID":"LLS0086","Description":"NA"},{"index":"F-041020-N33-F1-16S","D_0__Archaea;D_1__Euryarchaeota;D_2__Methanobacteria":0.0,"D_0__Archaea;D_1__Euryarchaeota;D_2__Thermoplasmata":0.0,"D_0__Bacteria;D_1__Actinobacteria;D_2__Actinobacteria":3.0,"D_0__Bacteria;D_1__Actinobacteria;D_2__Coriobacteriia":20.0,"D_0__Bacteria;D_1__Bacteroidetes;D_2__Bacteroidia":6577.0,"D_0__Bacteria;D_1__Bacteroidetes;D_2__Ignavibacteria":0.0,"D_0__Bacteria;D_1__Chlamydiae;D_2__Chlamydiae":0.0,"D_0__Bacteria;D_1__Cyanobacteria;D_2__Melainabacteria":0.0,"D_0__Bacteria;D_1__Cyanobacteria;D_2__Oxyphotobacteria":0.0,"D_0__Bacteria;D_1__Deferribacteres;D_2__Deferribacteres":0.0,"D_0__Bacteria;D_1__Elusimicrobia;D_2__Elusimicrobia":0.0,"D_0__Bacteria;D_1__Epsilonbacteraeota;D_2__Campylobacteria":27.0,"D_0__Bacteria;D_1__Fibrobacteres;D_2__Fibrobacteria":0.0,"D_0__Bacteria;D_1__Firmicutes;D_2__Bacilli":6582.0,"D_0__Bacteria;D_1__Firmicutes;D_2__Clostridia":9531.0,"D_0__Bacteria;D_1__Firmicutes;D_2__Erysipelotrichia":233.0,"D_0__Bacteria;D_1__Firmicutes;D_2__Negativicutes":1881.0,"D_0__Bacteria;D_1__Firmicutes;__":3.0,"D_0__Bacteria;D_1__Fusobacteria;D_2__Fusobacteriia":0.0,"D_0__Bacteria;D_1__Kiritimatiellaeota;D_2__Kiritimatiellae":0.0,"D_0__Bacteria;D_1__Lentisphaerae;D_2__Lentisphaeria":0.0,"D_0__Bacteria;D_1__Patescibacteria;D_2__Saccharimonadia":0.0,"D_0__Bacteria;D_1__Planctomycetes;D_2__Planctomycetacia":0.0,"D_0__Bacteria;D_1__Proteobacteria;D_2__Alphaproteobacteria":0.0,"D_0__Bacteria;D_1__Proteobacteria;D_2__Deltaproteobacteria":0.0,"D_0__Bacteria;D_1__Proteobacteria;D_2__Gammaproteobacteria":3.0,"D_0__Bacteria;D_1__Proteobacteria;__":0.0,"D_0__Bacteria;D_1__Spirochaetes;D_2__Brachyspirae":0.0,"D_0__Bacteria;D_1__Spirochaetes;D_2__Leptospirae":0.0,"D_0__Bacteria;D_1__Spirochaetes;D_2__Spirochaetia":160.0,"D_0__Bacteria;D_1__Synergistetes;D_2__Synergistia":0.0,"D_0__Bacteria;D_1__Tenericutes;D_2__Mollicutes":250.0,"D_0__Bacteria;D_1__Verrucomicrobia;D_2__Verrucomicrobiae":0.0,"D_0__Bacteria;D_1__WPS-2;D_2__uncultured rumen bacterium":0.0,"D_0__Bacteria;__;__":0.0,"D_0__Eukaryota;D_1__Excavata;D_2__Metamonada":0.0,"D_0__Eukaryota;D_1__SAR;D_2__Stramenopiles":0.0,"D_0__Eukaryota;__;__":0.0,"Unassigned;__;__":0.0,"SampleType":"F","Day":"D041020","Age":33.0,"Sex":"F","Farm":"KSU","Inside_or_Outside":"In","PigNumber":"pig-1","Litter_Number":"K1","Stage":"N","DNA-ID":"LLS0080","Description":"NA"},{"index":"F-041020-N33-F3-16S","D_0__Archaea;D_1__Euryarchaeota;D_2__Methanobacteria":0.0,"D_0__Archaea;D_1__Euryarchaeota;D_2__Thermoplasmata":0.0,"D_0__Bacteria;D_1__Actinobacteria;D_2__Actinobacteria":0.0,"D_0__Bacteria;D_1__Actinobacteria;D_2__Coriobacteriia":21.0,"D_0__Bacteria;D_1__Bacteroidetes;D_2__Bacteroidia":8479.0,"D_0__Bacteria;D_1__Bacteroidetes;D_2__Ignavibacteria":0.0,"D_0__Bacteria;D_1__Chlamydiae;D_2__Chlamydiae":0.0,"D_0__Bacteria;D_1__Cyanobacteria;D_2__Melainabacteria":6.0,"D_0__Bacteria;D_1__Cyanobacteria;D_2__Oxyphotobacteria":0.0,"D_0__Bacteria;D_1__Deferribacteres;D_2__Deferribacteres":0.0,"D_0__Bacteria;D_1__Elusimicrobia;D_2__Elusimicrobia":0.0,"D_0__Bacteria;D_1__Epsilonbacteraeota;D_2__Campylobacteria":159.0,"D_0__Bacteria;D_1__Fibrobacteres;D_2__Fibrobacteria":2.0,"D_0__Bacteria;D_1__Firmicutes;D_2__Bacilli":4200.0,"D_0__Bacteria;D_1__Firmicutes;D_2__Clostridia":11701.0,"D_0__Bacteria;D_1__Firmicutes;D_2__Erysipelotrichia":67.0,"D_0__Bacteria;D_1__Firmicutes;D_2__Negativicutes":1798.0,"D_0__Bacteria;D_1__Firmicutes;__":0.0,"D_0__Bacteria;D_1__Fusobacteria;D_2__Fusobacteriia":0.0,"D_0__Bacteria;D_1__Kiritimatiellaeota;D_2__Kiritimatiellae":0.0,"D_0__Bacteria;D_1__Lentisphaerae;D_2__Lentisphaeria":0.0,"D_0__Bacteria;D_1__Patescibacteria;D_2__Saccharimonadia":0.0,"D_0__Bacteria;D_1__Planctomycetes;D_2__Planctomycetacia":0.0,"D_0__Bacteria;D_1__Proteobacteria;D_2__Alphaproteobacteria":0.0,"D_0__Bacteria;D_1__Proteobacteria;D_2__Deltaproteobacteria":68.0,"D_0__Bacteria;D_1__Proteobacteria;D_2__Gammaproteobacteria":46.0,"D_0__Bacteria;D_1__Proteobacteria;__":0.0,"D_0__Bacteria;D_1__Spirochaetes;D_2__Brachyspirae":0.0,"D_0__Bacteria;D_1__Spirochaetes;D_2__Leptospirae":0.0,"D_0__Bacteria;D_1__Spirochaetes;D_2__Spirochaetia":172.0,"D_0__Bacteria;D_1__Synergistetes;D_2__Synergistia":0.0,"D_0__Bacteria;D_1__Tenericutes;D_2__Mollicutes":346.0,"D_0__Bacteria;D_1__Verrucomicrobia;D_2__Verrucomicrobiae":0.0,"D_0__Bacteria;D_1__WPS-2;D_2__uncultured rumen bacterium":0.0,"D_0__Bacteria;__;__":0.0,"D_0__Eukaryota;D_1__Excavata;D_2__Metamonada":0.0,"D_0__Eukaryota;D_1__SAR;D_2__Stramenopiles":0.0,"D_0__Eukaryota;__;__":0.0,"Unassigned;__;__":0.0,"SampleType":"F","Day":"D041020","Age":33.0,"Sex":"F","Farm":"KSU","Inside_or_Outside":"In","PigNumber":"pig-3","Litter_Number":"K2","Stage":"N","DNA-ID":"LLS0082","Description":"NA"},{"index":"F-041020-N33-F5-16S","D_0__Archaea;D_1__Euryarchaeota;D_2__Methanobacteria":53.0,"D_0__Archaea;D_1__Euryarchaeota;D_2__Thermoplasmata":0.0,"D_0__Bacteria;D_1__Actinobacteria;D_2__Actinobacteria":0.0,"D_0__Bacteria;D_1__Actinobacteria;D_2__Coriobacteriia":41.0,"D_0__Bacteria;D_1__Bacteroidetes;D_2__Bacteroidia":8282.0,"D_0__Bacteria;D_1__Bacteroidetes;D_2__Ignavibacteria":0.0,"D_0__Bacteria;D_1__Chlamydiae;D_2__Chlamydiae":0.0,"D_0__Bacteria;D_1__Cyanobacteria;D_2__Melainabacteria":0.0,"D_0__Bacteria;D_1__Cyanobacteria;D_2__Oxyphotobacteria":0.0,"D_0__Bacteria;D_1__Deferribacteres;D_2__Deferribacteres":0.0,"D_0__Bacteria;D_1__Elusimicrobia;D_2__Elusimicrobia":0.0,"D_0__Bacteria;D_1__Epsilonbacteraeota;D_2__Campylobacteria":13.0,"D_0__Bacteria;D_1__Fibrobacteres;D_2__Fibrobacteria":41.0,"D_0__Bacteria;D_1__Firmicutes;D_2__Bacilli":3187.0,"D_0__Bacteria;D_1__Firmicutes;D_2__Clostridia":9797.0,"D_0__Bacteria;D_1__Firmicutes;D_2__Erysipelotrichia":280.0,"D_0__Bacteria;D_1__Firmicutes;D_2__Negativicutes":3436.0,"D_0__Bacteria;D_1__Firmicutes;__":0.0,"D_0__Bacteria;D_1__Fusobacteria;D_2__Fusobacteriia":0.0,"D_0__Bacteria;D_1__Kiritimatiellaeota;D_2__Kiritimatiellae":4.0,"D_0__Bacteria;D_1__Lentisphaerae;D_2__Lentisphaeria":0.0,"D_0__Bacteria;D_1__Patescibacteria;D_2__Saccharimonadia":8.0,"D_0__Bacteria;D_1__Planctomycetes;D_2__Planctomycetacia":0.0,"D_0__Bacteria;D_1__Proteobacteria;D_2__Alphaproteobacteria":0.0,"D_0__Bacteria;D_1__Proteobacteria;D_2__Deltaproteobacteria":16.0,"D_0__Bacteria;D_1__Proteobacteria;D_2__Gammaproteobacteria":46.0,"D_0__Bacteria;D_1__Proteobacteria;__":0.0,"D_0__Bacteria;D_1__Spirochaetes;D_2__Brachyspirae":0.0,"D_0__Bacteria;D_1__Spirochaetes;D_2__Leptospirae":0.0,"D_0__Bacteria;D_1__Spirochaetes;D_2__Spirochaetia":765.0,"D_0__Bacteria;D_1__Synergistetes;D_2__Synergistia":0.0,"D_0__Bacteria;D_1__Tenericutes;D_2__Mollicutes":487.0,"D_0__Bacteria;D_1__Verrucomicrobia;D_2__Verrucomicrobiae":0.0,"D_0__Bacteria;D_1__WPS-2;D_2__uncultured rumen bacterium":0.0,"D_0__Bacteria;__;__":0.0,"D_0__Eukaryota;D_1__Excavata;D_2__Metamonada":0.0,"D_0__Eukaryota;D_1__SAR;D_2__Stramenopiles":0.0,"D_0__Eukaryota;__;__":0.0,"Unassigned;__;__":3.0,"SampleType":"F","Day":"D041020","Age":33.0,"Sex":"F","Farm":"KSU","Inside_or_Outside":"In","PigNumber":"pig-5","Litter_Number":"K3","Stage":"N","DNA-ID":"LLS0083","Description":"NA"},{"index":"F-041020-N33-M2-16S","D_0__Archaea;D_1__Euryarchaeota;D_2__Methanobacteria":128.0,"D_0__Archaea;D_1__Euryarchaeota;D_2__Thermoplasmata":12.0,"D_0__Bacteria;D_1__Actinobacteria;D_2__Actinobacteria":0.0,"D_0__Bacteria;D_1__Actinobacteria;D_2__Coriobacteriia":28.0,"D_0__Bacteria;D_1__Bacteroidetes;D_2__Bacteroidia":6960.0,"D_0__Bacteria;D_1__Bacteroidetes;D_2__Ignavibacteria":0.0,"D_0__Bacteria;D_1__Chlamydiae;D_2__Chlamydiae":0.0,"D_0__Bacteria;D_1__Cyanobacteria;D_2__Melainabacteria":0.0,"D_0__Bacteria;D_1__Cyanobacteria;D_2__Oxyphotobacteria":0.0,"D_0__Bacteria;D_1__Deferribacteres;D_2__Deferribacteres":0.0,"D_0__Bacteria;D_1__Elusimicrobia;D_2__Elusimicrobia":0.0,"D_0__Bacteria;D_1__Epsilonbacteraeota;D_2__Campylobacteria":0.0,"D_0__Bacteria;D_1__Fibrobacteres;D_2__Fibrobacteria":15.0,"D_0__Bacteria;D_1__Firmicutes;D_2__Bacilli":3534.0,"D_0__Bacteria;D_1__Firmicutes;D_2__Clostridia":12912.0,"D_0__Bacteria;D_1__Firmicutes;D_2__Erysipelotrichia":188.0,"D_0__Bacteria;D_1__Firmicutes;D_2__Negativicutes":845.0,"D_0__Bacteria;D_1__Firmicutes;__":2.0,"D_0__Bacteria;D_1__Fusobacteria;D_2__Fusobacteriia":0.0,"D_0__Bacteria;D_1__Kiritimatiellaeota;D_2__Kiritimatiellae":36.0,"D_0__Bacteria;D_1__Lentisphaerae;D_2__Lentisphaeria":0.0,"D_0__Bacteria;D_1__Patescibacteria;D_2__Saccharimonadia":57.0,"D_0__Bacteria;D_1__Planctomycetes;D_2__Planctomycetacia":0.0,"D_0__Bacteria;D_1__Proteobacteria;D_2__Alphaproteobacteria":0.0,"D_0__Bacteria;D_1__Proteobacteria;D_2__Deltaproteobacteria":10.0,"D_0__Bacteria;D_1__Proteobacteria;D_2__Gammaproteobacteria":0.0,"D_0__Bacteria;D_1__Proteobacteria;__":3.0,"D_0__Bacteria;D_1__Spirochaetes;D_2__Brachyspirae":0.0,"D_0__Bacteria;D_1__Spirochaetes;D_2__Leptospirae":0.0,"D_0__Bacteria;D_1__Spirochaetes;D_2__Spirochaetia":1441.0,"D_0__Bacteria;D_1__Synergistetes;D_2__Synergistia":2.0,"D_0__Bacteria;D_1__Tenericutes;D_2__Mollicutes":435.0,"D_0__Bacteria;D_1__Verrucomicrobia;D_2__Verrucomicrobiae":0.0,"D_0__Bacteria;D_1__WPS-2;D_2__uncultured rumen bacterium":0.0,"D_0__Bacteria;__;__":0.0,"D_0__Eukaryota;D_1__Excavata;D_2__Metamonada":0.0,"D_0__Eukaryota;D_1__SAR;D_2__Stramenopiles":0.0,"D_0__Eukaryota;__;__":0.0,"Unassigned;__;__":0.0,"SampleType":"F","Day":"D041020","Age":33.0,"Sex":"M","Farm":"KSU","Inside_or_Outside":"In","PigNumber":"pig-2","Litter_Number":"K1","Stage":"N","DNA-ID":"LLS0081","Description":"NA"},{"index":"F-041020-N33-M6-16S","D_0__Archaea;D_1__Euryarchaeota;D_2__Methanobacteria":89.0,"D_0__Archaea;D_1__Euryarchaeota;D_2__Thermoplasmata":9.0,"D_0__Bacteria;D_1__Actinobacteria;D_2__Actinobacteria":0.0,"D_0__Bacteria;D_1__Actinobacteria;D_2__Coriobacteriia":40.0,"D_0__Bacteria;D_1__Bacteroidetes;D_2__Bacteroidia":8314.0,"D_0__Bacteria;D_1__Bacteroidetes;D_2__Ignavibacteria":0.0,"D_0__Bacteria;D_1__Chlamydiae;D_2__Chlamydiae":0.0,"D_0__Bacteria;D_1__Cyanobacteria;D_2__Melainabacteria":0.0,"D_0__Bacteria;D_1__Cyanobacteria;D_2__Oxyphotobacteria":0.0,"D_0__Bacteria;D_1__Deferribacteres;D_2__Deferribacteres":0.0,"D_0__Bacteria;D_1__Elusimicrobia;D_2__Elusimicrobia":3.0,"D_0__Bacteria;D_1__Epsilonbacteraeota;D_2__Campylobacteria":104.0,"D_0__Bacteria;D_1__Fibrobacteres;D_2__Fibrobacteria":165.0,"D_0__Bacteria;D_1__Firmicutes;D_2__Bacilli":4092.0,"D_0__Bacteria;D_1__Firmicutes;D_2__Clostridia":10432.0,"D_0__Bacteria;D_1__Firmicutes;D_2__Erysipelotrichia":305.0,"D_0__Bacteria;D_1__Firmicutes;D_2__Negativicutes":1759.0,"D_0__Bacteria;D_1__Firmicutes;__":0.0,"D_0__Bacteria;D_1__Fusobacteria;D_2__Fusobacteriia":0.0,"D_0__Bacteria;D_1__Kiritimatiellaeota;D_2__Kiritimatiellae":0.0,"D_0__Bacteria;D_1__Lentisphaerae;D_2__Lentisphaeria":0.0,"D_0__Bacteria;D_1__Patescibacteria;D_2__Saccharimonadia":74.0,"D_0__Bacteria;D_1__Planctomycetes;D_2__Planctomycetacia":0.0,"D_0__Bacteria;D_1__Proteobacteria;D_2__Alphaproteobacteria":6.0,"D_0__Bacteria;D_1__Proteobacteria;D_2__Deltaproteobacteria":64.0,"D_0__Bacteria;D_1__Proteobacteria;D_2__Gammaproteobacteria":49.0,"D_0__Bacteria;D_1__Proteobacteria;__":0.0,"D_0__Bacteria;D_1__Spirochaetes;D_2__Brachyspirae":0.0,"D_0__Bacteria;D_1__Spirochaetes;D_2__Leptospirae":0.0,"D_0__Bacteria;D_1__Spirochaetes;D_2__Spirochaetia":745.0,"D_0__Bacteria;D_1__Synergistetes;D_2__Synergistia":0.0,"D_0__Bacteria;D_1__Tenericutes;D_2__Mollicutes":471.0,"D_0__Bacteria;D_1__Verrucomicrobia;D_2__Verrucomicrobiae":0.0,"D_0__Bacteria;D_1__WPS-2;D_2__uncultured rumen bacterium":0.0,"D_0__Bacteria;__;__":0.0,"D_0__Eukaryota;D_1__Excavata;D_2__Metamonada":0.0,"D_0__Eukaryota;D_1__SAR;D_2__Stramenopiles":0.0,"D_0__Eukaryota;__;__":0.0,"Unassigned;__;__":0.0,"SampleType":"F","Day":"D041020","Age":33.0,"Sex":"M","Farm":"KSU","Inside_or_Outside":"In","PigNumber":"pig-6","Litter_Number":"K3","Stage":"N","DNA-ID":"LLS0084","Description":"NA"},{"index":"F-041020-N34-F9-16S","D_0__Archaea;D_1__Euryarchaeota;D_2__Methanobacteria":0.0,"D_0__Archaea;D_1__Euryarchaeota;D_2__Thermoplasmata":5.0,"D_0__Bacteria;D_1__Actinobacteria;D_2__Actinobacteria":4.0,"D_0__Bacteria;D_1__Actinobacteria;D_2__Coriobacteriia":96.0,"D_0__Bacteria;D_1__Bacteroidetes;D_2__Bacteroidia":9016.0,"D_0__Bacteria;D_1__Bacteroidetes;D_2__Ignavibacteria":0.0,"D_0__Bacteria;D_1__Chlamydiae;D_2__Chlamydiae":0.0,"D_0__Bacteria;D_1__Cyanobacteria;D_2__Melainabacteria":3.0,"D_0__Bacteria;D_1__Cyanobacteria;D_2__Oxyphotobacteria":0.0,"D_0__Bacteria;D_1__Deferribacteres;D_2__Deferribacteres":0.0,"D_0__Bacteria;D_1__Elusimicrobia;D_2__Elusimicrobia":0.0,"D_0__Bacteria;D_1__Epsilonbacteraeota;D_2__Campylobacteria":13.0,"D_0__Bacteria;D_1__Fibrobacteres;D_2__Fibrobacteria":0.0,"D_0__Bacteria;D_1__Firmicutes;D_2__Bacilli":1793.0,"D_0__Bacteria;D_1__Firmicutes;D_2__Clostridia":13604.0,"D_0__Bacteria;D_1__Firmicutes;D_2__Erysipelotrichia":379.0,"D_0__Bacteria;D_1__Firmicutes;D_2__Negativicutes":1782.0,"D_0__Bacteria;D_1__Firmicutes;__":0.0,"D_0__Bacteria;D_1__Fusobacteria;D_2__Fusobacteriia":0.0,"D_0__Bacteria;D_1__Kiritimatiellaeota;D_2__Kiritimatiellae":0.0,"D_0__Bacteria;D_1__Lentisphaerae;D_2__Lentisphaeria":0.0,"D_0__Bacteria;D_1__Patescibacteria;D_2__Saccharimonadia":0.0,"D_0__Bacteria;D_1__Planctomycetes;D_2__Planctomycetacia":0.0,"D_0__Bacteria;D_1__Proteobacteria;D_2__Alphaproteobacteria":18.0,"D_0__Bacteria;D_1__Proteobacteria;D_2__Deltaproteobacteria":0.0,"D_0__Bacteria;D_1__Proteobacteria;D_2__Gammaproteobacteria":103.0,"D_0__Bacteria;D_1__Proteobacteria;__":0.0,"D_0__Bacteria;D_1__Spirochaetes;D_2__Brachyspirae":0.0,"D_0__Bacteria;D_1__Spirochaetes;D_2__Leptospirae":0.0,"D_0__Bacteria;D_1__Spirochaetes;D_2__Spirochaetia":1026.0,"D_0__Bacteria;D_1__Synergistetes;D_2__Synergistia":0.0,"D_0__Bacteria;D_1__Tenericutes;D_2__Mollicutes":828.0,"D_0__Bacteria;D_1__Verrucomicrobia;D_2__Verrucomicrobiae":0.0,"D_0__Bacteria;D_1__WPS-2;D_2__uncultured rumen bacterium":0.0,"D_0__Bacteria;__;__":0.0,"D_0__Eukaryota;D_1__Excavata;D_2__Metamonada":0.0,"D_0__Eukaryota;D_1__SAR;D_2__Stramenopiles":0.0,"D_0__Eukaryota;__;__":0.0,"Unassigned;__;__":9.0,"SampleType":"F","Day":"D041020","Age":34.0,"Sex":"F","Farm":"KSU","Inside_or_Outside":"In","PigNumber":"pig-9","Litter_Number":"K5","Stage":"N","DNA-ID":"LLS0087","Description":"NA"},{"index":"F-041020-N34-M10-16S","D_0__Archaea;D_1__Euryarchaeota;D_2__Methanobacteria":0.0,"D_0__Archaea;D_1__Euryarchaeota;D_2__Thermoplasmata":0.0,"D_0__Bacteria;D_1__Actinobacteria;D_2__Actinobacteria":0.0,"D_0__Bacteria;D_1__Actinobacteria;D_2__Coriobacteriia":39.0,"D_0__Bacteria;D_1__Bacteroidetes;D_2__Bacteroidia":13254.0,"D_0__Bacteria;D_1__Bacteroidetes;D_2__Ignavibacteria":0.0,"D_0__Bacteria;D_1__Chlamydiae;D_2__Chlamydiae":0.0,"D_0__Bacteria;D_1__Cyanobacteria;D_2__Melainabacteria":2.0,"D_0__Bacteria;D_1__Cyanobacteria;D_2__Oxyphotobacteria":0.0,"D_0__Bacteria;D_1__Deferribacteres;D_2__Deferribacteres":4.0,"D_0__Bacteria;D_1__Elusimicrobia;D_2__Elusimicrobia":0.0,"D_0__Bacteria;D_1__Epsilonbacteraeota;D_2__Campylobacteria":6.0,"D_0__Bacteria;D_1__Fibrobacteres;D_2__Fibrobacteria":0.0,"D_0__Bacteria;D_1__Firmicutes;D_2__Bacilli":1271.0,"D_0__Bacteria;D_1__Firmicutes;D_2__Clostridia":14834.0,"D_0__Bacteria;D_1__Firmicutes;D_2__Erysipelotrichia":201.0,"D_0__Bacteria;D_1__Firmicutes;D_2__Negativicutes":1475.0,"D_0__Bacteria;D_1__Firmicutes;__":0.0,"D_0__Bacteria;D_1__Fusobacteria;D_2__Fusobacteriia":5.0,"D_0__Bacteria;D_1__Kiritimatiellaeota;D_2__Kiritimatiellae":0.0,"D_0__Bacteria;D_1__Lentisphaerae;D_2__Lentisphaeria":0.0,"D_0__Bacteria;D_1__Patescibacteria;D_2__Saccharimonadia":0.0,"D_0__Bacteria;D_1__Planctomycetes;D_2__Planctomycetacia":0.0,"D_0__Bacteria;D_1__Proteobacteria;D_2__Alphaproteobacteria":9.0,"D_0__Bacteria;D_1__Proteobacteria;D_2__Deltaproteobacteria":0.0,"D_0__Bacteria;D_1__Proteobacteria;D_2__Gammaproteobacteria":214.0,"D_0__Bacteria;D_1__Proteobacteria;__":0.0,"D_0__Bacteria;D_1__Spirochaetes;D_2__Brachyspirae":0.0,"D_0__Bacteria;D_1__Spirochaetes;D_2__Leptospirae":0.0,"D_0__Bacteria;D_1__Spirochaetes;D_2__Spirochaetia":55.0,"D_0__Bacteria;D_1__Synergistetes;D_2__Synergistia":0.0,"D_0__Bacteria;D_1__Tenericutes;D_2__Mollicutes":144.0,"D_0__Bacteria;D_1__Verrucomicrobia;D_2__Verrucomicrobiae":0.0,"D_0__Bacteria;D_1__WPS-2;D_2__uncultured rumen bacterium":0.0,"D_0__Bacteria;__;__":0.0,"D_0__Eukaryota;D_1__Excavata;D_2__Metamonada":0.0,"D_0__Eukaryota;D_1__SAR;D_2__Stramenopiles":0.0,"D_0__Eukaryota;__;__":0.0,"Unassigned;__;__":0.0,"SampleType":"F","Day":"D041020","Age":34.0,"Sex":"M","Farm":"KSU","Inside_or_Outside":"In","PigNumber":"pig-10","Litter_Number":"K5","Stage":"N","DNA-ID":"LLS0088","Description":"NA"},{"index":"F-041420-N36-F7-16S","D_0__Archaea;D_1__Euryarchaeota;D_2__Methanobacteria":57.0,"D_0__Archaea;D_1__Euryarchaeota;D_2__Thermoplasmata":0.0,"D_0__Bacteria;D_1__Actinobacteria;D_2__Actinobacteria":0.0,"D_0__Bacteria;D_1__Actinobacteria;D_2__Coriobacteriia":22.0,"D_0__Bacteria;D_1__Bacteroidetes;D_2__Bacteroidia":5736.0,"D_0__Bacteria;D_1__Bacteroidetes;D_2__Ignavibacteria":0.0,"D_0__Bacteria;D_1__Chlamydiae;D_2__Chlamydiae":0.0,"D_0__Bacteria;D_1__Cyanobacteria;D_2__Melainabacteria":2.0,"D_0__Bacteria;D_1__Cyanobacteria;D_2__Oxyphotobacteria":0.0,"D_0__Bacteria;D_1__Deferribacteres;D_2__Deferribacteres":11.0,"D_0__Bacteria;D_1__Elusimicrobia;D_2__Elusimicrobia":0.0,"D_0__Bacteria;D_1__Epsilonbacteraeota;D_2__Campylobacteria":70.0,"D_0__Bacteria;D_1__Fibrobacteres;D_2__Fibrobacteria":238.0,"D_0__Bacteria;D_1__Firmicutes;D_2__Bacilli":6592.0,"D_0__Bacteria;D_1__Firmicutes;D_2__Clostridia":12622.0,"D_0__Bacteria;D_1__Firmicutes;D_2__Erysipelotrichia":198.0,"D_0__Bacteria;D_1__Firmicutes;D_2__Negativicutes":898.0,"D_0__Bacteria;D_1__Firmicutes;__":6.0,"D_0__Bacteria;D_1__Fusobacteria;D_2__Fusobacteriia":0.0,"D_0__Bacteria;D_1__Kiritimatiellaeota;D_2__Kiritimatiellae":0.0,"D_0__Bacteria;D_1__Lentisphaerae;D_2__Lentisphaeria":0.0,"D_0__Bacteria;D_1__Patescibacteria;D_2__Saccharimonadia":63.0,"D_0__Bacteria;D_1__Planctomycetes;D_2__Planctomycetacia":0.0,"D_0__Bacteria;D_1__Proteobacteria;D_2__Alphaproteobacteria":40.0,"D_0__Bacteria;D_1__Proteobacteria;D_2__Deltaproteobacteria":39.0,"D_0__Bacteria;D_1__Proteobacteria;D_2__Gammaproteobacteria":13.0,"D_0__Bacteria;D_1__Proteobacteria;__":0.0,"D_0__Bacteria;D_1__Spirochaetes;D_2__Brachyspirae":0.0,"D_0__Bacteria;D_1__Spirochaetes;D_2__Leptospirae":0.0,"D_0__Bacteria;D_1__Spirochaetes;D_2__Spirochaetia":2633.0,"D_0__Bacteria;D_1__Synergistetes;D_2__Synergistia":0.0,"D_0__Bacteria;D_1__Tenericutes;D_2__Mollicutes":362.0,"D_0__Bacteria;D_1__Verrucomicrobia;D_2__Verrucomicrobiae":17.0,"D_0__Bacteria;D_1__WPS-2;D_2__uncultured rumen bacterium":0.0,"D_0__Bacteria;__;__":8.0,"D_0__Eukaryota;D_1__Excavata;D_2__Metamonada":0.0,"D_0__Eukaryota;D_1__SAR;D_2__Stramenopiles":0.0,"D_0__Eukaryota;__;__":0.0,"Unassigned;__;__":0.0,"SampleType":"F","Day":"D041420","Age":36.0,"Sex":"F","Farm":"KSU","Inside_or_Outside":"In","PigNumber":"pig-7","Litter_Number":"K4","Stage":"N","DNA-ID":"LLS0094","Description":"NA"},{"index":"F-041420-N36-M8-16S","D_0__Archaea;D_1__Euryarchaeota;D_2__Methanobacteria":318.0,"D_0__Archaea;D_1__Euryarchaeota;D_2__Thermoplasmata":3.0,"D_0__Bacteria;D_1__Actinobacteria;D_2__Actinobacteria":46.0,"D_0__Bacteria;D_1__Actinobacteria;D_2__Coriobacteriia":2.0,"D_0__Bacteria;D_1__Bacteroidetes;D_2__Bacteroidia":10742.0,"D_0__Bacteria;D_1__Bacteroidetes;D_2__Ignavibacteria":0.0,"D_0__Bacteria;D_1__Chlamydiae;D_2__Chlamydiae":0.0,"D_0__Bacteria;D_1__Cyanobacteria;D_2__Melainabacteria":29.0,"D_0__Bacteria;D_1__Cyanobacteria;D_2__Oxyphotobacteria":0.0,"D_0__Bacteria;D_1__Deferribacteres;D_2__Deferribacteres":2.0,"D_0__Bacteria;D_1__Elusimicrobia;D_2__Elusimicrobia":28.0,"D_0__Bacteria;D_1__Epsilonbacteraeota;D_2__Campylobacteria":106.0,"D_0__Bacteria;D_1__Fibrobacteres;D_2__Fibrobacteria":46.0,"D_0__Bacteria;D_1__Firmicutes;D_2__Bacilli":7301.0,"D_0__Bacteria;D_1__Firmicutes;D_2__Clostridia":9545.0,"D_0__Bacteria;D_1__Firmicutes;D_2__Erysipelotrichia":248.0,"D_0__Bacteria;D_1__Firmicutes;D_2__Negativicutes":2749.0,"D_0__Bacteria;D_1__Firmicutes;__":2.0,"D_0__Bacteria;D_1__Fusobacteria;D_2__Fusobacteriia":3.0,"D_0__Bacteria;D_1__Kiritimatiellaeota;D_2__Kiritimatiellae":18.0,"D_0__Bacteria;D_1__Lentisphaerae;D_2__Lentisphaeria":0.0,"D_0__Bacteria;D_1__Patescibacteria;D_2__Saccharimonadia":3.0,"D_0__Bacteria;D_1__Planctomycetes;D_2__Planctomycetacia":5.0,"D_0__Bacteria;D_1__Proteobacteria;D_2__Alphaproteobacteria":12.0,"D_0__Bacteria;D_1__Proteobacteria;D_2__Deltaproteobacteria":35.0,"D_0__Bacteria;D_1__Proteobacteria;D_2__Gammaproteobacteria":400.0,"D_0__Bacteria;D_1__Proteobacteria;__":0.0,"D_0__Bacteria;D_1__Spirochaetes;D_2__Brachyspirae":0.0,"D_0__Bacteria;D_1__Spirochaetes;D_2__Leptospirae":0.0,"D_0__Bacteria;D_1__Spirochaetes;D_2__Spirochaetia":1947.0,"D_0__Bacteria;D_1__Synergistetes;D_2__Synergistia":5.0,"D_0__Bacteria;D_1__Tenericutes;D_2__Mollicutes":201.0,"D_0__Bacteria;D_1__Verrucomicrobia;D_2__Verrucomicrobiae":0.0,"D_0__Bacteria;D_1__WPS-2;D_2__uncultured rumen bacterium":0.0,"D_0__Bacteria;__;__":0.0,"D_0__Eukaryota;D_1__Excavata;D_2__Metamonada":0.0,"D_0__Eukaryota;D_1__SAR;D_2__Stramenopiles":0.0,"D_0__Eukaryota;__;__":0.0,"Unassigned;__;__":0.0,"SampleType":"F","Day":"D041420","Age":36.0,"Sex":"M","Farm":"KSU","Inside_or_Outside":"In","PigNumber":"pig-8","Litter_Number":"K4","Stage":"N","DNA-ID":"LLS0095","Description":"NA"},{"index":"F-041420-N37-F3-16S","D_0__Archaea;D_1__Euryarchaeota;D_2__Methanobacteria":2.0,"D_0__Archaea;D_1__Euryarchaeota;D_2__Thermoplasmata":0.0,"D_0__Bacteria;D_1__Actinobacteria;D_2__Actinobacteria":0.0,"D_0__Bacteria;D_1__Actinobacteria;D_2__Coriobacteriia":56.0,"D_0__Bacteria;D_1__Bacteroidetes;D_2__Bacteroidia":14892.0,"D_0__Bacteria;D_1__Bacteroidetes;D_2__Ignavibacteria":0.0,"D_0__Bacteria;D_1__Chlamydiae;D_2__Chlamydiae":0.0,"D_0__Bacteria;D_1__Cyanobacteria;D_2__Melainabacteria":3.0,"D_0__Bacteria;D_1__Cyanobacteria;D_2__Oxyphotobacteria":0.0,"D_0__Bacteria;D_1__Deferribacteres;D_2__Deferribacteres":0.0,"D_0__Bacteria;D_1__Elusimicrobia;D_2__Elusimicrobia":2.0,"D_0__Bacteria;D_1__Epsilonbacteraeota;D_2__Campylobacteria":83.0,"D_0__Bacteria;D_1__Fibrobacteres;D_2__Fibrobacteria":30.0,"D_0__Bacteria;D_1__Firmicutes;D_2__Bacilli":942.0,"D_0__Bacteria;D_1__Firmicutes;D_2__Clostridia":17736.0,"D_0__Bacteria;D_1__Firmicutes;D_2__Erysipelotrichia":219.0,"D_0__Bacteria;D_1__Firmicutes;D_2__Negativicutes":2242.0,"D_0__Bacteria;D_1__Firmicutes;__":0.0,"D_0__Bacteria;D_1__Fusobacteria;D_2__Fusobacteriia":0.0,"D_0__Bacteria;D_1__Kiritimatiellaeota;D_2__Kiritimatiellae":10.0,"D_0__Bacteria;D_1__Lentisphaerae;D_2__Lentisphaeria":0.0,"D_0__Bacteria;D_1__Patescibacteria;D_2__Saccharimonadia":0.0,"D_0__Bacteria;D_1__Planctomycetes;D_2__Planctomycetacia":0.0,"D_0__Bacteria;D_1__Proteobacteria;D_2__Alphaproteobacteria":0.0,"D_0__Bacteria;D_1__Proteobacteria;D_2__Deltaproteobacteria":29.0,"D_0__Bacteria;D_1__Proteobacteria;D_2__Gammaproteobacteria":202.0,"D_0__Bacteria;D_1__Proteobacteria;__":0.0,"D_0__Bacteria;D_1__Spirochaetes;D_2__Brachyspirae":0.0,"D_0__Bacteria;D_1__Spirochaetes;D_2__Leptospirae":0.0,"D_0__Bacteria;D_1__Spirochaetes;D_2__Spirochaetia":322.0,"D_0__Bacteria;D_1__Synergistetes;D_2__Synergistia":0.0,"D_0__Bacteria;D_1__Tenericutes;D_2__Mollicutes":228.0,"D_0__Bacteria;D_1__Verrucomicrobia;D_2__Verrucomicrobiae":0.0,"D_0__Bacteria;D_1__WPS-2;D_2__uncultured rumen bacterium":0.0,"D_0__Bacteria;__;__":0.0,"D_0__Eukaryota;D_1__Excavata;D_2__Metamonada":0.0,"D_0__Eukaryota;D_1__SAR;D_2__Stramenopiles":0.0,"D_0__Eukaryota;__;__":0.0,"Unassigned;__;__":0.0,"SampleType":"F","Day":"D041420","Age":37.0,"Sex":"F","Farm":"KSU","Inside_or_Outside":"In","PigNumber":"pig-3","Litter_Number":"K2","Stage":"N","DNA-ID":"LLS0091","Description":"NA"},{"index":"F-041420-N37-F5-16S","D_0__Archaea;D_1__Euryarchaeota;D_2__Methanobacteria":12.0,"D_0__Archaea;D_1__Euryarchaeota;D_2__Thermoplasmata":0.0,"D_0__Bacteria;D_1__Actinobacteria;D_2__Actinobacteria":0.0,"D_0__Bacteria;D_1__Actinobacteria;D_2__Coriobacteriia":47.0,"D_0__Bacteria;D_1__Bacteroidetes;D_2__Bacteroidia":8980.0,"D_0__Bacteria;D_1__Bacteroidetes;D_2__Ignavibacteria":0.0,"D_0__Bacteria;D_1__Chlamydiae;D_2__Chlamydiae":0.0,"D_0__Bacteria;D_1__Cyanobacteria;D_2__Melainabacteria":29.0,"D_0__Bacteria;D_1__Cyanobacteria;D_2__Oxyphotobacteria":0.0,"D_0__Bacteria;D_1__Deferribacteres;D_2__Deferribacteres":0.0,"D_0__Bacteria;D_1__Elusimicrobia;D_2__Elusimicrobia":0.0,"D_0__Bacteria;D_1__Epsilonbacteraeota;D_2__Campylobacteria":113.0,"D_0__Bacteria;D_1__Fibrobacteres;D_2__Fibrobacteria":87.0,"D_0__Bacteria;D_1__Firmicutes;D_2__Bacilli":4175.0,"D_0__Bacteria;D_1__Firmicutes;D_2__Clostridia":12695.0,"D_0__Bacteria;D_1__Firmicutes;D_2__Erysipelotrichia":245.0,"D_0__Bacteria;D_1__Firmicutes;D_2__Negativicutes":2354.0,"D_0__Bacteria;D_1__Firmicutes;__":0.0,"D_0__Bacteria;D_1__Fusobacteria;D_2__Fusobacteriia":0.0,"D_0__Bacteria;D_1__Kiritimatiellaeota;D_2__Kiritimatiellae":0.0,"D_0__Bacteria;D_1__Lentisphaerae;D_2__Lentisphaeria":0.0,"D_0__Bacteria;D_1__Patescibacteria;D_2__Saccharimonadia":17.0,"D_0__Bacteria;D_1__Planctomycetes;D_2__Planctomycetacia":0.0,"D_0__Bacteria;D_1__Proteobacteria;D_2__Alphaproteobacteria":5.0,"D_0__Bacteria;D_1__Proteobacteria;D_2__Deltaproteobacteria":22.0,"D_0__Bacteria;D_1__Proteobacteria;D_2__Gammaproteobacteria":32.0,"D_0__Bacteria;D_1__Proteobacteria;__":0.0,"D_0__Bacteria;D_1__Spirochaetes;D_2__Brachyspirae":0.0,"D_0__Bacteria;D_1__Spirochaetes;D_2__Leptospirae":0.0,"D_0__Bacteria;D_1__Spirochaetes;D_2__Spirochaetia":2074.0,"D_0__Bacteria;D_1__Synergistetes;D_2__Synergistia":6.0,"D_0__Bacteria;D_1__Tenericutes;D_2__Mollicutes":309.0,"D_0__Bacteria;D_1__Verrucomicrobia;D_2__Verrucomicrobiae":0.0,"D_0__Bacteria;D_1__WPS-2;D_2__uncultured rumen bacterium":0.0,"D_0__Bacteria;__;__":0.0,"D_0__Eukaryota;D_1__Excavata;D_2__Metamonada":0.0,"D_0__Eukaryota;D_1__SAR;D_2__Stramenopiles":0.0,"D_0__Eukaryota;__;__":0.0,"Unassigned;__;__":2.0,"SampleType":"F","Day":"D041420","Age":37.0,"Sex":"F","Farm":"KSU","Inside_or_Outside":"In","PigNumber":"pig-5","Litter_Number":"K3","Stage":"N","DNA-ID":"LLS0092","Description":"NA"},{"index":"F-041420-N37-M2-16S","D_0__Archaea;D_1__Euryarchaeota;D_2__Methanobacteria":292.0,"D_0__Archaea;D_1__Euryarchaeota;D_2__Thermoplasmata":14.0,"D_0__Bacteria;D_1__Actinobacteria;D_2__Actinobacteria":0.0,"D_0__Bacteria;D_1__Actinobacteria;D_2__Coriobacteriia":105.0,"D_0__Bacteria;D_1__Bacteroidetes;D_2__Bacteroidia":6891.0,"D_0__Bacteria;D_1__Bacteroidetes;D_2__Ignavibacteria":0.0,"D_0__Bacteria;D_1__Chlamydiae;D_2__Chlamydiae":0.0,"D_0__Bacteria;D_1__Cyanobacteria;D_2__Melainabacteria":8.0,"D_0__Bacteria;D_1__Cyanobacteria;D_2__Oxyphotobacteria":0.0,"D_0__Bacteria;D_1__Deferribacteres;D_2__Deferribacteres":0.0,"D_0__Bacteria;D_1__Elusimicrobia;D_2__Elusimicrobia":0.0,"D_0__Bacteria;D_1__Epsilonbacteraeota;D_2__Campylobacteria":6.0,"D_0__Bacteria;D_1__Fibrobacteres;D_2__Fibrobacteria":78.0,"D_0__Bacteria;D_1__Firmicutes;D_2__Bacilli":1339.0,"D_0__Bacteria;D_1__Firmicutes;D_2__Clostridia":18144.0,"D_0__Bacteria;D_1__Firmicutes;D_2__Erysipelotrichia":788.0,"D_0__Bacteria;D_1__Firmicutes;D_2__Negativicutes":1586.0,"D_0__Bacteria;D_1__Firmicutes;__":0.0,"D_0__Bacteria;D_1__Fusobacteria;D_2__Fusobacteriia":0.0,"D_0__Bacteria;D_1__Kiritimatiellaeota;D_2__Kiritimatiellae":190.0,"D_0__Bacteria;D_1__Lentisphaerae;D_2__Lentisphaeria":2.0,"D_0__Bacteria;D_1__Patescibacteria;D_2__Saccharimonadia":30.0,"D_0__Bacteria;D_1__Planctomycetes;D_2__Planctomycetacia":23.0,"D_0__Bacteria;D_1__Proteobacteria;D_2__Alphaproteobacteria":9.0,"D_0__Bacteria;D_1__Proteobacteria;D_2__Deltaproteobacteria":22.0,"D_0__Bacteria;D_1__Proteobacteria;D_2__Gammaproteobacteria":10.0,"D_0__Bacteria;D_1__Proteobacteria;__":0.0,"D_0__Bacteria;D_1__Spirochaetes;D_2__Brachyspirae":0.0,"D_0__Bacteria;D_1__Spirochaetes;D_2__Leptospirae":0.0,"D_0__Bacteria;D_1__Spirochaetes;D_2__Spirochaetia":890.0,"D_0__Bacteria;D_1__Synergistetes;D_2__Synergistia":0.0,"D_0__Bacteria;D_1__Tenericutes;D_2__Mollicutes":2018.0,"D_0__Bacteria;D_1__Verrucomicrobia;D_2__Verrucomicrobiae":4.0,"D_0__Bacteria;D_1__WPS-2;D_2__uncultured rumen bacterium":0.0,"D_0__Bacteria;__;__":0.0,"D_0__Eukaryota;D_1__Excavata;D_2__Metamonada":0.0,"D_0__Eukaryota;D_1__SAR;D_2__Stramenopiles":0.0,"D_0__Eukaryota;__;__":0.0,"Unassigned;__;__":0.0,"SampleType":"F","Day":"D041420","Age":37.0,"Sex":"M","Farm":"KSU","Inside_or_Outside":"In","PigNumber":"pig-2","Litter_Number":"K1","Stage":"N","DNA-ID":"LLS0090","Description":"NA"},{"index":"F-041420-N37-M6-16S","D_0__Archaea;D_1__Euryarchaeota;D_2__Methanobacteria":130.0,"D_0__Archaea;D_1__Euryarchaeota;D_2__Thermoplasmata":16.0,"D_0__Bacteria;D_1__Actinobacteria;D_2__Actinobacteria":0.0,"D_0__Bacteria;D_1__Actinobacteria;D_2__Coriobacteriia":19.0,"D_0__Bacteria;D_1__Bacteroidetes;D_2__Bacteroidia":9294.0,"D_0__Bacteria;D_1__Bacteroidetes;D_2__Ignavibacteria":0.0,"D_0__Bacteria;D_1__Chlamydiae;D_2__Chlamydiae":0.0,"D_0__Bacteria;D_1__Cyanobacteria;D_2__Melainabacteria":16.0,"D_0__Bacteria;D_1__Cyanobacteria;D_2__Oxyphotobacteria":0.0,"D_0__Bacteria;D_1__Deferribacteres;D_2__Deferribacteres":0.0,"D_0__Bacteria;D_1__Elusimicrobia;D_2__Elusimicrobia":9.0,"D_0__Bacteria;D_1__Epsilonbacteraeota;D_2__Campylobacteria":8.0,"D_0__Bacteria;D_1__Fibrobacteres;D_2__Fibrobacteria":58.0,"D_0__Bacteria;D_1__Firmicutes;D_2__Bacilli":6458.0,"D_0__Bacteria;D_1__Firmicutes;D_2__Clostridia":11943.0,"D_0__Bacteria;D_1__Firmicutes;D_2__Erysipelotrichia":199.0,"D_0__Bacteria;D_1__Firmicutes;D_2__Negativicutes":1802.0,"D_0__Bacteria;D_1__Firmicutes;__":0.0,"D_0__Bacteria;D_1__Fusobacteria;D_2__Fusobacteriia":0.0,"D_0__Bacteria;D_1__Kiritimatiellaeota;D_2__Kiritimatiellae":0.0,"D_0__Bacteria;D_1__Lentisphaerae;D_2__Lentisphaeria":0.0,"D_0__Bacteria;D_1__Patescibacteria;D_2__Saccharimonadia":24.0,"D_0__Bacteria;D_1__Planctomycetes;D_2__Planctomycetacia":0.0,"D_0__Bacteria;D_1__Proteobacteria;D_2__Alphaproteobacteria":0.0,"D_0__Bacteria;D_1__Proteobacteria;D_2__Deltaproteobacteria":38.0,"D_0__Bacteria;D_1__Proteobacteria;D_2__Gammaproteobacteria":29.0,"D_0__Bacteria;D_1__Proteobacteria;__":0.0,"D_0__Bacteria;D_1__Spirochaetes;D_2__Brachyspirae":0.0,"D_0__Bacteria;D_1__Spirochaetes;D_2__Leptospirae":0.0,"D_0__Bacteria;D_1__Spirochaetes;D_2__Spirochaetia":1177.0,"D_0__Bacteria;D_1__Synergistetes;D_2__Synergistia":0.0,"D_0__Bacteria;D_1__Tenericutes;D_2__Mollicutes":365.0,"D_0__Bacteria;D_1__Verrucomicrobia;D_2__Verrucomicrobiae":0.0,"D_0__Bacteria;D_1__WPS-2;D_2__uncultured rumen bacterium":0.0,"D_0__Bacteria;__;__":0.0,"D_0__Eukaryota;D_1__Excavata;D_2__Metamonada":0.0,"D_0__Eukaryota;D_1__SAR;D_2__Stramenopiles":0.0,"D_0__Eukaryota;__;__":0.0,"Unassigned;__;__":0.0,"SampleType":"F","Day":"D041420","Age":37.0,"Sex":"M","Farm":"KSU","Inside_or_Outside":"In","PigNumber":"pig-6","Litter_Number":"K3","Stage":"N","DNA-ID":"LLS0093","Description":"NA"},{"index":"F-041420-N38-F9-16S","D_0__Archaea;D_1__Euryarchaeota;D_2__Methanobacteria":0.0,"D_0__Archaea;D_1__Euryarchaeota;D_2__Thermoplasmata":0.0,"D_0__Bacteria;D_1__Actinobacteria;D_2__Actinobacteria":14.0,"D_0__Bacteria;D_1__Actinobacteria;D_2__Coriobacteriia":48.0,"D_0__Bacteria;D_1__Bacteroidetes;D_2__Bacteroidia":8991.0,"D_0__Bacteria;D_1__Bacteroidetes;D_2__Ignavibacteria":0.0,"D_0__Bacteria;D_1__Chlamydiae;D_2__Chlamydiae":0.0,"D_0__Bacteria;D_1__Cyanobacteria;D_2__Melainabacteria":12.0,"D_0__Bacteria;D_1__Cyanobacteria;D_2__Oxyphotobacteria":0.0,"D_0__Bacteria;D_1__Deferribacteres;D_2__Deferribacteres":3.0,"D_0__Bacteria;D_1__Elusimicrobia;D_2__Elusimicrobia":0.0,"D_0__Bacteria;D_1__Epsilonbacteraeota;D_2__Campylobacteria":5.0,"D_0__Bacteria;D_1__Fibrobacteres;D_2__Fibrobacteria":5.0,"D_0__Bacteria;D_1__Firmicutes;D_2__Bacilli":2420.0,"D_0__Bacteria;D_1__Firmicutes;D_2__Clostridia":17198.0,"D_0__Bacteria;D_1__Firmicutes;D_2__Erysipelotrichia":385.0,"D_0__Bacteria;D_1__Firmicutes;D_2__Negativicutes":2604.0,"D_0__Bacteria;D_1__Firmicutes;__":0.0,"D_0__Bacteria;D_1__Fusobacteria;D_2__Fusobacteriia":0.0,"D_0__Bacteria;D_1__Kiritimatiellaeota;D_2__Kiritimatiellae":0.0,"D_0__Bacteria;D_1__Lentisphaerae;D_2__Lentisphaeria":0.0,"D_0__Bacteria;D_1__Patescibacteria;D_2__Saccharimonadia":0.0,"D_0__Bacteria;D_1__Planctomycetes;D_2__Planctomycetacia":0.0,"D_0__Bacteria;D_1__Proteobacteria;D_2__Alphaproteobacteria":8.0,"D_0__Bacteria;D_1__Proteobacteria;D_2__Deltaproteobacteria":4.0,"D_0__Bacteria;D_1__Proteobacteria;D_2__Gammaproteobacteria":22.0,"D_0__Bacteria;D_1__Proteobacteria;__":0.0,"D_0__Bacteria;D_1__Spirochaetes;D_2__Brachyspirae":0.0,"D_0__Bacteria;D_1__Spirochaetes;D_2__Leptospirae":0.0,"D_0__Bacteria;D_1__Spirochaetes;D_2__Spirochaetia":372.0,"D_0__Bacteria;D_1__Synergistetes;D_2__Synergistia":0.0,"D_0__Bacteria;D_1__Tenericutes;D_2__Mollicutes":593.0,"D_0__Bacteria;D_1__Verrucomicrobia;D_2__Verrucomicrobiae":0.0,"D_0__Bacteria;D_1__WPS-2;D_2__uncultured rumen bacterium":0.0,"D_0__Bacteria;__;__":2.0,"D_0__Eukaryota;D_1__Excavata;D_2__Metamonada":0.0,"D_0__Eukaryota;D_1__SAR;D_2__Stramenopiles":0.0,"D_0__Eukaryota;__;__":0.0,"Unassigned;__;__":0.0,"SampleType":"F","Day":"D041420","Age":38.0,"Sex":"F","Farm":"KSU","Inside_or_Outside":"In","PigNumber":"pig-9","Litter_Number":"K5","Stage":"N","DNA-ID":"LLS0096","Description":"NA"},{"index":"F-041420-N38-M10-16S","D_0__Archaea;D_1__Euryarchaeota;D_2__Methanobacteria":0.0,"D_0__Archaea;D_1__Euryarchaeota;D_2__Thermoplasmata":0.0,"D_0__Bacteria;D_1__Actinobacteria;D_2__Actinobacteria":0.0,"D_0__Bacteria;D_1__Actinobacteria;D_2__Coriobacteriia":110.0,"D_0__Bacteria;D_1__Bacteroidetes;D_2__Bacteroidia":10749.0,"D_0__Bacteria;D_1__Bacteroidetes;D_2__Ignavibacteria":0.0,"D_0__Bacteria;D_1__Chlamydiae;D_2__Chlamydiae":0.0,"D_0__Bacteria;D_1__Cyanobacteria;D_2__Melainabacteria":0.0,"D_0__Bacteria;D_1__Cyanobacteria;D_2__Oxyphotobacteria":0.0,"D_0__Bacteria;D_1__Deferribacteres;D_2__Deferribacteres":7.0,"D_0__Bacteria;D_1__Elusimicrobia;D_2__Elusimicrobia":0.0,"D_0__Bacteria;D_1__Epsilonbacteraeota;D_2__Campylobacteria":0.0,"D_0__Bacteria;D_1__Fibrobacteres;D_2__Fibrobacteria":0.0,"D_0__Bacteria;D_1__Firmicutes;D_2__Bacilli":1133.0,"D_0__Bacteria;D_1__Firmicutes;D_2__Clostridia":16249.0,"D_0__Bacteria;D_1__Firmicutes;D_2__Erysipelotrichia":325.0,"D_0__Bacteria;D_1__Firmicutes;D_2__Negativicutes":1271.0,"D_0__Bacteria;D_1__Firmicutes;__":0.0,"D_0__Bacteria;D_1__Fusobacteria;D_2__Fusobacteriia":0.0,"D_0__Bacteria;D_1__Kiritimatiellaeota;D_2__Kiritimatiellae":0.0,"D_0__Bacteria;D_1__Lentisphaerae;D_2__Lentisphaeria":0.0,"D_0__Bacteria;D_1__Patescibacteria;D_2__Saccharimonadia":0.0,"D_0__Bacteria;D_1__Planctomycetes;D_2__Planctomycetacia":0.0,"D_0__Bacteria;D_1__Proteobacteria;D_2__Alphaproteobacteria":0.0,"D_0__Bacteria;D_1__Proteobacteria;D_2__Deltaproteobacteria":16.0,"D_0__Bacteria;D_1__Proteobacteria;D_2__Gammaproteobacteria":298.0,"D_0__Bacteria;D_1__Proteobacteria;__":0.0,"D_0__Bacteria;D_1__Spirochaetes;D_2__Brachyspirae":0.0,"D_0__Bacteria;D_1__Spirochaetes;D_2__Leptospirae":0.0,"D_0__Bacteria;D_1__Spirochaetes;D_2__Spirochaetia":5.0,"D_0__Bacteria;D_1__Synergistetes;D_2__Synergistia":0.0,"D_0__Bacteria;D_1__Tenericutes;D_2__Mollicutes":214.0,"D_0__Bacteria;D_1__Verrucomicrobia;D_2__Verrucomicrobiae":0.0,"D_0__Bacteria;D_1__WPS-2;D_2__uncultured rumen bacterium":0.0,"D_0__Bacteria;__;__":0.0,"D_0__Eukaryota;D_1__Excavata;D_2__Metamonada":0.0,"D_0__Eukaryota;D_1__SAR;D_2__Stramenopiles":0.0,"D_0__Eukaryota;__;__":0.0,"Unassigned;__;__":0.0,"SampleType":"F","Day":"D041420","Age":38.0,"Sex":"M","Farm":"KSU","Inside_or_Outside":"In","PigNumber":"pig-10","Litter_Number":"K5","Stage":"N","DNA-ID":"LLS0097","Description":"NA"},{"index":"F-041820-N40-F7-16S","D_0__Archaea;D_1__Euryarchaeota;D_2__Methanobacteria":46.0,"D_0__Archaea;D_1__Euryarchaeota;D_2__Thermoplasmata":4.0,"D_0__Bacteria;D_1__Actinobacteria;D_2__Actinobacteria":0.0,"D_0__Bacteria;D_1__Actinobacteria;D_2__Coriobacteriia":26.0,"D_0__Bacteria;D_1__Bacteroidetes;D_2__Bacteroidia":10542.0,"D_0__Bacteria;D_1__Bacteroidetes;D_2__Ignavibacteria":0.0,"D_0__Bacteria;D_1__Chlamydiae;D_2__Chlamydiae":0.0,"D_0__Bacteria;D_1__Cyanobacteria;D_2__Melainabacteria":56.0,"D_0__Bacteria;D_1__Cyanobacteria;D_2__Oxyphotobacteria":0.0,"D_0__Bacteria;D_1__Deferribacteres;D_2__Deferribacteres":66.0,"D_0__Bacteria;D_1__Elusimicrobia;D_2__Elusimicrobia":46.0,"D_0__Bacteria;D_1__Epsilonbacteraeota;D_2__Campylobacteria":160.0,"D_0__Bacteria;D_1__Fibrobacteres;D_2__Fibrobacteria":39.0,"D_0__Bacteria;D_1__Firmicutes;D_2__Bacilli":1444.0,"D_0__Bacteria;D_1__Firmicutes;D_2__Clostridia":16607.0,"D_0__Bacteria;D_1__Firmicutes;D_2__Erysipelotrichia":306.0,"D_0__Bacteria;D_1__Firmicutes;D_2__Negativicutes":1283.0,"D_0__Bacteria;D_1__Firmicutes;__":0.0,"D_0__Bacteria;D_1__Fusobacteria;D_2__Fusobacteriia":0.0,"D_0__Bacteria;D_1__Kiritimatiellaeota;D_2__Kiritimatiellae":51.0,"D_0__Bacteria;D_1__Lentisphaerae;D_2__Lentisphaeria":2.0,"D_0__Bacteria;D_1__Patescibacteria;D_2__Saccharimonadia":46.0,"D_0__Bacteria;D_1__Planctomycetes;D_2__Planctomycetacia":7.0,"D_0__Bacteria;D_1__Proteobacteria;D_2__Alphaproteobacteria":111.0,"D_0__Bacteria;D_1__Proteobacteria;D_2__Deltaproteobacteria":322.0,"D_0__Bacteria;D_1__Proteobacteria;D_2__Gammaproteobacteria":121.0,"D_0__Bacteria;D_1__Proteobacteria;__":0.0,"D_0__Bacteria;D_1__Spirochaetes;D_2__Brachyspirae":0.0,"D_0__Bacteria;D_1__Spirochaetes;D_2__Leptospirae":0.0,"D_0__Bacteria;D_1__Spirochaetes;D_2__Spirochaetia":1113.0,"D_0__Bacteria;D_1__Synergistetes;D_2__Synergistia":0.0,"D_0__Bacteria;D_1__Tenericutes;D_2__Mollicutes":610.0,"D_0__Bacteria;D_1__Verrucomicrobia;D_2__Verrucomicrobiae":47.0,"D_0__Bacteria;D_1__WPS-2;D_2__uncultured rumen bacterium":0.0,"D_0__Bacteria;__;__":0.0,"D_0__Eukaryota;D_1__Excavata;D_2__Metamonada":0.0,"D_0__Eukaryota;D_1__SAR;D_2__Stramenopiles":0.0,"D_0__Eukaryota;__;__":0.0,"Unassigned;__;__":0.0,"SampleType":"F","Day":"D041820","Age":40.0,"Sex":"F","Farm":"KSU","Inside_or_Outside":"In","PigNumber":"pig-7","Litter_Number":"K4","Stage":"N","DNA-ID":"LLS0103","Description":"NA"},{"index":"F-041820-N40-M8-16S","D_0__Archaea;D_1__Euryarchaeota;D_2__Methanobacteria":125.0,"D_0__Archaea;D_1__Euryarchaeota;D_2__Thermoplasmata":4.0,"D_0__Bacteria;D_1__Actinobacteria;D_2__Actinobacteria":85.0,"D_0__Bacteria;D_1__Actinobacteria;D_2__Coriobacteriia":16.0,"D_0__Bacteria;D_1__Bacteroidetes;D_2__Bacteroidia":10974.0,"D_0__Bacteria;D_1__Bacteroidetes;D_2__Ignavibacteria":0.0,"D_0__Bacteria;D_1__Chlamydiae;D_2__Chlamydiae":0.0,"D_0__Bacteria;D_1__Cyanobacteria;D_2__Melainabacteria":55.0,"D_0__Bacteria;D_1__Cyanobacteria;D_2__Oxyphotobacteria":0.0,"D_0__Bacteria;D_1__Deferribacteres;D_2__Deferribacteres":12.0,"D_0__Bacteria;D_1__Elusimicrobia;D_2__Elusimicrobia":168.0,"D_0__Bacteria;D_1__Epsilonbacteraeota;D_2__Campylobacteria":104.0,"D_0__Bacteria;D_1__Fibrobacteres;D_2__Fibrobacteria":41.0,"D_0__Bacteria;D_1__Firmicutes;D_2__Bacilli":6515.0,"D_0__Bacteria;D_1__Firmicutes;D_2__Clostridia":10079.0,"D_0__Bacteria;D_1__Firmicutes;D_2__Erysipelotrichia":332.0,"D_0__Bacteria;D_1__Firmicutes;D_2__Negativicutes":3466.0,"D_0__Bacteria;D_1__Firmicutes;__":0.0,"D_0__Bacteria;D_1__Fusobacteria;D_2__Fusobacteriia":0.0,"D_0__Bacteria;D_1__Kiritimatiellaeota;D_2__Kiritimatiellae":34.0,"D_0__Bacteria;D_1__Lentisphaerae;D_2__Lentisphaeria":2.0,"D_0__Bacteria;D_1__Patescibacteria;D_2__Saccharimonadia":30.0,"D_0__Bacteria;D_1__Planctomycetes;D_2__Planctomycetacia":0.0,"D_0__Bacteria;D_1__Proteobacteria;D_2__Alphaproteobacteria":73.0,"D_0__Bacteria;D_1__Proteobacteria;D_2__Deltaproteobacteria":146.0,"D_0__Bacteria;D_1__Proteobacteria;D_2__Gammaproteobacteria":115.0,"D_0__Bacteria;D_1__Proteobacteria;__":0.0,"D_0__Bacteria;D_1__Spirochaetes;D_2__Brachyspirae":0.0,"D_0__Bacteria;D_1__Spirochaetes;D_2__Leptospirae":0.0,"D_0__Bacteria;D_1__Spirochaetes;D_2__Spirochaetia":954.0,"D_0__Bacteria;D_1__Synergistetes;D_2__Synergistia":0.0,"D_0__Bacteria;D_1__Tenericutes;D_2__Mollicutes":476.0,"D_0__Bacteria;D_1__Verrucomicrobia;D_2__Verrucomicrobiae":5.0,"D_0__Bacteria;D_1__WPS-2;D_2__uncultured rumen bacterium":0.0,"D_0__Bacteria;__;__":7.0,"D_0__Eukaryota;D_1__Excavata;D_2__Metamonada":0.0,"D_0__Eukaryota;D_1__SAR;D_2__Stramenopiles":0.0,"D_0__Eukaryota;__;__":0.0,"Unassigned;__;__":0.0,"SampleType":"F","Day":"D041820","Age":40.0,"Sex":"M","Farm":"KSU","Inside_or_Outside":"In","PigNumber":"pig-8","Litter_Number":"K4","Stage":"N","DNA-ID":"LLS0104","Description":"NA"},{"index":"F-041820-N41-F1-16S","D_0__Archaea;D_1__Euryarchaeota;D_2__Methanobacteria":0.0,"D_0__Archaea;D_1__Euryarchaeota;D_2__Thermoplasmata":0.0,"D_0__Bacteria;D_1__Actinobacteria;D_2__Actinobacteria":0.0,"D_0__Bacteria;D_1__Actinobacteria;D_2__Coriobacteriia":81.0,"D_0__Bacteria;D_1__Bacteroidetes;D_2__Bacteroidia":9080.0,"D_0__Bacteria;D_1__Bacteroidetes;D_2__Ignavibacteria":0.0,"D_0__Bacteria;D_1__Chlamydiae;D_2__Chlamydiae":3.0,"D_0__Bacteria;D_1__Cyanobacteria;D_2__Melainabacteria":2.0,"D_0__Bacteria;D_1__Cyanobacteria;D_2__Oxyphotobacteria":0.0,"D_0__Bacteria;D_1__Deferribacteres;D_2__Deferribacteres":0.0,"D_0__Bacteria;D_1__Elusimicrobia;D_2__Elusimicrobia":0.0,"D_0__Bacteria;D_1__Epsilonbacteraeota;D_2__Campylobacteria":4.0,"D_0__Bacteria;D_1__Fibrobacteres;D_2__Fibrobacteria":7.0,"D_0__Bacteria;D_1__Firmicutes;D_2__Bacilli":2259.0,"D_0__Bacteria;D_1__Firmicutes;D_2__Clostridia":20168.0,"D_0__Bacteria;D_1__Firmicutes;D_2__Erysipelotrichia":132.0,"D_0__Bacteria;D_1__Firmicutes;D_2__Negativicutes":3296.0,"D_0__Bacteria;D_1__Firmicutes;__":0.0,"D_0__Bacteria;D_1__Fusobacteria;D_2__Fusobacteriia":0.0,"D_0__Bacteria;D_1__Kiritimatiellaeota;D_2__Kiritimatiellae":0.0,"D_0__Bacteria;D_1__Lentisphaerae;D_2__Lentisphaeria":0.0,"D_0__Bacteria;D_1__Patescibacteria;D_2__Saccharimonadia":0.0,"D_0__Bacteria;D_1__Planctomycetes;D_2__Planctomycetacia":0.0,"D_0__Bacteria;D_1__Proteobacteria;D_2__Alphaproteobacteria":8.0,"D_0__Bacteria;D_1__Proteobacteria;D_2__Deltaproteobacteria":0.0,"D_0__Bacteria;D_1__Proteobacteria;D_2__Gammaproteobacteria":0.0,"D_0__Bacteria;D_1__Proteobacteria;__":0.0,"D_0__Bacteria;D_1__Spirochaetes;D_2__Brachyspirae":0.0,"D_0__Bacteria;D_1__Spirochaetes;D_2__Leptospirae":0.0,"D_0__Bacteria;D_1__Spirochaetes;D_2__Spirochaetia":33.0,"D_0__Bacteria;D_1__Synergistetes;D_2__Synergistia":0.0,"D_0__Bacteria;D_1__Tenericutes;D_2__Mollicutes":246.0,"D_0__Bacteria;D_1__Verrucomicrobia;D_2__Verrucomicrobiae":0.0,"D_0__Bacteria;D_1__WPS-2;D_2__uncultured rumen bacterium":0.0,"D_0__Bacteria;__;__":0.0,"D_0__Eukaryota;D_1__Excavata;D_2__Metamonada":0.0,"D_0__Eukaryota;D_1__SAR;D_2__Stramenopiles":0.0,"D_0__Eukaryota;__;__":0.0,"Unassigned;__;__":0.0,"SampleType":"F","Day":"D041820","Age":41.0,"Sex":"F","Farm":"KSU","Inside_or_Outside":"In","PigNumber":"pig-1","Litter_Number":"K1","Stage":"N","DNA-ID":"LLS0098","Description":"NA"},{"index":"F-041820-N41-F5-16S","D_0__Archaea;D_1__Euryarchaeota;D_2__Methanobacteria":7.0,"D_0__Archaea;D_1__Euryarchaeota;D_2__Thermoplasmata":4.0,"D_0__Bacteria;D_1__Actinobacteria;D_2__Actinobacteria":0.0,"D_0__Bacteria;D_1__Actinobacteria;D_2__Coriobacteriia":61.0,"D_0__Bacteria;D_1__Bacteroidetes;D_2__Bacteroidia":10924.0,"D_0__Bacteria;D_1__Bacteroidetes;D_2__Ignavibacteria":0.0,"D_0__Bacteria;D_1__Chlamydiae;D_2__Chlamydiae":2.0,"D_0__Bacteria;D_1__Cyanobacteria;D_2__Melainabacteria":8.0,"D_0__Bacteria;D_1__Cyanobacteria;D_2__Oxyphotobacteria":0.0,"D_0__Bacteria;D_1__Deferribacteres;D_2__Deferribacteres":0.0,"D_0__Bacteria;D_1__Elusimicrobia;D_2__Elusimicrobia":0.0,"D_0__Bacteria;D_1__Epsilonbacteraeota;D_2__Campylobacteria":0.0,"D_0__Bacteria;D_1__Fibrobacteres;D_2__Fibrobacteria":103.0,"D_0__Bacteria;D_1__Firmicutes;D_2__Bacilli":1986.0,"D_0__Bacteria;D_1__Firmicutes;D_2__Clostridia":17442.0,"D_0__Bacteria;D_1__Firmicutes;D_2__Erysipelotrichia":273.0,"D_0__Bacteria;D_1__Firmicutes;D_2__Negativicutes":2113.0,"D_0__Bacteria;D_1__Firmicutes;__":0.0,"D_0__Bacteria;D_1__Fusobacteria;D_2__Fusobacteriia":0.0,"D_0__Bacteria;D_1__Kiritimatiellaeota;D_2__Kiritimatiellae":3.0,"D_0__Bacteria;D_1__Lentisphaerae;D_2__Lentisphaeria":0.0,"D_0__Bacteria;D_1__Patescibacteria;D_2__Saccharimonadia":19.0,"D_0__Bacteria;D_1__Planctomycetes;D_2__Planctomycetacia":0.0,"D_0__Bacteria;D_1__Proteobacteria;D_2__Alphaproteobacteria":15.0,"D_0__Bacteria;D_1__Proteobacteria;D_2__Deltaproteobacteria":8.0,"D_0__Bacteria;D_1__Proteobacteria;D_2__Gammaproteobacteria":25.0,"D_0__Bacteria;D_1__Proteobacteria;__":0.0,"D_0__Bacteria;D_1__Spirochaetes;D_2__Brachyspirae":0.0,"D_0__Bacteria;D_1__Spirochaetes;D_2__Leptospirae":0.0,"D_0__Bacteria;D_1__Spirochaetes;D_2__Spirochaetia":780.0,"D_0__Bacteria;D_1__Synergistetes;D_2__Synergistia":2.0,"D_0__Bacteria;D_1__Tenericutes;D_2__Mollicutes":427.0,"D_0__Bacteria;D_1__Verrucomicrobia;D_2__Verrucomicrobiae":0.0,"D_0__Bacteria;D_1__WPS-2;D_2__uncultured rumen bacterium":0.0,"D_0__Bacteria;__;__":0.0,"D_0__Eukaryota;D_1__Excavata;D_2__Metamonada":0.0,"D_0__Eukaryota;D_1__SAR;D_2__Stramenopiles":0.0,"D_0__Eukaryota;__;__":0.0,"Unassigned;__;__":0.0,"SampleType":"F","Day":"D041820","Age":41.0,"Sex":"F","Farm":"KSU","Inside_or_Outside":"In","PigNumber":"pig-5","Litter_Number":"K3","Stage":"N","DNA-ID":"LLS0101","Description":"NA"},{"index":"F-041820-N41-M2-16S","D_0__Archaea;D_1__Euryarchaeota;D_2__Methanobacteria":59.0,"D_0__Archaea;D_1__Euryarchaeota;D_2__Thermoplasmata":0.0,"D_0__Bacteria;D_1__Actinobacteria;D_2__Actinobacteria":0.0,"D_0__Bacteria;D_1__Actinobacteria;D_2__Coriobacteriia":120.0,"D_0__Bacteria;D_1__Bacteroidetes;D_2__Bacteroidia":13906.0,"D_0__Bacteria;D_1__Bacteroidetes;D_2__Ignavibacteria":0.0,"D_0__Bacteria;D_1__Chlamydiae;D_2__Chlamydiae":12.0,"D_0__Bacteria;D_1__Cyanobacteria;D_2__Melainabacteria":104.0,"D_0__Bacteria;D_1__Cyanobacteria;D_2__Oxyphotobacteria":0.0,"D_0__Bacteria;D_1__Deferribacteres;D_2__Deferribacteres":0.0,"D_0__Bacteria;D_1__Elusimicrobia;D_2__Elusimicrobia":0.0,"D_0__Bacteria;D_1__Epsilonbacteraeota;D_2__Campylobacteria":35.0,"D_0__Bacteria;D_1__Fibrobacteres;D_2__Fibrobacteria":140.0,"D_0__Bacteria;D_1__Firmicutes;D_2__Bacilli":186.0,"D_0__Bacteria;D_1__Firmicutes;D_2__Clostridia":21492.0,"D_0__Bacteria;D_1__Firmicutes;D_2__Erysipelotrichia":187.0,"D_0__Bacteria;D_1__Firmicutes;D_2__Negativicutes":1274.0,"D_0__Bacteria;D_1__Firmicutes;__":0.0,"D_0__Bacteria;D_1__Fusobacteria;D_2__Fusobacteriia":0.0,"D_0__Bacteria;D_1__Kiritimatiellaeota;D_2__Kiritimatiellae":0.0,"D_0__Bacteria;D_1__Lentisphaerae;D_2__Lentisphaeria":0.0,"D_0__Bacteria;D_1__Patescibacteria;D_2__Saccharimonadia":0.0,"D_0__Bacteria;D_1__Planctomycetes;D_2__Planctomycetacia":0.0,"D_0__Bacteria;D_1__Proteobacteria;D_2__Alphaproteobacteria":18.0,"D_0__Bacteria;D_1__Proteobacteria;D_2__Deltaproteobacteria":29.0,"D_0__Bacteria;D_1__Proteobacteria;D_2__Gammaproteobacteria":42.0,"D_0__Bacteria;D_1__Proteobacteria;__":0.0,"D_0__Bacteria;D_1__Spirochaetes;D_2__Brachyspirae":0.0,"D_0__Bacteria;D_1__Spirochaetes;D_2__Leptospirae":0.0,"D_0__Bacteria;D_1__Spirochaetes;D_2__Spirochaetia":356.0,"D_0__Bacteria;D_1__Synergistetes;D_2__Synergistia":0.0,"D_0__Bacteria;D_1__Tenericutes;D_2__Mollicutes":737.0,"D_0__Bacteria;D_1__Verrucomicrobia;D_2__Verrucomicrobiae":0.0,"D_0__Bacteria;D_1__WPS-2;D_2__uncultured rumen bacterium":0.0,"D_0__Bacteria;__;__":2.0,"D_0__Eukaryota;D_1__Excavata;D_2__Metamonada":0.0,"D_0__Eukaryota;D_1__SAR;D_2__Stramenopiles":0.0,"D_0__Eukaryota;__;__":0.0,"Unassigned;__;__":0.0,"SampleType":"F","Day":"D041820","Age":41.0,"Sex":"M","Farm":"KSU","Inside_or_Outside":"In","PigNumber":"pig-2","Litter_Number":"K1","Stage":"N","DNA-ID":"LLS0099","Description":"NA"},{"index":"F-041820-N41-M6-16S","D_0__Archaea;D_1__Euryarchaeota;D_2__Methanobacteria":55.0,"D_0__Archaea;D_1__Euryarchaeota;D_2__Thermoplasmata":3.0,"D_0__Bacteria;D_1__Actinobacteria;D_2__Actinobacteria":14.0,"D_0__Bacteria;D_1__Actinobacteria;D_2__Coriobacteriia":32.0,"D_0__Bacteria;D_1__Bacteroidetes;D_2__Bacteroidia":8029.0,"D_0__Bacteria;D_1__Bacteroidetes;D_2__Ignavibacteria":0.0,"D_0__Bacteria;D_1__Chlamydiae;D_2__Chlamydiae":0.0,"D_0__Bacteria;D_1__Cyanobacteria;D_2__Melainabacteria":3.0,"D_0__Bacteria;D_1__Cyanobacteria;D_2__Oxyphotobacteria":4.0,"D_0__Bacteria;D_1__Deferribacteres;D_2__Deferribacteres":11.0,"D_0__Bacteria;D_1__Elusimicrobia;D_2__Elusimicrobia":7.0,"D_0__Bacteria;D_1__Epsilonbacteraeota;D_2__Campylobacteria":23.0,"D_0__Bacteria;D_1__Fibrobacteres;D_2__Fibrobacteria":23.0,"D_0__Bacteria;D_1__Firmicutes;D_2__Bacilli":3428.0,"D_0__Bacteria;D_1__Firmicutes;D_2__Clostridia":17700.0,"D_0__Bacteria;D_1__Firmicutes;D_2__Erysipelotrichia":224.0,"D_0__Bacteria;D_1__Firmicutes;D_2__Negativicutes":4026.0,"D_0__Bacteria;D_1__Firmicutes;__":3.0,"D_0__Bacteria;D_1__Fusobacteria;D_2__Fusobacteriia":0.0,"D_0__Bacteria;D_1__Kiritimatiellaeota;D_2__Kiritimatiellae":23.0,"D_0__Bacteria;D_1__Lentisphaerae;D_2__Lentisphaeria":0.0,"D_0__Bacteria;D_1__Patescibacteria;D_2__Saccharimonadia":7.0,"D_0__Bacteria;D_1__Planctomycetes;D_2__Planctomycetacia":0.0,"D_0__Bacteria;D_1__Proteobacteria;D_2__Alphaproteobacteria":0.0,"D_0__Bacteria;D_1__Proteobacteria;D_2__Deltaproteobacteria":30.0,"D_0__Bacteria;D_1__Proteobacteria;D_2__Gammaproteobacteria":45.0,"D_0__Bacteria;D_1__Proteobacteria;__":0.0,"D_0__Bacteria;D_1__Spirochaetes;D_2__Brachyspirae":0.0,"D_0__Bacteria;D_1__Spirochaetes;D_2__Leptospirae":0.0,"D_0__Bacteria;D_1__Spirochaetes;D_2__Spirochaetia":575.0,"D_0__Bacteria;D_1__Synergistetes;D_2__Synergistia":0.0,"D_0__Bacteria;D_1__Tenericutes;D_2__Mollicutes":518.0,"D_0__Bacteria;D_1__Verrucomicrobia;D_2__Verrucomicrobiae":0.0,"D_0__Bacteria;D_1__WPS-2;D_2__uncultured rumen bacterium":0.0,"D_0__Bacteria;__;__":2.0,"D_0__Eukaryota;D_1__Excavata;D_2__Metamonada":0.0,"D_0__Eukaryota;D_1__SAR;D_2__Stramenopiles":0.0,"D_0__Eukaryota;__;__":0.0,"Unassigned;__;__":0.0,"SampleType":"F","Day":"D041820","Age":41.0,"Sex":"M","Farm":"KSU","Inside_or_Outside":"In","PigNumber":"pig-6","Litter_Number":"K3","Stage":"N","DNA-ID":"LLS0102","Description":"NA"},{"index":"F-041820-N42-M10-16S","D_0__Archaea;D_1__Euryarchaeota;D_2__Methanobacteria":0.0,"D_0__Archaea;D_1__Euryarchaeota;D_2__Thermoplasmata":0.0,"D_0__Bacteria;D_1__Actinobacteria;D_2__Actinobacteria":0.0,"D_0__Bacteria;D_1__Actinobacteria;D_2__Coriobacteriia":49.0,"D_0__Bacteria;D_1__Bacteroidetes;D_2__Bacteroidia":6932.0,"D_0__Bacteria;D_1__Bacteroidetes;D_2__Ignavibacteria":0.0,"D_0__Bacteria;D_1__Chlamydiae;D_2__Chlamydiae":0.0,"D_0__Bacteria;D_1__Cyanobacteria;D_2__Melainabacteria":61.0,"D_0__Bacteria;D_1__Cyanobacteria;D_2__Oxyphotobacteria":0.0,"D_0__Bacteria;D_1__Deferribacteres;D_2__Deferribacteres":4.0,"D_0__Bacteria;D_1__Elusimicrobia;D_2__Elusimicrobia":0.0,"D_0__Bacteria;D_1__Epsilonbacteraeota;D_2__Campylobacteria":13.0,"D_0__Bacteria;D_1__Fibrobacteres;D_2__Fibrobacteria":36.0,"D_0__Bacteria;D_1__Firmicutes;D_2__Bacilli":992.0,"D_0__Bacteria;D_1__Firmicutes;D_2__Clostridia":21115.0,"D_0__Bacteria;D_1__Firmicutes;D_2__Erysipelotrichia":259.0,"D_0__Bacteria;D_1__Firmicutes;D_2__Negativicutes":2447.0,"D_0__Bacteria;D_1__Firmicutes;__":2.0,"D_0__Bacteria;D_1__Fusobacteria;D_2__Fusobacteriia":0.0,"D_0__Bacteria;D_1__Kiritimatiellaeota;D_2__Kiritimatiellae":0.0,"D_0__Bacteria;D_1__Lentisphaerae;D_2__Lentisphaeria":0.0,"D_0__Bacteria;D_1__Patescibacteria;D_2__Saccharimonadia":60.0,"D_0__Bacteria;D_1__Planctomycetes;D_2__Planctomycetacia":0.0,"D_0__Bacteria;D_1__Proteobacteria;D_2__Alphaproteobacteria":24.0,"D_0__Bacteria;D_1__Proteobacteria;D_2__Deltaproteobacteria":0.0,"D_0__Bacteria;D_1__Proteobacteria;D_2__Gammaproteobacteria":38.0,"D_0__Bacteria;D_1__Proteobacteria;__":0.0,"D_0__Bacteria;D_1__Spirochaetes;D_2__Brachyspirae":0.0,"D_0__Bacteria;D_1__Spirochaetes;D_2__Leptospirae":0.0,"D_0__Bacteria;D_1__Spirochaetes;D_2__Spirochaetia":716.0,"D_0__Bacteria;D_1__Synergistetes;D_2__Synergistia":0.0,"D_0__Bacteria;D_1__Tenericutes;D_2__Mollicutes":575.0,"D_0__Bacteria;D_1__Verrucomicrobia;D_2__Verrucomicrobiae":0.0,"D_0__Bacteria;D_1__WPS-2;D_2__uncultured rumen bacterium":0.0,"D_0__Bacteria;__;__":0.0,"D_0__Eukaryota;D_1__Excavata;D_2__Metamonada":0.0,"D_0__Eukaryota;D_1__SAR;D_2__Stramenopiles":0.0,"D_0__Eukaryota;__;__":0.0,"Unassigned;__;__":0.0,"SampleType":"F","Day":"D041820","Age":42.0,"Sex":"M","Farm":"KSU","Inside_or_Outside":"In","PigNumber":"pig-10","Litter_Number":"K5","Stage":"N","DNA-ID":"LLS0106","Description":"NA"},{"index":"F-042220-N44-F7-16S","D_0__Archaea;D_1__Euryarchaeota;D_2__Methanobacteria":592.0,"D_0__Archaea;D_1__Euryarchaeota;D_2__Thermoplasmata":5.0,"D_0__Bacteria;D_1__Actinobacteria;D_2__Actinobacteria":0.0,"D_0__Bacteria;D_1__Actinobacteria;D_2__Coriobacteriia":71.0,"D_0__Bacteria;D_1__Bacteroidetes;D_2__Bacteroidia":6435.0,"D_0__Bacteria;D_1__Bacteroidetes;D_2__Ignavibacteria":0.0,"D_0__Bacteria;D_1__Chlamydiae;D_2__Chlamydiae":0.0,"D_0__Bacteria;D_1__Cyanobacteria;D_2__Melainabacteria":168.0,"D_0__Bacteria;D_1__Cyanobacteria;D_2__Oxyphotobacteria":0.0,"D_0__Bacteria;D_1__Deferribacteres;D_2__Deferribacteres":4.0,"D_0__Bacteria;D_1__Elusimicrobia;D_2__Elusimicrobia":57.0,"D_0__Bacteria;D_1__Epsilonbacteraeota;D_2__Campylobacteria":90.0,"D_0__Bacteria;D_1__Fibrobacteres;D_2__Fibrobacteria":284.0,"D_0__Bacteria;D_1__Firmicutes;D_2__Bacilli":572.0,"D_0__Bacteria;D_1__Firmicutes;D_2__Clostridia":18924.0,"D_0__Bacteria;D_1__Firmicutes;D_2__Erysipelotrichia":290.0,"D_0__Bacteria;D_1__Firmicutes;D_2__Negativicutes":2782.0,"D_0__Bacteria;D_1__Firmicutes;__":0.0,"D_0__Bacteria;D_1__Fusobacteria;D_2__Fusobacteriia":0.0,"D_0__Bacteria;D_1__Kiritimatiellaeota;D_2__Kiritimatiellae":151.0,"D_0__Bacteria;D_1__Lentisphaerae;D_2__Lentisphaeria":5.0,"D_0__Bacteria;D_1__Patescibacteria;D_2__Saccharimonadia":84.0,"D_0__Bacteria;D_1__Planctomycetes;D_2__Planctomycetacia":125.0,"D_0__Bacteria;D_1__Proteobacteria;D_2__Alphaproteobacteria":38.0,"D_0__Bacteria;D_1__Proteobacteria;D_2__Deltaproteobacteria":85.0,"D_0__Bacteria;D_1__Proteobacteria;D_2__Gammaproteobacteria":74.0,"D_0__Bacteria;D_1__Proteobacteria;__":0.0,"D_0__Bacteria;D_1__Spirochaetes;D_2__Brachyspirae":0.0,"D_0__Bacteria;D_1__Spirochaetes;D_2__Leptospirae":0.0,"D_0__Bacteria;D_1__Spirochaetes;D_2__Spirochaetia":1026.0,"D_0__Bacteria;D_1__Synergistetes;D_2__Synergistia":0.0,"D_0__Bacteria;D_1__Tenericutes;D_2__Mollicutes":1153.0,"D_0__Bacteria;D_1__Verrucomicrobia;D_2__Verrucomicrobiae":0.0,"D_0__Bacteria;D_1__WPS-2;D_2__uncultured rumen bacterium":0.0,"D_0__Bacteria;__;__":0.0,"D_0__Eukaryota;D_1__Excavata;D_2__Metamonada":0.0,"D_0__Eukaryota;D_1__SAR;D_2__Stramenopiles":0.0,"D_0__Eukaryota;__;__":0.0,"Unassigned;__;__":0.0,"SampleType":"F","Day":"D042220","Age":44.0,"Sex":"F","Farm":"KSU","Inside_or_Outside":"In","PigNumber":"pig-7","Litter_Number":"K4","Stage":"N","DNA-ID":"LLS0112","Description":"NA"},{"index":"F-042220-N44-M8-16S","D_0__Archaea;D_1__Euryarchaeota;D_2__Methanobacteria":122.0,"D_0__Archaea;D_1__Euryarchaeota;D_2__Thermoplasmata":0.0,"D_0__Bacteria;D_1__Actinobacteria;D_2__Actinobacteria":18.0,"D_0__Bacteria;D_1__Actinobacteria;D_2__Coriobacteriia":19.0,"D_0__Bacteria;D_1__Bacteroidetes;D_2__Bacteroidia":14052.0,"D_0__Bacteria;D_1__Bacteroidetes;D_2__Ignavibacteria":0.0,"D_0__Bacteria;D_1__Chlamydiae;D_2__Chlamydiae":0.0,"D_0__Bacteria;D_1__Cyanobacteria;D_2__Melainabacteria":206.0,"D_0__Bacteria;D_1__Cyanobacteria;D_2__Oxyphotobacteria":0.0,"D_0__Bacteria;D_1__Deferribacteres;D_2__Deferribacteres":0.0,"D_0__Bacteria;D_1__Elusimicrobia;D_2__Elusimicrobia":3.0,"D_0__Bacteria;D_1__Epsilonbacteraeota;D_2__Campylobacteria":6.0,"D_0__Bacteria;D_1__Fibrobacteres;D_2__Fibrobacteria":273.0,"D_0__Bacteria;D_1__Firmicutes;D_2__Bacilli":1021.0,"D_0__Bacteria;D_1__Firmicutes;D_2__Clostridia":14956.0,"D_0__Bacteria;D_1__Firmicutes;D_2__Erysipelotrichia":244.0,"D_0__Bacteria;D_1__Firmicutes;D_2__Negativicutes":2825.0,"D_0__Bacteria;D_1__Firmicutes;__":0.0,"D_0__Bacteria;D_1__Fusobacteria;D_2__Fusobacteriia":0.0,"D_0__Bacteria;D_1__Kiritimatiellaeota;D_2__Kiritimatiellae":62.0,"D_0__Bacteria;D_1__Lentisphaerae;D_2__Lentisphaeria":0.0,"D_0__Bacteria;D_1__Patescibacteria;D_2__Saccharimonadia":0.0,"D_0__Bacteria;D_1__Planctomycetes;D_2__Planctomycetacia":0.0,"D_0__Bacteria;D_1__Proteobacteria;D_2__Alphaproteobacteria":15.0,"D_0__Bacteria;D_1__Proteobacteria;D_2__Deltaproteobacteria":47.0,"D_0__Bacteria;D_1__Proteobacteria;D_2__Gammaproteobacteria":40.0,"D_0__Bacteria;D_1__Proteobacteria;__":0.0,"D_0__Bacteria;D_1__Spirochaetes;D_2__Brachyspirae":0.0,"D_0__Bacteria;D_1__Spirochaetes;D_2__Leptospirae":0.0,"D_0__Bacteria;D_1__Spirochaetes;D_2__Spirochaetia":1029.0,"D_0__Bacteria;D_1__Synergistetes;D_2__Synergistia":0.0,"D_0__Bacteria;D_1__Tenericutes;D_2__Mollicutes":503.0,"D_0__Bacteria;D_1__Verrucomicrobia;D_2__Verrucomicrobiae":0.0,"D_0__Bacteria;D_1__WPS-2;D_2__uncultured rumen bacterium":0.0,"D_0__Bacteria;__;__":0.0,"D_0__Eukaryota;D_1__Excavata;D_2__Metamonada":0.0,"D_0__Eukaryota;D_1__SAR;D_2__Stramenopiles":0.0,"D_0__Eukaryota;__;__":0.0,"Unassigned;__;__":0.0,"SampleType":"F","Day":"D042220","Age":44.0,"Sex":"M","Farm":"KSU","Inside_or_Outside":"In","PigNumber":"pig-8","Litter_Number":"K4","Stage":"N","DNA-ID":"LLS0113","Description":"NA"},{"index":"F-042220-N45-F1-16S","D_0__Archaea;D_1__Euryarchaeota;D_2__Methanobacteria":0.0,"D_0__Archaea;D_1__Euryarchaeota;D_2__Thermoplasmata":0.0,"D_0__Bacteria;D_1__Actinobacteria;D_2__Actinobacteria":2.0,"D_0__Bacteria;D_1__Actinobacteria;D_2__Coriobacteriia":44.0,"D_0__Bacteria;D_1__Bacteroidetes;D_2__Bacteroidia":6721.0,"D_0__Bacteria;D_1__Bacteroidetes;D_2__Ignavibacteria":0.0,"D_0__Bacteria;D_1__Chlamydiae;D_2__Chlamydiae":5.0,"D_0__Bacteria;D_1__Cyanobacteria;D_2__Melainabacteria":4.0,"D_0__Bacteria;D_1__Cyanobacteria;D_2__Oxyphotobacteria":0.0,"D_0__Bacteria;D_1__Deferribacteres;D_2__Deferribacteres":0.0,"D_0__Bacteria;D_1__Elusimicrobia;D_2__Elusimicrobia":0.0,"D_0__Bacteria;D_1__Epsilonbacteraeota;D_2__Campylobacteria":0.0,"D_0__Bacteria;D_1__Fibrobacteres;D_2__Fibrobacteria":0.0,"D_0__Bacteria;D_1__Firmicutes;D_2__Bacilli":4867.0,"D_0__Bacteria;D_1__Firmicutes;D_2__Clostridia":14535.0,"D_0__Bacteria;D_1__Firmicutes;D_2__Erysipelotrichia":450.0,"D_0__Bacteria;D_1__Firmicutes;D_2__Negativicutes":2631.0,"D_0__Bacteria;D_1__Firmicutes;__":0.0,"D_0__Bacteria;D_1__Fusobacteria;D_2__Fusobacteriia":0.0,"D_0__Bacteria;D_1__Kiritimatiellaeota;D_2__Kiritimatiellae":0.0,"D_0__Bacteria;D_1__Lentisphaerae;D_2__Lentisphaeria":0.0,"D_0__Bacteria;D_1__Patescibacteria;D_2__Saccharimonadia":0.0,"D_0__Bacteria;D_1__Planctomycetes;D_2__Planctomycetacia":0.0,"D_0__Bacteria;D_1__Proteobacteria;D_2__Alphaproteobacteria":0.0,"D_0__Bacteria;D_1__Proteobacteria;D_2__Deltaproteobacteria":0.0,"D_0__Bacteria;D_1__Proteobacteria;D_2__Gammaproteobacteria":3.0,"D_0__Bacteria;D_1__Proteobacteria;__":0.0,"D_0__Bacteria;D_1__Spirochaetes;D_2__Brachyspirae":0.0,"D_0__Bacteria;D_1__Spirochaetes;D_2__Leptospirae":0.0,"D_0__Bacteria;D_1__Spirochaetes;D_2__Spirochaetia":0.0,"D_0__Bacteria;D_1__Synergistetes;D_2__Synergistia":0.0,"D_0__Bacteria;D_1__Tenericutes;D_2__Mollicutes":146.0,"D_0__Bacteria;D_1__Verrucomicrobia;D_2__Verrucomicrobiae":0.0,"D_0__Bacteria;D_1__WPS-2;D_2__uncultured rumen bacterium":0.0,"D_0__Bacteria;__;__":0.0,"D_0__Eukaryota;D_1__Excavata;D_2__Metamonada":0.0,"D_0__Eukaryota;D_1__SAR;D_2__Stramenopiles":0.0,"D_0__Eukaryota;__;__":0.0,"Unassigned;__;__":0.0,"SampleType":"F","Day":"D042220","Age":45.0,"Sex":"F","Farm":"KSU","Inside_or_Outside":"In","PigNumber":"pig-1","Litter_Number":"K1","Stage":"N","DNA-ID":"LLS0107","Description":"NA"},{"index":"F-042220-N45-F3-16S","D_0__Archaea;D_1__Euryarchaeota;D_2__Methanobacteria":0.0,"D_0__Archaea;D_1__Euryarchaeota;D_2__Thermoplasmata":0.0,"D_0__Bacteria;D_1__Actinobacteria;D_2__Actinobacteria":0.0,"D_0__Bacteria;D_1__Actinobacteria;D_2__Coriobacteriia":73.0,"D_0__Bacteria;D_1__Bacteroidetes;D_2__Bacteroidia":10122.0,"D_0__Bacteria;D_1__Bacteroidetes;D_2__Ignavibacteria":0.0,"D_0__Bacteria;D_1__Chlamydiae;D_2__Chlamydiae":3.0,"D_0__Bacteria;D_1__Cyanobacteria;D_2__Melainabacteria":47.0,"D_0__Bacteria;D_1__Cyanobacteria;D_2__Oxyphotobacteria":2.0,"D_0__Bacteria;D_1__Deferribacteres;D_2__Deferribacteres":0.0,"D_0__Bacteria;D_1__Elusimicrobia;D_2__Elusimicrobia":7.0,"D_0__Bacteria;D_1__Epsilonbacteraeota;D_2__Campylobacteria":4.0,"D_0__Bacteria;D_1__Fibrobacteres;D_2__Fibrobacteria":61.0,"D_0__Bacteria;D_1__Firmicutes;D_2__Bacilli":409.0,"D_0__Bacteria;D_1__Firmicutes;D_2__Clostridia":18436.0,"D_0__Bacteria;D_1__Firmicutes;D_2__Erysipelotrichia":260.0,"D_0__Bacteria;D_1__Firmicutes;D_2__Negativicutes":3611.0,"D_0__Bacteria;D_1__Firmicutes;__":0.0,"D_0__Bacteria;D_1__Fusobacteria;D_2__Fusobacteriia":0.0,"D_0__Bacteria;D_1__Kiritimatiellaeota;D_2__Kiritimatiellae":0.0,"D_0__Bacteria;D_1__Lentisphaerae;D_2__Lentisphaeria":0.0,"D_0__Bacteria;D_1__Patescibacteria;D_2__Saccharimonadia":0.0,"D_0__Bacteria;D_1__Planctomycetes;D_2__Planctomycetacia":0.0,"D_0__Bacteria;D_1__Proteobacteria;D_2__Alphaproteobacteria":7.0,"D_0__Bacteria;D_1__Proteobacteria;D_2__Deltaproteobacteria":0.0,"D_0__Bacteria;D_1__Proteobacteria;D_2__Gammaproteobacteria":130.0,"D_0__Bacteria;D_1__Proteobacteria;__":0.0,"D_0__Bacteria;D_1__Spirochaetes;D_2__Brachyspirae":0.0,"D_0__Bacteria;D_1__Spirochaetes;D_2__Leptospirae":0.0,"D_0__Bacteria;D_1__Spirochaetes;D_2__Spirochaetia":636.0,"D_0__Bacteria;D_1__Synergistetes;D_2__Synergistia":0.0,"D_0__Bacteria;D_1__Tenericutes;D_2__Mollicutes":278.0,"D_0__Bacteria;D_1__Verrucomicrobia;D_2__Verrucomicrobiae":0.0,"D_0__Bacteria;D_1__WPS-2;D_2__uncultured rumen bacterium":0.0,"D_0__Bacteria;__;__":0.0,"D_0__Eukaryota;D_1__Excavata;D_2__Metamonada":0.0,"D_0__Eukaryota;D_1__SAR;D_2__Stramenopiles":0.0,"D_0__Eukaryota;__;__":0.0,"Unassigned;__;__":0.0,"SampleType":"F","Day":"D042220","Age":45.0,"Sex":"F","Farm":"KSU","Inside_or_Outside":"In","PigNumber":"pig-3","Litter_Number":"K2","Stage":"N","DNA-ID":"LLS0109","Description":"NA"},{"index":"F-042220-N45-F5-16S","D_0__Archaea;D_1__Euryarchaeota;D_2__Methanobacteria":114.0,"D_0__Archaea;D_1__Euryarchaeota;D_2__Thermoplasmata":3.0,"D_0__Bacteria;D_1__Actinobacteria;D_2__Actinobacteria":0.0,"D_0__Bacteria;D_1__Actinobacteria;D_2__Coriobacteriia":74.0,"D_0__Bacteria;D_1__Bacteroidetes;D_2__Bacteroidia":9366.0,"D_0__Bacteria;D_1__Bacteroidetes;D_2__Ignavibacteria":0.0,"D_0__Bacteria;D_1__Chlamydiae;D_2__Chlamydiae":12.0,"D_0__Bacteria;D_1__Cyanobacteria;D_2__Melainabacteria":76.0,"D_0__Bacteria;D_1__Cyanobacteria;D_2__Oxyphotobacteria":0.0,"D_0__Bacteria;D_1__Deferribacteres;D_2__Deferribacteres":0.0,"D_0__Bacteria;D_1__Elusimicrobia;D_2__Elusimicrobia":0.0,"D_0__Bacteria;D_1__Epsilonbacteraeota;D_2__Campylobacteria":114.0,"D_0__Bacteria;D_1__Fibrobacteres;D_2__Fibrobacteria":105.0,"D_0__Bacteria;D_1__Firmicutes;D_2__Bacilli":512.0,"D_0__Bacteria;D_1__Firmicutes;D_2__Clostridia":17412.0,"D_0__Bacteria;D_1__Firmicutes;D_2__Erysipelotrichia":330.0,"D_0__Bacteria;D_1__Firmicutes;D_2__Negativicutes":1206.0,"D_0__Bacteria;D_1__Firmicutes;__":0.0,"D_0__Bacteria;D_1__Fusobacteria;D_2__Fusobacteriia":0.0,"D_0__Bacteria;D_1__Kiritimatiellaeota;D_2__Kiritimatiellae":8.0,"D_0__Bacteria;D_1__Lentisphaerae;D_2__Lentisphaeria":0.0,"D_0__Bacteria;D_1__Patescibacteria;D_2__Saccharimonadia":16.0,"D_0__Bacteria;D_1__Planctomycetes;D_2__Planctomycetacia":0.0,"D_0__Bacteria;D_1__Proteobacteria;D_2__Alphaproteobacteria":2.0,"D_0__Bacteria;D_1__Proteobacteria;D_2__Deltaproteobacteria":0.0,"D_0__Bacteria;D_1__Proteobacteria;D_2__Gammaproteobacteria":51.0,"D_0__Bacteria;D_1__Proteobacteria;__":4.0,"D_0__Bacteria;D_1__Spirochaetes;D_2__Brachyspirae":0.0,"D_0__Bacteria;D_1__Spirochaetes;D_2__Leptospirae":0.0,"D_0__Bacteria;D_1__Spirochaetes;D_2__Spirochaetia":731.0,"D_0__Bacteria;D_1__Synergistetes;D_2__Synergistia":0.0,"D_0__Bacteria;D_1__Tenericutes;D_2__Mollicutes":711.0,"D_0__Bacteria;D_1__Verrucomicrobia;D_2__Verrucomicrobiae":0.0,"D_0__Bacteria;D_1__WPS-2;D_2__uncultured rumen bacterium":0.0,"D_0__Bacteria;__;__":2.0,"D_0__Eukaryota;D_1__Excavata;D_2__Metamonada":0.0,"D_0__Eukaryota;D_1__SAR;D_2__Stramenopiles":0.0,"D_0__Eukaryota;__;__":0.0,"Unassigned;__;__":0.0,"SampleType":"F","Day":"D042220","Age":45.0,"Sex":"F","Farm":"KSU","Inside_or_Outside":"In","PigNumber":"pig-5","Litter_Number":"K3","Stage":"N","DNA-ID":"LLS0110","Description":"NA"},{"index":"F-042220-N45-M2-16S","D_0__Archaea;D_1__Euryarchaeota;D_2__Methanobacteria":0.0,"D_0__Archaea;D_1__Euryarchaeota;D_2__Thermoplasmata":0.0,"D_0__Bacteria;D_1__Actinobacteria;D_2__Actinobacteria":0.0,"D_0__Bacteria;D_1__Actinobacteria;D_2__Coriobacteriia":49.0,"D_0__Bacteria;D_1__Bacteroidetes;D_2__Bacteroidia":13663.0,"D_0__Bacteria;D_1__Bacteroidetes;D_2__Ignavibacteria":0.0,"D_0__Bacteria;D_1__Chlamydiae;D_2__Chlamydiae":3.0,"D_0__Bacteria;D_1__Cyanobacteria;D_2__Melainabacteria":4.0,"D_0__Bacteria;D_1__Cyanobacteria;D_2__Oxyphotobacteria":0.0,"D_0__Bacteria;D_1__Deferribacteres;D_2__Deferribacteres":0.0,"D_0__Bacteria;D_1__Elusimicrobia;D_2__Elusimicrobia":0.0,"D_0__Bacteria;D_1__Epsilonbacteraeota;D_2__Campylobacteria":2.0,"D_0__Bacteria;D_1__Fibrobacteres;D_2__Fibrobacteria":0.0,"D_0__Bacteria;D_1__Firmicutes;D_2__Bacilli":5094.0,"D_0__Bacteria;D_1__Firmicutes;D_2__Clostridia":15432.0,"D_0__Bacteria;D_1__Firmicutes;D_2__Erysipelotrichia":292.0,"D_0__Bacteria;D_1__Firmicutes;D_2__Negativicutes":1214.0,"D_0__Bacteria;D_1__Firmicutes;__":3.0,"D_0__Bacteria;D_1__Fusobacteria;D_2__Fusobacteriia":0.0,"D_0__Bacteria;D_1__Kiritimatiellaeota;D_2__Kiritimatiellae":0.0,"D_0__Bacteria;D_1__Lentisphaerae;D_2__Lentisphaeria":0.0,"D_0__Bacteria;D_1__Patescibacteria;D_2__Saccharimonadia":0.0,"D_0__Bacteria;D_1__Planctomycetes;D_2__Planctomycetacia":0.0,"D_0__Bacteria;D_1__Proteobacteria;D_2__Alphaproteobacteria":0.0,"D_0__Bacteria;D_1__Proteobacteria;D_2__Deltaproteobacteria":0.0,"D_0__Bacteria;D_1__Proteobacteria;D_2__Gammaproteobacteria":16.0,"D_0__Bacteria;D_1__Proteobacteria;__":0.0,"D_0__Bacteria;D_1__Spirochaetes;D_2__Brachyspirae":0.0,"D_0__Bacteria;D_1__Spirochaetes;D_2__Leptospirae":0.0,"D_0__Bacteria;D_1__Spirochaetes;D_2__Spirochaetia":160.0,"D_0__Bacteria;D_1__Synergistetes;D_2__Synergistia":0.0,"D_0__Bacteria;D_1__Tenericutes;D_2__Mollicutes":313.0,"D_0__Bacteria;D_1__Verrucomicrobia;D_2__Verrucomicrobiae":0.0,"D_0__Bacteria;D_1__WPS-2;D_2__uncultured rumen bacterium":0.0,"D_0__Bacteria;__;__":0.0,"D_0__Eukaryota;D_1__Excavata;D_2__Metamonada":0.0,"D_0__Eukaryota;D_1__SAR;D_2__Stramenopiles":0.0,"D_0__Eukaryota;__;__":0.0,"Unassigned;__;__":3.0,"SampleType":"F","Day":"D042220","Age":45.0,"Sex":"M","Farm":"KSU","Inside_or_Outside":"In","PigNumber":"pig-2","Litter_Number":"K1","Stage":"N","DNA-ID":"LLS0108","Description":"NA"},{"index":"F-042220-N45-M6-16S","D_0__Archaea;D_1__Euryarchaeota;D_2__Methanobacteria":4.0,"D_0__Archaea;D_1__Euryarchaeota;D_2__Thermoplasmata":3.0,"D_0__Bacteria;D_1__Actinobacteria;D_2__Actinobacteria":12.0,"D_0__Bacteria;D_1__Actinobacteria;D_2__Coriobacteriia":37.0,"D_0__Bacteria;D_1__Bacteroidetes;D_2__Bacteroidia":11356.0,"D_0__Bacteria;D_1__Bacteroidetes;D_2__Ignavibacteria":0.0,"D_0__Bacteria;D_1__Chlamydiae;D_2__Chlamydiae":0.0,"D_0__Bacteria;D_1__Cyanobacteria;D_2__Melainabacteria":40.0,"D_0__Bacteria;D_1__Cyanobacteria;D_2__Oxyphotobacteria":0.0,"D_0__Bacteria;D_1__Deferribacteres;D_2__Deferribacteres":0.0,"D_0__Bacteria;D_1__Elusimicrobia;D_2__Elusimicrobia":21.0,"D_0__Bacteria;D_1__Epsilonbacteraeota;D_2__Campylobacteria":7.0,"D_0__Bacteria;D_1__Fibrobacteres;D_2__Fibrobacteria":14.0,"D_0__Bacteria;D_1__Firmicutes;D_2__Bacilli":427.0,"D_0__Bacteria;D_1__Firmicutes;D_2__Clostridia":16616.0,"D_0__Bacteria;D_1__Firmicutes;D_2__Erysipelotrichia":149.0,"D_0__Bacteria;D_1__Firmicutes;D_2__Negativicutes":2714.0,"D_0__Bacteria;D_1__Firmicutes;__":0.0,"D_0__Bacteria;D_1__Fusobacteria;D_2__Fusobacteriia":0.0,"D_0__Bacteria;D_1__Kiritimatiellaeota;D_2__Kiritimatiellae":0.0,"D_0__Bacteria;D_1__Lentisphaerae;D_2__Lentisphaeria":0.0,"D_0__Bacteria;D_1__Patescibacteria;D_2__Saccharimonadia":12.0,"D_0__Bacteria;D_1__Planctomycetes;D_2__Planctomycetacia":0.0,"D_0__Bacteria;D_1__Proteobacteria;D_2__Alphaproteobacteria":0.0,"D_0__Bacteria;D_1__Proteobacteria;D_2__Deltaproteobacteria":0.0,"D_0__Bacteria;D_1__Proteobacteria;D_2__Gammaproteobacteria":110.0,"D_0__Bacteria;D_1__Proteobacteria;__":0.0,"D_0__Bacteria;D_1__Spirochaetes;D_2__Brachyspirae":0.0,"D_0__Bacteria;D_1__Spirochaetes;D_2__Leptospirae":0.0,"D_0__Bacteria;D_1__Spirochaetes;D_2__Spirochaetia":89.0,"D_0__Bacteria;D_1__Synergistetes;D_2__Synergistia":0.0,"D_0__Bacteria;D_1__Tenericutes;D_2__Mollicutes":463.0,"D_0__Bacteria;D_1__Verrucomicrobia;D_2__Verrucomicrobiae":0.0,"D_0__Bacteria;D_1__WPS-2;D_2__uncultured rumen bacterium":0.0,"D_0__Bacteria;__;__":0.0,"D_0__Eukaryota;D_1__Excavata;D_2__Metamonada":0.0,"D_0__Eukaryota;D_1__SAR;D_2__Stramenopiles":0.0,"D_0__Eukaryota;__;__":0.0,"Unassigned;__;__":0.0,"SampleType":"F","Day":"D042220","Age":45.0,"Sex":"M","Farm":"KSU","Inside_or_Outside":"In","PigNumber":"pig-6","Litter_Number":"K3","Stage":"N","DNA-ID":"LLS0111","Description":"NA"},{"index":"F-042220-N46-F9-16S","D_0__Archaea;D_1__Euryarchaeota;D_2__Methanobacteria":0.0,"D_0__Archaea;D_1__Euryarchaeota;D_2__Thermoplasmata":0.0,"D_0__Bacteria;D_1__Actinobacteria;D_2__Actinobacteria":9.0,"D_0__Bacteria;D_1__Actinobacteria;D_2__Coriobacteriia":76.0,"D_0__Bacteria;D_1__Bacteroidetes;D_2__Bacteroidia":7682.0,"D_0__Bacteria;D_1__Bacteroidetes;D_2__Ignavibacteria":0.0,"D_0__Bacteria;D_1__Chlamydiae;D_2__Chlamydiae":22.0,"D_0__Bacteria;D_1__Cyanobacteria;D_2__Melainabacteria":4.0,"D_0__Bacteria;D_1__Cyanobacteria;D_2__Oxyphotobacteria":0.0,"D_0__Bacteria;D_1__Deferribacteres;D_2__Deferribacteres":0.0,"D_0__Bacteria;D_1__Elusimicrobia;D_2__Elusimicrobia":0.0,"D_0__Bacteria;D_1__Epsilonbacteraeota;D_2__Campylobacteria":3.0,"D_0__Bacteria;D_1__Fibrobacteres;D_2__Fibrobacteria":4.0,"D_0__Bacteria;D_1__Firmicutes;D_2__Bacilli":206.0,"D_0__Bacteria;D_1__Firmicutes;D_2__Clostridia":18221.0,"D_0__Bacteria;D_1__Firmicutes;D_2__Erysipelotrichia":342.0,"D_0__Bacteria;D_1__Firmicutes;D_2__Negativicutes":3203.0,"D_0__Bacteria;D_1__Firmicutes;__":0.0,"D_0__Bacteria;D_1__Fusobacteria;D_2__Fusobacteriia":0.0,"D_0__Bacteria;D_1__Kiritimatiellaeota;D_2__Kiritimatiellae":0.0,"D_0__Bacteria;D_1__Lentisphaerae;D_2__Lentisphaeria":0.0,"D_0__Bacteria;D_1__Patescibacteria;D_2__Saccharimonadia":0.0,"D_0__Bacteria;D_1__Planctomycetes;D_2__Planctomycetacia":0.0,"D_0__Bacteria;D_1__Proteobacteria;D_2__Alphaproteobacteria":24.0,"D_0__Bacteria;D_1__Proteobacteria;D_2__Deltaproteobacteria":0.0,"D_0__Bacteria;D_1__Proteobacteria;D_2__Gammaproteobacteria":15.0,"D_0__Bacteria;D_1__Proteobacteria;__":0.0,"D_0__Bacteria;D_1__Spirochaetes;D_2__Brachyspirae":0.0,"D_0__Bacteria;D_1__Spirochaetes;D_2__Leptospirae":0.0,"D_0__Bacteria;D_1__Spirochaetes;D_2__Spirochaetia":633.0,"D_0__Bacteria;D_1__Synergistetes;D_2__Synergistia":0.0,"D_0__Bacteria;D_1__Tenericutes;D_2__Mollicutes":642.0,"D_0__Bacteria;D_1__Verrucomicrobia;D_2__Verrucomicrobiae":0.0,"D_0__Bacteria;D_1__WPS-2;D_2__uncultured rumen bacterium":0.0,"D_0__Bacteria;__;__":0.0,"D_0__Eukaryota;D_1__Excavata;D_2__Metamonada":0.0,"D_0__Eukaryota;D_1__SAR;D_2__Stramenopiles":0.0,"D_0__Eukaryota;__;__":0.0,"Unassigned;__;__":0.0,"SampleType":"F","Day":"D042220","Age":46.0,"Sex":"F","Farm":"KSU","Inside_or_Outside":"In","PigNumber":"pig-9","Litter_Number":"K5","Stage":"N","DNA-ID":"LLS0114","Description":"NA"},{"index":"F-042220-N46-M10-16S","D_0__Archaea;D_1__Euryarchaeota;D_2__Methanobacteria":0.0,"D_0__Archaea;D_1__Euryarchaeota;D_2__Thermoplasmata":0.0,"D_0__Bacteria;D_1__Actinobacteria;D_2__Actinobacteria":0.0,"D_0__Bacteria;D_1__Actinobacteria;D_2__Coriobacteriia":48.0,"D_0__Bacteria;D_1__Bacteroidetes;D_2__Bacteroidia":11783.0,"D_0__Bacteria;D_1__Bacteroidetes;D_2__Ignavibacteria":0.0,"D_0__Bacteria;D_1__Chlamydiae;D_2__Chlamydiae":0.0,"D_0__Bacteria;D_1__Cyanobacteria;D_2__Melainabacteria":10.0,"D_0__Bacteria;D_1__Cyanobacteria;D_2__Oxyphotobacteria":0.0,"D_0__Bacteria;D_1__Deferribacteres;D_2__Deferribacteres":0.0,"D_0__Bacteria;D_1__Elusimicrobia;D_2__Elusimicrobia":0.0,"D_0__Bacteria;D_1__Epsilonbacteraeota;D_2__Campylobacteria":4.0,"D_0__Bacteria;D_1__Fibrobacteres;D_2__Fibrobacteria":5.0,"D_0__Bacteria;D_1__Firmicutes;D_2__Bacilli":122.0,"D_0__Bacteria;D_1__Firmicutes;D_2__Clostridia":16220.0,"D_0__Bacteria;D_1__Firmicutes;D_2__Erysipelotrichia":155.0,"D_0__Bacteria;D_1__Firmicutes;D_2__Negativicutes":1924.0,"D_0__Bacteria;D_1__Firmicutes;__":0.0,"D_0__Bacteria;D_1__Fusobacteria;D_2__Fusobacteriia":0.0,"D_0__Bacteria;D_1__Kiritimatiellaeota;D_2__Kiritimatiellae":0.0,"D_0__Bacteria;D_1__Lentisphaerae;D_2__Lentisphaeria":0.0,"D_0__Bacteria;D_1__Patescibacteria;D_2__Saccharimonadia":0.0,"D_0__Bacteria;D_1__Planctomycetes;D_2__Planctomycetacia":0.0,"D_0__Bacteria;D_1__Proteobacteria;D_2__Alphaproteobacteria":14.0,"D_0__Bacteria;D_1__Proteobacteria;D_2__Deltaproteobacteria":0.0,"D_0__Bacteria;D_1__Proteobacteria;D_2__Gammaproteobacteria":323.0,"D_0__Bacteria;D_1__Proteobacteria;__":0.0,"D_0__Bacteria;D_1__Spirochaetes;D_2__Brachyspirae":0.0,"D_0__Bacteria;D_1__Spirochaetes;D_2__Leptospirae":0.0,"D_0__Bacteria;D_1__Spirochaetes;D_2__Spirochaetia":114.0,"D_0__Bacteria;D_1__Synergistetes;D_2__Synergistia":0.0,"D_0__Bacteria;D_1__Tenericutes;D_2__Mollicutes":325.0,"D_0__Bacteria;D_1__Verrucomicrobia;D_2__Verrucomicrobiae":0.0,"D_0__Bacteria;D_1__WPS-2;D_2__uncultured rumen bacterium":0.0,"D_0__Bacteria;__;__":2.0,"D_0__Eukaryota;D_1__Excavata;D_2__Metamonada":0.0,"D_0__Eukaryota;D_1__SAR;D_2__Stramenopiles":0.0,"D_0__Eukaryota;__;__":0.0,"Unassigned;__;__":0.0,"SampleType":"F","Day":"D042220","Age":46.0,"Sex":"M","Farm":"KSU","Inside_or_Outside":"In","PigNumber":"pig-10","Litter_Number":"K5","Stage":"N","DNA-ID":"LLS0115","Description":"NA"},{"index":"F-042620-N48-F7-16S","D_0__Archaea;D_1__Euryarchaeota;D_2__Methanobacteria":19.0,"D_0__Archaea;D_1__Euryarchaeota;D_2__Thermoplasmata":10.0,"D_0__Bacteria;D_1__Actinobacteria;D_2__Actinobacteria":100.0,"D_0__Bacteria;D_1__Actinobacteria;D_2__Coriobacteriia":47.0,"D_0__Bacteria;D_1__Bacteroidetes;D_2__Bacteroidia":8185.0,"D_0__Bacteria;D_1__Bacteroidetes;D_2__Ignavibacteria":0.0,"D_0__Bacteria;D_1__Chlamydiae;D_2__Chlamydiae":4.0,"D_0__Bacteria;D_1__Cyanobacteria;D_2__Melainabacteria":48.0,"D_0__Bacteria;D_1__Cyanobacteria;D_2__Oxyphotobacteria":0.0,"D_0__Bacteria;D_1__Deferribacteres;D_2__Deferribacteres":15.0,"D_0__Bacteria;D_1__Elusimicrobia;D_2__Elusimicrobia":10.0,"D_0__Bacteria;D_1__Epsilonbacteraeota;D_2__Campylobacteria":64.0,"D_0__Bacteria;D_1__Fibrobacteres;D_2__Fibrobacteria":29.0,"D_0__Bacteria;D_1__Firmicutes;D_2__Bacilli":6036.0,"D_0__Bacteria;D_1__Firmicutes;D_2__Clostridia":12051.0,"D_0__Bacteria;D_1__Firmicutes;D_2__Erysipelotrichia":333.0,"D_0__Bacteria;D_1__Firmicutes;D_2__Negativicutes":5350.0,"D_0__Bacteria;D_1__Firmicutes;__":0.0,"D_0__Bacteria;D_1__Fusobacteria;D_2__Fusobacteriia":0.0,"D_0__Bacteria;D_1__Kiritimatiellaeota;D_2__Kiritimatiellae":14.0,"D_0__Bacteria;D_1__Lentisphaerae;D_2__Lentisphaeria":0.0,"D_0__Bacteria;D_1__Patescibacteria;D_2__Saccharimonadia":7.0,"D_0__Bacteria;D_1__Planctomycetes;D_2__Planctomycetacia":24.0,"D_0__Bacteria;D_1__Proteobacteria;D_2__Alphaproteobacteria":12.0,"D_0__Bacteria;D_1__Proteobacteria;D_2__Deltaproteobacteria":196.0,"D_0__Bacteria;D_1__Proteobacteria;D_2__Gammaproteobacteria":35.0,"D_0__Bacteria;D_1__Proteobacteria;__":0.0,"D_0__Bacteria;D_1__Spirochaetes;D_2__Brachyspirae":0.0,"D_0__Bacteria;D_1__Spirochaetes;D_2__Leptospirae":0.0,"D_0__Bacteria;D_1__Spirochaetes;D_2__Spirochaetia":552.0,"D_0__Bacteria;D_1__Synergistetes;D_2__Synergistia":0.0,"D_0__Bacteria;D_1__Tenericutes;D_2__Mollicutes":620.0,"D_0__Bacteria;D_1__Verrucomicrobia;D_2__Verrucomicrobiae":0.0,"D_0__Bacteria;D_1__WPS-2;D_2__uncultured rumen bacterium":0.0,"D_0__Bacteria;__;__":5.0,"D_0__Eukaryota;D_1__Excavata;D_2__Metamonada":0.0,"D_0__Eukaryota;D_1__SAR;D_2__Stramenopiles":0.0,"D_0__Eukaryota;__;__":0.0,"Unassigned;__;__":0.0,"SampleType":"F","Day":"D042620","Age":48.0,"Sex":"F","Farm":"KSU","Inside_or_Outside":"In","PigNumber":"pig-7","Litter_Number":"K4","Stage":"N","DNA-ID":"LLS0121","Description":"NA"},{"index":"F-042620-N48-M8-16S","D_0__Archaea;D_1__Euryarchaeota;D_2__Methanobacteria":0.0,"D_0__Archaea;D_1__Euryarchaeota;D_2__Thermoplasmata":2.0,"D_0__Bacteria;D_1__Actinobacteria;D_2__Actinobacteria":49.0,"D_0__Bacteria;D_1__Actinobacteria;D_2__Coriobacteriia":35.0,"D_0__Bacteria;D_1__Bacteroidetes;D_2__Bacteroidia":10930.0,"D_0__Bacteria;D_1__Bacteroidetes;D_2__Ignavibacteria":0.0,"D_0__Bacteria;D_1__Chlamydiae;D_2__Chlamydiae":3.0,"D_0__Bacteria;D_1__Cyanobacteria;D_2__Melainabacteria":5.0,"D_0__Bacteria;D_1__Cyanobacteria;D_2__Oxyphotobacteria":0.0,"D_0__Bacteria;D_1__Deferribacteres;D_2__Deferribacteres":0.0,"D_0__Bacteria;D_1__Elusimicrobia;D_2__Elusimicrobia":90.0,"D_0__Bacteria;D_1__Epsilonbacteraeota;D_2__Campylobacteria":60.0,"D_0__Bacteria;D_1__Fibrobacteres;D_2__Fibrobacteria":13.0,"D_0__Bacteria;D_1__Firmicutes;D_2__Bacilli":1178.0,"D_0__Bacteria;D_1__Firmicutes;D_2__Clostridia":12439.0,"D_0__Bacteria;D_1__Firmicutes;D_2__Erysipelotrichia":239.0,"D_0__Bacteria;D_1__Firmicutes;D_2__Negativicutes":1112.0,"D_0__Bacteria;D_1__Firmicutes;__":0.0,"D_0__Bacteria;D_1__Fusobacteria;D_2__Fusobacteriia":0.0,"D_0__Bacteria;D_1__Kiritimatiellaeota;D_2__Kiritimatiellae":123.0,"D_0__Bacteria;D_1__Lentisphaerae;D_2__Lentisphaeria":0.0,"D_0__Bacteria;D_1__Patescibacteria;D_2__Saccharimonadia":0.0,"D_0__Bacteria;D_1__Planctomycetes;D_2__Planctomycetacia":0.0,"D_0__Bacteria;D_1__Proteobacteria;D_2__Alphaproteobacteria":3.0,"D_0__Bacteria;D_1__Proteobacteria;D_2__Deltaproteobacteria":60.0,"D_0__Bacteria;D_1__Proteobacteria;D_2__Gammaproteobacteria":11.0,"D_0__Bacteria;D_1__Proteobacteria;__":0.0,"D_0__Bacteria;D_1__Spirochaetes;D_2__Brachyspirae":0.0,"D_0__Bacteria;D_1__Spirochaetes;D_2__Leptospirae":0.0,"D_0__Bacteria;D_1__Spirochaetes;D_2__Spirochaetia":2092.0,"D_0__Bacteria;D_1__Synergistetes;D_2__Synergistia":0.0,"D_0__Bacteria;D_1__Tenericutes;D_2__Mollicutes":423.0,"D_0__Bacteria;D_1__Verrucomicrobia;D_2__Verrucomicrobiae":0.0,"D_0__Bacteria;D_1__WPS-2;D_2__uncultured rumen bacterium":0.0,"D_0__Bacteria;__;__":0.0,"D_0__Eukaryota;D_1__Excavata;D_2__Metamonada":0.0,"D_0__Eukaryota;D_1__SAR;D_2__Stramenopiles":0.0,"D_0__Eukaryota;__;__":0.0,"Unassigned;__;__":0.0,"SampleType":"F","Day":"D042620","Age":48.0,"Sex":"M","Farm":"KSU","Inside_or_Outside":"In","PigNumber":"pig-8","Litter_Number":"K4","Stage":"N","DNA-ID":"LLS0122","Description":"NA"},{"index":"F-042620-N49-F1-16S","D_0__Archaea;D_1__Euryarchaeota;D_2__Methanobacteria":0.0,"D_0__Archaea;D_1__Euryarchaeota;D_2__Thermoplasmata":0.0,"D_0__Bacteria;D_1__Actinobacteria;D_2__Actinobacteria":8.0,"D_0__Bacteria;D_1__Actinobacteria;D_2__Coriobacteriia":22.0,"D_0__Bacteria;D_1__Bacteroidetes;D_2__Bacteroidia":11039.0,"D_0__Bacteria;D_1__Bacteroidetes;D_2__Ignavibacteria":2.0,"D_0__Bacteria;D_1__Chlamydiae;D_2__Chlamydiae":3.0,"D_0__Bacteria;D_1__Cyanobacteria;D_2__Melainabacteria":98.0,"D_0__Bacteria;D_1__Cyanobacteria;D_2__Oxyphotobacteria":0.0,"D_0__Bacteria;D_1__Deferribacteres;D_2__Deferribacteres":0.0,"D_0__Bacteria;D_1__Elusimicrobia;D_2__Elusimicrobia":0.0,"D_0__Bacteria;D_1__Epsilonbacteraeota;D_2__Campylobacteria":17.0,"D_0__Bacteria;D_1__Fibrobacteres;D_2__Fibrobacteria":12.0,"D_0__Bacteria;D_1__Firmicutes;D_2__Bacilli":6587.0,"D_0__Bacteria;D_1__Firmicutes;D_2__Clostridia":12878.0,"D_0__Bacteria;D_1__Firmicutes;D_2__Erysipelotrichia":272.0,"D_0__Bacteria;D_1__Firmicutes;D_2__Negativicutes":1889.0,"D_0__Bacteria;D_1__Firmicutes;__":2.0,"D_0__Bacteria;D_1__Fusobacteria;D_2__Fusobacteriia":0.0,"D_0__Bacteria;D_1__Kiritimatiellaeota;D_2__Kiritimatiellae":0.0,"D_0__Bacteria;D_1__Lentisphaerae;D_2__Lentisphaeria":0.0,"D_0__Bacteria;D_1__Patescibacteria;D_2__Saccharimonadia":0.0,"D_0__Bacteria;D_1__Planctomycetes;D_2__Planctomycetacia":0.0,"D_0__Bacteria;D_1__Proteobacteria;D_2__Alphaproteobacteria":7.0,"D_0__Bacteria;D_1__Proteobacteria;D_2__Deltaproteobacteria":0.0,"D_0__Bacteria;D_1__Proteobacteria;D_2__Gammaproteobacteria":36.0,"D_0__Bacteria;D_1__Proteobacteria;__":0.0,"D_0__Bacteria;D_1__Spirochaetes;D_2__Brachyspirae":0.0,"D_0__Bacteria;D_1__Spirochaetes;D_2__Leptospirae":0.0,"D_0__Bacteria;D_1__Spirochaetes;D_2__Spirochaetia":728.0,"D_0__Bacteria;D_1__Synergistetes;D_2__Synergistia":0.0,"D_0__Bacteria;D_1__Tenericutes;D_2__Mollicutes":315.0,"D_0__Bacteria;D_1__Verrucomicrobia;D_2__Verrucomicrobiae":0.0,"D_0__Bacteria;D_1__WPS-2;D_2__uncultured rumen bacterium":0.0,"D_0__Bacteria;__;__":0.0,"D_0__Eukaryota;D_1__Excavata;D_2__Metamonada":0.0,"D_0__Eukaryota;D_1__SAR;D_2__Stramenopiles":0.0,"D_0__Eukaryota;__;__":0.0,"Unassigned;__;__":0.0,"SampleType":"F","Day":"D042620","Age":49.0,"Sex":"F","Farm":"KSU","Inside_or_Outside":"In","PigNumber":"pig-1","Litter_Number":"K1","Stage":"N","DNA-ID":"LLS0116","Description":"NA"},{"index":"F-042620-N49-F5-16S","D_0__Archaea;D_1__Euryarchaeota;D_2__Methanobacteria":106.0,"D_0__Archaea;D_1__Euryarchaeota;D_2__Thermoplasmata":3.0,"D_0__Bacteria;D_1__Actinobacteria;D_2__Actinobacteria":0.0,"D_0__Bacteria;D_1__Actinobacteria;D_2__Coriobacteriia":95.0,"D_0__Bacteria;D_1__Bacteroidetes;D_2__Bacteroidia":11250.0,"D_0__Bacteria;D_1__Bacteroidetes;D_2__Ignavibacteria":0.0,"D_0__Bacteria;D_1__Chlamydiae;D_2__Chlamydiae":0.0,"D_0__Bacteria;D_1__Cyanobacteria;D_2__Melainabacteria":37.0,"D_0__Bacteria;D_1__Cyanobacteria;D_2__Oxyphotobacteria":0.0,"D_0__Bacteria;D_1__Deferribacteres;D_2__Deferribacteres":0.0,"D_0__Bacteria;D_1__Elusimicrobia;D_2__Elusimicrobia":2.0,"D_0__Bacteria;D_1__Epsilonbacteraeota;D_2__Campylobacteria":18.0,"D_0__Bacteria;D_1__Fibrobacteres;D_2__Fibrobacteria":0.0,"D_0__Bacteria;D_1__Firmicutes;D_2__Bacilli":5957.0,"D_0__Bacteria;D_1__Firmicutes;D_2__Clostridia":13018.0,"D_0__Bacteria;D_1__Firmicutes;D_2__Erysipelotrichia":429.0,"D_0__Bacteria;D_1__Firmicutes;D_2__Negativicutes":1137.0,"D_0__Bacteria;D_1__Firmicutes;__":0.0,"D_0__Bacteria;D_1__Fusobacteria;D_2__Fusobacteriia":0.0,"D_0__Bacteria;D_1__Kiritimatiellaeota;D_2__Kiritimatiellae":5.0,"D_0__Bacteria;D_1__Lentisphaerae;D_2__Lentisphaeria":0.0,"D_0__Bacteria;D_1__Patescibacteria;D_2__Saccharimonadia":0.0,"D_0__Bacteria;D_1__Planctomycetes;D_2__Planctomycetacia":2.0,"D_0__Bacteria;D_1__Proteobacteria;D_2__Alphaproteobacteria":3.0,"D_0__Bacteria;D_1__Proteobacteria;D_2__Deltaproteobacteria":5.0,"D_0__Bacteria;D_1__Proteobacteria;D_2__Gammaproteobacteria":22.0,"D_0__Bacteria;D_1__Proteobacteria;__":0.0,"D_0__Bacteria;D_1__Spirochaetes;D_2__Brachyspirae":0.0,"D_0__Bacteria;D_1__Spirochaetes;D_2__Leptospirae":0.0,"D_0__Bacteria;D_1__Spirochaetes;D_2__Spirochaetia":589.0,"D_0__Bacteria;D_1__Synergistetes;D_2__Synergistia":0.0,"D_0__Bacteria;D_1__Tenericutes;D_2__Mollicutes":747.0,"D_0__Bacteria;D_1__Verrucomicrobia;D_2__Verrucomicrobiae":0.0,"D_0__Bacteria;D_1__WPS-2;D_2__uncultured rumen bacterium":0.0,"D_0__Bacteria;__;__":2.0,"D_0__Eukaryota;D_1__Excavata;D_2__Metamonada":0.0,"D_0__Eukaryota;D_1__SAR;D_2__Stramenopiles":0.0,"D_0__Eukaryota;__;__":0.0,"Unassigned;__;__":0.0,"SampleType":"F","Day":"D042620","Age":49.0,"Sex":"F","Farm":"KSU","Inside_or_Outside":"In","PigNumber":"pig-5","Litter_Number":"K3","Stage":"N","DNA-ID":"LLS0119","Description":"NA"},{"index":"F-042620-N49-M6-16S","D_0__Archaea;D_1__Euryarchaeota;D_2__Methanobacteria":46.0,"D_0__Archaea;D_1__Euryarchaeota;D_2__Thermoplasmata":0.0,"D_0__Bacteria;D_1__Actinobacteria;D_2__Actinobacteria":155.0,"D_0__Bacteria;D_1__Actinobacteria;D_2__Coriobacteriia":35.0,"D_0__Bacteria;D_1__Bacteroidetes;D_2__Bacteroidia":11966.0,"D_0__Bacteria;D_1__Bacteroidetes;D_2__Ignavibacteria":0.0,"D_0__Bacteria;D_1__Chlamydiae;D_2__Chlamydiae":0.0,"D_0__Bacteria;D_1__Cyanobacteria;D_2__Melainabacteria":102.0,"D_0__Bacteria;D_1__Cyanobacteria;D_2__Oxyphotobacteria":0.0,"D_0__Bacteria;D_1__Deferribacteres;D_2__Deferribacteres":29.0,"D_0__Bacteria;D_1__Elusimicrobia;D_2__Elusimicrobia":16.0,"D_0__Bacteria;D_1__Epsilonbacteraeota;D_2__Campylobacteria":122.0,"D_0__Bacteria;D_1__Fibrobacteres;D_2__Fibrobacteria":71.0,"D_0__Bacteria;D_1__Firmicutes;D_2__Bacilli":6379.0,"D_0__Bacteria;D_1__Firmicutes;D_2__Clostridia":10407.0,"D_0__Bacteria;D_1__Firmicutes;D_2__Erysipelotrichia":263.0,"D_0__Bacteria;D_1__Firmicutes;D_2__Negativicutes":2104.0,"D_0__Bacteria;D_1__Firmicutes;__":3.0,"D_0__Bacteria;D_1__Fusobacteria;D_2__Fusobacteriia":0.0,"D_0__Bacteria;D_1__Kiritimatiellaeota;D_2__Kiritimatiellae":3.0,"D_0__Bacteria;D_1__Lentisphaerae;D_2__Lentisphaeria":0.0,"D_0__Bacteria;D_1__Patescibacteria;D_2__Saccharimonadia":26.0,"D_0__Bacteria;D_1__Planctomycetes;D_2__Planctomycetacia":0.0,"D_0__Bacteria;D_1__Proteobacteria;D_2__Alphaproteobacteria":0.0,"D_0__Bacteria;D_1__Proteobacteria;D_2__Deltaproteobacteria":39.0,"D_0__Bacteria;D_1__Proteobacteria;D_2__Gammaproteobacteria":9.0,"D_0__Bacteria;D_1__Proteobacteria;__":0.0,"D_0__Bacteria;D_1__Spirochaetes;D_2__Brachyspirae":0.0,"D_0__Bacteria;D_1__Spirochaetes;D_2__Leptospirae":0.0,"D_0__Bacteria;D_1__Spirochaetes;D_2__Spirochaetia":737.0,"D_0__Bacteria;D_1__Synergistetes;D_2__Synergistia":4.0,"D_0__Bacteria;D_1__Tenericutes;D_2__Mollicutes":648.0,"D_0__Bacteria;D_1__Verrucomicrobia;D_2__Verrucomicrobiae":0.0,"D_0__Bacteria;D_1__WPS-2;D_2__uncultured rumen bacterium":0.0,"D_0__Bacteria;__;__":2.0,"D_0__Eukaryota;D_1__Excavata;D_2__Metamonada":0.0,"D_0__Eukaryota;D_1__SAR;D_2__Stramenopiles":0.0,"D_0__Eukaryota;__;__":0.0,"Unassigned;__;__":0.0,"SampleType":"F","Day":"D042620","Age":49.0,"Sex":"M","Farm":"KSU","Inside_or_Outside":"In","PigNumber":"pig-6","Litter_Number":"K3","Stage":"N","DNA-ID":"LLS0120","Description":"NA"},{"index":"F-042620-N50-F9-16S","D_0__Archaea;D_1__Euryarchaeota;D_2__Methanobacteria":8.0,"D_0__Archaea;D_1__Euryarchaeota;D_2__Thermoplasmata":0.0,"D_0__Bacteria;D_1__Actinobacteria;D_2__Actinobacteria":0.0,"D_0__Bacteria;D_1__Actinobacteria;D_2__Coriobacteriia":16.0,"D_0__Bacteria;D_1__Bacteroidetes;D_2__Bacteroidia":8073.0,"D_0__Bacteria;D_1__Bacteroidetes;D_2__Ignavibacteria":0.0,"D_0__Bacteria;D_1__Chlamydiae;D_2__Chlamydiae":2.0,"D_0__Bacteria;D_1__Cyanobacteria;D_2__Melainabacteria":8.0,"D_0__Bacteria;D_1__Cyanobacteria;D_2__Oxyphotobacteria":0.0,"D_0__Bacteria;D_1__Deferribacteres;D_2__Deferribacteres":0.0,"D_0__Bacteria;D_1__Elusimicrobia;D_2__Elusimicrobia":0.0,"D_0__Bacteria;D_1__Epsilonbacteraeota;D_2__Campylobacteria":14.0,"D_0__Bacteria;D_1__Fibrobacteres;D_2__Fibrobacteria":209.0,"D_0__Bacteria;D_1__Firmicutes;D_2__Bacilli":2990.0,"D_0__Bacteria;D_1__Firmicutes;D_2__Clostridia":10032.0,"D_0__Bacteria;D_1__Firmicutes;D_2__Erysipelotrichia":344.0,"D_0__Bacteria;D_1__Firmicutes;D_2__Negativicutes":2833.0,"D_0__Bacteria;D_1__Firmicutes;__":0.0,"D_0__Bacteria;D_1__Fusobacteria;D_2__Fusobacteriia":0.0,"D_0__Bacteria;D_1__Kiritimatiellaeota;D_2__Kiritimatiellae":21.0,"D_0__Bacteria;D_1__Lentisphaerae;D_2__Lentisphaeria":0.0,"D_0__Bacteria;D_1__Patescibacteria;D_2__Saccharimonadia":46.0,"D_0__Bacteria;D_1__Planctomycetes;D_2__Planctomycetacia":0.0,"D_0__Bacteria;D_1__Proteobacteria;D_2__Alphaproteobacteria":12.0,"D_0__Bacteria;D_1__Proteobacteria;D_2__Deltaproteobacteria":0.0,"D_0__Bacteria;D_1__Proteobacteria;D_2__Gammaproteobacteria":54.0,"D_0__Bacteria;D_1__Proteobacteria;__":0.0,"D_0__Bacteria;D_1__Spirochaetes;D_2__Brachyspirae":0.0,"D_0__Bacteria;D_1__Spirochaetes;D_2__Leptospirae":0.0,"D_0__Bacteria;D_1__Spirochaetes;D_2__Spirochaetia":722.0,"D_0__Bacteria;D_1__Synergistetes;D_2__Synergistia":0.0,"D_0__Bacteria;D_1__Tenericutes;D_2__Mollicutes":693.0,"D_0__Bacteria;D_1__Verrucomicrobia;D_2__Verrucomicrobiae":0.0,"D_0__Bacteria;D_1__WPS-2;D_2__uncultured rumen bacterium":0.0,"D_0__Bacteria;__;__":0.0,"D_0__Eukaryota;D_1__Excavata;D_2__Metamonada":0.0,"D_0__Eukaryota;D_1__SAR;D_2__Stramenopiles":0.0,"D_0__Eukaryota;__;__":0.0,"Unassigned;__;__":0.0,"SampleType":"F","Day":"D042620","Age":50.0,"Sex":"F","Farm":"KSU","Inside_or_Outside":"In","PigNumber":"pig-9","Litter_Number":"K5","Stage":"N","DNA-ID":"LLS0123","Description":"NA"},{"index":"F-043020-N52-F7-16S","D_0__Archaea;D_1__Euryarchaeota;D_2__Methanobacteria":19.0,"D_0__Archaea;D_1__Euryarchaeota;D_2__Thermoplasmata":3.0,"D_0__Bacteria;D_1__Actinobacteria;D_2__Actinobacteria":48.0,"D_0__Bacteria;D_1__Actinobacteria;D_2__Coriobacteriia":212.0,"D_0__Bacteria;D_1__Bacteroidetes;D_2__Bacteroidia":7859.0,"D_0__Bacteria;D_1__Bacteroidetes;D_2__Ignavibacteria":0.0,"D_0__Bacteria;D_1__Chlamydiae;D_2__Chlamydiae":0.0,"D_0__Bacteria;D_1__Cyanobacteria;D_2__Melainabacteria":3.0,"D_0__Bacteria;D_1__Cyanobacteria;D_2__Oxyphotobacteria":0.0,"D_0__Bacteria;D_1__Deferribacteres;D_2__Deferribacteres":0.0,"D_0__Bacteria;D_1__Elusimicrobia;D_2__Elusimicrobia":0.0,"D_0__Bacteria;D_1__Epsilonbacteraeota;D_2__Campylobacteria":9.0,"D_0__Bacteria;D_1__Fibrobacteres;D_2__Fibrobacteria":9.0,"D_0__Bacteria;D_1__Firmicutes;D_2__Bacilli":1116.0,"D_0__Bacteria;D_1__Firmicutes;D_2__Clostridia":10284.0,"D_0__Bacteria;D_1__Firmicutes;D_2__Erysipelotrichia":167.0,"D_0__Bacteria;D_1__Firmicutes;D_2__Negativicutes":5854.0,"D_0__Bacteria;D_1__Firmicutes;__":0.0,"D_0__Bacteria;D_1__Fusobacteria;D_2__Fusobacteriia":0.0,"D_0__Bacteria;D_1__Kiritimatiellaeota;D_2__Kiritimatiellae":82.0,"D_0__Bacteria;D_1__Lentisphaerae;D_2__Lentisphaeria":0.0,"D_0__Bacteria;D_1__Patescibacteria;D_2__Saccharimonadia":0.0,"D_0__Bacteria;D_1__Planctomycetes;D_2__Planctomycetacia":40.0,"D_0__Bacteria;D_1__Proteobacteria;D_2__Alphaproteobacteria":0.0,"D_0__Bacteria;D_1__Proteobacteria;D_2__Deltaproteobacteria":61.0,"D_0__Bacteria;D_1__Proteobacteria;D_2__Gammaproteobacteria":22.0,"D_0__Bacteria;D_1__Proteobacteria;__":0.0,"D_0__Bacteria;D_1__Spirochaetes;D_2__Brachyspirae":0.0,"D_0__Bacteria;D_1__Spirochaetes;D_2__Leptospirae":0.0,"D_0__Bacteria;D_1__Spirochaetes;D_2__Spirochaetia":200.0,"D_0__Bacteria;D_1__Synergistetes;D_2__Synergistia":0.0,"D_0__Bacteria;D_1__Tenericutes;D_2__Mollicutes":476.0,"D_0__Bacteria;D_1__Verrucomicrobia;D_2__Verrucomicrobiae":0.0,"D_0__Bacteria;D_1__WPS-2;D_2__uncultured rumen bacterium":0.0,"D_0__Bacteria;__;__":0.0,"D_0__Eukaryota;D_1__Excavata;D_2__Metamonada":0.0,"D_0__Eukaryota;D_1__SAR;D_2__Stramenopiles":0.0,"D_0__Eukaryota;__;__":0.0,"Unassigned;__;__":0.0,"SampleType":"F","Day":"D043020","Age":52.0,"Sex":"F","Farm":"KSU","Inside_or_Outside":"In","PigNumber":"pig-7","Litter_Number":"K4","Stage":"N","DNA-ID":"LLS0130","Description":"NA"},{"index":"F-043020-N52-M8-16S","D_0__Archaea;D_1__Euryarchaeota;D_2__Methanobacteria":4.0,"D_0__Archaea;D_1__Euryarchaeota;D_2__Thermoplasmata":0.0,"D_0__Bacteria;D_1__Actinobacteria;D_2__Actinobacteria":214.0,"D_0__Bacteria;D_1__Actinobacteria;D_2__Coriobacteriia":258.0,"D_0__Bacteria;D_1__Bacteroidetes;D_2__Bacteroidia":10247.0,"D_0__Bacteria;D_1__Bacteroidetes;D_2__Ignavibacteria":0.0,"D_0__Bacteria;D_1__Chlamydiae;D_2__Chlamydiae":8.0,"D_0__Bacteria;D_1__Cyanobacteria;D_2__Melainabacteria":3.0,"D_0__Bacteria;D_1__Cyanobacteria;D_2__Oxyphotobacteria":0.0,"D_0__Bacteria;D_1__Deferribacteres;D_2__Deferribacteres":0.0,"D_0__Bacteria;D_1__Elusimicrobia;D_2__Elusimicrobia":7.0,"D_0__Bacteria;D_1__Epsilonbacteraeota;D_2__Campylobacteria":0.0,"D_0__Bacteria;D_1__Fibrobacteres;D_2__Fibrobacteria":11.0,"D_0__Bacteria;D_1__Firmicutes;D_2__Bacilli":863.0,"D_0__Bacteria;D_1__Firmicutes;D_2__Clostridia":7664.0,"D_0__Bacteria;D_1__Firmicutes;D_2__Erysipelotrichia":321.0,"D_0__Bacteria;D_1__Firmicutes;D_2__Negativicutes":4990.0,"D_0__Bacteria;D_1__Firmicutes;__":0.0,"D_0__Bacteria;D_1__Fusobacteria;D_2__Fusobacteriia":0.0,"D_0__Bacteria;D_1__Kiritimatiellaeota;D_2__Kiritimatiellae":0.0,"D_0__Bacteria;D_1__Lentisphaerae;D_2__Lentisphaeria":0.0,"D_0__Bacteria;D_1__Patescibacteria;D_2__Saccharimonadia":22.0,"D_0__Bacteria;D_1__Planctomycetes;D_2__Planctomycetacia":3.0,"D_0__Bacteria;D_1__Proteobacteria;D_2__Alphaproteobacteria":6.0,"D_0__Bacteria;D_1__Proteobacteria;D_2__Deltaproteobacteria":18.0,"D_0__Bacteria;D_1__Proteobacteria;D_2__Gammaproteobacteria":38.0,"D_0__Bacteria;D_1__Proteobacteria;__":0.0,"D_0__Bacteria;D_1__Spirochaetes;D_2__Brachyspirae":0.0,"D_0__Bacteria;D_1__Spirochaetes;D_2__Leptospirae":0.0,"D_0__Bacteria;D_1__Spirochaetes;D_2__Spirochaetia":464.0,"D_0__Bacteria;D_1__Synergistetes;D_2__Synergistia":0.0,"D_0__Bacteria;D_1__Tenericutes;D_2__Mollicutes":260.0,"D_0__Bacteria;D_1__Verrucomicrobia;D_2__Verrucomicrobiae":0.0,"D_0__Bacteria;D_1__WPS-2;D_2__uncultured rumen bacterium":0.0,"D_0__Bacteria;__;__":0.0,"D_0__Eukaryota;D_1__Excavata;D_2__Metamonada":0.0,"D_0__Eukaryota;D_1__SAR;D_2__Stramenopiles":0.0,"D_0__Eukaryota;__;__":0.0,"Unassigned;__;__":0.0,"SampleType":"F","Day":"D043020","Age":52.0,"Sex":"M","Farm":"KSU","Inside_or_Outside":"In","PigNumber":"pig-8","Litter_Number":"K4","Stage":"N","DNA-ID":"LLS0131","Description":"NA"},{"index":"F-043020-N53-F5-16S","D_0__Archaea;D_1__Euryarchaeota;D_2__Methanobacteria":7.0,"D_0__Archaea;D_1__Euryarchaeota;D_2__Thermoplasmata":0.0,"D_0__Bacteria;D_1__Actinobacteria;D_2__Actinobacteria":132.0,"D_0__Bacteria;D_1__Actinobacteria;D_2__Coriobacteriia":126.0,"D_0__Bacteria;D_1__Bacteroidetes;D_2__Bacteroidia":5966.0,"D_0__Bacteria;D_1__Bacteroidetes;D_2__Ignavibacteria":0.0,"D_0__Bacteria;D_1__Chlamydiae;D_2__Chlamydiae":0.0,"D_0__Bacteria;D_1__Cyanobacteria;D_2__Melainabacteria":0.0,"D_0__Bacteria;D_1__Cyanobacteria;D_2__Oxyphotobacteria":0.0,"D_0__Bacteria;D_1__Deferribacteres;D_2__Deferribacteres":0.0,"D_0__Bacteria;D_1__Elusimicrobia;D_2__Elusimicrobia":0.0,"D_0__Bacteria;D_1__Epsilonbacteraeota;D_2__Campylobacteria":17.0,"D_0__Bacteria;D_1__Fibrobacteres;D_2__Fibrobacteria":0.0,"D_0__Bacteria;D_1__Firmicutes;D_2__Bacilli":3482.0,"D_0__Bacteria;D_1__Firmicutes;D_2__Clostridia":6222.0,"D_0__Bacteria;D_1__Firmicutes;D_2__Erysipelotrichia":275.0,"D_0__Bacteria;D_1__Firmicutes;D_2__Negativicutes":5788.0,"D_0__Bacteria;D_1__Firmicutes;__":0.0,"D_0__Bacteria;D_1__Fusobacteria;D_2__Fusobacteriia":0.0,"D_0__Bacteria;D_1__Kiritimatiellaeota;D_2__Kiritimatiellae":0.0,"D_0__Bacteria;D_1__Lentisphaerae;D_2__Lentisphaeria":0.0,"D_0__Bacteria;D_1__Patescibacteria;D_2__Saccharimonadia":11.0,"D_0__Bacteria;D_1__Planctomycetes;D_2__Planctomycetacia":5.0,"D_0__Bacteria;D_1__Proteobacteria;D_2__Alphaproteobacteria":0.0,"D_0__Bacteria;D_1__Proteobacteria;D_2__Deltaproteobacteria":22.0,"D_0__Bacteria;D_1__Proteobacteria;D_2__Gammaproteobacteria":40.0,"D_0__Bacteria;D_1__Proteobacteria;__":0.0,"D_0__Bacteria;D_1__Spirochaetes;D_2__Brachyspirae":0.0,"D_0__Bacteria;D_1__Spirochaetes;D_2__Leptospirae":0.0,"D_0__Bacteria;D_1__Spirochaetes;D_2__Spirochaetia":155.0,"D_0__Bacteria;D_1__Synergistetes;D_2__Synergistia":0.0,"D_0__Bacteria;D_1__Tenericutes;D_2__Mollicutes":146.0,"D_0__Bacteria;D_1__Verrucomicrobia;D_2__Verrucomicrobiae":0.0,"D_0__Bacteria;D_1__WPS-2;D_2__uncultured rumen bacterium":0.0,"D_0__Bacteria;__;__":0.0,"D_0__Eukaryota;D_1__Excavata;D_2__Metamonada":0.0,"D_0__Eukaryota;D_1__SAR;D_2__Stramenopiles":0.0,"D_0__Eukaryota;__;__":0.0,"Unassigned;__;__":0.0,"SampleType":"F","Day":"D043020","Age":53.0,"Sex":"F","Farm":"KSU","Inside_or_Outside":"In","PigNumber":"pig-5","Litter_Number":"K3","Stage":"N","DNA-ID":"LLS0128","Description":"NA"},{"index":"F-043020-N53-M2-16S","D_0__Archaea;D_1__Euryarchaeota;D_2__Methanobacteria":0.0,"D_0__Archaea;D_1__Euryarchaeota;D_2__Thermoplasmata":0.0,"D_0__Bacteria;D_1__Actinobacteria;D_2__Actinobacteria":15.0,"D_0__Bacteria;D_1__Actinobacteria;D_2__Coriobacteriia":18.0,"D_0__Bacteria;D_1__Bacteroidetes;D_2__Bacteroidia":9570.0,"D_0__Bacteria;D_1__Bacteroidetes;D_2__Ignavibacteria":0.0,"D_0__Bacteria;D_1__Chlamydiae;D_2__Chlamydiae":4.0,"D_0__Bacteria;D_1__Cyanobacteria;D_2__Melainabacteria":7.0,"D_0__Bacteria;D_1__Cyanobacteria;D_2__Oxyphotobacteria":0.0,"D_0__Bacteria;D_1__Deferribacteres;D_2__Deferribacteres":0.0,"D_0__Bacteria;D_1__Elusimicrobia;D_2__Elusimicrobia":0.0,"D_0__Bacteria;D_1__Epsilonbacteraeota;D_2__Campylobacteria":3.0,"D_0__Bacteria;D_1__Fibrobacteres;D_2__Fibrobacteria":0.0,"D_0__Bacteria;D_1__Firmicutes;D_2__Bacilli":3881.0,"D_0__Bacteria;D_1__Firmicutes;D_2__Clostridia":8546.0,"D_0__Bacteria;D_1__Firmicutes;D_2__Erysipelotrichia":326.0,"D_0__Bacteria;D_1__Firmicutes;D_2__Negativicutes":1476.0,"D_0__Bacteria;D_1__Firmicutes;__":0.0,"D_0__Bacteria;D_1__Fusobacteria;D_2__Fusobacteriia":0.0,"D_0__Bacteria;D_1__Kiritimatiellaeota;D_2__Kiritimatiellae":0.0,"D_0__Bacteria;D_1__Lentisphaerae;D_2__Lentisphaeria":0.0,"D_0__Bacteria;D_1__Patescibacteria;D_2__Saccharimonadia":0.0,"D_0__Bacteria;D_1__Planctomycetes;D_2__Planctomycetacia":0.0,"D_0__Bacteria;D_1__Proteobacteria;D_2__Alphaproteobacteria":0.0,"D_0__Bacteria;D_1__Proteobacteria;D_2__Deltaproteobacteria":0.0,"D_0__Bacteria;D_1__Proteobacteria;D_2__Gammaproteobacteria":51.0,"D_0__Bacteria;D_1__Proteobacteria;__":0.0,"D_0__Bacteria;D_1__Spirochaetes;D_2__Brachyspirae":0.0,"D_0__Bacteria;D_1__Spirochaetes;D_2__Leptospirae":0.0,"D_0__Bacteria;D_1__Spirochaetes;D_2__Spirochaetia":23.0,"D_0__Bacteria;D_1__Synergistetes;D_2__Synergistia":0.0,"D_0__Bacteria;D_1__Tenericutes;D_2__Mollicutes":236.0,"D_0__Bacteria;D_1__Verrucomicrobia;D_2__Verrucomicrobiae":0.0,"D_0__Bacteria;D_1__WPS-2;D_2__uncultured rumen bacterium":0.0,"D_0__Bacteria;__;__":2.0,"D_0__Eukaryota;D_1__Excavata;D_2__Metamonada":0.0,"D_0__Eukaryota;D_1__SAR;D_2__Stramenopiles":0.0,"D_0__Eukaryota;__;__":0.0,"Unassigned;__;__":0.0,"SampleType":"F","Day":"D043020","Age":53.0,"Sex":"M","Farm":"KSU","Inside_or_Outside":"In","PigNumber":"pig-2","Litter_Number":"K1","Stage":"N","DNA-ID":"LLS0126","Description":"NA"},{"index":"F-043020-N53-M6-16S","D_0__Archaea;D_1__Euryarchaeota;D_2__Methanobacteria":7.0,"D_0__Archaea;D_1__Euryarchaeota;D_2__Thermoplasmata":0.0,"D_0__Bacteria;D_1__Actinobacteria;D_2__Actinobacteria":101.0,"D_0__Bacteria;D_1__Actinobacteria;D_2__Coriobacteriia":175.0,"D_0__Bacteria;D_1__Bacteroidetes;D_2__Bacteroidia":8888.0,"D_0__Bacteria;D_1__Bacteroidetes;D_2__Ignavibacteria":0.0,"D_0__Bacteria;D_1__Chlamydiae;D_2__Chlamydiae":0.0,"D_0__Bacteria;D_1__Cyanobacteria;D_2__Melainabacteria":24.0,"D_0__Bacteria;D_1__Cyanobacteria;D_2__Oxyphotobacteria":0.0,"D_0__Bacteria;D_1__Deferribacteres;D_2__Deferribacteres":10.0,"D_0__Bacteria;D_1__Elusimicrobia;D_2__Elusimicrobia":0.0,"D_0__Bacteria;D_1__Epsilonbacteraeota;D_2__Campylobacteria":14.0,"D_0__Bacteria;D_1__Fibrobacteres;D_2__Fibrobacteria":0.0,"D_0__Bacteria;D_1__Firmicutes;D_2__Bacilli":2011.0,"D_0__Bacteria;D_1__Firmicutes;D_2__Clostridia":11704.0,"D_0__Bacteria;D_1__Firmicutes;D_2__Erysipelotrichia":258.0,"D_0__Bacteria;D_1__Firmicutes;D_2__Negativicutes":3087.0,"D_0__Bacteria;D_1__Firmicutes;__":0.0,"D_0__Bacteria;D_1__Fusobacteria;D_2__Fusobacteriia":0.0,"D_0__Bacteria;D_1__Kiritimatiellaeota;D_2__Kiritimatiellae":0.0,"D_0__Bacteria;D_1__Lentisphaerae;D_2__Lentisphaeria":0.0,"D_0__Bacteria;D_1__Patescibacteria;D_2__Saccharimonadia":9.0,"D_0__Bacteria;D_1__Planctomycetes;D_2__Planctomycetacia":4.0,"D_0__Bacteria;D_1__Proteobacteria;D_2__Alphaproteobacteria":0.0,"D_0__Bacteria;D_1__Proteobacteria;D_2__Deltaproteobacteria":46.0,"D_0__Bacteria;D_1__Proteobacteria;D_2__Gammaproteobacteria":42.0,"D_0__Bacteria;D_1__Proteobacteria;__":0.0,"D_0__Bacteria;D_1__Spirochaetes;D_2__Brachyspirae":0.0,"D_0__Bacteria;D_1__Spirochaetes;D_2__Leptospirae":0.0,"D_0__Bacteria;D_1__Spirochaetes;D_2__Spirochaetia":306.0,"D_0__Bacteria;D_1__Synergistetes;D_2__Synergistia":3.0,"D_0__Bacteria;D_1__Tenericutes;D_2__Mollicutes":650.0,"D_0__Bacteria;D_1__Verrucomicrobia;D_2__Verrucomicrobiae":0.0,"D_0__Bacteria;D_1__WPS-2;D_2__uncultured rumen bacterium":0.0,"D_0__Bacteria;__;__":0.0,"D_0__Eukaryota;D_1__Excavata;D_2__Metamonada":0.0,"D_0__Eukaryota;D_1__SAR;D_2__Stramenopiles":0.0,"D_0__Eukaryota;__;__":0.0,"Unassigned;__;__":0.0,"SampleType":"F","Day":"D043020","Age":53.0,"Sex":"M","Farm":"KSU","Inside_or_Outside":"In","PigNumber":"pig-6","Litter_Number":"K3","Stage":"N","DNA-ID":"LLS0129","Description":"NA"},{"index":"F-043020-N54-M10-16S","D_0__Archaea;D_1__Euryarchaeota;D_2__Methanobacteria":0.0,"D_0__Archaea;D_1__Euryarchaeota;D_2__Thermoplasmata":0.0,"D_0__Bacteria;D_1__Actinobacteria;D_2__Actinobacteria":108.0,"D_0__Bacteria;D_1__Actinobacteria;D_2__Coriobacteriia":40.0,"D_0__Bacteria;D_1__Bacteroidetes;D_2__Bacteroidia":8862.0,"D_0__Bacteria;D_1__Bacteroidetes;D_2__Ignavibacteria":0.0,"D_0__Bacteria;D_1__Chlamydiae;D_2__Chlamydiae":0.0,"D_0__Bacteria;D_1__Cyanobacteria;D_2__Melainabacteria":12.0,"D_0__Bacteria;D_1__Cyanobacteria;D_2__Oxyphotobacteria":0.0,"D_0__Bacteria;D_1__Deferribacteres;D_2__Deferribacteres":0.0,"D_0__Bacteria;D_1__Elusimicrobia;D_2__Elusimicrobia":0.0,"D_0__Bacteria;D_1__Epsilonbacteraeota;D_2__Campylobacteria":8.0,"D_0__Bacteria;D_1__Fibrobacteres;D_2__Fibrobacteria":0.0,"D_0__Bacteria;D_1__Firmicutes;D_2__Bacilli":3167.0,"D_0__Bacteria;D_1__Firmicutes;D_2__Clostridia":10888.0,"D_0__Bacteria;D_1__Firmicutes;D_2__Erysipelotrichia":307.0,"D_0__Bacteria;D_1__Firmicutes;D_2__Negativicutes":963.0,"D_0__Bacteria;D_1__Firmicutes;__":0.0,"D_0__Bacteria;D_1__Fusobacteria;D_2__Fusobacteriia":0.0,"D_0__Bacteria;D_1__Kiritimatiellaeota;D_2__Kiritimatiellae":0.0,"D_0__Bacteria;D_1__Lentisphaerae;D_2__Lentisphaeria":10.0,"D_0__Bacteria;D_1__Patescibacteria;D_2__Saccharimonadia":0.0,"D_0__Bacteria;D_1__Planctomycetes;D_2__Planctomycetacia":0.0,"D_0__Bacteria;D_1__Proteobacteria;D_2__Alphaproteobacteria":22.0,"D_0__Bacteria;D_1__Proteobacteria;D_2__Deltaproteobacteria":5.0,"D_0__Bacteria;D_1__Proteobacteria;D_2__Gammaproteobacteria":57.0,"D_0__Bacteria;D_1__Proteobacteria;__":0.0,"D_0__Bacteria;D_1__Spirochaetes;D_2__Brachyspirae":0.0,"D_0__Bacteria;D_1__Spirochaetes;D_2__Leptospirae":0.0,"D_0__Bacteria;D_1__Spirochaetes;D_2__Spirochaetia":751.0,"D_0__Bacteria;D_1__Synergistetes;D_2__Synergistia":2.0,"D_0__Bacteria;D_1__Tenericutes;D_2__Mollicutes":364.0,"D_0__Bacteria;D_1__Verrucomicrobia;D_2__Verrucomicrobiae":0.0,"D_0__Bacteria;D_1__WPS-2;D_2__uncultured rumen bacterium":0.0,"D_0__Bacteria;__;__":0.0,"D_0__Eukaryota;D_1__Excavata;D_2__Metamonada":0.0,"D_0__Eukaryota;D_1__SAR;D_2__Stramenopiles":0.0,"D_0__Eukaryota;__;__":0.0,"Unassigned;__;__":0.0,"SampleType":"F","Day":"D043020","Age":54.0,"Sex":"M","Farm":"KSU","Inside_or_Outside":"In","PigNumber":"pig-10","Litter_Number":"K5","Stage":"N","DNA-ID":"LLS0133","Description":"NA"},{"index":"F-050420-N56-F7-16S","D_0__Archaea;D_1__Euryarchaeota;D_2__Methanobacteria":50.0,"D_0__Archaea;D_1__Euryarchaeota;D_2__Thermoplasmata":0.0,"D_0__Bacteria;D_1__Actinobacteria;D_2__Actinobacteria":0.0,"D_0__Bacteria;D_1__Actinobacteria;D_2__Coriobacteriia":59.0,"D_0__Bacteria;D_1__Bacteroidetes;D_2__Bacteroidia":8832.0,"D_0__Bacteria;D_1__Bacteroidetes;D_2__Ignavibacteria":0.0,"D_0__Bacteria;D_1__Chlamydiae;D_2__Chlamydiae":3.0,"D_0__Bacteria;D_1__Cyanobacteria;D_2__Melainabacteria":11.0,"D_0__Bacteria;D_1__Cyanobacteria;D_2__Oxyphotobacteria":0.0,"D_0__Bacteria;D_1__Deferribacteres;D_2__Deferribacteres":0.0,"D_0__Bacteria;D_1__Elusimicrobia;D_2__Elusimicrobia":4.0,"D_0__Bacteria;D_1__Epsilonbacteraeota;D_2__Campylobacteria":18.0,"D_0__Bacteria;D_1__Fibrobacteres;D_2__Fibrobacteria":8.0,"D_0__Bacteria;D_1__Firmicutes;D_2__Bacilli":647.0,"D_0__Bacteria;D_1__Firmicutes;D_2__Clostridia":8815.0,"D_0__Bacteria;D_1__Firmicutes;D_2__Erysipelotrichia":144.0,"D_0__Bacteria;D_1__Firmicutes;D_2__Negativicutes":4200.0,"D_0__Bacteria;D_1__Firmicutes;__":0.0,"D_0__Bacteria;D_1__Fusobacteria;D_2__Fusobacteriia":0.0,"D_0__Bacteria;D_1__Kiritimatiellaeota;D_2__Kiritimatiellae":100.0,"D_0__Bacteria;D_1__Lentisphaerae;D_2__Lentisphaeria":0.0,"D_0__Bacteria;D_1__Patescibacteria;D_2__Saccharimonadia":0.0,"D_0__Bacteria;D_1__Planctomycetes;D_2__Planctomycetacia":102.0,"D_0__Bacteria;D_1__Proteobacteria;D_2__Alphaproteobacteria":0.0,"D_0__Bacteria;D_1__Proteobacteria;D_2__Deltaproteobacteria":136.0,"D_0__Bacteria;D_1__Proteobacteria;D_2__Gammaproteobacteria":71.0,"D_0__Bacteria;D_1__Proteobacteria;__":0.0,"D_0__Bacteria;D_1__Spirochaetes;D_2__Brachyspirae":0.0,"D_0__Bacteria;D_1__Spirochaetes;D_2__Leptospirae":0.0,"D_0__Bacteria;D_1__Spirochaetes;D_2__Spirochaetia":640.0,"D_0__Bacteria;D_1__Synergistetes;D_2__Synergistia":0.0,"D_0__Bacteria;D_1__Tenericutes;D_2__Mollicutes":761.0,"D_0__Bacteria;D_1__Verrucomicrobia;D_2__Verrucomicrobiae":0.0,"D_0__Bacteria;D_1__WPS-2;D_2__uncultured rumen bacterium":0.0,"D_0__Bacteria;__;__":0.0,"D_0__Eukaryota;D_1__Excavata;D_2__Metamonada":0.0,"D_0__Eukaryota;D_1__SAR;D_2__Stramenopiles":0.0,"D_0__Eukaryota;__;__":0.0,"Unassigned;__;__":0.0,"SampleType":"F","Day":"D050420","Age":56.0,"Sex":"F","Farm":"KSU","Inside_or_Outside":"In","PigNumber":"pig-7","Litter_Number":"K4","Stage":"N","DNA-ID":"LLS0139","Description":"NA"},{"index":"F-050420-N56-M8-16S","D_0__Archaea;D_1__Euryarchaeota;D_2__Methanobacteria":13.0,"D_0__Archaea;D_1__Euryarchaeota;D_2__Thermoplasmata":0.0,"D_0__Bacteria;D_1__Actinobacteria;D_2__Actinobacteria":52.0,"D_0__Bacteria;D_1__Actinobacteria;D_2__Coriobacteriia":46.0,"D_0__Bacteria;D_1__Bacteroidetes;D_2__Bacteroidia":13124.0,"D_0__Bacteria;D_1__Bacteroidetes;D_2__Ignavibacteria":0.0,"D_0__Bacteria;D_1__Chlamydiae;D_2__Chlamydiae":15.0,"D_0__Bacteria;D_1__Cyanobacteria;D_2__Melainabacteria":19.0,"D_0__Bacteria;D_1__Cyanobacteria;D_2__Oxyphotobacteria":0.0,"D_0__Bacteria;D_1__Deferribacteres;D_2__Deferribacteres":0.0,"D_0__Bacteria;D_1__Elusimicrobia;D_2__Elusimicrobia":27.0,"D_0__Bacteria;D_1__Epsilonbacteraeota;D_2__Campylobacteria":30.0,"D_0__Bacteria;D_1__Fibrobacteres;D_2__Fibrobacteria":10.0,"D_0__Bacteria;D_1__Firmicutes;D_2__Bacilli":546.0,"D_0__Bacteria;D_1__Firmicutes;D_2__Clostridia":8374.0,"D_0__Bacteria;D_1__Firmicutes;D_2__Erysipelotrichia":416.0,"D_0__Bacteria;D_1__Firmicutes;D_2__Negativicutes":6229.0,"D_0__Bacteria;D_1__Firmicutes;__":0.0,"D_0__Bacteria;D_1__Fusobacteria;D_2__Fusobacteriia":0.0,"D_0__Bacteria;D_1__Kiritimatiellaeota;D_2__Kiritimatiellae":85.0,"D_0__Bacteria;D_1__Lentisphaerae;D_2__Lentisphaeria":0.0,"D_0__Bacteria;D_1__Patescibacteria;D_2__Saccharimonadia":30.0,"D_0__Bacteria;D_1__Planctomycetes;D_2__Planctomycetacia":53.0,"D_0__Bacteria;D_1__Proteobacteria;D_2__Alphaproteobacteria":0.0,"D_0__Bacteria;D_1__Proteobacteria;D_2__Deltaproteobacteria":241.0,"D_0__Bacteria;D_1__Proteobacteria;D_2__Gammaproteobacteria":60.0,"D_0__Bacteria;D_1__Proteobacteria;__":0.0,"D_0__Bacteria;D_1__Spirochaetes;D_2__Brachyspirae":0.0,"D_0__Bacteria;D_1__Spirochaetes;D_2__Leptospirae":0.0,"D_0__Bacteria;D_1__Spirochaetes;D_2__Spirochaetia":334.0,"D_0__Bacteria;D_1__Synergistetes;D_2__Synergistia":0.0,"D_0__Bacteria;D_1__Tenericutes;D_2__Mollicutes":423.0,"D_0__Bacteria;D_1__Verrucomicrobia;D_2__Verrucomicrobiae":0.0,"D_0__Bacteria;D_1__WPS-2;D_2__uncultured rumen bacterium":0.0,"D_0__Bacteria;__;__":5.0,"D_0__Eukaryota;D_1__Excavata;D_2__Metamonada":0.0,"D_0__Eukaryota;D_1__SAR;D_2__Stramenopiles":0.0,"D_0__Eukaryota;__;__":0.0,"Unassigned;__;__":0.0,"SampleType":"F","Day":"D050420","Age":56.0,"Sex":"M","Farm":"KSU","Inside_or_Outside":"In","PigNumber":"pig-8","Litter_Number":"K4","Stage":"N","DNA-ID":"LLS0140","Description":"NA"},{"index":"F-050420-N57-F5-16S","D_0__Archaea;D_1__Euryarchaeota;D_2__Methanobacteria":2.0,"D_0__Archaea;D_1__Euryarchaeota;D_2__Thermoplasmata":3.0,"D_0__Bacteria;D_1__Actinobacteria;D_2__Actinobacteria":81.0,"D_0__Bacteria;D_1__Actinobacteria;D_2__Coriobacteriia":50.0,"D_0__Bacteria;D_1__Bacteroidetes;D_2__Bacteroidia":10085.0,"D_0__Bacteria;D_1__Bacteroidetes;D_2__Ignavibacteria":0.0,"D_0__Bacteria;D_1__Chlamydiae;D_2__Chlamydiae":0.0,"D_0__Bacteria;D_1__Cyanobacteria;D_2__Melainabacteria":72.0,"D_0__Bacteria;D_1__Cyanobacteria;D_2__Oxyphotobacteria":0.0,"D_0__Bacteria;D_1__Deferribacteres;D_2__Deferribacteres":0.0,"D_0__Bacteria;D_1__Elusimicrobia;D_2__Elusimicrobia":0.0,"D_0__Bacteria;D_1__Epsilonbacteraeota;D_2__Campylobacteria":87.0,"D_0__Bacteria;D_1__Fibrobacteres;D_2__Fibrobacteria":25.0,"D_0__Bacteria;D_1__Firmicutes;D_2__Bacilli":1753.0,"D_0__Bacteria;D_1__Firmicutes;D_2__Clostridia":11870.0,"D_0__Bacteria;D_1__Firmicutes;D_2__Erysipelotrichia":332.0,"D_0__Bacteria;D_1__Firmicutes;D_2__Negativicutes":2775.0,"D_0__Bacteria;D_1__Firmicutes;__":0.0,"D_0__Bacteria;D_1__Fusobacteria;D_2__Fusobacteriia":0.0,"D_0__Bacteria;D_1__Kiritimatiellaeota;D_2__Kiritimatiellae":0.0,"D_0__Bacteria;D_1__Lentisphaerae;D_2__Lentisphaeria":0.0,"D_0__Bacteria;D_1__Patescibacteria;D_2__Saccharimonadia":110.0,"D_0__Bacteria;D_1__Planctomycetes;D_2__Planctomycetacia":10.0,"D_0__Bacteria;D_1__Proteobacteria;D_2__Alphaproteobacteria":0.0,"D_0__Bacteria;D_1__Proteobacteria;D_2__Deltaproteobacteria":17.0,"D_0__Bacteria;D_1__Proteobacteria;D_2__Gammaproteobacteria":128.0,"D_0__Bacteria;D_1__Proteobacteria;__":0.0,"D_0__Bacteria;D_1__Spirochaetes;D_2__Brachyspirae":0.0,"D_0__Bacteria;D_1__Spirochaetes;D_2__Leptospirae":0.0,"D_0__Bacteria;D_1__Spirochaetes;D_2__Spirochaetia":925.0,"D_0__Bacteria;D_1__Synergistetes;D_2__Synergistia":0.0,"D_0__Bacteria;D_1__Tenericutes;D_2__Mollicutes":1446.0,"D_0__Bacteria;D_1__Verrucomicrobia;D_2__Verrucomicrobiae":0.0,"D_0__Bacteria;D_1__WPS-2;D_2__uncultured rumen bacterium":0.0,"D_0__Bacteria;__;__":0.0,"D_0__Eukaryota;D_1__Excavata;D_2__Metamonada":0.0,"D_0__Eukaryota;D_1__SAR;D_2__Stramenopiles":0.0,"D_0__Eukaryota;__;__":0.0,"Unassigned;__;__":0.0,"SampleType":"F","Day":"D050420","Age":57.0,"Sex":"F","Farm":"KSU","Inside_or_Outside":"In","PigNumber":"pig-5","Litter_Number":"K3","Stage":"N","DNA-ID":"LLS0137","Description":"NA"},{"index":"F-050420-N57-M2-16S","D_0__Archaea;D_1__Euryarchaeota;D_2__Methanobacteria":7.0,"D_0__Archaea;D_1__Euryarchaeota;D_2__Thermoplasmata":0.0,"D_0__Bacteria;D_1__Actinobacteria;D_2__Actinobacteria":101.0,"D_0__Bacteria;D_1__Actinobacteria;D_2__Coriobacteriia":88.0,"D_0__Bacteria;D_1__Bacteroidetes;D_2__Bacteroidia":14621.0,"D_0__Bacteria;D_1__Bacteroidetes;D_2__Ignavibacteria":0.0,"D_0__Bacteria;D_1__Chlamydiae;D_2__Chlamydiae":0.0,"D_0__Bacteria;D_1__Cyanobacteria;D_2__Melainabacteria":11.0,"D_0__Bacteria;D_1__Cyanobacteria;D_2__Oxyphotobacteria":0.0,"D_0__Bacteria;D_1__Deferribacteres;D_2__Deferribacteres":0.0,"D_0__Bacteria;D_1__Elusimicrobia;D_2__Elusimicrobia":0.0,"D_0__Bacteria;D_1__Epsilonbacteraeota;D_2__Campylobacteria":32.0,"D_0__Bacteria;D_1__Fibrobacteres;D_2__Fibrobacteria":5.0,"D_0__Bacteria;D_1__Firmicutes;D_2__Bacilli":3383.0,"D_0__Bacteria;D_1__Firmicutes;D_2__Clostridia":7542.0,"D_0__Bacteria;D_1__Firmicutes;D_2__Erysipelotrichia":319.0,"D_0__Bacteria;D_1__Firmicutes;D_2__Negativicutes":3372.0,"D_0__Bacteria;D_1__Firmicutes;__":0.0,"D_0__Bacteria;D_1__Fusobacteria;D_2__Fusobacteriia":0.0,"D_0__Bacteria;D_1__Kiritimatiellaeota;D_2__Kiritimatiellae":0.0,"D_0__Bacteria;D_1__Lentisphaerae;D_2__Lentisphaeria":0.0,"D_0__Bacteria;D_1__Patescibacteria;D_2__Saccharimonadia":0.0,"D_0__Bacteria;D_1__Planctomycetes;D_2__Planctomycetacia":6.0,"D_0__Bacteria;D_1__Proteobacteria;D_2__Alphaproteobacteria":0.0,"D_0__Bacteria;D_1__Proteobacteria;D_2__Deltaproteobacteria":172.0,"D_0__Bacteria;D_1__Proteobacteria;D_2__Gammaproteobacteria":241.0,"D_0__Bacteria;D_1__Proteobacteria;__":0.0,"D_0__Bacteria;D_1__Spirochaetes;D_2__Brachyspirae":0.0,"D_0__Bacteria;D_1__Spirochaetes;D_2__Leptospirae":0.0,"D_0__Bacteria;D_1__Spirochaetes;D_2__Spirochaetia":182.0,"D_0__Bacteria;D_1__Synergistetes;D_2__Synergistia":0.0,"D_0__Bacteria;D_1__Tenericutes;D_2__Mollicutes":48.0,"D_0__Bacteria;D_1__Verrucomicrobia;D_2__Verrucomicrobiae":0.0,"D_0__Bacteria;D_1__WPS-2;D_2__uncultured rumen bacterium":0.0,"D_0__Bacteria;__;__":0.0,"D_0__Eukaryota;D_1__Excavata;D_2__Metamonada":0.0,"D_0__Eukaryota;D_1__SAR;D_2__Stramenopiles":0.0,"D_0__Eukaryota;__;__":0.0,"Unassigned;__;__":0.0,"SampleType":"F","Day":"D050420","Age":57.0,"Sex":"M","Farm":"KSU","Inside_or_Outside":"In","PigNumber":"pig-2","Litter_Number":"K1","Stage":"N","DNA-ID":"LLS0135","Description":"NA"},{"index":"F-050420-N57-M6-16S","D_0__Archaea;D_1__Euryarchaeota;D_2__Methanobacteria":0.0,"D_0__Archaea;D_1__Euryarchaeota;D_2__Thermoplasmata":0.0,"D_0__Bacteria;D_1__Actinobacteria;D_2__Actinobacteria":83.0,"D_0__Bacteria;D_1__Actinobacteria;D_2__Coriobacteriia":543.0,"D_0__Bacteria;D_1__Bacteroidetes;D_2__Bacteroidia":11101.0,"D_0__Bacteria;D_1__Bacteroidetes;D_2__Ignavibacteria":0.0,"D_0__Bacteria;D_1__Chlamydiae;D_2__Chlamydiae":0.0,"D_0__Bacteria;D_1__Cyanobacteria;D_2__Melainabacteria":26.0,"D_0__Bacteria;D_1__Cyanobacteria;D_2__Oxyphotobacteria":0.0,"D_0__Bacteria;D_1__Deferribacteres;D_2__Deferribacteres":0.0,"D_0__Bacteria;D_1__Elusimicrobia;D_2__Elusimicrobia":0.0,"D_0__Bacteria;D_1__Epsilonbacteraeota;D_2__Campylobacteria":10.0,"D_0__Bacteria;D_1__Fibrobacteres;D_2__Fibrobacteria":5.0,"D_0__Bacteria;D_1__Firmicutes;D_2__Bacilli":997.0,"D_0__Bacteria;D_1__Firmicutes;D_2__Clostridia":12758.0,"D_0__Bacteria;D_1__Firmicutes;D_2__Erysipelotrichia":369.0,"D_0__Bacteria;D_1__Firmicutes;D_2__Negativicutes":1828.0,"D_0__Bacteria;D_1__Firmicutes;__":0.0,"D_0__Bacteria;D_1__Fusobacteria;D_2__Fusobacteriia":0.0,"D_0__Bacteria;D_1__Kiritimatiellaeota;D_2__Kiritimatiellae":0.0,"D_0__Bacteria;D_1__Lentisphaerae;D_2__Lentisphaeria":0.0,"D_0__Bacteria;D_1__Patescibacteria;D_2__Saccharimonadia":35.0,"D_0__Bacteria;D_1__Planctomycetes;D_2__Planctomycetacia":0.0,"D_0__Bacteria;D_1__Proteobacteria;D_2__Alphaproteobacteria":3.0,"D_0__Bacteria;D_1__Proteobacteria;D_2__Deltaproteobacteria":80.0,"D_0__Bacteria;D_1__Proteobacteria;D_2__Gammaproteobacteria":7.0,"D_0__Bacteria;D_1__Proteobacteria;__":0.0,"D_0__Bacteria;D_1__Spirochaetes;D_2__Brachyspirae":0.0,"D_0__Bacteria;D_1__Spirochaetes;D_2__Leptospirae":0.0,"D_0__Bacteria;D_1__Spirochaetes;D_2__Spirochaetia":215.0,"D_0__Bacteria;D_1__Synergistetes;D_2__Synergistia":0.0,"D_0__Bacteria;D_1__Tenericutes;D_2__Mollicutes":395.0,"D_0__Bacteria;D_1__Verrucomicrobia;D_2__Verrucomicrobiae":0.0,"D_0__Bacteria;D_1__WPS-2;D_2__uncultured rumen bacterium":0.0,"D_0__Bacteria;__;__":2.0,"D_0__Eukaryota;D_1__Excavata;D_2__Metamonada":0.0,"D_0__Eukaryota;D_1__SAR;D_2__Stramenopiles":0.0,"D_0__Eukaryota;__;__":0.0,"Unassigned;__;__":0.0,"SampleType":"F","Day":"D050420","Age":57.0,"Sex":"M","Farm":"KSU","Inside_or_Outside":"In","PigNumber":"pig-6","Litter_Number":"K3","Stage":"N","DNA-ID":"LLS0138","Description":"NA"},{"index":"F-050420-N58-F9-16S","D_0__Archaea;D_1__Euryarchaeota;D_2__Methanobacteria":10.0,"D_0__Archaea;D_1__Euryarchaeota;D_2__Thermoplasmata":0.0,"D_0__Bacteria;D_1__Actinobacteria;D_2__Actinobacteria":746.0,"D_0__Bacteria;D_1__Actinobacteria;D_2__Coriobacteriia":288.0,"D_0__Bacteria;D_1__Bacteroidetes;D_2__Bacteroidia":7078.0,"D_0__Bacteria;D_1__Bacteroidetes;D_2__Ignavibacteria":0.0,"D_0__Bacteria;D_1__Chlamydiae;D_2__Chlamydiae":31.0,"D_0__Bacteria;D_1__Cyanobacteria;D_2__Melainabacteria":0.0,"D_0__Bacteria;D_1__Cyanobacteria;D_2__Oxyphotobacteria":0.0,"D_0__Bacteria;D_1__Deferribacteres;D_2__Deferribacteres":0.0,"D_0__Bacteria;D_1__Elusimicrobia;D_2__Elusimicrobia":0.0,"D_0__Bacteria;D_1__Epsilonbacteraeota;D_2__Campylobacteria":62.0,"D_0__Bacteria;D_1__Fibrobacteres;D_2__Fibrobacteria":4.0,"D_0__Bacteria;D_1__Firmicutes;D_2__Bacilli":3591.0,"D_0__Bacteria;D_1__Firmicutes;D_2__Clostridia":9456.0,"D_0__Bacteria;D_1__Firmicutes;D_2__Erysipelotrichia":329.0,"D_0__Bacteria;D_1__Firmicutes;D_2__Negativicutes":4782.0,"D_0__Bacteria;D_1__Firmicutes;__":0.0,"D_0__Bacteria;D_1__Fusobacteria;D_2__Fusobacteriia":0.0,"D_0__Bacteria;D_1__Kiritimatiellaeota;D_2__Kiritimatiellae":145.0,"D_0__Bacteria;D_1__Lentisphaerae;D_2__Lentisphaeria":0.0,"D_0__Bacteria;D_1__Patescibacteria;D_2__Saccharimonadia":12.0,"D_0__Bacteria;D_1__Planctomycetes;D_2__Planctomycetacia":83.0,"D_0__Bacteria;D_1__Proteobacteria;D_2__Alphaproteobacteria":0.0,"D_0__Bacteria;D_1__Proteobacteria;D_2__Deltaproteobacteria":2.0,"D_0__Bacteria;D_1__Proteobacteria;D_2__Gammaproteobacteria":144.0,"D_0__Bacteria;D_1__Proteobacteria;__":0.0,"D_0__Bacteria;D_1__Spirochaetes;D_2__Brachyspirae":0.0,"D_0__Bacteria;D_1__Spirochaetes;D_2__Leptospirae":0.0,"D_0__Bacteria;D_1__Spirochaetes;D_2__Spirochaetia":657.0,"D_0__Bacteria;D_1__Synergistetes;D_2__Synergistia":0.0,"D_0__Bacteria;D_1__Tenericutes;D_2__Mollicutes":334.0,"D_0__Bacteria;D_1__Verrucomicrobia;D_2__Verrucomicrobiae":0.0,"D_0__Bacteria;D_1__WPS-2;D_2__uncultured rumen bacterium":0.0,"D_0__Bacteria;__;__":0.0,"D_0__Eukaryota;D_1__Excavata;D_2__Metamonada":0.0,"D_0__Eukaryota;D_1__SAR;D_2__Stramenopiles":0.0,"D_0__Eukaryota;__;__":0.0,"Unassigned;__;__":0.0,"SampleType":"F","Day":"D050420","Age":58.0,"Sex":"F","Farm":"KSU","Inside_or_Outside":"In","PigNumber":"pig-9","Litter_Number":"K5","Stage":"N","DNA-ID":"LLS0141","Description":"NA"},{"index":"F-050420-N58-M10-16S","D_0__Archaea;D_1__Euryarchaeota;D_2__Methanobacteria":0.0,"D_0__Archaea;D_1__Euryarchaeota;D_2__Thermoplasmata":0.0,"D_0__Bacteria;D_1__Actinobacteria;D_2__Actinobacteria":179.0,"D_0__Bacteria;D_1__Actinobacteria;D_2__Coriobacteriia":94.0,"D_0__Bacteria;D_1__Bacteroidetes;D_2__Bacteroidia":7645.0,"D_0__Bacteria;D_1__Bacteroidetes;D_2__Ignavibacteria":0.0,"D_0__Bacteria;D_1__Chlamydiae;D_2__Chlamydiae":0.0,"D_0__Bacteria;D_1__Cyanobacteria;D_2__Melainabacteria":9.0,"D_0__Bacteria;D_1__Cyanobacteria;D_2__Oxyphotobacteria":0.0,"D_0__Bacteria;D_1__Deferribacteres;D_2__Deferribacteres":0.0,"D_0__Bacteria;D_1__Elusimicrobia;D_2__Elusimicrobia":0.0,"D_0__Bacteria;D_1__Epsilonbacteraeota;D_2__Campylobacteria":33.0,"D_0__Bacteria;D_1__Fibrobacteres;D_2__Fibrobacteria":0.0,"D_0__Bacteria;D_1__Firmicutes;D_2__Bacilli":4379.0,"D_0__Bacteria;D_1__Firmicutes;D_2__Clostridia":14576.0,"D_0__Bacteria;D_1__Firmicutes;D_2__Erysipelotrichia":584.0,"D_0__Bacteria;D_1__Firmicutes;D_2__Negativicutes":865.0,"D_0__Bacteria;D_1__Firmicutes;__":0.0,"D_0__Bacteria;D_1__Fusobacteria;D_2__Fusobacteriia":0.0,"D_0__Bacteria;D_1__Kiritimatiellaeota;D_2__Kiritimatiellae":0.0,"D_0__Bacteria;D_1__Lentisphaerae;D_2__Lentisphaeria":0.0,"D_0__Bacteria;D_1__Patescibacteria;D_2__Saccharimonadia":4.0,"D_0__Bacteria;D_1__Planctomycetes;D_2__Planctomycetacia":0.0,"D_0__Bacteria;D_1__Proteobacteria;D_2__Alphaproteobacteria":2.0,"D_0__Bacteria;D_1__Proteobacteria;D_2__Deltaproteobacteria":31.0,"D_0__Bacteria;D_1__Proteobacteria;D_2__Gammaproteobacteria":825.0,"D_0__Bacteria;D_1__Proteobacteria;__":0.0,"D_0__Bacteria;D_1__Spirochaetes;D_2__Brachyspirae":0.0,"D_0__Bacteria;D_1__Spirochaetes;D_2__Leptospirae":0.0,"D_0__Bacteria;D_1__Spirochaetes;D_2__Spirochaetia":101.0,"D_0__Bacteria;D_1__Synergistetes;D_2__Synergistia":0.0,"D_0__Bacteria;D_1__Tenericutes;D_2__Mollicutes":437.0,"D_0__Bacteria;D_1__Verrucomicrobia;D_2__Verrucomicrobiae":0.0,"D_0__Bacteria;D_1__WPS-2;D_2__uncultured rumen bacterium":0.0,"D_0__Bacteria;__;__":0.0,"D_0__Eukaryota;D_1__Excavata;D_2__Metamonada":0.0,"D_0__Eukaryota;D_1__SAR;D_2__Stramenopiles":0.0,"D_0__Eukaryota;__;__":0.0,"Unassigned;__;__":0.0,"SampleType":"F","Day":"D050420","Age":58.0,"Sex":"M","Farm":"KSU","Inside_or_Outside":"In","PigNumber":"pig-10","Litter_Number":"K5","Stage":"N","DNA-ID":"LLS0142","Description":"NA"},{"index":"F-050820-N60-F7-16S","D_0__Archaea;D_1__Euryarchaeota;D_2__Methanobacteria":16.0,"D_0__Archaea;D_1__Euryarchaeota;D_2__Thermoplasmata":0.0,"D_0__Bacteria;D_1__Actinobacteria;D_2__Actinobacteria":28.0,"D_0__Bacteria;D_1__Actinobacteria;D_2__Coriobacteriia":173.0,"D_0__Bacteria;D_1__Bacteroidetes;D_2__Bacteroidia":5786.0,"D_0__Bacteria;D_1__Bacteroidetes;D_2__Ignavibacteria":0.0,"D_0__Bacteria;D_1__Chlamydiae;D_2__Chlamydiae":6.0,"D_0__Bacteria;D_1__Cyanobacteria;D_2__Melainabacteria":22.0,"D_0__Bacteria;D_1__Cyanobacteria;D_2__Oxyphotobacteria":6.0,"D_0__Bacteria;D_1__Deferribacteres;D_2__Deferribacteres":0.0,"D_0__Bacteria;D_1__Elusimicrobia;D_2__Elusimicrobia":0.0,"D_0__Bacteria;D_1__Epsilonbacteraeota;D_2__Campylobacteria":4.0,"D_0__Bacteria;D_1__Fibrobacteres;D_2__Fibrobacteria":0.0,"D_0__Bacteria;D_1__Firmicutes;D_2__Bacilli":593.0,"D_0__Bacteria;D_1__Firmicutes;D_2__Clostridia":14944.0,"D_0__Bacteria;D_1__Firmicutes;D_2__Erysipelotrichia":526.0,"D_0__Bacteria;D_1__Firmicutes;D_2__Negativicutes":1192.0,"D_0__Bacteria;D_1__Firmicutes;__":0.0,"D_0__Bacteria;D_1__Fusobacteria;D_2__Fusobacteriia":0.0,"D_0__Bacteria;D_1__Kiritimatiellaeota;D_2__Kiritimatiellae":224.0,"D_0__Bacteria;D_1__Lentisphaerae;D_2__Lentisphaeria":4.0,"D_0__Bacteria;D_1__Patescibacteria;D_2__Saccharimonadia":74.0,"D_0__Bacteria;D_1__Planctomycetes;D_2__Planctomycetacia":20.0,"D_0__Bacteria;D_1__Proteobacteria;D_2__Alphaproteobacteria":11.0,"D_0__Bacteria;D_1__Proteobacteria;D_2__Deltaproteobacteria":18.0,"D_0__Bacteria;D_1__Proteobacteria;D_2__Gammaproteobacteria":75.0,"D_0__Bacteria;D_1__Proteobacteria;__":0.0,"D_0__Bacteria;D_1__Spirochaetes;D_2__Brachyspirae":0.0,"D_0__Bacteria;D_1__Spirochaetes;D_2__Leptospirae":0.0,"D_0__Bacteria;D_1__Spirochaetes;D_2__Spirochaetia":487.0,"D_0__Bacteria;D_1__Synergistetes;D_2__Synergistia":0.0,"D_0__Bacteria;D_1__Tenericutes;D_2__Mollicutes":630.0,"D_0__Bacteria;D_1__Verrucomicrobia;D_2__Verrucomicrobiae":0.0,"D_0__Bacteria;D_1__WPS-2;D_2__uncultured rumen bacterium":0.0,"D_0__Bacteria;__;__":0.0,"D_0__Eukaryota;D_1__Excavata;D_2__Metamonada":0.0,"D_0__Eukaryota;D_1__SAR;D_2__Stramenopiles":0.0,"D_0__Eukaryota;__;__":0.0,"Unassigned;__;__":0.0,"SampleType":"F","Day":"D050820","Age":60.0,"Sex":"F","Farm":"KSU","Inside_or_Outside":"In","PigNumber":"pig-7","Litter_Number":"K4","Stage":"N","DNA-ID":"LLS0148","Description":"NA"},{"index":"F-050820-N60-M8-16S","D_0__Archaea;D_1__Euryarchaeota;D_2__Methanobacteria":24.0,"D_0__Archaea;D_1__Euryarchaeota;D_2__Thermoplasmata":0.0,"D_0__Bacteria;D_1__Actinobacteria;D_2__Actinobacteria":21.0,"D_0__Bacteria;D_1__Actinobacteria;D_2__Coriobacteriia":1387.0,"D_0__Bacteria;D_1__Bacteroidetes;D_2__Bacteroidia":11868.0,"D_0__Bacteria;D_1__Bacteroidetes;D_2__Ignavibacteria":0.0,"D_0__Bacteria;D_1__Chlamydiae;D_2__Chlamydiae":5.0,"D_0__Bacteria;D_1__Cyanobacteria;D_2__Melainabacteria":52.0,"D_0__Bacteria;D_1__Cyanobacteria;D_2__Oxyphotobacteria":0.0,"D_0__Bacteria;D_1__Deferribacteres;D_2__Deferribacteres":0.0,"D_0__Bacteria;D_1__Elusimicrobia;D_2__Elusimicrobia":0.0,"D_0__Bacteria;D_1__Epsilonbacteraeota;D_2__Campylobacteria":3.0,"D_0__Bacteria;D_1__Fibrobacteres;D_2__Fibrobacteria":5.0,"D_0__Bacteria;D_1__Firmicutes;D_2__Bacilli":3742.0,"D_0__Bacteria;D_1__Firmicutes;D_2__Clostridia":10042.0,"D_0__Bacteria;D_1__Firmicutes;D_2__Erysipelotrichia":708.0,"D_0__Bacteria;D_1__Firmicutes;D_2__Negativicutes":1598.0,"D_0__Bacteria;D_1__Firmicutes;__":0.0,"D_0__Bacteria;D_1__Fusobacteria;D_2__Fusobacteriia":0.0,"D_0__Bacteria;D_1__Kiritimatiellaeota;D_2__Kiritimatiellae":0.0,"D_0__Bacteria;D_1__Lentisphaerae;D_2__Lentisphaeria":3.0,"D_0__Bacteria;D_1__Patescibacteria;D_2__Saccharimonadia":4.0,"D_0__Bacteria;D_1__Planctomycetes;D_2__Planctomycetacia":0.0,"D_0__Bacteria;D_1__Proteobacteria;D_2__Alphaproteobacteria":2.0,"D_0__Bacteria;D_1__Proteobacteria;D_2__Deltaproteobacteria":12.0,"D_0__Bacteria;D_1__Proteobacteria;D_2__Gammaproteobacteria":54.0,"D_0__Bacteria;D_1__Proteobacteria;__":0.0,"D_0__Bacteria;D_1__Spirochaetes;D_2__Brachyspirae":0.0,"D_0__Bacteria;D_1__Spirochaetes;D_2__Leptospirae":0.0,"D_0__Bacteria;D_1__Spirochaetes;D_2__Spirochaetia":280.0,"D_0__Bacteria;D_1__Synergistetes;D_2__Synergistia":3.0,"D_0__Bacteria;D_1__Tenericutes;D_2__Mollicutes":526.0,"D_0__Bacteria;D_1__Verrucomicrobia;D_2__Verrucomicrobiae":0.0,"D_0__Bacteria;D_1__WPS-2;D_2__uncultured rumen bacterium":0.0,"D_0__Bacteria;__;__":0.0,"D_0__Eukaryota;D_1__Excavata;D_2__Metamonada":0.0,"D_0__Eukaryota;D_1__SAR;D_2__Stramenopiles":0.0,"D_0__Eukaryota;__;__":0.0,"Unassigned;__;__":0.0,"SampleType":"F","Day":"D050820","Age":60.0,"Sex":"M","Farm":"KSU","Inside_or_Outside":"In","PigNumber":"pig-8","Litter_Number":"K4","Stage":"N","DNA-ID":"LLS0149","Description":"NA"},{"index":"F-050820-N61-F3-16S","D_0__Archaea;D_1__Euryarchaeota;D_2__Methanobacteria":0.0,"D_0__Archaea;D_1__Euryarchaeota;D_2__Thermoplasmata":0.0,"D_0__Bacteria;D_1__Actinobacteria;D_2__Actinobacteria":173.0,"D_0__Bacteria;D_1__Actinobacteria;D_2__Coriobacteriia":217.0,"D_0__Bacteria;D_1__Bacteroidetes;D_2__Bacteroidia":10252.0,"D_0__Bacteria;D_1__Bacteroidetes;D_2__Ignavibacteria":0.0,"D_0__Bacteria;D_1__Chlamydiae;D_2__Chlamydiae":0.0,"D_0__Bacteria;D_1__Cyanobacteria;D_2__Melainabacteria":4.0,"D_0__Bacteria;D_1__Cyanobacteria;D_2__Oxyphotobacteria":0.0,"D_0__Bacteria;D_1__Deferribacteres;D_2__Deferribacteres":0.0,"D_0__Bacteria;D_1__Elusimicrobia;D_2__Elusimicrobia":0.0,"D_0__Bacteria;D_1__Epsilonbacteraeota;D_2__Campylobacteria":12.0,"D_0__Bacteria;D_1__Fibrobacteres;D_2__Fibrobacteria":16.0,"D_0__Bacteria;D_1__Firmicutes;D_2__Bacilli":7491.0,"D_0__Bacteria;D_1__Firmicutes;D_2__Clostridia":9646.0,"D_0__Bacteria;D_1__Firmicutes;D_2__Erysipelotrichia":595.0,"D_0__Bacteria;D_1__Firmicutes;D_2__Negativicutes":1644.0,"D_0__Bacteria;D_1__Firmicutes;__":0.0,"D_0__Bacteria;D_1__Fusobacteria;D_2__Fusobacteriia":0.0,"D_0__Bacteria;D_1__Kiritimatiellaeota;D_2__Kiritimatiellae":0.0,"D_0__Bacteria;D_1__Lentisphaerae;D_2__Lentisphaeria":3.0,"D_0__Bacteria;D_1__Patescibacteria;D_2__Saccharimonadia":0.0,"D_0__Bacteria;D_1__Planctomycetes;D_2__Planctomycetacia":0.0,"D_0__Bacteria;D_1__Proteobacteria;D_2__Alphaproteobacteria":0.0,"D_0__Bacteria;D_1__Proteobacteria;D_2__Deltaproteobacteria":0.0,"D_0__Bacteria;D_1__Proteobacteria;D_2__Gammaproteobacteria":0.0,"D_0__Bacteria;D_1__Proteobacteria;__":0.0,"D_0__Bacteria;D_1__Spirochaetes;D_2__Brachyspirae":0.0,"D_0__Bacteria;D_1__Spirochaetes;D_2__Leptospirae":0.0,"D_0__Bacteria;D_1__Spirochaetes;D_2__Spirochaetia":40.0,"D_0__Bacteria;D_1__Synergistetes;D_2__Synergistia":0.0,"D_0__Bacteria;D_1__Tenericutes;D_2__Mollicutes":119.0,"D_0__Bacteria;D_1__Verrucomicrobia;D_2__Verrucomicrobiae":0.0,"D_0__Bacteria;D_1__WPS-2;D_2__uncultured rumen bacterium":0.0,"D_0__Bacteria;__;__":0.0,"D_0__Eukaryota;D_1__Excavata;D_2__Metamonada":0.0,"D_0__Eukaryota;D_1__SAR;D_2__Stramenopiles":0.0,"D_0__Eukaryota;__;__":0.0,"Unassigned;__;__":0.0,"SampleType":"F","Day":"D050820","Age":61.0,"Sex":"F","Farm":"KSU","Inside_or_Outside":"In","PigNumber":"pig-3","Litter_Number":"K2","Stage":"N","DNA-ID":"LLS0145","Description":"NA"},{"index":"F-050820-N61-F5-16S","D_0__Archaea;D_1__Euryarchaeota;D_2__Methanobacteria":14.0,"D_0__Archaea;D_1__Euryarchaeota;D_2__Thermoplasmata":0.0,"D_0__Bacteria;D_1__Actinobacteria;D_2__Actinobacteria":118.0,"D_0__Bacteria;D_1__Actinobacteria;D_2__Coriobacteriia":68.0,"D_0__Bacteria;D_1__Bacteroidetes;D_2__Bacteroidia":11663.0,"D_0__Bacteria;D_1__Bacteroidetes;D_2__Ignavibacteria":0.0,"D_0__Bacteria;D_1__Chlamydiae;D_2__Chlamydiae":3.0,"D_0__Bacteria;D_1__Cyanobacteria;D_2__Melainabacteria":33.0,"D_0__Bacteria;D_1__Cyanobacteria;D_2__Oxyphotobacteria":0.0,"D_0__Bacteria;D_1__Deferribacteres;D_2__Deferribacteres":0.0,"D_0__Bacteria;D_1__Elusimicrobia;D_2__Elusimicrobia":0.0,"D_0__Bacteria;D_1__Epsilonbacteraeota;D_2__Campylobacteria":2.0,"D_0__Bacteria;D_1__Fibrobacteres;D_2__Fibrobacteria":29.0,"D_0__Bacteria;D_1__Firmicutes;D_2__Bacilli":2931.0,"D_0__Bacteria;D_1__Firmicutes;D_2__Clostridia":11027.0,"D_0__Bacteria;D_1__Firmicutes;D_2__Erysipelotrichia":230.0,"D_0__Bacteria;D_1__Firmicutes;D_2__Negativicutes":2181.0,"D_0__Bacteria;D_1__Firmicutes;__":0.0,"D_0__Bacteria;D_1__Fusobacteria;D_2__Fusobacteriia":0.0,"D_0__Bacteria;D_1__Kiritimatiellaeota;D_2__Kiritimatiellae":0.0,"D_0__Bacteria;D_1__Lentisphaerae;D_2__Lentisphaeria":4.0,"D_0__Bacteria;D_1__Patescibacteria;D_2__Saccharimonadia":23.0,"D_0__Bacteria;D_1__Planctomycetes;D_2__Planctomycetacia":0.0,"D_0__Bacteria;D_1__Proteobacteria;D_2__Alphaproteobacteria":0.0,"D_0__Bacteria;D_1__Proteobacteria;D_2__Deltaproteobacteria":101.0,"D_0__Bacteria;D_1__Proteobacteria;D_2__Gammaproteobacteria":29.0,"D_0__Bacteria;D_1__Proteobacteria;__":0.0,"D_0__Bacteria;D_1__Spirochaetes;D_2__Brachyspirae":0.0,"D_0__Bacteria;D_1__Spirochaetes;D_2__Leptospirae":0.0,"D_0__Bacteria;D_1__Spirochaetes;D_2__Spirochaetia":691.0,"D_0__Bacteria;D_1__Synergistetes;D_2__Synergistia":4.0,"D_0__Bacteria;D_1__Tenericutes;D_2__Mollicutes":573.0,"D_0__Bacteria;D_1__Verrucomicrobia;D_2__Verrucomicrobiae":0.0,"D_0__Bacteria;D_1__WPS-2;D_2__uncultured rumen bacterium":0.0,"D_0__Bacteria;__;__":0.0,"D_0__Eukaryota;D_1__Excavata;D_2__Metamonada":0.0,"D_0__Eukaryota;D_1__SAR;D_2__Stramenopiles":0.0,"D_0__Eukaryota;__;__":0.0,"Unassigned;__;__":0.0,"SampleType":"F","Day":"D050820","Age":61.0,"Sex":"F","Farm":"KSU","Inside_or_Outside":"In","PigNumber":"pig-5","Litter_Number":"K3","Stage":"N","DNA-ID":"LLS0146","Description":"NA"},{"index":"F-050820-N61-M2-16S","D_0__Archaea;D_1__Euryarchaeota;D_2__Methanobacteria":0.0,"D_0__Archaea;D_1__Euryarchaeota;D_2__Thermoplasmata":0.0,"D_0__Bacteria;D_1__Actinobacteria;D_2__Actinobacteria":530.0,"D_0__Bacteria;D_1__Actinobacteria;D_2__Coriobacteriia":133.0,"D_0__Bacteria;D_1__Bacteroidetes;D_2__Bacteroidia":11770.0,"D_0__Bacteria;D_1__Bacteroidetes;D_2__Ignavibacteria":0.0,"D_0__Bacteria;D_1__Chlamydiae;D_2__Chlamydiae":0.0,"D_0__Bacteria;D_1__Cyanobacteria;D_2__Melainabacteria":66.0,"D_0__Bacteria;D_1__Cyanobacteria;D_2__Oxyphotobacteria":0.0,"D_0__Bacteria;D_1__Deferribacteres;D_2__Deferribacteres":0.0,"D_0__Bacteria;D_1__Elusimicrobia;D_2__Elusimicrobia":0.0,"D_0__Bacteria;D_1__Epsilonbacteraeota;D_2__Campylobacteria":0.0,"D_0__Bacteria;D_1__Fibrobacteres;D_2__Fibrobacteria":0.0,"D_0__Bacteria;D_1__Firmicutes;D_2__Bacilli":2000.0,"D_0__Bacteria;D_1__Firmicutes;D_2__Clostridia":10162.0,"D_0__Bacteria;D_1__Firmicutes;D_2__Erysipelotrichia":475.0,"D_0__Bacteria;D_1__Firmicutes;D_2__Negativicutes":2240.0,"D_0__Bacteria;D_1__Firmicutes;__":0.0,"D_0__Bacteria;D_1__Fusobacteria;D_2__Fusobacteriia":0.0,"D_0__Bacteria;D_1__Kiritimatiellaeota;D_2__Kiritimatiellae":0.0,"D_0__Bacteria;D_1__Lentisphaerae;D_2__Lentisphaeria":0.0,"D_0__Bacteria;D_1__Patescibacteria;D_2__Saccharimonadia":0.0,"D_0__Bacteria;D_1__Planctomycetes;D_2__Planctomycetacia":0.0,"D_0__Bacteria;D_1__Proteobacteria;D_2__Alphaproteobacteria":0.0,"D_0__Bacteria;D_1__Proteobacteria;D_2__Deltaproteobacteria":21.0,"D_0__Bacteria;D_1__Proteobacteria;D_2__Gammaproteobacteria":119.0,"D_0__Bacteria;D_1__Proteobacteria;__":0.0,"D_0__Bacteria;D_1__Spirochaetes;D_2__Brachyspirae":0.0,"D_0__Bacteria;D_1__Spirochaetes;D_2__Leptospirae":0.0,"D_0__Bacteria;D_1__Spirochaetes;D_2__Spirochaetia":55.0,"D_0__Bacteria;D_1__Synergistetes;D_2__Synergistia":0.0,"D_0__Bacteria;D_1__Tenericutes;D_2__Mollicutes":221.0,"D_0__Bacteria;D_1__Verrucomicrobia;D_2__Verrucomicrobiae":0.0,"D_0__Bacteria;D_1__WPS-2;D_2__uncultured rumen bacterium":0.0,"D_0__Bacteria;__;__":0.0,"D_0__Eukaryota;D_1__Excavata;D_2__Metamonada":0.0,"D_0__Eukaryota;D_1__SAR;D_2__Stramenopiles":0.0,"D_0__Eukaryota;__;__":0.0,"Unassigned;__;__":0.0,"SampleType":"F","Day":"D050820","Age":61.0,"Sex":"M","Farm":"KSU","Inside_or_Outside":"In","PigNumber":"pig-2","Litter_Number":"K1","Stage":"N","DNA-ID":"LLS0144","Description":"NA"},{"index":"F-050820-N61-M6-16S","D_0__Archaea;D_1__Euryarchaeota;D_2__Methanobacteria":24.0,"D_0__Archaea;D_1__Euryarchaeota;D_2__Thermoplasmata":0.0,"D_0__Bacteria;D_1__Actinobacteria;D_2__Actinobacteria":360.0,"D_0__Bacteria;D_1__Actinobacteria;D_2__Coriobacteriia":258.0,"D_0__Bacteria;D_1__Bacteroidetes;D_2__Bacteroidia":11660.0,"D_0__Bacteria;D_1__Bacteroidetes;D_2__Ignavibacteria":0.0,"D_0__Bacteria;D_1__Chlamydiae;D_2__Chlamydiae":0.0,"D_0__Bacteria;D_1__Cyanobacteria;D_2__Melainabacteria":26.0,"D_0__Bacteria;D_1__Cyanobacteria;D_2__Oxyphotobacteria":0.0,"D_0__Bacteria;D_1__Deferribacteres;D_2__Deferribacteres":0.0,"D_0__Bacteria;D_1__Elusimicrobia;D_2__Elusimicrobia":0.0,"D_0__Bacteria;D_1__Epsilonbacteraeota;D_2__Campylobacteria":5.0,"D_0__Bacteria;D_1__Fibrobacteres;D_2__Fibrobacteria":27.0,"D_0__Bacteria;D_1__Firmicutes;D_2__Bacilli":2425.0,"D_0__Bacteria;D_1__Firmicutes;D_2__Clostridia":7671.0,"D_0__Bacteria;D_1__Firmicutes;D_2__Erysipelotrichia":146.0,"D_0__Bacteria;D_1__Firmicutes;D_2__Negativicutes":4369.0,"D_0__Bacteria;D_1__Firmicutes;__":0.0,"D_0__Bacteria;D_1__Fusobacteria;D_2__Fusobacteriia":0.0,"D_0__Bacteria;D_1__Kiritimatiellaeota;D_2__Kiritimatiellae":6.0,"D_0__Bacteria;D_1__Lentisphaerae;D_2__Lentisphaeria":0.0,"D_0__Bacteria;D_1__Patescibacteria;D_2__Saccharimonadia":7.0,"D_0__Bacteria;D_1__Planctomycetes;D_2__Planctomycetacia":0.0,"D_0__Bacteria;D_1__Proteobacteria;D_2__Alphaproteobacteria":17.0,"D_0__Bacteria;D_1__Proteobacteria;D_2__Deltaproteobacteria":6.0,"D_0__Bacteria;D_1__Proteobacteria;D_2__Gammaproteobacteria":38.0,"D_0__Bacteria;D_1__Proteobacteria;__":0.0,"D_0__Bacteria;D_1__Spirochaetes;D_2__Brachyspirae":0.0,"D_0__Bacteria;D_1__Spirochaetes;D_2__Leptospirae":0.0,"D_0__Bacteria;D_1__Spirochaetes;D_2__Spirochaetia":181.0,"D_0__Bacteria;D_1__Synergistetes;D_2__Synergistia":0.0,"D_0__Bacteria;D_1__Tenericutes;D_2__Mollicutes":258.0,"D_0__Bacteria;D_1__Verrucomicrobia;D_2__Verrucomicrobiae":0.0,"D_0__Bacteria;D_1__WPS-2;D_2__uncultured rumen bacterium":0.0,"D_0__Bacteria;__;__":2.0,"D_0__Eukaryota;D_1__Excavata;D_2__Metamonada":0.0,"D_0__Eukaryota;D_1__SAR;D_2__Stramenopiles":0.0,"D_0__Eukaryota;__;__":0.0,"Unassigned;__;__":0.0,"SampleType":"F","Day":"D050820","Age":61.0,"Sex":"M","Farm":"KSU","Inside_or_Outside":"In","PigNumber":"pig-6","Litter_Number":"K3","Stage":"N","DNA-ID":"LLS0147","Description":"NA"},{"index":"F-050820-N62-F9-16S","D_0__Archaea;D_1__Euryarchaeota;D_2__Methanobacteria":25.0,"D_0__Archaea;D_1__Euryarchaeota;D_2__Thermoplasmata":0.0,"D_0__Bacteria;D_1__Actinobacteria;D_2__Actinobacteria":135.0,"D_0__Bacteria;D_1__Actinobacteria;D_2__Coriobacteriia":133.0,"D_0__Bacteria;D_1__Bacteroidetes;D_2__Bacteroidia":6833.0,"D_0__Bacteria;D_1__Bacteroidetes;D_2__Ignavibacteria":0.0,"D_0__Bacteria;D_1__Chlamydiae;D_2__Chlamydiae":15.0,"D_0__Bacteria;D_1__Cyanobacteria;D_2__Melainabacteria":38.0,"D_0__Bacteria;D_1__Cyanobacteria;D_2__Oxyphotobacteria":0.0,"D_0__Bacteria;D_1__Deferribacteres;D_2__Deferribacteres":0.0,"D_0__Bacteria;D_1__Elusimicrobia;D_2__Elusimicrobia":4.0,"D_0__Bacteria;D_1__Epsilonbacteraeota;D_2__Campylobacteria":167.0,"D_0__Bacteria;D_1__Fibrobacteres;D_2__Fibrobacteria":69.0,"D_0__Bacteria;D_1__Firmicutes;D_2__Bacilli":4473.0,"D_0__Bacteria;D_1__Firmicutes;D_2__Clostridia":10706.0,"D_0__Bacteria;D_1__Firmicutes;D_2__Erysipelotrichia":384.0,"D_0__Bacteria;D_1__Firmicutes;D_2__Negativicutes":2251.0,"D_0__Bacteria;D_1__Firmicutes;__":0.0,"D_0__Bacteria;D_1__Fusobacteria;D_2__Fusobacteriia":0.0,"D_0__Bacteria;D_1__Kiritimatiellaeota;D_2__Kiritimatiellae":198.0,"D_0__Bacteria;D_1__Lentisphaerae;D_2__Lentisphaeria":0.0,"D_0__Bacteria;D_1__Patescibacteria;D_2__Saccharimonadia":456.0,"D_0__Bacteria;D_1__Planctomycetes;D_2__Planctomycetacia":90.0,"D_0__Bacteria;D_1__Proteobacteria;D_2__Alphaproteobacteria":3.0,"D_0__Bacteria;D_1__Proteobacteria;D_2__Deltaproteobacteria":2.0,"D_0__Bacteria;D_1__Proteobacteria;D_2__Gammaproteobacteria":223.0,"D_0__Bacteria;D_1__Proteobacteria;__":0.0,"D_0__Bacteria;D_1__Spirochaetes;D_2__Brachyspirae":0.0,"D_0__Bacteria;D_1__Spirochaetes;D_2__Leptospirae":0.0,"D_0__Bacteria;D_1__Spirochaetes;D_2__Spirochaetia":781.0,"D_0__Bacteria;D_1__Synergistetes;D_2__Synergistia":2.0,"D_0__Bacteria;D_1__Tenericutes;D_2__Mollicutes":1462.0,"D_0__Bacteria;D_1__Verrucomicrobia;D_2__Verrucomicrobiae":0.0,"D_0__Bacteria;D_1__WPS-2;D_2__uncultured rumen bacterium":0.0,"D_0__Bacteria;__;__":0.0,"D_0__Eukaryota;D_1__Excavata;D_2__Metamonada":0.0,"D_0__Eukaryota;D_1__SAR;D_2__Stramenopiles":0.0,"D_0__Eukaryota;__;__":0.0,"Unassigned;__;__":0.0,"SampleType":"F","Day":"D050820","Age":62.0,"Sex":"F","Farm":"KSU","Inside_or_Outside":"In","PigNumber":"pig-9","Litter_Number":"K5","Stage":"N","DNA-ID":"LLS0150","Description":"NA"},{"index":"F-050820-N62-M10-16S","D_0__Archaea;D_1__Euryarchaeota;D_2__Methanobacteria":0.0,"D_0__Archaea;D_1__Euryarchaeota;D_2__Thermoplasmata":0.0,"D_0__Bacteria;D_1__Actinobacteria;D_2__Actinobacteria":24.0,"D_0__Bacteria;D_1__Actinobacteria;D_2__Coriobacteriia":77.0,"D_0__Bacteria;D_1__Bacteroidetes;D_2__Bacteroidia":6886.0,"D_0__Bacteria;D_1__Bacteroidetes;D_2__Ignavibacteria":0.0,"D_0__Bacteria;D_1__Chlamydiae;D_2__Chlamydiae":11.0,"D_0__Bacteria;D_1__Cyanobacteria;D_2__Melainabacteria":65.0,"D_0__Bacteria;D_1__Cyanobacteria;D_2__Oxyphotobacteria":0.0,"D_0__Bacteria;D_1__Deferribacteres;D_2__Deferribacteres":0.0,"D_0__Bacteria;D_1__Elusimicrobia;D_2__Elusimicrobia":0.0,"D_0__Bacteria;D_1__Epsilonbacteraeota;D_2__Campylobacteria":6.0,"D_0__Bacteria;D_1__Fibrobacteres;D_2__Fibrobacteria":0.0,"D_0__Bacteria;D_1__Firmicutes;D_2__Bacilli":2930.0,"D_0__Bacteria;D_1__Firmicutes;D_2__Clostridia":14343.0,"D_0__Bacteria;D_1__Firmicutes;D_2__Erysipelotrichia":771.0,"D_0__Bacteria;D_1__Firmicutes;D_2__Negativicutes":329.0,"D_0__Bacteria;D_1__Firmicutes;__":0.0,"D_0__Bacteria;D_1__Fusobacteria;D_2__Fusobacteriia":0.0,"D_0__Bacteria;D_1__Kiritimatiellaeota;D_2__Kiritimatiellae":20.0,"D_0__Bacteria;D_1__Lentisphaerae;D_2__Lentisphaeria":0.0,"D_0__Bacteria;D_1__Patescibacteria;D_2__Saccharimonadia":18.0,"D_0__Bacteria;D_1__Planctomycetes;D_2__Planctomycetacia":0.0,"D_0__Bacteria;D_1__Proteobacteria;D_2__Alphaproteobacteria":0.0,"D_0__Bacteria;D_1__Proteobacteria;D_2__Deltaproteobacteria":3.0,"D_0__Bacteria;D_1__Proteobacteria;D_2__Gammaproteobacteria":48.0,"D_0__Bacteria;D_1__Proteobacteria;__":0.0,"D_0__Bacteria;D_1__Spirochaetes;D_2__Brachyspirae":0.0,"D_0__Bacteria;D_1__Spirochaetes;D_2__Leptospirae":0.0,"D_0__Bacteria;D_1__Spirochaetes;D_2__Spirochaetia":765.0,"D_0__Bacteria;D_1__Synergistetes;D_2__Synergistia":0.0,"D_0__Bacteria;D_1__Tenericutes;D_2__Mollicutes":1618.0,"D_0__Bacteria;D_1__Verrucomicrobia;D_2__Verrucomicrobiae":0.0,"D_0__Bacteria;D_1__WPS-2;D_2__uncultured rumen bacterium":0.0,"D_0__Bacteria;__;__":0.0,"D_0__Eukaryota;D_1__Excavata;D_2__Metamonada":0.0,"D_0__Eukaryota;D_1__SAR;D_2__Stramenopiles":0.0,"D_0__Eukaryota;__;__":0.0,"Unassigned;__;__":0.0,"SampleType":"F","Day":"D050820","Age":62.0,"Sex":"M","Farm":"KSU","Inside_or_Outside":"In","PigNumber":"pig-10","Litter_Number":"K5","Stage":"N","DNA-ID":"LLS0151","Description":"NA"},{"index":"F-051220-N64-F7-16S","D_0__Archaea;D_1__Euryarchaeota;D_2__Methanobacteria":93.0,"D_0__Archaea;D_1__Euryarchaeota;D_2__Thermoplasmata":0.0,"D_0__Bacteria;D_1__Actinobacteria;D_2__Actinobacteria":84.0,"D_0__Bacteria;D_1__Actinobacteria;D_2__Coriobacteriia":124.0,"D_0__Bacteria;D_1__Bacteroidetes;D_2__Bacteroidia":7487.0,"D_0__Bacteria;D_1__Bacteroidetes;D_2__Ignavibacteria":0.0,"D_0__Bacteria;D_1__Chlamydiae;D_2__Chlamydiae":8.0,"D_0__Bacteria;D_1__Cyanobacteria;D_2__Melainabacteria":10.0,"D_0__Bacteria;D_1__Cyanobacteria;D_2__Oxyphotobacteria":0.0,"D_0__Bacteria;D_1__Deferribacteres;D_2__Deferribacteres":0.0,"D_0__Bacteria;D_1__Elusimicrobia;D_2__Elusimicrobia":0.0,"D_0__Bacteria;D_1__Epsilonbacteraeota;D_2__Campylobacteria":240.0,"D_0__Bacteria;D_1__Fibrobacteres;D_2__Fibrobacteria":29.0,"D_0__Bacteria;D_1__Firmicutes;D_2__Bacilli":251.0,"D_0__Bacteria;D_1__Firmicutes;D_2__Clostridia":9053.0,"D_0__Bacteria;D_1__Firmicutes;D_2__Erysipelotrichia":237.0,"D_0__Bacteria;D_1__Firmicutes;D_2__Negativicutes":7048.0,"D_0__Bacteria;D_1__Firmicutes;__":0.0,"D_0__Bacteria;D_1__Fusobacteria;D_2__Fusobacteriia":4.0,"D_0__Bacteria;D_1__Kiritimatiellaeota;D_2__Kiritimatiellae":211.0,"D_0__Bacteria;D_1__Lentisphaerae;D_2__Lentisphaeria":4.0,"D_0__Bacteria;D_1__Patescibacteria;D_2__Saccharimonadia":6.0,"D_0__Bacteria;D_1__Planctomycetes;D_2__Planctomycetacia":52.0,"D_0__Bacteria;D_1__Proteobacteria;D_2__Alphaproteobacteria":0.0,"D_0__Bacteria;D_1__Proteobacteria;D_2__Deltaproteobacteria":60.0,"D_0__Bacteria;D_1__Proteobacteria;D_2__Gammaproteobacteria":119.0,"D_0__Bacteria;D_1__Proteobacteria;__":0.0,"D_0__Bacteria;D_1__Spirochaetes;D_2__Brachyspirae":0.0,"D_0__Bacteria;D_1__Spirochaetes;D_2__Leptospirae":0.0,"D_0__Bacteria;D_1__Spirochaetes;D_2__Spirochaetia":884.0,"D_0__Bacteria;D_1__Synergistetes;D_2__Synergistia":0.0,"D_0__Bacteria;D_1__Tenericutes;D_2__Mollicutes":1078.0,"D_0__Bacteria;D_1__Verrucomicrobia;D_2__Verrucomicrobiae":0.0,"D_0__Bacteria;D_1__WPS-2;D_2__uncultured rumen bacterium":0.0,"D_0__Bacteria;__;__":0.0,"D_0__Eukaryota;D_1__Excavata;D_2__Metamonada":0.0,"D_0__Eukaryota;D_1__SAR;D_2__Stramenopiles":0.0,"D_0__Eukaryota;__;__":0.0,"Unassigned;__;__":0.0,"SampleType":"F","Day":"D051220","Age":64.0,"Sex":"F","Farm":"KSU","Inside_or_Outside":"In","PigNumber":"pig-7","Litter_Number":"K4","Stage":"N","DNA-ID":"LLS0157","Description":"NA"},{"index":"F-051220-N64-M8-16S","D_0__Archaea;D_1__Euryarchaeota;D_2__Methanobacteria":17.0,"D_0__Archaea;D_1__Euryarchaeota;D_2__Thermoplasmata":0.0,"D_0__Bacteria;D_1__Actinobacteria;D_2__Actinobacteria":149.0,"D_0__Bacteria;D_1__Actinobacteria;D_2__Coriobacteriia":42.0,"D_0__Bacteria;D_1__Bacteroidetes;D_2__Bacteroidia":6332.0,"D_0__Bacteria;D_1__Bacteroidetes;D_2__Ignavibacteria":0.0,"D_0__Bacteria;D_1__Chlamydiae;D_2__Chlamydiae":9.0,"D_0__Bacteria;D_1__Cyanobacteria;D_2__Melainabacteria":2.0,"D_0__Bacteria;D_1__Cyanobacteria;D_2__Oxyphotobacteria":0.0,"D_0__Bacteria;D_1__Deferribacteres;D_2__Deferribacteres":0.0,"D_0__Bacteria;D_1__Elusimicrobia;D_2__Elusimicrobia":0.0,"D_0__Bacteria;D_1__Epsilonbacteraeota;D_2__Campylobacteria":79.0,"D_0__Bacteria;D_1__Fibrobacteres;D_2__Fibrobacteria":269.0,"D_0__Bacteria;D_1__Firmicutes;D_2__Bacilli":2128.0,"D_0__Bacteria;D_1__Firmicutes;D_2__Clostridia":9575.0,"D_0__Bacteria;D_1__Firmicutes;D_2__Erysipelotrichia":449.0,"D_0__Bacteria;D_1__Firmicutes;D_2__Negativicutes":3503.0,"D_0__Bacteria;D_1__Firmicutes;__":0.0,"D_0__Bacteria;D_1__Fusobacteria;D_2__Fusobacteriia":0.0,"D_0__Bacteria;D_1__Kiritimatiellaeota;D_2__Kiritimatiellae":156.0,"D_0__Bacteria;D_1__Lentisphaerae;D_2__Lentisphaeria":5.0,"D_0__Bacteria;D_1__Patescibacteria;D_2__Saccharimonadia":81.0,"D_0__Bacteria;D_1__Planctomycetes;D_2__Planctomycetacia":30.0,"D_0__Bacteria;D_1__Proteobacteria;D_2__Alphaproteobacteria":6.0,"D_0__Bacteria;D_1__Proteobacteria;D_2__Deltaproteobacteria":3.0,"D_0__Bacteria;D_1__Proteobacteria;D_2__Gammaproteobacteria":46.0,"D_0__Bacteria;D_1__Proteobacteria;__":0.0,"D_0__Bacteria;D_1__Spirochaetes;D_2__Brachyspirae":0.0,"D_0__Bacteria;D_1__Spirochaetes;D_2__Leptospirae":0.0,"D_0__Bacteria;D_1__Spirochaetes;D_2__Spirochaetia":1779.0,"D_0__Bacteria;D_1__Synergistetes;D_2__Synergistia":2.0,"D_0__Bacteria;D_1__Tenericutes;D_2__Mollicutes":1627.0,"D_0__Bacteria;D_1__Verrucomicrobia;D_2__Verrucomicrobiae":0.0,"D_0__Bacteria;D_1__WPS-2;D_2__uncultured rumen bacterium":0.0,"D_0__Bacteria;__;__":0.0,"D_0__Eukaryota;D_1__Excavata;D_2__Metamonada":0.0,"D_0__Eukaryota;D_1__SAR;D_2__Stramenopiles":0.0,"D_0__Eukaryota;__;__":0.0,"Unassigned;__;__":0.0,"SampleType":"F","Day":"D051220","Age":64.0,"Sex":"M","Farm":"KSU","Inside_or_Outside":"In","PigNumber":"pig-8","Litter_Number":"K4","Stage":"N","DNA-ID":"LLS0158","Description":"NA"},{"index":"F-051220-N65-F1-16S","D_0__Archaea;D_1__Euryarchaeota;D_2__Methanobacteria":7.0,"D_0__Archaea;D_1__Euryarchaeota;D_2__Thermoplasmata":0.0,"D_0__Bacteria;D_1__Actinobacteria;D_2__Actinobacteria":32.0,"D_0__Bacteria;D_1__Actinobacteria;D_2__Coriobacteriia":275.0,"D_0__Bacteria;D_1__Bacteroidetes;D_2__Bacteroidia":6022.0,"D_0__Bacteria;D_1__Bacteroidetes;D_2__Ignavibacteria":0.0,"D_0__Bacteria;D_1__Chlamydiae;D_2__Chlamydiae":8.0,"D_0__Bacteria;D_1__Cyanobacteria;D_2__Melainabacteria":27.0,"D_0__Bacteria;D_1__Cyanobacteria;D_2__Oxyphotobacteria":3.0,"D_0__Bacteria;D_1__Deferribacteres;D_2__Deferribacteres":0.0,"D_0__Bacteria;D_1__Elusimicrobia;D_2__Elusimicrobia":0.0,"D_0__Bacteria;D_1__Epsilonbacteraeota;D_2__Campylobacteria":265.0,"D_0__Bacteria;D_1__Fibrobacteres;D_2__Fibrobacteria":0.0,"D_0__Bacteria;D_1__Firmicutes;D_2__Bacilli":2675.0,"D_0__Bacteria;D_1__Firmicutes;D_2__Clostridia":12955.0,"D_0__Bacteria;D_1__Firmicutes;D_2__Erysipelotrichia":732.0,"D_0__Bacteria;D_1__Firmicutes;D_2__Negativicutes":1965.0,"D_0__Bacteria;D_1__Firmicutes;__":0.0,"D_0__Bacteria;D_1__Fusobacteria;D_2__Fusobacteriia":0.0,"D_0__Bacteria;D_1__Kiritimatiellaeota;D_2__Kiritimatiellae":0.0,"D_0__Bacteria;D_1__Lentisphaerae;D_2__Lentisphaeria":4.0,"D_0__Bacteria;D_1__Patescibacteria;D_2__Saccharimonadia":0.0,"D_0__Bacteria;D_1__Planctomycetes;D_2__Planctomycetacia":0.0,"D_0__Bacteria;D_1__Proteobacteria;D_2__Alphaproteobacteria":0.0,"D_0__Bacteria;D_1__Proteobacteria;D_2__Deltaproteobacteria":4.0,"D_0__Bacteria;D_1__Proteobacteria;D_2__Gammaproteobacteria":152.0,"D_0__Bacteria;D_1__Proteobacteria;__":0.0,"D_0__Bacteria;D_1__Spirochaetes;D_2__Brachyspirae":0.0,"D_0__Bacteria;D_1__Spirochaetes;D_2__Leptospirae":0.0,"D_0__Bacteria;D_1__Spirochaetes;D_2__Spirochaetia":392.0,"D_0__Bacteria;D_1__Synergistetes;D_2__Synergistia":0.0,"D_0__Bacteria;D_1__Tenericutes;D_2__Mollicutes":622.0,"D_0__Bacteria;D_1__Verrucomicrobia;D_2__Verrucomicrobiae":3.0,"D_0__Bacteria;D_1__WPS-2;D_2__uncultured rumen bacterium":0.0,"D_0__Bacteria;__;__":0.0,"D_0__Eukaryota;D_1__Excavata;D_2__Metamonada":0.0,"D_0__Eukaryota;D_1__SAR;D_2__Stramenopiles":0.0,"D_0__Eukaryota;__;__":0.0,"Unassigned;__;__":0.0,"SampleType":"F","Day":"D051220","Age":65.0,"Sex":"F","Farm":"KSU","Inside_or_Outside":"In","PigNumber":"pig-1","Litter_Number":"K1","Stage":"N","DNA-ID":"LLS0152","Description":"NA"},{"index":"F-051220-N65-F3-16S","D_0__Archaea;D_1__Euryarchaeota;D_2__Methanobacteria":0.0,"D_0__Archaea;D_1__Euryarchaeota;D_2__Thermoplasmata":0.0,"D_0__Bacteria;D_1__Actinobacteria;D_2__Actinobacteria":19.0,"D_0__Bacteria;D_1__Actinobacteria;D_2__Coriobacteriia":49.0,"D_0__Bacteria;D_1__Bacteroidetes;D_2__Bacteroidia":12191.0,"D_0__Bacteria;D_1__Bacteroidetes;D_2__Ignavibacteria":0.0,"D_0__Bacteria;D_1__Chlamydiae;D_2__Chlamydiae":7.0,"D_0__Bacteria;D_1__Cyanobacteria;D_2__Melainabacteria":14.0,"D_0__Bacteria;D_1__Cyanobacteria;D_2__Oxyphotobacteria":4.0,"D_0__Bacteria;D_1__Deferribacteres;D_2__Deferribacteres":0.0,"D_0__Bacteria;D_1__Elusimicrobia;D_2__Elusimicrobia":0.0,"D_0__Bacteria;D_1__Epsilonbacteraeota;D_2__Campylobacteria":15.0,"D_0__Bacteria;D_1__Fibrobacteres;D_2__Fibrobacteria":7.0,"D_0__Bacteria;D_1__Firmicutes;D_2__Bacilli":1870.0,"D_0__Bacteria;D_1__Firmicutes;D_2__Clostridia":10959.0,"D_0__Bacteria;D_1__Firmicutes;D_2__Erysipelotrichia":362.0,"D_0__Bacteria;D_1__Firmicutes;D_2__Negativicutes":3676.0,"D_0__Bacteria;D_1__Firmicutes;__":0.0,"D_0__Bacteria;D_1__Fusobacteria;D_2__Fusobacteriia":0.0,"D_0__Bacteria;D_1__Kiritimatiellaeota;D_2__Kiritimatiellae":0.0,"D_0__Bacteria;D_1__Lentisphaerae;D_2__Lentisphaeria":0.0,"D_0__Bacteria;D_1__Patescibacteria;D_2__Saccharimonadia":0.0,"D_0__Bacteria;D_1__Planctomycetes;D_2__Planctomycetacia":0.0,"D_0__Bacteria;D_1__Proteobacteria;D_2__Alphaproteobacteria":0.0,"D_0__Bacteria;D_1__Proteobacteria;D_2__Deltaproteobacteria":0.0,"D_0__Bacteria;D_1__Proteobacteria;D_2__Gammaproteobacteria":82.0,"D_0__Bacteria;D_1__Proteobacteria;__":0.0,"D_0__Bacteria;D_1__Spirochaetes;D_2__Brachyspirae":0.0,"D_0__Bacteria;D_1__Spirochaetes;D_2__Leptospirae":0.0,"D_0__Bacteria;D_1__Spirochaetes;D_2__Spirochaetia":22.0,"D_0__Bacteria;D_1__Synergistetes;D_2__Synergistia":0.0,"D_0__Bacteria;D_1__Tenericutes;D_2__Mollicutes":151.0,"D_0__Bacteria;D_1__Verrucomicrobia;D_2__Verrucomicrobiae":0.0,"D_0__Bacteria;D_1__WPS-2;D_2__uncultured rumen bacterium":0.0,"D_0__Bacteria;__;__":0.0,"D_0__Eukaryota;D_1__Excavata;D_2__Metamonada":0.0,"D_0__Eukaryota;D_1__SAR;D_2__Stramenopiles":0.0,"D_0__Eukaryota;__;__":0.0,"Unassigned;__;__":3.0,"SampleType":"F","Day":"D051220","Age":65.0,"Sex":"F","Farm":"KSU","Inside_or_Outside":"In","PigNumber":"pig-3","Litter_Number":"K2","Stage":"N","DNA-ID":"LLS0154","Description":"NA"},{"index":"F-051220-N65-F5-16S","D_0__Archaea;D_1__Euryarchaeota;D_2__Methanobacteria":11.0,"D_0__Archaea;D_1__Euryarchaeota;D_2__Thermoplasmata":2.0,"D_0__Bacteria;D_1__Actinobacteria;D_2__Actinobacteria":37.0,"D_0__Bacteria;D_1__Actinobacteria;D_2__Coriobacteriia":139.0,"D_0__Bacteria;D_1__Bacteroidetes;D_2__Bacteroidia":7138.0,"D_0__Bacteria;D_1__Bacteroidetes;D_2__Ignavibacteria":0.0,"D_0__Bacteria;D_1__Chlamydiae;D_2__Chlamydiae":13.0,"D_0__Bacteria;D_1__Cyanobacteria;D_2__Melainabacteria":24.0,"D_0__Bacteria;D_1__Cyanobacteria;D_2__Oxyphotobacteria":5.0,"D_0__Bacteria;D_1__Deferribacteres;D_2__Deferribacteres":0.0,"D_0__Bacteria;D_1__Elusimicrobia;D_2__Elusimicrobia":0.0,"D_0__Bacteria;D_1__Epsilonbacteraeota;D_2__Campylobacteria":50.0,"D_0__Bacteria;D_1__Fibrobacteres;D_2__Fibrobacteria":11.0,"D_0__Bacteria;D_1__Firmicutes;D_2__Bacilli":919.0,"D_0__Bacteria;D_1__Firmicutes;D_2__Clostridia":10970.0,"D_0__Bacteria;D_1__Firmicutes;D_2__Erysipelotrichia":766.0,"D_0__Bacteria;D_1__Firmicutes;D_2__Negativicutes":3164.0,"D_0__Bacteria;D_1__Firmicutes;__":0.0,"D_0__Bacteria;D_1__Fusobacteria;D_2__Fusobacteriia":0.0,"D_0__Bacteria;D_1__Kiritimatiellaeota;D_2__Kiritimatiellae":0.0,"D_0__Bacteria;D_1__Lentisphaerae;D_2__Lentisphaeria":0.0,"D_0__Bacteria;D_1__Patescibacteria;D_2__Saccharimonadia":0.0,"D_0__Bacteria;D_1__Planctomycetes;D_2__Planctomycetacia":14.0,"D_0__Bacteria;D_1__Proteobacteria;D_2__Alphaproteobacteria":2.0,"D_0__Bacteria;D_1__Proteobacteria;D_2__Deltaproteobacteria":0.0,"D_0__Bacteria;D_1__Proteobacteria;D_2__Gammaproteobacteria":250.0,"D_0__Bacteria;D_1__Proteobacteria;__":0.0,"D_0__Bacteria;D_1__Spirochaetes;D_2__Brachyspirae":0.0,"D_0__Bacteria;D_1__Spirochaetes;D_2__Leptospirae":0.0,"D_0__Bacteria;D_1__Spirochaetes;D_2__Spirochaetia":517.0,"D_0__Bacteria;D_1__Synergistetes;D_2__Synergistia":0.0,"D_0__Bacteria;D_1__Tenericutes;D_2__Mollicutes":722.0,"D_0__Bacteria;D_1__Verrucomicrobia;D_2__Verrucomicrobiae":0.0,"D_0__Bacteria;D_1__WPS-2;D_2__uncultured rumen bacterium":0.0,"D_0__Bacteria;__;__":0.0,"D_0__Eukaryota;D_1__Excavata;D_2__Metamonada":0.0,"D_0__Eukaryota;D_1__SAR;D_2__Stramenopiles":0.0,"D_0__Eukaryota;__;__":0.0,"Unassigned;__;__":3.0,"SampleType":"F","Day":"D051220","Age":65.0,"Sex":"F","Farm":"KSU","Inside_or_Outside":"In","PigNumber":"pig-5","Litter_Number":"K3","Stage":"N","DNA-ID":"LLS0155","Description":"NA"},{"index":"F-051220-N65-M2-16S","D_0__Archaea;D_1__Euryarchaeota;D_2__Methanobacteria":72.0,"D_0__Archaea;D_1__Euryarchaeota;D_2__Thermoplasmata":0.0,"D_0__Bacteria;D_1__Actinobacteria;D_2__Actinobacteria":167.0,"D_0__Bacteria;D_1__Actinobacteria;D_2__Coriobacteriia":98.0,"D_0__Bacteria;D_1__Bacteroidetes;D_2__Bacteroidia":7518.0,"D_0__Bacteria;D_1__Bacteroidetes;D_2__Ignavibacteria":0.0,"D_0__Bacteria;D_1__Chlamydiae;D_2__Chlamydiae":0.0,"D_0__Bacteria;D_1__Cyanobacteria;D_2__Melainabacteria":57.0,"D_0__Bacteria;D_1__Cyanobacteria;D_2__Oxyphotobacteria":8.0,"D_0__Bacteria;D_1__Deferribacteres;D_2__Deferribacteres":0.0,"D_0__Bacteria;D_1__Elusimicrobia;D_2__Elusimicrobia":0.0,"D_0__Bacteria;D_1__Epsilonbacteraeota;D_2__Campylobacteria":173.0,"D_0__Bacteria;D_1__Fibrobacteres;D_2__Fibrobacteria":5.0,"D_0__Bacteria;D_1__Firmicutes;D_2__Bacilli":620.0,"D_0__Bacteria;D_1__Firmicutes;D_2__Clostridia":11329.0,"D_0__Bacteria;D_1__Firmicutes;D_2__Erysipelotrichia":267.0,"D_0__Bacteria;D_1__Firmicutes;D_2__Negativicutes":6687.0,"D_0__Bacteria;D_1__Firmicutes;__":0.0,"D_0__Bacteria;D_1__Fusobacteria;D_2__Fusobacteriia":0.0,"D_0__Bacteria;D_1__Kiritimatiellaeota;D_2__Kiritimatiellae":0.0,"D_0__Bacteria;D_1__Lentisphaerae;D_2__Lentisphaeria":3.0,"D_0__Bacteria;D_1__Patescibacteria;D_2__Saccharimonadia":0.0,"D_0__Bacteria;D_1__Planctomycetes;D_2__Planctomycetacia":23.0,"D_0__Bacteria;D_1__Proteobacteria;D_2__Alphaproteobacteria":0.0,"D_0__Bacteria;D_1__Proteobacteria;D_2__Deltaproteobacteria":81.0,"D_0__Bacteria;D_1__Proteobacteria;D_2__Gammaproteobacteria":481.0,"D_0__Bacteria;D_1__Proteobacteria;__":0.0,"D_0__Bacteria;D_1__Spirochaetes;D_2__Brachyspirae":0.0,"D_0__Bacteria;D_1__Spirochaetes;D_2__Leptospirae":0.0,"D_0__Bacteria;D_1__Spirochaetes;D_2__Spirochaetia":322.0,"D_0__Bacteria;D_1__Synergistetes;D_2__Synergistia":0.0,"D_0__Bacteria;D_1__Tenericutes;D_2__Mollicutes":197.0,"D_0__Bacteria;D_1__Verrucomicrobia;D_2__Verrucomicrobiae":0.0,"D_0__Bacteria;D_1__WPS-2;D_2__uncultured rumen bacterium":0.0,"D_0__Bacteria;__;__":0.0,"D_0__Eukaryota;D_1__Excavata;D_2__Metamonada":0.0,"D_0__Eukaryota;D_1__SAR;D_2__Stramenopiles":0.0,"D_0__Eukaryota;__;__":0.0,"Unassigned;__;__":0.0,"SampleType":"F","Day":"D051220","Age":65.0,"Sex":"M","Farm":"KSU","Inside_or_Outside":"In","PigNumber":"pig-2","Litter_Number":"K1","Stage":"N","DNA-ID":"LLS0153","Description":"NA"},{"index":"F-051220-N65-M6-16S","D_0__Archaea;D_1__Euryarchaeota;D_2__Methanobacteria":15.0,"D_0__Archaea;D_1__Euryarchaeota;D_2__Thermoplasmata":0.0,"D_0__Bacteria;D_1__Actinobacteria;D_2__Actinobacteria":40.0,"D_0__Bacteria;D_1__Actinobacteria;D_2__Coriobacteriia":8.0,"D_0__Bacteria;D_1__Bacteroidetes;D_2__Bacteroidia":10557.0,"D_0__Bacteria;D_1__Bacteroidetes;D_2__Ignavibacteria":0.0,"D_0__Bacteria;D_1__Chlamydiae;D_2__Chlamydiae":3.0,"D_0__Bacteria;D_1__Cyanobacteria;D_2__Melainabacteria":0.0,"D_0__Bacteria;D_1__Cyanobacteria;D_2__Oxyphotobacteria":15.0,"D_0__Bacteria;D_1__Deferribacteres;D_2__Deferribacteres":0.0,"D_0__Bacteria;D_1__Elusimicrobia;D_2__Elusimicrobia":0.0,"D_0__Bacteria;D_1__Epsilonbacteraeota;D_2__Campylobacteria":11.0,"D_0__Bacteria;D_1__Fibrobacteres;D_2__Fibrobacteria":22.0,"D_0__Bacteria;D_1__Firmicutes;D_2__Bacilli":432.0,"D_0__Bacteria;D_1__Firmicutes;D_2__Clostridia":9065.0,"D_0__Bacteria;D_1__Firmicutes;D_2__Erysipelotrichia":203.0,"D_0__Bacteria;D_1__Firmicutes;D_2__Negativicutes":1951.0,"D_0__Bacteria;D_1__Firmicutes;__":0.0,"D_0__Bacteria;D_1__Fusobacteria;D_2__Fusobacteriia":0.0,"D_0__Bacteria;D_1__Kiritimatiellaeota;D_2__Kiritimatiellae":103.0,"D_0__Bacteria;D_1__Lentisphaerae;D_2__Lentisphaeria":0.0,"D_0__Bacteria;D_1__Patescibacteria;D_2__Saccharimonadia":8.0,"D_0__Bacteria;D_1__Planctomycetes;D_2__Planctomycetacia":20.0,"D_0__Bacteria;D_1__Proteobacteria;D_2__Alphaproteobacteria":3.0,"D_0__Bacteria;D_1__Proteobacteria;D_2__Deltaproteobacteria":26.0,"D_0__Bacteria;D_1__Proteobacteria;D_2__Gammaproteobacteria":84.0,"D_0__Bacteria;D_1__Proteobacteria;__":0.0,"D_0__Bacteria;D_1__Spirochaetes;D_2__Brachyspirae":0.0,"D_0__Bacteria;D_1__Spirochaetes;D_2__Leptospirae":0.0,"D_0__Bacteria;D_1__Spirochaetes;D_2__Spirochaetia":746.0,"D_0__Bacteria;D_1__Synergistetes;D_2__Synergistia":0.0,"D_0__Bacteria;D_1__Tenericutes;D_2__Mollicutes":550.0,"D_0__Bacteria;D_1__Verrucomicrobia;D_2__Verrucomicrobiae":0.0,"D_0__Bacteria;D_1__WPS-2;D_2__uncultured rumen bacterium":0.0,"D_0__Bacteria;__;__":0.0,"D_0__Eukaryota;D_1__Excavata;D_2__Metamonada":0.0,"D_0__Eukaryota;D_1__SAR;D_2__Stramenopiles":0.0,"D_0__Eukaryota;__;__":0.0,"Unassigned;__;__":0.0,"SampleType":"F","Day":"D051220","Age":65.0,"Sex":"M","Farm":"KSU","Inside_or_Outside":"In","PigNumber":"pig-6","Litter_Number":"K3","Stage":"N","DNA-ID":"LLS0156","Description":"NA"},{"index":"F-051220-N66-F9-16S","D_0__Archaea;D_1__Euryarchaeota;D_2__Methanobacteria":39.0,"D_0__Archaea;D_1__Euryarchaeota;D_2__Thermoplasmata":0.0,"D_0__Bacteria;D_1__Actinobacteria;D_2__Actinobacteria":23.0,"D_0__Bacteria;D_1__Actinobacteria;D_2__Coriobacteriia":52.0,"D_0__Bacteria;D_1__Bacteroidetes;D_2__Bacteroidia":6853.0,"D_0__Bacteria;D_1__Bacteroidetes;D_2__Ignavibacteria":0.0,"D_0__Bacteria;D_1__Chlamydiae;D_2__Chlamydiae":7.0,"D_0__Bacteria;D_1__Cyanobacteria;D_2__Melainabacteria":3.0,"D_0__Bacteria;D_1__Cyanobacteria;D_2__Oxyphotobacteria":0.0,"D_0__Bacteria;D_1__Deferribacteres;D_2__Deferribacteres":0.0,"D_0__Bacteria;D_1__Elusimicrobia;D_2__Elusimicrobia":0.0,"D_0__Bacteria;D_1__Epsilonbacteraeota;D_2__Campylobacteria":50.0,"D_0__Bacteria;D_1__Fibrobacteres;D_2__Fibrobacteria":71.0,"D_0__Bacteria;D_1__Firmicutes;D_2__Bacilli":1699.0,"D_0__Bacteria;D_1__Firmicutes;D_2__Clostridia":7981.0,"D_0__Bacteria;D_1__Firmicutes;D_2__Erysipelotrichia":298.0,"D_0__Bacteria;D_1__Firmicutes;D_2__Negativicutes":6371.0,"D_0__Bacteria;D_1__Firmicutes;__":0.0,"D_0__Bacteria;D_1__Fusobacteria;D_2__Fusobacteriia":0.0,"D_0__Bacteria;D_1__Kiritimatiellaeota;D_2__Kiritimatiellae":0.0,"D_0__Bacteria;D_1__Lentisphaerae;D_2__Lentisphaeria":4.0,"D_0__Bacteria;D_1__Patescibacteria;D_2__Saccharimonadia":9.0,"D_0__Bacteria;D_1__Planctomycetes;D_2__Planctomycetacia":0.0,"D_0__Bacteria;D_1__Proteobacteria;D_2__Alphaproteobacteria":2.0,"D_0__Bacteria;D_1__Proteobacteria;D_2__Deltaproteobacteria":9.0,"D_0__Bacteria;D_1__Proteobacteria;D_2__Gammaproteobacteria":536.0,"D_0__Bacteria;D_1__Proteobacteria;__":0.0,"D_0__Bacteria;D_1__Spirochaetes;D_2__Brachyspirae":0.0,"D_0__Bacteria;D_1__Spirochaetes;D_2__Leptospirae":0.0,"D_0__Bacteria;D_1__Spirochaetes;D_2__Spirochaetia":465.0,"D_0__Bacteria;D_1__Synergistetes;D_2__Synergistia":0.0,"D_0__Bacteria;D_1__Tenericutes;D_2__Mollicutes":427.0,"D_0__Bacteria;D_1__Verrucomicrobia;D_2__Verrucomicrobiae":0.0,"D_0__Bacteria;D_1__WPS-2;D_2__uncultured rumen bacterium":0.0,"D_0__Bacteria;__;__":0.0,"D_0__Eukaryota;D_1__Excavata;D_2__Metamonada":0.0,"D_0__Eukaryota;D_1__SAR;D_2__Stramenopiles":0.0,"D_0__Eukaryota;__;__":0.0,"Unassigned;__;__":0.0,"SampleType":"F","Day":"D051220","Age":66.0,"Sex":"F","Farm":"KSU","Inside_or_Outside":"In","PigNumber":"pig-9","Litter_Number":"K5","Stage":"N","DNA-ID":"LLS0159","Description":"NA"},{"index":"F-051620-N69-M2-16S","D_0__Archaea;D_1__Euryarchaeota;D_2__Methanobacteria":35.0,"D_0__Archaea;D_1__Euryarchaeota;D_2__Thermoplasmata":0.0,"D_0__Bacteria;D_1__Actinobacteria;D_2__Actinobacteria":25.0,"D_0__Bacteria;D_1__Actinobacteria;D_2__Coriobacteriia":97.0,"D_0__Bacteria;D_1__Bacteroidetes;D_2__Bacteroidia":9760.0,"D_0__Bacteria;D_1__Bacteroidetes;D_2__Ignavibacteria":0.0,"D_0__Bacteria;D_1__Chlamydiae;D_2__Chlamydiae":18.0,"D_0__Bacteria;D_1__Cyanobacteria;D_2__Melainabacteria":38.0,"D_0__Bacteria;D_1__Cyanobacteria;D_2__Oxyphotobacteria":0.0,"D_0__Bacteria;D_1__Deferribacteres;D_2__Deferribacteres":0.0,"D_0__Bacteria;D_1__Elusimicrobia;D_2__Elusimicrobia":0.0,"D_0__Bacteria;D_1__Epsilonbacteraeota;D_2__Campylobacteria":10.0,"D_0__Bacteria;D_1__Fibrobacteres;D_2__Fibrobacteria":3.0,"D_0__Bacteria;D_1__Firmicutes;D_2__Bacilli":1301.0,"D_0__Bacteria;D_1__Firmicutes;D_2__Clostridia":12102.0,"D_0__Bacteria;D_1__Firmicutes;D_2__Erysipelotrichia":525.0,"D_0__Bacteria;D_1__Firmicutes;D_2__Negativicutes":1932.0,"D_0__Bacteria;D_1__Firmicutes;__":0.0,"D_0__Bacteria;D_1__Fusobacteria;D_2__Fusobacteriia":0.0,"D_0__Bacteria;D_1__Kiritimatiellaeota;D_2__Kiritimatiellae":0.0,"D_0__Bacteria;D_1__Lentisphaerae;D_2__Lentisphaeria":0.0,"D_0__Bacteria;D_1__Patescibacteria;D_2__Saccharimonadia":11.0,"D_0__Bacteria;D_1__Planctomycetes;D_2__Planctomycetacia":43.0,"D_0__Bacteria;D_1__Proteobacteria;D_2__Alphaproteobacteria":24.0,"D_0__Bacteria;D_1__Proteobacteria;D_2__Deltaproteobacteria":24.0,"D_0__Bacteria;D_1__Proteobacteria;D_2__Gammaproteobacteria":415.0,"D_0__Bacteria;D_1__Proteobacteria;__":0.0,"D_0__Bacteria;D_1__Spirochaetes;D_2__Brachyspirae":0.0,"D_0__Bacteria;D_1__Spirochaetes;D_2__Leptospirae":0.0,"D_0__Bacteria;D_1__Spirochaetes;D_2__Spirochaetia":134.0,"D_0__Bacteria;D_1__Synergistetes;D_2__Synergistia":0.0,"D_0__Bacteria;D_1__Tenericutes;D_2__Mollicutes":782.0,"D_0__Bacteria;D_1__Verrucomicrobia;D_2__Verrucomicrobiae":0.0,"D_0__Bacteria;D_1__WPS-2;D_2__uncultured rumen bacterium":0.0,"D_0__Bacteria;__;__":0.0,"D_0__Eukaryota;D_1__Excavata;D_2__Metamonada":0.0,"D_0__Eukaryota;D_1__SAR;D_2__Stramenopiles":0.0,"D_0__Eukaryota;__;__":0.0,"Unassigned;__;__":0.0,"SampleType":"F","Day":"D051620","Age":69.0,"Sex":"M","Farm":"KSU","Inside_or_Outside":"In","PigNumber":"pig-2","Litter_Number":"K1","Stage":"N","DNA-ID":"LLS0162","Description":"NA"},{"index":"F-081120-G157-M10-16S","D_0__Archaea;D_1__Euryarchaeota;D_2__Methanobacteria":0.0,"D_0__Archaea;D_1__Euryarchaeota;D_2__Thermoplasmata":7.0,"D_0__Bacteria;D_1__Actinobacteria;D_2__Actinobacteria":75.0,"D_0__Bacteria;D_1__Actinobacteria;D_2__Coriobacteriia":24.0,"D_0__Bacteria;D_1__Bacteroidetes;D_2__Bacteroidia":18340.0,"D_0__Bacteria;D_1__Bacteroidetes;D_2__Ignavibacteria":0.0,"D_0__Bacteria;D_1__Chlamydiae;D_2__Chlamydiae":0.0,"D_0__Bacteria;D_1__Cyanobacteria;D_2__Melainabacteria":98.0,"D_0__Bacteria;D_1__Cyanobacteria;D_2__Oxyphotobacteria":0.0,"D_0__Bacteria;D_1__Deferribacteres;D_2__Deferribacteres":0.0,"D_0__Bacteria;D_1__Elusimicrobia;D_2__Elusimicrobia":17.0,"D_0__Bacteria;D_1__Epsilonbacteraeota;D_2__Campylobacteria":108.0,"D_0__Bacteria;D_1__Fibrobacteres;D_2__Fibrobacteria":14.0,"D_0__Bacteria;D_1__Firmicutes;D_2__Bacilli":1307.0,"D_0__Bacteria;D_1__Firmicutes;D_2__Clostridia":8002.0,"D_0__Bacteria;D_1__Firmicutes;D_2__Erysipelotrichia":546.0,"D_0__Bacteria;D_1__Firmicutes;D_2__Negativicutes":538.0,"D_0__Bacteria;D_1__Firmicutes;__":0.0,"D_0__Bacteria;D_1__Fusobacteria;D_2__Fusobacteriia":0.0,"D_0__Bacteria;D_1__Kiritimatiellaeota;D_2__Kiritimatiellae":692.0,"D_0__Bacteria;D_1__Lentisphaerae;D_2__Lentisphaeria":17.0,"D_0__Bacteria;D_1__Patescibacteria;D_2__Saccharimonadia":28.0,"D_0__Bacteria;D_1__Planctomycetes;D_2__Planctomycetacia":8.0,"D_0__Bacteria;D_1__Proteobacteria;D_2__Alphaproteobacteria":40.0,"D_0__Bacteria;D_1__Proteobacteria;D_2__Deltaproteobacteria":7.0,"D_0__Bacteria;D_1__Proteobacteria;D_2__Gammaproteobacteria":694.0,"D_0__Bacteria;D_1__Proteobacteria;__":0.0,"D_0__Bacteria;D_1__Spirochaetes;D_2__Brachyspirae":0.0,"D_0__Bacteria;D_1__Spirochaetes;D_2__Leptospirae":0.0,"D_0__Bacteria;D_1__Spirochaetes;D_2__Spirochaetia":937.0,"D_0__Bacteria;D_1__Synergistetes;D_2__Synergistia":9.0,"D_0__Bacteria;D_1__Tenericutes;D_2__Mollicutes":569.0,"D_0__Bacteria;D_1__Verrucomicrobia;D_2__Verrucomicrobiae":0.0,"D_0__Bacteria;D_1__WPS-2;D_2__uncultured rumen bacterium":0.0,"D_0__Bacteria;__;__":0.0,"D_0__Eukaryota;D_1__Excavata;D_2__Metamonada":0.0,"D_0__Eukaryota;D_1__SAR;D_2__Stramenopiles":0.0,"D_0__Eukaryota;__;__":0.0,"Unassigned;__;__":0.0,"SampleType":"F","Day":"D081120","Age":157.0,"Sex":"M","Farm":"KSU","Inside_or_Outside":"In","PigNumber":"pig-10","Litter_Number":"K5","Stage":"G","DNA-ID":"LLS0287","Description":"NA"},{"index":"F-051620-N68-M8-16S","D_0__Archaea;D_1__Euryarchaeota;D_2__Methanobacteria":447.0,"D_0__Archaea;D_1__Euryarchaeota;D_2__Thermoplasmata":0.0,"D_0__Bacteria;D_1__Actinobacteria;D_2__Actinobacteria":42.0,"D_0__Bacteria;D_1__Actinobacteria;D_2__Coriobacteriia":523.0,"D_0__Bacteria;D_1__Bacteroidetes;D_2__Bacteroidia":12519.0,"D_0__Bacteria;D_1__Bacteroidetes;D_2__Ignavibacteria":0.0,"D_0__Bacteria;D_1__Chlamydiae;D_2__Chlamydiae":45.0,"D_0__Bacteria;D_1__Cyanobacteria;D_2__Melainabacteria":78.0,"D_0__Bacteria;D_1__Cyanobacteria;D_2__Oxyphotobacteria":0.0,"D_0__Bacteria;D_1__Deferribacteres;D_2__Deferribacteres":2.0,"D_0__Bacteria;D_1__Elusimicrobia;D_2__Elusimicrobia":0.0,"D_0__Bacteria;D_1__Epsilonbacteraeota;D_2__Campylobacteria":130.0,"D_0__Bacteria;D_1__Fibrobacteres;D_2__Fibrobacteria":27.0,"D_0__Bacteria;D_1__Firmicutes;D_2__Bacilli":1209.0,"D_0__Bacteria;D_1__Firmicutes;D_2__Clostridia":20017.0,"D_0__Bacteria;D_1__Firmicutes;D_2__Erysipelotrichia":599.0,"D_0__Bacteria;D_1__Firmicutes;D_2__Negativicutes":4213.0,"D_0__Bacteria;D_1__Firmicutes;__":0.0,"D_0__Bacteria;D_1__Fusobacteria;D_2__Fusobacteriia":0.0,"D_0__Bacteria;D_1__Kiritimatiellaeota;D_2__Kiritimatiellae":144.0,"D_0__Bacteria;D_1__Lentisphaerae;D_2__Lentisphaeria":6.0,"D_0__Bacteria;D_1__Patescibacteria;D_2__Saccharimonadia":40.0,"D_0__Bacteria;D_1__Planctomycetes;D_2__Planctomycetacia":21.0,"D_0__Bacteria;D_1__Proteobacteria;D_2__Alphaproteobacteria":0.0,"D_0__Bacteria;D_1__Proteobacteria;D_2__Deltaproteobacteria":25.0,"D_0__Bacteria;D_1__Proteobacteria;D_2__Gammaproteobacteria":51.0,"D_0__Bacteria;D_1__Proteobacteria;__":0.0,"D_0__Bacteria;D_1__Spirochaetes;D_2__Brachyspirae":0.0,"D_0__Bacteria;D_1__Spirochaetes;D_2__Leptospirae":0.0,"D_0__Bacteria;D_1__Spirochaetes;D_2__Spirochaetia":603.0,"D_0__Bacteria;D_1__Synergistetes;D_2__Synergistia":0.0,"D_0__Bacteria;D_1__Tenericutes;D_2__Mollicutes":2749.0,"D_0__Bacteria;D_1__Verrucomicrobia;D_2__Verrucomicrobiae":0.0,"D_0__Bacteria;D_1__WPS-2;D_2__uncultured rumen bacterium":0.0,"D_0__Bacteria;__;__":0.0,"D_0__Eukaryota;D_1__Excavata;D_2__Metamonada":0.0,"D_0__Eukaryota;D_1__SAR;D_2__Stramenopiles":0.0,"D_0__Eukaryota;__;__":0.0,"Unassigned;__;__":0.0,"SampleType":"F","Day":"D051620","Age":68.0,"Sex":"M","Farm":"KSU","Inside_or_Outside":"In","PigNumber":"pig-8","Litter_Number":"K4","Stage":"N","DNA-ID":"LLS0167","Description":"NA"},{"index":"F-051620-N69-F3-16S","D_0__Archaea;D_1__Euryarchaeota;D_2__Methanobacteria":0.0,"D_0__Archaea;D_1__Euryarchaeota;D_2__Thermoplasmata":0.0,"D_0__Bacteria;D_1__Actinobacteria;D_2__Actinobacteria":61.0,"D_0__Bacteria;D_1__Actinobacteria;D_2__Coriobacteriia":58.0,"D_0__Bacteria;D_1__Bacteroidetes;D_2__Bacteroidia":10510.0,"D_0__Bacteria;D_1__Bacteroidetes;D_2__Ignavibacteria":0.0,"D_0__Bacteria;D_1__Chlamydiae;D_2__Chlamydiae":0.0,"D_0__Bacteria;D_1__Cyanobacteria;D_2__Melainabacteria":93.0,"D_0__Bacteria;D_1__Cyanobacteria;D_2__Oxyphotobacteria":0.0,"D_0__Bacteria;D_1__Deferribacteres;D_2__Deferribacteres":0.0,"D_0__Bacteria;D_1__Elusimicrobia;D_2__Elusimicrobia":0.0,"D_0__Bacteria;D_1__Epsilonbacteraeota;D_2__Campylobacteria":286.0,"D_0__Bacteria;D_1__Fibrobacteres;D_2__Fibrobacteria":2.0,"D_0__Bacteria;D_1__Firmicutes;D_2__Bacilli":7169.0,"D_0__Bacteria;D_1__Firmicutes;D_2__Clostridia":15153.0,"D_0__Bacteria;D_1__Firmicutes;D_2__Erysipelotrichia":470.0,"D_0__Bacteria;D_1__Firmicutes;D_2__Negativicutes":1175.0,"D_0__Bacteria;D_1__Firmicutes;__":2.0,"D_0__Bacteria;D_1__Fusobacteria;D_2__Fusobacteriia":0.0,"D_0__Bacteria;D_1__Kiritimatiellaeota;D_2__Kiritimatiellae":0.0,"D_0__Bacteria;D_1__Lentisphaerae;D_2__Lentisphaeria":5.0,"D_0__Bacteria;D_1__Patescibacteria;D_2__Saccharimonadia":0.0,"D_0__Bacteria;D_1__Planctomycetes;D_2__Planctomycetacia":0.0,"D_0__Bacteria;D_1__Proteobacteria;D_2__Alphaproteobacteria":25.0,"D_0__Bacteria;D_1__Proteobacteria;D_2__Deltaproteobacteria":59.0,"D_0__Bacteria;D_1__Proteobacteria;D_2__Gammaproteobacteria":53.0,"D_0__Bacteria;D_1__Proteobacteria;__":0.0,"D_0__Bacteria;D_1__Spirochaetes;D_2__Brachyspirae":0.0,"D_0__Bacteria;D_1__Spirochaetes;D_2__Leptospirae":0.0,"D_0__Bacteria;D_1__Spirochaetes;D_2__Spirochaetia":321.0,"D_0__Bacteria;D_1__Synergistetes;D_2__Synergistia":0.0,"D_0__Bacteria;D_1__Tenericutes;D_2__Mollicutes":268.0,"D_0__Bacteria;D_1__Verrucomicrobia;D_2__Verrucomicrobiae":0.0,"D_0__Bacteria;D_1__WPS-2;D_2__uncultured rumen bacterium":0.0,"D_0__Bacteria;__;__":0.0,"D_0__Eukaryota;D_1__Excavata;D_2__Metamonada":0.0,"D_0__Eukaryota;D_1__SAR;D_2__Stramenopiles":0.0,"D_0__Eukaryota;__;__":0.0,"Unassigned;__;__":0.0,"SampleType":"F","Day":"D051620","Age":69.0,"Sex":"F","Farm":"KSU","Inside_or_Outside":"In","PigNumber":"pig-3","Litter_Number":"K2","Stage":"N","DNA-ID":"LLS0163","Description":"NA"},{"index":"F-051620-N69-F5-16S","D_0__Archaea;D_1__Euryarchaeota;D_2__Methanobacteria":121.0,"D_0__Archaea;D_1__Euryarchaeota;D_2__Thermoplasmata":4.0,"D_0__Bacteria;D_1__Actinobacteria;D_2__Actinobacteria":74.0,"D_0__Bacteria;D_1__Actinobacteria;D_2__Coriobacteriia":66.0,"D_0__Bacteria;D_1__Bacteroidetes;D_2__Bacteroidia":15031.0,"D_0__Bacteria;D_1__Bacteroidetes;D_2__Ignavibacteria":0.0,"D_0__Bacteria;D_1__Chlamydiae;D_2__Chlamydiae":0.0,"D_0__Bacteria;D_1__Cyanobacteria;D_2__Melainabacteria":27.0,"D_0__Bacteria;D_1__Cyanobacteria;D_2__Oxyphotobacteria":10.0,"D_0__Bacteria;D_1__Deferribacteres;D_2__Deferribacteres":0.0,"D_0__Bacteria;D_1__Elusimicrobia;D_2__Elusimicrobia":0.0,"D_0__Bacteria;D_1__Epsilonbacteraeota;D_2__Campylobacteria":35.0,"D_0__Bacteria;D_1__Fibrobacteres;D_2__Fibrobacteria":51.0,"D_0__Bacteria;D_1__Firmicutes;D_2__Bacilli":2034.0,"D_0__Bacteria;D_1__Firmicutes;D_2__Clostridia":15223.0,"D_0__Bacteria;D_1__Firmicutes;D_2__Erysipelotrichia":238.0,"D_0__Bacteria;D_1__Firmicutes;D_2__Negativicutes":4381.0,"D_0__Bacteria;D_1__Firmicutes;__":0.0,"D_0__Bacteria;D_1__Fusobacteria;D_2__Fusobacteriia":0.0,"D_0__Bacteria;D_1__Kiritimatiellaeota;D_2__Kiritimatiellae":6.0,"D_0__Bacteria;D_1__Lentisphaerae;D_2__Lentisphaeria":9.0,"D_0__Bacteria;D_1__Patescibacteria;D_2__Saccharimonadia":2.0,"D_0__Bacteria;D_1__Planctomycetes;D_2__Planctomycetacia":3.0,"D_0__Bacteria;D_1__Proteobacteria;D_2__Alphaproteobacteria":5.0,"D_0__Bacteria;D_1__Proteobacteria;D_2__Deltaproteobacteria":80.0,"D_0__Bacteria;D_1__Proteobacteria;D_2__Gammaproteobacteria":372.0,"D_0__Bacteria;D_1__Proteobacteria;__":0.0,"D_0__Bacteria;D_1__Spirochaetes;D_2__Brachyspirae":0.0,"D_0__Bacteria;D_1__Spirochaetes;D_2__Leptospirae":0.0,"D_0__Bacteria;D_1__Spirochaetes;D_2__Spirochaetia":1732.0,"D_0__Bacteria;D_1__Synergistetes;D_2__Synergistia":0.0,"D_0__Bacteria;D_1__Tenericutes;D_2__Mollicutes":801.0,"D_0__Bacteria;D_1__Verrucomicrobia;D_2__Verrucomicrobiae":0.0,"D_0__Bacteria;D_1__WPS-2;D_2__uncultured rumen bacterium":0.0,"D_0__Bacteria;__;__":0.0,"D_0__Eukaryota;D_1__Excavata;D_2__Metamonada":0.0,"D_0__Eukaryota;D_1__SAR;D_2__Stramenopiles":0.0,"D_0__Eukaryota;__;__":0.0,"Unassigned;__;__":0.0,"SampleType":"F","Day":"D051620","Age":69.0,"Sex":"F","Farm":"KSU","Inside_or_Outside":"In","PigNumber":"pig-5","Litter_Number":"K3","Stage":"N","DNA-ID":"LLS0164","Description":"NA"},{"index":"F-051620-N69-M6-16S","D_0__Archaea;D_1__Euryarchaeota;D_2__Methanobacteria":118.0,"D_0__Archaea;D_1__Euryarchaeota;D_2__Thermoplasmata":2.0,"D_0__Bacteria;D_1__Actinobacteria;D_2__Actinobacteria":6.0,"D_0__Bacteria;D_1__Actinobacteria;D_2__Coriobacteriia":34.0,"D_0__Bacteria;D_1__Bacteroidetes;D_2__Bacteroidia":20283.0,"D_0__Bacteria;D_1__Bacteroidetes;D_2__Ignavibacteria":0.0,"D_0__Bacteria;D_1__Chlamydiae;D_2__Chlamydiae":14.0,"D_0__Bacteria;D_1__Cyanobacteria;D_2__Melainabacteria":54.0,"D_0__Bacteria;D_1__Cyanobacteria;D_2__Oxyphotobacteria":0.0,"D_0__Bacteria;D_1__Deferribacteres;D_2__Deferribacteres":0.0,"D_0__Bacteria;D_1__Elusimicrobia;D_2__Elusimicrobia":115.0,"D_0__Bacteria;D_1__Epsilonbacteraeota;D_2__Campylobacteria":183.0,"D_0__Bacteria;D_1__Fibrobacteres;D_2__Fibrobacteria":2.0,"D_0__Bacteria;D_1__Firmicutes;D_2__Bacilli":1048.0,"D_0__Bacteria;D_1__Firmicutes;D_2__Clostridia":21106.0,"D_0__Bacteria;D_1__Firmicutes;D_2__Erysipelotrichia":514.0,"D_0__Bacteria;D_1__Firmicutes;D_2__Negativicutes":1820.0,"D_0__Bacteria;D_1__Firmicutes;__":0.0,"D_0__Bacteria;D_1__Fusobacteria;D_2__Fusobacteriia":0.0,"D_0__Bacteria;D_1__Kiritimatiellaeota;D_2__Kiritimatiellae":526.0,"D_0__Bacteria;D_1__Lentisphaerae;D_2__Lentisphaeria":11.0,"D_0__Bacteria;D_1__Patescibacteria;D_2__Saccharimonadia":105.0,"D_0__Bacteria;D_1__Planctomycetes;D_2__Planctomycetacia":37.0,"D_0__Bacteria;D_1__Proteobacteria;D_2__Alphaproteobacteria":14.0,"D_0__Bacteria;D_1__Proteobacteria;D_2__Deltaproteobacteria":31.0,"D_0__Bacteria;D_1__Proteobacteria;D_2__Gammaproteobacteria":48.0,"D_0__Bacteria;D_1__Proteobacteria;__":0.0,"D_0__Bacteria;D_1__Spirochaetes;D_2__Brachyspirae":0.0,"D_0__Bacteria;D_1__Spirochaetes;D_2__Leptospirae":0.0,"D_0__Bacteria;D_1__Spirochaetes;D_2__Spirochaetia":2327.0,"D_0__Bacteria;D_1__Synergistetes;D_2__Synergistia":4.0,"D_0__Bacteria;D_1__Tenericutes;D_2__Mollicutes":454.0,"D_0__Bacteria;D_1__Verrucomicrobia;D_2__Verrucomicrobiae":15.0,"D_0__Bacteria;D_1__WPS-2;D_2__uncultured rumen bacterium":654.0,"D_0__Bacteria;__;__":0.0,"D_0__Eukaryota;D_1__Excavata;D_2__Metamonada":0.0,"D_0__Eukaryota;D_1__SAR;D_2__Stramenopiles":0.0,"D_0__Eukaryota;__;__":0.0,"Unassigned;__;__":0.0,"SampleType":"F","Day":"D051620","Age":69.0,"Sex":"M","Farm":"KSU","Inside_or_Outside":"In","PigNumber":"pig-6","Litter_Number":"K3","Stage":"N","DNA-ID":"LLS0165","Description":"NA"},{"index":"F-051620-N70-F9-16S","D_0__Archaea;D_1__Euryarchaeota;D_2__Methanobacteria":33.0,"D_0__Archaea;D_1__Euryarchaeota;D_2__Thermoplasmata":0.0,"D_0__Bacteria;D_1__Actinobacteria;D_2__Actinobacteria":149.0,"D_0__Bacteria;D_1__Actinobacteria;D_2__Coriobacteriia":37.0,"D_0__Bacteria;D_1__Bacteroidetes;D_2__Bacteroidia":11593.0,"D_0__Bacteria;D_1__Bacteroidetes;D_2__Ignavibacteria":0.0,"D_0__Bacteria;D_1__Chlamydiae;D_2__Chlamydiae":0.0,"D_0__Bacteria;D_1__Cyanobacteria;D_2__Melainabacteria":0.0,"D_0__Bacteria;D_1__Cyanobacteria;D_2__Oxyphotobacteria":0.0,"D_0__Bacteria;D_1__Deferribacteres;D_2__Deferribacteres":0.0,"D_0__Bacteria;D_1__Elusimicrobia;D_2__Elusimicrobia":0.0,"D_0__Bacteria;D_1__Epsilonbacteraeota;D_2__Campylobacteria":225.0,"D_0__Bacteria;D_1__Fibrobacteres;D_2__Fibrobacteria":48.0,"D_0__Bacteria;D_1__Firmicutes;D_2__Bacilli":2097.0,"D_0__Bacteria;D_1__Firmicutes;D_2__Clostridia":16812.0,"D_0__Bacteria;D_1__Firmicutes;D_2__Erysipelotrichia":495.0,"D_0__Bacteria;D_1__Firmicutes;D_2__Negativicutes":1378.0,"D_0__Bacteria;D_1__Firmicutes;__":0.0,"D_0__Bacteria;D_1__Fusobacteria;D_2__Fusobacteriia":0.0,"D_0__Bacteria;D_1__Kiritimatiellaeota;D_2__Kiritimatiellae":447.0,"D_0__Bacteria;D_1__Lentisphaerae;D_2__Lentisphaeria":19.0,"D_0__Bacteria;D_1__Patescibacteria;D_2__Saccharimonadia":104.0,"D_0__Bacteria;D_1__Planctomycetes;D_2__Planctomycetacia":63.0,"D_0__Bacteria;D_1__Proteobacteria;D_2__Alphaproteobacteria":4.0,"D_0__Bacteria;D_1__Proteobacteria;D_2__Deltaproteobacteria":11.0,"D_0__Bacteria;D_1__Proteobacteria;D_2__Gammaproteobacteria":69.0,"D_0__Bacteria;D_1__Proteobacteria;__":0.0,"D_0__Bacteria;D_1__Spirochaetes;D_2__Brachyspirae":0.0,"D_0__Bacteria;D_1__Spirochaetes;D_2__Leptospirae":0.0,"D_0__Bacteria;D_1__Spirochaetes;D_2__Spirochaetia":3557.0,"D_0__Bacteria;D_1__Synergistetes;D_2__Synergistia":0.0,"D_0__Bacteria;D_1__Tenericutes;D_2__Mollicutes":1225.0,"D_0__Bacteria;D_1__Verrucomicrobia;D_2__Verrucomicrobiae":0.0,"D_0__Bacteria;D_1__WPS-2;D_2__uncultured rumen bacterium":10.0,"D_0__Bacteria;__;__":0.0,"D_0__Eukaryota;D_1__Excavata;D_2__Metamonada":0.0,"D_0__Eukaryota;D_1__SAR;D_2__Stramenopiles":0.0,"D_0__Eukaryota;__;__":0.0,"Unassigned;__;__":0.0,"SampleType":"F","Day":"D051620","Age":70.0,"Sex":"F","Farm":"KSU","Inside_or_Outside":"In","PigNumber":"pig-9","Litter_Number":"K5","Stage":"N","DNA-ID":"LLS0168","Description":"NA"},{"index":"F-051620-N70-M10-16S","D_0__Archaea;D_1__Euryarchaeota;D_2__Methanobacteria":2.0,"D_0__Archaea;D_1__Euryarchaeota;D_2__Thermoplasmata":0.0,"D_0__Bacteria;D_1__Actinobacteria;D_2__Actinobacteria":272.0,"D_0__Bacteria;D_1__Actinobacteria;D_2__Coriobacteriia":138.0,"D_0__Bacteria;D_1__Bacteroidetes;D_2__Bacteroidia":12569.0,"D_0__Bacteria;D_1__Bacteroidetes;D_2__Ignavibacteria":0.0,"D_0__Bacteria;D_1__Chlamydiae;D_2__Chlamydiae":0.0,"D_0__Bacteria;D_1__Cyanobacteria;D_2__Melainabacteria":13.0,"D_0__Bacteria;D_1__Cyanobacteria;D_2__Oxyphotobacteria":0.0,"D_0__Bacteria;D_1__Deferribacteres;D_2__Deferribacteres":0.0,"D_0__Bacteria;D_1__Elusimicrobia;D_2__Elusimicrobia":0.0,"D_0__Bacteria;D_1__Epsilonbacteraeota;D_2__Campylobacteria":0.0,"D_0__Bacteria;D_1__Fibrobacteres;D_2__Fibrobacteria":9.0,"D_0__Bacteria;D_1__Firmicutes;D_2__Bacilli":4878.0,"D_0__Bacteria;D_1__Firmicutes;D_2__Clostridia":13817.0,"D_0__Bacteria;D_1__Firmicutes;D_2__Erysipelotrichia":703.0,"D_0__Bacteria;D_1__Firmicutes;D_2__Negativicutes":912.0,"D_0__Bacteria;D_1__Firmicutes;__":0.0,"D_0__Bacteria;D_1__Fusobacteria;D_2__Fusobacteriia":0.0,"D_0__Bacteria;D_1__Kiritimatiellaeota;D_2__Kiritimatiellae":3.0,"D_0__Bacteria;D_1__Lentisphaerae;D_2__Lentisphaeria":2.0,"D_0__Bacteria;D_1__Patescibacteria;D_2__Saccharimonadia":54.0,"D_0__Bacteria;D_1__Planctomycetes;D_2__Planctomycetacia":3.0,"D_0__Bacteria;D_1__Proteobacteria;D_2__Alphaproteobacteria":77.0,"D_0__Bacteria;D_1__Proteobacteria;D_2__Deltaproteobacteria":23.0,"D_0__Bacteria;D_1__Proteobacteria;D_2__Gammaproteobacteria":42.0,"D_0__Bacteria;D_1__Proteobacteria;__":0.0,"D_0__Bacteria;D_1__Spirochaetes;D_2__Brachyspirae":0.0,"D_0__Bacteria;D_1__Spirochaetes;D_2__Leptospirae":0.0,"D_0__Bacteria;D_1__Spirochaetes;D_2__Spirochaetia":451.0,"D_0__Bacteria;D_1__Synergistetes;D_2__Synergistia":0.0,"D_0__Bacteria;D_1__Tenericutes;D_2__Mollicutes":572.0,"D_0__Bacteria;D_1__Verrucomicrobia;D_2__Verrucomicrobiae":0.0,"D_0__Bacteria;D_1__WPS-2;D_2__uncultured rumen bacterium":0.0,"D_0__Bacteria;__;__":0.0,"D_0__Eukaryota;D_1__Excavata;D_2__Metamonada":0.0,"D_0__Eukaryota;D_1__SAR;D_2__Stramenopiles":0.0,"D_0__Eukaryota;__;__":0.0,"Unassigned;__;__":0.0,"SampleType":"F","Day":"D051620","Age":70.0,"Sex":"M","Farm":"KSU","Inside_or_Outside":"In","PigNumber":"pig-10","Litter_Number":"K5","Stage":"N","DNA-ID":"LLS0169","Description":"NA"},{"index":"F-052020-N70-F7-16S","D_0__Archaea;D_1__Euryarchaeota;D_2__Methanobacteria":6.0,"D_0__Archaea;D_1__Euryarchaeota;D_2__Thermoplasmata":6.0,"D_0__Bacteria;D_1__Actinobacteria;D_2__Actinobacteria":17.0,"D_0__Bacteria;D_1__Actinobacteria;D_2__Coriobacteriia":106.0,"D_0__Bacteria;D_1__Bacteroidetes;D_2__Bacteroidia":13140.0,"D_0__Bacteria;D_1__Bacteroidetes;D_2__Ignavibacteria":0.0,"D_0__Bacteria;D_1__Chlamydiae;D_2__Chlamydiae":7.0,"D_0__Bacteria;D_1__Cyanobacteria;D_2__Melainabacteria":7.0,"D_0__Bacteria;D_1__Cyanobacteria;D_2__Oxyphotobacteria":0.0,"D_0__Bacteria;D_1__Deferribacteres;D_2__Deferribacteres":0.0,"D_0__Bacteria;D_1__Elusimicrobia;D_2__Elusimicrobia":26.0,"D_0__Bacteria;D_1__Epsilonbacteraeota;D_2__Campylobacteria":11.0,"D_0__Bacteria;D_1__Fibrobacteres;D_2__Fibrobacteria":52.0,"D_0__Bacteria;D_1__Firmicutes;D_2__Bacilli":864.0,"D_0__Bacteria;D_1__Firmicutes;D_2__Clostridia":10451.0,"D_0__Bacteria;D_1__Firmicutes;D_2__Erysipelotrichia":243.0,"D_0__Bacteria;D_1__Firmicutes;D_2__Negativicutes":2288.0,"D_0__Bacteria;D_1__Firmicutes;__":0.0,"D_0__Bacteria;D_1__Fusobacteria;D_2__Fusobacteriia":0.0,"D_0__Bacteria;D_1__Kiritimatiellaeota;D_2__Kiritimatiellae":331.0,"D_0__Bacteria;D_1__Lentisphaerae;D_2__Lentisphaeria":6.0,"D_0__Bacteria;D_1__Patescibacteria;D_2__Saccharimonadia":11.0,"D_0__Bacteria;D_1__Planctomycetes;D_2__Planctomycetacia":33.0,"D_0__Bacteria;D_1__Proteobacteria;D_2__Alphaproteobacteria":16.0,"D_0__Bacteria;D_1__Proteobacteria;D_2__Deltaproteobacteria":48.0,"D_0__Bacteria;D_1__Proteobacteria;D_2__Gammaproteobacteria":109.0,"D_0__Bacteria;D_1__Proteobacteria;__":0.0,"D_0__Bacteria;D_1__Spirochaetes;D_2__Brachyspirae":0.0,"D_0__Bacteria;D_1__Spirochaetes;D_2__Leptospirae":0.0,"D_0__Bacteria;D_1__Spirochaetes;D_2__Spirochaetia":1717.0,"D_0__Bacteria;D_1__Synergistetes;D_2__Synergistia":2.0,"D_0__Bacteria;D_1__Tenericutes;D_2__Mollicutes":431.0,"D_0__Bacteria;D_1__Verrucomicrobia;D_2__Verrucomicrobiae":0.0,"D_0__Bacteria;D_1__WPS-2;D_2__uncultured rumen bacterium":35.0,"D_0__Bacteria;__;__":0.0,"D_0__Eukaryota;D_1__Excavata;D_2__Metamonada":0.0,"D_0__Eukaryota;D_1__SAR;D_2__Stramenopiles":0.0,"D_0__Eukaryota;__;__":0.0,"Unassigned;__;__":0.0,"SampleType":"F","Day":"D052020","Age":70.0,"Sex":"F","Farm":"KSU","Inside_or_Outside":"In","PigNumber":"pig-7","Litter_Number":"K4","Stage":"N","DNA-ID":"LLS0175","Description":"NA"},{"index":"F-052020-N70-M8-16S","D_0__Archaea;D_1__Euryarchaeota;D_2__Methanobacteria":266.0,"D_0__Archaea;D_1__Euryarchaeota;D_2__Thermoplasmata":2.0,"D_0__Bacteria;D_1__Actinobacteria;D_2__Actinobacteria":0.0,"D_0__Bacteria;D_1__Actinobacteria;D_2__Coriobacteriia":87.0,"D_0__Bacteria;D_1__Bacteroidetes;D_2__Bacteroidia":10612.0,"D_0__Bacteria;D_1__Bacteroidetes;D_2__Ignavibacteria":0.0,"D_0__Bacteria;D_1__Chlamydiae;D_2__Chlamydiae":20.0,"D_0__Bacteria;D_1__Cyanobacteria;D_2__Melainabacteria":24.0,"D_0__Bacteria;D_1__Cyanobacteria;D_2__Oxyphotobacteria":0.0,"D_0__Bacteria;D_1__Deferribacteres;D_2__Deferribacteres":0.0,"D_0__Bacteria;D_1__Elusimicrobia;D_2__Elusimicrobia":31.0,"D_0__Bacteria;D_1__Epsilonbacteraeota;D_2__Campylobacteria":13.0,"D_0__Bacteria;D_1__Fibrobacteres;D_2__Fibrobacteria":12.0,"D_0__Bacteria;D_1__Firmicutes;D_2__Bacilli":484.0,"D_0__Bacteria;D_1__Firmicutes;D_2__Clostridia":13084.0,"D_0__Bacteria;D_1__Firmicutes;D_2__Erysipelotrichia":217.0,"D_0__Bacteria;D_1__Firmicutes;D_2__Negativicutes":1975.0,"D_0__Bacteria;D_1__Firmicutes;__":0.0,"D_0__Bacteria;D_1__Fusobacteria;D_2__Fusobacteriia":0.0,"D_0__Bacteria;D_1__Kiritimatiellaeota;D_2__Kiritimatiellae":39.0,"D_0__Bacteria;D_1__Lentisphaerae;D_2__Lentisphaeria":0.0,"D_0__Bacteria;D_1__Patescibacteria;D_2__Saccharimonadia":104.0,"D_0__Bacteria;D_1__Planctomycetes;D_2__Planctomycetacia":6.0,"D_0__Bacteria;D_1__Proteobacteria;D_2__Alphaproteobacteria":0.0,"D_0__Bacteria;D_1__Proteobacteria;D_2__Deltaproteobacteria":22.0,"D_0__Bacteria;D_1__Proteobacteria;D_2__Gammaproteobacteria":42.0,"D_0__Bacteria;D_1__Proteobacteria;__":0.0,"D_0__Bacteria;D_1__Spirochaetes;D_2__Brachyspirae":0.0,"D_0__Bacteria;D_1__Spirochaetes;D_2__Leptospirae":0.0,"D_0__Bacteria;D_1__Spirochaetes;D_2__Spirochaetia":1049.0,"D_0__Bacteria;D_1__Synergistetes;D_2__Synergistia":0.0,"D_0__Bacteria;D_1__Tenericutes;D_2__Mollicutes":806.0,"D_0__Bacteria;D_1__Verrucomicrobia;D_2__Verrucomicrobiae":0.0,"D_0__Bacteria;D_1__WPS-2;D_2__uncultured rumen bacterium":49.0,"D_0__Bacteria;__;__":0.0,"D_0__Eukaryota;D_1__Excavata;D_2__Metamonada":0.0,"D_0__Eukaryota;D_1__SAR;D_2__Stramenopiles":0.0,"D_0__Eukaryota;__;__":0.0,"Unassigned;__;__":0.0,"SampleType":"F","Day":"D052020","Age":70.0,"Sex":"M","Farm":"KSU","Inside_or_Outside":"In","PigNumber":"pig-8","Litter_Number":"K4","Stage":"N","DNA-ID":"LLS0176","Description":"NA"},{"index":"F-052020-N72-F1-16S","D_0__Archaea;D_1__Euryarchaeota;D_2__Methanobacteria":0.0,"D_0__Archaea;D_1__Euryarchaeota;D_2__Thermoplasmata":0.0,"D_0__Bacteria;D_1__Actinobacteria;D_2__Actinobacteria":0.0,"D_0__Bacteria;D_1__Actinobacteria;D_2__Coriobacteriia":3.0,"D_0__Bacteria;D_1__Bacteroidetes;D_2__Bacteroidia":874.0,"D_0__Bacteria;D_1__Bacteroidetes;D_2__Ignavibacteria":0.0,"D_0__Bacteria;D_1__Chlamydiae;D_2__Chlamydiae":0.0,"D_0__Bacteria;D_1__Cyanobacteria;D_2__Melainabacteria":0.0,"D_0__Bacteria;D_1__Cyanobacteria;D_2__Oxyphotobacteria":0.0,"D_0__Bacteria;D_1__Deferribacteres;D_2__Deferribacteres":0.0,"D_0__Bacteria;D_1__Elusimicrobia;D_2__Elusimicrobia":0.0,"D_0__Bacteria;D_1__Epsilonbacteraeota;D_2__Campylobacteria":0.0,"D_0__Bacteria;D_1__Fibrobacteres;D_2__Fibrobacteria":2.0,"D_0__Bacteria;D_1__Firmicutes;D_2__Bacilli":163.0,"D_0__Bacteria;D_1__Firmicutes;D_2__Clostridia":979.0,"D_0__Bacteria;D_1__Firmicutes;D_2__Erysipelotrichia":23.0,"D_0__Bacteria;D_1__Firmicutes;D_2__Negativicutes":70.0,"D_0__Bacteria;D_1__Firmicutes;__":0.0,"D_0__Bacteria;D_1__Fusobacteria;D_2__Fusobacteriia":0.0,"D_0__Bacteria;D_1__Kiritimatiellaeota;D_2__Kiritimatiellae":0.0,"D_0__Bacteria;D_1__Lentisphaerae;D_2__Lentisphaeria":0.0,"D_0__Bacteria;D_1__Patescibacteria;D_2__Saccharimonadia":0.0,"D_0__Bacteria;D_1__Planctomycetes;D_2__Planctomycetacia":0.0,"D_0__Bacteria;D_1__Proteobacteria;D_2__Alphaproteobacteria":0.0,"D_0__Bacteria;D_1__Proteobacteria;D_2__Deltaproteobacteria":3.0,"D_0__Bacteria;D_1__Proteobacteria;D_2__Gammaproteobacteria":0.0,"D_0__Bacteria;D_1__Proteobacteria;__":0.0,"D_0__Bacteria;D_1__Spirochaetes;D_2__Brachyspirae":0.0,"D_0__Bacteria;D_1__Spirochaetes;D_2__Leptospirae":0.0,"D_0__Bacteria;D_1__Spirochaetes;D_2__Spirochaetia":36.0,"D_0__Bacteria;D_1__Synergistetes;D_2__Synergistia":0.0,"D_0__Bacteria;D_1__Tenericutes;D_2__Mollicutes":31.0,"D_0__Bacteria;D_1__Verrucomicrobia;D_2__Verrucomicrobiae":0.0,"D_0__Bacteria;D_1__WPS-2;D_2__uncultured rumen bacterium":0.0,"D_0__Bacteria;__;__":0.0,"D_0__Eukaryota;D_1__Excavata;D_2__Metamonada":0.0,"D_0__Eukaryota;D_1__SAR;D_2__Stramenopiles":0.0,"D_0__Eukaryota;__;__":0.0,"Unassigned;__;__":0.0,"SampleType":"F","Day":"D052020","Age":72.0,"Sex":"F","Farm":"KSU","Inside_or_Outside":"In","PigNumber":"pig-1","Litter_Number":"K1","Stage":"N","DNA-ID":"LLS0170","Description":"NA"},{"index":"F-052020-N72-F3-16S","D_0__Archaea;D_1__Euryarchaeota;D_2__Methanobacteria":0.0,"D_0__Archaea;D_1__Euryarchaeota;D_2__Thermoplasmata":0.0,"D_0__Bacteria;D_1__Actinobacteria;D_2__Actinobacteria":26.0,"D_0__Bacteria;D_1__Actinobacteria;D_2__Coriobacteriia":71.0,"D_0__Bacteria;D_1__Bacteroidetes;D_2__Bacteroidia":13881.0,"D_0__Bacteria;D_1__Bacteroidetes;D_2__Ignavibacteria":0.0,"D_0__Bacteria;D_1__Chlamydiae;D_2__Chlamydiae":0.0,"D_0__Bacteria;D_1__Cyanobacteria;D_2__Melainabacteria":0.0,"D_0__Bacteria;D_1__Cyanobacteria;D_2__Oxyphotobacteria":0.0,"D_0__Bacteria;D_1__Deferribacteres;D_2__Deferribacteres":0.0,"D_0__Bacteria;D_1__Elusimicrobia;D_2__Elusimicrobia":0.0,"D_0__Bacteria;D_1__Epsilonbacteraeota;D_2__Campylobacteria":13.0,"D_0__Bacteria;D_1__Fibrobacteres;D_2__Fibrobacteria":0.0,"D_0__Bacteria;D_1__Firmicutes;D_2__Bacilli":3257.0,"D_0__Bacteria;D_1__Firmicutes;D_2__Clostridia":15618.0,"D_0__Bacteria;D_1__Firmicutes;D_2__Erysipelotrichia":926.0,"D_0__Bacteria;D_1__Firmicutes;D_2__Negativicutes":509.0,"D_0__Bacteria;D_1__Firmicutes;__":0.0,"D_0__Bacteria;D_1__Fusobacteria;D_2__Fusobacteriia":0.0,"D_0__Bacteria;D_1__Kiritimatiellaeota;D_2__Kiritimatiellae":0.0,"D_0__Bacteria;D_1__Lentisphaerae;D_2__Lentisphaeria":0.0,"D_0__Bacteria;D_1__Patescibacteria;D_2__Saccharimonadia":34.0,"D_0__Bacteria;D_1__Planctomycetes;D_2__Planctomycetacia":0.0,"D_0__Bacteria;D_1__Proteobacteria;D_2__Alphaproteobacteria":129.0,"D_0__Bacteria;D_1__Proteobacteria;D_2__Deltaproteobacteria":0.0,"D_0__Bacteria;D_1__Proteobacteria;D_2__Gammaproteobacteria":49.0,"D_0__Bacteria;D_1__Proteobacteria;__":0.0,"D_0__Bacteria;D_1__Spirochaetes;D_2__Brachyspirae":0.0,"D_0__Bacteria;D_1__Spirochaetes;D_2__Leptospirae":0.0,"D_0__Bacteria;D_1__Spirochaetes;D_2__Spirochaetia":515.0,"D_0__Bacteria;D_1__Synergistetes;D_2__Synergistia":0.0,"D_0__Bacteria;D_1__Tenericutes;D_2__Mollicutes":570.0,"D_0__Bacteria;D_1__Verrucomicrobia;D_2__Verrucomicrobiae":0.0,"D_0__Bacteria;D_1__WPS-2;D_2__uncultured rumen bacterium":0.0,"D_0__Bacteria;__;__":0.0,"D_0__Eukaryota;D_1__Excavata;D_2__Metamonada":0.0,"D_0__Eukaryota;D_1__SAR;D_2__Stramenopiles":0.0,"D_0__Eukaryota;__;__":0.0,"Unassigned;__;__":0.0,"SampleType":"F","Day":"D052020","Age":72.0,"Sex":"F","Farm":"KSU","Inside_or_Outside":"In","PigNumber":"pig-3","Litter_Number":"K2","Stage":"N","DNA-ID":"LLS0172","Description":"NA"},{"index":"F-052020-N72-F5-16S","D_0__Archaea;D_1__Euryarchaeota;D_2__Methanobacteria":0.0,"D_0__Archaea;D_1__Euryarchaeota;D_2__Thermoplasmata":0.0,"D_0__Bacteria;D_1__Actinobacteria;D_2__Actinobacteria":11.0,"D_0__Bacteria;D_1__Actinobacteria;D_2__Coriobacteriia":81.0,"D_0__Bacteria;D_1__Bacteroidetes;D_2__Bacteroidia":9841.0,"D_0__Bacteria;D_1__Bacteroidetes;D_2__Ignavibacteria":0.0,"D_0__Bacteria;D_1__Chlamydiae;D_2__Chlamydiae":12.0,"D_0__Bacteria;D_1__Cyanobacteria;D_2__Melainabacteria":5.0,"D_0__Bacteria;D_1__Cyanobacteria;D_2__Oxyphotobacteria":0.0,"D_0__Bacteria;D_1__Deferribacteres;D_2__Deferribacteres":0.0,"D_0__Bacteria;D_1__Elusimicrobia;D_2__Elusimicrobia":0.0,"D_0__Bacteria;D_1__Epsilonbacteraeota;D_2__Campylobacteria":0.0,"D_0__Bacteria;D_1__Fibrobacteres;D_2__Fibrobacteria":0.0,"D_0__Bacteria;D_1__Firmicutes;D_2__Bacilli":763.0,"D_0__Bacteria;D_1__Firmicutes;D_2__Clostridia":23047.0,"D_0__Bacteria;D_1__Firmicutes;D_2__Erysipelotrichia":316.0,"D_0__Bacteria;D_1__Firmicutes;D_2__Negativicutes":371.0,"D_0__Bacteria;D_1__Firmicutes;__":0.0,"D_0__Bacteria;D_1__Fusobacteria;D_2__Fusobacteriia":0.0,"D_0__Bacteria;D_1__Kiritimatiellaeota;D_2__Kiritimatiellae":0.0,"D_0__Bacteria;D_1__Lentisphaerae;D_2__Lentisphaeria":0.0,"D_0__Bacteria;D_1__Patescibacteria;D_2__Saccharimonadia":19.0,"D_0__Bacteria;D_1__Planctomycetes;D_2__Planctomycetacia":0.0,"D_0__Bacteria;D_1__Proteobacteria;D_2__Alphaproteobacteria":0.0,"D_0__Bacteria;D_1__Proteobacteria;D_2__Deltaproteobacteria":0.0,"D_0__Bacteria;D_1__Proteobacteria;D_2__Gammaproteobacteria":72.0,"D_0__Bacteria;D_1__Proteobacteria;__":0.0,"D_0__Bacteria;D_1__Spirochaetes;D_2__Brachyspirae":0.0,"D_0__Bacteria;D_1__Spirochaetes;D_2__Leptospirae":0.0,"D_0__Bacteria;D_1__Spirochaetes;D_2__Spirochaetia":290.0,"D_0__Bacteria;D_1__Synergistetes;D_2__Synergistia":0.0,"D_0__Bacteria;D_1__Tenericutes;D_2__Mollicutes":706.0,"D_0__Bacteria;D_1__Verrucomicrobia;D_2__Verrucomicrobiae":0.0,"D_0__Bacteria;D_1__WPS-2;D_2__uncultured rumen bacterium":0.0,"D_0__Bacteria;__;__":0.0,"D_0__Eukaryota;D_1__Excavata;D_2__Metamonada":0.0,"D_0__Eukaryota;D_1__SAR;D_2__Stramenopiles":0.0,"D_0__Eukaryota;__;__":0.0,"Unassigned;__;__":0.0,"SampleType":"F","Day":"D052020","Age":72.0,"Sex":"F","Farm":"KSU","Inside_or_Outside":"In","PigNumber":"pig-5","Litter_Number":"K3","Stage":"N","DNA-ID":"LLS0173","Description":"NA"},{"index":"F-052020-N72-M2-16S","D_0__Archaea;D_1__Euryarchaeota;D_2__Methanobacteria":191.0,"D_0__Archaea;D_1__Euryarchaeota;D_2__Thermoplasmata":0.0,"D_0__Bacteria;D_1__Actinobacteria;D_2__Actinobacteria":38.0,"D_0__Bacteria;D_1__Actinobacteria;D_2__Coriobacteriia":124.0,"D_0__Bacteria;D_1__Bacteroidetes;D_2__Bacteroidia":16504.0,"D_0__Bacteria;D_1__Bacteroidetes;D_2__Ignavibacteria":0.0,"D_0__Bacteria;D_1__Chlamydiae;D_2__Chlamydiae":12.0,"D_0__Bacteria;D_1__Cyanobacteria;D_2__Melainabacteria":30.0,"D_0__Bacteria;D_1__Cyanobacteria;D_2__Oxyphotobacteria":0.0,"D_0__Bacteria;D_1__Deferribacteres;D_2__Deferribacteres":0.0,"D_0__Bacteria;D_1__Elusimicrobia;D_2__Elusimicrobia":0.0,"D_0__Bacteria;D_1__Epsilonbacteraeota;D_2__Campylobacteria":21.0,"D_0__Bacteria;D_1__Fibrobacteres;D_2__Fibrobacteria":54.0,"D_0__Bacteria;D_1__Firmicutes;D_2__Bacilli":1008.0,"D_0__Bacteria;D_1__Firmicutes;D_2__Clostridia":20336.0,"D_0__Bacteria;D_1__Firmicutes;D_2__Erysipelotrichia":646.0,"D_0__Bacteria;D_1__Firmicutes;D_2__Negativicutes":1465.0,"D_0__Bacteria;D_1__Firmicutes;__":0.0,"D_0__Bacteria;D_1__Fusobacteria;D_2__Fusobacteriia":0.0,"D_0__Bacteria;D_1__Kiritimatiellaeota;D_2__Kiritimatiellae":2.0,"D_0__Bacteria;D_1__Lentisphaerae;D_2__Lentisphaeria":8.0,"D_0__Bacteria;D_1__Patescibacteria;D_2__Saccharimonadia":28.0,"D_0__Bacteria;D_1__Planctomycetes;D_2__Planctomycetacia":10.0,"D_0__Bacteria;D_1__Proteobacteria;D_2__Alphaproteobacteria":0.0,"D_0__Bacteria;D_1__Proteobacteria;D_2__Deltaproteobacteria":5.0,"D_0__Bacteria;D_1__Proteobacteria;D_2__Gammaproteobacteria":109.0,"D_0__Bacteria;D_1__Proteobacteria;__":0.0,"D_0__Bacteria;D_1__Spirochaetes;D_2__Brachyspirae":0.0,"D_0__Bacteria;D_1__Spirochaetes;D_2__Leptospirae":0.0,"D_0__Bacteria;D_1__Spirochaetes;D_2__Spirochaetia":736.0,"D_0__Bacteria;D_1__Synergistetes;D_2__Synergistia":0.0,"D_0__Bacteria;D_1__Tenericutes;D_2__Mollicutes":1635.0,"D_0__Bacteria;D_1__Verrucomicrobia;D_2__Verrucomicrobiae":0.0,"D_0__Bacteria;D_1__WPS-2;D_2__uncultured rumen bacterium":0.0,"D_0__Bacteria;__;__":0.0,"D_0__Eukaryota;D_1__Excavata;D_2__Metamonada":0.0,"D_0__Eukaryota;D_1__SAR;D_2__Stramenopiles":0.0,"D_0__Eukaryota;__;__":0.0,"Unassigned;__;__":0.0,"SampleType":"F","Day":"D052020","Age":72.0,"Sex":"M","Farm":"KSU","Inside_or_Outside":"In","PigNumber":"pig-2","Litter_Number":"K1","Stage":"N","DNA-ID":"LLS0171","Description":"NA"},{"index":"F-052020-N72-M6-16S","D_0__Archaea;D_1__Euryarchaeota;D_2__Methanobacteria":0.0,"D_0__Archaea;D_1__Euryarchaeota;D_2__Thermoplasmata":0.0,"D_0__Bacteria;D_1__Actinobacteria;D_2__Actinobacteria":0.0,"D_0__Bacteria;D_1__Actinobacteria;D_2__Coriobacteriia":27.0,"D_0__Bacteria;D_1__Bacteroidetes;D_2__Bacteroidia":14566.0,"D_0__Bacteria;D_1__Bacteroidetes;D_2__Ignavibacteria":0.0,"D_0__Bacteria;D_1__Chlamydiae;D_2__Chlamydiae":0.0,"D_0__Bacteria;D_1__Cyanobacteria;D_2__Melainabacteria":8.0,"D_0__Bacteria;D_1__Cyanobacteria;D_2__Oxyphotobacteria":0.0,"D_0__Bacteria;D_1__Deferribacteres;D_2__Deferribacteres":0.0,"D_0__Bacteria;D_1__Elusimicrobia;D_2__Elusimicrobia":25.0,"D_0__Bacteria;D_1__Epsilonbacteraeota;D_2__Campylobacteria":17.0,"D_0__Bacteria;D_1__Fibrobacteres;D_2__Fibrobacteria":53.0,"D_0__Bacteria;D_1__Firmicutes;D_2__Bacilli":465.0,"D_0__Bacteria;D_1__Firmicutes;D_2__Clostridia":13669.0,"D_0__Bacteria;D_1__Firmicutes;D_2__Erysipelotrichia":305.0,"D_0__Bacteria;D_1__Firmicutes;D_2__Negativicutes":937.0,"D_0__Bacteria;D_1__Firmicutes;__":0.0,"D_0__Bacteria;D_1__Fusobacteria;D_2__Fusobacteriia":0.0,"D_0__Bacteria;D_1__Kiritimatiellaeota;D_2__Kiritimatiellae":572.0,"D_0__Bacteria;D_1__Lentisphaerae;D_2__Lentisphaeria":3.0,"D_0__Bacteria;D_1__Patescibacteria;D_2__Saccharimonadia":208.0,"D_0__Bacteria;D_1__Planctomycetes;D_2__Planctomycetacia":0.0,"D_0__Bacteria;D_1__Proteobacteria;D_2__Alphaproteobacteria":10.0,"D_0__Bacteria;D_1__Proteobacteria;D_2__Deltaproteobacteria":29.0,"D_0__Bacteria;D_1__Proteobacteria;D_2__Gammaproteobacteria":88.0,"D_0__Bacteria;D_1__Proteobacteria;__":0.0,"D_0__Bacteria;D_1__Spirochaetes;D_2__Brachyspirae":0.0,"D_0__Bacteria;D_1__Spirochaetes;D_2__Leptospirae":0.0,"D_0__Bacteria;D_1__Spirochaetes;D_2__Spirochaetia":1824.0,"D_0__Bacteria;D_1__Synergistetes;D_2__Synergistia":0.0,"D_0__Bacteria;D_1__Tenericutes;D_2__Mollicutes":657.0,"D_0__Bacteria;D_1__Verrucomicrobia;D_2__Verrucomicrobiae":0.0,"D_0__Bacteria;D_1__WPS-2;D_2__uncultured rumen bacterium":164.0,"D_0__Bacteria;__;__":0.0,"D_0__Eukaryota;D_1__Excavata;D_2__Metamonada":0.0,"D_0__Eukaryota;D_1__SAR;D_2__Stramenopiles":0.0,"D_0__Eukaryota;__;__":0.0,"Unassigned;__;__":0.0,"SampleType":"F","Day":"D052020","Age":72.0,"Sex":"M","Farm":"KSU","Inside_or_Outside":"In","PigNumber":"pig-6","Litter_Number":"K3","Stage":"N","DNA-ID":"LLS0174","Description":"NA"},{"index":"F-052020-N74-F9-16S","D_0__Archaea;D_1__Euryarchaeota;D_2__Methanobacteria":18.0,"D_0__Archaea;D_1__Euryarchaeota;D_2__Thermoplasmata":3.0,"D_0__Bacteria;D_1__Actinobacteria;D_2__Actinobacteria":28.0,"D_0__Bacteria;D_1__Actinobacteria;D_2__Coriobacteriia":19.0,"D_0__Bacteria;D_1__Bacteroidetes;D_2__Bacteroidia":10007.0,"D_0__Bacteria;D_1__Bacteroidetes;D_2__Ignavibacteria":0.0,"D_0__Bacteria;D_1__Chlamydiae;D_2__Chlamydiae":3.0,"D_0__Bacteria;D_1__Cyanobacteria;D_2__Melainabacteria":9.0,"D_0__Bacteria;D_1__Cyanobacteria;D_2__Oxyphotobacteria":0.0,"D_0__Bacteria;D_1__Deferribacteres;D_2__Deferribacteres":0.0,"D_0__Bacteria;D_1__Elusimicrobia;D_2__Elusimicrobia":0.0,"D_0__Bacteria;D_1__Epsilonbacteraeota;D_2__Campylobacteria":203.0,"D_0__Bacteria;D_1__Fibrobacteres;D_2__Fibrobacteria":102.0,"D_0__Bacteria;D_1__Firmicutes;D_2__Bacilli":1448.0,"D_0__Bacteria;D_1__Firmicutes;D_2__Clostridia":16170.0,"D_0__Bacteria;D_1__Firmicutes;D_2__Erysipelotrichia":232.0,"D_0__Bacteria;D_1__Firmicutes;D_2__Negativicutes":1416.0,"D_0__Bacteria;D_1__Firmicutes;__":0.0,"D_0__Bacteria;D_1__Fusobacteria;D_2__Fusobacteriia":0.0,"D_0__Bacteria;D_1__Kiritimatiellaeota;D_2__Kiritimatiellae":949.0,"D_0__Bacteria;D_1__Lentisphaerae;D_2__Lentisphaeria":2.0,"D_0__Bacteria;D_1__Patescibacteria;D_2__Saccharimonadia":37.0,"D_0__Bacteria;D_1__Planctomycetes;D_2__Planctomycetacia":67.0,"D_0__Bacteria;D_1__Proteobacteria;D_2__Alphaproteobacteria":0.0,"D_0__Bacteria;D_1__Proteobacteria;D_2__Deltaproteobacteria":21.0,"D_0__Bacteria;D_1__Proteobacteria;D_2__Gammaproteobacteria":35.0,"D_0__Bacteria;D_1__Proteobacteria;__":0.0,"D_0__Bacteria;D_1__Spirochaetes;D_2__Brachyspirae":0.0,"D_0__Bacteria;D_1__Spirochaetes;D_2__Leptospirae":0.0,"D_0__Bacteria;D_1__Spirochaetes;D_2__Spirochaetia":2045.0,"D_0__Bacteria;D_1__Synergistetes;D_2__Synergistia":0.0,"D_0__Bacteria;D_1__Tenericutes;D_2__Mollicutes":2442.0,"D_0__Bacteria;D_1__Verrucomicrobia;D_2__Verrucomicrobiae":0.0,"D_0__Bacteria;D_1__WPS-2;D_2__uncultured rumen bacterium":57.0,"D_0__Bacteria;__;__":0.0,"D_0__Eukaryota;D_1__Excavata;D_2__Metamonada":0.0,"D_0__Eukaryota;D_1__SAR;D_2__Stramenopiles":0.0,"D_0__Eukaryota;__;__":0.0,"Unassigned;__;__":0.0,"SampleType":"F","Day":"D052020","Age":74.0,"Sex":"F","Farm":"KSU","Inside_or_Outside":"In","PigNumber":"pig-9","Litter_Number":"K5","Stage":"N","DNA-ID":"LLS0177","Description":"NA"},{"index":"F-052420-N76-M8-16S","D_0__Archaea;D_1__Euryarchaeota;D_2__Methanobacteria":121.0,"D_0__Archaea;D_1__Euryarchaeota;D_2__Thermoplasmata":0.0,"D_0__Bacteria;D_1__Actinobacteria;D_2__Actinobacteria":0.0,"D_0__Bacteria;D_1__Actinobacteria;D_2__Coriobacteriia":98.0,"D_0__Bacteria;D_1__Bacteroidetes;D_2__Bacteroidia":18689.0,"D_0__Bacteria;D_1__Bacteroidetes;D_2__Ignavibacteria":0.0,"D_0__Bacteria;D_1__Chlamydiae;D_2__Chlamydiae":9.0,"D_0__Bacteria;D_1__Cyanobacteria;D_2__Melainabacteria":4.0,"D_0__Bacteria;D_1__Cyanobacteria;D_2__Oxyphotobacteria":0.0,"D_0__Bacteria;D_1__Deferribacteres;D_2__Deferribacteres":0.0,"D_0__Bacteria;D_1__Elusimicrobia;D_2__Elusimicrobia":3.0,"D_0__Bacteria;D_1__Epsilonbacteraeota;D_2__Campylobacteria":32.0,"D_0__Bacteria;D_1__Fibrobacteres;D_2__Fibrobacteria":4.0,"D_0__Bacteria;D_1__Firmicutes;D_2__Bacilli":133.0,"D_0__Bacteria;D_1__Firmicutes;D_2__Clostridia":20308.0,"D_0__Bacteria;D_1__Firmicutes;D_2__Erysipelotrichia":236.0,"D_0__Bacteria;D_1__Firmicutes;D_2__Negativicutes":895.0,"D_0__Bacteria;D_1__Firmicutes;__":0.0,"D_0__Bacteria;D_1__Fusobacteria;D_2__Fusobacteriia":0.0,"D_0__Bacteria;D_1__Kiritimatiellaeota;D_2__Kiritimatiellae":287.0,"D_0__Bacteria;D_1__Lentisphaerae;D_2__Lentisphaeria":4.0,"D_0__Bacteria;D_1__Patescibacteria;D_2__Saccharimonadia":5.0,"D_0__Bacteria;D_1__Planctomycetes;D_2__Planctomycetacia":19.0,"D_0__Bacteria;D_1__Proteobacteria;D_2__Alphaproteobacteria":0.0,"D_0__Bacteria;D_1__Proteobacteria;D_2__Deltaproteobacteria":32.0,"D_0__Bacteria;D_1__Proteobacteria;D_2__Gammaproteobacteria":45.0,"D_0__Bacteria;D_1__Proteobacteria;__":0.0,"D_0__Bacteria;D_1__Spirochaetes;D_2__Brachyspirae":0.0,"D_0__Bacteria;D_1__Spirochaetes;D_2__Leptospirae":0.0,"D_0__Bacteria;D_1__Spirochaetes;D_2__Spirochaetia":635.0,"D_0__Bacteria;D_1__Synergistetes;D_2__Synergistia":0.0,"D_0__Bacteria;D_1__Tenericutes;D_2__Mollicutes":786.0,"D_0__Bacteria;D_1__Verrucomicrobia;D_2__Verrucomicrobiae":0.0,"D_0__Bacteria;D_1__WPS-2;D_2__uncultured rumen bacterium":44.0,"D_0__Bacteria;__;__":2.0,"D_0__Eukaryota;D_1__Excavata;D_2__Metamonada":0.0,"D_0__Eukaryota;D_1__SAR;D_2__Stramenopiles":0.0,"D_0__Eukaryota;__;__":0.0,"Unassigned;__;__":0.0,"SampleType":"F","Day":"D052420","Age":76.0,"Sex":"M","Farm":"KSU","Inside_or_Outside":"In","PigNumber":"pig-8","Litter_Number":"K4","Stage":"N","DNA-ID":"LLS0185","Description":"NA"},{"index":"F-052420-N77-F1-16S","D_0__Archaea;D_1__Euryarchaeota;D_2__Methanobacteria":0.0,"D_0__Archaea;D_1__Euryarchaeota;D_2__Thermoplasmata":0.0,"D_0__Bacteria;D_1__Actinobacteria;D_2__Actinobacteria":30.0,"D_0__Bacteria;D_1__Actinobacteria;D_2__Coriobacteriia":562.0,"D_0__Bacteria;D_1__Bacteroidetes;D_2__Bacteroidia":13633.0,"D_0__Bacteria;D_1__Bacteroidetes;D_2__Ignavibacteria":0.0,"D_0__Bacteria;D_1__Chlamydiae;D_2__Chlamydiae":0.0,"D_0__Bacteria;D_1__Cyanobacteria;D_2__Melainabacteria":0.0,"D_0__Bacteria;D_1__Cyanobacteria;D_2__Oxyphotobacteria":0.0,"D_0__Bacteria;D_1__Deferribacteres;D_2__Deferribacteres":0.0,"D_0__Bacteria;D_1__Elusimicrobia;D_2__Elusimicrobia":0.0,"D_0__Bacteria;D_1__Epsilonbacteraeota;D_2__Campylobacteria":13.0,"D_0__Bacteria;D_1__Fibrobacteres;D_2__Fibrobacteria":0.0,"D_0__Bacteria;D_1__Firmicutes;D_2__Bacilli":9163.0,"D_0__Bacteria;D_1__Firmicutes;D_2__Clostridia":7728.0,"D_0__Bacteria;D_1__Firmicutes;D_2__Erysipelotrichia":1180.0,"D_0__Bacteria;D_1__Firmicutes;D_2__Negativicutes":3288.0,"D_0__Bacteria;D_1__Firmicutes;__":0.0,"D_0__Bacteria;D_1__Fusobacteria;D_2__Fusobacteriia":0.0,"D_0__Bacteria;D_1__Kiritimatiellaeota;D_2__Kiritimatiellae":0.0,"D_0__Bacteria;D_1__Lentisphaerae;D_2__Lentisphaeria":0.0,"D_0__Bacteria;D_1__Patescibacteria;D_2__Saccharimonadia":0.0,"D_0__Bacteria;D_1__Planctomycetes;D_2__Planctomycetacia":0.0,"D_0__Bacteria;D_1__Proteobacteria;D_2__Alphaproteobacteria":3.0,"D_0__Bacteria;D_1__Proteobacteria;D_2__Deltaproteobacteria":16.0,"D_0__Bacteria;D_1__Proteobacteria;D_2__Gammaproteobacteria":20.0,"D_0__Bacteria;D_1__Proteobacteria;__":0.0,"D_0__Bacteria;D_1__Spirochaetes;D_2__Brachyspirae":0.0,"D_0__Bacteria;D_1__Spirochaetes;D_2__Leptospirae":0.0,"D_0__Bacteria;D_1__Spirochaetes;D_2__Spirochaetia":192.0,"D_0__Bacteria;D_1__Synergistetes;D_2__Synergistia":2.0,"D_0__Bacteria;D_1__Tenericutes;D_2__Mollicutes":12.0,"D_0__Bacteria;D_1__Verrucomicrobia;D_2__Verrucomicrobiae":0.0,"D_0__Bacteria;D_1__WPS-2;D_2__uncultured rumen bacterium":0.0,"D_0__Bacteria;__;__":0.0,"D_0__Eukaryota;D_1__Excavata;D_2__Metamonada":0.0,"D_0__Eukaryota;D_1__SAR;D_2__Stramenopiles":0.0,"D_0__Eukaryota;__;__":0.0,"Unassigned;__;__":0.0,"SampleType":"F","Day":"D052420","Age":77.0,"Sex":"F","Farm":"KSU","Inside_or_Outside":"In","PigNumber":"pig-1","Litter_Number":"K1","Stage":"N","DNA-ID":"LLS0179","Description":"NA"},{"index":"F-052420-N77-F3-16S","D_0__Archaea;D_1__Euryarchaeota;D_2__Methanobacteria":24.0,"D_0__Archaea;D_1__Euryarchaeota;D_2__Thermoplasmata":0.0,"D_0__Bacteria;D_1__Actinobacteria;D_2__Actinobacteria":9.0,"D_0__Bacteria;D_1__Actinobacteria;D_2__Coriobacteriia":53.0,"D_0__Bacteria;D_1__Bacteroidetes;D_2__Bacteroidia":13947.0,"D_0__Bacteria;D_1__Bacteroidetes;D_2__Ignavibacteria":0.0,"D_0__Bacteria;D_1__Chlamydiae;D_2__Chlamydiae":0.0,"D_0__Bacteria;D_1__Cyanobacteria;D_2__Melainabacteria":0.0,"D_0__Bacteria;D_1__Cyanobacteria;D_2__Oxyphotobacteria":0.0,"D_0__Bacteria;D_1__Deferribacteres;D_2__Deferribacteres":0.0,"D_0__Bacteria;D_1__Elusimicrobia;D_2__Elusimicrobia":0.0,"D_0__Bacteria;D_1__Epsilonbacteraeota;D_2__Campylobacteria":255.0,"D_0__Bacteria;D_1__Fibrobacteres;D_2__Fibrobacteria":17.0,"D_0__Bacteria;D_1__Firmicutes;D_2__Bacilli":4116.0,"D_0__Bacteria;D_1__Firmicutes;D_2__Clostridia":14448.0,"D_0__Bacteria;D_1__Firmicutes;D_2__Erysipelotrichia":421.0,"D_0__Bacteria;D_1__Firmicutes;D_2__Negativicutes":2679.0,"D_0__Bacteria;D_1__Firmicutes;__":0.0,"D_0__Bacteria;D_1__Fusobacteria;D_2__Fusobacteriia":0.0,"D_0__Bacteria;D_1__Kiritimatiellaeota;D_2__Kiritimatiellae":25.0,"D_0__Bacteria;D_1__Lentisphaerae;D_2__Lentisphaeria":0.0,"D_0__Bacteria;D_1__Patescibacteria;D_2__Saccharimonadia":23.0,"D_0__Bacteria;D_1__Planctomycetes;D_2__Planctomycetacia":2.0,"D_0__Bacteria;D_1__Proteobacteria;D_2__Alphaproteobacteria":0.0,"D_0__Bacteria;D_1__Proteobacteria;D_2__Deltaproteobacteria":8.0,"D_0__Bacteria;D_1__Proteobacteria;D_2__Gammaproteobacteria":85.0,"D_0__Bacteria;D_1__Proteobacteria;__":0.0,"D_0__Bacteria;D_1__Spirochaetes;D_2__Brachyspirae":0.0,"D_0__Bacteria;D_1__Spirochaetes;D_2__Leptospirae":0.0,"D_0__Bacteria;D_1__Spirochaetes;D_2__Spirochaetia":1038.0,"D_0__Bacteria;D_1__Synergistetes;D_2__Synergistia":0.0,"D_0__Bacteria;D_1__Tenericutes;D_2__Mollicutes":286.0,"D_0__Bacteria;D_1__Verrucomicrobia;D_2__Verrucomicrobiae":0.0,"D_0__Bacteria;D_1__WPS-2;D_2__uncultured rumen bacterium":0.0,"D_0__Bacteria;__;__":2.0,"D_0__Eukaryota;D_1__Excavata;D_2__Metamonada":0.0,"D_0__Eukaryota;D_1__SAR;D_2__Stramenopiles":0.0,"D_0__Eukaryota;__;__":0.0,"Unassigned;__;__":0.0,"SampleType":"F","Day":"D052420","Age":77.0,"Sex":"F","Farm":"KSU","Inside_or_Outside":"In","PigNumber":"pig-3","Litter_Number":"K2","Stage":"N","DNA-ID":"LLS0181","Description":"NA"},{"index":"F-052420-N77-F5-16S","D_0__Archaea;D_1__Euryarchaeota;D_2__Methanobacteria":27.0,"D_0__Archaea;D_1__Euryarchaeota;D_2__Thermoplasmata":11.0,"D_0__Bacteria;D_1__Actinobacteria;D_2__Actinobacteria":33.0,"D_0__Bacteria;D_1__Actinobacteria;D_2__Coriobacteriia":1824.0,"D_0__Bacteria;D_1__Bacteroidetes;D_2__Bacteroidia":12971.0,"D_0__Bacteria;D_1__Bacteroidetes;D_2__Ignavibacteria":0.0,"D_0__Bacteria;D_1__Chlamydiae;D_2__Chlamydiae":0.0,"D_0__Bacteria;D_1__Cyanobacteria;D_2__Melainabacteria":4.0,"D_0__Bacteria;D_1__Cyanobacteria;D_2__Oxyphotobacteria":0.0,"D_0__Bacteria;D_1__Deferribacteres;D_2__Deferribacteres":0.0,"D_0__Bacteria;D_1__Elusimicrobia;D_2__Elusimicrobia":0.0,"D_0__Bacteria;D_1__Epsilonbacteraeota;D_2__Campylobacteria":28.0,"D_0__Bacteria;D_1__Fibrobacteres;D_2__Fibrobacteria":19.0,"D_0__Bacteria;D_1__Firmicutes;D_2__Bacilli":2132.0,"D_0__Bacteria;D_1__Firmicutes;D_2__Clostridia":19281.0,"D_0__Bacteria;D_1__Firmicutes;D_2__Erysipelotrichia":848.0,"D_0__Bacteria;D_1__Firmicutes;D_2__Negativicutes":1434.0,"D_0__Bacteria;D_1__Firmicutes;__":0.0,"D_0__Bacteria;D_1__Fusobacteria;D_2__Fusobacteriia":0.0,"D_0__Bacteria;D_1__Kiritimatiellaeota;D_2__Kiritimatiellae":102.0,"D_0__Bacteria;D_1__Lentisphaerae;D_2__Lentisphaeria":3.0,"D_0__Bacteria;D_1__Patescibacteria;D_2__Saccharimonadia":22.0,"D_0__Bacteria;D_1__Planctomycetes;D_2__Planctomycetacia":37.0,"D_0__Bacteria;D_1__Proteobacteria;D_2__Alphaproteobacteria":7.0,"D_0__Bacteria;D_1__Proteobacteria;D_2__Deltaproteobacteria":73.0,"D_0__Bacteria;D_1__Proteobacteria;D_2__Gammaproteobacteria":34.0,"D_0__Bacteria;D_1__Proteobacteria;__":0.0,"D_0__Bacteria;D_1__Spirochaetes;D_2__Brachyspirae":0.0,"D_0__Bacteria;D_1__Spirochaetes;D_2__Leptospirae":0.0,"D_0__Bacteria;D_1__Spirochaetes;D_2__Spirochaetia":995.0,"D_0__Bacteria;D_1__Synergistetes;D_2__Synergistia":0.0,"D_0__Bacteria;D_1__Tenericutes;D_2__Mollicutes":532.0,"D_0__Bacteria;D_1__Verrucomicrobia;D_2__Verrucomicrobiae":0.0,"D_0__Bacteria;D_1__WPS-2;D_2__uncultured rumen bacterium":0.0,"D_0__Bacteria;__;__":0.0,"D_0__Eukaryota;D_1__Excavata;D_2__Metamonada":0.0,"D_0__Eukaryota;D_1__SAR;D_2__Stramenopiles":0.0,"D_0__Eukaryota;__;__":0.0,"Unassigned;__;__":0.0,"SampleType":"F","Day":"D052420","Age":77.0,"Sex":"F","Farm":"KSU","Inside_or_Outside":"In","PigNumber":"pig-5","Litter_Number":"K3","Stage":"N","DNA-ID":"LLS0182","Description":"NA"},{"index":"F-052420-N77-M2-16S","D_0__Archaea;D_1__Euryarchaeota;D_2__Methanobacteria":57.0,"D_0__Archaea;D_1__Euryarchaeota;D_2__Thermoplasmata":0.0,"D_0__Bacteria;D_1__Actinobacteria;D_2__Actinobacteria":101.0,"D_0__Bacteria;D_1__Actinobacteria;D_2__Coriobacteriia":204.0,"D_0__Bacteria;D_1__Bacteroidetes;D_2__Bacteroidia":14629.0,"D_0__Bacteria;D_1__Bacteroidetes;D_2__Ignavibacteria":0.0,"D_0__Bacteria;D_1__Chlamydiae;D_2__Chlamydiae":0.0,"D_0__Bacteria;D_1__Cyanobacteria;D_2__Melainabacteria":13.0,"D_0__Bacteria;D_1__Cyanobacteria;D_2__Oxyphotobacteria":0.0,"D_0__Bacteria;D_1__Deferribacteres;D_2__Deferribacteres":0.0,"D_0__Bacteria;D_1__Elusimicrobia;D_2__Elusimicrobia":0.0,"D_0__Bacteria;D_1__Epsilonbacteraeota;D_2__Campylobacteria":0.0,"D_0__Bacteria;D_1__Fibrobacteres;D_2__Fibrobacteria":11.0,"D_0__Bacteria;D_1__Firmicutes;D_2__Bacilli":1771.0,"D_0__Bacteria;D_1__Firmicutes;D_2__Clostridia":13964.0,"D_0__Bacteria;D_1__Firmicutes;D_2__Erysipelotrichia":550.0,"D_0__Bacteria;D_1__Firmicutes;D_2__Negativicutes":834.0,"D_0__Bacteria;D_1__Firmicutes;__":0.0,"D_0__Bacteria;D_1__Fusobacteria;D_2__Fusobacteriia":0.0,"D_0__Bacteria;D_1__Kiritimatiellaeota;D_2__Kiritimatiellae":46.0,"D_0__Bacteria;D_1__Lentisphaerae;D_2__Lentisphaeria":5.0,"D_0__Bacteria;D_1__Patescibacteria;D_2__Saccharimonadia":24.0,"D_0__Bacteria;D_1__Planctomycetes;D_2__Planctomycetacia":2.0,"D_0__Bacteria;D_1__Proteobacteria;D_2__Alphaproteobacteria":5.0,"D_0__Bacteria;D_1__Proteobacteria;D_2__Deltaproteobacteria":136.0,"D_0__Bacteria;D_1__Proteobacteria;D_2__Gammaproteobacteria":172.0,"D_0__Bacteria;D_1__Proteobacteria;__":0.0,"D_0__Bacteria;D_1__Spirochaetes;D_2__Brachyspirae":0.0,"D_0__Bacteria;D_1__Spirochaetes;D_2__Leptospirae":0.0,"D_0__Bacteria;D_1__Spirochaetes;D_2__Spirochaetia":559.0,"D_0__Bacteria;D_1__Synergistetes;D_2__Synergistia":0.0,"D_0__Bacteria;D_1__Tenericutes;D_2__Mollicutes":1121.0,"D_0__Bacteria;D_1__Verrucomicrobia;D_2__Verrucomicrobiae":0.0,"D_0__Bacteria;D_1__WPS-2;D_2__uncultured rumen bacterium":0.0,"D_0__Bacteria;__;__":0.0,"D_0__Eukaryota;D_1__Excavata;D_2__Metamonada":0.0,"D_0__Eukaryota;D_1__SAR;D_2__Stramenopiles":0.0,"D_0__Eukaryota;__;__":0.0,"Unassigned;__;__":0.0,"SampleType":"F","Day":"D052420","Age":77.0,"Sex":"M","Farm":"KSU","Inside_or_Outside":"In","PigNumber":"pig-2","Litter_Number":"K1","Stage":"N","DNA-ID":"LLS0180","Description":"NA"},{"index":"F-052420-N77-M6-16S","D_0__Archaea;D_1__Euryarchaeota;D_2__Methanobacteria":0.0,"D_0__Archaea;D_1__Euryarchaeota;D_2__Thermoplasmata":0.0,"D_0__Bacteria;D_1__Actinobacteria;D_2__Actinobacteria":17.0,"D_0__Bacteria;D_1__Actinobacteria;D_2__Coriobacteriia":46.0,"D_0__Bacteria;D_1__Bacteroidetes;D_2__Bacteroidia":21755.0,"D_0__Bacteria;D_1__Bacteroidetes;D_2__Ignavibacteria":0.0,"D_0__Bacteria;D_1__Chlamydiae;D_2__Chlamydiae":0.0,"D_0__Bacteria;D_1__Cyanobacteria;D_2__Melainabacteria":30.0,"D_0__Bacteria;D_1__Cyanobacteria;D_2__Oxyphotobacteria":0.0,"D_0__Bacteria;D_1__Deferribacteres;D_2__Deferribacteres":0.0,"D_0__Bacteria;D_1__Elusimicrobia;D_2__Elusimicrobia":7.0,"D_0__Bacteria;D_1__Epsilonbacteraeota;D_2__Campylobacteria":0.0,"D_0__Bacteria;D_1__Fibrobacteres;D_2__Fibrobacteria":99.0,"D_0__Bacteria;D_1__Firmicutes;D_2__Bacilli":1033.0,"D_0__Bacteria;D_1__Firmicutes;D_2__Clostridia":18807.0,"D_0__Bacteria;D_1__Firmicutes;D_2__Erysipelotrichia":360.0,"D_0__Bacteria;D_1__Firmicutes;D_2__Negativicutes":521.0,"D_0__Bacteria;D_1__Firmicutes;__":0.0,"D_0__Bacteria;D_1__Fusobacteria;D_2__Fusobacteriia":0.0,"D_0__Bacteria;D_1__Kiritimatiellaeota;D_2__Kiritimatiellae":893.0,"D_0__Bacteria;D_1__Lentisphaerae;D_2__Lentisphaeria":4.0,"D_0__Bacteria;D_1__Patescibacteria;D_2__Saccharimonadia":341.0,"D_0__Bacteria;D_1__Planctomycetes;D_2__Planctomycetacia":84.0,"D_0__Bacteria;D_1__Proteobacteria;D_2__Alphaproteobacteria":32.0,"D_0__Bacteria;D_1__Proteobacteria;D_2__Deltaproteobacteria":97.0,"D_0__Bacteria;D_1__Proteobacteria;D_2__Gammaproteobacteria":53.0,"D_0__Bacteria;D_1__Proteobacteria;__":0.0,"D_0__Bacteria;D_1__Spirochaetes;D_2__Brachyspirae":0.0,"D_0__Bacteria;D_1__Spirochaetes;D_2__Leptospirae":0.0,"D_0__Bacteria;D_1__Spirochaetes;D_2__Spirochaetia":3000.0,"D_0__Bacteria;D_1__Synergistetes;D_2__Synergistia":0.0,"D_0__Bacteria;D_1__Tenericutes;D_2__Mollicutes":1395.0,"D_0__Bacteria;D_1__Verrucomicrobia;D_2__Verrucomicrobiae":0.0,"D_0__Bacteria;D_1__WPS-2;D_2__uncultured rumen bacterium":36.0,"D_0__Bacteria;__;__":12.0,"D_0__Eukaryota;D_1__Excavata;D_2__Metamonada":0.0,"D_0__Eukaryota;D_1__SAR;D_2__Stramenopiles":0.0,"D_0__Eukaryota;__;__":0.0,"Unassigned;__;__":0.0,"SampleType":"F","Day":"D052420","Age":77.0,"Sex":"M","Farm":"KSU","Inside_or_Outside":"In","PigNumber":"pig-6","Litter_Number":"K3","Stage":"N","DNA-ID":"LLS0183","Description":"NA"},{"index":"F-052420-N78-F9-16S","D_0__Archaea;D_1__Euryarchaeota;D_2__Methanobacteria":0.0,"D_0__Archaea;D_1__Euryarchaeota;D_2__Thermoplasmata":0.0,"D_0__Bacteria;D_1__Actinobacteria;D_2__Actinobacteria":0.0,"D_0__Bacteria;D_1__Actinobacteria;D_2__Coriobacteriia":0.0,"D_0__Bacteria;D_1__Bacteroidetes;D_2__Bacteroidia":888.0,"D_0__Bacteria;D_1__Bacteroidetes;D_2__Ignavibacteria":0.0,"D_0__Bacteria;D_1__Chlamydiae;D_2__Chlamydiae":0.0,"D_0__Bacteria;D_1__Cyanobacteria;D_2__Melainabacteria":0.0,"D_0__Bacteria;D_1__Cyanobacteria;D_2__Oxyphotobacteria":0.0,"D_0__Bacteria;D_1__Deferribacteres;D_2__Deferribacteres":0.0,"D_0__Bacteria;D_1__Elusimicrobia;D_2__Elusimicrobia":0.0,"D_0__Bacteria;D_1__Epsilonbacteraeota;D_2__Campylobacteria":9.0,"D_0__Bacteria;D_1__Fibrobacteres;D_2__Fibrobacteria":9.0,"D_0__Bacteria;D_1__Firmicutes;D_2__Bacilli":44.0,"D_0__Bacteria;D_1__Firmicutes;D_2__Clostridia":1030.0,"D_0__Bacteria;D_1__Firmicutes;D_2__Erysipelotrichia":27.0,"D_0__Bacteria;D_1__Firmicutes;D_2__Negativicutes":103.0,"D_0__Bacteria;D_1__Firmicutes;__":0.0,"D_0__Bacteria;D_1__Fusobacteria;D_2__Fusobacteriia":0.0,"D_0__Bacteria;D_1__Kiritimatiellaeota;D_2__Kiritimatiellae":69.0,"D_0__Bacteria;D_1__Lentisphaerae;D_2__Lentisphaeria":0.0,"D_0__Bacteria;D_1__Patescibacteria;D_2__Saccharimonadia":17.0,"D_0__Bacteria;D_1__Planctomycetes;D_2__Planctomycetacia":14.0,"D_0__Bacteria;D_1__Proteobacteria;D_2__Alphaproteobacteria":0.0,"D_0__Bacteria;D_1__Proteobacteria;D_2__Deltaproteobacteria":5.0,"D_0__Bacteria;D_1__Proteobacteria;D_2__Gammaproteobacteria":12.0,"D_0__Bacteria;D_1__Proteobacteria;__":0.0,"D_0__Bacteria;D_1__Spirochaetes;D_2__Brachyspirae":0.0,"D_0__Bacteria;D_1__Spirochaetes;D_2__Leptospirae":0.0,"D_0__Bacteria;D_1__Spirochaetes;D_2__Spirochaetia":209.0,"D_0__Bacteria;D_1__Synergistetes;D_2__Synergistia":0.0,"D_0__Bacteria;D_1__Tenericutes;D_2__Mollicutes":21.0,"D_0__Bacteria;D_1__Verrucomicrobia;D_2__Verrucomicrobiae":4.0,"D_0__Bacteria;D_1__WPS-2;D_2__uncultured rumen bacterium":0.0,"D_0__Bacteria;__;__":0.0,"D_0__Eukaryota;D_1__Excavata;D_2__Metamonada":0.0,"D_0__Eukaryota;D_1__SAR;D_2__Stramenopiles":0.0,"D_0__Eukaryota;__;__":0.0,"Unassigned;__;__":0.0,"SampleType":"F","Day":"D052420","Age":78.0,"Sex":"F","Farm":"KSU","Inside_or_Outside":"In","PigNumber":"pig-9","Litter_Number":"K5","Stage":"N","DNA-ID":"LLS0186","Description":"NA"},{"index":"F-052420-N78-M10-16S","D_0__Archaea;D_1__Euryarchaeota;D_2__Methanobacteria":0.0,"D_0__Archaea;D_1__Euryarchaeota;D_2__Thermoplasmata":4.0,"D_0__Bacteria;D_1__Actinobacteria;D_2__Actinobacteria":169.0,"D_0__Bacteria;D_1__Actinobacteria;D_2__Coriobacteriia":102.0,"D_0__Bacteria;D_1__Bacteroidetes;D_2__Bacteroidia":15705.0,"D_0__Bacteria;D_1__Bacteroidetes;D_2__Ignavibacteria":0.0,"D_0__Bacteria;D_1__Chlamydiae;D_2__Chlamydiae":4.0,"D_0__Bacteria;D_1__Cyanobacteria;D_2__Melainabacteria":31.0,"D_0__Bacteria;D_1__Cyanobacteria;D_2__Oxyphotobacteria":0.0,"D_0__Bacteria;D_1__Deferribacteres;D_2__Deferribacteres":0.0,"D_0__Bacteria;D_1__Elusimicrobia;D_2__Elusimicrobia":0.0,"D_0__Bacteria;D_1__Epsilonbacteraeota;D_2__Campylobacteria":11.0,"D_0__Bacteria;D_1__Fibrobacteres;D_2__Fibrobacteria":24.0,"D_0__Bacteria;D_1__Firmicutes;D_2__Bacilli":1562.0,"D_0__Bacteria;D_1__Firmicutes;D_2__Clostridia":22004.0,"D_0__Bacteria;D_1__Firmicutes;D_2__Erysipelotrichia":556.0,"D_0__Bacteria;D_1__Firmicutes;D_2__Negativicutes":656.0,"D_0__Bacteria;D_1__Firmicutes;__":0.0,"D_0__Bacteria;D_1__Fusobacteria;D_2__Fusobacteriia":0.0,"D_0__Bacteria;D_1__Kiritimatiellaeota;D_2__Kiritimatiellae":561.0,"D_0__Bacteria;D_1__Lentisphaerae;D_2__Lentisphaeria":0.0,"D_0__Bacteria;D_1__Patescibacteria;D_2__Saccharimonadia":32.0,"D_0__Bacteria;D_1__Planctomycetes;D_2__Planctomycetacia":3.0,"D_0__Bacteria;D_1__Proteobacteria;D_2__Alphaproteobacteria":44.0,"D_0__Bacteria;D_1__Proteobacteria;D_2__Deltaproteobacteria":6.0,"D_0__Bacteria;D_1__Proteobacteria;D_2__Gammaproteobacteria":152.0,"D_0__Bacteria;D_1__Proteobacteria;__":0.0,"D_0__Bacteria;D_1__Spirochaetes;D_2__Brachyspirae":0.0,"D_0__Bacteria;D_1__Spirochaetes;D_2__Leptospirae":0.0,"D_0__Bacteria;D_1__Spirochaetes;D_2__Spirochaetia":1756.0,"D_0__Bacteria;D_1__Synergistetes;D_2__Synergistia":0.0,"D_0__Bacteria;D_1__Tenericutes;D_2__Mollicutes":1436.0,"D_0__Bacteria;D_1__Verrucomicrobia;D_2__Verrucomicrobiae":0.0,"D_0__Bacteria;D_1__WPS-2;D_2__uncultured rumen bacterium":25.0,"D_0__Bacteria;__;__":0.0,"D_0__Eukaryota;D_1__Excavata;D_2__Metamonada":0.0,"D_0__Eukaryota;D_1__SAR;D_2__Stramenopiles":0.0,"D_0__Eukaryota;__;__":0.0,"Unassigned;__;__":0.0,"SampleType":"F","Day":"D052420","Age":78.0,"Sex":"M","Farm":"KSU","Inside_or_Outside":"In","PigNumber":"pig-10","Litter_Number":"K5","Stage":"N","DNA-ID":"LLS0187","Description":"NA"},{"index":"F-052820-G80-F7-16S","D_0__Archaea;D_1__Euryarchaeota;D_2__Methanobacteria":383.0,"D_0__Archaea;D_1__Euryarchaeota;D_2__Thermoplasmata":4.0,"D_0__Bacteria;D_1__Actinobacteria;D_2__Actinobacteria":0.0,"D_0__Bacteria;D_1__Actinobacteria;D_2__Coriobacteriia":26.0,"D_0__Bacteria;D_1__Bacteroidetes;D_2__Bacteroidia":9907.0,"D_0__Bacteria;D_1__Bacteroidetes;D_2__Ignavibacteria":0.0,"D_0__Bacteria;D_1__Chlamydiae;D_2__Chlamydiae":0.0,"D_0__Bacteria;D_1__Cyanobacteria;D_2__Melainabacteria":0.0,"D_0__Bacteria;D_1__Cyanobacteria;D_2__Oxyphotobacteria":0.0,"D_0__Bacteria;D_1__Deferribacteres;D_2__Deferribacteres":0.0,"D_0__Bacteria;D_1__Elusimicrobia;D_2__Elusimicrobia":0.0,"D_0__Bacteria;D_1__Epsilonbacteraeota;D_2__Campylobacteria":8.0,"D_0__Bacteria;D_1__Fibrobacteres;D_2__Fibrobacteria":0.0,"D_0__Bacteria;D_1__Firmicutes;D_2__Bacilli":417.0,"D_0__Bacteria;D_1__Firmicutes;D_2__Clostridia":11756.0,"D_0__Bacteria;D_1__Firmicutes;D_2__Erysipelotrichia":171.0,"D_0__Bacteria;D_1__Firmicutes;D_2__Negativicutes":2051.0,"D_0__Bacteria;D_1__Firmicutes;__":0.0,"D_0__Bacteria;D_1__Fusobacteria;D_2__Fusobacteriia":0.0,"D_0__Bacteria;D_1__Kiritimatiellaeota;D_2__Kiritimatiellae":170.0,"D_0__Bacteria;D_1__Lentisphaerae;D_2__Lentisphaeria":3.0,"D_0__Bacteria;D_1__Patescibacteria;D_2__Saccharimonadia":0.0,"D_0__Bacteria;D_1__Planctomycetes;D_2__Planctomycetacia":133.0,"D_0__Bacteria;D_1__Proteobacteria;D_2__Alphaproteobacteria":2.0,"D_0__Bacteria;D_1__Proteobacteria;D_2__Deltaproteobacteria":256.0,"D_0__Bacteria;D_1__Proteobacteria;D_2__Gammaproteobacteria":295.0,"D_0__Bacteria;D_1__Proteobacteria;__":0.0,"D_0__Bacteria;D_1__Spirochaetes;D_2__Brachyspirae":0.0,"D_0__Bacteria;D_1__Spirochaetes;D_2__Leptospirae":0.0,"D_0__Bacteria;D_1__Spirochaetes;D_2__Spirochaetia":1112.0,"D_0__Bacteria;D_1__Synergistetes;D_2__Synergistia":0.0,"D_0__Bacteria;D_1__Tenericutes;D_2__Mollicutes":345.0,"D_0__Bacteria;D_1__Verrucomicrobia;D_2__Verrucomicrobiae":0.0,"D_0__Bacteria;D_1__WPS-2;D_2__uncultured rumen bacterium":104.0,"D_0__Bacteria;__;__":0.0,"D_0__Eukaryota;D_1__Excavata;D_2__Metamonada":0.0,"D_0__Eukaryota;D_1__SAR;D_2__Stramenopiles":0.0,"D_0__Eukaryota;__;__":0.0,"Unassigned;__;__":0.0,"SampleType":"F","Day":"D052820","Age":80.0,"Sex":"F","Farm":"KSU","Inside_or_Outside":"In","PigNumber":"pig-7","Litter_Number":"K4","Stage":"G","DNA-ID":"LLS0193","Description":"NA"},{"index":"F-052820-G80-M8-16S","D_0__Archaea;D_1__Euryarchaeota;D_2__Methanobacteria":131.0,"D_0__Archaea;D_1__Euryarchaeota;D_2__Thermoplasmata":0.0,"D_0__Bacteria;D_1__Actinobacteria;D_2__Actinobacteria":2.0,"D_0__Bacteria;D_1__Actinobacteria;D_2__Coriobacteriia":60.0,"D_0__Bacteria;D_1__Bacteroidetes;D_2__Bacteroidia":15587.0,"D_0__Bacteria;D_1__Bacteroidetes;D_2__Ignavibacteria":0.0,"D_0__Bacteria;D_1__Chlamydiae;D_2__Chlamydiae":0.0,"D_0__Bacteria;D_1__Cyanobacteria;D_2__Melainabacteria":91.0,"D_0__Bacteria;D_1__Cyanobacteria;D_2__Oxyphotobacteria":0.0,"D_0__Bacteria;D_1__Deferribacteres;D_2__Deferribacteres":0.0,"D_0__Bacteria;D_1__Elusimicrobia;D_2__Elusimicrobia":631.0,"D_0__Bacteria;D_1__Epsilonbacteraeota;D_2__Campylobacteria":29.0,"D_0__Bacteria;D_1__Fibrobacteres;D_2__Fibrobacteria":5.0,"D_0__Bacteria;D_1__Firmicutes;D_2__Bacilli":299.0,"D_0__Bacteria;D_1__Firmicutes;D_2__Clostridia":9341.0,"D_0__Bacteria;D_1__Firmicutes;D_2__Erysipelotrichia":383.0,"D_0__Bacteria;D_1__Firmicutes;D_2__Negativicutes":7076.0,"D_0__Bacteria;D_1__Firmicutes;__":0.0,"D_0__Bacteria;D_1__Fusobacteria;D_2__Fusobacteriia":0.0,"D_0__Bacteria;D_1__Kiritimatiellaeota;D_2__Kiritimatiellae":37.0,"D_0__Bacteria;D_1__Lentisphaerae;D_2__Lentisphaeria":0.0,"D_0__Bacteria;D_1__Patescibacteria;D_2__Saccharimonadia":28.0,"D_0__Bacteria;D_1__Planctomycetes;D_2__Planctomycetacia":37.0,"D_0__Bacteria;D_1__Proteobacteria;D_2__Alphaproteobacteria":17.0,"D_0__Bacteria;D_1__Proteobacteria;D_2__Deltaproteobacteria":172.0,"D_0__Bacteria;D_1__Proteobacteria;D_2__Gammaproteobacteria":1130.0,"D_0__Bacteria;D_1__Proteobacteria;__":0.0,"D_0__Bacteria;D_1__Spirochaetes;D_2__Brachyspirae":0.0,"D_0__Bacteria;D_1__Spirochaetes;D_2__Leptospirae":0.0,"D_0__Bacteria;D_1__Spirochaetes;D_2__Spirochaetia":2022.0,"D_0__Bacteria;D_1__Synergistetes;D_2__Synergistia":0.0,"D_0__Bacteria;D_1__Tenericutes;D_2__Mollicutes":388.0,"D_0__Bacteria;D_1__Verrucomicrobia;D_2__Verrucomicrobiae":0.0,"D_0__Bacteria;D_1__WPS-2;D_2__uncultured rumen bacterium":902.0,"D_0__Bacteria;__;__":0.0,"D_0__Eukaryota;D_1__Excavata;D_2__Metamonada":0.0,"D_0__Eukaryota;D_1__SAR;D_2__Stramenopiles":0.0,"D_0__Eukaryota;__;__":0.0,"Unassigned;__;__":0.0,"SampleType":"F","Day":"D052820","Age":80.0,"Sex":"M","Farm":"KSU","Inside_or_Outside":"In","PigNumber":"pig-8","Litter_Number":"K4","Stage":"G","DNA-ID":"LLS0194","Description":"NA"},{"index":"F-052820-G81-F1-16S","D_0__Archaea;D_1__Euryarchaeota;D_2__Methanobacteria":49.0,"D_0__Archaea;D_1__Euryarchaeota;D_2__Thermoplasmata":0.0,"D_0__Bacteria;D_1__Actinobacteria;D_2__Actinobacteria":34.0,"D_0__Bacteria;D_1__Actinobacteria;D_2__Coriobacteriia":330.0,"D_0__Bacteria;D_1__Bacteroidetes;D_2__Bacteroidia":20558.0,"D_0__Bacteria;D_1__Bacteroidetes;D_2__Ignavibacteria":0.0,"D_0__Bacteria;D_1__Chlamydiae;D_2__Chlamydiae":4.0,"D_0__Bacteria;D_1__Cyanobacteria;D_2__Melainabacteria":21.0,"D_0__Bacteria;D_1__Cyanobacteria;D_2__Oxyphotobacteria":0.0,"D_0__Bacteria;D_1__Deferribacteres;D_2__Deferribacteres":0.0,"D_0__Bacteria;D_1__Elusimicrobia;D_2__Elusimicrobia":0.0,"D_0__Bacteria;D_1__Epsilonbacteraeota;D_2__Campylobacteria":20.0,"D_0__Bacteria;D_1__Fibrobacteres;D_2__Fibrobacteria":0.0,"D_0__Bacteria;D_1__Firmicutes;D_2__Bacilli":1566.0,"D_0__Bacteria;D_1__Firmicutes;D_2__Clostridia":14963.0,"D_0__Bacteria;D_1__Firmicutes;D_2__Erysipelotrichia":1175.0,"D_0__Bacteria;D_1__Firmicutes;D_2__Negativicutes":2145.0,"D_0__Bacteria;D_1__Firmicutes;__":0.0,"D_0__Bacteria;D_1__Fusobacteria;D_2__Fusobacteriia":0.0,"D_0__Bacteria;D_1__Kiritimatiellaeota;D_2__Kiritimatiellae":0.0,"D_0__Bacteria;D_1__Lentisphaerae;D_2__Lentisphaeria":0.0,"D_0__Bacteria;D_1__Patescibacteria;D_2__Saccharimonadia":0.0,"D_0__Bacteria;D_1__Planctomycetes;D_2__Planctomycetacia":0.0,"D_0__Bacteria;D_1__Proteobacteria;D_2__Alphaproteobacteria":0.0,"D_0__Bacteria;D_1__Proteobacteria;D_2__Deltaproteobacteria":63.0,"D_0__Bacteria;D_1__Proteobacteria;D_2__Gammaproteobacteria":895.0,"D_0__Bacteria;D_1__Proteobacteria;__":0.0,"D_0__Bacteria;D_1__Spirochaetes;D_2__Brachyspirae":0.0,"D_0__Bacteria;D_1__Spirochaetes;D_2__Leptospirae":0.0,"D_0__Bacteria;D_1__Spirochaetes;D_2__Spirochaetia":69.0,"D_0__Bacteria;D_1__Synergistetes;D_2__Synergistia":5.0,"D_0__Bacteria;D_1__Tenericutes;D_2__Mollicutes":40.0,"D_0__Bacteria;D_1__Verrucomicrobia;D_2__Verrucomicrobiae":0.0,"D_0__Bacteria;D_1__WPS-2;D_2__uncultured rumen bacterium":0.0,"D_0__Bacteria;__;__":2.0,"D_0__Eukaryota;D_1__Excavata;D_2__Metamonada":0.0,"D_0__Eukaryota;D_1__SAR;D_2__Stramenopiles":0.0,"D_0__Eukaryota;__;__":0.0,"Unassigned;__;__":0.0,"SampleType":"F","Day":"D052820","Age":81.0,"Sex":"F","Farm":"KSU","Inside_or_Outside":"In","PigNumber":"pig-1","Litter_Number":"K1","Stage":"G","DNA-ID":"LLS0188","Description":"NA"},{"index":"F-052820-G81-F5-16S","D_0__Archaea;D_1__Euryarchaeota;D_2__Methanobacteria":106.0,"D_0__Archaea;D_1__Euryarchaeota;D_2__Thermoplasmata":5.0,"D_0__Bacteria;D_1__Actinobacteria;D_2__Actinobacteria":15.0,"D_0__Bacteria;D_1__Actinobacteria;D_2__Coriobacteriia":52.0,"D_0__Bacteria;D_1__Bacteroidetes;D_2__Bacteroidia":17839.0,"D_0__Bacteria;D_1__Bacteroidetes;D_2__Ignavibacteria":0.0,"D_0__Bacteria;D_1__Chlamydiae;D_2__Chlamydiae":4.0,"D_0__Bacteria;D_1__Cyanobacteria;D_2__Melainabacteria":9.0,"D_0__Bacteria;D_1__Cyanobacteria;D_2__Oxyphotobacteria":0.0,"D_0__Bacteria;D_1__Deferribacteres;D_2__Deferribacteres":0.0,"D_0__Bacteria;D_1__Elusimicrobia;D_2__Elusimicrobia":0.0,"D_0__Bacteria;D_1__Epsilonbacteraeota;D_2__Campylobacteria":10.0,"D_0__Bacteria;D_1__Fibrobacteres;D_2__Fibrobacteria":8.0,"D_0__Bacteria;D_1__Firmicutes;D_2__Bacilli":689.0,"D_0__Bacteria;D_1__Firmicutes;D_2__Clostridia":11884.0,"D_0__Bacteria;D_1__Firmicutes;D_2__Erysipelotrichia":363.0,"D_0__Bacteria;D_1__Firmicutes;D_2__Negativicutes":8045.0,"D_0__Bacteria;D_1__Firmicutes;__":0.0,"D_0__Bacteria;D_1__Fusobacteria;D_2__Fusobacteriia":0.0,"D_0__Bacteria;D_1__Kiritimatiellaeota;D_2__Kiritimatiellae":11.0,"D_0__Bacteria;D_1__Lentisphaerae;D_2__Lentisphaeria":3.0,"D_0__Bacteria;D_1__Patescibacteria;D_2__Saccharimonadia":12.0,"D_0__Bacteria;D_1__Planctomycetes;D_2__Planctomycetacia":38.0,"D_0__Bacteria;D_1__Proteobacteria;D_2__Alphaproteobacteria":21.0,"D_0__Bacteria;D_1__Proteobacteria;D_2__Deltaproteobacteria":57.0,"D_0__Bacteria;D_1__Proteobacteria;D_2__Gammaproteobacteria":377.0,"D_0__Bacteria;D_1__Proteobacteria;__":0.0,"D_0__Bacteria;D_1__Spirochaetes;D_2__Brachyspirae":0.0,"D_0__Bacteria;D_1__Spirochaetes;D_2__Leptospirae":0.0,"D_0__Bacteria;D_1__Spirochaetes;D_2__Spirochaetia":1951.0,"D_0__Bacteria;D_1__Synergistetes;D_2__Synergistia":0.0,"D_0__Bacteria;D_1__Tenericutes;D_2__Mollicutes":493.0,"D_0__Bacteria;D_1__Verrucomicrobia;D_2__Verrucomicrobiae":0.0,"D_0__Bacteria;D_1__WPS-2;D_2__uncultured rumen bacterium":22.0,"D_0__Bacteria;__;__":0.0,"D_0__Eukaryota;D_1__Excavata;D_2__Metamonada":0.0,"D_0__Eukaryota;D_1__SAR;D_2__Stramenopiles":0.0,"D_0__Eukaryota;__;__":0.0,"Unassigned;__;__":0.0,"SampleType":"F","Day":"D052820","Age":81.0,"Sex":"F","Farm":"KSU","Inside_or_Outside":"In","PigNumber":"pig-5","Litter_Number":"K3","Stage":"G","DNA-ID":"LLS0191","Description":"NA"},{"index":"F-052820-G81-M2-16S","D_0__Archaea;D_1__Euryarchaeota;D_2__Methanobacteria":88.0,"D_0__Archaea;D_1__Euryarchaeota;D_2__Thermoplasmata":0.0,"D_0__Bacteria;D_1__Actinobacteria;D_2__Actinobacteria":9.0,"D_0__Bacteria;D_1__Actinobacteria;D_2__Coriobacteriia":87.0,"D_0__Bacteria;D_1__Bacteroidetes;D_2__Bacteroidia":20011.0,"D_0__Bacteria;D_1__Bacteroidetes;D_2__Ignavibacteria":0.0,"D_0__Bacteria;D_1__Chlamydiae;D_2__Chlamydiae":0.0,"D_0__Bacteria;D_1__Cyanobacteria;D_2__Melainabacteria":82.0,"D_0__Bacteria;D_1__Cyanobacteria;D_2__Oxyphotobacteria":0.0,"D_0__Bacteria;D_1__Deferribacteres;D_2__Deferribacteres":0.0,"D_0__Bacteria;D_1__Elusimicrobia;D_2__Elusimicrobia":0.0,"D_0__Bacteria;D_1__Epsilonbacteraeota;D_2__Campylobacteria":30.0,"D_0__Bacteria;D_1__Fibrobacteres;D_2__Fibrobacteria":104.0,"D_0__Bacteria;D_1__Firmicutes;D_2__Bacilli":612.0,"D_0__Bacteria;D_1__Firmicutes;D_2__Clostridia":11422.0,"D_0__Bacteria;D_1__Firmicutes;D_2__Erysipelotrichia":391.0,"D_0__Bacteria;D_1__Firmicutes;D_2__Negativicutes":10241.0,"D_0__Bacteria;D_1__Firmicutes;__":0.0,"D_0__Bacteria;D_1__Fusobacteria;D_2__Fusobacteriia":0.0,"D_0__Bacteria;D_1__Kiritimatiellaeota;D_2__Kiritimatiellae":10.0,"D_0__Bacteria;D_1__Lentisphaerae;D_2__Lentisphaeria":47.0,"D_0__Bacteria;D_1__Patescibacteria;D_2__Saccharimonadia":3.0,"D_0__Bacteria;D_1__Planctomycetes;D_2__Planctomycetacia":0.0,"D_0__Bacteria;D_1__Proteobacteria;D_2__Alphaproteobacteria":85.0,"D_0__Bacteria;D_1__Proteobacteria;D_2__Deltaproteobacteria":513.0,"D_0__Bacteria;D_1__Proteobacteria;D_2__Gammaproteobacteria":742.0,"D_0__Bacteria;D_1__Proteobacteria;__":0.0,"D_0__Bacteria;D_1__Spirochaetes;D_2__Brachyspirae":0.0,"D_0__Bacteria;D_1__Spirochaetes;D_2__Leptospirae":0.0,"D_0__Bacteria;D_1__Spirochaetes;D_2__Spirochaetia":934.0,"D_0__Bacteria;D_1__Synergistetes;D_2__Synergistia":18.0,"D_0__Bacteria;D_1__Tenericutes;D_2__Mollicutes":133.0,"D_0__Bacteria;D_1__Verrucomicrobia;D_2__Verrucomicrobiae":2.0,"D_0__Bacteria;D_1__WPS-2;D_2__uncultured rumen bacterium":0.0,"D_0__Bacteria;__;__":2.0,"D_0__Eukaryota;D_1__Excavata;D_2__Metamonada":0.0,"D_0__Eukaryota;D_1__SAR;D_2__Stramenopiles":0.0,"D_0__Eukaryota;__;__":0.0,"Unassigned;__;__":0.0,"SampleType":"F","Day":"D052820","Age":81.0,"Sex":"M","Farm":"KSU","Inside_or_Outside":"In","PigNumber":"pig-2","Litter_Number":"K1","Stage":"G","DNA-ID":"LLS0189","Description":"NA"},{"index":"F-052820-G81-M6-16S","D_0__Archaea;D_1__Euryarchaeota;D_2__Methanobacteria":201.0,"D_0__Archaea;D_1__Euryarchaeota;D_2__Thermoplasmata":5.0,"D_0__Bacteria;D_1__Actinobacteria;D_2__Actinobacteria":4.0,"D_0__Bacteria;D_1__Actinobacteria;D_2__Coriobacteriia":52.0,"D_0__Bacteria;D_1__Bacteroidetes;D_2__Bacteroidia":13718.0,"D_0__Bacteria;D_1__Bacteroidetes;D_2__Ignavibacteria":0.0,"D_0__Bacteria;D_1__Chlamydiae;D_2__Chlamydiae":6.0,"D_0__Bacteria;D_1__Cyanobacteria;D_2__Melainabacteria":39.0,"D_0__Bacteria;D_1__Cyanobacteria;D_2__Oxyphotobacteria":0.0,"D_0__Bacteria;D_1__Deferribacteres;D_2__Deferribacteres":0.0,"D_0__Bacteria;D_1__Elusimicrobia;D_2__Elusimicrobia":68.0,"D_0__Bacteria;D_1__Epsilonbacteraeota;D_2__Campylobacteria":28.0,"D_0__Bacteria;D_1__Fibrobacteres;D_2__Fibrobacteria":45.0,"D_0__Bacteria;D_1__Firmicutes;D_2__Bacilli":532.0,"D_0__Bacteria;D_1__Firmicutes;D_2__Clostridia":12451.0,"D_0__Bacteria;D_1__Firmicutes;D_2__Erysipelotrichia":350.0,"D_0__Bacteria;D_1__Firmicutes;D_2__Negativicutes":3938.0,"D_0__Bacteria;D_1__Firmicutes;__":2.0,"D_0__Bacteria;D_1__Fusobacteria;D_2__Fusobacteriia":0.0,"D_0__Bacteria;D_1__Kiritimatiellaeota;D_2__Kiritimatiellae":382.0,"D_0__Bacteria;D_1__Lentisphaerae;D_2__Lentisphaeria":0.0,"D_0__Bacteria;D_1__Patescibacteria;D_2__Saccharimonadia":13.0,"D_0__Bacteria;D_1__Planctomycetes;D_2__Planctomycetacia":236.0,"D_0__Bacteria;D_1__Proteobacteria;D_2__Alphaproteobacteria":48.0,"D_0__Bacteria;D_1__Proteobacteria;D_2__Deltaproteobacteria":48.0,"D_0__Bacteria;D_1__Proteobacteria;D_2__Gammaproteobacteria":332.0,"D_0__Bacteria;D_1__Proteobacteria;__":0.0,"D_0__Bacteria;D_1__Spirochaetes;D_2__Brachyspirae":0.0,"D_0__Bacteria;D_1__Spirochaetes;D_2__Leptospirae":0.0,"D_0__Bacteria;D_1__Spirochaetes;D_2__Spirochaetia":2728.0,"D_0__Bacteria;D_1__Synergistetes;D_2__Synergistia":3.0,"D_0__Bacteria;D_1__Tenericutes;D_2__Mollicutes":575.0,"D_0__Bacteria;D_1__Verrucomicrobia;D_2__Verrucomicrobiae":0.0,"D_0__Bacteria;D_1__WPS-2;D_2__uncultured rumen bacterium":743.0,"D_0__Bacteria;__;__":0.0,"D_0__Eukaryota;D_1__Excavata;D_2__Metamonada":0.0,"D_0__Eukaryota;D_1__SAR;D_2__Stramenopiles":0.0,"D_0__Eukaryota;__;__":0.0,"Unassigned;__;__":0.0,"SampleType":"F","Day":"D052820","Age":81.0,"Sex":"M","Farm":"KSU","Inside_or_Outside":"In","PigNumber":"pig-6","Litter_Number":"K3","Stage":"G","DNA-ID":"LLS0192","Description":"NA"},{"index":"F-052820-G82-F9-16S","D_0__Archaea;D_1__Euryarchaeota;D_2__Methanobacteria":123.0,"D_0__Archaea;D_1__Euryarchaeota;D_2__Thermoplasmata":0.0,"D_0__Bacteria;D_1__Actinobacteria;D_2__Actinobacteria":10.0,"D_0__Bacteria;D_1__Actinobacteria;D_2__Coriobacteriia":0.0,"D_0__Bacteria;D_1__Bacteroidetes;D_2__Bacteroidia":1233.0,"D_0__Bacteria;D_1__Bacteroidetes;D_2__Ignavibacteria":0.0,"D_0__Bacteria;D_1__Chlamydiae;D_2__Chlamydiae":0.0,"D_0__Bacteria;D_1__Cyanobacteria;D_2__Melainabacteria":0.0,"D_0__Bacteria;D_1__Cyanobacteria;D_2__Oxyphotobacteria":0.0,"D_0__Bacteria;D_1__Deferribacteres;D_2__Deferribacteres":0.0,"D_0__Bacteria;D_1__Elusimicrobia;D_2__Elusimicrobia":0.0,"D_0__Bacteria;D_1__Epsilonbacteraeota;D_2__Campylobacteria":86.0,"D_0__Bacteria;D_1__Fibrobacteres;D_2__Fibrobacteria":24.0,"D_0__Bacteria;D_1__Firmicutes;D_2__Bacilli":632.0,"D_0__Bacteria;D_1__Firmicutes;D_2__Clostridia":7298.0,"D_0__Bacteria;D_1__Firmicutes;D_2__Erysipelotrichia":102.0,"D_0__Bacteria;D_1__Firmicutes;D_2__Negativicutes":499.0,"D_0__Bacteria;D_1__Firmicutes;__":0.0,"D_0__Bacteria;D_1__Fusobacteria;D_2__Fusobacteriia":0.0,"D_0__Bacteria;D_1__Kiritimatiellaeota;D_2__Kiritimatiellae":214.0,"D_0__Bacteria;D_1__Lentisphaerae;D_2__Lentisphaeria":0.0,"D_0__Bacteria;D_1__Patescibacteria;D_2__Saccharimonadia":0.0,"D_0__Bacteria;D_1__Planctomycetes;D_2__Planctomycetacia":37.0,"D_0__Bacteria;D_1__Proteobacteria;D_2__Alphaproteobacteria":0.0,"D_0__Bacteria;D_1__Proteobacteria;D_2__Deltaproteobacteria":39.0,"D_0__Bacteria;D_1__Proteobacteria;D_2__Gammaproteobacteria":11.0,"D_0__Bacteria;D_1__Proteobacteria;__":0.0,"D_0__Bacteria;D_1__Spirochaetes;D_2__Brachyspirae":0.0,"D_0__Bacteria;D_1__Spirochaetes;D_2__Leptospirae":0.0,"D_0__Bacteria;D_1__Spirochaetes;D_2__Spirochaetia":246.0,"D_0__Bacteria;D_1__Synergistetes;D_2__Synergistia":0.0,"D_0__Bacteria;D_1__Tenericutes;D_2__Mollicutes":545.0,"D_0__Bacteria;D_1__Verrucomicrobia;D_2__Verrucomicrobiae":0.0,"D_0__Bacteria;D_1__WPS-2;D_2__uncultured rumen bacterium":0.0,"D_0__Bacteria;__;__":0.0,"D_0__Eukaryota;D_1__Excavata;D_2__Metamonada":0.0,"D_0__Eukaryota;D_1__SAR;D_2__Stramenopiles":0.0,"D_0__Eukaryota;__;__":0.0,"Unassigned;__;__":0.0,"SampleType":"F","Day":"D052820","Age":82.0,"Sex":"F","Farm":"KSU","Inside_or_Outside":"In","PigNumber":"pig-9","Litter_Number":"K5","Stage":"G","DNA-ID":"LLS0195","Description":"NA"},{"index":"F-052820-G82-M10-16S","D_0__Archaea;D_1__Euryarchaeota;D_2__Methanobacteria":517.0,"D_0__Archaea;D_1__Euryarchaeota;D_2__Thermoplasmata":6.0,"D_0__Bacteria;D_1__Actinobacteria;D_2__Actinobacteria":6.0,"D_0__Bacteria;D_1__Actinobacteria;D_2__Coriobacteriia":258.0,"D_0__Bacteria;D_1__Bacteroidetes;D_2__Bacteroidia":14937.0,"D_0__Bacteria;D_1__Bacteroidetes;D_2__Ignavibacteria":0.0,"D_0__Bacteria;D_1__Chlamydiae;D_2__Chlamydiae":33.0,"D_0__Bacteria;D_1__Cyanobacteria;D_2__Melainabacteria":8.0,"D_0__Bacteria;D_1__Cyanobacteria;D_2__Oxyphotobacteria":10.0,"D_0__Bacteria;D_1__Deferribacteres;D_2__Deferribacteres":7.0,"D_0__Bacteria;D_1__Elusimicrobia;D_2__Elusimicrobia":8.0,"D_0__Bacteria;D_1__Epsilonbacteraeota;D_2__Campylobacteria":20.0,"D_0__Bacteria;D_1__Fibrobacteres;D_2__Fibrobacteria":22.0,"D_0__Bacteria;D_1__Firmicutes;D_2__Bacilli":1102.0,"D_0__Bacteria;D_1__Firmicutes;D_2__Clostridia":18511.0,"D_0__Bacteria;D_1__Firmicutes;D_2__Erysipelotrichia":1145.0,"D_0__Bacteria;D_1__Firmicutes;D_2__Negativicutes":3420.0,"D_0__Bacteria;D_1__Firmicutes;__":0.0,"D_0__Bacteria;D_1__Fusobacteria;D_2__Fusobacteriia":0.0,"D_0__Bacteria;D_1__Kiritimatiellaeota;D_2__Kiritimatiellae":117.0,"D_0__Bacteria;D_1__Lentisphaerae;D_2__Lentisphaeria":0.0,"D_0__Bacteria;D_1__Patescibacteria;D_2__Saccharimonadia":25.0,"D_0__Bacteria;D_1__Planctomycetes;D_2__Planctomycetacia":585.0,"D_0__Bacteria;D_1__Proteobacteria;D_2__Alphaproteobacteria":19.0,"D_0__Bacteria;D_1__Proteobacteria;D_2__Deltaproteobacteria":29.0,"D_0__Bacteria;D_1__Proteobacteria;D_2__Gammaproteobacteria":322.0,"D_0__Bacteria;D_1__Proteobacteria;__":0.0,"D_0__Bacteria;D_1__Spirochaetes;D_2__Brachyspirae":0.0,"D_0__Bacteria;D_1__Spirochaetes;D_2__Leptospirae":0.0,"D_0__Bacteria;D_1__Spirochaetes;D_2__Spirochaetia":1231.0,"D_0__Bacteria;D_1__Synergistetes;D_2__Synergistia":0.0,"D_0__Bacteria;D_1__Tenericutes;D_2__Mollicutes":85.0,"D_0__Bacteria;D_1__Verrucomicrobia;D_2__Verrucomicrobiae":0.0,"D_0__Bacteria;D_1__WPS-2;D_2__uncultured rumen bacterium":0.0,"D_0__Bacteria;__;__":0.0,"D_0__Eukaryota;D_1__Excavata;D_2__Metamonada":0.0,"D_0__Eukaryota;D_1__SAR;D_2__Stramenopiles":0.0,"D_0__Eukaryota;__;__":0.0,"Unassigned;__;__":0.0,"SampleType":"F","Day":"D052820","Age":82.0,"Sex":"M","Farm":"KSU","Inside_or_Outside":"In","PigNumber":"pig-10","Litter_Number":"K5","Stage":"G","DNA-ID":"LLS0196","Description":"NA"},{"index":"F-060220-G85-F7-16S","D_0__Archaea;D_1__Euryarchaeota;D_2__Methanobacteria":179.0,"D_0__Archaea;D_1__Euryarchaeota;D_2__Thermoplasmata":5.0,"D_0__Bacteria;D_1__Actinobacteria;D_2__Actinobacteria":0.0,"D_0__Bacteria;D_1__Actinobacteria;D_2__Coriobacteriia":22.0,"D_0__Bacteria;D_1__Bacteroidetes;D_2__Bacteroidia":18996.0,"D_0__Bacteria;D_1__Bacteroidetes;D_2__Ignavibacteria":0.0,"D_0__Bacteria;D_1__Chlamydiae;D_2__Chlamydiae":0.0,"D_0__Bacteria;D_1__Cyanobacteria;D_2__Melainabacteria":6.0,"D_0__Bacteria;D_1__Cyanobacteria;D_2__Oxyphotobacteria":0.0,"D_0__Bacteria;D_1__Deferribacteres;D_2__Deferribacteres":0.0,"D_0__Bacteria;D_1__Elusimicrobia;D_2__Elusimicrobia":1232.0,"D_0__Bacteria;D_1__Epsilonbacteraeota;D_2__Campylobacteria":55.0,"D_0__Bacteria;D_1__Fibrobacteres;D_2__Fibrobacteria":63.0,"D_0__Bacteria;D_1__Firmicutes;D_2__Bacilli":419.0,"D_0__Bacteria;D_1__Firmicutes;D_2__Clostridia":10111.0,"D_0__Bacteria;D_1__Firmicutes;D_2__Erysipelotrichia":366.0,"D_0__Bacteria;D_1__Firmicutes;D_2__Negativicutes":9308.0,"D_0__Bacteria;D_1__Firmicutes;__":0.0,"D_0__Bacteria;D_1__Fusobacteria;D_2__Fusobacteriia":0.0,"D_0__Bacteria;D_1__Kiritimatiellaeota;D_2__Kiritimatiellae":470.0,"D_0__Bacteria;D_1__Lentisphaerae;D_2__Lentisphaeria":17.0,"D_0__Bacteria;D_1__Patescibacteria;D_2__Saccharimonadia":39.0,"D_0__Bacteria;D_1__Planctomycetes;D_2__Planctomycetacia":46.0,"D_0__Bacteria;D_1__Proteobacteria;D_2__Alphaproteobacteria":11.0,"D_0__Bacteria;D_1__Proteobacteria;D_2__Deltaproteobacteria":398.0,"D_0__Bacteria;D_1__Proteobacteria;D_2__Gammaproteobacteria":716.0,"D_0__Bacteria;D_1__Proteobacteria;__":0.0,"D_0__Bacteria;D_1__Spirochaetes;D_2__Brachyspirae":0.0,"D_0__Bacteria;D_1__Spirochaetes;D_2__Leptospirae":0.0,"D_0__Bacteria;D_1__Spirochaetes;D_2__Spirochaetia":2347.0,"D_0__Bacteria;D_1__Synergistetes;D_2__Synergistia":31.0,"D_0__Bacteria;D_1__Tenericutes;D_2__Mollicutes":219.0,"D_0__Bacteria;D_1__Verrucomicrobia;D_2__Verrucomicrobiae":0.0,"D_0__Bacteria;D_1__WPS-2;D_2__uncultured rumen bacterium":252.0,"D_0__Bacteria;__;__":0.0,"D_0__Eukaryota;D_1__Excavata;D_2__Metamonada":0.0,"D_0__Eukaryota;D_1__SAR;D_2__Stramenopiles":0.0,"D_0__Eukaryota;__;__":0.0,"Unassigned;__;__":0.0,"SampleType":"F","Day":"D060220","Age":85.0,"Sex":"F","Farm":"KSU","Inside_or_Outside":"In","PigNumber":"pig-7","Litter_Number":"K4","Stage":"G","DNA-ID":"LLS0202","Description":"NA"},{"index":"F-060220-G85-M8-16S","D_0__Archaea;D_1__Euryarchaeota;D_2__Methanobacteria":136.0,"D_0__Archaea;D_1__Euryarchaeota;D_2__Thermoplasmata":0.0,"D_0__Bacteria;D_1__Actinobacteria;D_2__Actinobacteria":12.0,"D_0__Bacteria;D_1__Actinobacteria;D_2__Coriobacteriia":13.0,"D_0__Bacteria;D_1__Bacteroidetes;D_2__Bacteroidia":25397.0,"D_0__Bacteria;D_1__Bacteroidetes;D_2__Ignavibacteria":0.0,"D_0__Bacteria;D_1__Chlamydiae;D_2__Chlamydiae":0.0,"D_0__Bacteria;D_1__Cyanobacteria;D_2__Melainabacteria":19.0,"D_0__Bacteria;D_1__Cyanobacteria;D_2__Oxyphotobacteria":0.0,"D_0__Bacteria;D_1__Deferribacteres;D_2__Deferribacteres":0.0,"D_0__Bacteria;D_1__Elusimicrobia;D_2__Elusimicrobia":283.0,"D_0__Bacteria;D_1__Epsilonbacteraeota;D_2__Campylobacteria":50.0,"D_0__Bacteria;D_1__Fibrobacteres;D_2__Fibrobacteria":127.0,"D_0__Bacteria;D_1__Firmicutes;D_2__Bacilli":1774.0,"D_0__Bacteria;D_1__Firmicutes;D_2__Clostridia":11588.0,"D_0__Bacteria;D_1__Firmicutes;D_2__Erysipelotrichia":277.0,"D_0__Bacteria;D_1__Firmicutes;D_2__Negativicutes":5121.0,"D_0__Bacteria;D_1__Firmicutes;__":0.0,"D_0__Bacteria;D_1__Fusobacteria;D_2__Fusobacteriia":0.0,"D_0__Bacteria;D_1__Kiritimatiellaeota;D_2__Kiritimatiellae":194.0,"D_0__Bacteria;D_1__Lentisphaerae;D_2__Lentisphaeria":84.0,"D_0__Bacteria;D_1__Patescibacteria;D_2__Saccharimonadia":15.0,"D_0__Bacteria;D_1__Planctomycetes;D_2__Planctomycetacia":56.0,"D_0__Bacteria;D_1__Proteobacteria;D_2__Alphaproteobacteria":273.0,"D_0__Bacteria;D_1__Proteobacteria;D_2__Deltaproteobacteria":522.0,"D_0__Bacteria;D_1__Proteobacteria;D_2__Gammaproteobacteria":427.0,"D_0__Bacteria;D_1__Proteobacteria;__":0.0,"D_0__Bacteria;D_1__Spirochaetes;D_2__Brachyspirae":0.0,"D_0__Bacteria;D_1__Spirochaetes;D_2__Leptospirae":0.0,"D_0__Bacteria;D_1__Spirochaetes;D_2__Spirochaetia":4543.0,"D_0__Bacteria;D_1__Synergistetes;D_2__Synergistia":28.0,"D_0__Bacteria;D_1__Tenericutes;D_2__Mollicutes":702.0,"D_0__Bacteria;D_1__Verrucomicrobia;D_2__Verrucomicrobiae":0.0,"D_0__Bacteria;D_1__WPS-2;D_2__uncultured rumen bacterium":1237.0,"D_0__Bacteria;__;__":0.0,"D_0__Eukaryota;D_1__Excavata;D_2__Metamonada":0.0,"D_0__Eukaryota;D_1__SAR;D_2__Stramenopiles":0.0,"D_0__Eukaryota;__;__":0.0,"Unassigned;__;__":2.0,"SampleType":"F","Day":"D060220","Age":85.0,"Sex":"M","Farm":"KSU","Inside_or_Outside":"In","PigNumber":"pig-8","Litter_Number":"K4","Stage":"G","DNA-ID":"LLS0203","Description":"NA"},{"index":"F-060220-G86-F1-16S","D_0__Archaea;D_1__Euryarchaeota;D_2__Methanobacteria":0.0,"D_0__Archaea;D_1__Euryarchaeota;D_2__Thermoplasmata":0.0,"D_0__Bacteria;D_1__Actinobacteria;D_2__Actinobacteria":17.0,"D_0__Bacteria;D_1__Actinobacteria;D_2__Coriobacteriia":2.0,"D_0__Bacteria;D_1__Bacteroidetes;D_2__Bacteroidia":1026.0,"D_0__Bacteria;D_1__Bacteroidetes;D_2__Ignavibacteria":0.0,"D_0__Bacteria;D_1__Chlamydiae;D_2__Chlamydiae":0.0,"D_0__Bacteria;D_1__Cyanobacteria;D_2__Melainabacteria":0.0,"D_0__Bacteria;D_1__Cyanobacteria;D_2__Oxyphotobacteria":0.0,"D_0__Bacteria;D_1__Deferribacteres;D_2__Deferribacteres":0.0,"D_0__Bacteria;D_1__Elusimicrobia;D_2__Elusimicrobia":0.0,"D_0__Bacteria;D_1__Epsilonbacteraeota;D_2__Campylobacteria":0.0,"D_0__Bacteria;D_1__Fibrobacteres;D_2__Fibrobacteria":0.0,"D_0__Bacteria;D_1__Firmicutes;D_2__Bacilli":49.0,"D_0__Bacteria;D_1__Firmicutes;D_2__Clostridia":807.0,"D_0__Bacteria;D_1__Firmicutes;D_2__Erysipelotrichia":7.0,"D_0__Bacteria;D_1__Firmicutes;D_2__Negativicutes":81.0,"D_0__Bacteria;D_1__Firmicutes;__":0.0,"D_0__Bacteria;D_1__Fusobacteria;D_2__Fusobacteriia":0.0,"D_0__Bacteria;D_1__Kiritimatiellaeota;D_2__Kiritimatiellae":0.0,"D_0__Bacteria;D_1__Lentisphaerae;D_2__Lentisphaeria":0.0,"D_0__Bacteria;D_1__Patescibacteria;D_2__Saccharimonadia":0.0,"D_0__Bacteria;D_1__Planctomycetes;D_2__Planctomycetacia":0.0,"D_0__Bacteria;D_1__Proteobacteria;D_2__Alphaproteobacteria":18.0,"D_0__Bacteria;D_1__Proteobacteria;D_2__Deltaproteobacteria":0.0,"D_0__Bacteria;D_1__Proteobacteria;D_2__Gammaproteobacteria":14.0,"D_0__Bacteria;D_1__Proteobacteria;__":0.0,"D_0__Bacteria;D_1__Spirochaetes;D_2__Brachyspirae":0.0,"D_0__Bacteria;D_1__Spirochaetes;D_2__Leptospirae":0.0,"D_0__Bacteria;D_1__Spirochaetes;D_2__Spirochaetia":36.0,"D_0__Bacteria;D_1__Synergistetes;D_2__Synergistia":0.0,"D_0__Bacteria;D_1__Tenericutes;D_2__Mollicutes":9.0,"D_0__Bacteria;D_1__Verrucomicrobia;D_2__Verrucomicrobiae":0.0,"D_0__Bacteria;D_1__WPS-2;D_2__uncultured rumen bacterium":0.0,"D_0__Bacteria;__;__":0.0,"D_0__Eukaryota;D_1__Excavata;D_2__Metamonada":0.0,"D_0__Eukaryota;D_1__SAR;D_2__Stramenopiles":0.0,"D_0__Eukaryota;__;__":0.0,"Unassigned;__;__":0.0,"SampleType":"F","Day":"D060220","Age":86.0,"Sex":"F","Farm":"KSU","Inside_or_Outside":"In","PigNumber":"pig-1","Litter_Number":"K1","Stage":"G","DNA-ID":"LLS0197","Description":"NA"},{"index":"F-060220-G86-F3-16S","D_0__Archaea;D_1__Euryarchaeota;D_2__Methanobacteria":73.0,"D_0__Archaea;D_1__Euryarchaeota;D_2__Thermoplasmata":0.0,"D_0__Bacteria;D_1__Actinobacteria;D_2__Actinobacteria":116.0,"D_0__Bacteria;D_1__Actinobacteria;D_2__Coriobacteriia":36.0,"D_0__Bacteria;D_1__Bacteroidetes;D_2__Bacteroidia":23028.0,"D_0__Bacteria;D_1__Bacteroidetes;D_2__Ignavibacteria":0.0,"D_0__Bacteria;D_1__Chlamydiae;D_2__Chlamydiae":0.0,"D_0__Bacteria;D_1__Cyanobacteria;D_2__Melainabacteria":4.0,"D_0__Bacteria;D_1__Cyanobacteria;D_2__Oxyphotobacteria":0.0,"D_0__Bacteria;D_1__Deferribacteres;D_2__Deferribacteres":0.0,"D_0__Bacteria;D_1__Elusimicrobia;D_2__Elusimicrobia":43.0,"D_0__Bacteria;D_1__Epsilonbacteraeota;D_2__Campylobacteria":63.0,"D_0__Bacteria;D_1__Fibrobacteres;D_2__Fibrobacteria":20.0,"D_0__Bacteria;D_1__Firmicutes;D_2__Bacilli":594.0,"D_0__Bacteria;D_1__Firmicutes;D_2__Clostridia":9921.0,"D_0__Bacteria;D_1__Firmicutes;D_2__Erysipelotrichia":371.0,"D_0__Bacteria;D_1__Firmicutes;D_2__Negativicutes":3980.0,"D_0__Bacteria;D_1__Firmicutes;__":0.0,"D_0__Bacteria;D_1__Fusobacteria;D_2__Fusobacteriia":0.0,"D_0__Bacteria;D_1__Kiritimatiellaeota;D_2__Kiritimatiellae":20.0,"D_0__Bacteria;D_1__Lentisphaerae;D_2__Lentisphaeria":6.0,"D_0__Bacteria;D_1__Patescibacteria;D_2__Saccharimonadia":0.0,"D_0__Bacteria;D_1__Planctomycetes;D_2__Planctomycetacia":41.0,"D_0__Bacteria;D_1__Proteobacteria;D_2__Alphaproteobacteria":71.0,"D_0__Bacteria;D_1__Proteobacteria;D_2__Deltaproteobacteria":39.0,"D_0__Bacteria;D_1__Proteobacteria;D_2__Gammaproteobacteria":1614.0,"D_0__Bacteria;D_1__Proteobacteria;__":0.0,"D_0__Bacteria;D_1__Spirochaetes;D_2__Brachyspirae":0.0,"D_0__Bacteria;D_1__Spirochaetes;D_2__Leptospirae":0.0,"D_0__Bacteria;D_1__Spirochaetes;D_2__Spirochaetia":556.0,"D_0__Bacteria;D_1__Synergistetes;D_2__Synergistia":16.0,"D_0__Bacteria;D_1__Tenericutes;D_2__Mollicutes":415.0,"D_0__Bacteria;D_1__Verrucomicrobia;D_2__Verrucomicrobiae":0.0,"D_0__Bacteria;D_1__WPS-2;D_2__uncultured rumen bacterium":267.0,"D_0__Bacteria;__;__":5.0,"D_0__Eukaryota;D_1__Excavata;D_2__Metamonada":0.0,"D_0__Eukaryota;D_1__SAR;D_2__Stramenopiles":0.0,"D_0__Eukaryota;__;__":0.0,"Unassigned;__;__":0.0,"SampleType":"F","Day":"D060220","Age":86.0,"Sex":"F","Farm":"KSU","Inside_or_Outside":"In","PigNumber":"pig-3","Litter_Number":"K2","Stage":"G","DNA-ID":"LLS0199","Description":"NA"},{"index":"F-060220-G86-F5-16S","D_0__Archaea;D_1__Euryarchaeota;D_2__Methanobacteria":181.0,"D_0__Archaea;D_1__Euryarchaeota;D_2__Thermoplasmata":0.0,"D_0__Bacteria;D_1__Actinobacteria;D_2__Actinobacteria":88.0,"D_0__Bacteria;D_1__Actinobacteria;D_2__Coriobacteriia":48.0,"D_0__Bacteria;D_1__Bacteroidetes;D_2__Bacteroidia":14683.0,"D_0__Bacteria;D_1__Bacteroidetes;D_2__Ignavibacteria":0.0,"D_0__Bacteria;D_1__Chlamydiae;D_2__Chlamydiae":0.0,"D_0__Bacteria;D_1__Cyanobacteria;D_2__Melainabacteria":45.0,"D_0__Bacteria;D_1__Cyanobacteria;D_2__Oxyphotobacteria":0.0,"D_0__Bacteria;D_1__Deferribacteres;D_2__Deferribacteres":0.0,"D_0__Bacteria;D_1__Elusimicrobia;D_2__Elusimicrobia":18.0,"D_0__Bacteria;D_1__Epsilonbacteraeota;D_2__Campylobacteria":62.0,"D_0__Bacteria;D_1__Fibrobacteres;D_2__Fibrobacteria":26.0,"D_0__Bacteria;D_1__Firmicutes;D_2__Bacilli":238.0,"D_0__Bacteria;D_1__Firmicutes;D_2__Clostridia":7064.0,"D_0__Bacteria;D_1__Firmicutes;D_2__Erysipelotrichia":176.0,"D_0__Bacteria;D_1__Firmicutes;D_2__Negativicutes":14976.0,"D_0__Bacteria;D_1__Firmicutes;__":0.0,"D_0__Bacteria;D_1__Fusobacteria;D_2__Fusobacteriia":0.0,"D_0__Bacteria;D_1__Kiritimatiellaeota;D_2__Kiritimatiellae":15.0,"D_0__Bacteria;D_1__Lentisphaerae;D_2__Lentisphaeria":6.0,"D_0__Bacteria;D_1__Patescibacteria;D_2__Saccharimonadia":4.0,"D_0__Bacteria;D_1__Planctomycetes;D_2__Planctomycetacia":0.0,"D_0__Bacteria;D_1__Proteobacteria;D_2__Alphaproteobacteria":89.0,"D_0__Bacteria;D_1__Proteobacteria;D_2__Deltaproteobacteria":144.0,"D_0__Bacteria;D_1__Proteobacteria;D_2__Gammaproteobacteria":741.0,"D_0__Bacteria;D_1__Proteobacteria;__":0.0,"D_0__Bacteria;D_1__Spirochaetes;D_2__Brachyspirae":0.0,"D_0__Bacteria;D_1__Spirochaetes;D_2__Leptospirae":0.0,"D_0__Bacteria;D_1__Spirochaetes;D_2__Spirochaetia":446.0,"D_0__Bacteria;D_1__Synergistetes;D_2__Synergistia":0.0,"D_0__Bacteria;D_1__Tenericutes;D_2__Mollicutes":429.0,"D_0__Bacteria;D_1__Verrucomicrobia;D_2__Verrucomicrobiae":0.0,"D_0__Bacteria;D_1__WPS-2;D_2__uncultured rumen bacterium":38.0,"D_0__Bacteria;__;__":5.0,"D_0__Eukaryota;D_1__Excavata;D_2__Metamonada":0.0,"D_0__Eukaryota;D_1__SAR;D_2__Stramenopiles":0.0,"D_0__Eukaryota;__;__":0.0,"Unassigned;__;__":0.0,"SampleType":"F","Day":"D060220","Age":86.0,"Sex":"F","Farm":"KSU","Inside_or_Outside":"In","PigNumber":"pig-5","Litter_Number":"K3","Stage":"G","DNA-ID":"LLS0200","Description":"NA"},{"index":"F-060220-G86-M6-16S","D_0__Archaea;D_1__Euryarchaeota;D_2__Methanobacteria":0.0,"D_0__Archaea;D_1__Euryarchaeota;D_2__Thermoplasmata":0.0,"D_0__Bacteria;D_1__Actinobacteria;D_2__Actinobacteria":4.0,"D_0__Bacteria;D_1__Actinobacteria;D_2__Coriobacteriia":0.0,"D_0__Bacteria;D_1__Bacteroidetes;D_2__Bacteroidia":1360.0,"D_0__Bacteria;D_1__Bacteroidetes;D_2__Ignavibacteria":0.0,"D_0__Bacteria;D_1__Chlamydiae;D_2__Chlamydiae":0.0,"D_0__Bacteria;D_1__Cyanobacteria;D_2__Melainabacteria":8.0,"D_0__Bacteria;D_1__Cyanobacteria;D_2__Oxyphotobacteria":0.0,"D_0__Bacteria;D_1__Deferribacteres;D_2__Deferribacteres":0.0,"D_0__Bacteria;D_1__Elusimicrobia;D_2__Elusimicrobia":24.0,"D_0__Bacteria;D_1__Epsilonbacteraeota;D_2__Campylobacteria":7.0,"D_0__Bacteria;D_1__Fibrobacteres;D_2__Fibrobacteria":0.0,"D_0__Bacteria;D_1__Firmicutes;D_2__Bacilli":15.0,"D_0__Bacteria;D_1__Firmicutes;D_2__Clostridia":498.0,"D_0__Bacteria;D_1__Firmicutes;D_2__Erysipelotrichia":21.0,"D_0__Bacteria;D_1__Firmicutes;D_2__Negativicutes":314.0,"D_0__Bacteria;D_1__Firmicutes;__":0.0,"D_0__Bacteria;D_1__Fusobacteria;D_2__Fusobacteriia":0.0,"D_0__Bacteria;D_1__Kiritimatiellaeota;D_2__Kiritimatiellae":18.0,"D_0__Bacteria;D_1__Lentisphaerae;D_2__Lentisphaeria":0.0,"D_0__Bacteria;D_1__Patescibacteria;D_2__Saccharimonadia":0.0,"D_0__Bacteria;D_1__Planctomycetes;D_2__Planctomycetacia":0.0,"D_0__Bacteria;D_1__Proteobacteria;D_2__Alphaproteobacteria":0.0,"D_0__Bacteria;D_1__Proteobacteria;D_2__Deltaproteobacteria":33.0,"D_0__Bacteria;D_1__Proteobacteria;D_2__Gammaproteobacteria":27.0,"D_0__Bacteria;D_1__Proteobacteria;__":0.0,"D_0__Bacteria;D_1__Spirochaetes;D_2__Brachyspirae":0.0,"D_0__Bacteria;D_1__Spirochaetes;D_2__Leptospirae":0.0,"D_0__Bacteria;D_1__Spirochaetes;D_2__Spirochaetia":255.0,"D_0__Bacteria;D_1__Synergistetes;D_2__Synergistia":3.0,"D_0__Bacteria;D_1__Tenericutes;D_2__Mollicutes":10.0,"D_0__Bacteria;D_1__Verrucomicrobia;D_2__Verrucomicrobiae":7.0,"D_0__Bacteria;D_1__WPS-2;D_2__uncultured rumen bacterium":24.0,"D_0__Bacteria;__;__":0.0,"D_0__Eukaryota;D_1__Excavata;D_2__Metamonada":0.0,"D_0__Eukaryota;D_1__SAR;D_2__Stramenopiles":0.0,"D_0__Eukaryota;__;__":0.0,"Unassigned;__;__":0.0,"SampleType":"F","Day":"D060220","Age":86.0,"Sex":"M","Farm":"KSU","Inside_or_Outside":"In","PigNumber":"pig-6","Litter_Number":"K3","Stage":"G","DNA-ID":"LLS0201","Description":"NA"},{"index":"F-060220-G87-F9-16S","D_0__Archaea;D_1__Euryarchaeota;D_2__Methanobacteria":508.0,"D_0__Archaea;D_1__Euryarchaeota;D_2__Thermoplasmata":40.0,"D_0__Bacteria;D_1__Actinobacteria;D_2__Actinobacteria":39.0,"D_0__Bacteria;D_1__Actinobacteria;D_2__Coriobacteriia":12.0,"D_0__Bacteria;D_1__Bacteroidetes;D_2__Bacteroidia":14778.0,"D_0__Bacteria;D_1__Bacteroidetes;D_2__Ignavibacteria":0.0,"D_0__Bacteria;D_1__Chlamydiae;D_2__Chlamydiae":0.0,"D_0__Bacteria;D_1__Cyanobacteria;D_2__Melainabacteria":13.0,"D_0__Bacteria;D_1__Cyanobacteria;D_2__Oxyphotobacteria":0.0,"D_0__Bacteria;D_1__Deferribacteres;D_2__Deferribacteres":0.0,"D_0__Bacteria;D_1__Elusimicrobia;D_2__Elusimicrobia":12.0,"D_0__Bacteria;D_1__Epsilonbacteraeota;D_2__Campylobacteria":331.0,"D_0__Bacteria;D_1__Fibrobacteres;D_2__Fibrobacteria":94.0,"D_0__Bacteria;D_1__Firmicutes;D_2__Bacilli":1473.0,"D_0__Bacteria;D_1__Firmicutes;D_2__Clostridia":14379.0,"D_0__Bacteria;D_1__Firmicutes;D_2__Erysipelotrichia":85.0,"D_0__Bacteria;D_1__Firmicutes;D_2__Negativicutes":3628.0,"D_0__Bacteria;D_1__Firmicutes;__":0.0,"D_0__Bacteria;D_1__Fusobacteria;D_2__Fusobacteriia":0.0,"D_0__Bacteria;D_1__Kiritimatiellaeota;D_2__Kiritimatiellae":1457.0,"D_0__Bacteria;D_1__Lentisphaerae;D_2__Lentisphaeria":14.0,"D_0__Bacteria;D_1__Patescibacteria;D_2__Saccharimonadia":47.0,"D_0__Bacteria;D_1__Planctomycetes;D_2__Planctomycetacia":208.0,"D_0__Bacteria;D_1__Proteobacteria;D_2__Alphaproteobacteria":0.0,"D_0__Bacteria;D_1__Proteobacteria;D_2__Deltaproteobacteria":402.0,"D_0__Bacteria;D_1__Proteobacteria;D_2__Gammaproteobacteria":489.0,"D_0__Bacteria;D_1__Proteobacteria;__":0.0,"D_0__Bacteria;D_1__Spirochaetes;D_2__Brachyspirae":0.0,"D_0__Bacteria;D_1__Spirochaetes;D_2__Leptospirae":0.0,"D_0__Bacteria;D_1__Spirochaetes;D_2__Spirochaetia":4126.0,"D_0__Bacteria;D_1__Synergistetes;D_2__Synergistia":0.0,"D_0__Bacteria;D_1__Tenericutes;D_2__Mollicutes":681.0,"D_0__Bacteria;D_1__Verrucomicrobia;D_2__Verrucomicrobiae":0.0,"D_0__Bacteria;D_1__WPS-2;D_2__uncultured rumen bacterium":140.0,"D_0__Bacteria;__;__":0.0,"D_0__Eukaryota;D_1__Excavata;D_2__Metamonada":0.0,"D_0__Eukaryota;D_1__SAR;D_2__Stramenopiles":0.0,"D_0__Eukaryota;__;__":0.0,"Unassigned;__;__":0.0,"SampleType":"F","Day":"D060220","Age":87.0,"Sex":"F","Farm":"KSU","Inside_or_Outside":"In","PigNumber":"pig-9","Litter_Number":"K5","Stage":"G","DNA-ID":"LLS0204","Description":"NA"},{"index":"F-060220-G87-M10-16S","D_0__Archaea;D_1__Euryarchaeota;D_2__Methanobacteria":0.0,"D_0__Archaea;D_1__Euryarchaeota;D_2__Thermoplasmata":0.0,"D_0__Bacteria;D_1__Actinobacteria;D_2__Actinobacteria":233.0,"D_0__Bacteria;D_1__Actinobacteria;D_2__Coriobacteriia":316.0,"D_0__Bacteria;D_1__Bacteroidetes;D_2__Bacteroidia":22534.0,"D_0__Bacteria;D_1__Bacteroidetes;D_2__Ignavibacteria":0.0,"D_0__Bacteria;D_1__Chlamydiae;D_2__Chlamydiae":9.0,"D_0__Bacteria;D_1__Cyanobacteria;D_2__Melainabacteria":33.0,"D_0__Bacteria;D_1__Cyanobacteria;D_2__Oxyphotobacteria":0.0,"D_0__Bacteria;D_1__Deferribacteres;D_2__Deferribacteres":0.0,"D_0__Bacteria;D_1__Elusimicrobia;D_2__Elusimicrobia":0.0,"D_0__Bacteria;D_1__Epsilonbacteraeota;D_2__Campylobacteria":31.0,"D_0__Bacteria;D_1__Fibrobacteres;D_2__Fibrobacteria":6.0,"D_0__Bacteria;D_1__Firmicutes;D_2__Bacilli":5648.0,"D_0__Bacteria;D_1__Firmicutes;D_2__Clostridia":23334.0,"D_0__Bacteria;D_1__Firmicutes;D_2__Erysipelotrichia":669.0,"D_0__Bacteria;D_1__Firmicutes;D_2__Negativicutes":2522.0,"D_0__Bacteria;D_1__Firmicutes;__":2.0,"D_0__Bacteria;D_1__Fusobacteria;D_2__Fusobacteriia":0.0,"D_0__Bacteria;D_1__Kiritimatiellaeota;D_2__Kiritimatiellae":16.0,"D_0__Bacteria;D_1__Lentisphaerae;D_2__Lentisphaeria":0.0,"D_0__Bacteria;D_1__Patescibacteria;D_2__Saccharimonadia":77.0,"D_0__Bacteria;D_1__Planctomycetes;D_2__Planctomycetacia":11.0,"D_0__Bacteria;D_1__Proteobacteria;D_2__Alphaproteobacteria":130.0,"D_0__Bacteria;D_1__Proteobacteria;D_2__Deltaproteobacteria":21.0,"D_0__Bacteria;D_1__Proteobacteria;D_2__Gammaproteobacteria":628.0,"D_0__Bacteria;D_1__Proteobacteria;__":0.0,"D_0__Bacteria;D_1__Spirochaetes;D_2__Brachyspirae":0.0,"D_0__Bacteria;D_1__Spirochaetes;D_2__Leptospirae":0.0,"D_0__Bacteria;D_1__Spirochaetes;D_2__Spirochaetia":712.0,"D_0__Bacteria;D_1__Synergistetes;D_2__Synergistia":0.0,"D_0__Bacteria;D_1__Tenericutes;D_2__Mollicutes":1015.0,"D_0__Bacteria;D_1__Verrucomicrobia;D_2__Verrucomicrobiae":0.0,"D_0__Bacteria;D_1__WPS-2;D_2__uncultured rumen bacterium":0.0,"D_0__Bacteria;__;__":4.0,"D_0__Eukaryota;D_1__Excavata;D_2__Metamonada":0.0,"D_0__Eukaryota;D_1__SAR;D_2__Stramenopiles":0.0,"D_0__Eukaryota;__;__":0.0,"Unassigned;__;__":0.0,"SampleType":"F","Day":"D060220","Age":87.0,"Sex":"M","Farm":"KSU","Inside_or_Outside":"In","PigNumber":"pig-10","Litter_Number":"K5","Stage":"G","DNA-ID":"LLS0205","Description":"NA"},{"index":"F-060920-G92-F7-16S","D_0__Archaea;D_1__Euryarchaeota;D_2__Methanobacteria":48.0,"D_0__Archaea;D_1__Euryarchaeota;D_2__Thermoplasmata":18.0,"D_0__Bacteria;D_1__Actinobacteria;D_2__Actinobacteria":0.0,"D_0__Bacteria;D_1__Actinobacteria;D_2__Coriobacteriia":12.0,"D_0__Bacteria;D_1__Bacteroidetes;D_2__Bacteroidia":8215.0,"D_0__Bacteria;D_1__Bacteroidetes;D_2__Ignavibacteria":0.0,"D_0__Bacteria;D_1__Chlamydiae;D_2__Chlamydiae":0.0,"D_0__Bacteria;D_1__Cyanobacteria;D_2__Melainabacteria":246.0,"D_0__Bacteria;D_1__Cyanobacteria;D_2__Oxyphotobacteria":0.0,"D_0__Bacteria;D_1__Deferribacteres;D_2__Deferribacteres":0.0,"D_0__Bacteria;D_1__Elusimicrobia;D_2__Elusimicrobia":98.0,"D_0__Bacteria;D_1__Epsilonbacteraeota;D_2__Campylobacteria":346.0,"D_0__Bacteria;D_1__Fibrobacteres;D_2__Fibrobacteria":208.0,"D_0__Bacteria;D_1__Firmicutes;D_2__Bacilli":415.0,"D_0__Bacteria;D_1__Firmicutes;D_2__Clostridia":13167.0,"D_0__Bacteria;D_1__Firmicutes;D_2__Erysipelotrichia":842.0,"D_0__Bacteria;D_1__Firmicutes;D_2__Negativicutes":5248.0,"D_0__Bacteria;D_1__Firmicutes;__":0.0,"D_0__Bacteria;D_1__Fusobacteria;D_2__Fusobacteriia":0.0,"D_0__Bacteria;D_1__Kiritimatiellaeota;D_2__Kiritimatiellae":462.0,"D_0__Bacteria;D_1__Lentisphaerae;D_2__Lentisphaeria":87.0,"D_0__Bacteria;D_1__Patescibacteria;D_2__Saccharimonadia":14.0,"D_0__Bacteria;D_1__Planctomycetes;D_2__Planctomycetacia":7.0,"D_0__Bacteria;D_1__Proteobacteria;D_2__Alphaproteobacteria":91.0,"D_0__Bacteria;D_1__Proteobacteria;D_2__Deltaproteobacteria":6.0,"D_0__Bacteria;D_1__Proteobacteria;D_2__Gammaproteobacteria":1852.0,"D_0__Bacteria;D_1__Proteobacteria;__":0.0,"D_0__Bacteria;D_1__Spirochaetes;D_2__Brachyspirae":0.0,"D_0__Bacteria;D_1__Spirochaetes;D_2__Leptospirae":0.0,"D_0__Bacteria;D_1__Spirochaetes;D_2__Spirochaetia":3335.0,"D_0__Bacteria;D_1__Synergistetes;D_2__Synergistia":6.0,"D_0__Bacteria;D_1__Tenericutes;D_2__Mollicutes":226.0,"D_0__Bacteria;D_1__Verrucomicrobia;D_2__Verrucomicrobiae":0.0,"D_0__Bacteria;D_1__WPS-2;D_2__uncultured rumen bacterium":11.0,"D_0__Bacteria;__;__":0.0,"D_0__Eukaryota;D_1__Excavata;D_2__Metamonada":0.0,"D_0__Eukaryota;D_1__SAR;D_2__Stramenopiles":0.0,"D_0__Eukaryota;__;__":0.0,"Unassigned;__;__":0.0,"SampleType":"F","Day":"D060920","Age":92.0,"Sex":"F","Farm":"KSU","Inside_or_Outside":"In","PigNumber":"pig-7","Litter_Number":"K4","Stage":"G","DNA-ID":"LLS0211","Description":"NA"},{"index":"F-060920-G92-M8-16S","D_0__Archaea;D_1__Euryarchaeota;D_2__Methanobacteria":22.0,"D_0__Archaea;D_1__Euryarchaeota;D_2__Thermoplasmata":26.0,"D_0__Bacteria;D_1__Actinobacteria;D_2__Actinobacteria":5.0,"D_0__Bacteria;D_1__Actinobacteria;D_2__Coriobacteriia":46.0,"D_0__Bacteria;D_1__Bacteroidetes;D_2__Bacteroidia":10050.0,"D_0__Bacteria;D_1__Bacteroidetes;D_2__Ignavibacteria":0.0,"D_0__Bacteria;D_1__Chlamydiae;D_2__Chlamydiae":9.0,"D_0__Bacteria;D_1__Cyanobacteria;D_2__Melainabacteria":70.0,"D_0__Bacteria;D_1__Cyanobacteria;D_2__Oxyphotobacteria":0.0,"D_0__Bacteria;D_1__Deferribacteres;D_2__Deferribacteres":0.0,"D_0__Bacteria;D_1__Elusimicrobia;D_2__Elusimicrobia":55.0,"D_0__Bacteria;D_1__Epsilonbacteraeota;D_2__Campylobacteria":57.0,"D_0__Bacteria;D_1__Fibrobacteres;D_2__Fibrobacteria":5.0,"D_0__Bacteria;D_1__Firmicutes;D_2__Bacilli":145.0,"D_0__Bacteria;D_1__Firmicutes;D_2__Clostridia":7090.0,"D_0__Bacteria;D_1__Firmicutes;D_2__Erysipelotrichia":1421.0,"D_0__Bacteria;D_1__Firmicutes;D_2__Negativicutes":15227.0,"D_0__Bacteria;D_1__Firmicutes;__":0.0,"D_0__Bacteria;D_1__Fusobacteria;D_2__Fusobacteriia":0.0,"D_0__Bacteria;D_1__Kiritimatiellaeota;D_2__Kiritimatiellae":159.0,"D_0__Bacteria;D_1__Lentisphaerae;D_2__Lentisphaeria":163.0,"D_0__Bacteria;D_1__Patescibacteria;D_2__Saccharimonadia":18.0,"D_0__Bacteria;D_1__Planctomycetes;D_2__Planctomycetacia":14.0,"D_0__Bacteria;D_1__Proteobacteria;D_2__Alphaproteobacteria":100.0,"D_0__Bacteria;D_1__Proteobacteria;D_2__Deltaproteobacteria":45.0,"D_0__Bacteria;D_1__Proteobacteria;D_2__Gammaproteobacteria":852.0,"D_0__Bacteria;D_1__Proteobacteria;__":0.0,"D_0__Bacteria;D_1__Spirochaetes;D_2__Brachyspirae":0.0,"D_0__Bacteria;D_1__Spirochaetes;D_2__Leptospirae":0.0,"D_0__Bacteria;D_1__Spirochaetes;D_2__Spirochaetia":737.0,"D_0__Bacteria;D_1__Synergistetes;D_2__Synergistia":0.0,"D_0__Bacteria;D_1__Tenericutes;D_2__Mollicutes":78.0,"D_0__Bacteria;D_1__Verrucomicrobia;D_2__Verrucomicrobiae":0.0,"D_0__Bacteria;D_1__WPS-2;D_2__uncultured rumen bacterium":0.0,"D_0__Bacteria;__;__":0.0,"D_0__Eukaryota;D_1__Excavata;D_2__Metamonada":0.0,"D_0__Eukaryota;D_1__SAR;D_2__Stramenopiles":0.0,"D_0__Eukaryota;__;__":0.0,"Unassigned;__;__":0.0,"SampleType":"F","Day":"D060920","Age":92.0,"Sex":"M","Farm":"KSU","Inside_or_Outside":"In","PigNumber":"pig-8","Litter_Number":"K4","Stage":"G","DNA-ID":"LLS0212","Description":"NA"},{"index":"F-060920-G93-F1-16S","D_0__Archaea;D_1__Euryarchaeota;D_2__Methanobacteria":4.0,"D_0__Archaea;D_1__Euryarchaeota;D_2__Thermoplasmata":63.0,"D_0__Bacteria;D_1__Actinobacteria;D_2__Actinobacteria":33.0,"D_0__Bacteria;D_1__Actinobacteria;D_2__Coriobacteriia":4.0,"D_0__Bacteria;D_1__Bacteroidetes;D_2__Bacteroidia":14525.0,"D_0__Bacteria;D_1__Bacteroidetes;D_2__Ignavibacteria":0.0,"D_0__Bacteria;D_1__Chlamydiae;D_2__Chlamydiae":0.0,"D_0__Bacteria;D_1__Cyanobacteria;D_2__Melainabacteria":77.0,"D_0__Bacteria;D_1__Cyanobacteria;D_2__Oxyphotobacteria":0.0,"D_0__Bacteria;D_1__Deferribacteres;D_2__Deferribacteres":2.0,"D_0__Bacteria;D_1__Elusimicrobia;D_2__Elusimicrobia":217.0,"D_0__Bacteria;D_1__Epsilonbacteraeota;D_2__Campylobacteria":305.0,"D_0__Bacteria;D_1__Fibrobacteres;D_2__Fibrobacteria":30.0,"D_0__Bacteria;D_1__Firmicutes;D_2__Bacilli":513.0,"D_0__Bacteria;D_1__Firmicutes;D_2__Clostridia":9267.0,"D_0__Bacteria;D_1__Firmicutes;D_2__Erysipelotrichia":376.0,"D_0__Bacteria;D_1__Firmicutes;D_2__Negativicutes":9865.0,"D_0__Bacteria;D_1__Firmicutes;__":0.0,"D_0__Bacteria;D_1__Fusobacteria;D_2__Fusobacteriia":0.0,"D_0__Bacteria;D_1__Kiritimatiellaeota;D_2__Kiritimatiellae":401.0,"D_0__Bacteria;D_1__Lentisphaerae;D_2__Lentisphaeria":152.0,"D_0__Bacteria;D_1__Patescibacteria;D_2__Saccharimonadia":4.0,"D_0__Bacteria;D_1__Planctomycetes;D_2__Planctomycetacia":41.0,"D_0__Bacteria;D_1__Proteobacteria;D_2__Alphaproteobacteria":21.0,"D_0__Bacteria;D_1__Proteobacteria;D_2__Deltaproteobacteria":24.0,"D_0__Bacteria;D_1__Proteobacteria;D_2__Gammaproteobacteria":2781.0,"D_0__Bacteria;D_1__Proteobacteria;__":0.0,"D_0__Bacteria;D_1__Spirochaetes;D_2__Brachyspirae":0.0,"D_0__Bacteria;D_1__Spirochaetes;D_2__Leptospirae":0.0,"D_0__Bacteria;D_1__Spirochaetes;D_2__Spirochaetia":776.0,"D_0__Bacteria;D_1__Synergistetes;D_2__Synergistia":2.0,"D_0__Bacteria;D_1__Tenericutes;D_2__Mollicutes":227.0,"D_0__Bacteria;D_1__Verrucomicrobia;D_2__Verrucomicrobiae":0.0,"D_0__Bacteria;D_1__WPS-2;D_2__uncultured rumen bacterium":822.0,"D_0__Bacteria;__;__":0.0,"D_0__Eukaryota;D_1__Excavata;D_2__Metamonada":0.0,"D_0__Eukaryota;D_1__SAR;D_2__Stramenopiles":0.0,"D_0__Eukaryota;__;__":0.0,"Unassigned;__;__":0.0,"SampleType":"F","Day":"D060920","Age":93.0,"Sex":"F","Farm":"KSU","Inside_or_Outside":"In","PigNumber":"pig-1","Litter_Number":"K1","Stage":"G","DNA-ID":"LLS0206","Description":"NA"},{"index":"F-060920-G93-F3-16S","D_0__Archaea;D_1__Euryarchaeota;D_2__Methanobacteria":33.0,"D_0__Archaea;D_1__Euryarchaeota;D_2__Thermoplasmata":170.0,"D_0__Bacteria;D_1__Actinobacteria;D_2__Actinobacteria":22.0,"D_0__Bacteria;D_1__Actinobacteria;D_2__Coriobacteriia":12.0,"D_0__Bacteria;D_1__Bacteroidetes;D_2__Bacteroidia":8744.0,"D_0__Bacteria;D_1__Bacteroidetes;D_2__Ignavibacteria":0.0,"D_0__Bacteria;D_1__Chlamydiae;D_2__Chlamydiae":6.0,"D_0__Bacteria;D_1__Cyanobacteria;D_2__Melainabacteria":161.0,"D_0__Bacteria;D_1__Cyanobacteria;D_2__Oxyphotobacteria":0.0,"D_0__Bacteria;D_1__Deferribacteres;D_2__Deferribacteres":0.0,"D_0__Bacteria;D_1__Elusimicrobia;D_2__Elusimicrobia":79.0,"D_0__Bacteria;D_1__Epsilonbacteraeota;D_2__Campylobacteria":296.0,"D_0__Bacteria;D_1__Fibrobacteres;D_2__Fibrobacteria":58.0,"D_0__Bacteria;D_1__Firmicutes;D_2__Bacilli":611.0,"D_0__Bacteria;D_1__Firmicutes;D_2__Clostridia":10925.0,"D_0__Bacteria;D_1__Firmicutes;D_2__Erysipelotrichia":609.0,"D_0__Bacteria;D_1__Firmicutes;D_2__Negativicutes":6472.0,"D_0__Bacteria;D_1__Firmicutes;__":0.0,"D_0__Bacteria;D_1__Fusobacteria;D_2__Fusobacteriia":0.0,"D_0__Bacteria;D_1__Kiritimatiellaeota;D_2__Kiritimatiellae":2203.0,"D_0__Bacteria;D_1__Lentisphaerae;D_2__Lentisphaeria":89.0,"D_0__Bacteria;D_1__Patescibacteria;D_2__Saccharimonadia":38.0,"D_0__Bacteria;D_1__Planctomycetes;D_2__Planctomycetacia":120.0,"D_0__Bacteria;D_1__Proteobacteria;D_2__Alphaproteobacteria":204.0,"D_0__Bacteria;D_1__Proteobacteria;D_2__Deltaproteobacteria":58.0,"D_0__Bacteria;D_1__Proteobacteria;D_2__Gammaproteobacteria":1534.0,"D_0__Bacteria;D_1__Proteobacteria;__":0.0,"D_0__Bacteria;D_1__Spirochaetes;D_2__Brachyspirae":0.0,"D_0__Bacteria;D_1__Spirochaetes;D_2__Leptospirae":0.0,"D_0__Bacteria;D_1__Spirochaetes;D_2__Spirochaetia":3362.0,"D_0__Bacteria;D_1__Synergistetes;D_2__Synergistia":2.0,"D_0__Bacteria;D_1__Tenericutes;D_2__Mollicutes":742.0,"D_0__Bacteria;D_1__Verrucomicrobia;D_2__Verrucomicrobiae":0.0,"D_0__Bacteria;D_1__WPS-2;D_2__uncultured rumen bacterium":59.0,"D_0__Bacteria;__;__":0.0,"D_0__Eukaryota;D_1__Excavata;D_2__Metamonada":35.0,"D_0__Eukaryota;D_1__SAR;D_2__Stramenopiles":0.0,"D_0__Eukaryota;__;__":0.0,"Unassigned;__;__":0.0,"SampleType":"F","Day":"D060920","Age":93.0,"Sex":"F","Farm":"KSU","Inside_or_Outside":"In","PigNumber":"pig-3","Litter_Number":"K2","Stage":"G","DNA-ID":"LLS0208","Description":"NA"},{"index":"F-060920-G93-F5-16S","D_0__Archaea;D_1__Euryarchaeota;D_2__Methanobacteria":4.0,"D_0__Archaea;D_1__Euryarchaeota;D_2__Thermoplasmata":5.0,"D_0__Bacteria;D_1__Actinobacteria;D_2__Actinobacteria":16.0,"D_0__Bacteria;D_1__Actinobacteria;D_2__Coriobacteriia":35.0,"D_0__Bacteria;D_1__Bacteroidetes;D_2__Bacteroidia":13601.0,"D_0__Bacteria;D_1__Bacteroidetes;D_2__Ignavibacteria":0.0,"D_0__Bacteria;D_1__Chlamydiae;D_2__Chlamydiae":0.0,"D_0__Bacteria;D_1__Cyanobacteria;D_2__Melainabacteria":15.0,"D_0__Bacteria;D_1__Cyanobacteria;D_2__Oxyphotobacteria":0.0,"D_0__Bacteria;D_1__Deferribacteres;D_2__Deferribacteres":0.0,"D_0__Bacteria;D_1__Elusimicrobia;D_2__Elusimicrobia":48.0,"D_0__Bacteria;D_1__Epsilonbacteraeota;D_2__Campylobacteria":59.0,"D_0__Bacteria;D_1__Fibrobacteres;D_2__Fibrobacteria":2.0,"D_0__Bacteria;D_1__Firmicutes;D_2__Bacilli":488.0,"D_0__Bacteria;D_1__Firmicutes;D_2__Clostridia":8516.0,"D_0__Bacteria;D_1__Firmicutes;D_2__Erysipelotrichia":679.0,"D_0__Bacteria;D_1__Firmicutes;D_2__Negativicutes":13207.0,"D_0__Bacteria;D_1__Firmicutes;__":0.0,"D_0__Bacteria;D_1__Fusobacteria;D_2__Fusobacteriia":0.0,"D_0__Bacteria;D_1__Kiritimatiellaeota;D_2__Kiritimatiellae":24.0,"D_0__Bacteria;D_1__Lentisphaerae;D_2__Lentisphaeria":34.0,"D_0__Bacteria;D_1__Patescibacteria;D_2__Saccharimonadia":2.0,"D_0__Bacteria;D_1__Planctomycetes;D_2__Planctomycetacia":0.0,"D_0__Bacteria;D_1__Proteobacteria;D_2__Alphaproteobacteria":11.0,"D_0__Bacteria;D_1__Proteobacteria;D_2__Deltaproteobacteria":17.0,"D_0__Bacteria;D_1__Proteobacteria;D_2__Gammaproteobacteria":987.0,"D_0__Bacteria;D_1__Proteobacteria;__":0.0,"D_0__Bacteria;D_1__Spirochaetes;D_2__Brachyspirae":0.0,"D_0__Bacteria;D_1__Spirochaetes;D_2__Leptospirae":0.0,"D_0__Bacteria;D_1__Spirochaetes;D_2__Spirochaetia":28.0,"D_0__Bacteria;D_1__Synergistetes;D_2__Synergistia":4.0,"D_0__Bacteria;D_1__Tenericutes;D_2__Mollicutes":42.0,"D_0__Bacteria;D_1__Verrucomicrobia;D_2__Verrucomicrobiae":0.0,"D_0__Bacteria;D_1__WPS-2;D_2__uncultured rumen bacterium":32.0,"D_0__Bacteria;__;__":0.0,"D_0__Eukaryota;D_1__Excavata;D_2__Metamonada":0.0,"D_0__Eukaryota;D_1__SAR;D_2__Stramenopiles":0.0,"D_0__Eukaryota;__;__":0.0,"Unassigned;__;__":0.0,"SampleType":"F","Day":"D060920","Age":93.0,"Sex":"F","Farm":"KSU","Inside_or_Outside":"In","PigNumber":"pig-5","Litter_Number":"K3","Stage":"G","DNA-ID":"LLS0209","Description":"NA"},{"index":"F-060920-G93-M2-16S","D_0__Archaea;D_1__Euryarchaeota;D_2__Methanobacteria":4.0,"D_0__Archaea;D_1__Euryarchaeota;D_2__Thermoplasmata":82.0,"D_0__Bacteria;D_1__Actinobacteria;D_2__Actinobacteria":7.0,"D_0__Bacteria;D_1__Actinobacteria;D_2__Coriobacteriia":6.0,"D_0__Bacteria;D_1__Bacteroidetes;D_2__Bacteroidia":16259.0,"D_0__Bacteria;D_1__Bacteroidetes;D_2__Ignavibacteria":0.0,"D_0__Bacteria;D_1__Chlamydiae;D_2__Chlamydiae":0.0,"D_0__Bacteria;D_1__Cyanobacteria;D_2__Melainabacteria":93.0,"D_0__Bacteria;D_1__Cyanobacteria;D_2__Oxyphotobacteria":0.0,"D_0__Bacteria;D_1__Deferribacteres;D_2__Deferribacteres":45.0,"D_0__Bacteria;D_1__Elusimicrobia;D_2__Elusimicrobia":165.0,"D_0__Bacteria;D_1__Epsilonbacteraeota;D_2__Campylobacteria":551.0,"D_0__Bacteria;D_1__Fibrobacteres;D_2__Fibrobacteria":14.0,"D_0__Bacteria;D_1__Firmicutes;D_2__Bacilli":232.0,"D_0__Bacteria;D_1__Firmicutes;D_2__Clostridia":10156.0,"D_0__Bacteria;D_1__Firmicutes;D_2__Erysipelotrichia":344.0,"D_0__Bacteria;D_1__Firmicutes;D_2__Negativicutes":11691.0,"D_0__Bacteria;D_1__Firmicutes;__":0.0,"D_0__Bacteria;D_1__Fusobacteria;D_2__Fusobacteriia":0.0,"D_0__Bacteria;D_1__Kiritimatiellaeota;D_2__Kiritimatiellae":1226.0,"D_0__Bacteria;D_1__Lentisphaerae;D_2__Lentisphaeria":45.0,"D_0__Bacteria;D_1__Patescibacteria;D_2__Saccharimonadia":19.0,"D_0__Bacteria;D_1__Planctomycetes;D_2__Planctomycetacia":53.0,"D_0__Bacteria;D_1__Proteobacteria;D_2__Alphaproteobacteria":19.0,"D_0__Bacteria;D_1__Proteobacteria;D_2__Deltaproteobacteria":70.0,"D_0__Bacteria;D_1__Proteobacteria;D_2__Gammaproteobacteria":5330.0,"D_0__Bacteria;D_1__Proteobacteria;__":0.0,"D_0__Bacteria;D_1__Spirochaetes;D_2__Brachyspirae":0.0,"D_0__Bacteria;D_1__Spirochaetes;D_2__Leptospirae":0.0,"D_0__Bacteria;D_1__Spirochaetes;D_2__Spirochaetia":983.0,"D_0__Bacteria;D_1__Synergistetes;D_2__Synergistia":4.0,"D_0__Bacteria;D_1__Tenericutes;D_2__Mollicutes":536.0,"D_0__Bacteria;D_1__Verrucomicrobia;D_2__Verrucomicrobiae":5.0,"D_0__Bacteria;D_1__WPS-2;D_2__uncultured rumen bacterium":369.0,"D_0__Bacteria;__;__":0.0,"D_0__Eukaryota;D_1__Excavata;D_2__Metamonada":0.0,"D_0__Eukaryota;D_1__SAR;D_2__Stramenopiles":0.0,"D_0__Eukaryota;__;__":0.0,"Unassigned;__;__":0.0,"SampleType":"F","Day":"D060920","Age":93.0,"Sex":"M","Farm":"KSU","Inside_or_Outside":"In","PigNumber":"pig-2","Litter_Number":"K1","Stage":"G","DNA-ID":"LLS0207","Description":"NA"},{"index":"F-060920-G93-M6-16S","D_0__Archaea;D_1__Euryarchaeota;D_2__Methanobacteria":27.0,"D_0__Archaea;D_1__Euryarchaeota;D_2__Thermoplasmata":28.0,"D_0__Bacteria;D_1__Actinobacteria;D_2__Actinobacteria":10.0,"D_0__Bacteria;D_1__Actinobacteria;D_2__Coriobacteriia":8.0,"D_0__Bacteria;D_1__Bacteroidetes;D_2__Bacteroidia":9995.0,"D_0__Bacteria;D_1__Bacteroidetes;D_2__Ignavibacteria":0.0,"D_0__Bacteria;D_1__Chlamydiae;D_2__Chlamydiae":0.0,"D_0__Bacteria;D_1__Cyanobacteria;D_2__Melainabacteria":184.0,"D_0__Bacteria;D_1__Cyanobacteria;D_2__Oxyphotobacteria":0.0,"D_0__Bacteria;D_1__Deferribacteres;D_2__Deferribacteres":0.0,"D_0__Bacteria;D_1__Elusimicrobia;D_2__Elusimicrobia":43.0,"D_0__Bacteria;D_1__Epsilonbacteraeota;D_2__Campylobacteria":280.0,"D_0__Bacteria;D_1__Fibrobacteres;D_2__Fibrobacteria":33.0,"D_0__Bacteria;D_1__Firmicutes;D_2__Bacilli":179.0,"D_0__Bacteria;D_1__Firmicutes;D_2__Clostridia":12192.0,"D_0__Bacteria;D_1__Firmicutes;D_2__Erysipelotrichia":411.0,"D_0__Bacteria;D_1__Firmicutes;D_2__Negativicutes":9472.0,"D_0__Bacteria;D_1__Firmicutes;__":0.0,"D_0__Bacteria;D_1__Fusobacteria;D_2__Fusobacteriia":0.0,"D_0__Bacteria;D_1__Kiritimatiellaeota;D_2__Kiritimatiellae":948.0,"D_0__Bacteria;D_1__Lentisphaerae;D_2__Lentisphaeria":116.0,"D_0__Bacteria;D_1__Patescibacteria;D_2__Saccharimonadia":13.0,"D_0__Bacteria;D_1__Planctomycetes;D_2__Planctomycetacia":79.0,"D_0__Bacteria;D_1__Proteobacteria;D_2__Alphaproteobacteria":15.0,"D_0__Bacteria;D_1__Proteobacteria;D_2__Deltaproteobacteria":13.0,"D_0__Bacteria;D_1__Proteobacteria;D_2__Gammaproteobacteria":1451.0,"D_0__Bacteria;D_1__Proteobacteria;__":0.0,"D_0__Bacteria;D_1__Spirochaetes;D_2__Brachyspirae":0.0,"D_0__Bacteria;D_1__Spirochaetes;D_2__Leptospirae":0.0,"D_0__Bacteria;D_1__Spirochaetes;D_2__Spirochaetia":3610.0,"D_0__Bacteria;D_1__Synergistetes;D_2__Synergistia":12.0,"D_0__Bacteria;D_1__Tenericutes;D_2__Mollicutes":244.0,"D_0__Bacteria;D_1__Verrucomicrobia;D_2__Verrucomicrobiae":17.0,"D_0__Bacteria;D_1__WPS-2;D_2__uncultured rumen bacterium":91.0,"D_0__Bacteria;__;__":0.0,"D_0__Eukaryota;D_1__Excavata;D_2__Metamonada":0.0,"D_0__Eukaryo
[truncated: 163,239 more chars]
