# Supplementary material for: Stability and volatility shape the gut bacteriome and Kazachstania slooffiae dynamics in preweaning, nursery and adult pigs
Source: Sci Rep. 2022 Sep 5;12:15080. doi: 10.1038/s41598-022-19093-9 (PMC9445069; doi:10.1038/s41598-022-19093-9)
Supplement: Supplementary file 12 — Supplementary Information 12. [file 41598_2022_19093_MOESM12_ESM.qzv › b50e71ee-1437-4ea1-b607-d66be10629f2/data/level-4.csv]

index	D_0__Archaea;D_1__Euryarchaeota;D_2__Methanobacteria;D_3__Methanobacteriales	D_0__Archaea;D_1__Euryarchaeota;D_2__Thermoplasmata;D_3__Methanomassiliicoccales	D_0__Bacteria;D_1__Actinobacteria;D_2__Actinobacteria;D_3__Actinomycetales	D_0__Bacteria;D_1__Actinobacteria;D_2__Actinobacteria;D_3__Bifidobacteriales	D_0__Bacteria;D_1__Actinobacteria;D_2__Actinobacteria;D_3__Corynebacteriales	D_0__Bacteria;D_1__Actinobacteria;D_2__Actinobacteria;D_3__Micrococcales	D_0__Bacteria;D_1__Actinobacteria;D_2__Actinobacteria;D_3__Propionibacteriales	D_0__Bacteria;D_1__Actinobacteria;D_2__Coriobacteriia;D_3__Coriobacteriales	D_0__Bacteria;D_1__Bacteroidetes;D_2__Bacteroidia;D_3__Bacteroidales	D_0__Bacteria;D_1__Bacteroidetes;D_2__Bacteroidia;D_3__Flavobacteriales	D_0__Bacteria;D_1__Bacteroidetes;D_2__Bacteroidia;D_3__Sphingobacteriales	D_0__Bacteria;D_1__Bacteroidetes;D_2__Bacteroidia;__	D_0__Bacteria;D_1__Bacteroidetes;D_2__Ignavibacteria;D_3__OPB56	D_0__Bacteria;D_1__Chlamydiae;D_2__Chlamydiae;D_3__Chlamydiales	D_0__Bacteria;D_1__Cyanobacteria;D_2__Melainabacteria;D_3__Gastranaerophilales	D_0__Bacteria;D_1__Cyanobacteria;D_2__Oxyphotobacteria;D_3__Chloroplast	D_0__Bacteria;D_1__Deferribacteres;D_2__Deferribacteres;D_3__Deferribacterales	D_0__Bacteria;D_1__Elusimicrobia;D_2__Elusimicrobia;D_3__Elusimicrobiales	D_0__Bacteria;D_1__Epsilonbacteraeota;D_2__Campylobacteria;D_3__Campylobacterales	D_0__Bacteria;D_1__Fibrobacteres;D_2__Fibrobacteria;D_3__Fibrobacterales	D_0__Bacteria;D_1__Firmicutes;D_2__Bacilli;D_3__Bacillales	D_0__Bacteria;D_1__Firmicutes;D_2__Bacilli;D_3__Lactobacillales	D_0__Bacteria;D_1__Firmicutes;D_2__Clostridia;D_3__Clostridiales	D_0__Bacteria;D_1__Firmicutes;D_2__Erysipelotrichia;D_3__Erysipelotrichales	D_0__Bacteria;D_1__Firmicutes;D_2__Negativicutes;D_3__Selenomonadales	D_0__Bacteria;D_1__Firmicutes;__;__	D_0__Bacteria;D_1__Fusobacteria;D_2__Fusobacteriia;D_3__Fusobacteriales	D_0__Bacteria;D_1__Kiritimatiellaeota;D_2__Kiritimatiellae;D_3__WCHB1-41	D_0__Bacteria;D_1__Lentisphaerae;D_2__Lentisphaeria;D_3__Victivallales	D_0__Bacteria;D_1__Patescibacteria;D_2__Saccharimonadia;D_3__Saccharimonadales	D_0__Bacteria;D_1__Planctomycetes;D_2__Planctomycetacia;D_3__Pirellulales	D_0__Bacteria;D_1__Proteobacteria;D_2__Alphaproteobacteria;D_3__Paracaedibacterales	D_0__Bacteria;D_1__Proteobacteria;D_2__Alphaproteobacteria;D_3__Rhizobiales	D_0__Bacteria;D_1__Proteobacteria;D_2__Alphaproteobacteria;D_3__Rhodospirillales	D_0__Bacteria;D_1__Proteobacteria;D_2__Alphaproteobacteria;D_3__Rickettsiales	D_0__Bacteria;D_1__Proteobacteria;D_2__Alphaproteobacteria;__	D_0__Bacteria;D_1__Proteobacteria;D_2__Deltaproteobacteria;D_3__Bradymonadales	D_0__Bacteria;D_1__Proteobacteria;D_2__Deltaproteobacteria;D_3__Desulfovibrionales	D_0__Bacteria;D_1__Proteobacteria;D_2__Deltaproteobacteria;D_3__Myxococcales	D_0__Bacteria;D_1__Proteobacteria;D_2__Deltaproteobacteria;D_3__NB1-j	D_0__Bacteria;D_1__Proteobacteria;D_2__Deltaproteobacteria;D_3__SAR324 clade(Marine group B)	D_0__Bacteria;D_1__Proteobacteria;D_2__Gammaproteobacteria;D_3__Aeromonadales	D_0__Bacteria;D_1__Proteobacteria;D_2__Gammaproteobacteria;D_3__Alteromonadales	D_0__Bacteria;D_1__Proteobacteria;D_2__Gammaproteobacteria;D_3__Betaproteobacteriales	D_0__Bacteria;D_1__Proteobacteria;D_2__Gammaproteobacteria;D_3__Cellvibrionales	D_0__Bacteria;D_1__Proteobacteria;D_2__Gammaproteobacteria;D_3__Enterobacteriales	D_0__Bacteria;D_1__Proteobacteria;D_2__Gammaproteobacteria;D_3__Pasteurellales	D_0__Bacteria;D_1__Proteobacteria;D_2__Gammaproteobacteria;D_3__Pseudomonadales	D_0__Bacteria;D_1__Proteobacteria;D_2__Gammaproteobacteria;D_3__Xanthomonadales
F-030920-P2-F9-16S	0.0	0.0	17.0	11.0	0.0	0.0	0.0	2.0	3397.0	14.0	0.0	0.0	0.0	0.0	0.0	0.0	0.0	0.0	123.0	0.0	316.0	646.0	17050.0	2697.0	102.0	0.0	24.0	0.0	0.0	0.0	0.0	0.0	0.0	0.0	0.0	0.0	0.0	14.0	0.0	0.0	0.0	0.0	0.0	0.0	0.0	4706.0	165.0	0.0	0.0
F-030920-P2-M10-16S	0.0	0.0	0.0	0.0	0.0	0.0	0.0	2.0	9208.0	0.0	0.0	0.0	0.0	0.0	0.0	0.0	0.0	0.0	860.0	0.0	0.0	724.0	3699.0	10.0	249.0	0.0	8489.0	0.0	0.0	0.0	0.0	0.0	0.0	0.0	0.0	0.0	0.0	10.0	0.0	0.0	0.0	0.0	0.0	3.0	0.0	7743.0	171.0	4.0	0.0
F-031320-P4-F7-16S	0.0	0.0	0.0	15.0	0.0	3.0	0.0	0.0	2494.0	0.0	0.0	0.0	0.0	0.0	0.0	0.0	0.0	0.0	0.0	0.0	23.0	311.0	13814.0	99.0	590.0	0.0	3840.0	0.0	0.0	0.0	0.0	0.0	0.0	0.0	0.0	0.0	0.0	15.0	0.0	0.0	0.0	0.0	0.0	0.0	0.0	9561.0	217.0	4.0	0.0
F-031320-P5-F1-16S	11.0	70.0	23.0	4.0	0.0	0.0	0.0	30.0	18493.0	0.0	0.0	0.0	0.0	0.0	0.0	0.0	0.0	0.0	11.0	0.0	19.0	689.0	2434.0	223.0	712.0	0.0	4184.0	0.0	11.0	0.0	88.0	0.0	0.0	0.0	0.0	0.0	537.0	211.0	0.0	0.0	0.0	0.0	0.0	187.0	0.0	181.0	205.0	0.0	0.0
F-031320-P5-F3-16S	0.0	3.0	88.0	0.0	0.0	51.0	0.0	0.0	18371.0	30.0	0.0	0.0	0.0	0.0	0.0	0.0	0.0	0.0	133.0	0.0	7.0	1390.0	3571.0	45.0	1269.0	0.0	1379.0	0.0	0.0	0.0	0.0	0.0	0.0	0.0	0.0	0.0	0.0	239.0	0.0	0.0	0.0	4.0	0.0	214.0	0.0	537.0	980.0	64.0	0.0
F-031320-P5-F5-16S	6.0	39.0	6.0	15.0	0.0	0.0	0.0	3.0	16490.0	0.0	0.0	0.0	0.0	0.0	0.0	0.0	0.0	0.0	65.0	0.0	0.0	792.0	4781.0	35.0	1146.0	0.0	4077.0	0.0	239.0	0.0	0.0	0.0	0.0	0.0	0.0	0.0	0.0	95.0	0.0	0.0	0.0	0.0	0.0	262.0	0.0	555.0	50.0	0.0	0.0
F-031320-P5-M2-16S	0.0	0.0	0.0	0.0	0.0	5.0	0.0	40.0	12037.0	0.0	0.0	0.0	0.0	0.0	0.0	0.0	0.0	0.0	595.0	0.0	3.0	317.0	7894.0	56.0	356.0	0.0	5401.0	0.0	0.0	0.0	0.0	0.0	0.0	0.0	0.0	0.0	0.0	212.0	0.0	0.0	0.0	0.0	0.0	11.0	0.0	2511.0	298.0	0.0	0.0
F-031320-P6-F9-16S	0.0	0.0	5.0	0.0	0.0	3.0	0.0	0.0	2184.0	0.0	0.0	0.0	0.0	0.0	0.0	0.0	0.0	0.0	170.0	0.0	0.0	2636.0	13508.0	167.0	4137.0	0.0	1291.0	0.0	0.0	0.0	0.0	0.0	0.0	0.0	0.0	0.0	0.0	0.0	0.0	0.0	0.0	0.0	0.0	0.0	0.0	4741.0	401.0	19.0	0.0
F-031320-P6-M10-16S	0.0	0.0	56.0	5.0	0.0	5.0	0.0	4.0	19894.0	0.0	0.0	0.0	0.0	0.0	0.0	0.0	0.0	0.0	4151.0	2.0	0.0	602.0	7174.0	53.0	327.0	0.0	1436.0	0.0	0.0	0.0	0.0	0.0	0.0	0.0	0.0	0.0	0.0	260.0	0.0	0.0	0.0	0.0	0.0	150.0	0.0	658.0	105.0	7.0	0.0
F-031720-P8-M8-16S	0.0	0.0	18.0	0.0	0.0	9.0	0.0	4.0	17058.0	0.0	0.0	0.0	0.0	0.0	0.0	0.0	0.0	0.0	68.0	0.0	21.0	431.0	4051.0	177.0	118.0	0.0	2096.0	0.0	18.0	0.0	0.0	0.0	0.0	0.0	0.0	0.0	0.0	634.0	0.0	0.0	0.0	0.0	0.0	10.0	0.0	4496.0	39.0	8.0	0.0
F-031720-P9-F1-16S	391.0	128.0	7.0	0.0	0.0	7.0	0.0	0.0	16990.0	0.0	0.0	0.0	0.0	0.0	0.0	0.0	0.0	0.0	47.0	0.0	0.0	640.0	10661.0	150.0	758.0	0.0	1185.0	5.0	38.0	5.0	71.0	0.0	0.0	0.0	0.0	0.0	85.0	771.0	0.0	0.0	0.0	0.0	0.0	152.0	0.0	110.0	620.0	3.0	0.0
F-031720-P9-M6-16S	641.0	23.0	33.0	3.0	18.0	0.0	5.0	29.0	10755.0	0.0	0.0	0.0	0.0	0.0	0.0	0.0	0.0	0.0	26.0	0.0	6.0	482.0	4843.0	114.0	1407.0	0.0	4565.0	0.0	48.0	0.0	3.0	0.0	0.0	0.0	0.0	0.0	28.0	215.0	0.0	0.0	0.0	3.0	0.0	31.0	0.0	4006.0	591.0	58.0	0.0
F-032120-P12-F7-16S	248.0	0.0	18.0	18.0	24.0	0.0	0.0	11.0	14045.0	0.0	0.0	0.0	0.0	0.0	0.0	0.0	0.0	0.0	2.0	0.0	0.0	699.0	9714.0	116.0	163.0	0.0	225.0	0.0	160.0	3.0	0.0	0.0	0.0	0.0	0.0	0.0	5.0	290.0	0.0	0.0	0.0	0.0	0.0	165.0	0.0	12.0	0.0	0.0	0.0
F-032120-P13-F1-16S	19.0	2.0	0.0	0.0	2.0	0.0	0.0	0.0	9087.0	0.0	0.0	0.0	0.0	0.0	274.0	0.0	0.0	0.0	456.0	0.0	0.0	1661.0	1161.0	6.0	7898.0	0.0	8557.0	0.0	0.0	0.0	0.0	0.0	0.0	0.0	0.0	0.0	0.0	183.0	0.0	0.0	0.0	0.0	0.0	78.0	0.0	664.0	30.0	0.0	0.0
F-032120-P13-F5-16S	583.0	311.0	32.0	0.0	0.0	0.0	0.0	80.0	12222.0	0.0	0.0	0.0	0.0	0.0	0.0	0.0	0.0	0.0	80.0	0.0	0.0	929.0	10662.0	61.0	614.0	0.0	63.0	0.0	316.0	0.0	22.0	0.0	0.0	0.0	3.0	0.0	147.0	571.0	0.0	0.0	0.0	0.0	0.0	200.0	0.0	287.0	9.0	0.0	0.0
F-032120-P13-M2-16S	570.0	30.0	0.0	0.0	10.0	0.0	0.0	2.0	11449.0	0.0	0.0	0.0	0.0	0.0	0.0	0.0	0.0	0.0	314.0	0.0	0.0	524.0	14057.0	77.0	817.0	0.0	5.0	0.0	189.0	12.0	10.0	0.0	0.0	0.0	0.0	0.0	20.0	393.0	0.0	0.0	0.0	2.0	0.0	71.0	0.0	13.0	0.0	0.0	0.0
F-032120-P13-M4-16S	937.0	0.0	0.0	0.0	0.0	4.0	0.0	26.0	5022.0	0.0	0.0	0.0	0.0	0.0	0.0	0.0	0.0	12.0	48.0	0.0	0.0	162.0	1309.0	35.0	609.0	0.0	131.0	0.0	2.0	0.0	2.0	0.0	0.0	0.0	0.0	0.0	0.0	283.0	0.0	0.0	0.0	2.0	0.0	46.0	0.0	794.0	4.0	0.0	2.0
F-032120-P14-F9-16S	606.0	123.0	7.0	0.0	0.0	5.0	0.0	2.0	12022.0	0.0	0.0	0.0	0.0	0.0	0.0	0.0	0.0	0.0	1620.0	0.0	0.0	786.0	12913.0	181.0	150.0	2.0	28.0	0.0	0.0	0.0	9.0	0.0	0.0	0.0	0.0	0.0	52.0	465.0	0.0	0.0	0.0	0.0	0.0	114.0	0.0	309.0	15.0	0.0	0.0
F-032520-P16-F7-16S	676.0	0.0	6.0	10.0	15.0	0.0	0.0	6.0	8884.0	0.0	0.0	0.0	0.0	0.0	0.0	0.0	0.0	0.0	1333.0	0.0	2.0	461.0	14295.0	82.0	1429.0	0.0	63.0	0.0	23.0	4.0	24.0	0.0	0.0	0.0	0.0	0.0	23.0	527.0	0.0	0.0	0.0	0.0	0.0	271.0	0.0	70.0	4.0	0.0	0.0
F-032520-P17-F3-16S	348.0	10.0	0.0	0.0	0.0	0.0	0.0	3.0	18168.0	0.0	0.0	0.0	0.0	0.0	0.0	0.0	0.0	0.0	272.0	0.0	0.0	393.0	4492.0	92.0	298.0	0.0	201.0	0.0	0.0	0.0	0.0	0.0	0.0	0.0	0.0	0.0	2.0	401.0	0.0	0.0	0.0	0.0	0.0	15.0	0.0	1251.0	0.0	0.0	0.0
F-032520-P17-F5-16S	1420.0	227.0	0.0	0.0	0.0	0.0	0.0	92.0	11116.0	0.0	0.0	0.0	0.0	0.0	0.0	0.0	0.0	46.0	741.0	0.0	0.0	71.0	7164.0	37.0	1217.0	0.0	5.0	0.0	134.0	3.0	17.0	0.0	0.0	0.0	0.0	0.0	16.0	462.0	0.0	0.0	0.0	0.0	0.0	58.0	0.0	261.0	0.0	0.0	0.0
F-032520-P17-M2-16S	2.0	0.0	0.0	0.0	0.0	0.0	0.0	0.0	6609.0	0.0	0.0	0.0	0.0	0.0	0.0	0.0	0.0	0.0	17.0	0.0	0.0	1503.0	1928.0	3.0	4051.0	0.0	7792.0	0.0	23.0	0.0	0.0	0.0	0.0	0.0	0.0	0.0	0.0	74.0	0.0	0.0	0.0	0.0	0.0	34.0	0.0	692.0	93.0	0.0	0.0
F-032520-P17-M4-16S	174.0	81.0	0.0	0.0	0.0	0.0	0.0	103.0	10451.0	0.0	0.0	0.0	0.0	0.0	8.0	0.0	0.0	259.0	533.0	10.0	0.0	567.0	5058.0	115.0	213.0	0.0	23.0	0.0	38.0	0.0	28.0	0.0	0.0	10.0	0.0	0.0	20.0	250.0	0.0	0.0	0.0	0.0	0.0	61.0	0.0	19.0	0.0	0.0	0.0
F-032520-P17-M6-16S	1208.0	176.0	0.0	0.0	4.0	2.0	0.0	69.0	11068.0	0.0	0.0	0.0	0.0	0.0	0.0	0.0	0.0	1241.0	174.0	0.0	0.0	405.0	7618.0	186.0	125.0	0.0	8.0	7.0	477.0	53.0	50.0	0.0	0.0	0.0	2.0	0.0	32.0	193.0	0.0	0.0	0.0	0.0	0.0	72.0	0.0	252.0	11.0	0.0	0.0
F-032520-P18-F9-16S	1508.0	82.0	8.0	0.0	8.0	23.0	0.0	27.0	8935.0	0.0	0.0	0.0	0.0	0.0	0.0	0.0	0.0	0.0	550.0	0.0	0.0	840.0	17007.0	221.0	484.0	0.0	116.0	0.0	15.0	15.0	14.0	0.0	0.0	0.0	0.0	0.0	0.0	150.0	0.0	0.0	0.0	0.0	0.0	95.0	0.0	88.0	52.0	0.0	0.0
F-032520-P18-M10-16S	1947.0	100.0	0.0	22.0	0.0	0.0	0.0	19.0	6003.0	0.0	0.0	0.0	0.0	0.0	2.0	0.0	0.0	0.0	1630.0	0.0	0.0	102.0	18898.0	409.0	102.0	0.0	0.0	3.0	7.0	96.0	588.0	0.0	0.0	4.0	6.0	0.0	43.0	590.0	0.0	0.0	0.0	0.0	0.0	41.0	0.0	121.0	16.0	0.0	0.0
F-032920-N20-F7-16S	304.0	35.0	0.0	0.0	3.0	4.0	0.0	15.0	15116.0	0.0	0.0	0.0	0.0	0.0	0.0	3.0	0.0	0.0	29.0	0.0	0.0	858.0	15009.0	133.0	3238.0	0.0	75.0	0.0	8.0	0.0	29.0	0.0	0.0	0.0	5.0	0.0	21.0	279.0	0.0	0.0	0.0	0.0	0.0	29.0	0.0	1321.0	54.0	2.0	0.0
F-032920-N20-M8-16S	464.0	35.0	2.0	0.0	4.0	9.0	2.0	101.0	14616.0	0.0	0.0	13.0	0.0	0.0	0.0	0.0	0.0	0.0	231.0	22.0	0.0	143.0	6697.0	294.0	1910.0	0.0	2.0	73.0	0.0	0.0	44.0	0.0	0.0	0.0	2.0	0.0	163.0	311.0	0.0	0.0	0.0	554.0	0.0	65.0	0.0	68.0	0.0	0.0	2.0
F-032920-N21-F1-16S	118.0	95.0	2.0	0.0	5.0	2.0	0.0	88.0	14521.0	0.0	0.0	0.0	0.0	0.0	0.0	0.0	0.0	0.0	830.0	0.0	0.0	320.0	8852.0	243.0	442.0	2.0	123.0	0.0	127.0	0.0	0.0	0.0	0.0	7.0	0.0	0.0	64.0	256.0	0.0	0.0	0.0	9.0	0.0	34.0	0.0	349.0	12.0	0.0	0.0
F-032920-N21-F3-16S	428.0	130.0	0.0	0.0	4.0	5.0	0.0	45.0	9664.0	0.0	0.0	0.0	0.0	0.0	0.0	0.0	2.0	112.0	135.0	3.0	0.0	124.0	11229.0	433.0	1412.0	0.0	0.0	165.0	5.0	1065.0	65.0	0.0	0.0	19.0	10.0	0.0	17.0	332.0	0.0	0.0	0.0	76.0	0.0	28.0	0.0	39.0	6.0	0.0	0.0
F-032920-N21-F5-16S	81.0	46.0	0.0	0.0	0.0	0.0	0.0	268.0	16452.0	0.0	0.0	0.0	0.0	0.0	2.0	0.0	10.0	86.0	442.0	0.0	0.0	674.0	9092.0	432.0	6519.0	0.0	161.0	129.0	26.0	28.0	31.0	0.0	0.0	0.0	0.0	0.0	0.0	794.0	0.0	0.0	0.0	0.0	0.0	29.0	0.0	1320.0	11.0	3.0	0.0
F-032920-N21-M4-16S	30.0	184.0	0.0	0.0	10.0	0.0	0.0	20.0	16641.0	0.0	0.0	0.0	0.0	0.0	0.0	0.0	15.0	492.0	761.0	0.0	0.0	327.0	6693.0	82.0	640.0	2.0	7.0	120.0	46.0	997.0	19.0	12.0	0.0	40.0	4.0	0.0	3.0	760.0	0.0	0.0	0.0	17.0	0.0	52.0	0.0	324.0	21.0	2.0	0.0
F-032920-N21-M6-16S	723.0	172.0	0.0	0.0	4.0	20.0	0.0	22.0	9731.0	0.0	0.0	0.0	0.0	0.0	5.0	0.0	63.0	146.0	1273.0	4.0	0.0	127.0	10799.0	135.0	206.0	0.0	0.0	344.0	77.0	20.0	67.0	0.0	0.0	0.0	0.0	0.0	104.0	528.0	0.0	0.0	0.0	0.0	0.0	23.0	0.0	1060.0	4.0	0.0	0.0
F-032920-N22-F9-16S	13.0	0.0	0.0	0.0	0.0	0.0	0.0	28.0	18535.0	0.0	0.0	0.0	0.0	0.0	11.0	0.0	0.0	261.0	267.0	0.0	0.0	32.0	6191.0	448.0	1893.0	0.0	916.0	0.0	24.0	5.0	16.0	0.0	0.0	6.0	0.0	0.0	6.0	723.0	0.0	0.0	0.0	4.0	0.0	30.0	0.0	201.0	270.0	0.0	0.0
F-032920-N22-M10-16S	33.0	0.0	0.0	0.0	0.0	0.0	0.0	56.0	13902.0	0.0	0.0	0.0	0.0	0.0	53.0	0.0	18.0	17.0	949.0	0.0	0.0	112.0	7266.0	128.0	1470.0	0.0	3338.0	33.0	0.0	5.0	6.0	0.0	0.0	2.0	0.0	0.0	0.0	522.0	0.0	0.0	0.0	75.0	0.0	179.0	0.0	31.0	171.0	0.0	0.0
F-040220-N24-F7-16S	3.0	2.0	0.0	0.0	0.0	0.0	0.0	979.0	18990.0	0.0	0.0	0.0	0.0	0.0	0.0	0.0	0.0	0.0	187.0	0.0	0.0	79.0	10371.0	327.0	1544.0	0.0	143.0	0.0	0.0	0.0	0.0	0.0	0.0	0.0	0.0	0.0	0.0	106.0	0.0	0.0	0.0	15.0	0.0	98.0	0.0	5.0	8.0	0.0	0.0
F-040220-N24-M8-16S	222.0	11.0	0.0	0.0	0.0	0.0	0.0	96.0	10504.0	0.0	0.0	0.0	0.0	0.0	0.0	0.0	0.0	0.0	304.0	5.0	0.0	4283.0	14767.0	182.0	1648.0	0.0	0.0	0.0	0.0	0.0	0.0	0.0	0.0	0.0	0.0	0.0	0.0	60.0	0.0	0.0	0.0	604.0	0.0	17.0	0.0	0.0	0.0	0.0	2.0
F-040220-N25-F1-16S	26.0	29.0	0.0	0.0	0.0	0.0	0.0	233.0	8045.0	0.0	0.0	0.0	0.0	0.0	0.0	0.0	6.0	0.0	82.0	24.0	0.0	91.0	15738.0	391.0	1772.0	0.0	0.0	3.0	6.0	200.0	78.0	0.0	0.0	0.0	0.0	5.0	48.0	239.0	0.0	0.0	0.0	45.0	0.0	56.0	0.0	0.0	0.0	0.0	0.0
F-040220-N25-F3-16S	3.0	2.0	0.0	0.0	0.0	0.0	0.0	49.0	13395.0	0.0	0.0	0.0	0.0	0.0	0.0	0.0	0.0	0.0	25.0	0.0	0.0	3052.0	12221.0	118.0	1791.0	0.0	2.0	0.0	0.0	0.0	0.0	14.0	0.0	0.0	0.0	0.0	0.0	0.0	0.0	0.0	0.0	0.0	0.0	12.0	0.0	0.0	0.0	0.0	0.0
F-040220-N25-F5-16S	188.0	7.0	0.0	0.0	0.0	0.0	0.0	172.0	10659.0	0.0	0.0	0.0	0.0	0.0	0.0	0.0	3.0	0.0	15.0	26.0	0.0	288.0	10681.0	283.0	3569.0	0.0	0.0	9.0	0.0	0.0	6.0	93.0	0.0	0.0	0.0	0.0	150.0	384.0	0.0	0.0	0.0	468.0	0.0	42.0	0.0	0.0	0.0	2.0	0.0
F-040220-N25-M4-16S	29.0	2.0	0.0	0.0	0.0	0.0	0.0	191.0	13057.0	0.0	0.0	0.0	0.0	0.0	0.0	0.0	0.0	0.0	225.0	0.0	0.0	196.0	11475.0	235.0	2304.0	0.0	4.0	0.0	0.0	0.0	0.0	0.0	0.0	0.0	0.0	3.0	0.0	23.0	0.0	0.0	0.0	0.0	0.0	748.0	0.0	5.0	0.0	2.0	0.0
F-040220-N25-M6-16S	0.0	0.0	0.0	0.0	0.0	0.0	0.0	735.0	14723.0	0.0	0.0	0.0	0.0	44.0	0.0	0.0	0.0	0.0	217.0	0.0	0.0	272.0	10757.0	185.0	3512.0	0.0	0.0	0.0	0.0	0.0	0.0	0.0	0.0	0.0	0.0	0.0	0.0	0.0	0.0	0.0	0.0	5.0	0.0	99.0	0.0	155.0	0.0	0.0	0.0
F-040220-N26-M10-16S	76.0	0.0	0.0	0.0	0.0	0.0	0.0	101.0	12106.0	0.0	0.0	0.0	0.0	0.0	30.0	0.0	215.0	127.0	890.0	33.0	0.0	352.0	11704.0	370.0	2767.0	0.0	0.0	31.0	0.0	0.0	5.0	97.0	0.0	6.0	2.0	0.0	31.0	42.0	0.0	0.0	0.0	38.0	0.0	75.0	0.0	0.0	0.0	0.0	0.0
F-040620-N28-F7-16S	459.0	0.0	0.0	0.0	0.0	0.0	0.0	18.0	15694.0	0.0	0.0	123.0	0.0	0.0	0.0	0.0	14.0	0.0	153.0	14.0	0.0	1395.0	11764.0	157.0	1671.0	0.0	0.0	0.0	0.0	0.0	39.0	116.0	0.0	0.0	0.0	0.0	4.0	57.0	0.0	0.0	0.0	5.0	0.0	44.0	0.0	4.0	0.0	0.0	0.0
F-040620-N28-M8-16S	401.0	26.0	0.0	0.0	0.0	0.0	0.0	0.0	8923.0	0.0	0.0	0.0	0.0	7.0	0.0	0.0	0.0	0.0	13.0	17.0	0.0	1921.0	13276.0	198.0	1496.0	0.0	0.0	47.0	0.0	0.0	31.0	5.0	0.0	0.0	0.0	0.0	222.0	107.0	0.0	0.0	0.0	53.0	0.0	10.0	0.0	0.0	0.0	0.0	0.0
F-040620-N29-F1-16S	0.0	7.0	0.0	0.0	0.0	0.0	0.0	26.0	9212.0	0.0	0.0	0.0	0.0	0.0	0.0	0.0	0.0	0.0	22.0	30.0	0.0	4811.0	10421.0	73.0	765.0	0.0	0.0	0.0	0.0	0.0	0.0	0.0	0.0	0.0	0.0	0.0	7.0	88.0	0.0	0.0	0.0	14.0	0.0	5.0	0.0	0.0	0.0	0.0	0.0
F-040620-N29-F3-16S	0.0	0.0	0.0	0.0	0.0	0.0	0.0	22.0	10832.0	0.0	0.0	0.0	0.0	0.0	4.0	0.0	3.0	0.0	0.0	142.0	0.0	4489.0	11105.0	123.0	3719.0	0.0	0.0	0.0	0.0	0.0	0.0	14.0	0.0	0.0	0.0	0.0	0.0	69.0	0.0	0.0	0.0	6.0	0.0	46.0	0.0	0.0	0.0	0.0	0.0
F-040620-N29-F5-16S	205.0	36.0	0.0	0.0	0.0	0.0	0.0	50.0	9626.0	0.0	0.0	0.0	0.0	0.0	3.0	0.0	0.0	0.0	33.0	190.0	0.0	395.0	12564.0	226.0	983.0	0.0	0.0	25.0	0.0	130.0	68.0	0.0	0.0	0.0	0.0	0.0	225.0	12.0	0.0	0.0	0.0	0.0	0.0	8.0	0.0	0.0	0.0	0.0	0.0
F-040620-N29-M2-16S	3.0	19.0	0.0	0.0	0.0	0.0	0.0	82.0	10486.0	0.0	0.0	0.0	0.0	0.0	13.0	0.0	19.0	0.0	65.0	118.0	0.0	7842.0	12130.0	322.0	1061.0	0.0	5.0	6.0	0.0	72.0	3.0	79.0	0.0	0.0	0.0	0.0	3.0	31.0	0.0	0.0	0.0	0.0	0.0	44.0	0.0	0.0	0.0	0.0	0.0
F-040620-N30-F9-16S	48.0	8.0	0.0	0.0	0.0	0.0	0.0	399.0	5064.0	0.0	0.0	0.0	0.0	0.0	3.0	0.0	2.0	0.0	29.0	10.0	0.0	673.0	15547.0	586.0	1561.0	0.0	0.0	0.0	0.0	729.0	0.0	5.0	0.0	0.0	0.0	0.0	0.0	10.0	0.0	0.0	0.0	0.0	0.0	6.0	0.0	0.0	0.0	0.0	0.0
F-040620-N30-M10-16S	0.0	0.0	0.0	0.0	0.0	0.0	0.0	45.0	6565.0	0.0	0.0	0.0	0.0	0.0	0.0	0.0	0.0	0.0	3.0	16.0	0.0	9411.0	6831.0	93.0	394.0	0.0	0.0	0.0	0.0	0.0	0.0	29.0	0.0	0.0	0.0	0.0	25.0	37.0	0.0	0.0	0.0	77.0	0.0	139.0	0.0	0.0	0.0	0.0	0.0
F-041020-N32-F7-16S	206.0	22.0	0.0	0.0	0.0	0.0	0.0	31.0	11249.0	0.0	0.0	0.0	0.0	89.0	8.0	0.0	47.0	0.0	151.0	9.0	0.0	430.0	15435.0	626.0	2693.0	0.0	0.0	6.0	0.0	0.0	27.0	65.0	0.0	2.0	0.0	0.0	0.0	58.0	0.0	0.0	0.0	15.0	0.0	19.0	0.0	0.0	0.0	0.0	0.0
F-041020-N32-M8-16S	124.0	2.0	0.0	3.0	0.0	0.0	0.0	108.0	7010.0	0.0	0.0	0.0	0.0	0.0	2.0	0.0	0.0	7.0	9.0	12.0	0.0	3088.0	15024.0	593.0	1603.0	0.0	0.0	23.0	0.0	164.0	3.0	12.0	0.0	0.0	0.0	0.0	11.0	10.0	0.0	0.0	0.0	14.0	0.0	34.0	0.0	0.0	2.0	0.0	0.0
F-041020-N33-F1-16S	0.0	0.0	0.0	3.0	0.0	0.0	0.0	20.0	6577.0	0.0	0.0	0.0	0.0	0.0	0.0	0.0	0.0	0.0	27.0	0.0	0.0	6582.0	9531.0	233.0	1881.0	3.0	0.0	0.0	0.0	0.0	0.0	0.0	0.0	0.0	0.0	0.0	0.0	0.0	0.0	0.0	0.0	3.0	0.0	0.0	0.0	0.0	0.0	0.0	0.0
F-041020-N33-F3-16S	0.0	0.0	0.0	0.0	0.0	0.0	0.0	21.0	8479.0	0.0	0.0	0.0	0.0	0.0	6.0	0.0	0.0	0.0	159.0	2.0	0.0	4200.0	11701.0	67.0	1798.0	0.0	0.0	0.0	0.0	0.0	0.0	0.0	0.0	0.0	0.0	0.0	36.0	32.0	0.0	0.0	0.0	7.0	0.0	33.0	0.0	0.0	6.0	0.0	0.0
F-041020-N33-F5-16S	53.0	0.0	0.0	0.0	0.0	0.0	0.0	41.0	8282.0	0.0	0.0	0.0	0.0	0.0	0.0	0.0	0.0	0.0	13.0	41.0	0.0	3187.0	9797.0	280.0	3436.0	0.0	0.0	4.0	0.0	8.0	0.0	0.0	0.0	0.0	0.0	0.0	13.0	3.0	0.0	0.0	0.0	22.0	0.0	24.0	0.0	0.0	0.0	0.0	0.0
F-041020-N33-M2-16S	128.0	12.0	0.0	0.0	0.0	0.0	0.0	28.0	6960.0	0.0	0.0	0.0	0.0	0.0	0.0	0.0	0.0	0.0	0.0	15.0	0.0	3534.0	12912.0	188.0	845.0	2.0	0.0	36.0	0.0	57.0	0.0	0.0	0.0	0.0	0.0	0.0	3.0	7.0	0.0	0.0	0.0	0.0	0.0	0.0	0.0	0.0	0.0	0.0	0.0
F-041020-N33-M6-16S	89.0	9.0	0.0	0.0	0.0	0.0	0.0	40.0	8314.0	0.0	0.0	0.0	0.0	0.0	0.0	0.0	0.0	3.0	104.0	165.0	0.0	4092.0	10432.0	305.0	1759.0	0.0	0.0	0.0	0.0	74.0	0.0	6.0	0.0	0.0	0.0	0.0	51.0	13.0	0.0	0.0	0.0	6.0	0.0	41.0	0.0	2.0	0.0	0.0	0.0
F-041020-N34-F9-16S	0.0	5.0	0.0	4.0	0.0	0.0	0.0	96.0	9016.0	0.0	0.0	0.0	0.0	0.0	3.0	0.0	0.0	0.0	13.0	0.0	0.0	1793.0	13604.0	379.0	1782.0	0.0	0.0	0.0	0.0	0.0	0.0	18.0	0.0	0.0	0.0	0.0	0.0	0.0	0.0	0.0	0.0	21.0	0.0	78.0	0.0	0.0	4.0	0.0	0.0
F-041020-N34-M10-16S	0.0	0.0	0.0	0.0	0.0	0.0	0.0	39.0	13252.0	2.0	0.0	0.0	0.0	0.0	2.0	0.0	4.0	0.0	6.0	0.0	0.0	1271.0	14834.0	201.0	1475.0	0.0	5.0	0.0	0.0	0.0	0.0	9.0	0.0	0.0	0.0	0.0	0.0	0.0	0.0	0.0	0.0	9.0	0.0	194.0	0.0	2.0	9.0	0.0	0.0
F-041420-N36-F7-16S	57.0	0.0	0.0	0.0	0.0	0.0	0.0	22.0	5736.0	0.0	0.0	0.0	0.0	0.0	2.0	0.0	11.0	0.0	70.0	238.0	0.0	6592.0	12622.0	198.0	898.0	6.0	0.0	0.0	0.0	63.0	0.0	23.0	0.0	17.0	0.0	0.0	39.0	0.0	0.0	0.0	0.0	0.0	0.0	8.0	0.0	5.0	0.0	0.0	0.0
F-041420-N36-M8-16S	318.0	3.0	0.0	46.0	0.0	0.0	0.0	2.0	10742.0	0.0	0.0	0.0	0.0	0.0	29.0	0.0	2.0	28.0	106.0	46.0	0.0	7301.0	9545.0	248.0	2749.0	2.0	3.0	18.0	0.0	3.0	5.0	5.0	0.0	5.0	0.0	2.0	10.0	25.0	0.0	0.0	0.0	359.0	0.0	19.0	0.0	18.0	4.0	0.0	0.0
F-041420-N37-F3-16S	2.0	0.0	0.0	0.0	0.0	0.0	0.0	56.0	14892.0	0.0	0.0	0.0	0.0	0.0	3.0	0.0	0.0	2.0	83.0	30.0	0.0	942.0	17736.0	219.0	2242.0	0.0	0.0	10.0	0.0	0.0	0.0	0.0	0.0	0.0	0.0	0.0	14.0	15.0	0.0	0.0	0.0	6.0	0.0	196.0	0.0	0.0	0.0	0.0	0.0
F-041420-N37-F5-16S	12.0	0.0	0.0	0.0	0.0	0.0	0.0	47.0	8980.0	0.0	0.0	0.0	0.0	0.0	29.0	0.0	0.0	0.0	113.0	87.0	0.0	4175.0	12695.0	245.0	2354.0	0.0	0.0	0.0	0.0	17.0	0.0	5.0	0.0	0.0	0.0	0.0	11.0	11.0	0.0	0.0	0.0	0.0	0.0	32.0	0.0	0.0	0.0	0.0	0.0
F-041420-N37-M2-16S	292.0	14.0	0.0	0.0	0.0	0.0	0.0	105.0	6891.0	0.0	0.0	0.0	0.0	0.0	8.0	0.0	0.0	0.0	6.0	78.0	0.0	1339.0	18144.0	788.0	1586.0	0.0	0.0	190.0	2.0	30.0	23.0	4.0	0.0	0.0	0.0	5.0	10.0	12.0	0.0	0.0	0.0	0.0	0.0	7.0	0.0	3.0	0.0	0.0	0.0
F-041420-N37-M6-16S	130.0	16.0	0.0	0.0	0.0	0.0	0.0	19.0	9294.0	0.0	0.0	0.0	0.0	0.0	16.0	0.0	0.0	9.0	8.0	58.0	0.0	6458.0	11943.0	199.0	1802.0	0.0	0.0	0.0	0.0	24.0	0.0	0.0	0.0	0.0	0.0	0.0	29.0	9.0	0.0	0.0	0.0	12.0	0.0	17.0	0.0	0.0	0.0	0.0	0.0
F-041420-N38-F9-16S	0.0	0.0	0.0	14.0	0.0	0.0	0.0	48.0	8991.0	0.0	0.0	0.0	0.0	0.0	12.0	0.0	3.0	0.0	5.0	5.0	0.0	2420.0	17198.0	385.0	2604.0	0.0	0.0	0.0	0.0	0.0	0.0	8.0	0.0	0.0	0.0	0.0	0.0	4.0	0.0	0.0	0.0	12.0	0.0	10.0	0.0	0.0	0.0	0.0	0.0
F-041420-N38-M10-16S	0.0	0.0	0.0	0.0	0.0	0.0	0.0	110.0	10749.0	0.0	0.0	0.0	0.0	0.0	0.0	0.0	7.0	0.0	0.0	0.0	6.0	1127.0	16249.0	325.0	1271.0	0.0	0.0	0.0	0.0	0.0	0.0	0.0	0.0	0.0	0.0	0.0	0.0	16.0	0.0	0.0	0.0	7.0	0.0	224.0	0.0	65.0	2.0	0.0	0.0
F-041820-N40-F7-16S	46.0	4.0	0.0	0.0	0.0	0.0	0.0	26.0	10516.0	0.0	0.0	26.0	0.0	0.0	56.0	0.0	66.0	46.0	160.0	39.0	0.0	1444.0	16607.0	306.0	1283.0	0.0	0.0	51.0	2.0	46.0	7.0	26.0	0.0	85.0	0.0	0.0	285.0	37.0	0.0	0.0	0.0	95.0	0.0	26.0	0.0	0.0	0.0	0.0	0.0
F-041820-N40-M8-16S	125.0	4.0	0.0	85.0	0.0	0.0	0.0	16.0	10974.0	0.0	0.0	0.0	0.0	0.0	55.0	0.0	12.0	168.0	104.0	41.0	0.0	6515.0	10079.0	332.0	3466.0	0.0	0.0	34.0	2.0	30.0	0.0	3.0	0.0	70.0	0.0	0.0	138.0	8.0	0.0	0.0	0.0	103.0	0.0	7.0	0.0	5.0	0.0	0.0	0.0
F-041820-N41-F1-16S	0.0	0.0	0.0	0.0	0.0	0.0	0.0	81.0	9080.0	0.0	0.0	0.0	0.0	3.0	2.0	0.0	0.0	0.0	4.0	7.0	5.0	2254.0	20168.0	132.0	3296.0	0.0	0.0	0.0	0.0	0.0	0.0	8.0	0.0	0.0	0.0	0.0	0.0	0.0	0.0	0.0	0.0	0.0	0.0	0.0	0.0	0.0	0.0	0.0	0.0
F-041820-N41-F5-16S	7.0	4.0	0.0	0.0	0.0	0.0	0.0	61.0	10924.0	0.0	0.0	0.0	0.0	2.0	8.0	0.0	0.0	0.0	0.0	103.0	0.0	1986.0	17442.0	273.0	2113.0	0.0	0.0	3.0	0.0	19.0	0.0	8.0	0.0	0.0	0.0	7.0	8.0	0.0	0.0	0.0	0.0	11.0	0.0	7.0	0.0	7.0	0.0	0.0	0.0
F-041820-N41-M2-16S	59.0	0.0	0.0	0.0	0.0	0.0	0.0	120.0	13906.0	0.0	0.0	0.0	0.0	12.0	104.0	0.0	0.0	0.0	35.0	140.0	0.0	186.0	21492.0	187.0	1274.0	0.0	0.0	0.0	0.0	0.0	0.0	18.0	0.0	0.0	0.0	0.0	20.0	9.0	0.0	0.0	0.0	5.0	0.0	22.0	0.0	15.0	0.0	0.0	0.0
F-041820-N41-M6-16S	55.0	3.0	0.0	14.0	0.0	0.0	0.0	32.0	8029.0	0.0	0.0	0.0	0.0	0.0	3.0	4.0	11.0	7.0	23.0	23.0	0.0	3428.0	17700.0	224.0	4026.0	3.0	0.0	23.0	0.0	7.0	0.0	0.0	0.0	0.0	0.0	0.0	23.0	7.0	0.0	0.0	0.0	0.0	0.0	43.0	0.0	2.0	0.0	0.0	0.0
F-041820-N42-M10-16S	0.0	0.0	0.0	0.0	0.0	0.0	0.0	49.0	6932.0	0.0	0.0	0.0	0.0	0.0	61.0	0.0	4.0	0.0	13.0	36.0	0.0	992.0	21115.0	259.0	2447.0	2.0	0.0	0.0	0.0	60.0	0.0	3.0	0.0	21.0	0.0	0.0	0.0	0.0	0.0	0.0	0.0	18.0	0.0	20.0	0.0	0.0	0.0	0.0	0.0
F-042220-N44-F7-16S	592.0	5.0	0.0	0.0	0.0	0.0	0.0	71.0	6431.0	0.0	0.0	4.0	0.0	0.0	168.0	0.0	4.0	57.0	90.0	284.0	0.0	572.0	18924.0	290.0	2782.0	0.0	0.0	151.0	5.0	84.0	125.0	38.0	0.0	0.0	0.0	0.0	41.0	44.0	0.0	0.0	0.0	51.0	0.0	20.0	0.0	3.0	0.0	0.0	0.0
F-042220-N44-M8-16S	122.0	0.0	0.0	18.0	0.0	0.0	0.0	19.0	14052.0	0.0	0.0	0.0	0.0	0.0	206.0	0.0	0.0	3.0	6.0	273.0	0.0	1021.0	14956.0	244.0	2825.0	0.0	0.0	62.0	0.0	0.0	0.0	15.0	0.0	0.0	0.0	0.0	44.0	3.0	0.0	0.0	0.0	12.0	0.0	28.0	0.0	0.0	0.0	0.0	0.0
F-042220-N45-F1-16S	0.0	0.0	0.0	0.0	0.0	2.0	0.0	44.0	6721.0	0.0	0.0	0.0	0.0	5.0	4.0	0.0	0.0	0.0	0.0	0.0	0.0	4867.0	14535.0	450.0	2631.0	0.0	0.0	0.0	0.0	0.0	0.0	0.0	0.0	0.0	0.0	0.0	0.0	0.0	0.0	0.0	0.0	3.0	0.0	0.0	0.0	0.0	0.0	0.0	0.0
F-042220-N45-F3-16S	0.0	0.0	0.0	0.0	0.0	0.0	0.0	73.0	10122.0	0.0	0.0	0.0	0.0	3.0	47.0	2.0	0.0	7.0	4.0	61.0	0.0	409.0	18436.0	260.0	3611.0	0.0	0.0	0.0	0.0	0.0	0.0	7.0	0.0	0.0	0.0	0.0	0.0	0.0	0.0	0.0	0.0	115.0	0.0	11.0	0.0	0.0	4.0	0.0	0.0
F-042220-N45-F5-16S	114.0	3.0	0.0	0.0	0.0	0.0	0.0	74.0	9366.0	0.0	0.0	0.0	0.0	12.0	76.0	0.0	0.0	0.0	114.0	105.0	0.0	512.0	17412.0	330.0	1206.0	0.0	0.0	8.0	0.0	16.0	0.0	2.0	0.0	0.0	0.0	0.0	0.0	0.0	0.0	0.0	0.0	12.0	0.0	17.0	0.0	22.0	0.0	0.0	0.0
F-042220-N45-M2-16S	0.0	0.0	0.0	0.0	0.0	0.0	0.0	49.0	13663.0	0.0	0.0	0.0	0.0	3.0	4.0	0.0	0.0	0.0	2.0	0.0	0.0	5094.0	15432.0	292.0	1214.0	3.0	0.0	0.0	0.0	0.0	0.0	0.0	0.0	0.0	0.0	0.0	0.0	0.0	0.0	0.0	0.0	11.0	0.0	0.0	0.0	5.0	0.0	0.0	0.0
F-042220-N45-M6-16S	4.0	3.0	0.0	12.0	0.0	0.0	0.0	37.0	11356.0	0.0	0.0	0.0	0.0	0.0	40.0	0.0	0.0	21.0	7.0	14.0	0.0	427.0	16616.0	149.0	2714.0	0.0	0.0	0.0	0.0	12.0	0.0	0.0	0.0	0.0	0.0	0.0	0.0	0.0	0.0	0.0	0.0	0.0	0.0	110.0	0.0	0.0	0.0	0.0	0.0
F-042220-N46-F9-16S	0.0	0.0	0.0	9.0	0.0	0.0	0.0	76.0	7682.0	0.0	0.0	0.0	0.0	22.0	4.0	0.0	0.0	0.0	3.0	4.0	0.0	206.0	18221.0	342.0	3203.0	0.0	0.0	0.0	0.0	0.0	0.0	24.0	0.0	0.0	0.0	0.0	0.0	0.0	0.0	0.0	0.0	15.0	0.0	0.0	0.0	0.0	0.0	0.0	0.0
F-042220-N46-M10-16S	0.0	0.0	0.0	0.0	0.0	0.0	0.0	48.0	11783.0	0.0	0.0	0.0	0.0	0.0	10.0	0.0	0.0	0.0	4.0	5.0	0.0	122.0	16220.0	155.0	1924.0	0.0	0.0	0.0	0.0	0.0	0.0	14.0	0.0	0.0	0.0	0.0	0.0	0.0	0.0	0.0	0.0	14.0	0.0	309.0	0.0	0.0	0.0	0.0	0.0
F-042620-N48-F7-16S	19.0	10.0	0.0	100.0	0.0	0.0	0.0	47.0	8185.0	0.0	0.0	0.0	0.0	4.0	48.0	0.0	15.0	10.0	64.0	29.0	0.0	6036.0	12051.0	333.0	5350.0	0.0	0.0	14.0	0.0	7.0	24.0	0.0	0.0	12.0	0.0	0.0	68.0	128.0	0.0	0.0	0.0	7.0	0.0	4.0	0.0	24.0	0.0	0.0	0.0
F-042620-N48-M8-16S	0.0	2.0	0.0	49.0	0.0	0.0	0.0	35.0	10930.0	0.0	0.0	0.0	0.0	3.0	5.0	0.0	0.0	90.0	60.0	13.0	0.0	1178.0	12439.0	239.0	1112.0	0.0	0.0	123.0	0.0	0.0	0.0	0.0	3.0	0.0	0.0	0.0	55.0	5.0	0.0	0.0	0.0	5.0	0.0	3.0	0.0	3.0	0.0	0.0	0.0
F-042620-N49-F1-16S	0.0	0.0	0.0	8.0	0.0	0.0	0.0	22.0	11039.0	0.0	0.0	0.0	2.0	3.0	98.0	0.0	0.0	0.0	17.0	12.0	0.0	6587.0	12878.0	272.0	1889.0	2.0	0.0	0.0	0.0	0.0	0.0	3.0	4.0	0.0	0.0	0.0	0.0	0.0	0.0	0.0	0.0	24.0	0.0	4.0	0.0	8.0	0.0	0.0	0.0
F-042620-N49-F5-16S	106.0	3.0	0.0	0.0	0.0	0.0	0.0	95.0	11250.0	0.0	0.0	0.0	0.0	0.0	37.0	0.0	0.0	2.0	18.0	0.0	0.0	5957.0	13018.0	429.0	1137.0	0.0	0.0	5.0	0.0	0.0	2.0	3.0	0.0	0.0	0.0	0.0	5.0	0.0	0.0	0.0	0.0	4.0	0.0	0.0	0.0	18.0	0.0	0.0	0.0
F-042620-N49-M6-16S	46.0	0.0	0.0	155.0	0.0	0.0	0.0	35.0	11966.0	0.0	0.0	0.0	0.0	0.0	102.0	0.0	29.0	16.0	122.0	71.0	0.0	6379.0	10407.0	263.0	2104.0	3.0	0.0	3.0	0.0	26.0	0.0	0.0	0.0	0.0	0.0	0.0	31.0	8.0	0.0	0.0	0.0	7.0	0.0	2.0	0.0	0.0	0.0	0.0	0.0
F-042620-N50-F9-16S	8.0	0.0	0.0	0.0	0.0	0.0	0.0	16.0	8073.0	0.0	0.0	0.0	0.0	2.0	8.0	0.0	0.0	0.0	14.0	209.0	0.0	2990.0	10032.0	344.0	2833.0	0.0	0.0	21.0	0.0	46.0	0.0	12.0	0.0	0.0	0.0	0.0	0.0	0.0	0.0	0.0	0.0	45.0	0.0	3.0	0.0	6.0	0.0	0.0	0.0
F-043020-N52-F7-16S	19.0	3.0	0.0	48.0	0.0	0.0	0.0	212.0	7859.0	0.0	0.0	0.0	0.0	0.0	3.0	0.0	0.0	0.0	9.0	9.0	0.0	1116.0	10284.0	167.0	5854.0	0.0	0.0	82.0	0.0	0.0	40.0	0.0	0.0	0.0	0.0	0.0	14.0	47.0	0.0	0.0	0.0	11.0	0.0	4.0	0.0	7.0	0.0	0.0	0.0
F-043020-N52-M8-16S	4.0	0.0	0.0	214.0	0.0	0.0	0.0	258.0	10247.0	0.0	0.0	0.0	0.0	8.0	3.0	0.0	0.0	7.0	0.0	11.0	0.0	863.0	7664.0	321.0	4990.0	0.0	0.0	0.0	0.0	22.0	3.0	0.0	0.0	6.0	0.0	0.0	12.0	6.0	0.0	0.0	0.0	21.0	0.0	17.0	0.0	0.0	0.0	0.0	0.0
F-043020-N53-F5-16S	7.0	0.0	0.0	132.0	0.0	0.0	0.0	126.0	5966.0	0.0	0.0	0.0	0.0	0.0	0.0	0.0	0.0	0.0	17.0	0.0	0.0	3482.0	6222.0	275.0	5788.0	0.0	0.0	0.0	0.0	11.0	5.0	0.0	0.0	0.0	0.0	0.0	13.0	9.0	0.0	0.0	0.0	18.0	0.0	17.0	0.0	5.0	0.0	0.0	0.0
F-043020-N53-M2-16S	0.0	0.0	0.0	15.0	0.0	0.0	0.0	18.0	9570.0	0.0	0.0	0.0	0.0	4.0	7.0	0.0	0.0	0.0	3.0	0.0	0.0	3881.0	8546.0	326.0	1476.0	0.0	0.0	0.0	0.0	0.0	0.0	0.0	0.0	0.0	0.0	0.0	0.0	0.0	0.0	0.0	0.0	40.0	0.0	8.0	0.0	3.0	0.0	0.0	0.0
F-043020-N53-M6-16S	7.0	0.0	0.0	101.0	0.0	0.0	0.0	175.0	8888.0	0.0	0.0	0.0	0.0	0.0	24.0	0.0	10.0	0.0	14.0	0.0	0.0	2011.0	11704.0	258.0	3087.0	0.0	0.0	0.0	0.0	9.0	4.0	0.0	0.0	0.0	0.0	0.0	20.0	26.0	0.0	0.0	0.0	28.0	0.0	14.0	0.0	0.0	0.0	0.0	0.0
F-043020-N54-M10-16S	0.0	0.0	0.0	108.0	0.0	0.0	0.0	40.0	8862.0	0.0	0.0	0.0	0.0	0.0	12.0	0.0	0.0	0.0	8.0	0.0	0.0	3167.0	10888.0	307.0	963.0	0.0	0.0	0.0	10.0	0.0	0.0	0.0	0.0	22.0	0.0	0.0	0.0	5.0	0.0	0.0	0.0	57.0	0.0	0.0	0.0	0.0	0.0	0.0	0.0
F-050420-N56-F7-16S	50.0	0.0	0.0	0.0	0.0	0.0	0.0	59.0	8832.0	0.0	0.0	0.0	0.0	3.0	11.0	0.0	0.0	4.0	18.0	8.0	11.0	636.0	8815.0	144.0	4200.0	0.0	0.0	100.0	0.0	0.0	102.0	0.0	0.0	0.0	0.0	0.0	78.0	58.0	0.0	0.0	0.0	42.0	0.0	17.0	0.0	12.0	0.0	0.0	0.0
F-050420-N56-M8-16S	13.0	0.0	0.0	52.0	0.0	0.0	0.0	46.0	13124.0	0.0	0.0	0.0	0.0	15.0	19.0	0.0	0.0	27.0	30.0	10.0	0.0	546.0	8374.0	416.0	6229.0	0.0	0.0	85.0	0.0	30.0	53.0	0.0	0.0	0.0	0.0	0.0	180.0	61.0	0.0	0.0	0.0	38.0	0.0	18.0	0.0	4.0	0.0	0.0	0.0
F-050420-N57-F5-16S	2.0	3.0	0.0	81.0	0.0	0.0	0.0	50.0	10085.0	0.0	0.0	0.0	0.0	0.0	72.0	0.0	0.0	0.0	87.0	25.0	0.0	1753.0	11870.0	332.0	2775.0	0.0	0.0	0.0	0.0	110.0	10.0	0.0	0.0	0.0	0.0	0.0	13.0	4.0	0.0	0.0	0.0	124.0	0.0	4.0	0.0	0.0	0.0	0.0	0.0
F-050420-N57-M2-16S	7.0	0.0	0.0	101.0	0.0	0.0	0.0	88.0	14621.0	0.0	0.0	0.0	0.0	0.0	11.0	0.0	0.0	0.0	32.0	5.0	0.0	3383.0	7542.0	319.0	3372.0	0.0	0.0	0.0	0.0	0.0	6.0	0.0	0.0	0.0	0.0	0.0	96.0	76.0	0.0	0.0	0.0	6.0	0.0	16.0	0.0	219.0	0.0	0.0	0.0
F-050420-N57-M6-16S	0.0	0.0	0.0	83.0	0.0	0.0	0.0	543.0	11101.0	0.0	0.0	0.0	0.0	0.0	26.0	0.0	0.0	0.0	10.0	5.0	0.0	997.0	12758.0	369.0	1828.0	0.0	0.0	0.0	0.0	35.0	0.0	0.0	0.0	3.0	0.0	0.0	66.0	14.0	0.0	0.0	0.0	7.0	0.0	0.0	0.0	0.0	0.0	0.0	0.0
F-050420-N58-F9-16S	10.0	0.0	0.0	746.0	0.0	0.0	0.0	288.0	7078.0	0.0	0.0	0.0	0.0	31.0	0.0	0.0	0.0	0.0	62.0	4.0	2.0	3589.0	9456.0	329.0	4782.0	0.0	0.0	145.0	0.0	12.0	83.0	0.0	0.0	0.0	0.0	0.0	2.0	0.0	0.0	0.0	0.0	61.0	0.0	17.0	0.0	66.0	0.0	0.0	0.0
F-050420-N58-M10-16S	0.0	0.0	0.0	179.0	0.0	0.0	0.0	94.0	7645.0	0.0	0.0	0.0	0.0	0.0	9.0	0.0	0.0	0.0	33.0	0.0	0.0	4379.0	14576.0	584.0	865.0	0.0	0.0	0.0	0.0	4.0	0.0	2.0	0.0	0.0	0.0	0.0	22.0	9.0	0.0	0.0	0.0	24.0	0.0	10.0	0.0	789.0	0.0	0.0	0.0
F-050820-N60-F7-16S	16.0	0.0	0.0	28.0	0.0	0.0	0.0	173.0	5786.0	0.0	0.0	0.0	0.0	6.0	22.0	6.0	0.0	0.0	4.0	0.0	0.0	593.0	14944.0	526.0	1192.0	0.0	0.0	224.0	4.0	74.0	20.0	11.0	0.0	0.0	0.0	0.0	9.0	9.0	0.0	0.0	0.0	47.0	0.0	17.0	0.0	11.0	0.0	0.0	0.0
F-050820-N60-M8-16S	24.0	0.0	0.0	19.0	2.0	0.0	0.0	1387.0	11868.0	0.0	0.0	0.0	0.0	5.0	52.0	0.0	0.0	0.0	3.0	5.0	0.0	3742.0	10042.0	708.0	1598.0	0.0	0.0	0.0	3.0	4.0	0.0	0.0	0.0	2.0	0.0	0.0	0.0	12.0	0.0	0.0	0.0	39.0	0.0	0.0	0.0	15.0	0.0	0.0	0.0
F-050820-N61-F3-16S	0.0	0.0	0.0	173.0	0.0	0.0	0.0	217.0	10252.0	0.0	0.0	0.0	0.0	0.0	4.0	0.0	0.0	0.0	12.0	16.0	0.0	7491.0	9646.0	595.0	1644.0	0.0	0.0	0.0	3.0	0.0	0.0	0.0	0.0	0.0	0.0	0.0	0.0	0.0	0.0	0.0	0.0	0.0	0.0	0.0	0.0	0.0	0.0	0.0	0.0
F-050820-N61-F5-16S	14.0	0.0	0.0	118.0	0.0	0.0	0.0	68.0	11663.0	0.0	0.0	0.0	0.0	3.0	33.0	0.0	0.0	0.0	2.0	29.0	0.0	2931.0	11027.0	230.0	2181.0	0.0	0.0	0.0	4.0	23.0	0.0	0.0	0.0	0.0	0.0	0.0	90.0	11.0	0.0	0.0	0.0	24.0	0.0	5.0	0.0	0.0	0.0	0.0	0.0
F-050820-N61-M2-16S	0.0	0.0	0.0	530.0	0.0	0.0	0.0	133.0	11770.0	0.0	0.0	0.0	0.0	0.0	66.0	0.0	0.0	0.0	0.0	0.0	0.0	2000.0	10162.0	475.0	2240.0	0.0	0.0	0.0	0.0	0.0	0.0	0.0	0.0	0.0	0.0	0.0	0.0	21.0	0.0	0.0	0.0	95.0	0.0	18.0	0.0	6.0	0.0	0.0	0.0
F-050820-N61-M6-16S	24.0	0.0	0.0	360.0	0.0	0.0	0.0	258.0	11660.0	0.0	0.0	0.0	0.0	0.0	26.0	0.0	0.0	0.0	5.0	27.0	0.0	2425.0	7671.0	146.0	4369.0	0.0	0.0	6.0	0.0	7.0	0.0	0.0	0.0	17.0	0.0	0.0	6.0	0.0	0.0	0.0	0.0	15.0	0.0	5.0	0.0	18.0	0.0	0.0	0.0
F-050820-N62-F9-16S	25.0	0.0	0.0	135.0	0.0	0.0	0.0	133.0	6833.0	0.0	0.0	0.0	0.0	15.0	38.0	0.0	0.0	4.0	167.0	69.0	0.0	4473.0	10706.0	384.0	2251.0	0.0	0.0	198.0	0.0	456.0	90.0	3.0	0.0	0.0	0.0	0.0	0.0	2.0	0.0	0.0	0.0	199.0	0.0	0.0	0.0	24.0	0.0	0.0	0.0
F-050820-N62-M10-16S	0.0	0.0	0.0	24.0	0.0	0.0	0.0	77.0	6886.0	0.0	0.0	0.0	0.0	11.0	65.0	0.0	0.0	0.0	6.0	0.0	0.0	2930.0	14343.0	771.0	329.0	0.0	0.0	20.0	0.0	18.0	0.0	0.0	0.0	0.0	0.0	0.0	0.0	3.0	0.0	0.0	0.0	48.0	0.0	0.0	0.0	0.0	0.0	0.0	0.0
F-051220-N64-F7-16S	93.0	0.0	0.0	84.0	0.0	0.0	0.0	124.0	7487.0	0.0	0.0	0.0	0.0	8.0	10.0	0.0	0.0	0.0	240.0	29.0	0.0	251.0	9053.0	237.0	7048.0	0.0	4.0	211.0	4.0	6.0	52.0	0.0	0.0	0.0	0.0	0.0	19.0	41.0	0.0	0.0	0.0	91.0	0.0	28.0	0.0	0.0	0.0	0.0	0.0
F-051220-N64-M8-16S	17.0	0.0	0.0	149.0	0.0	0.0	0.0	42.0	6332.0	0.0	0.0	0.0	0.0	9.0	2.0	0.0	0.0	0.0	79.0	269.0	0.0	2128.0	9575.0	449.0	3503.0	0.0	0.0	156.0	5.0	81.0	30.0	0.0	0.0	6.0	0.0	0.0	0.0	3.0	0.0	0.0	0.0	36.0	0.0	10.0	0.0	0.0	0.0	0.0	0.0
F-051220-N65-F1-16S	7.0	0.0	0.0	32.0	0.0	0.0	0.0	275.0	6022.0	0.0	0.0	0.0	0.0	8.0	27.0	3.0	0.0	0.0	265.0	0.0	0.0	2675.0	12955.0	732.0	1965.0	0.0	0.0	0.0	4.0	0.0	0.0	0.0	0.0	0.0	0.0	0.0	0.0	4.0	0.0	0.0	0.0	146.0	0.0	0.0	0.0	3.0	3.0	0.0	0.0
F-051220-N65-F3-16S	0.0	0.0	0.0	19.0	0.0	0.0	0.0	49.0	12191.0	0.0	0.0	0.0	0.0	7.0	14.0	4.0	0.0	0.0	15.0	7.0	0.0	1870.0	10959.0	362.0	3676.0	0.0	0.0	0.0	0.0	0.0	0.0	0.0	0.0	0.0	0.0	0.0	0.0	0.0	0.0	0.0	0.0	74.0	0.0	5.0	0.0	3.0	0.0	0.0	0.0
F-051220-N65-F5-16S	11.0	2.0	0.0	34.0	3.0	0.0	0.0	139.0	7138.0	0.0	0.0	0.0	0.0	13.0	24.0	5.0	0.0	0.0	50.0	11.0	0.0	919.0	10970.0	766.0	3164.0	0.0	0.0	0.0	0.0	0.0	14.0	0.0	0.0	0.0	2.0	0.0	0.0	0.0	0.0	0.0	0.0	229.0	0.0	9.0	0.0	9.0	3.0	0.0	0.0
F-051220-N65-M2-16S	72.0	0.0	0.0	167.0	0.0	0.0	0.0	98.0	7518.0	0.0	0.0	0.0	0.0	0.0	57.0	8.0	0.0	0.0	173.0	5.0	0.0	620.0	11329.0	267.0	6687.0	0.0	0.0	0.0	3.0	0.0	23.0	0.0	0.0	0.0	0.0	0.0	0.0	81.0	0.0	0.0	0.0	477.0	0.0	0.0	0.0	4.0	0.0	0.0	0.0
F-051220-N65-M6-16S	15.0	0.0	0.0	40.0	0.0	0.0	0.0	8.0	10557.0	0.0	0.0	0.0	0.0	3.0	0.0	15.0	0.0	0.0	11.0	22.0	0.0	432.0	9065.0	203.0	1951.0	0.0	0.0	103.0	0.0	8.0	20.0	0.0	0.0	0.0	3.0	0.0	9.0	17.0	0.0	0.0	0.0	63.0	0.0	21.0	0.0	0.0	0.0	0.0	0.0
F-051220-N66-F9-16S	39.0	0.0	0.0	23.0	0.0	0.0	0.0	52.0	6853.0	0.0	0.0	0.0	0.0	7.0	3.0	0.0	0.0	0.0	50.0	71.0	0.0	1699.0	7981.0	298.0	6371.0	0.0	0.0	0.0	4.0	9.0	0.0	0.0	0.0	2.0	0.0	0.0	0.0	9.0	0.0	0.0	0.0	263.0	0.0	0.0	0.0	273.0	0.0	0.0	0.0
F-051620-N69-M2-16S	35.0	0.0	0.0	25.0	0.0	0.0	0.0	97.0	9760.0	0.0	0.0	0.0	0.0	18.0	38.0	0.0	0.0	0.0	10.0	3.0	0.0	1301.0	12102.0	525.0	1932.0	0.0	0.0	0.0	0.0	11.0	43.0	0.0	0.0	24.0	0.0	0.0	0.0	24.0	0.0	0.0	0.0	323.0	0.0	13.0	0.0	79.0	0.0	0.0	0.0
F-081120-G157-M10-16S	0.0	7.0	0.0	75.0	0.0	0.0	0.0	24.0	18338.0	0.0	2.0	0.0	0.0	0.0	98.0	0.0	0.0	17.0	108.0	14.0	0.0	1307.0	8002.0	546.0	538.0	0.0	0.0	692.0	17.0	28.0	8.0	0.0	2.0	38.0	0.0	0.0	0.0	7.0	0.0	0.0	0.0	674.0	0.0	20.0	0.0	0.0	0.0	0.0	0.0
F-051620-N68-M8-16S	447.0	0.0	0.0	39.0	3.0	0.0	0.0	523.0	12519.0	0.0	0.0	0.0	0.0	45.0	78.0	0.0	2.0	0.0	130.0	27.0	0.0	1209.0	20017.0	599.0	4213.0	0.0	0.0	144.0	6.0	40.0	21.0	0.0	0.0	0.0	0.0	0.0	8.0	17.0	0.0	0.0	0.0	0.0	0.0	29.0	0.0	19.0	0.0	3.0	0.0
F-051620-N69-F3-16S	0.0	0.0	0.0	61.0	0.0	0.0	0.0	58.0	10510.0	0.0	0.0	0.0	0.0	0.0	93.0	0.0	0.0	0.0	286.0	2.0	0.0	7169.0	15153.0	470.0	1175.0	2.0	0.0	0.0	5.0	0.0	0.0	0.0	0.0	25.0	0.0	0.0	0.0	59.0	0.0	0.0	0.0	14.0	0.0	17.0	0.0	14.0	0.0	8.0	0.0
F-051620-N69-F5-16S	121.0	4.0	0.0	74.0	0.0	0.0	0.0	66.0	15031.0	0.0	0.0	0.0	0.0	0.0	27.0	10.0	0.0	0.0	35.0	51.0	0.0	2034.0	15223.0	238.0	4381.0	0.0	0.0	6.0	9.0	2.0	3.0	0.0	0.0	2.0	3.0	0.0	66.0	14.0	0.0	0.0	0.0	349.0	0.0	11.0	0.0	12.0	0.0	0.0	0.0
F-051620-N69-M6-16S	118.0	2.0	0.0	6.0	0.0	0.0	0.0	34.0	20283.0	0.0	0.0	0.0	0.0	14.0	54.0	0.0	0.0	115.0	183.0	2.0	15.0	1033.0	21106.0	514.0	1820.0	0.0	0.0	526.0	11.0	105.0	37.0	12.0	0.0	0.0	0.0	2.0	23.0	8.0	0.0	0.0	0.0	33.0	0.0	3.0	0.0	0.0	0.0	12.0	0.0
F-051620-N70-F9-16S	33.0	0.0	0.0	149.0	0.0	0.0	0.0	37.0	11593.0	0.0	0.0	0.0	0.0	0.0	0.0	0.0	0.0	0.0	225.0	48.0	0.0	2097.0	16812.0	495.0	1378.0	0.0	0.0	447.0	19.0	104.0	63.0	4.0	0.0	0.0	0.0	0.0	11.0	0.0	0.0	0.0	0.0	52.0	0.0	13.0	0.0	4.0	0.0	0.0	0.0
F-051620-N70-M10-16S	2.0	0.0	0.0	272.0	0.0	0.0	0.0	138.0	12567.0	2.0	0.0	0.0	0.0	0.0	13.0	0.0	0.0	0.0	0.0	9.0	0.0	4878.0	13817.0	703.0	912.0	0.0	0.0	3.0	2.0	54.0	3.0	6.0	0.0	71.0	0.0	0.0	5.0	18.0	0.0	0.0	0.0	22.0	0.0	5.0	0.0	15.0	0.0	0.0	0.0
F-052020-N70-F7-16S	6.0	6.0	0.0	14.0	3.0	0.0	0.0	106.0	13140.0	0.0	0.0	0.0	0.0	7.0	7.0	0.0	0.0	26.0	11.0	52.0	0.0	864.0	10451.0	243.0	2288.0	0.0	0.0	331.0	6.0	11.0	33.0	0.0	0.0	16.0	0.0	0.0	23.0	25.0	0.0	0.0	0.0	69.0	0.0	33.0	0.0	0.0	0.0	7.0	0.0
F-052020-N70-M8-16S	266.0	2.0	0.0	0.0	0.0	0.0	0.0	87.0	10612.0	0.0	0.0	0.0	0.0	20.0	24.0	0.0	0.0	31.0	13.0	12.0	0.0	484.0	13084.0	217.0	1975.0	0.0	0.0	39.0	0.0	104.0	6.0	0.0	0.0	0.0	0.0	0.0	0.0	19.0	0.0	3.0	0.0	0.0	0.0	10.0	0.0	29.0	0.0	3.0	0.0
F-052020-N72-F1-16S	0.0	0.0	0.0	0.0	0.0	0.0	0.0	3.0	874.0	0.0	0.0	0.0	0.0	0.0	0.0	0.0	0.0	0.0	0.0	2.0	0.0	163.0	979.0	23.0	70.0	0.0	0.0	0.0	0.0	0.0	0.0	0.0	0.0	0.0	0.0	0.0	3.0	0.0	0.0	0.0	0.0	0.0	0.0	0.0	0.0	0.0	0.0	0.0	0.0
F-052020-N72-F3-16S	0.0	0.0	0.0	26.0	0.0	0.0	0.0	71.0	13881.0	0.0	0.0	0.0	0.0	0.0	0.0	0.0	0.0	0.0	13.0	0.0	0.0	3257.0	15618.0	926.0	509.0	0.0	0.0	0.0	0.0	34.0	0.0	0.0	0.0	129.0	0.0	0.0	0.0	0.0	0.0	0.0	0.0	49.0	0.0	0.0	0.0	0.0	0.0	0.0	0.0
F-052020-N72-F5-16S	0.0	0.0	0.0	11.0	0.0	0.0	0.0	81.0	9841.0	0.0	0.0	0.0	0.0	12.0	5.0	0.0	0.0	0.0	0.0	0.0	0.0	763.0	23047.0	316.0	371.0	0.0	0.0	0.0	0.0	19.0	0.0	0.0	0.0	0.0	0.0	0.0	0.0	0.0	0.0	0.0	0.0	42.0	0.0	0.0	0.0	30.0	0.0	0.0	0.0
F-052020-N72-M2-16S	191.0	0.0	0.0	38.0	0.0	0.0	0.0	124.0	16504.0	0.0	0.0	0.0	0.0	12.0	30.0	0.0	0.0	0.0	21.0	54.0	0.0	1008.0	20336.0	646.0	1465.0	0.0	0.0	2.0	8.0	28.0	10.0	0.0	0.0	0.0	0.0	0.0	0.0	5.0	0.0	0.0	0.0	77.0	0.0	25.0	0.0	7.0	0.0	0.0	0.0
F-052020-N72-M6-16S	0.0	0.0	0.0	0.0	0.0	0.0	0.0	27.0	14566.0	0.0	0.0	0.0	0.0	0.0	8.0	0.0	0.0	25.0	17.0	53.0	0.0	465.0	13669.0	305.0	937.0	0.0	0.0	572.0	3.0	208.0	0.0	3.0	0.0	7.0	0.0	0.0	29.0	0.0	0.0	0.0	0.0	71.0	0.0	17.0	0.0	0.0	0.0	0.0	0.0
F-052020-N74-F9-16S	18.0	3.0	0.0	28.0	0.0	0.0	0.0	19.0	10007.0	0.0	0.0	0.0	0.0	3.0	9.0	0.0	0.0	0.0	203.0	102.0	0.0	1448.0	16170.0	232.0	1416.0	0.0	0.0	949.0	2.0	37.0	67.0	0.0	0.0	0.0	0.0	0.0	15.0	6.0	0.0	0.0	0.0	35.0	0.0	0.0	0.0	0.0	0.0	0.0	0.0
F-052420-N76-M8-16S	121.0	0.0	0.0	0.0	0.0	0.0	0.0	98.0	18689.0	0.0	0.0	0.0	0.0	9.0	4.0	0.0	0.0	3.0	32.0	4.0	0.0	133.0	20308.0	236.0	895.0	0.0	0.0	287.0	4.0	5.0	19.0	0.0	0.0	0.0	0.0	0.0	13.0	19.0	0.0	0.0	0.0	0.0	0.0	45.0	0.0	0.0	0.0	0.0	0.0
F-052420-N77-F1-16S	0.0	0.0	0.0	30.0	0.0	0.0	0.0	562.0	13633.0	0.0	0.0	0.0	0.0	0.0	0.0	0.0	0.0	0.0	13.0	0.0	0.0	9163.0	7728.0	1180.0	3288.0	0.0	0.0	0.0	0.0	0.0	0.0	0.0	0.0	3.0	0.0	0.0	0.0	16.0	0.0	0.0	0.0	15.0	0.0	2.0	0.0	3.0	0.0	0.0	0.0
F-052420-N77-F3-16S	24.0	0.0	0.0	9.0	0.0	0.0	0.0	53.0	13945.0	2.0	0.0	0.0	0.0	0.0	0.0	0.0	0.0	0.0	255.0	17.0	0.0	4116.0	14448.0	421.0	2679.0	0.0	0.0	25.0	0.0	23.0	2.0	0.0	0.0	0.0	0.0	0.0	0.0	8.0	0.0	0.0	0.0	68.0	0.0	9.0	0.0	8.0	0.0	0.0	0.0
F-052420-N77-F5-16S	27.0	11.0	0.0	27.0	6.0	0.0	0.0	1824.0	12971.0	0.0	0.0	0.0	0.0	0.0	4.0	0.0	0.0	0.0	28.0	19.0	5.0	2127.0	19281.0	848.0	1434.0	0.0	0.0	102.0	3.0	22.0	37.0	0.0	0.0	7.0	0.0	0.0	70.0	3.0	0.0	0.0	0.0	14.0	0.0	15.0	0.0	5.0	0.0	0.0	0.0
F-052420-N77-M2-16S	57.0	0.0	0.0	35.0	66.0	0.0	0.0	204.0	14629.0	0.0	0.0	0.0	0.0	0.0	13.0	0.0	0.0	0.0	0.0	11.0	13.0	1758.0	13964.0	550.0	834.0	0.0	0.0	46.0	5.0	24.0	2.0	0.0	0.0	5.0	0.0	0.0	117.0	19.0	0.0	0.0	0.0	139.0	0.0	33.0	0.0	0.0	0.0	0.0	0.0
F-052420-N77-M6-16S	0.0	0.0	0.0	17.0	0.0	0.0	0.0	46.0	21755.0	0.0	0.0	0.0	0.0	0.0	30.0	0.0	0.0	7.0	0.0	99.0	0.0	1033.0	18807.0	360.0	521.0	0.0	0.0	893.0	4.0	341.0	84.0	0.0	0.0	32.0	0.0	0.0	97.0	0.0	0.0	0.0	0.0	27.0	0.0	17.0	0.0	0.0	0.0	9.0	0.0
F-052420-N78-F9-16S	0.0	0.0	0.0	0.0	0.0	0.0	0.0	0.0	888.0	0.0	0.0	0.0	0.0	0.0	0.0	0.0	0.0	0.0	9.0	9.0	0.0	44.0	1030.0	27.0	103.0	0.0	0.0	69.0	0.0	17.0	14.0	0.0	0.0	0.0	0.0	0.0	5.0	0.0	0.0	0.0	0.0	12.0	0.0	0.0	0.0	0.0	0.0	0.0	0.0
F-052420-N78-M10-16S	0.0	4.0	0.0	169.0	0.0	0.0	0.0	102.0	15705.0	0.0	0.0	0.0	0.0	4.0	31.0	0.0	0.0	0.0	11.0	24.0	7.0	1555.0	22004.0	556.0	656.0	0.0	0.0	561.0	0.0	32.0	3.0	0.0	0.0	44.0	0.0	0.0	6.0	0.0	0.0	0.0	0.0	90.0	0.0	4.0	0.0	58.0	0.0	0.0	0.0
F-052820-G80-F7-16S	383.0	4.0	0.0	0.0	0.0	0.0	0.0	26.0	9907.0	0.0	0.0	0.0	0.0	0.0	0.0	0.0	0.0	0.0	8.0	0.0	7.0	410.0	11756.0	171.0	2051.0	0.0	0.0	170.0	3.0	0.0	133.0	0.0	0.0	0.0	2.0	0.0	5.0	251.0	0.0	0.0	0.0	282.0	0.0	13.0	0.0	0.0	0.0	0.0	0.0
F-052820-G80-M8-16S	131.0	0.0	0.0	2.0	0.0	0.0	0.0	60.0	15587.0	0.0	0.0	0.0	0.0	0.0	91.0	0.0	0.0	631.0	29.0	5.0	0.0	299.0	9341.0	383.0	7076.0	0.0	0.0	37.0	0.0	28.0	37.0	0.0	0.0	17.0	0.0	0.0	16.0	156.0	0.0	0.0	0.0	1005.0	0.0	74.0	0.0	51.0	0.0	0.0	0.0
F-052820-G81-F1-16S	49.0	0.0	0.0	34.0	0.0	0.0	0.0	330.0	20558.0	0.0	0.0	0.0	0.0	4.0	21.0	0.0	0.0	0.0	20.0	0.0	0.0	1566.0	14963.0	1175.0	2145.0	0.0	0.0	0.0	0.0	0.0	0.0	0.0	0.0	0.0	0.0	0.0	3.0	60.0	0.0	0.0	0.0	851.0	0.0	31.0	0.0	13.0	0.0	0.0	0.0
F-052820-G81-F5-16S	106.0	5.0	0.0	15.0	0.0	0.0	0.0	52.0	17839.0	0.0	0.0	0.0	0.0	4.0	9.0	0.0	0.0	0.0	10.0	8.0	0.0	689.0	11884.0	363.0	8045.0	0.0	0.0	11.0	3.0	12.0	38.0	0.0	0.0	21.0	0.0	0.0	3.0	54.0	0.0	0.0	0.0	318.0	0.0	6.0	0.0	53.0	0.0	0.0	0.0
F-052820-G81-M2-16S	88.0	0.0	0.0	9.0	0.0	0.0	0.0	87.0	20011.0	0.0	0.0	0.0	0.0	0.0	82.0	0.0	0.0	0.0	30.0	104.0	0.0	612.0	11422.0	391.0	10241.0	0.0	0.0	10.0	47.0	3.0	0.0	0.0	0.0	85.0	0.0	0.0	481.0	32.0	0.0	0.0	0.0	688.0	0.0	54.0	0.0	0.0	0.0	0.0	0.0
F-052820-G81-M6-16S	201.0	5.0	0.0	4.0	0.0	0.0	0.0	52.0	13718.0	0.0	0.0	0.0	0.0	6.0	39.0	0.0	0.0	68.0	28.0	45.0	0.0	532.0	12451.0	350.0	3938.0	2.0	0.0	382.0	0.0	13.0	236.0	0.0	0.0	48.0	0.0	0.0	21.0	27.0	0.0	0.0	0.0	227.0	0.0	6.0	0.0	99.0	0.0	0.0	0.0
F-052820-G82-F9-16S	123.0	0.0	0.0	10.0	0.0	0.0	0.0	0.0	1233.0	0.0	0.0	0.0	0.0	0.0	0.0	0.0	0.0	0.0	86.0	24.0	0.0	632.0	7298.0	102.0	499.0	0.0	0.0	214.0	0.0	0.0	37.0	0.0	0.0	0.0	0.0	0.0	0.0	39.0	0.0	0.0	0.0	11.0	0.0	0.0	0.0	0.0	0.0	0.0	0.0
F-052820-G82-M10-16S	517.0	6.0	0.0	6.0	0.0	0.0	0.0	258.0	14937.0	0.0	0.0	0.0	0.0	33.0	8.0	10.0	7.0	8.0	20.0	22.0	6.0	1096.0	18511.0	1145.0	3420.0	0.0	0.0	117.0	0.0	25.0	585.0	19.0	0.0	0.0	0.0	0.0	2.0	27.0	0.0	0.0	0.0	230.0	0.0	58.0	0.0	17.0	11.0	0.0	6.0
F-060220-G85-F7-16S	179.0	5.0	0.0	0.0	0.0	0.0	0.0	22.0	18996.0	0.0	0.0	0.0	0.0	0.0	6.0	0.0	0.0	1232.0	55.0	63.0	0.0	419.0	10111.0	366.0	9308.0	0.0	0.0	470.0	17.0	39.0	46.0	0.0	0.0	11.0	0.0	0.0	44.0	354.0	0.0	0.0	0.0	629.0	0.0	76.0	0.0	0.0	0.0	9.0	0.0
F-060220-G85-M8-16S	136.0	0.0	0.0	12.0	0.0	0.0	0.0	13.0	25397.0	0.0	0.0	0.0	0.0	0.0	19.0	0.0	0.0	283.0	50.0	127.0	11.0	1763.0	11588.0	277.0	5121.0	0.0	0.0	194.0	84.0	15.0	56.0	3.0	0.0	270.0	0.0	0.0	191.0	331.0	0.0	0.0	0.0	338.0	0.0	80.0	0.0	0.0	0.0	9.0	0.0
F-060220-G86-F1-16S	0.0	0.0	0.0	17.0	0.0	0.0	0.0	2.0	1026.0	0.0	0.0	0.0	0.0	0.0	0.0	0.0	0.0	0.0	0.0	0.0	0.0	49.0	807.0	7.0	81.0	0.0	0.0	0.0	0.0	0.0	0.0	0.0	0.0	18.0	0.0	0.0	0.0	0.0	0.0	0.0	0.0	11.0	0.0	3.0	0.0	0.0	0.0	0.0	0.0
F-060220-G86-F3-16S	73.0	0.0	0.0	116.0	0.0	0.0	0.0	36.0	23028.0	0.0	0.0	0.0	0.0	0.0	4.0	0.0	0.0	43.0	63.0	20.0	0.0	594.0	9921.0	371.0	3980.0	0.0	0.0	20.0	6.0	0.0	41.0	0.0	0.0	71.0	0.0	0.0	7.0	32.0	0.0	0.0	0.0	1509.0	0.0	82.0	0.0	23.0	0.0	0.0	0.0
F-060220-G86-F5-16S	181.0	0.0	0.0	88.0	0.0	0.0	0.0	48.0	14683.0	0.0	0.0	0.0	0.0	0.0	45.0	0.0	0.0	18.0	62.0	26.0	0.0	238.0	7064.0	176.0	14976.0	0.0	0.0	15.0	6.0	4.0	0.0	0.0	0.0	89.0	0.0	0.0	9.0	135.0	0.0	0.0	0.0	712.0	0.0	22.0	0.0	7.0	0.0	0.0	0.0
F-060220-G86-M6-16S	0.0	0.0	0.0	4.0	0.0	0.0	0.0	0.0	1360.0	0.0	0.0	0.0	0.0	0.0	8.0	0.0	0.0	24.0	7.0	0.0	0.0	15.0	498.0	21.0	314.0	0.0	0.0	18.0	0.0	0.0	0.0	0.0	0.0	0.0	0.0	0.0	0.0	33.0	0.0	0.0	0.0	27.0	0.0	0.0	0.0	0.0	0.0	0.0	0.0
F-060220-G87-F9-16S	508.0	40.0	0.0	39.0	0.0	0.0	0.0	12.0	14778.0	0.0	0.0	0.0	0.0	0.0	13.0	0.0	0.0	12.0	331.0	94.0	0.0	1473.0	14379.0	85.0	3628.0	0.0	0.0	1457.0	14.0	47.0	208.0	0.0	0.0	0.0	0.0	0.0	102.0	300.0	0.0	0.0	0.0	409.0	0.0	59.0	0.0	21.0	0.0	0.0	0.0
F-060220-G87-M10-16S	0.0	0.0	0.0	233.0	0.0	0.0	0.0	316.0	22534.0	0.0	0.0	0.0	0.0	9.0	33.0	0.0	0.0	0.0	31.0	6.0	2.0	5646.0	23334.0	669.0	2522.0	2.0	0.0	16.0	0.0	77.0	11.0	6.0	0.0	124.0	0.0	0.0	0.0	21.0	0.0	0.0	0.0	597.0	0.0	2.0	0.0	29.0	0.0	0.0	0.0
F-060920-G92-F7-16S	48.0	18.0	0.0	0.0	0.0	0.0	0.0	12.0	8215.0	0.0	0.0	0.0	0.0	0.0	246.0	0.0	0.0	98.0	346.0	208.0	0.0	415.0	13167.0	842.0	5248.0	0.0	0.0	462.0	87.0	14.0	7.0	0.0	0.0	91.0	0.0	0.0	0.0	6.0	0.0	0.0	0.0	1733.0	0.0	93.0	0.0	20.0	0.0	6.0	0.0
F-060920-G92-M8-16S	22.0	26.0	0.0	5.0	0.0	0.0	0.0	46.0	10050.0	0.0	0.0	0.0	0.0	9.0	70.0	0.0	0.0	55.0	57.0	5.0	0.0	145.0	7090.0	1421.0	15227.0	0.0	0.0	159.0	163.0	18.0	14.0	0.0	0.0	100.0	0.0	0.0	0.0	45.0	0.0	0.0	0.0	615.0	0.0	221.0	0.0	16.0	0.0	0.0	0.0
F-060920-G93-F1-16S	4.0	63.0	0.0	33.0	0.0	0.0	0.0	4.0	14525.0	0.0	0.0	0.0	0.0	0.0	77.0	0.0	2.0	217.0	305.0	30.0	0.0	513.0	9267.0	376.0	9865.0	0.0	0.0	401.0	152.0	4.0	41.0	0.0	0.0	21.0	0.0	0.0	16.0	8.0	0.0	0.0	0.0	2644.0	0.0	120.0	0.0	17.0	0.0	0.0	0.0
F-060920-G93-F3-16S	33.0	170.0	0.0	22.0	0.0	0.0	0.0	12.0	8744.0	0.0	0.0	0.0	0.0	6.0	161.0	0.0	0.0	79.0	296.0	58.0	0.0	611.0	10925.0	609.0	6472.0	0.0	0.0	2203.0	89.0	38.0	120.0	0.0	0.0	198.0	0.0	6.0	43.0	15.0	0.0	0.0	0.0	1360.0	0.0	174.0	0.0	0.0	0.0	0.0	0.0
F-060920-G93-F5-16S	4.0	5.0	0.0	16.0	0.0	0.0	0.0	35.0	13601.0	0.0	0.0	0.0	0.0	0.0	15.0	0.0	0.0	48.0	59.0	2.0	0.0	488.0	8516.0	679.0	13207.0	0.0	0.0	24.0	34.0	2.0	0.0	0.0	0.0	11.0	0.0	0.0	0.0	17.0	0.0	0.0	0.0	946.0	0.0	18.0	0.0	23.0	0.0	0.0	0.0
F-060920-G93-M2-16S	4.0	82.0	0.0	7.0	0.0	0.0	0.0	6.0	16259.0	0.0	0.0	0.0	0.0	0.0	93.0	0.0	45.0	165.0	551.0	14.0	0.0	232.0	10156.0	344.0	11691.0	0.0	0.0	1226.0	45.0	19.0	53.0	0.0	0.0	19.0	0.0	0.0	44.0	26.0	0.0	0.0	0.0	4622.0	0.0	689.0	0.0	19.0	0.0	0.0	0.0
F-060920-G93-M6-16S	27.0	28.0	0.0	10.0	0.0	0.0	0.0	8.0	9995.0	0.0	0.0	0.0	0.0	0.0	184.0	0.0	0.0	43.0	280.0	33.0	0.0	179.0	12192.0	411.0	9472.0	0.0	0.0	948.0	116.0	13.0	79.0	0.0	0.0	15.0	0.0	0.0	0.0	13.0	0.0	0.0	0.0	1291.0	0.0	148.0	0.0	12.0	0.0	0.0	0.0
F-060920-G94-M10-16S	0.0	0.0	0.0	153.0	2.0	0.0	0.0	186.0	9386.0	0.0	0.0	0.0	0.0	21.0	16.0	0.0	3.0	4.0	7.0	0.0	0.0	5890.0	15496.0	731.0	640.0	0.0	0.0	46.0	0.0	98.0	78.0	50.0	0.0	15.0	0.0	0.0	31.0	21.0	0.0	0.0	0.0	44.0	0.0	4.0	0.0	67.0	0.0	0.0	0.0
F-061620-G100-F1-16S	13.0	0.0	0.0	64.0	0.0	0.0	0.0	55.0	11099.0	0.0	0.0	0.0	0.0	0.0	25.0	0.0	0.0	0.0	7.0	7.0	0.0	1907.0	20967.0	305.0	407.0	0.0	0.0	12.0	0.0	40.0	0.0	0.0	0.0	4.0	3.0	0.0	9.0	5.0	0.0	0.0	0.0	33.0	0.0	0.0	0.0	11.0	0.0	0.0	0.0
F-061620-G100-F3-16S	22.0	0.0	0.0	199.0	0.0	0.0	0.0	74.0	16770.0	0.0	0.0	0.0	0.0	3.0	11.0	0.0	0.0	0.0	33.0	0.0	0.0	3424.0	22469.0	752.0	524.0	0.0	0.0	331.0	0.0	49.0	63.0	0.0	0.0	15.0	2.0	0.0	67.0	21.0	0.0	0.0	0.0	98.0	0.0	0.0	0.0	11.0	0.0	0.0	0.0
F-061620-G100-M2-16S	2.0	7.0	0.0	155.0	0.0	0.0	0.0	145.0	8570.0	0.0	0.0	0.0	0.0	0.0	11.0	3.0	75.0	0.0	504.0	0.0	0.0	8275.0	20320.0	595.0	533.0	0.0	0.0	59.0	0.0	77.0	22.0	2.0	0.0	42.0	0.0	0.0	96.0	85.0	0.0	0.0	0.0	53.0	0.0	12.0	0.0	98.0	0.0	0.0	0.0
F-061620-G100-M6-16S	38.0	6.0	0.0	201.0	0.0	0.0	0.0	28.0	14883.0	0.0	0.0	0.0	0.0	20.0	41.0	6.0	0.0	5.0	187.0	10.0	0.0	2057.0	22196.0	407.0	1211.0	0.0	0.0	1429.0	0.0	28.0	17.0	0.0	0.0	24.0	0.0	0.0	117.0	15.0	0.0	0.0	0.0	71.0	0.0	4.0	0.0	6.0	0.0	0.0	0.0
F-061620-G101-M10-16S	0.0	0.0	0.0	365.0	0.0	0.0	0.0	81.0	14353.0	0.0	0.0	0.0	0.0	0.0	15.0	0.0	0.0	0.0	7.0	0.0	0.0	3398.0	23807.0	674.0	612.0	0.0	0.0	16.0	0.0	139.0	2.0	0.0	0.0	51.0	0.0	0.0	6.0	6.0	0.0	0.0	0.0	79.0	0.0	0.0	0.0	59.0	0.0	0.0	0.0
F-061620-G99-M8-16S	16.0	0.0	0.0	0.0	0.0	0.0	0.0	0.0	1043.0	0.0	0.0	0.0	0.0	0.0	0.0	0.0	0.0	0.0	0.0	6.0	0.0	47.0	934.0	20.0	81.0	0.0	0.0	18.0	0.0	0.0	0.0	0.0	0.0	0.0	0.0	0.0	0.0	2.0	0.0	0.0	0.0	4.0	0.0	0.0	0.0	0.0	0.0	0.0	0.0
F-062320-G106-F7-16S	18.0	31.0	0.0	7.0	0.0	0.0	0.0	31.0	12809.0	0.0	0.0	0.0	0.0	0.0	151.0	0.0	0.0	112.0	239.0	22.0	0.0	373.0	9905.0	441.0	3445.0	0.0	0.0	233.0	21.0	10.0	0.0	0.0	0.0	131.0	0.0	0.0	7.0	7.0	0.0	0.0	0.0	3381.0	0.0	43.0	0.0	0.0	0.0	0.0	0.0
F-062320-G106-M8-16S	87.0	27.0	0.0	5.0	0.0	0.0	0.0	8.0	17934.0	0.0	0.0	0.0	0.0	3.0	136.0	0.0	0.0	223.0	388.0	0.0	9.0	422.0	13261.0	456.0	3221.0	0.0	0.0	279.0	11.0	18.0	4.0	0.0	0.0	97.0	0.0	0.0	64.0	26.0	0.0	0.0	0.0	927.0	0.0	158.0	0.0	5.0	0.0	9.0	0.0
F-062320-G107-F1-16S	0.0	0.0	0.0	50.0	5.0	0.0	0.0	480.0	17369.0	0.0	0.0	0.0	0.0	0.0	0.0	0.0	0.0	0.0	83.0	0.0	0.0	1373.0	15982.0	924.0	2576.0	0.0	0.0	0.0	0.0	0.0	0.0	0.0	0.0	0.0	0.0	0.0	0.0	0.0	0.0	0.0	0.0	219.0	0.0	66.0	0.0	12.0	0.0	0.0	0.0
F-062320-G107-F3-16S	35.0	95.0	0.0	59.0	2.0	0.0	0.0	127.0	12341.0	0.0	0.0	0.0	0.0	0.0	55.0	0.0	0.0	0.0	274.0	24.0	0.0	3877.0	18232.0	1219.0	8306.0	0.0	0.0	278.0	141.0	8.0	0.0	0.0	0.0	17.0	0.0	0.0	49.0	12.0	0.0	0.0	0.0	484.0	0.0	120.0	0.0	30.0	0.0	0.0	0.0
F-062320-G107-F5-16S	19.0	13.0	0.0	1281.0	12.0	0.0	0.0	601.0	23113.0	0.0	0.0	0.0	0.0	6.0	21.0	0.0	0.0	6.0	121.0	2.0	8.0	1802.0	12005.0	2733.0	9231.0	0.0	0.0	33.0	25.0	2.0	0.0	0.0	0.0	5.0	0.0	0.0	0.0	73.0	0.0	0.0	0.0	1174.0	0.0	37.0	0.0	22.0	0.0	0.0	0.0
F-062320-G107-M2-16S	3.0	248.0	0.0	98.0	0.0	0.0	0.0	128.0	17696.0	0.0	0.0	0.0	0.0	0.0	62.0	0.0	0.0	0.0	320.0	83.0	0.0	2973.0	17061.0	772.0	5185.0	0.0	0.0	277.0	211.0	7.0	34.0	0.0	0.0	11.0	0.0	0.0	51.0	19.0	0.0	0.0	0.0	1520.0	0.0	81.0	0.0	44.0	0.0	0.0	0.0
F-062320-G107-M6-16S	20.0	89.0	0.0	7.0	0.0	0.0	0.0	23.0	7390.0	0.0	0.0	0.0	0.0	0.0	115.0	0.0	0.0	23.0	419.0	83.0	0.0	670.0	13320.0	389.0	2753.0	0.0	0.0	1387.0	52.0	92.0	12.0	0.0	0.0	14.0	0.0	0.0	117.0	58.0	0.0	0.0	0.0	821.0	0.0	101.0	0.0	8.0	0.0	0.0	0.0
F-062320-G108-F9-16S	58.0	117.0	0.0	57.0	0.0	0.0	0.0	9.0	7736.0	0.0	0.0	0.0	0.0	0.0	30.0	0.0	0.0	14.0	404.0	65.0	0.0	1653.0	13088.0	573.0	2598.0	0.0	0.0	742.0	63.0	9.0	10.0	0.0	0.0	10.0	0.0	0.0	84.0	39.0	0.0	0.0	0.0	823.0	0.0	49.0	0.0	11.0	0.0	2.0	0.0
F-062320-G108-M10-16S	0.0	7.0	0.0	0.0	0.0	0.0	0.0	0.0	948.0	0.0	0.0	0.0	0.0	0.0	0.0	0.0	0.0	0.0	102.0	0.0	0.0	44.0	590.0	7.0	59.0	0.0	0.0	2.0	0.0	0.0	0.0	0.0	0.0	0.0	0.0	0.0	13.0	0.0	0.0	0.0	0.0	8.0	0.0	0.0	0.0	47.0	0.0	0.0	0.0
F-070720-G120-F7-16S	3.0	23.0	0.0	0.0	0.0	0.0	0.0	40.0	12807.0	0.0	0.0	0.0	0.0	0.0	17.0	0.0	0.0	38.0	183.0	122.0	8.0	250.0	10818.0	469.0	9477.0	0.0	0.0	502.0	98.0	10.0	100.0	0.0	0.0	54.0	0.0	0.0	3.0	15.0	0.0	0.0	0.0	3166.0	0.0	45.0	0.0	18.0	0.0	6.0	0.0
F-070720-G120-M8-16S	26.0	79.0	0.0	15.0	0.0	0.0	0.0	17.0	15137.0	0.0	0.0	0.0	0.0	2.0	287.0	0.0	0.0	82.0	480.0	19.0	20.0	1038.0	17268.0	941.0	6105.0	0.0	0.0	1013.0	97.0	24.0	60.0	0.0	0.0	20.0	0.0	0.0	126.0	34.0	0.0	0.0	0.0	1158.0	0.0	168.0	0.0	0.0	0.0	11.0	0.0
F-070720-G121-F1-16S	0.0	50.0	0.0	12.0	0.0	0.0	0.0	0.0	10818.0	0.0	0.0	0.0	0.0	0.0	102.0	0.0	0.0	34.0	75.0	29.0	0.0	815.0	12625.0	524.0	4659.0	2.0	0.0	396.0	69.0	0.0	4.0	0.0	0.0	30.0	0.0	0.0	0.0	2.0	0.0	0.0	0.0	914.0	0.0	125.0	0.0	0.0	0.0	0.0	0.0
F-070720-G121-F3-16S	31.0	157.0	0.0	16.0	0.0	0.0	0.0	18.0	6557.0	0.0	0.0	0.0	0.0	0.0	131.0	0.0	0.0	62.0	174.0	84.0	0.0	1195.0	14148.0	750.0	3303.0	0.0	0.0	1252.0	95.0	20.0	17.0	0.0	4.0	7.0	4.0	0.0	31.0	29.0	0.0	0.0	0.0	540.0	0.0	81.0	0.0	5.0	0.0	0.0	0.0
F-070720-G121-F5-16S	19.0	60.0	0.0	13.0	0.0	0.0	0.0	50.0	7966.0	0.0	0.0	0.0	0.0	0.0	107.0	0.0	0.0	71.0	886.0	81.0	0.0	833.0	13204.0	731.0	7978.0	0.0	0.0	216.0	61.0	18.0	3.0	0.0	0.0	23.0	0.0	0.0	4.0	14.0	0.0	0.0	0.0	610.0	0.0	88.0	0.0	4.0	0.0	0.0	0.0
F-070720-G121-M6-16S	10.0	69.0	0.0	0.0	0.0	0.0	0.0	7.0	9396.0	0.0	0.0	0.0	0.0	2.0	111.0	0.0	0.0	138.0	412.0	30.0	0.0	540.0	14918.0	381.0	2823.0	0.0	0.0	1439.0	88.0	44.0	50.0	0.0	0.0	18.0	0.0	0.0	142.0	9.0	0.0	0.0	0.0	1319.0	0.0	44.0	0.0	8.0	0.0	0.0	0.0
F-070720-G122-F9-16S	44.0	177.0	0.0	25.0	0.0	0.0	0.0	6.0	8451.0	0.0	0.0	0.0	0.0	0.0	42.0	0.0	0.0	156.0	658.0	135.0	17.0	1353.0	16221.0	639.0	2475.0	0.0	0.0	2715.0	184.0	8.0	86.0	0.0	0.0	12.0	0.0	0.0	69.0	36.0	0.0	0.0	0.0	471.0	0.0	64.0	0.0	9.0	0.0	13.0	0.0
F-070720-G122-M10-16S	4.0	79.0	0.0	5.0	0.0	0.0	0.0	31.0	13294.0	0.0	0.0	0.0	0.0	0.0	120.0	0.0	19.0	8.0	468.0	0.0	0.0	1407.0	11462.0	644.0	7046.0	0.0	0.0	669.0	32.0	15.0	12.0	0.0	0.0	0.0	0.0	0.0	0.0	5.0	0.0	0.0	0.0	966.0	0.0	151.0	0.0	19.0	0.0	10.0	0.0
F-071420-G127-F7-16S	34.0	180.0	0.0	5.0	0.0	0.0	0.0	3.0	15755.0	0.0	0.0	0.0	0.0	10.0	216.0	10.0	0.0	153.0	491.0	145.0	17.0	406.0	14695.0	1233.0	3052.0	2.0	0.0	1922.0	190.0	0.0	118.0	0.0	0.0	65.0	0.0	0.0	96.0	22.0	0.0	0.0	0.0	1920.0	0.0	112.0	0.0	13.0	0.0	10.0	0.0
F-071420-G127-M8-16S	14.0	152.0	0.0	15.0	0.0	0.0	0.0	26.0	12932.0	0.0	0.0	0.0	0.0	0.0	497.0	0.0	3.0	83.0	720.0	78.0	0.0	1232.0	19945.0	1754.0	3199.0	0.0	0.0	973.0	203.0	42.0	32.0	0.0	0.0	23.0	2.0	0.0	293.0	3.0	0.0	0.0	0.0	521.0	0.0	92.0	0.0	0.0	0.0	9.0	0.0
F-071420-G128-F1-16S	0.0	8.0	0.0	0.0	0.0	0.0	0.0	2.0	891.0	0.0	0.0	0.0	0.0	0.0	0.0	0.0	0.0	0.0	7.0	9.0	0.0	60.0	611.0	58.0	576.0	0.0	0.0	43.0	6.0	0.0	0.0	0.0	0.0	4.0	0.0	0.0	0.0	0.0	0.0	0.0	0.0	131.0	0.0	7.0	0.0	0.0	0.0	0.0	0.0
F-071420-G128-F3-16S	84.0	178.0	0.0	15.0	0.0	0.0	0.0	24.0	8118.0	0.0	0.0	0.0	0.0	0.0	406.0	0.0	0.0	247.0	280.0	61.0	0.0	1398.0	15603.0	1326.0	4406.0	0.0	0.0	1050.0	82.0	9.0	38.0	0.0	0.0	120.0	0.0	0.0	9.0	2.0	0.0	0.0	0.0	500.0	0.0	234.0	0.0	0.0	0.0	0.0	0.0
F-071420-G128-F5-16S	13.0	41.0	0.0	10.0	0.0	0.0	0.0	13.0	8454.0	0.0	0.0	0.0	0.0	0.0	181.0	0.0	0.0	19.0	399.0	4.0	0.0	741.0	9517.0	1382.0	15478.0	0.0	0.0	94.0	33.0	7.0	0.0	0.0	0.0	13.0	0.0	0.0	0.0	5.0	0.0	0.0	0.0	1264.0	0.0	102.0	0.0	7.0	0.0	0.0	0.0
F-071420-G128-M2-16S	0.0	71.0	0.0	5.0	0.0	0.0	0.0	25.0	14896.0	0.0	0.0	0.0	0.0	0.0	49.0	0.0	15.0	3.0	350.0	71.0	7.0	365.0	11953.0	832.0	6246.0	0.0	0.0	504.0	210.0	5.0	10.0	0.0	0.0	68.0	0.0	0.0	48.0	13.0	0.0	0.0	0.0	2387.0	0.0	122.0	0.0	0.0	0.0	0.0	0.0
F-071420-G128-M6-16S	14.0	188.0	0.0	11.0	0.0	0.0	0.0	0.0	9007.0	0.0	0.0	0.0	0.0	0.0	379.0	0.0	0.0	198.0	553.0	887.0	0.0	530.0	12207.0	534.0	3217.0	14.0	0.0	1552.0	149.0	36.0	6.0	0.0	0.0	57.0	0.0	0.0	57.0	18.0	0.0	0.0	4.0	991.0	0.0	61.0	0.0	0.0	0.0	0.0	2.0
F-071420-G129-F9-16S	25.0	202.0	0.0	24.0	0.0	0.0	0.0	11.0	10751.0	0.0	0.0	0.0	0.0	0.0	92.0	0.0	0.0	13.0	485.0	76.0	7.0	872.0	13624.0	773.0	7035.0	0.0	0.0	1499.0	80.0	3.0	69.0	0.0	0.0	19.0	0.0	0.0	18.0	17.0	0.0	0.0	8.0	1639.0	0.0	121.0	0.0	0.0	0.0	3.0	0.0
F-071420-G129-M10-16S	0.0	243.0	0.0	4.0	2.0	0.0	0.0	16.0	15307.0	2.0	0.0	0.0	0.0	0.0	368.0	0.0	33.0	29.0	2445.0	14.0	9.0	1017.0	15683.0	806.0	3873.0	2.0	0.0	1322.0	94.0	94.0	266.0	0.0	0.0	68.0	0.0	2.0	30.0	27.0	0.0	0.0	0.0	573.0	0.0	137.0	0.0	5.0	0.0	0.0	0.0
F-072120-G134-F7-16S	18.0	73.0	0.0	10.0	0.0	0.0	0.0	11.0	14430.0	0.0	0.0	0.0	0.0	0.0	148.0	0.0	0.0	136.0	471.0	65.0	0.0	352.0	8802.0	394.0	2450.0	0.0	0.0	3062.0	116.0	29.0	11.0	0.0	0.0	43.0	0.0	0.0	62.0	23.0	0.0	0.0	23.0	1327.0	0.0	122.0	0.0	6.0	0.0	9.0	0.0
F-072120-G134-M8-16S	95.0	126.0	0.0	10.0	0.0	0.0	0.0	18.0	11736.0	0.0	0.0	0.0	0.0	0.0	273.0	0.0	0.0	144.0	351.0	20.0	0.0	912.0	14586.0	745.0	5058.0	0.0	0.0	1031.0	122.0	57.0	11.0	0.0	0.0	65.0	10.0	0.0	41.0	43.0	0.0	0.0	20.0	1276.0	0.0	124.0	0.0	9.0	0.0	0.0	0.0
F-072120-G135-F1-16S	7.0	12.0	0.0	9.0	0.0	0.0	0.0	17.0	20591.0	0.0	0.0	0.0	0.0	0.0	245.0	0.0	0.0	49.0	73.0	54.0	0.0	854.0	8515.0	413.0	5490.0	0.0	0.0	1551.0	30.0	0.0	37.0	0.0	0.0	38.0	0.0	0.0	39.0	14.0	0.0	0.0	0.0	1107.0	2.0	81.0	0.0	0.0	0.0	0.0	0.0
F-072120-G135-F3-16S	122.0	274.0	0.0	23.0	0.0	0.0	0.0	29.0	11871.0	2.0	0.0	0.0	0.0	0.0	268.0	0.0	0.0	96.0	167.0	123.0	8.0	552.0	14459.0	910.0	3656.0	0.0	0.0	4747.0	208.0	8.0	35.0	0.0	0.0	73.0	2.0	0.0	54.0	26.0	2.0	0.0	0.0	593.0	0.0	185.0	0.0	0.0	0.0	0.0	0.0
F-072120-G135-F5-16S	5.0	29.0	0.0	11.0	0.0	0.0	0.0	18.0	13147.0	3.0	0.0	0.0	0.0	0.0	417.0	0.0	0.0	28.0	596.0	50.0	0.0	459.0	14388.0	840.0	9866.0	0.0	0.0	645.0	52.0	18.0	17.0	0.0	0.0	159.0	0.0	0.0	18.0	28.0	0.0	0.0	0.0	885.0	0.0	65.0	0.0	5.0	0.0	0.0	0.0
F-072120-G135-M2-16S	0.0	17.0	0.0	5.0	0.0	0.0	0.0	0.0	13996.0	0.0	0.0	0.0	0.0	0.0	242.0	0.0	0.0	0.0	258.0	24.0	0.0	257.0	9022.0	300.0	3840.0	0.0	0.0	611.0	56.0	14.0	10.0	0.0	0.0	12.0	0.0	0.0	0.0	0.0	0.0	0.0	0.0	1635.0	0.0	58.0	0.0	0.0	0.0	0.0	0.0
F-072120-G135-M6-16S	22.0	53.0	0.0	13.0	0.0	0.0	0.0	10.0	22236.0	0.0	0.0	0.0	0.0	0.0	366.0	0.0	2.0	389.0	515.0	216.0	16.0	276.0	11754.0	419.0	1776.0	0.0	0.0	3313.0	82.0	70.0	8.0	0.0	0.0	76.0	4.0	0.0	87.0	32.0	0.0	0.0	3.0	2033.0	0.0	151.0	0.0	7.0	0.0	18.0	0.0
F-072120-G136-F9-16S	72.0	25.0	0.0	20.0	0.0	0.0	0.0	9.0	17529.0	3.0	0.0	0.0	0.0	0.0	130.0	0.0	0.0	56.0	483.0	19.0	0.0	1074.0	11937.0	478.0	7247.0	0.0	0.0	1800.0	86.0	14.0	11.0	0.0	0.0	21.0	6.0	0.0	2.0	34.0	0.0	0.0	0.0	3740.0	0.0	160.0	0.0	4.0	0.0	0.0	0.0
F-072120-G136-M10-16S	0.0	287.0	0.0	35.0	0.0	0.0	0.0	2.0	10072.0	0.0	0.0	0.0	0.0	0.0	76.0	0.0	0.0	536.0	894.0	96.0	0.0	1007.0	12298.0	1071.0	1234.0	7.0	0.0	3024.0	156.0	4.0	232.0	0.0	3.0	18.0	0.0	0.0	389.0	52.0	0.0	0.0	0.0	946.0	0.0	178.0	0.0	3.0	0.0	0.0	0.0
F-072820-G141-F7-16S	23.0	104.0	0.0	0.0	0.0	0.0	0.0	4.0	10436.0	0.0	0.0	0.0	0.0	0.0	323.0	0.0	0.0	142.0	240.0	0.0	0.0	227.0	10067.0	239.0	3626.0	6.0	3.0	4102.0	55.0	0.0	8.0	0.0	0.0	326.0	0.0	0.0	5.0	39.0	0.0	0.0	5.0	1059.0	0.0	180.0	0.0	0.0	0.0	6.0	0.0
F-072820-G141-M8-16S	21.0	181.0	0.0	10.0	0.0	0.0	0.0	13.0	15690.0	0.0	0.0	0.0	0.0	3.0	225.0	7.0	0.0	144.0	969.0	16.0	0.0	1345.0	11705.0	439.0	6532.0	0.0	0.0	2753.0	95.0	4.0	19.0	0.0	0.0	359.0	6.0	0.0	60.0	36.0	0.0	0.0	17.0	1803.0	0.0	140.0	2.0	7.0	0.0	0.0	0.0
F-072820-G142-F1-16S	3.0	68.0	0.0	17.0	0.0	0.0	0.0	13.0	16765.0	0.0	0.0	0.0	0.0	0.0	144.0	0.0	0.0	136.0	185.0	52.0	0.0	568.0	8873.0	564.0	6462.0	0.0	0.0	2998.0	64.0	17.0	57.0	0.0	0.0	90.0	0.0	0.0	0.0	37.0	0.0	0.0	0.0	1946.0	0.0	134.0	0.0	5.0	0.0	0.0	0.0
F-072820-G142-F3-16S	688.0	418.0	0.0	11.0	0.0	0.0	0.0	28.0	10609.0	0.0	0.0	0.0	0.0	0.0	180.0	0.0	0.0	105.0	195.0	70.0	8.0	915.0	15536.0	485.0	4669.0	0.0	0.0	2461.0	223.0	15.0	85.0	0.0	0.0	24.0	0.0	0.0	67.0	84.0	0.0	0.0	3.0	937.0	0.0	125.0	0.0	5.0	0.0	0.0	0.0
F-072820-G142-F5-16S	0.0	66.0	0.0	15.0	0.0	0.0	0.0	16.0	13623.0	0.0	0.0	0.0	0.0	0.0	261.0	0.0	15.0	182.0	180.0	10.0	20.0	1091.0	13812.0	611.0	10053.0	0.0	0.0	1143.0	99.0	6.0	11.0	0.0	0.0	53.0	4.0	0.0	31.0	36.0	0.0	0.0	0.0	1327.0	0.0	135.0	0.0	5.0	0.0	10.0	0.0
F-072820-G142-M2-16S	6.0	373.0	0.0	15.0	0.0	0.0	0.0	62.0	11348.0	5.0	0.0	0.0	0.0	0.0	98.0	0.0	0.0	0.0	551.0	27.0	0.0	2842.0	15144.0	1069.0	4563.0	0.0	0.0	3379.0	234.0	6.0	179.0	0.0	0.0	92.0	0.0	0.0	35.0	38.0	4.0	0.0	0.0	913.0	0.0	216.0	0.0	31.0	0.0	0.0	0.0
F-072820-G142-M6-16S	72.0	77.0	0.0	17.0	0.0	0.0	0.0	9.0	17467.0	0.0	0.0	0.0	0.0	0.0	202.0	0.0	4.0	66.0	397.0	92.0	12.0	788.0	10134.0	415.0	4147.0	0.0	0.0	2724.0	52.0	74.0	9.0	0.0	0.0	24.0	0.0	0.0	14.0	10.0	0.0	0.0	7.0	681.0	0.0	99.0	0.0	13.0	0.0	7.0	0.0
F-072820-G143-F9-16S	182.0	538.0	0.0	12.0	0.0	0.0	0.0	14.0	11030.0	0.0	0.0	0.0	0.0	0.0	72.0	6.0	0.0	4.0	434.0	183.0	0.0	278.0	16279.0	594.0	920.0	0.0	0.0	3486.0	395.0	27.0	122.0	0.0	2.0	0.0	0.0	0.0	52.0	65.0	0.0	0.0	0.0	289.0	0.0	119.0	0.0	7.0	0.0	2.0	0.0
F-072820-G143-M10-16S	0.0	104.0	0.0	6.0	0.0	0.0	0.0	18.0	21336.0	0.0	0.0	0.0	0.0	0.0	238.0	0.0	21.0	0.0	2300.0	106.0	0.0	643.0	14779.0	568.0	3351.0	0.0	0.0	2366.0	92.0	18.0	62.0	0.0	0.0	191.0	0.0	0.0	73.0	26.0	0.0	0.0	0.0	1735.0	0.0	128.0	0.0	0.0	0.0	0.0	0.0
F-080420-G148-F7-16S	25.0	29.0	0.0	24.0	0.0	0.0	0.0	26.0	24047.0	0.0	0.0	0.0	0.0	0.0	604.0	72.0	0.0	162.0	568.0	113.0	0.0	307.0	12259.0	334.0	4239.0	2.0	0.0	4242.0	52.0	3.0	21.0	0.0	0.0	28.0	28.0	0.0	120.0	57.0	0.0	0.0	23.0	2448.0	0.0	122.0	0.0	0.0	0.0	4.0	0.0
F-080420-G148-M8-16S	25.0	8.0	0.0	27.0	0.0	0.0	0.0	22.0	24574.0	0.0	0.0	0.0	0.0	0.0	56.0	0.0	4.0	63.0	152.0	26.0	7.0	1154.0	9912.0	353.0	3491.0	0.0	0.0	1032.0	0.0	62.0	55.0	0.0	0.0	61.0	0.0	0.0	75.0	15.0	0.0	0.0	0.0	3609.0	0.0	22.0	0.0	0.0	0.0	0.0	0.0
F-080420-G149-F1-16S	7.0	71.0	0.0	12.0	0.0	0.0	0.0	3.0	21249.0	0.0	0.0	0.0	0.0	0.0	369.0	12.0	0.0	51.0	176.0	62.0	0.0	697.0	10080.0	386.0	4953.0	0.0	0.0	2525.0	76.0	10.0	86.0	2.0	0.0	100.0	10.0	0.0	71.0	32.0	0.0	0.0	0.0	1891.0	0.0	195.0	0.0	5.0	0.0	0.0	0.0
F-080420-G149-F3-16S	102.0	149.0	0.0	14.0	0.0	0.0	0.0	14.0	18372.0	0.0	0.0	0.0	0.0	0.0	705.0	0.0	3.0	373.0	1523.0	98.0	16.0	1272.0	16047.0	507.0	4735.0	0.0	0.0	6229.0	116.0	44.0	110.0	0.0	0.0	60.0	0.0	0.0	132.0	28.0	0.0	0.0	12.0	1687.0	0.0	165.0	0.0	0.0	3.0	13.0	0.0
F-080420-G149-F5-16S	15.0	57.0	0.0	0.0	0.0	0.0	0.0	13.0	15730.0	0.0	0.0	0.0	0.0	0.0	206.0	0.0	0.0	31.0	594.0	145.0	13.0	952.0	14638.0	530.0	8339.0	0.0	0.0	2035.0	53.0	0.0	11.0	0.0	0.0	9.0	0.0	0.0	11.0	30.0	0.0	0.0	0.0	1207.0	0.0	199.0	0.0	6.0	0.0	11.0	0.0
F-080420-G149-M2-16S	2.0	149.0	0.0	28.0	0.0	0.0	0.0	18.0	21770.0	0.0	0.0	0.0	0.0	0.0	325.0	10.0	0.0	0.0	580.0	92.0	0.0	389.0	15731.0	634.0	4194.0	0.0	0.0	2279.0	101.0	0.0	79.0	2.0	0.0	50.0	0.0	0.0	184.0	45.0	0.0	0.0	0.0	1400.0	0.0	159.0	0.0	6.0	0.0	5.0	0.0
F-080420-G149-M6-16S	0.0	0.0	0.0	0.0	0.0	0.0	0.0	0.0	1229.0	0.0	0.0	0.0	0.0	0.0	0.0	0.0	0.0	7.0	51.0	3.0	0.0	50.0	350.0	22.0	161.0	0.0	0.0	114.0	0.0	0.0	0.0	0.0	2.0	4.0	0.0	0.0	0.0	5.0	0.0	0.0	0.0	61.0	0.0	0.0	0.0	0.0	0.0	0.0	0.0
F-080420-G150-F9-16S	12.0	11.0	0.0	36.0	0.0	0.0	0.0	9.0	23623.0	0.0	0.0	0.0	0.0	0.0	5.0	5.0	0.0	15.0	37.0	4.0	0.0	1114.0	8259.0	271.0	10716.0	0.0	0.0	765.0	3.0	20.0	11.0	0.0	0.0	35.0	0.0	0.0	4.0	66.0	0.0	0.0	9.0	1411.0	0.0	38.0	0.0	0.0	0.0	3.0	0.0
F-080420-G150-M10-16S	0.0	0.0	0.0	8.0	0.0	0.0	0.0	10.0	17930.0	0.0	0.0	0.0	0.0	0.0	6.0	8.0	2.0	0.0	94.0	25.0	5.0	739.0	4047.0	167.0	4581.0	0.0	0.0	65.0	2.0	0.0	18.0	0.0	0.0	17.0	0.0	0.0	15.0	3.0	0.0	0.0	0.0	512.0	0.0	95.0	0.0	10.0	0.0	0.0	0.0
F-081120-G155-F7-16S	4.0	61.0	0.0	18.0	0.0	0.0	0.0	11.0	6646.0	0.0	0.0	0.0	0.0	0.0	216.0	0.0	8.0	125.0	197.0	82.0	0.0	1152.0	8446.0	228.0	3691.0	0.0	0.0	1782.0	75.0	0.0	6.0	0.0	2.0	36.0	0.0	0.0	9.0	21.0	0.0	0.0	0.0	535.0	0.0	134.0	0.0	0.0	0.0	0.0	0.0
F-081120-G155-M8-16S	7.0	35.0	0.0	0.0	0.0	0.0	0.0	4.0	7210.0	0.0	0.0	0.0	0.0	3.0	96.0	0.0	0.0	114.0	346.0	10.0	0.0	1302.0	7289.0	262.0	1386.0	0.0	0.0	836.0	45.0	6.0	0.0	0.0	0.0	35.0	3.0	0.0	88.0	11.0	0.0	0.0	9.0	226.0	0.0	41.0	0.0	0.0	0.0	0.0	0.0
F-081120-G156-F1-16S	18.0	80.0	0.0	17.0	0.0	0.0	0.0	28.0	9876.0	0.0	0.0	0.0	0.0	0.0	194.0	0.0	0.0	25.0	89.0	31.0	10.0	597.0	6797.0	279.0	3309.0	0.0	0.0	1780.0	64.0	26.0	27.0	0.0	0.0	18.0	14.0	0.0	7.0	15.0	0.0	0.0	0.0	1311.0	0.0	36.0	0.0	4.0	0.0	0.0	0.0
F-081120-G156-F3-16S	33.0	60.0	0.0	12.0	0.0	0.0	0.0	15.0	11088.0	0.0	0.0	0.0	0.0	0.0	128.0	0.0	0.0	329.0	163.0	48.0	12.0	978.0	9063.0	287.0	1846.0	0.0	0.0	2661.0	33.0	36.0	31.0	0.0	0.0	17.0	2.0	0.0	49.0	23.0	0.0	0.0	12.0	678.0	0.0	61.0	0.0	0.0	0.0	8.0	0.0
F-081120-G156-F5-16S	673.0	88.0	0.0	39.0	0.0	0.0	0.0	62.0	8507.0	0.0	0.0	0.0	0.0	0.0	86.0	0.0	0.0	109.0	104.0	16.0	0.0	455.0	13449.0	369.0	3414.0	0.0	0.0	885.0	54.0	0.0	8.0	0.0	0.0	5.0	0.0	0.0	0.0	36.0	0.0	0.0	0.0	1217.0	0.0	46.0	0.0	0.0	0.0	0.0	0.0
F-081120-G156-M2-16S	3.0	119.0	0.0	7.0	0.0	0.0	0.0	15.0	12080.0	0.0	0.0	0.0	0.0	0.0	218.0	0.0	3.0	3.0	472.0	28.0	15.0	660.0	12421.0	595.0	4168.0	0.0	0.0	2511.0	183.0	7.0	27.0	0.0	0.0	31.0	0.0	0.0	10.0	42.0	0.0	0.0	0.0	1997.0	0.0	132.0	0.0	7.0	0.0	0.0	0.0
F-081120-G156-M6-16S	4.0	19.0	0.0	8.0	0.0	0.0	0.0	6.0	12414.0	4.0	0.0	0.0	0.0	0.0	129.0	0.0	0.0	450.0	272.0	94.0	0.0	348.0	10645.0	208.0	1467.0	5.0	0.0	2844.0	57.0	9.0	3.0	0.0	0.0	50.0	0.0	0.0	25.0	7.0	0.0	0.0	6.0	824.0	0.0	163.0	0.0	0.0	0.0	0.0	0.0
F-081120-G157-F9-16S	76.0	70.0	0.0	12.0	0.0	0.0	0.0	7.0	10245.0	0.0	0.0	0.0	0.0	0.0	45.0	0.0	0.0	17.0	184.0	48.0	0.0	524.0	15062.0	180.0	3883.0	0.0	0.0	3618.0	65.0	20.0	19.0	0.0	0.0	0.0	0.0	0.0	107.0	37.0	0.0	0.0	11.0	301.0	0.0	44.0	0.0	15.0	0.0	0.0	0.0
[truncated: 30 more columns]
