# Supplementary material for: Stability and volatility shape the gut bacteriome and Kazachstania slooffiae dynamics in preweaning, nursery and adult pigs
Source: Sci Rep. 2022 Sep 5;12:15080. doi: 10.1038/s41598-022-19093-9 (PMC9445069; doi:10.1038/s41598-022-19093-9)
Supplement: Supplementary file 12 — Supplementary Information 12. [file 41598_2022_19093_MOESM12_ESM.qzv › b50e71ee-1437-4ea1-b607-d66be10629f2/data/level-5.csv]

index	D_0__Archaea;D_1__Euryarchaeota;D_2__Methanobacteria;D_3__Methanobacteriales;D_4__Methanobacteriaceae	D_0__Archaea;D_1__Euryarchaeota;D_2__Thermoplasmata;D_3__Methanomassiliicoccales;D_4__Methanomethylophilaceae	D_0__Bacteria;D_1__Actinobacteria;D_2__Actinobacteria;D_3__Actinomycetales;D_4__Actinomycetaceae	D_0__Bacteria;D_1__Actinobacteria;D_2__Actinobacteria;D_3__Bifidobacteriales;D_4__Bifidobacteriaceae	D_0__Bacteria;D_1__Actinobacteria;D_2__Actinobacteria;D_3__Corynebacteriales;D_4__Corynebacteriaceae	D_0__Bacteria;D_1__Actinobacteria;D_2__Actinobacteria;D_3__Corynebacteriales;D_4__Dietziaceae	D_0__Bacteria;D_1__Actinobacteria;D_2__Actinobacteria;D_3__Micrococcales;D_4__Dermabacteraceae	D_0__Bacteria;D_1__Actinobacteria;D_2__Actinobacteria;D_3__Micrococcales;D_4__Microbacteriaceae	D_0__Bacteria;D_1__Actinobacteria;D_2__Actinobacteria;D_3__Micrococcales;D_4__Micrococcaceae	D_0__Bacteria;D_1__Actinobacteria;D_2__Actinobacteria;D_3__Propionibacteriales;D_4__Propionibacteriaceae	D_0__Bacteria;D_1__Actinobacteria;D_2__Coriobacteriia;D_3__Coriobacteriales;D_4__Atopobiaceae	D_0__Bacteria;D_1__Actinobacteria;D_2__Coriobacteriia;D_3__Coriobacteriales;D_4__Coriobacteriaceae	D_0__Bacteria;D_1__Actinobacteria;D_2__Coriobacteriia;D_3__Coriobacteriales;D_4__Coriobacteriales Incertae Sedis	D_0__Bacteria;D_1__Actinobacteria;D_2__Coriobacteriia;D_3__Coriobacteriales;D_4__Eggerthellaceae	D_0__Bacteria;D_1__Actinobacteria;D_2__Coriobacteriia;D_3__Coriobacteriales;D_4__uncultured	D_0__Bacteria;D_1__Bacteroidetes;D_2__Bacteroidia;D_3__Bacteroidales;D_4__Bacteroidaceae	D_0__Bacteria;D_1__Bacteroidetes;D_2__Bacteroidia;D_3__Bacteroidales;D_4__Bacteroidales RF16 group	D_0__Bacteria;D_1__Bacteroidetes;D_2__Bacteroidia;D_3__Bacteroidales;D_4__Barnesiellaceae	D_0__Bacteria;D_1__Bacteroidetes;D_2__Bacteroidia;D_3__Bacteroidales;D_4__Dysgonomonadaceae	D_0__Bacteria;D_1__Bacteroidetes;D_2__Bacteroidia;D_3__Bacteroidales;D_4__F082	D_0__Bacteria;D_1__Bacteroidetes;D_2__Bacteroidia;D_3__Bacteroidales;D_4__Marinifilaceae	D_0__Bacteria;D_1__Bacteroidetes;D_2__Bacteroidia;D_3__Bacteroidales;D_4__Muribaculaceae	D_0__Bacteria;D_1__Bacteroidetes;D_2__Bacteroidia;D_3__Bacteroidales;D_4__Paludibacteraceae	D_0__Bacteria;D_1__Bacteroidetes;D_2__Bacteroidia;D_3__Bacteroidales;D_4__Porphyromonadaceae	D_0__Bacteria;D_1__Bacteroidetes;D_2__Bacteroidia;D_3__Bacteroidales;D_4__Prevotellaceae	D_0__Bacteria;D_1__Bacteroidetes;D_2__Bacteroidia;D_3__Bacteroidales;D_4__Rikenellaceae	D_0__Bacteria;D_1__Bacteroidetes;D_2__Bacteroidia;D_3__Bacteroidales;D_4__Tannerellaceae	D_0__Bacteria;D_1__Bacteroidetes;D_2__Bacteroidia;D_3__Bacteroidales;D_4__p-251-o5	D_0__Bacteria;D_1__Bacteroidetes;D_2__Bacteroidia;D_3__Bacteroidales;D_4__p-2534-18B5 gut group	D_0__Bacteria;D_1__Bacteroidetes;D_2__Bacteroidia;D_3__Bacteroidales;D_4__uncultured	D_0__Bacteria;D_1__Bacteroidetes;D_2__Bacteroidia;D_3__Bacteroidales;D_4__uncultured bacterium	D_0__Bacteria;D_1__Bacteroidetes;D_2__Bacteroidia;D_3__Bacteroidales;__	D_0__Bacteria;D_1__Bacteroidetes;D_2__Bacteroidia;D_3__Flavobacteriales;D_4__Flavobacteriaceae	D_0__Bacteria;D_1__Bacteroidetes;D_2__Bacteroidia;D_3__Flavobacteriales;D_4__Weeksellaceae	D_0__Bacteria;D_1__Bacteroidetes;D_2__Bacteroidia;D_3__Sphingobacteriales;D_4__Sphingobacteriaceae	D_0__Bacteria;D_1__Bacteroidetes;D_2__Bacteroidia;__;__	D_0__Bacteria;D_1__Bacteroidetes;D_2__Ignavibacteria;D_3__OPB56;D_4__uncultured bacterium	D_0__Bacteria;D_1__Chlamydiae;D_2__Chlamydiae;D_3__Chlamydiales;D_4__Chlamydiaceae	D_0__Bacteria;D_1__Cyanobacteria;D_2__Melainabacteria;D_3__Gastranaerophilales;D_4__Candidatus Gastranaerophilales bacterium Zag_111	D_0__Bacteria;D_1__Cyanobacteria;D_2__Melainabacteria;D_3__Gastranaerophilales;D_4__Candidatus Melainabacteria bacterium MEL.A1	D_0__Bacteria;D_1__Cyanobacteria;D_2__Melainabacteria;D_3__Gastranaerophilales;D_4__Clostridium sp. CAG:306	D_0__Bacteria;D_1__Cyanobacteria;D_2__Melainabacteria;D_3__Gastranaerophilales;D_4__gut metagenome	D_0__Bacteria;D_1__Cyanobacteria;D_2__Melainabacteria;D_3__Gastranaerophilales;D_4__rumen bacterium YS2	D_0__Bacteria;D_1__Cyanobacteria;D_2__Melainabacteria;D_3__Gastranaerophilales;D_4__uncultured bacterium	D_0__Bacteria;D_1__Cyanobacteria;D_2__Melainabacteria;D_3__Gastranaerophilales;D_4__uncultured rumen bacterium	D_0__Bacteria;D_1__Cyanobacteria;D_2__Melainabacteria;D_3__Gastranaerophilales;__	D_0__Bacteria;D_1__Cyanobacteria;D_2__Oxyphotobacteria;D_3__Chloroplast;__	D_0__Bacteria;D_1__Deferribacteres;D_2__Deferribacteres;D_3__Deferribacterales;D_4__Deferribacteraceae	D_0__Bacteria;D_1__Elusimicrobia;D_2__Elusimicrobia;D_3__Elusimicrobiales;D_4__Elusimicrobiaceae
F-030920-P2-F9-16S	0.0	0.0	17.0	11.0	0.0	0.0	0.0	0.0	0.0	0.0	0.0	0.0	0.0	2.0	0.0	3324.0	0.0	0.0	0.0	0.0	23.0	0.0	0.0	0.0	50.0	0.0	0.0	0.0	0.0	0.0	0.0	0.0	0.0	14.0	0.0	0.0	0.0	0.0	0.0	0.0	0.0	0.0	0.0	0.0	0.0	0.0	0.0	0.0	0.0
F-030920-P2-M10-16S	0.0	0.0	0.0	0.0	0.0	0.0	0.0	0.0	0.0	0.0	0.0	0.0	0.0	2.0	0.0	9171.0	0.0	0.0	0.0	0.0	0.0	0.0	0.0	0.0	37.0	0.0	0.0	0.0	0.0	0.0	0.0	0.0	0.0	0.0	0.0	0.0	0.0	0.0	0.0	0.0	0.0	0.0	0.0	0.0	0.0	0.0	0.0	0.0	0.0
F-031320-P4-F7-16S	0.0	0.0	0.0	15.0	0.0	0.0	0.0	0.0	3.0	0.0	0.0	0.0	0.0	0.0	0.0	2463.0	0.0	0.0	0.0	0.0	0.0	17.0	0.0	0.0	12.0	2.0	0.0	0.0	0.0	0.0	0.0	0.0	0.0	0.0	0.0	0.0	0.0	0.0	0.0	0.0	0.0	0.0	0.0	0.0	0.0	0.0	0.0	0.0	0.0
F-031320-P5-F1-16S	11.0	70.0	23.0	4.0	0.0	0.0	0.0	0.0	0.0	0.0	0.0	0.0	0.0	30.0	0.0	7549.0	0.0	0.0	0.0	80.0	507.0	650.0	0.0	5.0	1869.0	6480.0	31.0	0.0	1255.0	0.0	0.0	67.0	0.0	0.0	0.0	0.0	0.0	0.0	0.0	0.0	0.0	0.0	0.0	0.0	0.0	0.0	0.0	0.0	0.0
F-031320-P5-F3-16S	0.0	3.0	88.0	0.0	0.0	0.0	0.0	0.0	51.0	0.0	0.0	0.0	0.0	0.0	0.0	12982.0	0.0	0.0	4.0	0.0	0.0	451.0	0.0	0.0	4246.0	651.0	37.0	0.0	0.0	0.0	0.0	0.0	0.0	30.0	0.0	0.0	0.0	0.0	0.0	0.0	0.0	0.0	0.0	0.0	0.0	0.0	0.0	0.0	0.0
F-031320-P5-F5-16S	6.0	39.0	6.0	15.0	0.0	0.0	0.0	0.0	0.0	0.0	3.0	0.0	0.0	0.0	0.0	4706.0	0.0	0.0	0.0	0.0	809.0	3788.0	0.0	0.0	6388.0	696.0	103.0	0.0	0.0	0.0	0.0	0.0	0.0	0.0	0.0	0.0	0.0	0.0	0.0	0.0	0.0	0.0	0.0	0.0	0.0	0.0	0.0	0.0	0.0
F-031320-P5-M2-16S	0.0	0.0	0.0	0.0	0.0	0.0	0.0	0.0	5.0	0.0	3.0	37.0	0.0	0.0	0.0	12037.0	0.0	0.0	0.0	0.0	0.0	0.0	0.0	0.0	0.0	0.0	0.0	0.0	0.0	0.0	0.0	0.0	0.0	0.0	0.0	0.0	0.0	0.0	0.0	0.0	0.0	0.0	0.0	0.0	0.0	0.0	0.0	0.0	0.0
F-031320-P6-F9-16S	0.0	0.0	5.0	0.0	0.0	0.0	0.0	0.0	3.0	0.0	0.0	0.0	0.0	0.0	0.0	2156.0	0.0	0.0	0.0	0.0	0.0	28.0	0.0	0.0	0.0	0.0	0.0	0.0	0.0	0.0	0.0	0.0	0.0	0.0	0.0	0.0	0.0	0.0	0.0	0.0	0.0	0.0	0.0	0.0	0.0	0.0	0.0	0.0	0.0
F-031320-P6-M10-16S	0.0	0.0	56.0	5.0	0.0	0.0	0.0	0.0	5.0	0.0	0.0	0.0	0.0	4.0	0.0	16117.0	0.0	0.0	0.0	0.0	1729.0	227.0	0.0	0.0	1456.0	242.0	123.0	0.0	0.0	0.0	0.0	0.0	0.0	0.0	0.0	0.0	0.0	0.0	0.0	0.0	0.0	0.0	0.0	0.0	0.0	0.0	0.0	0.0	0.0
F-031720-P8-M8-16S	0.0	0.0	18.0	0.0	0.0	0.0	0.0	0.0	9.0	0.0	0.0	0.0	0.0	4.0	0.0	14284.0	0.0	0.0	14.0	0.0	2435.0	0.0	0.0	0.0	0.0	56.0	269.0	0.0	0.0	0.0	0.0	0.0	0.0	0.0	0.0	0.0	0.0	0.0	0.0	0.0	0.0	0.0	0.0	0.0	0.0	0.0	0.0	0.0	0.0
F-031720-P9-F1-16S	391.0	128.0	7.0	0.0	0.0	0.0	0.0	0.0	7.0	0.0	0.0	0.0	0.0	0.0	0.0	4061.0	0.0	188.0	0.0	135.0	370.0	2217.0	0.0	0.0	3276.0	6446.0	60.0	0.0	79.0	0.0	0.0	158.0	0.0	0.0	0.0	0.0	0.0	0.0	0.0	0.0	0.0	0.0	0.0	0.0	0.0	0.0	0.0	0.0	0.0
F-031720-P9-M6-16S	641.0	23.0	33.0	3.0	18.0	0.0	0.0	0.0	0.0	5.0	0.0	29.0	0.0	0.0	0.0	7726.0	0.0	0.0	0.0	0.0	733.0	796.0	0.0	0.0	193.0	1109.0	176.0	0.0	22.0	0.0	0.0	0.0	0.0	0.0	0.0	0.0	0.0	0.0	0.0	0.0	0.0	0.0	0.0	0.0	0.0	0.0	0.0	0.0	0.0
F-032120-P12-F7-16S	248.0	0.0	18.0	18.0	24.0	0.0	0.0	0.0	0.0	0.0	0.0	0.0	0.0	11.0	0.0	6445.0	0.0	0.0	0.0	0.0	2966.0	13.0	0.0	0.0	74.0	4338.0	209.0	0.0	0.0	0.0	0.0	0.0	0.0	0.0	0.0	0.0	0.0	0.0	0.0	0.0	0.0	0.0	0.0	0.0	0.0	0.0	0.0	0.0	0.0
F-032120-P13-F1-16S	19.0	2.0	0.0	0.0	2.0	0.0	0.0	0.0	0.0	0.0	0.0	0.0	0.0	0.0	0.0	1832.0	0.0	0.0	0.0	0.0	62.0	1083.0	0.0	0.0	5351.0	631.0	128.0	0.0	0.0	0.0	0.0	0.0	0.0	0.0	0.0	0.0	0.0	0.0	0.0	0.0	0.0	0.0	0.0	274.0	0.0	0.0	0.0	0.0	0.0
F-032120-P13-F5-16S	583.0	311.0	32.0	0.0	0.0	0.0	0.0	0.0	0.0	0.0	0.0	73.0	0.0	7.0	0.0	2316.0	0.0	0.0	0.0	0.0	952.0	1953.0	0.0	0.0	263.0	3673.0	1689.0	0.0	1376.0	0.0	0.0	0.0	0.0	0.0	0.0	0.0	0.0	0.0	0.0	0.0	0.0	0.0	0.0	0.0	0.0	0.0	0.0	0.0	0.0
F-032120-P13-M2-16S	570.0	30.0	0.0	0.0	10.0	0.0	0.0	0.0	0.0	0.0	0.0	0.0	0.0	2.0	0.0	1087.0	0.0	0.0	2.0	19.0	305.0	1996.0	0.0	0.0	3746.0	3724.0	302.0	0.0	268.0	0.0	0.0	0.0	0.0	0.0	0.0	0.0	0.0	0.0	0.0	0.0	0.0	0.0	0.0	0.0	0.0	0.0	0.0	0.0	0.0
F-032120-P13-M4-16S	937.0	0.0	0.0	0.0	0.0	0.0	0.0	4.0	0.0	0.0	0.0	3.0	0.0	23.0	0.0	2698.0	0.0	0.0	0.0	0.0	394.0	183.0	0.0	0.0	161.0	545.0	1038.0	0.0	3.0	0.0	0.0	0.0	0.0	0.0	0.0	0.0	0.0	0.0	0.0	0.0	0.0	0.0	0.0	0.0	0.0	0.0	0.0	0.0	12.0
F-032120-P14-F9-16S	606.0	123.0	7.0	0.0	0.0	0.0	0.0	0.0	5.0	0.0	0.0	0.0	0.0	2.0	0.0	8725.0	0.0	12.0	0.0	0.0	726.0	830.0	0.0	0.0	197.0	1373.0	106.0	0.0	51.0	2.0	0.0	0.0	0.0	0.0	0.0	0.0	0.0	0.0	0.0	0.0	0.0	0.0	0.0	0.0	0.0	0.0	0.0	0.0	0.0
F-032520-P16-F7-16S	676.0	0.0	6.0	10.0	15.0	0.0	0.0	0.0	0.0	0.0	0.0	0.0	0.0	6.0	0.0	4182.0	0.0	0.0	0.0	0.0	2088.0	307.0	0.0	0.0	395.0	1643.0	78.0	0.0	191.0	0.0	0.0	0.0	0.0	0.0	0.0	0.0	0.0	0.0	0.0	0.0	0.0	0.0	0.0	0.0	0.0	0.0	0.0	0.0	0.0
F-032520-P17-F3-16S	348.0	10.0	0.0	0.0	0.0	0.0	0.0	0.0	0.0	0.0	0.0	0.0	0.0	3.0	0.0	16460.0	0.0	0.0	0.0	0.0	957.0	274.0	0.0	0.0	200.0	208.0	45.0	0.0	24.0	0.0	0.0	0.0	0.0	0.0	0.0	0.0	0.0	0.0	0.0	0.0	0.0	0.0	0.0	0.0	0.0	0.0	0.0	0.0	0.0
F-032520-P17-F5-16S	1420.0	227.0	0.0	0.0	0.0	0.0	0.0	0.0	0.0	0.0	0.0	86.0	0.0	6.0	0.0	1819.0	0.0	0.0	0.0	6.0	827.0	685.0	0.0	0.0	365.0	3350.0	2940.0	0.0	1118.0	0.0	0.0	6.0	0.0	0.0	0.0	0.0	0.0	0.0	0.0	0.0	0.0	0.0	0.0	0.0	0.0	0.0	0.0	0.0	46.0
F-032520-P17-M2-16S	2.0	0.0	0.0	0.0	0.0	0.0	0.0	0.0	0.0	0.0	0.0	0.0	0.0	0.0	0.0	5311.0	0.0	0.0	0.0	0.0	76.0	131.0	0.0	0.0	797.0	294.0	0.0	0.0	0.0	0.0	0.0	0.0	0.0	0.0	0.0	0.0	0.0	0.0	0.0	0.0	0.0	0.0	0.0	0.0	0.0	0.0	0.0	0.0	0.0
F-032520-P17-M4-16S	174.0	81.0	0.0	0.0	0.0	0.0	0.0	0.0	0.0	0.0	0.0	91.0	0.0	12.0	0.0	1865.0	0.0	0.0	0.0	52.0	428.0	1595.0	0.0	0.0	4141.0	1489.0	263.0	0.0	609.0	0.0	0.0	9.0	0.0	0.0	0.0	0.0	0.0	0.0	0.0	0.0	0.0	0.0	2.0	4.0	0.0	2.0	0.0	0.0	259.0
F-032520-P17-M6-16S	1208.0	176.0	0.0	0.0	4.0	0.0	0.0	0.0	2.0	0.0	0.0	63.0	0.0	6.0	0.0	3252.0	0.0	0.0	0.0	23.0	215.0	914.0	0.0	0.0	2781.0	2012.0	213.0	0.0	1653.0	0.0	0.0	5.0	0.0	0.0	0.0	0.0	0.0	0.0	0.0	0.0	0.0	0.0	0.0	0.0	0.0	0.0	0.0	0.0	1241.0
F-032520-P18-F9-16S	1508.0	82.0	8.0	0.0	8.0	0.0	2.0	0.0	21.0	0.0	0.0	20.0	0.0	7.0	0.0	6506.0	0.0	48.0	0.0	0.0	442.0	684.0	0.0	0.0	324.0	792.0	72.0	0.0	64.0	3.0	0.0	0.0	0.0	0.0	0.0	0.0	0.0	0.0	0.0	0.0	0.0	0.0	0.0	0.0	0.0	0.0	0.0	0.0	0.0
F-032520-P18-M10-16S	1947.0	100.0	0.0	22.0	0.0	0.0	0.0	0.0	0.0	0.0	0.0	16.0	0.0	3.0	0.0	5009.0	0.0	97.0	0.0	0.0	180.0	231.0	0.0	0.0	83.0	246.0	120.0	0.0	37.0	0.0	0.0	0.0	0.0	0.0	0.0	0.0	0.0	0.0	0.0	0.0	0.0	0.0	0.0	0.0	0.0	2.0	0.0	0.0	0.0
F-032920-N20-F7-16S	304.0	35.0	0.0	0.0	3.0	0.0	0.0	0.0	4.0	0.0	0.0	11.0	0.0	4.0	0.0	4203.0	0.0	5.0	0.0	0.0	356.0	3979.0	0.0	0.0	4572.0	1859.0	136.0	0.0	0.0	0.0	0.0	6.0	0.0	0.0	0.0	0.0	0.0	0.0	0.0	0.0	0.0	0.0	0.0	0.0	0.0	0.0	3.0	0.0	0.0
F-032920-N20-M8-16S	464.0	35.0	2.0	0.0	4.0	0.0	0.0	0.0	9.0	2.0	0.0	101.0	0.0	0.0	0.0	1848.0	55.0	0.0	0.0	265.0	59.0	608.0	827.0	0.0	5727.0	3479.0	1577.0	0.0	97.0	0.0	0.0	74.0	0.0	0.0	0.0	13.0	0.0	0.0	0.0	0.0	0.0	0.0	0.0	0.0	0.0	0.0	0.0	0.0	0.0
F-032920-N21-F1-16S	118.0	95.0	2.0	0.0	5.0	0.0	0.0	0.0	2.0	0.0	4.0	77.0	0.0	7.0	0.0	434.0	0.0	10.0	0.0	0.0	662.0	2876.0	0.0	0.0	7335.0	2072.0	382.0	0.0	550.0	38.0	0.0	162.0	0.0	0.0	0.0	0.0	0.0	0.0	0.0	0.0	0.0	0.0	0.0	0.0	0.0	0.0	0.0	0.0	0.0
F-032920-N21-F3-16S	428.0	130.0	0.0	0.0	2.0	2.0	0.0	0.0	5.0	0.0	0.0	45.0	0.0	0.0	0.0	2455.0	0.0	0.0	0.0	212.0	125.0	740.0	0.0	0.0	3908.0	1786.0	285.0	0.0	150.0	3.0	0.0	0.0	0.0	0.0	0.0	0.0	0.0	0.0	0.0	0.0	0.0	0.0	0.0	0.0	0.0	0.0	0.0	2.0	112.0
F-032920-N21-F5-16S	81.0	46.0	0.0	0.0	0.0	0.0	0.0	0.0	0.0	0.0	0.0	262.0	3.0	3.0	0.0	5968.0	6.0	0.0	0.0	76.0	888.0	1303.0	4.0	7.0	7055.0	661.0	337.0	0.0	117.0	0.0	14.0	16.0	0.0	0.0	0.0	0.0	0.0	0.0	0.0	0.0	0.0	0.0	0.0	0.0	0.0	2.0	0.0	10.0	86.0
F-032920-N21-M4-16S	30.0	184.0	0.0	0.0	10.0	0.0	0.0	0.0	0.0	0.0	0.0	20.0	0.0	0.0	0.0	4964.0	14.0	0.0	0.0	44.0	244.0	1910.0	0.0	0.0	7454.0	1900.0	99.0	0.0	12.0	0.0	0.0	0.0	0.0	0.0	0.0	0.0	0.0	0.0	0.0	0.0	0.0	0.0	0.0	0.0	0.0	0.0	0.0	15.0	492.0
F-032920-N21-M6-16S	723.0	172.0	0.0	0.0	4.0	0.0	0.0	0.0	20.0	0.0	0.0	22.0	0.0	0.0	0.0	5226.0	7.0	0.0	0.0	1159.0	780.0	273.0	109.0	3.0	743.0	428.0	245.0	0.0	357.0	0.0	401.0	0.0	0.0	0.0	0.0	0.0	0.0	0.0	0.0	0.0	0.0	0.0	0.0	5.0	0.0	0.0	0.0	63.0	146.0
F-032920-N22-F9-16S	13.0	0.0	0.0	0.0	0.0	0.0	0.0	0.0	0.0	0.0	0.0	28.0	0.0	0.0	0.0	5655.0	0.0	0.0	0.0	0.0	903.0	2045.0	0.0	0.0	8890.0	611.0	400.0	0.0	4.0	0.0	0.0	27.0	0.0	0.0	0.0	0.0	0.0	0.0	0.0	0.0	0.0	0.0	0.0	11.0	0.0	0.0	0.0	0.0	261.0
F-032920-N22-M10-16S	33.0	0.0	0.0	0.0	0.0	0.0	0.0	0.0	0.0	0.0	0.0	56.0	0.0	0.0	0.0	5452.0	0.0	7.0	0.0	3.0	1048.0	1632.0	0.0	0.0	4885.0	190.0	651.0	0.0	0.0	0.0	0.0	34.0	0.0	0.0	0.0	0.0	0.0	0.0	0.0	0.0	0.0	0.0	0.0	53.0	0.0	0.0	0.0	18.0	17.0
F-040220-N24-F7-16S	3.0	2.0	0.0	0.0	0.0	0.0	0.0	0.0	0.0	0.0	0.0	959.0	0.0	20.0	0.0	1338.0	0.0	14.0	0.0	0.0	34.0	2060.0	0.0	0.0	14489.0	916.0	122.0	0.0	0.0	0.0	0.0	17.0	0.0	0.0	0.0	0.0	0.0	0.0	0.0	0.0	0.0	0.0	0.0	0.0	0.0	0.0	0.0	0.0	0.0
F-040220-N24-M8-16S	222.0	11.0	0.0	0.0	0.0	0.0	0.0	0.0	0.0	0.0	0.0	78.0	0.0	18.0	0.0	29.0	3.0	0.0	0.0	0.0	10.0	1092.0	0.0	0.0	8843.0	296.0	129.0	0.0	0.0	0.0	0.0	102.0	0.0	0.0	0.0	0.0	0.0	0.0	0.0	0.0	0.0	0.0	0.0	0.0	0.0	0.0	0.0	0.0	0.0
F-040220-N25-F1-16S	26.0	29.0	0.0	0.0	0.0	0.0	0.0	0.0	0.0	0.0	14.0	169.0	0.0	50.0	0.0	18.0	0.0	0.0	0.0	0.0	7.0	1880.0	0.0	0.0	4813.0	1105.0	222.0	0.0	0.0	0.0	0.0	0.0	0.0	0.0	0.0	0.0	0.0	0.0	0.0	0.0	0.0	0.0	0.0	0.0	0.0	0.0	0.0	6.0	0.0
F-040220-N25-F3-16S	3.0	2.0	0.0	0.0	0.0	0.0	0.0	0.0	0.0	0.0	0.0	39.0	0.0	10.0	0.0	54.0	0.0	0.0	0.0	0.0	0.0	1821.0	0.0	0.0	11147.0	274.0	91.0	0.0	0.0	8.0	0.0	0.0	0.0	0.0	0.0	0.0	0.0	0.0	0.0	0.0	0.0	0.0	0.0	0.0	0.0	0.0	0.0	0.0	0.0
F-040220-N25-F5-16S	188.0	7.0	0.0	0.0	0.0	0.0	0.0	0.0	0.0	0.0	5.0	144.0	0.0	23.0	0.0	86.0	43.0	0.0	0.0	0.0	2.0	4450.0	4.0	0.0	4936.0	1020.0	95.0	0.0	10.0	0.0	0.0	13.0	0.0	0.0	0.0	0.0	0.0	0.0	0.0	0.0	0.0	0.0	0.0	0.0	0.0	0.0	0.0	3.0	0.0
F-040220-N25-M4-16S	29.0	2.0	0.0	0.0	0.0	0.0	0.0	0.0	0.0	0.0	3.0	173.0	0.0	15.0	0.0	1480.0	0.0	0.0	0.0	0.0	0.0	2785.0	0.0	0.0	6613.0	1393.0	784.0	0.0	0.0	0.0	0.0	2.0	0.0	0.0	0.0	0.0	0.0	0.0	0.0	0.0	0.0	0.0	0.0	0.0	0.0	0.0	0.0	0.0	0.0
F-040220-N25-M6-16S	0.0	0.0	0.0	0.0	0.0	0.0	0.0	0.0	0.0	0.0	174.0	540.0	0.0	21.0	0.0	37.0	2.0	0.0	0.0	0.0	2.0	1107.0	0.0	0.0	11897.0	1452.0	223.0	0.0	0.0	3.0	0.0	0.0	0.0	0.0	0.0	0.0	0.0	44.0	0.0	0.0	0.0	0.0	0.0	0.0	0.0	0.0	0.0	0.0	0.0
F-040220-N26-M10-16S	76.0	0.0	0.0	0.0	0.0	0.0	0.0	0.0	0.0	0.0	17.0	56.0	0.0	14.0	14.0	654.0	314.0	42.0	0.0	0.0	170.0	4007.0	0.0	0.0	4712.0	859.0	424.0	0.0	911.0	0.0	0.0	13.0	0.0	0.0	0.0	0.0	0.0	0.0	0.0	0.0	0.0	0.0	0.0	19.0	0.0	11.0	0.0	215.0	127.0
F-040620-N28-F7-16S	459.0	0.0	0.0	0.0	0.0	0.0	0.0	0.0	0.0	0.0	0.0	13.0	0.0	5.0	0.0	1062.0	25.0	4916.0	0.0	0.0	0.0	2042.0	0.0	0.0	5755.0	1439.0	445.0	0.0	0.0	0.0	0.0	10.0	0.0	0.0	0.0	123.0	0.0	0.0	0.0	0.0	0.0	0.0	0.0	0.0	0.0	0.0	0.0	14.0	0.0
F-040620-N28-M8-16S	401.0	26.0	0.0	0.0	0.0	0.0	0.0	0.0	0.0	0.0	0.0	0.0	0.0	0.0	0.0	286.0	301.0	0.0	0.0	159.0	8.0	3497.0	538.0	0.0	2487.0	1440.0	43.0	0.0	122.0	0.0	0.0	42.0	0.0	0.0	0.0	0.0	0.0	7.0	0.0	0.0	0.0	0.0	0.0	0.0	0.0	0.0	0.0	0.0	0.0
F-040620-N29-F1-16S	0.0	7.0	0.0	0.0	0.0	0.0	0.0	0.0	0.0	0.0	2.0	15.0	0.0	9.0	0.0	36.0	0.0	0.0	0.0	0.0	13.0	1579.0	0.0	0.0	6205.0	1206.0	171.0	0.0	0.0	2.0	0.0	0.0	0.0	0.0	0.0	0.0	0.0	0.0	0.0	0.0	0.0	0.0	0.0	0.0	0.0	0.0	0.0	0.0	0.0
F-040620-N29-F3-16S	0.0	0.0	0.0	0.0	0.0	0.0	0.0	0.0	0.0	0.0	0.0	18.0	0.0	4.0	0.0	110.0	0.0	0.0	0.0	0.0	0.0	1407.0	0.0	0.0	8360.0	684.0	243.0	0.0	0.0	28.0	0.0	0.0	0.0	0.0	0.0	0.0	0.0	0.0	0.0	0.0	0.0	0.0	0.0	0.0	0.0	4.0	0.0	3.0	0.0
F-040620-N29-F5-16S	205.0	36.0	0.0	0.0	0.0	0.0	0.0	0.0	0.0	0.0	4.0	43.0	3.0	0.0	0.0	43.0	106.0	0.0	0.0	0.0	0.0	4493.0	16.0	0.0	3422.0	1257.0	46.0	0.0	236.0	0.0	0.0	7.0	0.0	0.0	0.0	0.0	0.0	0.0	0.0	0.0	0.0	0.0	0.0	3.0	0.0	0.0	0.0	0.0	0.0
F-040620-N29-M2-16S	3.0	19.0	0.0	0.0	0.0	0.0	0.0	0.0	0.0	0.0	8.0	51.0	0.0	23.0	0.0	333.0	0.0	930.0	0.0	0.0	72.0	4165.0	0.0	0.0	3168.0	1199.0	619.0	0.0	0.0	0.0	0.0	0.0	0.0	0.0	0.0	0.0	0.0	0.0	0.0	0.0	0.0	0.0	0.0	13.0	0.0	0.0	0.0	19.0	0.0
F-040620-N30-F9-16S	48.0	8.0	0.0	0.0	0.0	0.0	0.0	0.0	0.0	0.0	24.0	302.0	0.0	73.0	0.0	5.0	0.0	0.0	0.0	0.0	6.0	1382.0	0.0	0.0	2161.0	239.0	1264.0	0.0	0.0	7.0	0.0	0.0	0.0	0.0	0.0	0.0	0.0	0.0	0.0	0.0	0.0	0.0	0.0	0.0	0.0	3.0	0.0	2.0	0.0
F-040620-N30-M10-16S	0.0	0.0	0.0	0.0	0.0	0.0	0.0	0.0	0.0	0.0	4.0	22.0	0.0	19.0	0.0	33.0	0.0	2.0	0.0	0.0	38.0	532.0	0.0	0.0	4998.0	568.0	381.0	0.0	13.0	0.0	0.0	0.0	0.0	0.0	0.0	0.0	0.0	0.0	0.0	0.0	0.0	0.0	0.0	0.0	0.0	0.0	0.0	0.0	0.0
F-041020-N32-F7-16S	206.0	22.0	0.0	0.0	0.0	0.0	0.0	0.0	0.0	0.0	2.0	29.0	0.0	0.0	0.0	41.0	4.0	9.0	0.0	0.0	32.0	1995.0	0.0	0.0	8139.0	785.0	241.0	0.0	0.0	0.0	0.0	3.0	0.0	0.0	0.0	0.0	0.0	89.0	0.0	0.0	0.0	0.0	4.0	0.0	0.0	4.0	0.0	47.0	0.0
F-041020-N32-M8-16S	124.0	2.0	0.0	3.0	0.0	0.0	0.0	0.0	0.0	0.0	3.0	20.0	0.0	79.0	6.0	29.0	803.0	0.0	0.0	0.0	0.0	2111.0	55.0	0.0	2676.0	1081.0	222.0	11.0	22.0	0.0	0.0	0.0	0.0	0.0	0.0	0.0	0.0	0.0	0.0	0.0	0.0	0.0	0.0	2.0	0.0	0.0	0.0	0.0	7.0
F-041020-N33-F1-16S	0.0	0.0	0.0	3.0	0.0	0.0	0.0	0.0	0.0	0.0	3.0	15.0	0.0	2.0	0.0	48.0	0.0	0.0	0.0	0.0	2.0	279.0	0.0	0.0	5875.0	247.0	103.0	0.0	0.0	23.0	0.0	0.0	0.0	0.0	0.0	0.0	0.0	0.0	0.0	0.0	0.0	0.0	0.0	0.0	0.0	0.0	0.0	0.0	0.0
F-041020-N33-F3-16S	0.0	0.0	0.0	0.0	0.0	0.0	0.0	0.0	0.0	0.0	0.0	5.0	0.0	16.0	0.0	57.0	0.0	0.0	0.0	0.0	0.0	1353.0	0.0	0.0	5901.0	1114.0	47.0	0.0	0.0	3.0	0.0	4.0	0.0	0.0	0.0	0.0	0.0	0.0	0.0	0.0	0.0	0.0	0.0	0.0	0.0	6.0	0.0	0.0	0.0
F-041020-N33-F5-16S	53.0	0.0	0.0	0.0	0.0	0.0	0.0	0.0	0.0	0.0	7.0	28.0	0.0	6.0	0.0	4.0	0.0	0.0	0.0	0.0	0.0	824.0	0.0	0.0	6756.0	629.0	40.0	0.0	2.0	27.0	0.0	0.0	0.0	0.0	0.0	0.0	0.0	0.0	0.0	0.0	0.0	0.0	0.0	0.0	0.0	0.0	0.0	0.0	0.0
F-041020-N33-M2-16S	128.0	12.0	0.0	0.0	0.0	0.0	0.0	0.0	0.0	0.0	0.0	18.0	0.0	10.0	0.0	28.0	22.0	19.0	0.0	0.0	37.0	1893.0	0.0	0.0	4187.0	504.0	266.0	0.0	0.0	4.0	0.0	0.0	0.0	0.0	0.0	0.0	0.0	0.0	0.0	0.0	0.0	0.0	0.0	0.0	0.0	0.0	0.0	0.0	0.0
F-041020-N33-M6-16S	89.0	9.0	0.0	0.0	0.0	0.0	0.0	0.0	0.0	0.0	2.0	25.0	0.0	13.0	0.0	20.0	936.0	0.0	0.0	0.0	0.0	1841.0	0.0	0.0	4728.0	667.0	117.0	0.0	0.0	5.0	0.0	0.0	0.0	0.0	0.0	0.0	0.0	0.0	0.0	0.0	0.0	0.0	0.0	0.0	0.0	0.0	0.0	0.0	3.0
F-041020-N34-F9-16S	0.0	5.0	0.0	4.0	0.0	0.0	0.0	0.0	0.0	0.0	15.0	42.0	0.0	39.0	0.0	59.0	2.0	0.0	0.0	0.0	4.0	1745.0	0.0	0.0	6508.0	406.0	270.0	0.0	0.0	2.0	0.0	20.0	0.0	0.0	0.0	0.0	0.0	0.0	0.0	0.0	0.0	0.0	0.0	3.0	0.0	0.0	0.0	0.0	0.0
F-041020-N34-M10-16S	0.0	0.0	0.0	0.0	0.0	0.0	0.0	0.0	0.0	0.0	0.0	21.0	0.0	18.0	0.0	36.0	0.0	0.0	0.0	0.0	0.0	2737.0	0.0	0.0	10105.0	227.0	143.0	0.0	0.0	0.0	0.0	4.0	2.0	0.0	0.0	0.0	0.0	0.0	0.0	0.0	0.0	0.0	0.0	2.0	0.0	0.0	0.0	4.0	0.0
F-041420-N36-F7-16S	57.0	0.0	0.0	0.0	0.0	0.0	0.0	0.0	0.0	0.0	0.0	0.0	0.0	2.0	20.0	628.0	1817.0	0.0	0.0	0.0	0.0	661.0	0.0	0.0	1648.0	551.0	183.0	237.0	3.0	0.0	0.0	8.0	0.0	0.0	0.0	0.0	0.0	0.0	0.0	0.0	0.0	0.0	0.0	2.0	0.0	0.0	0.0	11.0	0.0
F-041420-N36-M8-16S	318.0	3.0	0.0	46.0	0.0	0.0	0.0	0.0	0.0	0.0	0.0	0.0	0.0	2.0	0.0	21.0	158.0	0.0	0.0	0.0	4.0	1833.0	0.0	0.0	6744.0	962.0	116.0	0.0	863.0	33.0	0.0	8.0	0.0	0.0	0.0	0.0	0.0	0.0	0.0	0.0	0.0	0.0	0.0	3.0	4.0	22.0	0.0	2.0	28.0
F-041420-N37-F3-16S	2.0	0.0	0.0	0.0	0.0	0.0	0.0	0.0	0.0	0.0	11.0	21.0	0.0	24.0	0.0	20.0	0.0	0.0	0.0	0.0	0.0	597.0	0.0	0.0	13745.0	365.0	71.0	0.0	0.0	89.0	0.0	5.0	0.0	0.0	0.0	0.0	0.0	0.0	0.0	0.0	0.0	0.0	0.0	3.0	0.0	0.0	0.0	0.0	2.0
F-041420-N37-F5-16S	12.0	0.0	0.0	0.0	0.0	0.0	0.0	0.0	0.0	0.0	0.0	28.0	0.0	19.0	0.0	5.0	2.0	0.0	0.0	0.0	0.0	625.0	0.0	0.0	7500.0	752.0	87.0	0.0	0.0	9.0	0.0	0.0	0.0	0.0	0.0	0.0	0.0	0.0	0.0	0.0	0.0	0.0	0.0	29.0	0.0	0.0	0.0	0.0	0.0
F-041420-N37-M2-16S	292.0	14.0	0.0	0.0	0.0	0.0	0.0	0.0	0.0	0.0	19.0	41.0	0.0	45.0	0.0	70.0	230.0	0.0	0.0	0.0	0.0	2238.0	0.0	0.0	3369.0	733.0	251.0	0.0	0.0	0.0	0.0	0.0	0.0	0.0	0.0	0.0	0.0	0.0	0.0	0.0	0.0	0.0	0.0	0.0	0.0	8.0	0.0	0.0	0.0
F-041420-N37-M6-16S	130.0	16.0	0.0	0.0	0.0	0.0	0.0	0.0	0.0	0.0	7.0	12.0	0.0	0.0	0.0	30.0	612.0	0.0	0.0	0.0	0.0	759.0	0.0	0.0	7210.0	559.0	115.0	0.0	0.0	9.0	0.0	0.0	0.0	0.0	0.0	0.0	0.0	0.0	0.0	3.0	0.0	0.0	0.0	13.0	0.0	0.0	0.0	0.0	9.0
F-041420-N38-F9-16S	0.0	0.0	0.0	14.0	0.0	0.0	0.0	0.0	0.0	0.0	6.0	14.0	0.0	28.0	0.0	6.0	2.0	0.0	0.0	0.0	3.0	967.0	0.0	0.0	7031.0	777.0	205.0	0.0	0.0	0.0	0.0	0.0	0.0	0.0	0.0	0.0	0.0	0.0	0.0	0.0	0.0	0.0	0.0	12.0	0.0	0.0	0.0	3.0	0.0
F-041420-N38-M10-16S	0.0	0.0	0.0	0.0	0.0	0.0	0.0	0.0	0.0	0.0	0.0	35.0	0.0	75.0	0.0	25.0	0.0	0.0	0.0	0.0	0.0	394.0	0.0	0.0	10102.0	207.0	16.0	0.0	0.0	0.0	0.0	5.0	0.0	0.0	0.0	0.0	0.0	0.0	0.0	0.0	0.0	0.0	0.0	0.0	0.0	0.0	0.0	7.0	0.0
F-041820-N40-F7-16S	46.0	4.0	0.0	0.0	0.0	0.0	0.0	0.0	0.0	0.0	4.0	10.0	0.0	7.0	5.0	163.0	547.0	26.0	0.0	0.0	0.0	3468.0	0.0	0.0	4718.0	1466.0	114.0	6.0	0.0	0.0	0.0	8.0	0.0	0.0	0.0	26.0	0.0	0.0	0.0	0.0	0.0	0.0	3.0	53.0	0.0	0.0	0.0	66.0	46.0
F-041820-N40-M8-16S	125.0	4.0	0.0	85.0	0.0	0.0	0.0	0.0	0.0	0.0	3.0	3.0	0.0	10.0	0.0	44.0	126.0	0.0	0.0	0.0	0.0	1977.0	3.0	0.0	5383.0	1782.0	138.0	23.0	1489.0	5.0	0.0	4.0	0.0	0.0	0.0	0.0	0.0	0.0	0.0	9.0	0.0	0.0	0.0	40.0	0.0	6.0	0.0	12.0	168.0
F-041820-N41-F1-16S	0.0	0.0	0.0	0.0	0.0	0.0	0.0	0.0	0.0	0.0	0.0	54.0	0.0	27.0	0.0	17.0	0.0	0.0	0.0	0.0	0.0	460.0	0.0	0.0	7983.0	561.0	29.0	0.0	0.0	0.0	0.0	30.0	0.0	0.0	0.0	0.0	0.0	3.0	0.0	0.0	0.0	0.0	0.0	2.0	0.0	0.0	0.0	0.0	0.0
F-041820-N41-F5-16S	7.0	4.0	0.0	0.0	0.0	0.0	0.0	0.0	0.0	0.0	0.0	34.0	0.0	27.0	0.0	2.0	2.0	0.0	0.0	0.0	0.0	1435.0	0.0	0.0	8290.0	1086.0	53.0	0.0	0.0	56.0	0.0	0.0	0.0	0.0	0.0	0.0	0.0	2.0	0.0	0.0	0.0	0.0	0.0	8.0	0.0	0.0	0.0	0.0	0.0
F-041820-N41-M2-16S	59.0	0.0	0.0	0.0	0.0	0.0	0.0	0.0	0.0	0.0	20.0	34.0	0.0	66.0	0.0	23.0	0.0	0.0	0.0	0.0	0.0	3234.0	0.0	0.0	9501.0	1004.0	142.0	0.0	0.0	2.0	0.0	0.0	0.0	0.0	0.0	0.0	0.0	12.0	0.0	0.0	0.0	0.0	0.0	104.0	0.0	0.0	0.0	0.0	0.0
F-041820-N41-M6-16S	55.0	3.0	0.0	14.0	0.0	0.0	0.0	0.0	0.0	0.0	0.0	12.0	0.0	20.0	0.0	7.0	6.0	0.0	0.0	0.0	0.0	782.0	0.0	0.0	6258.0	886.0	46.0	0.0	0.0	44.0	0.0	0.0	0.0	0.0	0.0	0.0	0.0	0.0	0.0	0.0	0.0	0.0	0.0	3.0	0.0	0.0	4.0	11.0	7.0
F-041820-N42-M10-16S	0.0	0.0	0.0	0.0	0.0	0.0	0.0	0.0	0.0	0.0	0.0	30.0	0.0	19.0	0.0	29.0	14.0	0.0	0.0	0.0	0.0	567.0	0.0	0.0	5842.0	418.0	45.0	0.0	0.0	15.0	0.0	2.0	0.0	0.0	0.0	0.0	0.0	0.0	0.0	0.0	0.0	0.0	0.0	61.0	0.0	0.0	0.0	4.0	0.0
F-042220-N44-F7-16S	592.0	5.0	0.0	0.0	0.0	0.0	0.0	0.0	0.0	0.0	3.0	40.0	0.0	20.0	8.0	57.0	48.0	47.0	0.0	0.0	0.0	1071.0	0.0	0.0	3583.0	1436.0	176.0	0.0	0.0	13.0	0.0	0.0	0.0	0.0	0.0	4.0	0.0	0.0	0.0	0.0	0.0	0.0	0.0	161.0	0.0	7.0	0.0	4.0	57.0
F-042220-N44-M8-16S	122.0	0.0	0.0	18.0	0.0	0.0	0.0	0.0	0.0	0.0	5.0	0.0	0.0	14.0	0.0	6.0	195.0	0.0	0.0	0.0	0.0	1457.0	41.0	0.0	7368.0	4404.0	85.0	0.0	469.0	14.0	0.0	13.0	0.0	0.0	0.0	0.0	0.0	0.0	0.0	3.0	0.0	0.0	0.0	203.0	0.0	0.0	0.0	0.0	3.0
F-042220-N45-F1-16S	0.0	0.0	0.0	0.0	0.0	0.0	0.0	0.0	2.0	0.0	0.0	34.0	0.0	10.0	0.0	9.0	0.0	0.0	0.0	0.0	0.0	257.0	0.0	0.0	6085.0	236.0	0.0	0.0	0.0	134.0	0.0	0.0	0.0	0.0	0.0	0.0	0.0	5.0	0.0	0.0	0.0	0.0	0.0	4.0	0.0	0.0	0.0	0.0	0.0
F-042220-N45-F3-16S	0.0	0.0	0.0	0.0	0.0	0.0	0.0	0.0	0.0	0.0	0.0	40.0	0.0	33.0	0.0	35.0	10.0	0.0	0.0	0.0	0.0	804.0	0.0	0.0	8049.0	978.0	126.0	0.0	0.0	120.0	0.0	0.0	0.0	0.0	0.0	0.0	0.0	3.0	0.0	0.0	0.0	0.0	0.0	44.0	0.0	3.0	2.0	0.0	7.0
F-042220-N45-F5-16S	114.0	3.0	0.0	0.0	0.0	0.0	0.0	0.0	0.0	0.0	3.0	34.0	0.0	37.0	0.0	9.0	2.0	0.0	0.0	0.0	0.0	2351.0	0.0	0.0	5250.0	1266.0	344.0	0.0	0.0	144.0	0.0	0.0	0.0	0.0	0.0	0.0	0.0	12.0	0.0	0.0	0.0	0.0	0.0	76.0	0.0	0.0	0.0	0.0	0.0
F-042220-N45-M2-16S	0.0	0.0	0.0	0.0	0.0	0.0	0.0	0.0	0.0	0.0	0.0	11.0	0.0	38.0	0.0	16.0	0.0	0.0	0.0	0.0	0.0	1530.0	0.0	0.0	10895.0	999.0	204.0	0.0	0.0	19.0	0.0	0.0	0.0	0.0	0.0	0.0	0.0	3.0	0.0	0.0	0.0	0.0	0.0	4.0	0.0	0.0	0.0	0.0	0.0
F-042220-N45-M6-16S	4.0	3.0	0.0	12.0	0.0	0.0	0.0	0.0	0.0	0.0	3.0	12.0	0.0	22.0	0.0	13.0	5.0	0.0	0.0	0.0	0.0	1463.0	0.0	0.0	8831.0	837.0	23.0	0.0	0.0	184.0	0.0	0.0	0.0	0.0	0.0	0.0	0.0	0.0	0.0	14.0	0.0	0.0	0.0	21.0	0.0	5.0	0.0	0.0	21.0
F-042220-N46-F9-16S	0.0	0.0	0.0	9.0	0.0	0.0	0.0	0.0	0.0	0.0	3.0	21.0	0.0	52.0	0.0	25.0	0.0	0.0	0.0	0.0	0.0	2322.0	0.0	0.0	3673.0	1289.0	348.0	0.0	0.0	25.0	0.0	0.0	0.0	0.0	0.0	0.0	0.0	22.0	0.0	0.0	0.0	0.0	0.0	4.0	0.0	0.0	0.0	0.0	0.0
F-042220-N46-M10-16S	0.0	0.0	0.0	0.0	0.0	0.0	0.0	0.0	0.0	0.0	2.0	19.0	0.0	27.0	0.0	22.0	0.0	0.0	0.0	0.0	0.0	1122.0	0.0	0.0	9610.0	989.0	0.0	0.0	0.0	40.0	0.0	0.0	0.0	0.0	0.0	0.0	0.0	0.0	0.0	0.0	0.0	0.0	0.0	10.0	0.0	0.0	0.0	0.0	0.0
F-042620-N48-F7-16S	19.0	10.0	0.0	100.0	0.0	0.0	0.0	0.0	0.0	0.0	18.0	14.0	0.0	15.0	0.0	20.0	10.0	0.0	0.0	0.0	0.0	1927.0	0.0	0.0	5215.0	801.0	103.0	0.0	0.0	103.0	0.0	6.0	0.0	0.0	0.0	0.0	0.0	4.0	0.0	0.0	0.0	0.0	0.0	48.0	0.0	0.0	0.0	15.0	10.0
F-042620-N48-M8-16S	0.0	2.0	0.0	49.0	0.0	0.0	0.0	0.0	0.0	0.0	12.0	10.0	0.0	13.0	0.0	0.0	3.0	0.0	0.0	0.0	0.0	1624.0	6.0	0.0	2239.0	6982.0	12.0	0.0	56.0	8.0	0.0	0.0	0.0	0.0	0.0	0.0	0.0	3.0	0.0	0.0	0.0	0.0	0.0	5.0	0.0	0.0	0.0	0.0	90.0
F-042620-N49-F1-16S	0.0	0.0	0.0	8.0	0.0	0.0	0.0	0.0	0.0	0.0	3.0	8.0	0.0	11.0	0.0	0.0	0.0	0.0	0.0	0.0	0.0	1213.0	0.0	0.0	8891.0	830.0	56.0	0.0	0.0	46.0	0.0	3.0	0.0	0.0	0.0	0.0	2.0	3.0	0.0	0.0	0.0	0.0	0.0	98.0	0.0	0.0	0.0	0.0	0.0
F-042620-N49-F5-16S	106.0	3.0	0.0	0.0	0.0	0.0	0.0	0.0	0.0	0.0	2.0	68.0	0.0	25.0	0.0	16.0	0.0	0.0	0.0	0.0	0.0	1500.0	0.0	0.0	8258.0	1219.0	226.0	0.0	0.0	31.0	0.0	0.0	0.0	0.0	0.0	0.0	0.0	0.0	0.0	0.0	0.0	0.0	0.0	37.0	0.0	0.0	0.0	0.0	2.0
F-042620-N49-M6-16S	46.0	0.0	0.0	155.0	0.0	0.0	0.0	0.0	0.0	0.0	19.0	3.0	0.0	13.0	0.0	9.0	72.0	0.0	0.0	0.0	0.0	1279.0	0.0	0.0	8709.0	1617.0	155.0	0.0	0.0	125.0	0.0	0.0	0.0	0.0	0.0	0.0	0.0	0.0	0.0	0.0	0.0	0.0	0.0	97.0	0.0	5.0	0.0	29.0	16.0
F-042620-N50-F9-16S	8.0	0.0	0.0	0.0	0.0	0.0	0.0	0.0	0.0	0.0	0.0	0.0	0.0	16.0	0.0	8.0	84.0	0.0	0.0	0.0	0.0	1982.0	0.0	0.0	4333.0	1260.0	384.0	0.0	0.0	16.0	0.0	6.0	0.0	0.0	0.0	0.0	0.0	2.0	0.0	0.0	0.0	0.0	0.0	3.0	0.0	5.0	0.0	0.0	0.0
F-043020-N52-F7-16S	19.0	3.0	0.0	48.0	0.0	0.0	0.0	0.0	0.0	0.0	168.0	16.0	2.0	26.0	0.0	3.0	2.0	0.0	0.0	0.0	0.0	3993.0	0.0	0.0	1630.0	1988.0	163.0	0.0	0.0	73.0	0.0	7.0	0.0	0.0	0.0	0.0	0.0	0.0	0.0	0.0	0.0	0.0	0.0	3.0	0.0	0.0	0.0	0.0	0.0
F-043020-N52-M8-16S	4.0	0.0	0.0	214.0	0.0	0.0	0.0	0.0	0.0	0.0	245.0	0.0	0.0	13.0	0.0	0.0	0.0	0.0	0.0	0.0	0.0	2810.0	0.0	0.0	4608.0	1178.0	39.0	0.0	0.0	1612.0	0.0	0.0	0.0	0.0	0.0	0.0	0.0	8.0	0.0	0.0	0.0	0.0	0.0	3.0	0.0	0.0	0.0	0.0	7.0
F-043020-N53-F5-16S	7.0	0.0	0.0	132.0	0.0	0.0	0.0	0.0	0.0	0.0	53.0	52.0	0.0	21.0	0.0	6.0	0.0	0.0	0.0	0.0	4.0	909.0	0.0	0.0	3988.0	530.0	34.0	0.0	0.0	495.0	0.0	0.0	0.0	0.0	0.0	0.0	0.0	0.0	0.0	0.0	0.0	0.0	0.0	0.0	0.0	0.0	0.0	0.0	0.0
F-043020-N53-M2-16S	0.0	0.0	0.0	15.0	0.0	0.0	0.0	0.0	0.0	0.0	0.0	16.0	0.0	2.0	0.0	0.0	0.0	0.0	0.0	0.0	0.0	725.0	0.0	0.0	7828.0	923.0	10.0	0.0	0.0	84.0	0.0	0.0	0.0	0.0	0.0	0.0	0.0	4.0	0.0	0.0	0.0	0.0	0.0	7.0	0.0	0.0	0.0	0.0	0.0
F-043020-N53-M6-16S	7.0	0.0	0.0	101.0	0.0	0.0	0.0	0.0	0.0	0.0	150.0	18.0	0.0	7.0	0.0	0.0	4.0	0.0	0.0	0.0	0.0	1694.0	0.0	0.0	5277.0	1688.0	68.0	0.0	0.0	155.0	0.0	2.0	0.0	0.0	0.0	0.0	0.0	0.0	0.0	0.0	0.0	0.0	0.0	24.0	0.0	0.0	0.0	10.0	0.0
F-043020-N54-M10-16S	0.0	0.0	0.0	108.0	0.0	0.0	0.0	0.0	0.0	0.0	13.0	10.0	0.0	17.0	0.0	0.0	11.0	0.0	0.0	0.0	0.0	2069.0	0.0	0.0	5419.0	1147.0	101.0	0.0	0.0	115.0	0.0	0.0	0.0	0.0	0.0	0.0	0.0	0.0	0.0	0.0	0.0	0.0	0.0	12.0	0.0	0.0	0.0	0.0	0.0
F-050420-N56-F7-16S	50.0	0.0	0.0	0.0	0.0	0.0	0.0	0.0	0.0	0.0	53.0	4.0	0.0	2.0	0.0	9.0	2.0	0.0	0.0	0.0	0.0	3783.0	0.0	0.0	1744.0	3163.0	79.0	0.0	0.0	52.0	0.0	0.0	0.0	0.0	0.0	0.0	0.0	3.0	0.0	0.0	0.0	0.0	0.0	6.0	0.0	5.0	0.0	0.0	4.0
F-050420-N56-M8-16S	13.0	0.0	0.0	52.0	0.0	0.0	0.0	0.0	0.0	0.0	8.0	23.0	0.0	15.0	0.0	0.0	0.0	0.0	0.0	0.0	0.0	5592.0	0.0	0.0	4373.0	2896.0	34.0	0.0	0.0	229.0	0.0	0.0	0.0	0.0	0.0	0.0	0.0	15.0	0.0	0.0	0.0	0.0	0.0	19.0	0.0	0.0	0.0	0.0	27.0
F-050420-N57-F5-16S	2.0	3.0	0.0	81.0	0.0	0.0	0.0	0.0	0.0	0.0	14.0	10.0	0.0	26.0	0.0	2.0	6.0	0.0	0.0	0.0	0.0	2240.0	0.0	0.0	5502.0	1938.0	218.0	0.0	0.0	179.0	0.0	0.0	0.0	0.0	0.0	0.0	0.0	0.0	0.0	0.0	0.0	0.0	0.0	72.0	0.0	0.0	0.0	0.0	0.0
F-050420-N57-M2-16S	7.0	0.0	0.0	101.0	0.0	0.0	0.0	0.0	0.0	0.0	20.0	52.0	0.0	16.0	0.0	3.0	0.0	0.0	0.0	0.0	0.0	3024.0	0.0	0.0	10894.0	658.0	7.0	0.0	0.0	35.0	0.0	0.0	0.0	0.0	0.0	0.0	0.0	0.0	0.0	0.0	0.0	0.0	0.0	11.0	0.0	0.0	0.0	0.0	0.0
F-050420-N57-M6-16S	0.0	0.0	0.0	83.0	0.0	0.0	0.0	0.0	0.0	0.0	510.0	18.0	0.0	15.0	0.0	0.0	6.0	0.0	0.0	0.0	0.0	3029.0	0.0	0.0	5199.0	2518.0	46.0	0.0	0.0	303.0	0.0	0.0	0.0	0.0	0.0	0.0	0.0	0.0	0.0	0.0	0.0	0.0	0.0	26.0	0.0	0.0	0.0	0.0	0.0
F-050420-N58-F9-16S	10.0	0.0	0.0	746.0	0.0	0.0	0.0	0.0	0.0	0.0	188.0	53.0	0.0	47.0	0.0	0.0	10.0	0.0	0.0	0.0	0.0	2631.0	0.0	0.0	2712.0	1543.0	26.0	0.0	0.0	118.0	0.0	38.0	0.0	0.0	0.0	0.0	0.0	31.0	0.0	0.0	0.0	0.0	0.0	0.0	0.0	0.0	0.0	0.0	0.0
F-050420-N58-M10-16S	0.0	0.0	0.0	179.0	0.0	0.0	0.0	0.0	0.0	0.0	18.0	70.0	0.0	6.0	0.0	0.0	14.0	0.0	0.0	0.0	0.0	1751.0	0.0	0.0	4769.0	1064.0	36.0	0.0	0.0	11.0	0.0	0.0	0.0	0.0	0.0	0.0	0.0	0.0	0.0	0.0	0.0	0.0	0.0	9.0	0.0	0.0	0.0	0.0	0.0
F-050820-N60-F7-16S	16.0	0.0	0.0	28.0	0.0	0.0	0.0	0.0	0.0	0.0	144.0	6.0	0.0	23.0	0.0	0.0	3.0	0.0	0.0	0.0	0.0	1296.0	0.0	0.0	2673.0	1591.0	39.0	0.0	0.0	184.0	0.0	0.0	0.0	0.0	0.0	0.0	0.0	6.0	0.0	0.0	0.0	0.0	0.0	22.0	0.0	0.0	6.0	0.0	0.0
F-050820-N60-M8-16S	24.0	0.0	0.0	19.0	2.0	0.0	0.0	0.0	0.0	0.0	1255.0	122.0	0.0	10.0	0.0	0.0	0.0	0.0	0.0	0.0	0.0	2094.0	0.0	0.0	7764.0	933.0	0.0	0.0	0.0	1077.0	0.0	0.0	0.0	0.0	0.0	0.0	0.0	5.0	0.0	0.0	0.0	0.0	0.0	52.0	0.0	0.0	0.0	0.0	0.0
F-050820-N61-F3-16S	0.0	0.0	0.0	173.0	0.0	0.0	0.0	0.0	0.0	0.0	36.0	144.0	0.0	37.0	0.0	0.0	5.0	0.0	0.0	0.0	62.0	2855.0	0.0	0.0	5729.0	869.0	78.0	0.0	0.0	654.0	0.0	0.0	0.0	0.0	0.0	0.0	0.0	0.0	0.0	0.0	0.0	0.0	0.0	4.0	0.0	0.0	0.0	0.0	0.0
F-050820-N61-F5-16S	14.0	0.0	0.0	118.0	0.0	0.0	0.0	0.0	0.0	0.0	6.0	27.0	0.0	35.0	0.0	3.0	7.0	0.0	0.0	0.0	0.0	1386.0	0.0	0.0	7683.0	2266.0	172.0	0.0	0.0	141.0	0.0	5.0	0.0	0.0	0.0	0.0	0.0	3.0	0.0	0.0	0.0	0.0	0.0	33.0	0.0	0.0	0.0	0.0	0.0
F-050820-N61-M2-16S	0.0	0.0	0.0	530.0	0.0	0.0	0.0	0.0	0.0	0.0	24.0	76.0	0.0	31.0	2.0	36.0	0.0	0.0	0.0	0.0	18.0	962.0	0.0	0.0	9756.0	783.0	65.0	0.0	0.0	150.0	0.0	0.0	0.0	0.0	0.0	0.0	0.0	0.0	0.0	0.0	0.0	0.0	0.0	64.0	0.0	2.0	0.0	0.0	0.0
F-050820-N61-M6-16S	24.0	0.0	0.0	360.0	0.0	0.0	0.0	0.0	0.0	0.0	206.0	43.0	0.0	9.0	0.0	0.0	5.0	0.0	0.0	0.0	0.0	1319.0	0.0	0.0	9287.0	449.0	0.0	0.0	0.0	600.0	0.0	0.0	0.0	0.0	0.0	0.0	0.0	0.0	0.0	6.0	0.0	0.0	0.0	20.0	0.0	0.0	0.0	0.0	0.0
F-050820-N62-F9-16S	25.0	0.0	0.0	135.0	0.0	0.0	0.0	0.0	0.0	0.0	60.0	45.0	0.0	28.0	0.0	0.0	15.0	0.0	0.0	0.0	0.0	3081.0	0.0	0.0	1152.0	1985.0	159.0	0.0	0.0	431.0	0.0	10.0	0.0	0.0	0.0	0.0	0.0	15.0	0.0	0.0	0.0	0.0	0.0	29.0	0.0	9.0	0.0	0.0	4.0
F-050820-N62-M10-16S	0.0	0.0	0.0	24.0	0.0	0.0	0.0	0.0	0.0	0.0	22.0	47.0	0.0	8.0	0.0	0.0	19.0	0.0	0.0	0.0	7.0	1695.0	0.0	0.0	3119.0	1851.0	83.0	0.0	0.0	112.0	0.0	0.0	0.0	0.0	0.0	0.0	0.0	11.0	0.0	0.0	0.0	0.0	0.0	65.0	0.0	0.0	0.0	0.0	0.0
F-051220-N64-F7-16S	93.0	0.0	0.0	84.0	0.0	0.0	0.0	0.0	0.0	0.0	61.0	43.0	0.0	20.0	0.0	0.0	8.0	13.0	0.0	0.0	0.0	2942.0	0.0	0.0	1847.0	1646.0	107.0	0.0	0.0	907.0	0.0	17.0	0.0	0.0	0.0	0.0	0.0	8.0	3.0	0.0	0.0	0.0	0.0	7.0	0.0	0.0	0.0	0.0	0.0
F-051220-N64-M8-16S	17.0	0.0	0.0	149.0	0.0	0.0	0.0	0.0	0.0	0.0	9.0	14.0	0.0	19.0	0.0	4.0	7.0	0.0	0.0	0.0	0.0	2385.0	0.0	0.0	1998.0	1684.0	160.0	0.0	47.0	45.0	0.0	2.0	0.0	0.0	0.0	0.0	0.0	9.0	0.0	0.0	0.0	0.0	0.0	2.0	0.0	0.0	0.0	0.0	0.0
F-051220-N65-F1-16S	7.0	0.0	0.0	32.0	0.0	0.0	0.0	0.0	0.0	0.0	180.0	70.0	0.0	25.0	0.0	27.0	0.0	0.0	0.0	0.0	101.0	1622.0	0.0	0.0	1805.0	1735.0	161.0	0.0	0.0	568.0	0.0	3.0	0.0	0.0	0.0	0.0	0.0	8.0	0.0	0.0	0.0	0.0	0.0	27.0	0.0	0.0	3.0	0.0	0.0
F-051220-N65-F3-16S	0.0	0.0	0.0	19.0	0.0	0.0	0.0	0.0	0.0	0.0	22.0	20.0	0.0	7.0	0.0	0.0	0.0	0.0	0.0	0.0	16.0	4264.0	0.0	0.0	5620.0	1687.0	30.0	0.0	0.0	574.0	0.0	0.0	0.0	0.0	0.0	0.0	0.0	7.0	0.0	0.0	0.0	0.0	0.0	14.0	0.0	0.0	4.0	0.0	0.0
F-051220-N65-F5-16S	11.0	2.0	0.0	34.0	3.0	0.0	0.0	0.0	0.0	0.0	87.0	44.0	0.0	8.0	0.0	0.0	7.0	0.0	0.0	0.0	0.0	2183.0	0.0	0.0	2462.0	1858.0	153.0	0.0	0.0	475.0	0.0	0.0	0.0	0.0	0.0	0.0	0.0	13.0	0.0	0.0	0.0	0.0	0.0	24.0	0.0	0.0	5.0	0.0	0.0
F-051220-N65-M2-16S	72.0	0.0	0.0	167.0	0.0	0.0	0.0	0.0	0.0	0.0	57.0	30.0	0.0	11.0	0.0	19.0	0.0	0.0	0.0	0.0	0.0	1596.0	0.0	0.0	4697.0	1064.0	64.0	0.0	0.0	78.0	0.0	0.0	0.0	0.0	0.0	0.0	0.0	0.0	0.0	0.0	0.0	0.0	0.0	47.0	0.0	10.0	8.0	0.0	0.0
F-051220-N65-M6-16S	15.0	0.0	0.0	40.0	0.0	0.0	0.0	0.0	0.0	0.0	0.0	4.0	0.0	4.0	0.0	15.0	57.0	0.0	0.0	0.0	0.0	3968.0	0.0	0.0	4924.0	843.0	126.0	0.0	0.0	624.0	0.0	0.0	0.0	0.0	0.0	0.0	0.0	3.0	0.0	0.0	0.0	0.0	0.0	0.0	0.0	0.0	15.0	0.0	0.0
F-051220-N66-F9-16S	39.0	0.0	0.0	23.0	0.0	0.0	0.0	0.0	0.0	0.0	21.0	23.0	0.0	8.0	0.0	0.0	8.0	0.0	0.0	0.0	0.0	2309.0	0.0	0.0	1686.0	2246.0	27.0	0.0	0.0	577.0	0.0	0.0	0.0	0.0	0.0	0.0	0.0	7.0	0.0	0.0	0.0	0.0	0.0	3.0	0.0	0.0	0.0	0.0	0.0
F-051620-N69-M2-16S	35.0	0.0	0.0	25.0	0.0	0.0	0.0	0.0	0.0	0.0	28.0	44.0	0.0	25.0	0.0	0.0	0.0	0.0	0.0	0.0	0.0	1273.0	0.0	0.0	7275.0	780.0	49.0	0.0	0.0	383.0	0.0	0.0	0.0	0.0	0.0	0.0	0.0	18.0	0.0	11.0	0.0	0.0	0.0	27.0	0.0	0.0	0.0	0.0	0.0
F-081120-G157-M10-16S	0.0	7.0	0.0	75.0	0.0	0.0	0.0	0.0	0.0	0.0	0.0	15.0	0.0	9.0	0.0	57.0	61.0	0.0	0.0	0.0	0.0	6405.0	0.0	0.0	10271.0	1271.0	229.0	0.0	37.0	0.0	0.0	7.0	0.0	0.0	2.0	0.0	0.0	0.0	0.0	6.0	0.0	0.0	0.0	74.0	0.0	18.0	0.0	0.0	17.0
F-051620-N68-M8-16S	447.0	0.0	0.0	39.0	3.0	0.0	0.0	0.0	0.0	0.0	488.0	14.0	0.0	21.0	0.0	0.0	0.0	0.0	0.0	0.0	7.0	1794.0	0.0	0.0	4679.0	3348.0	57.0	0.0	0.0	2634.0	0.0	0.0	0.0	0.0	0.0	0.0	0.0	45.0	0.0	19.0	0.0	0.0	0.0	59.0	0.0	0.0	0.0	2.0	0.0
F-051620-N69-F3-16S	0.0	0.0	0.0	61.0	0.0	0.0	0.0	0.0	0.0	0.0	10.0	36.0	0.0	12.0	0.0	0.0	52.0	0.0	0.0	0.0	8.0	931.0	0.0	0.0	7321.0	1520.0	73.0	0.0	0.0	605.0	0.0	0.0	0.0	0.0	0.0	0.0	0.0	0.0	0.0	0.0	0.0	0.0	0.0	86.0	0.0	7.0	0.0	0.0	0.0
F-051620-N69-F5-16S	121.0	4.0	0.0	74.0	0.0	0.0	0.0	0.0	0.0	0.0	10.0	26.0	0.0	30.0	0.0	0.0	7.0	0.0	0.0	0.0	0.0	4108.0	0.0	0.0	7785.0	2761.0	95.0	0.0	0.0	271.0	0.0	4.0	0.0	0.0	0.0	0.0	0.0	0.0	0.0	0.0	0.0	0.0	0.0	21.0	0.0	6.0	10.0	0.0	0.0
F-051620-N69-M6-16S	118.0	2.0	0.0	6.0	0.0	0.0	0.0	0.0	0.0	0.0	7.0	10.0	0.0	17.0	0.0	7.0	158.0	0.0	0.0	0.0	0.0	10064.0	0.0	0.0	5704.0	3509.0	219.0	0.0	0.0	622.0	0.0	0.0	0.0	0.0	0.0	0.0	0.0	14.0	0.0	0.0	0.0	0.0	0.0	47.0	0.0	7.0	0.0	0.0	115.0
F-051620-N70-F9-16S	33.0	0.0	0.0	149.0	0.0	0.0	0.0	0.0	0.0	0.0	3.0	20.0	0.0	14.0	0.0	0.0	15.0	0.0	0.0	0.0	0.0	7072.0	0.0	0.0	1875.0	1325.0	201.0	0.0	750.0	355.0	0.0	0.0	0.0	0.0	0.0	0.0	0.0	0.0	0.0	0.0	0.0	0.0	0.0	0.0	0.0	0.0	0.0	0.0	0.0
F-051620-N70-M10-16S	2.0	0.0	0.0	272.0	0.0	0.0	0.0	0.0	0.0	0.0	24.0	68.0	0.0	46.0	0.0	0.0	9.0	0.0	0.0	0.0	0.0	3676.0	0.0	0.0	6976.0	1688.0	96.0	0.0	9.0	113.0	0.0	0.0	2.0	0.0	0.0	0.0	0.0	0.0	0.0	0.0	0.0	0.0	0.0	13.0	0.0	0.0	0.0	0.0	0.0
F-052020-N70-F7-16S	6.0	6.0	0.0	14.0	3.0	0.0	0.0	0.0	0.0	0.0	85.0	9.0	0.0	12.0	0.0	3.0	0.0	3.0	0.0	0.0	0.0	4928.0	0.0	0.0	4111.0	3103.0	205.0	0.0	3.0	784.0	0.0	0.0	0.0	0.0	0.0	0.0	0.0	7.0	0.0	0.0	0.0	0.0	0.0	7.0	0.0	0.0	0.0	0.0	26.0
F-052020-N70-M8-16S	266.0	2.0	0.0	0.0	0.0	0.0	0.0	0.0	0.0	0.0	84.0	0.0	0.0	3.0	0.0	0.0	4.0	0.0	0.0	0.0	0.0	3678.0	0.0	0.0	3117.0	2427.0	119.0	0.0	0.0	1267.0	0.0	0.0	0.0	0.0	0.0	0.0	0.0	20.0	0.0	0.0	0.0	0.0	0.0	24.0	0.0	0.0	0.0	0.0	31.0
F-052020-N72-F1-16S	0.0	0.0	0.0	0.0	0.0	0.0	0.0	0.0	0.0	0.0	3.0	0.0	0.0	0.0	0.0	0.0	0.0	0.0	0.0	0.0	0.0	126.0	0.0	0.0	510.0	201.0	8.0	0.0	0.0	29.0	0.0	0.0	0.0	0.0	0.0	0.0	0.0	0.0	0.0	0.0	0.0	0.0	0.0	0.0	0.0	0.0	0.0	0.0	0.0
F-052020-N72-F3-16S	0.0	0.0	0.0	26.0	0.0	0.0	0.0	0.0	0.0	0.0	22.0	31.0	0.0	18.0	0.0	0.0	25.0	0.0	0.0	0.0	4.0	1681.0	0.0	0.0	8284.0	2895.0	113.0	0.0	0.0	879.0	0.0	0.0	0.0	0.0	0.0	0.0	0.0	0.0	0.0	0.0	0.0	0.0	0.0	0.0	0.0	0.0	0.0	0.0	0.0
F-052020-N72-F5-16S	0.0	0.0	0.0	11.0	0.0	0.0	0.0	0.0	0.0	0.0	63.0	9.0	0.0	9.0	0.0	0.0	14.0	0.0	0.0	0.0	0.0	2427.0	0.0	0.0	5582.0	1014.0	0.0	0.0	0.0	804.0	0.0	0.0	0.0	0.0	0.0	0.0	0.0	12.0	0.0	0.0	0.0	0.0	0.0	5.0	0.0	0.0	0.0	0.0	0.0
F-052020-N72-M2-16S	191.0	0.0	0.0	38.0	0.0	0.0	0.0	0.0	0.0	0.0	86.0	20.0	0.0	18.0	0.0	0.0	31.0	0.0	0.0	0.0	7.0	3676.0	0.0	0.0	8273.0	2543.0	150.0	0.0	0.0	1824.0	0.0	0.0	0.0	0.0	0.0	0.0	0.0	12.0	0.0	0.0	0.0	0.0	0.0	30.0	0.0	0.0	0.0	0.0	0.0
F-052020-N72-M6-16S	0.0	0.0	0.0	0.0	0.0	0.0	0.0	0.0	0.0	0.0	3.0	4.0	0.0	20.0	0.0	2.0	352.0	2.0	0.0	0.0	0.0	7073.0	0.0	0.0	4750.0	1533.0	540.0	0.0	0.0	314.0	0.0	0.0	0.0	0.0	0.0	0.0	0.0	0.0	0.0	5.0	0.0	0.0	0.0	3.0	0.0	0.0	0.0	0.0	25.0
F-052020-N74-F9-16S	18.0	3.0	0.0	28.0	0.0	0.0	0.0	0.0	0.0	0.0	3.0	11.0	0.0	5.0	0.0	0.0	0.0	0.0	0.0	0.0	0.0	5742.0	0.0	0.0	1815.0	1165.0	323.0	0.0	810.0	140.0	0.0	12.0	0.0	0.0	0.0	0.0	0.0	3.0	0.0	0.0	0.0	0.0	0.0	0.0	0.0	9.0	0.0	0.0	0.0
F-052420-N76-M8-16S	121.0	0.0	0.0	0.0	0.0	0.0	0.0	0.0	0.0	0.0	76.0	14.0	0.0	8.0	0.0	0.0	0.0	0.0	0.0	0.0	0.0	11320.0	0.0	0.0	3757.0	2707.0	70.0	0.0	0.0	835.0	0.0	0.0	0.0	0.0	0.0	0.0	0.0	9.0	0.0	0.0	0.0	0.0	0.0	4.0	0.0	0.0	0.0	0.0	3.0
F-052420-N77-F1-16S	0.0	0.0	0.0	30.0	0.0	0.0	0.0	0.0	0.0	0.0	23.0	509.0	0.0	30.0	0.0	0.0	4.0	0.0	0.0	0.0	0.0	1619.0	0.0	0.0	11175.0	539.0	56.0	0.0	0.0	240.0	0.0	0.0	0.0	0.0	0.0	0.0	0.0	0.0	0.0	0.0	0.0	0.0	0.0	0.0	0.0	0.0	0.0	0.0	0.0
F-052420-N77-F3-16S	24.0	0.0	0.0	9.0	0.0	0.0	0.0	0.0	0.0	0.0	4.0	29.0	0.0	20.0	0.0	14.0	72.0	0.0	0.0	0.0	0.0	2460.0	0.0	0.0	10293.0	709.0	274.0	0.0	0.0	100.0	0.0	23.0	0.0	2.0	0.0	0.0	0.0	0.0	0.0	0.0	0.0	0.0	0.0	0.0	0.0	0.0	0.0	0.0	0.0
F-052420-N77-F5-16S	27.0	11.0	0.0	27.0	6.0	0.0	0.0	0.0	0.0	0.0	1668.0	125.0	0.0	31.0	0.0	5.0	21.0	0.0	0.0	0.0	0.0	6201.0	0.0	0.0	5267.0	842.0	89.0	0.0	0.0	546.0	0.0	0.0	0.0	0.0	0.0	0.0	0.0	0.0	0.0	0.0	0.0	0.0	0.0	4.0	0.0	0.0	0.0	0.0	0.0
F-052420-N77-M2-16S	57.0	0.0	0.0	35.0	66.0	0.0	0.0	0.0	0.0	0.0	127.0	65.0	0.0	12.0	0.0	0.0	16.0	0.0	0.0	0.0	0.0	3177.0	0.0	0.0	9167.0	1891.0	135.0	0.0	0.0	243.0	0.0	0.0	0.0	0.0	0.0	0.0	0.0	0.0	0.0	0.0	0.0	0.0	0.0	13.0	0.0	0.0	0.0	0.0	0.0
F-052420-N77-M6-16S	0.0	0.0	0.0	17.0	0.0	0.0	0.0	0.0	0.0	0.0	0.0	7.0	0.0	39.0	0.0	4.0	210.0	0.0	0.0	0.0	0.0	11247.0	0.0	0.0	7135.0	2696.0	35.0	0.0	0.0	396.0	0.0	32.0	0.0	0.0	0.0	0.0	0.0	0.0	0.0	0.0	0.0	0.0	0.0	27.0	3.0	0.0	0.0	0.0	7.0
F-052420-N78-F9-16S	0.0	0.0	0.0	0.0	0.0	0.0	0.0	0.0	0.0	0.0	0.0	0.0	0.0	0.0	0.0	0.0	0.0	0.0	0.0	0.0	0.0	381.0	0.0	0.0	173.0	102.0	19.0	0.0	172.0	41.0	0.0	0.0	0.0	0.0	0.0	0.0	0.0	0.0	0.0	0.0	0.0	0.0	0.0	0.0	0.0	0.0	0.0	0.0	0.0
F-052420-N78-M10-16S	0.0	4.0	0.0	169.0	0.0	0.0	0.0	0.0	0.0	0.0	26.0	42.0	0.0	34.0	0.0	7.0	27.0	0.0	0.0	0.0	0.0	4680.0	0.0	0.0	7694.0	2198.0	127.0	0.0	513.0	459.0	0.0	0.0	0.0	0.0	0.0	0.0	0.0	4.0	0.0	0.0	0.0	0.0	0.0	31.0	0.0	0.0	0.0	0.0	0.0
F-052820-G80-F7-16S	383.0	4.0	0.0	0.0	0.0	0.0	0.0	0.0	0.0	0.0	0.0	16.0	0.0	6.0	4.0	8.0	0.0	0.0	0.0	0.0	0.0	4595.0	0.0	0.0	1999.0	1967.0	273.0	0.0	33.0	1032.0	0.0	0.0	0.0	0.0	0.0	0.0	0.0	0.0	0.0	0.0	0.0	0.0	0.0	0.0	0.0	0.0	0.0	0.0	0.0
F-052820-G80-M8-16S	131.0	0.0	0.0	2.0	0.0	0.0	0.0	0.0	0.0	0.0	18.0	15.0	0.0	27.0	0.0	0.0	71.0	0.0	0.0	0.0	0.0	3501.0	0.0	0.0	10372.0	1201.0	91.0	0.0	0.0	351.0	0.0	0.0	0.0	0.0	0.0	0.0	0.0	0.0	0.0	9.0	0.0	0.0	0.0	82.0	0.0	0.0	0.0	0.0	631.0
F-052820-G81-F1-16S	49.0	0.0	0.0	34.0	0.0	0.0	0.0	0.0	0.0	0.0	37.0	242.0	0.0	51.0	0.0	0.0	0.0	0.0	0.0	0.0	0.0	2675.0	0.0	0.0	16862.0	584.0	64.0	0.0	0.0	373.0	0.0	0.0	0.0	0.0	0.0	0.0	0.0	4.0	0.0	0.0	0.0	0.0	0.0	21.0	0.0	0.0	0.0	0.0	0.0
F-052820-G81-F5-16S	106.0	5.0	0.0	15.0	0.0	0.0	0.0	0.0	0.0	0.0	0.0	34.0	0.0	18.0	0.0	4.0	24.0	0.0	0.0	0.0	0.0	4409.0	0.0	0.0	10404.0	1387.0	316.0	0.0	0.0	1295.0	0.0	0.0	0.0	0.0	0.0	0.0	0.0	4.0	0.0	0.0	0.0	0.0	0.0	9.0	0.0	0.0	0.0	0.0	0.0
F-052820-G81-M2-16S	88.0	0.0	0.0	9.0	0.0	0.0	0.0	0.0	0.0	0.0	61.0	12.0	0.0	14.0	0.0	8.0	0.0	0.0	0.0	0.0	0.0	3475.0	0.0	0.0	15269.0	858.0	339.0	0.0	0.0	62.0	0.0	0.0	0.0	0.0	0.0	0.0	0.0	0.0	0.0	13.0	0.0	0.0	0.0	69.0	0.0	0.0	0.0	0.0	0.0
F-052820-G81-M6-16S	201.0	5.0	0.0	4.0	0.0	0.0	0.0	0.0	0.0	0.0	0.0	33.0	0.0	19.0	0.0	13.0	18.0	0.0	0.0	0.0	0.0	5320.0	0.0	0.0	6018.0	1007.0	238.0	0.0	77.0	1027.0	0.0	0.0	0.0	0.0	0.0	0.0	0.0	6.0	0.0	0.0	0.0	0.0	0.0	2.0	29.0	8.0	0.0	0.0	68.0
F-052820-G82-F9-16S	123.0	0.0	0.0	10.0	0.0	0.0	0.0	0.0	0.0	0.0	0.0	0.0	0.0	0.0	0.0	8.0	0.0	0.0	0.0	0.0	0.0	364.0	0.0	0.0	597.0	121.0	22.0	0.0	106.0	15.0	0.0	0.0	0.0	0.0	0.0	0.0	0.0	0.0	0.0	0.0	0.0	0.0	0.0	0.0	0.0	0.0	0.0	0.0	0.0
F-052820-G82-M10-16S	517.0	6.0	0.0	6.0	0.0	0.0	0.0	0.0	0.0	0.0	7.0	209.0	0.0	42.0	0.0	349.0	31.0	0.0	0.0	0.0	0.0	6846.0	0.0	0.0	5940.0	702.0	522.0	0.0	347.0	39.0	0.0	161.0	0.0	0.0	0.0	0.0	0.0	33.0	0.0	0.0	2.0	0.0	0.0	0.0	0.0	6.0	10.0	7.0	8.0
F-060220-G85-F7-16S	179.0	5.0	0.0	0.0	0.0	0.0	0.0	0.0	0.0	0.0	0.0	4.0	0.0	18.0	0.0	48.0	0.0	2.0	0.0	0.0	0.0	5613.0	0.0	0.0	9759.0	2796.0	514.0	0.0	42.0	222.0	0.0	0.0	0.0	0.0	0.0	0.0	0.0	0.0	0.0	0.0	0.0	0.0	0.0	6.0	0.0	0.0	0.0	0.0	1232.0
F-060220-G85-M8-16S	136.0	0.0	0.0	12.0	0.0	0.0	0.0	0.0	0.0	0.0	0.0	0.0	0.0	13.0	0.0	31.0	1497.0	0.0	0.0	0.0	0.0	3717.0	0.0	0.0	13231.0	4985.0	1066.0	0.0	0.0	800.0	0.0	70.0	0.0	0.0	0.0	0.0	0.0	0.0	0.0	9.0	0.0	0.0	0.0	6.0	0.0	4.0	0.0	0.0	283.0
F-060220-G86-F1-16S	0.0	0.0	0.0	17.0	0.0	0.0	0.0	0.0	0.0	0.0	0.0	0.0	0.0	2.0	0.0	0.0	0.0	0.0	0.0	0.0	0.0	169.0	0.0	0.0	788.0	31.0	6.0	0.0	0.0	32.0	0.0	0.0	0.0	0.0	0.0	0.0	0.0	0.0	0.0	0.0	0.0	0.0	0.0	0.0	0.0	0.0	0.0	0.0	0.0
F-060220-G86-F3-16S	73.0	0.0	0.0	116.0	0.0	0.0	0.0	0.0	0.0	0.0	7.0	14.0	0.0	15.0	0.0	12.0	2.0	0.0	0.0	0.0	4.0	5636.0	0.0	0.0	14894.0	1128.0	486.0	0.0	0.0	866.0	0.0	0.0	0.0	0.0	0.0	0.0	0.0	0.0	0.0	0.0	0.0	0.0	0.0	4.0	0.0	0.0	0.0	0.0	43.0
F-060220-G86-F5-16S	181.0	0.0	0.0	88.0	0.0	0.0	0.0	0.0	0.0	0.0	12.0	26.0	0.0	10.0	0.0	7.0	4.0	0.0	0.0	0.0	0.0	3466.0	0.0	0.0	8978.0	982.0	40.0	0.0	0.0	1206.0	0.0	0.0	0.0	0.0	0.0	0.0	0.0	0.0	0.0	30.0	0.0	0.0	0.0	15.0	0.0	0.0	0.0	0.0	18.0
F-060220-G86-M6-16S	0.0	0.0	0.0	4.0	0.0	0.0	0.0	0.0	0.0	0.0	0.0	0.0	0.0	0.0	0.0	0.0	0.0	0.0	0.0	0.0	0.0	394.0	0.0	0.0	806.0	97.0	35.0	0.0	16.0	12.0	0.0	0.0	0.0	0.0	0.0	0.0	0.0	0.0	0.0	0.0	0.0	0.0	0.0	3.0	0.0	5.0	0.0	0.0	24.0
F-060220-G87-F9-16S	508.0	40.0	0.0	39.0	0.0	0.0	0.0	0.0	0.0	0.0	0.0	6.0	0.0	6.0	0.0	17.0	19.0	0.0	0.0	0.0	0.0	5323.0	0.0	0.0	4854.0	1621.0	677.0	0.0	1855.0	314.0	0.0	98.0	0.0	0.0	0.0	0.0	0.0	0.0	0.0	0.0	0.0	0.0	0.0	0.0	7.0	6.0	0.0	0.0	12.0
F-060220-G87-M10-16S	0.0	0.0	0.0	233.0	0.0	0.0	0.0	0.0	0.0	0.0	44.0	217.0	0.0	55.0	0.0	0.0	24.0	0.0	0.0	0.0	0.0	8281.0	0.0	0.0	10057.0	2100.0	426.0	0.0	0.0	1646.0	0.0	0.0	0.0	0.0	0.0	0.0	0.0	9.0	0.0	9.0	0.0	0.0	0.0	24.0	0.0	0.0	0.0	0.0	0.0
F-060920-G92-F7-16S	48.0	18.0	0.0	0.0	0.0	0.0	0.0	0.0	0.0	0.0	3.0	0.0	0.0	9.0	0.0	0.0	26.0	0.0	0.0	0.0	0.0	1872.0	0.0	0.0	4995.0	795.0	157.0	0.0	0.0	246.0	0.0	124.0	0.0	0.0	0.0	0.0	0.0	0.0	0.0	37.0	0.0	0.0	0.0	187.0	0.0	22.0	0.0	0.0	98.0
F-060920-G92-M8-16S	22.0	26.0	0.0	5.0	0.0	0.0	0.0	0.0	0.0	0.0	11.0	26.0	0.0	5.0	4.0	0.0	0.0	0.0	0.0	0.0	0.0	1945.0	0.0	0.0	6996.0	491.0	101.0	0.0	0.0	517.0	0.0	0.0	0.0	0.0	0.0	0.0	0.0	9.0	0.0	0.0	0.0	0.0	0.0	59.0	0.0	11.0	0.0	0.0	55.0
F-060920-G93-F1-16S	4.0	63.0	0.0	33.0	0.0	0.0	0.0	0.0	0.0	0.0	0.0	0.0	0.0	4.0	0.0	0.0	3.0	0.0	0.0	0.0	0.0	1059.0	0.0	0.0	12400.0	738.0	99.0	0.0	0.0	205.0	0.0	21.0	0.0	0.0	0.0	0.0	0.0	0.0	0.0	0.0	0.0	0.0	0.0	65.0	0.0	12.0	0.0	2.0	217.0
F-060920-G93-F3-16S	33.0	170.0	0.0	22.0	0.0	0.0	0.0	0.0	0.0	0.0	10.0	0.0	0.0	0.0	2.0	13.0	163.0	0.0	0.0	0.0	0.0	1114.0	0.0	0.0	5898.0	1045.0	169.0	0.0	231.0	91.0	0.0	20.0	0.0	0.0	0.0	0.0	0.0	6.0	0.0	11.0	0.0	0.0	0.0	71.0	11.0	68.0	0.0	0.0	79.0
F-060920-G93-F5-16S	4.0	5.0	0.0	16.0	0.0	0.0	0.0	0.0	0.0	0.0	19.0	13.0	0.0	3.0	0.0	0.0	0.0	0.0	0.0	0.0	0.0	1160.0	0.0	0.0	11841.0	339.0	9.0	0.0	0.0	252.0	0.0	0.0	0.0	0.0	0.0	0.0	0.0	0.0	0.0	0.0	0.0	0.0	0.0	15.0	0.0	0.0	0.0	0.0	48.0
F-060920-G93-M2-16S	4.0	82.0	0.0	7.0	0.0	0.0	0.0	0.0	0.0	0.0	3.0	0.0	0.0	3.0	0.0	18.0	64.0	0.0	0.0	0.0	0.0	1603.0	0.0	0.0	13003.0	1090.0	273.0	0.0	0.0	208.0	0.0	0.0	0.0	0.0	0.0	0.0	0.0	0.0	0.0	0.0	0.0	0.0	0.0	48.0	16.0	29.0	0.0	45.0	165.0
F-060920-G93-M6-16S	27.0	28.0	0.0	10.0	0.0	0.0	0.0	0.0	0.0	0.0	0.0	3.0	0.0	5.0	0.0	3.0	10.0	0.0	0.0	0.0	0.0	1531.0	0.0	0.0	7246.0	672.0	198.0	0.0	113.0	217.0	0.0	5.0	0.0	0.0	0.0	0.0	0.0	0.0	0.0	12.0	0.0	0.0	0.0	146.0	6.0	20.0	0.0	0.0	43.0
F-060920-G94-M10-16S	0.0	0.0	0.0	153.0	2.0	0.0	0.0	0.0	0.0	0.0	5.0	54.0	0.0	127.0	0.0	5.0	66.0	0.0	0.0	0.0	0.0	3302.0	0.0	0.0	4451.0	1075.0	274.0	0.0	106.0	107.0	0.0	0.0	0.0	0.0	0.0	0.0	0.0	21.0	0.0	0.0	0.0	0.0	0.0	4.0	0.0	12.0	0.0	3.0	4.0
F-061620-G100-F1-16S	13.0	0.0	0.0	64.0	0.0	0.0	0.0	0.0	0.0	0.0	6.0	17.0	0.0	32.0	0.0	2.0	29.0	0.0	0.0	0.0	0.0	1747.0	0.0	0.0	7977.0	1051.0	96.0	0.0	0.0	194.0	0.0	3.0	0.0	0.0	0.0	0.0	0.0	0.0	0.0	0.0	0.0	0.0	0.0	25.0	0.0	0.0	0.0	0.0	0.0
F-061620-G100-F3-16S	22.0	0.0	0.0	199.0	0.0	0.0	0.0	0.0	0.0	0.0	16.0	24.0	0.0	34.0	0.0	8.0	106.0	0.0	0.0	0.0	0.0	5086.0	0.0	0.0	7441.0	3284.0	162.0	0.0	109.0	547.0	0.0	27.0	0.0	0.0	0.0	0.0	0.0	3.0	0.0	0.0	0.0	0.0	0.0	11.0	0.0	0.0	0.0	0.0	0.0
F-061620-G100-M2-16S	2.0	7.0	0.0	155.0	0.0	0.0	0.0	0.0	0.0	0.0	19.0	29.0	0.0	88.0	9.0	4.0	16.0	0.0	0.0	0.0	0.0	2400.0	0.0	0.0	4502.0	1258.0	250.0	0.0	0.0	140.0	0.0	0.0	0.0	0.0	0.0	0.0	0.0	0.0	0.0	0.0	0.0	0.0	0.0	11.0	0.0	0.0	3.0	75.0	0.0
F-061620-G100-M6-16S	38.0	6.0	0.0	201.0	0.0	0.0	0.0	0.0	0.0	0.0	0.0	13.0	0.0	15.0	0.0	0.0	108.0	3.0	0.0	0.0	0.0	5713.0	0.0	0.0	5348.0	1477.0	588.0	0.0	1467.0	175.0	0.0	4.0	0.0	0.0	0.0	0.0	0.0	20.0	0.0	0.0	0.0	0.0	0.0	41.0	0.0	0.0	6.0	0.0	5.0
F-061620-G101-M10-16S	0.0	0.0	0.0	365.0	0.0	0.0	0.0	0.0	0.0	0.0	5.0	26.0	0.0	46.0	4.0	2.0	148.0	0.0	0.0	0.0	0.0	3647.0	0.0	0.0	7165.0	2810.0	434.0	0.0	22.0	125.0	0.0	0.0	0.0	0.0	0.0	0.0	0.0	0.0	0.0	0.0	0.0	0.0	0.0	11.0	0.0	4.0	0.0	0.0	0.0
F-061620-G99-M8-16S	16.0	0.0	0.0	0.0	0.0	0.0	0.0	0.0	0.0	0.0	0.0	0.0	0.0	0.0	0.0	0.0	0.0	0.0	0.0	0.0	0.0	301.0	0.0	0.0	444.0	226.0	20.0	0.0	22.0	30.0	0.0	0.0	0.0	0.0	0.0	0.0	0.0	0.0	0.0	0.0	0.0	0.0	0.0	0.0	0.0	0.0	0.0	0.0	0.0
F-062320-G106-F7-16S	18.0	31.0	0.0	7.0	0.0	0.0	0.0	0.0	0.0	0.0	9.0	9.0	0.0	13.0	0.0	0.0	23.0	0.0	0.0	0.0	0.0	4561.0	0.0	0.0	7251.0	668.0	164.0	0.0	0.0	137.0	0.0	5.0	0.0	0.0	0.0	0.0	0.0	0.0	0.0	29.0	0.0	0.0	0.0	103.0	0.0	19.0	0.0	0.0	112.0
F-062320-G106-M8-16S	87.0	27.0	0.0	5.0	0.0	0.0	0.0	0.0	0.0	0.0	0.0	0.0	0.0	8.0	0.0	0.0	70.0	0.0	0.0	0.0	0.0	4648.0	0.0	0.0	10664.0	2189.0	105.0	0.0	0.0	258.0	0.0	0.0	0.0	0.0	0.0	0.0	0.0	3.0	0.0	6.0	0.0	0.0	0.0	93.0	0.0	37.0	0.0	0.0	223.0
F-062320-G107-F1-16S	0.0	0.0	0.0	50.0	5.0	0.0	0.0	0.0	0.0	0.0	45.0	411.0	0.0	24.0	0.0	0.0	0.0	0.0	0.0	0.0	0.0	1586.0	0.0	0.0	15243.0	341.0	34.0	0.0	0.0	165.0	0.0	0.0	0.0	0.0	0.0	0.0	0.0	0.0	0.0	0.0	0.0	0.0	0.0	0.0	0.0	0.0	0.0	0.0	0.0
F-062320-G107-F3-16S	35.0	95.0	0.0	59.0	2.0	0.0	0.0	0.0	0.0	0.0	29.0	53.0	0.0	45.0	0.0	2.0	8.0	0.0	0.0	0.0	0.0	4300.0	0.0	0.0	6935.0	733.0	106.0	0.0	0.0	257.0	0.0	0.0	0.0	0.0	0.0	0.0	0.0	0.0	0.0	0.0	0.0	0.0	0.0	53.0	0.0	2.0	0.0	0.0	0.0
F-062320-G107-F5-16S	19.0	13.0	0.0	1281.0	12.0	0.0	0.0	0.0	0.0	0.0	542.0	56.0	0.0	3.0	0.0	0.0	0.0	0.0	0.0	0.0	0.0	4774.0	0.0	0.0	16899.0	1041.0	87.0	0.0	0.0	312.0	0.0	0.0	0.0	0.0	0.0	0.0	0.0	6.0	0.0	0.0	0.0	0.0	0.0	17.0	0.0	4.0	0.0	0.0	6.0
F-062320-G107-M2-16S	3.0	248.0	0.0	98.0	0.0	0.0	0.0	0.0	0.0	0.0	35.0	37.0	0.0	56.0	0.0	6.0	96.0	0.0	0.0	0.0	0.0	4203.0	0.0	0.0	11619.0	1437.0	243.0	0.0	0.0	87.0	0.0	5.0	0.0	0.0	0.0	0.0	0.0	0.0	0.0	13.0	0.0	0.0	0.0	49.0	0.0	0.0	0.0	0.0	0.0
F-062320-G107-M6-16S	20.0	89.0	0.0	7.0	0.0	0.0	0.0	0.0	0.0	0.0	0.0	18.0	0.0	5.0	0.0	0.0	30.0	47.0	0.0	0.0	0.0	1325.0	0.0	0.0	4976.0	745.0	145.0	0.0	0.0	114.0	0.0	8.0	0.0	0.0	0.0	0.0	0.0	0.0	0.0	12.0	0.0	0.0	0.0	103.0	0.0	0.0	0.0	0.0	23.0
F-062320-G108-F9-16S	58.0	117.0	0.0	57.0	0.0	0.0	0.0	0.0	0.0	0.0	3.0	3.0	0.0	3.0	0.0	10.0	221.0	0.0	0.0	0.0	0.0	2040.0	0.0	0.0	3520.0	1513.0	283.0	0.0	11.0	89.0	0.0	49.0	0.0	0.0	0.0	0.0	0.0	0.0	0.0	0.0	0.0	0.0	5.0	4.0	21.0	0.0	0.0	0.0	14.0
F-062320-G108-M10-16S	0.0	7.0	0.0	0.0	0.0	0.0	0.0	0.0	0.0	0.0	0.0	0.0	0.0	0.0	0.0	0.0	0.0	0.0	0.0	0.0	0.0	112.0	0.0	0.0	800.0	32.0	0.0	0.0	0.0	4.0	0.0	0.0	0.0	0.0	0.0	0.0	0.0	0.0	0.0	0.0	0.0	0.0	0.0	0.0	0.0	0.0	0.0	0.0	0.0
F-070720-G120-F7-16S	3.0	23.0	0.0	0.0	0.0	0.0	0.0	0.0	0.0	0.0	31.0	5.0	0.0	4.0	0.0	7.0	8.0	0.0	0.0	0.0	0.0	4148.0	0.0	0.0	7529.0	740.0	119.0	0.0	0.0	256.0	0.0	0.0	0.0	0.0	0.0	0.0	0.0	0.0	0.0	0.0	0.0	0.0	0.0	7.0	0.0	10.0	0.0	0.0	38.0
F-070720-G120-M8-16S	26.0	79.0	0.0	15.0	0.0	0.0	0.0	0.0	0.0	0.0	0.0	9.0	0.0	8.0	0.0	2.0	89.0	0.0	0.0	0.0	0.0	3720.0	0.0	0.0	9459.0	1413.0	71.0	0.0	9.0	348.0	0.0	26.0	0.0	0.0	0.0	0.0	0.0	2.0	0.0	79.0	0.0	0.0	0.0	182.0	0.0	26.0	0.0	0.0	82.0
F-070720-G121-F1-16S	0.0	50.0	0.0	12.0	0.0	0.0	0.0	0.0	0.0	0.0	0.0	0.0	0.0	0.0	0.0	0.0	33.0	0.0	0.0	0.0	0.0	1955.0	0.0	0.0	8179.0	502.0	35.0	0.0	0.0	101.0	0.0	13.0	0.0	0.0	0.0	0.0	0.0	0.0	0.0	4.0	0.0	0.0	0.0	39.0	6.0	53.0	0.0	0.0	34.0
F-070720-G121-F3-16S	31.0	157.0	0.0	16.0	0.0	0.0	0.0	0.0	0.0	0.0	0.0	7.0	0.0	11.0	0.0	6.0	573.0	0.0	0.0	0.0	0.0	1805.0	0.0	0.0	3105.0	792.0	102.0	0.0	0.0	122.0	0.0	52.0	0.0	0.0	0.0	0.0	0.0	0.0	0.0	0.0	0.0	0.0	0.0	81.0	8.0	42.0	0.0	0.0	62.0
F-070720-G121-F5-16S	19.0	60.0	0.0	13.0	0.0	0.0	0.0	0.0	0.0	0.0	10.0	22.0	0.0	18.0	0.0	3.0	38.0	0.0	0.0	0.0	0.0	1684.0	0.0	0.0	4983.0	799.0	196.0	0.0	0.0	238.0	0.0	25.0	0.0	0.0	0.0	0.0	0.0	0.0	0.0	13.0	0.0	0.0	0.0	58.0	0.0	36.0	0.0	0.0	71.0
F-070720-G121-M6-16S	10.0	69.0	0.0	0.0	0.0	0.0	0.0	0.0	0.0	0.0	0.0	3.0	0.0	4.0	0.0	0.0	157.0	15.0	3.0	0.0	0.0	2221.0	0.0	0.0	6079.0	701.0	103.0	0.0	5.0	90.0	0.0	22.0	0.0	0.0	0.0	0.0	0.0	2.0	0.0	47.0	0.0	0.0	0.0	45.0	0.0	19.0	0.0	0.0	138.0
F-070720-G122-F9-16S	44.0	177.0	0.0	25.0	0.0	0.0	0.0	0.0	0.0	0.0	0.0	0.0	0.0	0.0	6.0	135.0	186.0	140.0	0.0	22.0	0.0	1861.0	0.0	0.0	3373.0	2371.0	258.0	0.0	27.0	31.0	0.0	47.0	0.0	0.0	0.0	0.0	0.0	0.0	0.0	0.0	0.0	0.0	0.0	11.0	26.0	5.0	0.0	0.0	156.0
F-070720-G122-M10-16S	4.0	79.0	0.0	5.0	0.0	0.0	0.0	0.0	0.0	0.0	3.0	12.0	0.0	10.0	6.0	0.0	15.0	0.0	0.0	0.0	8.0	2041.0	0.0	0.0	10386.0	474.0	58.0	0.0	0.0	301.0	0.0	11.0	0.0	0.0	0.0	0.0	0.0	0.0	0.0	0.0	0.0	0.0	0.0	44.0	22.0	54.0	0.0	19.0	8.0
F-071420-G127-F7-16S	34.0	180.0	0.0	5.0	0.0	0.0	0.0	0.0	0.0	0.0	0.0	0.0	0.0	3.0	0.0	48.0	129.0	0.0	0.0	0.0	0.0	3394.0	0.0	0.0	9679.0	1788.0	369.0	0.0	336.0	12.0	0.0	0.0	0.0	0.0	0.0	0.0	0.0	10.0	0.0	0.0	7.0	0.0	0.0	151.0	0.0	58.0	10.0	0.0	153.0
F-071420-G127-M8-16S	14.0	152.0	0.0	15.0	0.0	0.0	0.0	0.0	0.0	0.0	3.0	15.0	0.0	8.0	0.0	0.0	8.0	0.0	0.0	0.0	0.0	1525.0	0.0	0.0	10165.0	1035.0	47.0	0.0	19.0	123.0	0.0	10.0	0.0	0.0	0.0	0.0	0.0	0.0	0.0	15.0	0.0	0.0	0.0	430.0	0.0	52.0	0.0	3.0	83.0
F-071420-G128-F1-16S	0.0	8.0	0.0	0.0	0.0	0.0	0.0	0.0	0.0	0.0	0.0	0.0	0.0	0.0	2.0	0.0	6.0	0.0	0.0	0.0	0.0	44.0	0.0	0.0	817.0	17.0	7.0	0.0	0.0	0.0	0.0	0.0	0.0	0.0	0.0	0.0	0.0	0.0	0.0	0.0	0.0	0.0	0.0	0.0	0.0	0.0	0.0	0.0	0.0
F-071420-G128-F3-16S	84.0	178.0	0.0	15.0	0.0	0.0	0.0	0.0	0.0	0.0	0.0	15.0	0.0	3.0	6.0	46.0	390.0	0.0	0.0	0.0	0.0	2800.0	0.0	0.0	3182.0	1328.0	154.0	0.0	28.0	102.0	0.0	88.0	0.0	0.0	0.0	0.0	0.0	0.0	0.0	7.0	0.0	0.0	0.0	197.0	17.0	185.0	0.0	0.0	247.0
F-071420-G128-F5-16S	13.0	41.0	0.0	10.0	0.0	0.0	0.0	0.0	0.0	0.0	0.0	0.0	0.0	11.0	2.0	0.0	7.0	0.0	0.0	0.0	0.0	593.0	0.0	0.0	7146.0	378.0	101.0	0.0	0.0	224.0	0.0	5.0	0.0	0.0	0.0	0.0	0.0	0.0	0.0	0.0	0.0	0.0	0.0	52.0	0.0	129.0	0.0	0.0	19.0
F-071420-G128-M2-16S	0.0	71.0	0.0	5.0	0.0	0.0	0.0	0.0	0.0	0.0	3.0	17.0	0.0	5.0	0.0	14.0	21.0	0.0	0.0	0.0	0.0	1835.0	0.0	0.0	12241.0	567.0	166.0	0.0	0.0	49.0	0.0	3.0	0.0	0.0	0.0	0.0	0.0	0.0	0.0	37.0	0.0	0.0	0.0	12.0	0.0	0.0	0.0	15.0	3.0
F-071420-G128-M6-16S	14.0	188.0	0.0	11.0	0.0	0.0	0.0	0.0	0.0	0.0	0.0	0.0	0.0	0.0	0.0	16.0	169.0	0.0	0.0	0.0	0.0	1021.0	0.0	0.0	6244.0	612.0	96.0	0.0	819.0	16.0	0.0	14.0	0.0	0.0	0.0	0.0	0.0	0.0	0.0	0.0	0.0	0.0	0.0	201.0	0.0	178.0	0.0	0.0	198.0
F-071420-G129-F9-16S	25.0	202.0	0.0	24.0	0.0	0.0	0.0	0.0	0.0	0.0	0.0	7.0	0.0	0.0	4.0	17.0	257.0	0.0	0.0	8.0	0.0	2512.0	0.0	0.0	6011.0	1439.0	251.0	0.0	213.0	0.0	0.0	43.0	0.0	0.0	0.0	0.0	0.0	0.0	0.0	0.0	0.0	0.0	0.0	38.0	15.0	39.0	0.0	0.0	13.0
F-071420-G129-M10-16S	0.0	243.0	0.0	4.0	2.0	0.0	0.0	0.0	0.0	0.0	0.0	16.0	0.0	0.0	0.0	13.0	343.0	0.0	0.0	0.0	0.0	2716.0	0.0	0.0	10791.0	1110.0	219.0	0.0	7.0	54.0	0.0	54.0	2.0	0.0	0.0	0.0	0.0	0.0	0.0	7.0	0.0	0.0	0.0	220.0	0.0	141.0	0.0	33.0	29.0
F-072120-G134-F7-16S	18.0	73.0	0.0	10.0	0.0	0.0	0.0	0.0	0.0	0.0	0.0	0.0	0.0	5.0	6.0	144.0	550.0	12.0	0.0	0.0	0.0	1693.0	0.0	0.0	8992.0	2647.0	293.0	0.0	80.0	3.0	0.0	16.0	0.0	0.0	0.0	0.0	0.0	0.0	0.0	0.0	0.0	0.0	0.0	119.0	18.0	11.0	0.0	0.0	136.0
F-072120-G134-M8-16S	95.0	126.0	0.0	10.0	0.0	0.0	0.0	0.0	0.0	0.0	0.0	15.0	0.0	3.0	0.0	0.0	35.0	0.0	0.0	0.0	0.0	2333.0	0.0	0.0	7320.0	1627.0	200.0	0.0	100.0	108.0	0.0	13.0	0.0	0.0	0.0	0.0	0.0	0.0	0.0	0.0	0.0	0.0	0.0	170.0	4.0	99.0	0.0	0.0	144.0
F-072120-G135-F1-16S	7.0	12.0	0.0	9.0	0.0	0.0	0.0	0.0	0.0	0.0	7.0	8.0	0.0	2.0	0.0	21.0	37.0	0.0	0.0	0.0	0.0	2292.0	0.0	0.0	16441.0	1482.0	212.0	0.0	0.0	39.0	0.0	67.0	0.0	0.0	0.0	0.0	0.0	0.0	0.0	0.0	0.0	0.0	0.0	213.0	0.0	32.0	0.0	0.0	49.0
F-072120-G135-F3-16S	122.0	274.0	0.0	23.0	0.0	0.0	0.0	0.0	0.0	0.0	0.0	8.0	0.0	16.0	5.0	66.0	398.0	0.0	0.0	0.0	0.0	2474.0	0.0	0.0	6195.0	1801.0	259.0	0.0	562.0	41.0	0.0	75.0	0.0	2.0	0.0	0.0	0.0	0.0	0.0	15.0	0.0	0.0	0.0	136.0	56.0	61.0	0.0	0.0	96.0
F-072120-G135-F5-16S	5.0	29.0	0.0	11.0	0.0	0.0	0.0	0.0	0.0	0.0	5.0	9.0	0.0	4.0	0.0	22.0	38.0	0.0	0.0	0.0	4.0	1413.0	0.0	0.0	10213.0	1196.0	86.0	0.0	0.0	90.0	0.0	85.0	3.0	0.0	0.0	0.0	0.0	0.0	0.0	43.0	0.0	0.0	0.0	174.0	0.0	200.0	0.0	0.0	28.0
F-072120-G135-M2-16S	0.0	17.0	0.0	5.0	0.0	0.0	0.0	0.0	0.0	0.0	0.0	0.0	0.0	0.0	0.0	58.0	39.0	0.0	0.0	0.0	0.0	2342.0	0.0	0.0	10419.0	926.0	172.0	0.0	0.0	19.0	0.0	21.0	0.0	0.0	0.0	0.0	0.0	0.0	0.0	14.0	0.0	0.0	0.0	172.0	0.0	56.0	0.0	0.0	0.0
F-072120-G135-M6-16S	22.0	53.0	0.0	13.0	0.0	0.0	0.0	0.0	0.0	0.0	0.0	5.0	0.0	0.0	5.0	94.0	410.0	8.0	0.0	0.0	0.0	2733.0	0.0	0.0	15695.0	2841.0	344.0	0.0	76.0	4.0	0.0	31.0	0.0	0.0	0.0	0.0	0.0	0.0	0.0	5.0	0.0	0.0	0.0	196.0	11.0	154.0	0.0	2.0	389.0
F-072120-G136-F9-16S	72.0	25.0	0.0	20.0	0.0	0.0	0.0	0.0	0.0	0.0	4.0	0.0	0.0	5.0	0.0	82.0	570.0	2.0	0.0	0.0	0.0	4159.0	0.0	0.0	10066.0	2046.0	538.0	0.0	22.0	13.0	0.0	31.0	0.0	3.0	0.0	0.0	0.0	0.0	0.0	0.0	0.0	0.0	0.0	70.0	27.0	33.0	0.0	0.0	56.0
F-072120-G136-M10-16S	0.0	287.0	0.0	35.0	0.0	0.0	0.0	0.0	0.0	0.0	0.0	0.0	0.0	2.0	0.0	144.0	262.0	0.0	0.0	0.0	0.0	1742.0	0.0	0.0	4687.0	2582.0	100.0	0.0	500.0	16.0	0.0	39.0	0.0	0.0	0.0	0.0	0.0	0.0	0.0	0.0	14.0	0.0	0.0	16.0	3.0	43.0	0.0	0.0	536.0
F-072820-G141-F7-16S	23.0	104.0	0.0	0.0	0.0	0.0	0.0	0.0	0.0	0.0	0.0	4.0	0.0	0.0	0.0	64.0	1132.0	2.0	0.0	0.0	0.0	1556.0	0.0	0.0	6310.0	1028.0	209.0	0.0	68.0	0.0	0.0	67.0	0.0	0.0	0.0	0.0	0.0	0.0	0.0	0.0	0.0	7.0	0.0	246.0	43.0	27.0	0.0	0.0	142.0
F-072820-G141-M8-16S	21.0	181.0	0.0	10.0	0.0	0.0	0.0	0.0	0.0	0.0	0.0	4.0	0.0	3.0	6.0	29.0	231.0	0.0	0.0	0.0	0.0	2128.0	0.0	0.0	10967.0	2054.0	104.0	0.0	114.0	43.0	0.0	20.0	0.0	0.0	0.0	0.0	0.0	3.0	0.0	0.0	0.0	0.0	0.0	51.0	115.0	59.0	7.0	0.0	144.0
F-072820-G142-F1-16S	3.0	68.0	0.0	17.0	0.0	0.0	0.0	0.0	0.0	0.0	3.0	6.0	0.0	4.0	0.0	58.0	45.0	0.0	0.0	0.0	0.0	2035.0	0.0	0.0	12649.0	1637.0	197.0	0.0	3.0	58.0	0.0	83.0	0.0	0.0	0.0	0.0	0.0	0.0	0.0	0.0	0.0	0.0	0.0	62.0	21.0	61.0	0.0	0.0	136.0
F-072820-G142-F3-16S	688.0	418.0	0.0	11.0	0.0	0.0	0.0	0.0	0.0	0.0	2.0	8.0	0.0	10.0	8.0	80.0	287.0	0.0	0.0	6.0	0.0	2562.0	0.0	0.0	4496.0	2058.0	189.0	0.0	768.0	64.0	0.0	99.0	0.0	0.0	0.0	0.0	0.0	0.0	0.0	0.0	0.0	0.0	0.0	144.0	11.0	25.0	0.0	0.0	105.0
F-072820-G142-F5-16S	0.0	66.0	0.0	15.0	0.0	0.0	0.0	0.0	0.0	0.0	0.0	16.0	0.0	0.0	0.0	48.0	31.0	0.0	0.0	0.0	2.0	1611.0	0.0	0.0	10432.0	1093.0	209.0	0.0	0.0	137.0	0.0	60.0	0.0	0.0	0.0	0.0	0.0	0.0	0.0	0.0	0.0	0.0	0.0	77.0	9.0	175.0	0.0	15.0	182.0
F-072820-G142-M2-16S	6.0	373.0	0.0	15.0	0.0	0.0	0.0	0.0	0.0	0.0	7.0	30.0	0.0	18.0	7.0	86.0	155.0	0.0	0.0	0.0	4.0	3058.0	0.0	0.0	4772.0	2814.0	269.0	0.0	57.0	102.0	0.0	31.0	3.0	2.0	0.0	0.0	0.0	0.0	0.0	0.0	0.0	0.0	0.0	27.0	0.0	71.0	0.0	0.0	0.0
F-072820-G142-M6-16S	72.0	77.0	0.0	17.0	0.0	0.0	0.0	0.0	0.0	0.0	0.0	3.0	0.0	6.0	0.0	54.0	196.0	0.0	0.0	0.0	0.0	3072.0	0.0	0.0	11679.0	1808.0	336.0	0.0	58.0	238.0	0.0	26.0	0.0	0.0	0.0	0.0	0.0	0.0	0.0	10.0	8.0	0.0	0.0	153.0	0.0	31.0	0.0	4.0	66.0
F-072820-G143-F9-16S	182.0	538.0	0.0	12.0	0.0	0.0	0.0	0.0	0.0	0.0	4.0	0.0	0.0	4.0	6.0	697.0	348.0	11.0	0.0	18.0	0.0	1705.0	0.0	0.0	1906.0	4159.0	203.0	0.0	1951.0	2.0	0.0	30.0	0.0	0.0	0.0	0.0	0.0	0.0	0.0	0.0	5.0	0.0	0.0	67.0	0.0	0.0	6.0	0.0	4.0
F-072820-G143-M10-16S	0.0	104.0	0.0	6.0	0.0	0.0	0.0	0.0	0.0	0.0	3.0	10.0	0.0	5.0	0.0	34.0	29.0	0.0	0.0	0.0	0.0	2920.0	0.0	0.0	16409.0	1693.0	82.0	0.0	81.0	18.0	0.0	70.0	0.0	0.0	0.0	0.0	0.0	0.0	0.0	0.0	0.0	0.0	0.0	197.0	0.0	41.0	0.0	21.0	0.0
F-080420-G148-F7-16S	25.0	29.0	0.0	24.0	0.0	0.0	0.0	0.0	0.0	0.0	0.0	4.0	0.0	16.0	6.0	341.0	994.0	8.0	0.0	23.0	0.0	5018.0	0.0	0.0	14068.0	2787.0	534.0	0.0	247.0	0.0	0.0	27.0	0.0	0.0	0.0	0.0	0.0	0.0	0.0	0.0	0.0	14.0	0.0	472.0	58.0	60.0	72.0	0.0	162.0
F-080420-G148-M8-16S	25.0	8.0	0.0	27.0	0.0	0.0	0.0	0.0	0.0	0.0	6.0	2.0	0.0	11.0	3.0	32.0	61.0	2.0	0.0	0.0	0.0	5129.0	0.0	0.0	17227.0	1512.0	257.0	0.0	258.0	72.0	0.0	24.0	0.0	0.0	0.0	0.0	0.0	0.0	0.0	0.0	0.0	0.0	0.0	56.0	0.0	0.0	0.0	4.0	63.0
F-080420-G149-F1-16S	7.0	71.0	0.0	12.0	0.0	0.0	0.0	0.0	0.0	0.0	0.0	0.0	0.0	0.0	3.0	138.0	637.0	0.0	0.0	0.0	0.0	2751.0	0.0	0.0	15394.0	1833.0	288.0	0.0	30.0	31.0	0.0	147.0	0.0	0.0	0.0	0.0	0.0	0.0	0.0	0.0	0.0	0.0	0.0	195.0	17.0	157.0	12.0	0.0	51.0
F-080420-G149-F3-16S	102.0	149.0	0.0	14.0	0.0	0.0	0.0	0.0	0.0	0.0	2.0	4.0	0.0	8.0	0.0	155.0	936.0	0.0	0.0	0.0	0.0	3678.0	0.0	0.0	10416.0	1883.0	619.0	0.0	425.0	83.0	0.0	177.0	0.0	0.0	0.0	0.0	0.0	0.0	12.0	25.0	24.0	0.0	0.0	429.0	63.0	152.0	0.0	3.0	373.0
F-080420-G149-F5-16S	15.0	57.0	0.0	0.0	0.0	0.0	0.0	0.0	0.0	0.0	0.0	13.0	0.0	0.0	0.0	14.0	99.0	0.0	0.0	0.0	0.0	2467.0	0.0	0.0	11313.0	1349.0	139.0	0.0	0.0	292.0	0.0	57.0	0.0	0.0	0.0	0.0	0.0	0.0	0.0	0.0	0.0	0.0	0.0	43.0	0.0	163.0	0.0	0.0	31.0
F-080420-G149-M2-16S	2.0	149.0	0.0	28.0	0.0	0.0	0.0	0.0	0.0	0.0	2.0	6.0	0.0	4.0	6.0	61.0	404.0	0.0	0.0	0.0	0.0	3893.0	0.0	0.0	14499.0	2486.0	215.0	0.0	76.0	36.0	0.0	100.0	0.0	0.0	0.0	0.0	0.0	0.0	0.0	25.0	0.0	0.0	0.0	192.0	0.0	108.0	10.0	0.0	0.0
F-080420-G149-M6-16S	0.0	0.0	0.0	0.0	0.0	0.0	0.0	0.0	0.0	0.0	0.0	0.0	0.0	0.0	0.0	3.0	14.0	0.0	0.0	0.0	0.0	192.0	0.0	0.0	866.0	131.0	12.0	0.0	11.0	0.0	0.0	0.0	0.0	0.0	0.0	0.0	0.0	0.0	0.0	0.0	0.0	0.0	0.0	0.0	0.0	0.0	0.0	0.0	7.0
F-080420-G150-F9-16S	12.0	11.0	0.0	36.0	0.0	0.0	0.0	0.0	0.0	0.0	0.0	6.0	0.0	3.0	0.0	110.0	0.0	0.0	0.0	0.0	0.0	6393.0	0.0	0.0	14863.0	1785.0	449.0	0.0	12.0	0.0	0.0	11.0	0.0	0.0	0.0	0.0	0.0	0.0	0.0	0.0	0.0	0.0	0.0	0.0	5.0	0.0	5.0	0.0	15.0
F-080420-G150-M10-16S	0.0	0.0	0.0	8.0	0.0	0.0	0.0	0.0	0.0	0.0	0.0	0.0	0.0	6.0	4.0	36.0	58.0	0.0	0.0	0.0	0.0	1369.0	0.0	0.0	15195.0	1047.0	193.0	0.0	0.0	0.0	0.0	32.0	0.0	0.0	0.0	0.0	0.0	0.0	0.0	0.0	0.0	0.0	0.0	0.0	0.0	6.0	8.0	2.0	0.0
F-081120-G155-F7-16S	4.0	61.0	0.0	18.0	0.0	0.0	0.0	0.0	0.0	0.0	0.0	7.0	0.0	4.0	0.0	6.0	45.0	0.0	0.0	0.0	0.0	1243.0	0.0	0.0	3782.0	874.0	163.0	0.0	230.0	278.0	0.0	25.0	0.0	0.0	0.0	0.0	0.0	0.0	0.0	0.0	0.0	0.0	0.0	17.0	16.0	183.0	0.0	8.0	125.0
F-081120-G155-M8-16S	7.0	35.0	0.0	0.0	0.0	0.0	0.0	0.0	0.0	0.0	0.0	0.0	0.0	0.0	4.0	23.0	241.0	3.0	0.0	0.0	0.0	1549.0	0.0	0.0	3925.0	1322.0	34.0	0.0	108.0	5.0	0.0	0.0	0.0	0.0	0.0	0.0	0.0	3.0	0.0	0.0	7.0	0.0	0.0	86.0	3.0	0.0	0.0	0.0	114.0
F-081120-G156-F1-16S	18.0	80.0	0.0	17.0	0.0	0.0	0.0	0.0	0.0	0.0	8.0	0.0	0.0	17.0	3.0	54.0	71.0	0.0	0.0	0.0	0.0	2768.0	0.0	0.0	4847.0	1347.0	292.0	0.0	402.0	53.0	0.0	42.0	0.0	0.0	0.0	0.0	0.0	0.0	0.0	10.0	0.0	0.0	0.0	56.0	52.0	76.0	0.0	0.0	25.0
F-081120-G156-F3-16S	33.0	60.0	0.0	12.0	0.0	0.0	0.0	0.0	0.0	0.0	0.0	2.0	0.0	5.0	8.0	43.0	440.0	8.0	0.0	0.0	0.0	3098.0	0.0	0.0	5968.0	1104.0	261.0	0.0	90.0	26.0	0.0	50.0	0.0	0.0	0.0	0.0	0.0	0.0	0.0	0.0	0.0	0.0	0.0	115.0	13.0	0.0	0.0	0.0	329.0
F-081120-G156-F5-16S	673.0	88.0	0.0	39.0	0.0	0.0	0.0	0.0	0.0	0.0	7.0	32.0	0.0	23.0	0.0	30.0	10.0	0.0	0.0	0.0	2.0	3653.0	0.0	0.0	3123.0	1098.0	226.0	0.0	279.0	86.0	0.0	0.0	0.0	0.0	0.0	0.0	0.0	0.0	0.0	0.0	0.0	0.0	0.0	46.0	26.0	14.0	0.0	0.0	109.0
F-081120-G156-M2-16S	3.0	119.0	0.0	7.0	0.0	0.0	0.0	0.0	0.0	0.0	4.0	0.0	0.0	5.0	6.0	98.0	333.0	0.0	0.0	0.0	0.0	2474.0	0.0	0.0	6486.0	2520.0	53.0	0.0	76.0	15.0	0.0	25.0	0.0	0.0	0.0	0.0	0.0	0.0	0.0	5.0	0.0	0.0	0.0	34.0	36.0	143.0	0.0	3.0	3.0
F-081120-G156-M6-16S	4.0	19.0	0.0	8.0	0.0	0.0	0.0	0.0	0.0	0.0	0.0	0.0	0.0	0.0	6.0	335.0	1484.0	2.0	0.0	1208.0	0.0	2199.0	0.0	0.0	4703.0	2025.0	235.0	0.0	205.0	0.0	0.0	18.0	4.0	0.0	0.0	0.0	0.0	0.0	0.0	0.0	0.0	0.0	0.0	119.0	10.0	0.0	0.0	0.0	450.0
F-081120-G157-F9-16S	76.0	70.0	0.0	12.0	0.0	0.0	0.0	0.0	0.0	0.0	0.0	0.0	0.0	0.0	7.0	172.0	78.0	110.0	0.0	4.0	0.0	2356.0	0.0	0.0	4179.0	2513.0	299.0	0.0	532.0	2.0	0.0	0.0	0.0	0.0	0.0	0.0	0.0	0.0	0.0	0.0	2.0	0.0	0.0	38.0	0.0	5.0	0.0	0.0	17.0
[truncated: 113 more columns]
