# Supplementary material for: Stability and volatility shape the gut bacteriome and Kazachstania slooffiae dynamics in preweaning, nursery and adult pigs
Source: Sci Rep. 2022 Sep 5;12:15080. doi: 10.1038/s41598-022-19093-9 (PMC9445069; doi:10.1038/s41598-022-19093-9)
Supplement: Supplementary file 12 — Supplementary Information 12. [file 41598_2022_19093_MOESM12_ESM.qzv › b50e71ee-1437-4ea1-b607-d66be10629f2/provenance/artifacts/dd0ae32d-ec29-4ed1-91c0-cdc32ce2fae3/metadata.yaml]

uuid: dd0ae32d-ec29-4ed1-91c0-cdc32ce2fae3
type: FeatureData[Sequence]
format: DNASequencesDirectoryFormat
