# Supplementary material for: Stability and volatility shape the gut bacteriome and Kazachstania slooffiae dynamics in preweaning, nursery and adult pigs
Source: Sci Rep. 2022 Sep 5;12:15080. doi: 10.1038/s41598-022-19093-9 (PMC9445069; doi:10.1038/s41598-022-19093-9)
Supplement: Supplementary file 13 — Supplementary Table S2. [file 41598_2022_19093_MOESM13_ESM.xlsx]

## Sheet: Swine_Host_Demographics
Supplemental Table S1: Demographic and diet composition of the 10 swine hosts and 5 dams, and information for collected samples (swine age, host ID, stage and general health information).
Pig ID	Sex	Birth Date	Sow ID	Preweaning Housing Group	Nursery Housing Group	Growth Adult Housing Group
1	Female	2020-03-08	S1	P1	N1	G1
2	Male	2020-03-08	S1	P1	N1	G1
3	Female	2020-03-08	S2	P2	N1	G1
4*	Male	2020-03-08	S2	P2	N1	G1
5	Female	2020-03-08	S3	P3	N1	G1
6	Male	2020-03-08	S3	P3	N2	G1
7	Female	2020-03-09	S4	P4	N2	G1
8	Male	2020-03-09	S4	P4	N2	G1
9	Female	2020-03-07	S5	P5	N2	G1
10	Male	2020-03-07	S5	P5	N2	G1
Genetics: Line 241, DNA Genetics, Columbus NE
*Passed away at 28 days of age during nursery stage

## Sheet: Swine_Host_Diet
Stage:		Nursery			Growth
Stage-Phase:		Phase 1	Phase 2	Phase 3	Phase 1	Phase 2	Phase 3
Pellet or Meal:		Pellet	Pellet	Meal	Meal	Meal	Meal
Host Weight (lbs):		12-15	15-25	25-50	80-150	150-200	200-280
Ingredient:	Host Age (days):	21-30	30-49	49-80	80-90	90-106	106-122
Corn		0.456017	0.586589	0.656017	0.72347	0.795676	0.838296
Soybean Meal		0.183571	0.24604	0.283439	0.242157	0.177151	0.136129
Fish Meal		0.047612	0	0	0	0	0
Milk, Whey Powder		0.264511	0.105597	0	0	0	0
Soybean Oil		0.0211609	0.0211193	0.020031	0.0100065	0.00500425	0.00500475
Calcium Carbonate		0.00423218	0.00791975	0.00751164	0.00875569	0.00825702	0.00775737
Monocalcium Phosphate		0.00529022	0.0110876	0.0110171	0.00500325	0.00350298	0.00250238
Sodium Chloride		0.00317413	0.00580781	0.00600931	0.00350228	0.00350298	0.00350333
L-Lys-HCl		0.00428508	0.00527983	0.00550854	0.00290189	0.00300255	0.00300285
DL-Met		0.00216899	0.00221753	0.00205318	0.000500325	0.000350298	0.000250238
L-Thr		0.00190448	0.00221753	0.00230357	0.000700455	0.000700596	0.000900856
L-Trp		0.000465539	0.000422386	0.000500776	0	0.000100085	0.000150143
L-Val		0.00137546	0.00147835	0.00160248	0	0	0
Trace Mineral Premix		0.00158707	0.00158395	0.00150233	0.00150098	0.00125106	0.00100095
Vitamin Premix Without Phytase		0.00264511	0.00263992	0.00250388	0.00150098	0.00150128	0.00150143

## Sheet: Dam_Demograics
SowID	Diet	Parity
S1	Control	Gilt
S2	Soybean Oil	Gilt
S3	Beef Tallow	2
S4	Beef Tallow	3
S5	Soybean Oil	Gilt
Genetics: Line 241, DNA Genetics, Columbus NE

## Sheet: Dam_Diets
Ingredient	Diet
	Control	Beef Tallow	Soybean Oil
Corn	0.6328	0.6005	0.6005
Soybean Meal	0.3282	0.3305	0.3305
Beef Tallow	0	0.03	0
Soybean Oil	0	0	0.03
Calcium carbonate	0.0125	0.0125	0.0125
Monocalcium Phosphate	0.0115	0.0115	0.0115
Sodium Chloride	0.005	0.005	0.005
L-Lys-HCl	0.0015	0.0015	0.0015
DL-Met	0.0008	0.0008	0.0008
L-Thr	0.0005	0.0005	0.0005
Sow add pack¹	0.0015	0.0015	0.0015
Trace mineral premix²	0.0025	0.0025	0.0025
Vitamin premix³	0.0025	0.0025	0.0025
Phytase⁴	0.0008	0.0008	0.0008
¹Provided per kg of premix: 1,653,467 IU vitamin A; 8,818 IU vitamin E; 88 mg biotin; 882 mg folic acid; 397 mg pyridoxine; 220,462 mg choline; 19,842 mg carnitine; 80 mg chromium. ²Provided per kg of premix: 1,653,467 IU vitamin A; 661,387 IU vitamin D; 17,637 IU vitamin E; 1,323 mg vitamin K; 13 mg vitamin B12; 19,842 mg niacin; 11,023 mg pantothenic acid; 3,307 mg riboflavin. ³Provided per kg …

## Sheet: Sample_Information
Sample ID	Age (Days)	Pig ID	Stage	Sex (F: Female M: Male)	General Observations Scores				Temperature (°F)	Weight (lbs)
					Systemic	General	Respiratory	Diarrhea
F-030920-P2-F9	2	9	Preweaning	F	N/A	N/A	N/A	N/A	N/A	3.8
F-030920-P2-M10	2	10	Preweaning	M	N/A	N/A	N/A	N/A	N/A	4
F-031320-P5-F1	5	1	Preweaning	F	N/A	N/A	N/A	N/A	N/A	4.8
F-031320-P5-M2	5	2	Preweaning	M	N/A	N/A	N/A	N/A	N/A	5.6
F-031320-P5-F3	5	3	Preweaning	F	N/A	N/A	N/A	N/A	N/A	4.8
F-031320-P5-F5	5	5	Preweaning	F	N/A	N/A	N/A	N/A	N/A	7.6
F-031320-P4-F7	4	7	Preweaning	F	N/A	N/A	N/A	N/A	N/A	4
F-031320-P6-F9	6	9	Preweaning	F	N/A	N/A	N/A	N/A	N/A	5.4
F-031320-P6-M10	6	10	Preweaning	M	N/A	N/A	N/A	N/A	N/A	5.6
F-031720-P9-F1	9	1	Preweaning	F	N/A	N/A	N/A	N/A	N/A	N/A
F-031720-P9-M6	9	6	Preweaning	M	N/A	N/A	N/A	N/A	N/A	N/A
F-031720-P8-M8	8	8	Preweaning	M	N/A	N/A	N/A	N/A	N/A	N/A
F-032120-P13-F1	13	1	Preweaning	F	N/A	N/A	N/A	N/A	N/A	N/A
F-032120-P13-M2	13	2	Preweaning	M	N/A	N/A	N/A	N/A	N/A	N/A
F-032120-P13-M4	13	4	Preweaning	M	N/A	N/A	N/A	N/A	N/A	N/A
F-032120-P13-F5	13	5	Preweaning	F	N/A	N/A	N/A	N/A	N/A	N/A
F-032120-P12-F7	12	7	Preweaning	F	N/A	N/A	N/A	N/A	N/A	N/A
F-032120-P14-F9	14	9	Preweaning	F	N/A	N/A	N/A	N/A	N/A	N/A
F-032520-P17-M2	17	2	Preweaning	M	N/A	N/A	N/A	N/A	N/A	N/A
F-032520-P17-F3	17	3	Preweaning	F	N/A	N/A	N/A	N/A	N/A	N/A
F-032520-P17-M4	17	4	Preweaning	M	N/A	N/A	N/A	N/A	N/A	N/A
F-032520-P17-F5	17	5	Preweaning	F	N/A	N/A	N/A	N/A	N/A	N/A
F-032520-P17-M6	17	6	Preweaning	M	N/A	N/A	N/A	N/A	N/A	N/A
F-032520-P16-F7	16	7	Preweaning	F	N/A	N/A	N/A	N/A	N/A	N/A
F-032520-P18-F9	18	9	Preweaning	F	N/A	N/A	N/A	N/A	N/A	N/A
F-032520-P18-M10	18	10	Preweaning	M	N/A	N/A	N/A	N/A	N/A	N/A
F-032920-N21-F1	21	1	Nursery	F	N/A	N/A	N/A	N/A	N/A	N/A
F-032920-N21-F3	21	3	Nursery	F	N/A	N/A	N/A	N/A	N/A	N/A
F-032920-N21-M4	21	4	Nursery	M	N/A	N/A	N/A	N/A	N/A	N/A
F-032920-N21-F5	21	5	Nursery	F	N/A	N/A	N/A	N/A	N/A	N/A
F-032920-N21-M6	21	6	Nursery	M	N/A	N/A	N/A	N/A	N/A	N/A
F-032920-N20-F7	20	7	Nursery	F	N/A	N/A	N/A	N/A	N/A	N/A
F-032920-N20-M8	20	8	Nursery	M	N/A	N/A	N/A	N/A	N/A	N/A
F-032920-N22-F9	22	9	Nursery	F	N/A	N/A	N/A	N/A	N/A	N/A
F-032920-N22-M10	22	10	Nursery	M	N/A	N/A	N/A	N/A	N/A	N/A
F-040220-N25-F1	25	1	Nursery	F	0	0	0	1	N/A	13
F-040220-N25-F3	25	3	Nursery	F	0	0	0	0	N/A	15.6
F-040220-N25-M4	25	4	Nursery	M	0	0	0	0	N/A	13.4
F-040220-N25-F5	25	5	Nursery	F	0	0	0	0	N/A	18.6
F-040220-N25-M6	25	6	Nursery	M	N/A	N/A	N/A	0	N/A	11.8
F-040220-N24-F7	24	7	Nursery	F	N/A	N/A	N/A	1	N/A	13.2
F-040220-N24-M8	24	8	Nursery	M	N/A	N/A	N/A	0	N/A	7.8
F-040220-N26-M10	26	10	Nursery	M	N/A	N/A	N/A	2	N/A	11.4
F-040620-N29-F1	29	1	Nursery	F	0	0	0	1	N/A	15.4
F-040620-N29-M2	29	2	Nursery	M	0	0	0	2	N/A	15
F-040620-N29-F3	29	3	Nursery	F	0	0	0	2	N/A	17.4
F-040620-N29-F5	29	5	Nursery	F	0	0	0	N/A	N/A	19.4
F-040620-N28-F7	28	7	Nursery	F	0	0	0	0	N/A	15
F-040620-N28-M8	28	8	Nursery	M	0	0.5	0	0	N/A	9
F-040620-N30-F9	30	9	Nursery	F	0	0	0	1	N/A	15.8
F-040620-N30-M10	30	10	Nursery	M	0	0	0	2	N/A	14
F-041020-N33-F1	33	1	Nursery	F	0	0	0	1	N/A	17.2
F-041020-N33-M2	33	2	Nursery	M	0	0	0	1	N/A	18
F-041020-N33-F3	33	3	Nursery	F	0	0	0	2	N/A	19.2
F-041020-N33-F5	33	5	Nursery	F	0	0	0	2	N/A	22
F-041020-N33-M6	33	6	Nursery	M	0	0	0	2	N/A	15.4
F-041020-N32-F7	32	7	Nursery	F	0	0	0	0	N/A	15.8
F-041020-N32-M8	32	8	Nursery	M	0	0	0	2	N/A	10.4
F-041020-N34-F9	34	9	Nursery	F	0	0	0	2	N/A	18.2
F-041020-N34-M10	34	10	Nursery	M	0	0	0	2	N/A	16
F-041420-N37-M2	37	2	Nursery	M	0	0	0	1	N/A	21.4
F-041420-N37-F3	37	3	Nursery	F	0	0	0	2	N/A	22.4
F-041420-N37-F5	37	5	Nursery	F	0	0	0	1	N/A	26.4
F-041420-N37-M6	37	6	Nursery	M	0	0	0	2	N/A	18
F-041420-N36-F7	36	7	Nursery	F	0	0	0	2	N/A	18
F-041420-N36-M8	36	8	Nursery	M	0	0	0	0	N/A	12
F-041420-N38-F9	38	9	Nursery	F	0	0	0	1	N/A	21.8
F-041420-N38-M10	38	10	Nursery	M	0	0	0	2	N/A	20.4
F-041820-N41-F1	41	1	Nursery	F	0	0	0	1	N/A	24.6
F-041820-N41-M2	41	2	Nursery	M	0	0	0	1	N/A	25.6
F-041820-N41-F5	41	5	Nursery	F	0	0	0	2	N/A	32.4
F-041820-N41-M6	41	6	Nursery	M	0	0	0	1	N/A	23.8
F-041820-N40-F7	40	7	Nursery	F	0	0	0	0	N/A	20.8
F-041820-N40-M8	40	8	Nursery	M	0	0	0	0	N/A	15.2
F-041820-N42-M10	42	10	Nursery	M	0	0	0	2	N/A	25.4
F-042220-N45-F1	45	1	Nursery	F	0	0	0	2	N/A	29
F-042220-N45-M2	45	2	Nursery	M	0	0	0	1	N/A	29.3
F-042220-N45-F3	45	3	Nursery	F	0	0	0	2	N/A	29.6
F-042220-N45-F5	45	5	Nursery	F	0	0	0	0	N/A	30.1
F-042220-N45-M6	45	6	Nursery	M	0	0	0	1	N/A	29.6
F-042220-N44-F7	44	7	Nursery	F	0	0	0	1	N/A	29
F-042220-N44-M8	44	8	Nursery	M	0	0	0	2	N/A	28.6
F-042220-N46-F9	46	9	Nursery	F	0	0	0	2	N/A	29.8
F-042220-N46-M10	46	10	Nursery	M	0	0	0	1	N/A	29.8
F-042620-N49-F1	49	1	Nursery	F	0	0	0	1	N/A	35
F-042620-N49-F5	49	5	Nursery	F	0	0	0	1	N/A	42
F-042620-N49-M6	49	6	Nursery	M	0	0	0	1	N/A	35
F-042620-N48-F7	48	7	Nursery	F	0	0	0	1	N/A	26
F-042620-N48-M8	48	8	Nursery	M	0	0	0	1	N/A	21
F-042620-N50-F9	50	9	Nursery	F	0	0	0	1	N/A	35
F-043020-N53-M2	53	2	Nursery	M	0	0	0	1	N/A	41
F-043020-N53-F5	53	5	Nursery	F	0	0	0	1	N/A	46
F-043020-N53-M6	53	6	Nursery	M	0	0	0	1	N/A	41
F-043020-N52-F7	52	7	Nursery	F	0	0	0	2	N/A	29
F-043020-N52-M8	52	8	Nursery	M	0	0	0	1	N/A	26
F-043020-N54-M10	54	10	Nursery	M	0	0	0	1	N/A	41
F-050420-N57-M2	57	2	Nursery	M	N/A	N/A	N/A	1	103.9	48
F-050420-N57-F5	57	5	Nursery	F	N/A	N/A	N/A	0	103.4	53
F-050420-N57-M6	57	6	Nursery	M	N/A	N/A	N/A	1	103.2	48
F-050420-N56-F7	56	7	Nursery	F	N/A	N/A	N/A	1	103.4	33
F-050420-N56-M8	56	8	Nursery	M	N/A	N/A	N/A	1	103.7	36
F-050420-N58-F9	58	9	Nursery	F	N/A	N/A	N/A	1	104	50
F-050420-N58-M10	58	10	Nursery	M	N/A	N/A	N/A	N/A	103.4	52
F-050820-N61-M2	61	2	Nursery	M	0	0	0	1	102.8	52
F-050820-N61-F3	61	3	Nursery	F	0	0	0	2	103.4	54
F-050820-N61-F5	61	5	Nursery	F	0	0	N/A	1	102.9	69
F-050820-N61-M6	61	6	Nursery	M	0	0	1	1	103.2	50
F-050820-N60-F7	60	7	Nursery	F	0	0	1	1	103.7	38
F-050820-N60-M8	60	8	Nursery	M	0	0	1	1	103.7	36
F-050820-N62-F9	62	9	Nursery	F	0	0	0	0	102.9	50
F-050820-N62-M10	62	10	Nursery	M	0	0	0	1	103.1	16
F-051220-N65-F1	65	1	Nursery	F	N/A	N/A	N/A	0	103.3	55
F-051220-N65-M2	65	2	Nursery	M	N/A	N/A	N/A	1	102.7	57
F-051220-N65-F3	65	3	Nursery	F	N/A	N/A	N/A	1	103.4	56
F-051220-N65-F5	65	5	Nursery	F	N/A	N/A	N/A	1	103.8	65
F-051220-N65-M6	65	6	Nursery	M	N/A	N/A	N/A	1	103.5	55
F-051220-N64-F7	64	7	Nursery	F	N/A	N/A	1	1	104.3	43
F-051220-N64-M8	64	8	Nursery	M	N/A	N/A	N/A	1	104.1	63
F-051220-N66-F9	66	9	Nursery	F	N/A	N/A	N/A	0	103.3	59
F-051620-N69-M2	69	2	Nursery	M	0	0	0	1	102.9	67
F-051620-N69-F3	69	3	Nursery	F	0	0	0	2	102.8	69
F-051620-N69-F5	69	5	Nursery	F	0	0	0	1	103	80
F-051620-N69-M6	69	6	Nursery	M	0	0	0	1	103.9	64
F-051620-N68-M8	68	8	Nursery	M	0	0	0	1	103.4	51
F-051620-N70-F9	70	9	Nursery	F	0	0	0	1	103.9	67
F-051620-N70-M10	70	10	Nursery	M	0	0	0	1	103	75
F-052020-N72-F1	72	1	Nursery	F	0	0	0	1	103.2	74
F-052020-N72-M2	72	2	Nursery	M	0	0	0	1	103.5	75
F-052020-N72-F3	72	3	Nursery	F	0	0	0	3	103.1	75
F-052020-N72-F5	72	5	Nursery	F	0	0	0	1	103.4	85
F-052020-N72-M6	72	6	Nursery	M	0	0	0	1	103.3	72
F-052020-N70-F7	70	7	Nursery	F	0	0	0	2	103.7	56
F-052020-N70-M8	70	8	Nursery	M	0	0	0	1	103.4	56
F-052020-N74-F9	73	9	Nursery	F	0	0	0	0	103.2	77
F-052420-N77-F1	77	1	Nursery	F	0	0	0	2	104.3	84
F-052420-N77-M2	77	2	Nursery	M	0	0	0	1	102.8	88
F-052420-N77-F3	77	3	Nursery	F	0	0	0	2	104	90
F-052420-N77-F5	77	5	Nursery	F	0	0	0	0	103.4	99
F-052420-N77-M6	77	6	Nursery	M	0	0	0	1	103.4	86
F-052420-N76-M8	76	8	Nursery	M	0	0	0	1	103.6	71
F-052420-N78-F9	78	9	Nursery	F	0	0	0	0	103.3	91
F-052420-N78-M10	78	10	Nursery	M	1	0	0	1	102.8	100
F-052820-G81-F1	81	1	Growth adult	F	0	0	0	1	103.9	N/A
F-052820-G81-M2	81	2	Growth adult	M	0	0	0	2	103.8	N/A
F-052820-G81-F5	81	5	Growth adult	F	0	0	0	1	103.5	N/A
F-052820-G81-M6	81	6	Growth adult	M	0	0	0	1	103.2	N/A
F-052820-G80-F7	80	7	Growth adult	F	0	0	0	1	103.5	N/A
F-052820-G80-M8	80	8	Growth adult	M	0	0	0	1	104	N/A
F-052820-G82-F9	82	9	Growth adult	F	0	0	0	0	102.6	N/A
F-052820-G82-M10	82	10	Growth adult	M	0	0	0	0	102.9	N/A
F-060220-G86-F1	86	1	Growth adult	F	0	0	0	1	104.9	102
F-060220-G86-F3	86	3	Growth adult	F	0	0	0	1	104.5	121
F-060220-G86-F5	86	5	Growth adult	F	0	0	0	1	105.6	104.5
F-060220-G86-M6	86	6	Growth adult	M	0	0	0	0	103.7	98.8
F-060220-G85-F7	85	7	Growth adult	F	0	0	0	1	104.6	70
F-060220-G85-M8	85	8	Growth adult	M	0	0	0	0	104.1	81.2
F-060220-G87-F9	87	9	Growth adult	F	0	0	0	0	103.5	97.6
F-060220-G87-M10	87	10	Growth adult	M	0	0	0	0	103.1	106
F-060920-G93-F1	93	1	Growth adult	F	N/A	N/A	N/A	1	103.8	127
F-060920-G93-M2	93	2	Growth adult	M	N/A	N/A	N/A	1	103.5	117.5
F-060920-G93-F3	93	3	Growth adult	F	N/A	N/A	N/A	2	103.3	111.5
F-060920-G93-F5	93	5	Growth adult	F	N/A	N/A	N/A	1	103.7	114
F-060920-G93-M6	93	6	Growth adult	M	N/A	N/A	N/A	1	103.2	110
F-060920-G92-F7	92	7	Growth adult	F	N/A	N/A	N/A	1	103.4	84.2
F-060920-G92-M8	92	8	Growth adult	M	N/A	N/A	N/A	1	103.7	98.4
F-060920-G94-M10	94	10	Growth adult	M	N/A	N/A	N/A	1	103.6	115
F-061620-G100-F1	100	1	Growth adult	F	N/A	N/A	N/A	1	104.2	131.5
F-061620-G100-M2	100	2	Growth adult	M	N/A	N/A	N/A	2	103.6	135.5
F-061620-G100-F3	100	3	Growth adult	F	N/A	N/A	N/A	1	103.7	130.5
F-061620-G100-M6	100	6	Growth adult	M	N/A	N/A	N/A	1	103.7	124.5
F-061620-G99-M8	99	8	Growth adult	M	N/A	N/A	N/A	0	103.9	109.5
F-061620-G101-M10	101	10	Growth adult	M	N/A	N/A	N/A	1	103.1	136
F-062320-G107-F1	107	1	Growth adult	F	N/A	N/A	N/A	1	103.5	148.5
F-062320-G107-M2	107	2	Growth adult	M	N/A	N/A	N/A	1	102.9	151.1
F-062320-G107-F3	107	3	Growth adult	F	N/A	N/A	N/A	1	102.9	145.5
F-062320-G107-F5	107	5	Growth adult	F	N/A	N/A	N/A	1	103.4	159
F-062320-G107-M6	107	6	Growth adult	M	N/A	N/A	N/A	1	103.4	137.5
F-062320-G106-F7	106	7	Growth adult	F	N/A	N/A	N/A	1	102.9	107.5
F-062320-G106-M8	106	8	Growth adult	M	N/A	N/A	N/A	1	103.4	127.5
F-062320-G108-F9	108	9	Growth adult	F	N/A	N/A	N/A	1	102.8	137
F-062320-G108-M10	108	10	Growth adult	M	N/A	N/A	N/A	1	102.9	156.5
F-070720-G121-F1	121	1	Growth adult	F	N/A	N/A	N/A	2	103.4	190.5
F-070720-G121-F3	121	3	Growth adult	F	N/A	N/A	N/A	1	103	181.5
F-070720-G121-F5	121	5	Growth adult	F	N/A	N/A	N/A	1	103.2	200
F-070720-G121-M6	121	6	Growth adult	M	N/A	N/A	N/A	1	103.5	173.5
F-070720-G120-F7	120	7	Growth adult	F	N/A	N/A	N/A	1	103	143
F-070720-G120-M8	120	8	Growth adult	M	N/A	N/A	N/A	1	103.4	167.5
F-070720-G122-F9	122	9	Growth adult	F	N/A	N/A	N/A	1	102.8	169.5
F-070720-G122-M10	122	10	Growth adult	M	N/A	N/A	N/A	1	102.7	196.5
F-071420-G128-F1	128	1	Growth adult	F	N/A	N/A	N/A	1	105.1	194.5
F-071420-G128-M2	128	2	Growth adult	M	N/A	N/A	N/A	1	103.1	204
F-071420-G128-F3	128	3	Growth adult	F	N/A	N/A	N/A	1	103.3	190.5
F-071420-G128-F5	128	5	Growth adult	F	N/A	N/A	N/A	1	103	205
F-071420-G128-M6	128	6	Growth adult	M	N/A	N/A	N/A	1	103	204
F-071420-G127-F7	127	7	Growth adult	F	N/A	N/A	N/A	1	103.1	135
F-071420-G127-M8	127	8	Growth adult	M	N/A	N/A	N/A	1	103	193
F-071420-G129-F9	129	9	Growth adult	F	N/A	N/A	N/A	1	103	209
F-071420-G129-M10	129	10	Growth adult	M	N/A	N/A	N/A	1	102.5	207
F-072120-G135-F1	135	1	Growth adult	F	N/A	N/A	N/A	1	103.1	220
F-072120-G135-M2	135	2	Growth adult	M	N/A	N/A	N/A	1	102.9	216
F-072120-G135-F3	135	3	Growth adult	F	N/A	N/A	N/A	1	102.5	213
F-072120-G135-F5	135	5	Growth adult	F	N/A	N/A	N/A	1	102.7	223
F-072120-G135-M6	135	6	Growth adult	M	N/A	N/A	N/A	1	102.8	195.8
F-072120-G134-F7	134	7	Growth adult	F	N/A	N/A	N/A	N/A	102	162.7
F-072120-G134-M8	134	8	Growth adult	M	N/A	N/A	N/A	1	102.6	203
F-072120-G136-F9	136	9	Growth adult	F	N/A	N/A	N/A	1	102.3	185
F-072120-G136-M10	136	10	Growth adult	M	N/A	N/A	N/A	0	101.8	209
F-072820-G142-F1	142	1	Growth adult	F	N/A	N/A	N/A	0	103.2	233
F-072820-G142-M2	142	2	Growth adult	M	N/A	N/A	N/A	0	102.8	250
F-072820-G142-F3	142	3	Growth adult	F	N/A	N/A	N/A	1	102.6	221
F-072820-G142-F5	142	5	Growth adult	F	N/A	N/A	N/A	1	103.5	240
F-072820-G142-M6	142	6	Growth adult	M	N/A	N/A	N/A	1	103.9	219
F-072820-G141-F7	141	7	Growth adult	F	N/A	N/A	N/A	1	103.1	187.9
F-072820-G141-M8	141	8	Growth adult	M	N/A	N/A	N/A	1	103.8	217
F-072820-G143-F9	143	9	Growth adult	F	1	N/A	N/A	0	102.4	220
F-072820-G143-M10	143	10	Growth adult	M	1	N/A	N/A	1	103.2	233
F-080420-G149-F1	149	1	Growth adult	F	N/A	N/A	N/A	0	102.4	220
F-080420-G149-M2	149	2	Growth adult	M	N/A	N/A	N/A	0	102.8	262
F-080420-G149-F3	149	3	Growth adult	F	N/A	N/A	N/A	0	102.6	266
F-080420-G149-F5	149	5	Growth adult	F	N/A	N/A	N/A	0	102.7	288
F-080420-G149-M6	149	6	Growth adult	M	N/A	N/A	N/A	0	103	230
F-080420-G148-F7	148	7	Growth adult	F	N/A	N/A	N/A	1	102.3	170
F-080420-G148-M8	148	8	Growth adult	M	N/A	N/A	N/A	N/A	103.7	284
F-080420-G150-F9	150	9	Growth adult	F	N/A	N/A	N/A	N/A	102.6	269
F-080420-G150-M10	150	10	Growth adult	M	N/A	N/A	N/A	1	102.4	288
F-081120-G156-F1	156	1	Growth adult	F	N/A	N/A	N/A	1	103.5	266
F-081120-G156-M2	156	2	Growth adult	M	N/A	N/A	N/A	1	103.2	281
F-081120-G156-F3	156	3	Growth adult	F	N/A	N/A	N/A	1	103	251
F-081120-G156-F5	156	5	Growth adult	F	N/A	N/A	N/A	0	103.7	270
F-081120-G156-M6	156	6	Growth adult	M	N/A	N/A	N/A	0	104.3	254
F-081120-G155-F7	155	7	Growth adult	F	N/A	N/A	N/A	1	102.9	222
F-081120-G155-M8	155	8	Growth adult	M	N/A	N/A	N/A	1	103.1	260
F-081120-G157-F9	157	9	Growth adult	F	N/A	N/A	N/A	0	103.2	240
F-081120-G157-M10	157	10	Growth adult	M	N/A	N/A	N/A	1	104	265
