# Supplementary material for: Stability and volatility shape the gut bacteriome and Kazachstania slooffiae dynamics in preweaning, nursery and adult pigs
Source: Sci Rep. 2022 Sep 5;12:15080. doi: 10.1038/s41598-022-19093-9 (PMC9445069; doi:10.1038/s41598-022-19093-9)
Supplement: Supplementary file 15 — Supplementary Table S3. [file 41598_2022_19093_MOESM15_ESM.xlsx]

## Sheet: Read_counts
Supplemental Table S3: Raw sequence analysis by QIIME2 Version 2019.7. The table reports on the number of 16S rRNA counts initially obtained, after primer trimming, and DADA2 quality control per sample.
Sample ID	Host age	Pig ID	Stage	Read Counts
				Original	After primer trimming	After DADA2
1	2	9	Preweaning	34687	32895	29303
2	2	10	Preweaning	37882	35994	31178
3	4	7	Preweaning	38010	36231	31004
4	5	1	Preweaning	35586	33836	28393
5	5	3	Preweaning	35945	33980	28580
6	5	5	Preweaning	37108	35324	28687
7	5	2	Preweaning	37357	35390	29736
8	6	9	Preweaning	35913	34343	29262
9	6	10	Preweaning	43297	41308	34889
10	8	8	Preweaning	38591	36080	29266
11	9	1	Preweaning	44022	41558	33134
12	9	6	Preweaning	38269	36222	28295
13	12	7	Preweaning	32776	31315	26097
14	13	1	Preweaning	39676	37563	30468
15	13	5	Preweaning	39349	37167	31050
16	13	2	Preweaning	40456	37918	31312
17	13	4	Preweaning	37343	35501	27572
18	14	9	Preweaning	36780	35140	30100
19	16	7	Preweaning	34999	33270	28475
20	17	3	Preweaning	33953	32473	26572
21	17	5	Preweaning	33634	32085	27995
22	17	2	Preweaning	29284	28159	23837
23	17	4	Preweaning	34535	32996	24111
24	17	6	Preweaning	30230	28901	24631
25	18	9	Preweaning	37008	35559	30855
26	18	10	Preweaning	42615	40995	34167
27	20	7	Nursery	46008	44063	37224
28	20	8	Nursery	38178	36728	29327
29	21	1	Nursery	38069	36483	31153
30	21	3	Nursery	35891	34036	28462
31	21	5	Nursery	47116	45140	38368
32	21	4	Nursery	40151	38186	31558
33	21	6	Nursery	36696	35151	30321
34	22	9	Nursery	38485	36758	30410
35	22	10	Nursery	37317	35821	29498
36	24	7	Nursery	41546	40184	33079
37	24	8	Nursery	42977	41289	33995
38	25	1	Nursery	36454	34902	28550
39	25	3	Nursery	38600	37364	30894
40	25	5	Nursery	36450	34857	29005
41	25	4	Nursery	38565	36959	30292
42	25	6	Nursery	38809	37165	31023
43	26	10	Nursery	38358	36939	30661
44	28	7	Nursery	41608	40143	32152
45	28	8	Nursery	37041	35601	29850
46	29	1	Nursery	35673	34181	27028
47	29	3	Nursery	39926	38563	31345
48	29	5	Nursery	39295	37720	31306
49	29	2	Nursery	43617	42053	33438
50	30	9	Nursery	37965	36141	29178
51	30	10	Nursery	33154	32038	24708
52	32	7	Nursery	41091	39407	33035
53	32	8	Nursery	39962	38365	31725
54	33	1	Nursery	34554	32878	25270
55	33	3	Nursery	34593	32990	27065
56	33	5	Nursery	34336	32772	26459
57	33	2	Nursery	33797	32161	26608
58	33	6	Nursery	34578	32947	26721
59	34	9	Nursery	35703	34171	28679
60	34	10	Nursery	40251	38559	31513
61	36	7	Nursery	43414	41817	29627
62	36	8	Nursery	44208	42407	33796
63	37	3	Nursery	46354	44494	36998
64	37	5	Nursery	39829	38351	31204
65	37	2	Nursery	40696	38939	32449
66	37	6	Nursery	40567	38947	31585
67	38	9	Nursery	41115	39363	32686
68	38	10	Nursery	39097	37600	30377
69	40	7	Nursery	41899	40461	33055
70	40	8	Nursery	44519	43070	33818
71	41	1	Nursery	44382	43033	35319
72	41	5	Nursery	42793	41147	34202
73	41	2	Nursery	48160	45725	38699
74	41	6	Nursery	43787	42284	34785
75	42	10	Nursery	41678	39902	33323
76	44	7	Nursery	41384	39676	33015
77	44	8	Nursery	43728	42310	35441
78	45	1	Nursery	38471	37241	29408
79	45	3	Nursery	42725	40950	34086
80	45	5	Nursery	39035	37130	30849
81	45	2	Nursery	47021	45044	36248
82	45	6	Nursery	40189	38660	32074
83	46	9	Nursery	38583	36857	31086
84	46	10	Nursery	39795	38039	31049
85	48	7	Nursery	42190	40847	33766
86	48	8	Nursery	35398	34011	28867
87	49	1	Nursery	41576	40191	33915
88	49	5	Nursery	40958	39515	33427
89	49	6	Nursery	40992	39674	33166
90	50	9	Nursery	32286	30979	26077
91	52	7	Nursery	33470	31971	26464
92	52	8	Nursery	31713	30593	25401
93	53	5	Nursery	28760	27754	22394
94	53	2	Nursery	29860	28791	24158
95	53	6	Nursery	33813	32640	27339
96	54	10	Nursery	32007	30698	25566
97	56	7	Nursery	32517	31000	24601
98	56	8	Nursery	38099	36756	30132
99	57	5	Nursery	37236	35797	29771
100	57	2	Nursery	37938	36685	30130
101	57	6	Nursery	35845	34316	28457
102	58	9	Nursery	35504	33882	27754
103	58	10	Nursery	36775	35194	29764
104	60	7	Nursery	31122	29786	24839
105	60	8	Nursery	37282	35951	30339
106	61	3	Nursery	38075	36699	30212
107	61	5	Nursery	37111	35821	29724
108	61	2	Nursery	35379	33949	27792
109	61	6	Nursery	33904	32894	27486
110	62	9	Nursery	35413	33717	28450
111	62	10	Nursery	34189	32813	27914
112	64	7	Nursery	35157	33585	27082
113	64	8	Nursery	33724	32074	26289
114	65	1	Nursery	32593	31255	26143
115	65	3	Nursery	37802	36086	29431
116	65	5	Nursery	31588	30196	24757
117	65	2	Nursery	35671	34073	28108
118	65	6	Nursery	31963	30516	23862
119	66	9	Nursery	32143	30624	24899
120	68	8	Nursery	53694	51255	41094
121	69	3	Nursery	43114	41507	33555
122	69	5	Nursery	49661	47809	38066
123	69	2	Nursery	34367	33001	27279
124	69	6	Nursery	60094	57522	46814
125	70	9	Nursery	47312	45200	36163
126	70	10	Nursery	42648	40956	32015
127	70	7	Nursery	38321	36340	28004
128	70	8	Nursery	36104	34220	27098
129	72	1	Nursery	3040	2930	2184
130	72	3	Nursery	43905	41764	33467
131	72	5	Nursery	42402	40553	33216
132	72	2	Nursery	52341	50200	40397
133	72	6	Nursery	41259	39201	31467
134	73	9	Nursery	42916	40954	33035
135	76	8	Nursery	54411	51798	39990
136	77	1	Nursery	44822	42885	33538
137	77	3	Nursery	48052	45988	35185
138	77	5	Nursery	51926	49629	38072
139	77	2	Nursery	42486	40416	32088
140	77	6	Nursery	61288	58516	45918
141	78	9	Nursery	3321	3153	2461
142	78	10	Nursery	56289	53552	42231
143	80	7	Growth adult	36394	34585	25217
144	80	8	Growth adult	47570	45551	36457
145	81	1	Growth adult	52916	50792	39235
146	81	5	Growth adult	50939	49021	39783
147	81	2	Growth adult	59745	56941	42672
148	81	6	Growth adult	44357	42570	34411
149	82	9	Growth adult	20160	18797	9998
150	82	10	Growth adult	51266	49234	40013
151	85	7	Growth adult	56785	54336	42643
152	85	8	Growth adult	64692	61780	50317
153	86	1	Growth adult	2677	2545	2066
154	86	3	Growth adult	50367	48323	38836
155	86	5	Growth adult	49435	47607	37495
156	86	6	Growth adult	3462	3298	2628
157	87	9	Growth adult	55221	52618	40631
158	87	10	Growth adult	68768	65751	55064
159	92	7	Growth adult	43290	41349	32770
160	92	8	Growth adult	46320	44223	34152
161	93	1	Growth adult	50580	48447	38076
162	93	3	Growth adult	45060	43444	34385
163	93	5	Growth adult	47235	45524	35311
164	93	2	Growth adult	60848	58352	45331
165	93	6	Growth adult	48244	46389	36979
166	94	10	Growth adult	41554	39772	31797
167	100	1	Growth adult	42022	40411	33622
168	100	3	Growth adult	58425	56026	45282
169	100	2	Growth adult	48814	47233	38485
170	100	6	Growth adult	54889	52747	42585
171	101	10	Growth adult	56544	54248	44147
172	99	8	Growth adult	3028	2913	2303
173	106	7	Growth adult	41341	39670	30727
174	106	8	Growth adult	49031	46956	38074
175	107	1	Growth adult	47269	45329	36765
176	107	3	Growth adult	57856	55717	44932
177	107	5	Growth adult	65436	63122	49529
178	107	2	Growth adult	61359	58886	46800
179	107	6	Growth adult	39225	37609	29622
180	108	9	Growth adult	42084	40265	31124
181	108	10	Growth adult	2548	2432	1850
182	120	7	Growth adult	51271	49306	37246
183	120	8	Growth adult	56640	54333	43966
184	121	1	Growth adult	40460	38795	30312
185	121	3	Growth adult	41277	39503	31442
186	121	5	Growth adult	44566	42832	32697
187	121	6	Growth adult	43703	41996	32625
188	122	9	Growth adult	48391	46212	36383
189	122	10	Growth adult	46946	44869	35939
190	127	7	Growth adult	58262	56023	43983
191	127	8	Growth adult	57624	55122	43604
192	128	1	Growth adult	3372	3244	2521
193	128	3	Growth adult	50999	48930	39083
194	128	5	Growth adult	50196	48366	36392
195	128	2	Growth adult	48763	46779	36785
196	128	6	Growth adult	48322	46157	33848
197	129	9	Growth adult	52944	50534	38825
198	129	10	Growth adult	54999	52928	41998
199	134	7	Growth adult	46755	44571	34364
200	134	8	Growth adult	50028	47577	37338
201	135	1	Growth adult	51716	49546	39009
202	135	3	Growth adult	53873	51652	40305
203	135	5	Growth adult	54009	51900	40368
204	135	2	Growth adult	40949	39187	28636
205	135	6	Growth adult	62205	59659	47120
206	136	9	Growth adult	62089	59436	45337
207	136	10	Growth adult	45456	43296	33999
208	141	7	Growth adult	45054	43199	33745
209	141	8	Growth adult	59536	57675	45725
210	142	1	Growth adult	53609	51405	39901
211	142	3	Growth adult	51677	49931	39224
212	142	5	Growth adult	55485	53632	42488
213	142	2	Growth adult	53788	52071	41143
214	142	6	Growth adult	52783	50762	40085
215	143	9	Growth adult	50651	48602	38477
216	143	10	Growth adult	60653	58599	46808
217	148	7	Growth adult	72619	70060	55043
218	148	8	Growth adult	60073	57833	45655
219	149	1	Growth adult	60906	58782	46515
220	149	3	Growth adult	70279	67727	54541
221	149	5	Growth adult	59586	57258	45066
222	149	2	Growth adult	61121	58855	46872
223	149	6	Growth adult	3104	2984	2352
224	150	9	Growth adult	61954	59782	46003
225	150	10	Growth adult	35731	34557	27186
226	155	7	Growth adult	32550	31339	24281
227	155	8	Growth adult	31451	30113	19385
228	156	1	Growth adult	33827	32559	25255
229	156	3	Growth adult	38273	36897	29243
230	156	5	Growth adult	39346	37902	29968
231	156	2	Growth adult	45048	43513	35418
232	156	6	Growth adult	40991	39664	31098
233	157	9	Growth adult	46632	44826	35483
234	157	10	Growth adult	40725	39009	32077
