# Supplementary material for: Stability and volatility shape the gut bacteriome and Kazachstania slooffiae dynamics in preweaning, nursery and adult pigs
Source: Sci Rep. 2022 Sep 5;12:15080. doi: 10.1038/s41598-022-19093-9 (PMC9445069; doi:10.1038/s41598-022-19093-9)
Supplement: Supplementary file 16 — Supplementary Table S4. [file 41598_2022_19093_MOESM16_ESM.xlsx]

## Sheet: Taxa
Supplemental Table S4: 16S rRNA amplicon QIIME2 taxonomic identification, Shannon diversity index, Shannon effective number, Faith's phylogenetic diversity, effective number of species (ENS), and Bray-Curtis dissimilarity index results.
Taxa Level							Sample Information	Sample ID	1	2	3	4	5	6	7	8	9	10	11	12	13	14	15	16	17	18	19	20	21	22	23	24	25	26	27	28	29	30	31	32	33	34	35	36	37	38	39	40	41
								Host age	2	2	4	5	5	5	5	6	6	8	9	9	12	13	13	13	13	14	16	17	17	17	17	17	18	18	20	20	21	21	21	21	21	22	22	24	24	25	25	25	25
								Pig ID	9	10	7	1	3	5	2	9	10	8	1	6	7	1	5	2	4	9	7	3	5	2	4	6	9	10	7	8	1	3	5	4	6	9	10	7	8	1	3	5	4
								Stage	Preweaning	Preweaning	Preweaning	Preweaning	Preweaning	Preweaning	Preweaning	Preweaning	Preweaning	Preweaning	Preweaning	Preweaning	Preweaning	Preweaning	Preweaning	Preweaning	Preweaning	Preweaning	Preweaning	Preweaning	Preweaning	Preweaning	Preweaning	Preweaning	Preweaning	Preweaning	Nursery	Nursery	Nursery	Nursery	Nursery	Nursery	Nursery	Nursery	Nursery	Nursery	Nursery	Nursery	Nursery	Nursery	Nursery
Kingdom	Phylum	Class	Order	Family	Genus	Species			0	0	0	0	0	0	0	0	0	0	0	0	0	0	0	0	0	0	0	0	0	0	0	0	0	0	0	0	0	0	0	0	0	0	0	0	0	0	0	0	0
D_0__Archaea	D_1__Euryarchaeota	D_2__Methanobacteria	D_3__Methanobacteriales	D_4__Methanobacteriaceae	D_5__Methanobrevibacter	D_6__Methanobrevibacter boviskoreani JH1			0	0	0	0	0	0	0	0	0	0	0	0	0	0	0	0	0	0	0	0	0	2	0	0	0	0	0	0	0	0	0	0	0	0	0	0	0	0	0	0	0
D_0__Archaea	D_1__Euryarchaeota	D_2__Methanobacteria	D_3__Methanobacteriales	D_4__Methanobacteriaceae	D_5__Methanobrevibacter	D_6__Methanobrevibacter smithii TS146C			0	0	0	11	0	6	0	0	0	0	391	641	248	19	583	570	937	606	676	348	1420	0	174	1208	1508	1947	304	464	118	428	81	30	723	13	33	3	222	26	3	188	29
D_0__Archaea	D_1__Euryarchaeota	D_2__Methanobacteria	D_3__Methanobacteriales	D_4__Methanobacteriaceae	D_5__Methanobrevibacter	__			0	0	0	0	0	0	0	0	0	0	0	0	0	0	0	0	0	0	0	0	0	0	0	0	0	0	0	0	0	0	0	0	0	0	0	0	0	0	0	0	0
D_0__Archaea	D_1__Euryarchaeota	D_2__Methanobacteria	D_3__Methanobacteriales	D_4__Methanobacteriaceae	D_5__Methanosphaera	D_6__uncultured archaeon			0	0	0	0	0	0	0	0	0	0	0	0	0	0	0	0	0	0	0	0	0	0	0	0	0	0	0	0	0	0	0	0	0	0	0	0	0	0	0	0	0
D_0__Archaea	D_1__Euryarchaeota	D_2__Methanobacteria	D_3__Methanobacteriales	D_4__Methanobacteriaceae	D_5__Methanosphaera	__			0	0	0	2	3	12	0	0	0	0	16	0	0	0	61	0	0	19	0	0	17	0	9	28	3	11	3	0	13	0	8	14	21	0	0	0	5	0	2	3	0
D_0__Archaea	D_1__Euryarchaeota	D_2__Thermoplasmata	D_3__Methanomassiliicoccales	D_4__Methanomethylophilaceae	D_5__Candidatus Methanomethylophilus	D_6__Methanoculleus sp. CAG:1088			0	0	0	44	0	13	0	0	0	0	49	6	0	0	127	10	0	62	0	5	36	0	39	12	8	24	25	0	35	22	18	31	0	0	0	0	6	0	0	0	0
D_0__Archaea	D_1__Euryarchaeota	D_2__Thermoplasmata	D_3__Methanomassiliicoccales	D_4__Methanomethylophilaceae	D_5__Candidatus Methanoplasma	D_6__uncultured archaeon			0	0	0	24	0	14	0	0	0	0	63	17	0	2	123	20	0	42	0	5	174	0	33	136	71	61	7	35	47	108	20	139	151	0	0	2	0	29	0	4	2
D_0__Archaea	D_1__Euryarchaeota	D_2__Thermoplasmata	D_3__Methanomassiliicoccales	D_4__Methanomethylophilaceae	D_5__uncultured	D_6__uncultured archaeon			0	0	0	0	0	0	0	0	0	0	0	0	0	0	0	0	0	0	0	0	0	0	0	0	0	0	0	0	0	0	0	0	0	0	0	0	0	0	0	0	0
D_0__Archaea	D_1__Euryarchaeota	D_2__Thermoplasmata	D_3__Methanomassiliicoccales	D_4__Methanomethylophilaceae	D_5__uncultured	__			0	0	0	0	0	0	0	0	0	0	0	0	0	0	0	0	0	0	0	0	0	0	0	0	0	4	0	0	0	0	0	0	0	0	0	0	0	0	0	0	0
D_0__Archaea	D_1__Euryarchaeota	D_2__Thermoplasmata	D_3__Methanomassiliicoccales	D_4__Methanomethylophilaceae	__	__			17	0	0	10	0	0	0	5	50	12	0	0	18	0	32	0	0	5	6	0	0	0	0	0	8	0	0	0	0	0	0	0	0	0	0	0	0	0	0	0	0
D_0__Bacteria	D_1__Actinobacteria	D_2__Actinobacteria	D_3__Actinomycetales	D_4__Actinomycetaceae	D_5__Actinomyces	D_6__Actinomyces hyovaginalis			0	0	0	0	0	0	0	0	0	0	0	0	0	0	0	0	0	0	0	0	0	0	0	0	0	0	0	2	0	0	0	0	0	0	0	0	0	0	0	0	0
D_0__Bacteria	D_1__Actinobacteria	D_2__Actinobacteria	D_3__Actinomycetales	D_4__Actinomycetaceae	D_5__Actinomyces	D_6__unidentified			0	0	0	0	0	0	0	0	0	0	0	0	0	0	0	0	0	0	0	0	0	0	0	0	0	0	0	0	2	0	0	0	0	0	0	0	0	0	0	0	0
D_0__Bacteria	D_1__Actinobacteria	D_2__Actinobacteria	D_3__Actinomycetales	D_4__Actinomycetaceae	D_5__Actinomyces	__			0	0	0	0	0	0	0	0	0	6	0	0	0	0	0	0	0	0	0	0	0	0	0	0	0	0	0	0	0	0	0	0	0	0	0	0	0	0	0	0	0
D_0__Bacteria	D_1__Actinobacteria	D_2__Actinobacteria	D_3__Actinomycetales	D_4__Actinomycetaceae	D_5__Arcanobacterium	D_6__uncultured bacterium			0	0	0	13	88	6	0	0	6	0	7	0	0	0	0	0	0	2	0	0	0	0	0	0	0	0	0	0	0	0	0	0	0	0	0	0	0	0	0	0	0
D_0__Bacteria	D_1__Actinobacteria	D_2__Actinobacteria	D_3__Actinomycetales	D_4__Actinomycetaceae	D_5__Arcanobacterium	__			0	0	0	0	0	0	0	0	0	0	0	33	0	0	0	0	0	0	0	0	0	0	0	0	0	0	0	0	0	0	0	0	0	0	0	0	0	0	0	0	0
D_0__Bacteria	D_1__Actinobacteria	D_2__Actinobacteria	D_3__Actinomycetales	D_4__Actinomycetaceae	D_5__Trueperella	D_6__Trueperella pyogenes			11	0	15	4	0	15	0	0	5	0	0	3	18	0	0	0	0	0	10	0	0	0	0	0	0	22	0	0	0	0	0	0	0	0	0	0	0	0	0	0	0
D_0__Bacteria	D_1__Actinobacteria	D_2__Actinobacteria	D_3__Bifidobacteriales	D_4__Bifidobacteriaceae	D_5__Bifidobacterium	__			0	0	0	0	0	0	0	0	0	0	0	0	0	0	0	0	0	0	0	0	0	0	0	0	0	0	0	0	0	0	0	0	0	0	0	0	0	0	0	0	0
D_0__Bacteria	D_1__Actinobacteria	D_2__Actinobacteria	D_3__Bifidobacteriales	D_4__Bifidobacteriaceae	D_5__Pseudoscardovia	D_6__uncultured bacterium			0	0	0	0	0	0	0	0	0	0	0	0	0	0	0	0	0	0	0	0	0	0	0	0	0	0	0	0	0	0	0	0	0	0	0	0	0	0	0	0	0
D_0__Bacteria	D_1__Actinobacteria	D_2__Actinobacteria	D_3__Corynebacteriales	D_4__Corynebacteriaceae	D_5__Corynebacterium 1	D_6__Corynebacterium glutamicum			0	0	0	0	0	0	0	0	0	0	0	0	0	0	0	0	0	0	0	0	0	0	0	0	0	0	0	0	0	0	0	0	0	0	0	0	0	0	0	0	0
D_0__Bacteria	D_1__Actinobacteria	D_2__Actinobacteria	D_3__Corynebacteriales	D_4__Corynebacteriaceae	D_5__Corynebacterium 1	D_6__Corynebacterium xerosis			0	0	0	0	0	0	0	0	0	0	0	6	0	0	0	0	0	0	0	0	0	0	0	0	0	0	0	0	0	0	0	0	0	0	0	0	0	0	0	0	0
D_0__Bacteria	D_1__Actinobacteria	D_2__Actinobacteria	D_3__Corynebacteriales	D_4__Corynebacteriaceae	D_5__Corynebacterium 1	__			0	0	0	0	0	0	0	0	0	0	0	0	24	0	0	0	0	0	0	0	0	0	0	4	8	0	0	0	0	0	0	0	4	0	0	0	0	0	0	0	0
D_0__Bacteria	D_1__Actinobacteria	D_2__Actinobacteria	D_3__Corynebacteriales	D_4__Corynebacteriaceae	D_5__Corynebacterium	__			0	0	0	0	0	0	0	0	0	0	0	12	0	0	0	0	0	0	0	0	0	0	0	0	0	0	0	0	0	0	0	0	0	0	0	0	0	0	0	0	0
D_0__Bacteria	D_1__Actinobacteria	D_2__Actinobacteria	D_3__Corynebacteriales	D_4__Corynebacteriaceae	D_5__Lawsonella	D_6__uncultured bacterium			0	0	0	0	0	0	0	0	0	0	0	0	0	2	0	10	0	0	15	0	0	0	0	0	0	0	3	4	5	2	0	10	0	0	0	0	0	0	0	0	0
D_0__Bacteria	D_1__Actinobacteria	D_2__Actinobacteria	D_3__Corynebacteriales	D_4__Corynebacteriaceae	__	__			0	0	0	0	0	0	0	0	0	0	0	0	0	0	0	0	0	0	0	0	0	0	0	0	0	0	0	0	0	2	0	0	0	0	0	0	0	0	0	0	0
D_0__Bacteria	D_1__Actinobacteria	D_2__Actinobacteria	D_3__Corynebacteriales	D_4__Dietziaceae	D_5__Dietzia	D_6__uncultured bacterium			0	0	0	0	0	0	0	0	0	0	0	0	0	0	0	0	0	0	0	0	0	0	0	0	2	0	0	0	0	0	0	0	0	0	0	0	0	0	0	0	0
D_0__Bacteria	D_1__Actinobacteria	D_2__Actinobacteria	D_3__Micrococcales	D_4__Dermabacteraceae	__	__			0	0	0	0	0	0	0	0	0	0	0	0	0	0	0	0	4	0	0	0	0	0	0	0	0	0	0	0	0	0	0	0	0	0	0	0	0	0	0	0	0
D_0__Bacteria	D_1__Actinobacteria	D_2__Actinobacteria	D_3__Micrococcales	D_4__Microbacteriaceae	D_5__Microbacterium	__			0	0	0	0	0	0	0	0	0	0	0	0	0	0	0	0	0	0	0	0	0	0	0	0	0	0	0	0	0	0	0	0	0	0	0	0	0	0	0	0	0
D_0__Bacteria	D_1__Actinobacteria	D_2__Actinobacteria	D_3__Micrococcales	D_4__Micrococcaceae	D_5__Rothia	D_6__Rothia aerolata			0	0	0	0	14	0	0	3	5	9	7	0	0	0	0	0	0	5	0	0	0	0	0	2	21	0	4	9	2	5	0	0	20	0	0	0	0	0	0	0	0
D_0__Bacteria	D_1__Actinobacteria	D_2__Actinobacteria	D_3__Micrococcales	D_4__Micrococcaceae	D_5__Rothia	D_6__unidentified			0	0	3	0	37	0	5	0	0	0	0	0	0	0	0	0	0	0	0	0	0	0	0	0	0	0	0	0	0	0	0	0	0	0	0	0	0	0	0	0	0
D_0__Bacteria	D_1__Actinobacteria	D_2__Actinobacteria	D_3__Micrococcales	D_4__Micrococcaceae	D_5__Rothia	__			0	0	0	0	0	0	0	0	0	0	0	5	0	0	0	0	0	0	0	0	0	0	0	0	0	0	0	0	0	0	0	0	0	0	0	0	0	0	0	0	0
D_0__Bacteria	D_1__Actinobacteria	D_2__Actinobacteria	D_3__Propionibacteriales	D_4__Propionibacteriaceae	D_5__Cutibacterium	__			0	0	0	0	0	0	0	0	0	0	0	0	0	0	0	0	0	0	0	0	0	0	0	0	0	0	0	2	0	0	0	0	0	0	0	0	0	0	0	0	0
D_0__Bacteria	D_1__Actinobacteria	D_2__Actinobacteria	D_3__Propionibacteriales	D_4__Propionibacteriaceae	D_5__Pseudopropionibacterium	D_6__uncultured bacterium			0	0	0	0	0	0	0	0	0	0	0	0	0	0	0	0	0	0	0	0	0	0	0	0	0	0	0	0	0	0	0	0	0	0	0	0	0	0	0	0	0
D_0__Bacteria	D_1__Actinobacteria	D_2__Coriobacteriia	D_3__Coriobacteriales	D_4__Atopobiaceae	D_5__Coriobacteriaceae UCG-002	D_6__uncultured bacterium			0	0	0	0	0	0	0	0	0	0	0	0	0	0	0	0	0	0	0	0	0	0	0	0	0	0	0	0	0	0	0	0	0	0	0	0	0	0	0	0	0
D_0__Bacteria	D_1__Actinobacteria	D_2__Coriobacteriia	D_3__Coriobacteriales	D_4__Atopobiaceae	D_5__Libanicoccus	D_6__uncultured bacterium			0	0	0	0	0	0	0	0	0	0	0	0	0	0	0	0	0	0	0	0	0	0	0	0	0	0	0	0	0	0	0	0	0	0	0	0	0	0	0	0	0
D_0__Bacteria	D_1__Actinobacteria	D_2__Coriobacteriia	D_3__Coriobacteriales	D_4__Atopobiaceae	D_5__Olsenella sp. Marseille-P3359	D_6__Olsenella sp. Marseille-P3359			0	0	0	0	0	0	0	0	0	0	0	0	0	0	0	0	0	0	0	0	0	0	0	0	0	0	0	0	0	0	0	0	0	0	0	0	0	0	0	0	0
D_0__Bacteria	D_1__Actinobacteria	D_2__Coriobacteriia	D_3__Coriobacteriales	D_4__Atopobiaceae	D_5__Olsenella	D_6__bacterium OL-1			0	0	0	0	0	0	0	0	0	0	0	0	0	0	0	0	0	0	0	0	0	0	0	0	0	0	0	0	4	0	0	0	0	0	0	0	0	0	0	0	0
D_0__Bacteria	D_1__Actinobacteria	D_2__Coriobacteriia	D_3__Coriobacteriales	D_4__Atopobiaceae	D_5__Olsenella	D_6__uncultured bacterium			0	0	0	0	0	3	3	0	0	0	0	0	0	0	0	0	0	0	0	0	0	0	0	0	0	0	0	0	0	0	0	0	0	0	0	0	0	14	0	0	3
D_0__Bacteria	D_1__Actinobacteria	D_2__Coriobacteriia	D_3__Coriobacteriales	D_4__Atopobiaceae	D_5__Olsenella	__			0	0	0	0	0	0	0	0	0	0	0	0	0	0	0	0	0	0	0	0	0	0	0	0	0	0	0	0	0	0	0	0	0	0	0	0	0	0	0	0	0
D_0__Bacteria	D_1__Actinobacteria	D_2__Coriobacteriia	D_3__Coriobacteriales	D_4__Atopobiaceae	D_5__uncultured	D_6__uncultured bacterium			0	0	0	0	0	0	0	0	0	0	0	0	0	0	0	0	0	0	0	0	0	0	0	0	0	0	0	0	0	0	0	0	0	0	0	0	0	0	0	5	0
D_0__Bacteria	D_1__Actinobacteria	D_2__Coriobacteriia	D_3__Coriobacteriales	D_4__Atopobiaceae	__	__			0	0	0	0	0	0	37	0	0	0	0	29	0	0	73	0	3	0	0	0	86	0	91	63	20	16	11	101	77	45	262	20	22	28	56	959	78	169	39	144	173
D_0__Bacteria	D_1__Actinobacteria	D_2__Coriobacteriia	D_3__Coriobacteriales	D_4__Coriobacteriaceae	D_5__Collinsella	__			0	0	0	0	0	0	0	0	0	0	0	0	0	0	0	0	0	0	0	0	0	0	0	0	0	0	0	0	0	0	3	0	0	0	0	0	0	0	0	0	0
D_0__Bacteria	D_1__Actinobacteria	D_2__Coriobacteriia	D_3__Coriobacteriales	D_4__Coriobacteriales Incertae Sedis	D_5__Phoenicibacter	D_6__uncultured bacterium			0	0	0	0	0	0	0	0	0	0	0	0	0	0	0	0	0	0	0	0	0	0	0	0	0	0	0	0	0	0	0	0	0	0	0	0	0	0	0	0	0
D_0__Bacteria	D_1__Actinobacteria	D_2__Coriobacteriia	D_3__Coriobacteriales	D_4__Eggerthellaceae	D_5__Denitrobacterium	D_6__Eggerthellaceae bacterium AT8			2	0	0	0	0	0	0	0	0	0	0	0	0	0	0	0	0	0	0	0	0	0	0	0	0	0	0	0	0	0	0	0	0	0	0	0	0	0	0	0	0
D_0__Bacteria	D_1__Actinobacteria	D_2__Coriobacteriia	D_3__Coriobacteriales	D_4__Eggerthellaceae	D_5__Eggerthella	__			0	0	0	0	0	0	0	0	0	0	0	0	0	0	0	0	0	0	0	0	0	0	6	0	0	0	0	0	7	0	0	0	0	0	0	0	0	13	2	0	4
D_0__Bacteria	D_1__Actinobacteria	D_2__Coriobacteriia	D_3__Coriobacteriales	D_4__Eggerthellaceae	D_5__Enterorhabdus	D_6__uncultured bacterium			0	0	0	0	0	0	0	0	0	4	0	0	0	0	0	0	0	0	0	0	0	0	0	0	0	0	0	0	0	0	0	0	0	0	0	0	0	0	0	0	0
D_0__Bacteria	D_1__Actinobacteria	D_2__Coriobacteriia	D_3__Coriobacteriales	D_4__Eggerthellaceae	D_5__Paraeggerthella	D_6__Paraeggerthella hongkongensis			0	0	0	0	0	0	0	0	0	0	0	0	0	0	0	2	0	2	0	0	0	0	0	0	0	0	0	0	0	0	0	0	0	0	0	0	0	0	0	0	0
D_0__Bacteria	D_1__Actinobacteria	D_2__Coriobacteriia	D_3__Coriobacteriales	D_4__Eggerthellaceae	D_5__Paraeggerthella	__			0	2	0	0	0	0	0	0	4	0	0	0	0	0	0	0	0	0	0	0	0	0	0	0	0	0	0	0	0	0	0	0	0	0	0	0	0	0	0	0	0
D_0__Bacteria	D_1__Actinobacteria	D_2__Coriobacteriia	D_3__Coriobacteriales	D_4__Eggerthellaceae	D_5__Senegalimassilia	D_6__uncultured bacterium			0	0	0	0	0	0	0	0	0	0	0	0	0	0	0	0	0	0	0	0	0	0	0	0	0	0	0	0	0	0	0	0	0	0	0	0	5	7	0	4	3
D_0__Bacteria	D_1__Actinobacteria	D_2__Coriobacteriia	D_3__Coriobacteriales	D_4__Eggerthellaceae	D_5__Slackia	D_6__unidentified			0	0	0	30	0	0	0	0	0	0	0	0	0	0	0	0	0	0	0	0	0	0	2	0	0	0	0	0	0	0	0	0	0	0	0	9	7	0	0	0	0
D_0__Bacteria	D_1__Actinobacteria	D_2__Coriobacteriia	D_3__Coriobacteriales	D_4__Eggerthellaceae	D_5__Slackia	__			0	0	0	0	0	0	0	0	0	0	0	0	11	0	7	0	23	0	6	3	6	0	4	6	7	3	4	0	0	0	3	0	0	0	0	11	6	30	8	19	8
D_0__Bacteria	D_1__Actinobacteria	D_2__Coriobacteriia	D_3__Coriobacteriales	D_4__Eggerthellaceae	D_5__uncultured	D_6__uncultured bacterium			0	0	0	0	0	0	0	0	0	0	0	0	0	0	0	0	0	0	0	0	0	0	0	0	0	0	0	0	0	0	0	0	0	0	0	0	0	0	0	0	0
D_0__Bacteria	D_1__Actinobacteria	D_2__Coriobacteriia	D_3__Coriobacteriales	D_4__Eggerthellaceae	__	__			0	0	0	0	0	0	0	0	0	0	0	0	0	0	0	0	0	0	0	0	0	0	0	0	0	0	0	0	0	0	0	0	0	0	0	0	0	0	0	0	0
D_0__Bacteria	D_1__Actinobacteria	D_2__Coriobacteriia	D_3__Coriobacteriales	D_4__uncultured	D_5__uncultured bacterium	D_6__uncultured bacterium			0	0	0	0	0	0	0	0	0	0	0	0	0	4	0	0	0	0	0	0	0	38	6	915	0	9	4	0	0	185	23	1426	160	217	135	56	0	0	0	15	698
D_0__Bacteria	D_1__Bacteroidetes	D_2__Bacteroidia	D_3__Bacteroidales	D_4__Bacteroidaceae	D_5__Bacteroides	D_6__Bacteroidaceae bacterium DJF_B220			0	0	0	0	13	0	0	0	0	0	0	0	0	0	0	0	0	0	0	0	0	0	0	0	0	0	58	0	0	21	4	0	0	153	986	63	0	0	0	11	0
D_0__Bacteria	D_1__Bacteroidetes	D_2__Bacteroidia	D_3__Bacteroidales	D_4__Bacteroidaceae	D_5__Bacteroides	D_6__Bacteroides caecigallinarum			0	0	0	0	0	0	0	0	0	0	0	0	0	0	8	0	0	0	0	0	12	0	0	5	0	0	0	29	0	8	5	0	7	0	0	2	0	0	0	0	0
D_0__Bacteria	D_1__Bacteroidetes	D_2__Bacteroidia	D_3__Bacteroidales	D_4__Bacteroidaceae	D_5__Bacteroides	D_6__Bacteroides eggerthii DSM 20697			3134	7278	18	6215	4211	1439	11540	2072	2152	6615	376	5374	3048	86	69	15	706	4536	2896	5383	855	0	716	0	2814	952	0	0	10	487	4056	67	2758	0	0	17	0	0	0	0	3
D_0__Bacteria	D_1__Bacteroidetes	D_2__Bacteroidia	D_3__Bacteroidales	D_4__Bacteroidaceae	D_5__Bacteroides	D_6__Bacteroides fragilis			0	0	0	0	0	0	0	0	0	0	0	0	0	0	0	0	0	0	0	0	0	0	0	0	0	0	0	0	0	0	0	0	0	0	0	18	0	0	0	0	0
D_0__Bacteria	D_1__Bacteroidetes	D_2__Bacteroidia	D_3__Bacteroidales	D_4__Bacteroidaceae	D_5__Bacteroides	D_6__Bacteroides ovatus			22	1830	0	143	135	0	497	81	50	0	6	2	0	0	0	0	0	0	0	0	0	0	0	0	0	0	0	0	8	0	0	0	0	0	0	0	0	0	0	0	0
D_0__Bacteria	D_1__Bacteroidetes	D_2__Bacteroidia	D_3__Bacteroidales	D_4__Bacteroidaceae	D_5__Bacteroides	D_6__Bacteroides plebeius			0	2	0	0	0	0	0	0	0	0	0	0	0	0	0	0	0	0	0	0	0	0	0	0	0	0	0	0	0	0	0	0	0	0	0	0	0	0	0	0	0
D_0__Bacteria	D_1__Bacteroidetes	D_2__Bacteroidia	D_3__Bacteroidales	D_4__Bacteroidaceae	D_5__Bacteroides	D_6__Bacteroides plebeius DSM 17135			0	0	0	0	0	0	0	0	0	0	7	0	0	0	30	79	0	94	0	0	431	0	8	13	968	2781	13	29	0	0	7	0	18	0	0	6	0	0	0	3	0
D_0__Bacteria	D_1__Bacteroidetes	D_2__Bacteroidia	D_3__Bacteroidales	D_4__Bacteroidaceae	D_5__Bacteroides	D_6__Bacteroides sp. Marseille-P3166			0	0	0	77	1577	0	0	0	343	1384	14	0	0	0	0	0	0	0	0	0	0	18	0	0	0	0	0	17	15	0	0	0	0	0	0	0	0	0	0	0	0
D_0__Bacteria	D_1__Bacteroidetes	D_2__Bacteroidia	D_3__Bacteroidales	D_4__Bacteroidaceae	D_5__Bacteroides	D_6__Bacteroides stercoris ATCC 43183			87	44	10	88	0	885	0	0	7883	0	191	0	754	15	0	130	614	0	434	11	0	912	0	9	9	34	613	0	0	0	0	63	223	0	0	0	0	0	0	0	0
D_0__Bacteria	D_1__Bacteroidetes	D_2__Bacteroidia	D_3__Bacteroidales	D_4__Bacteroidaceae	D_5__Bacteroides	D_6__Bacteroides thetaiotaomicron			0	0	0	213	474	139	0	0	15	0	76	710	65	0	59	0	541	77	17	0	47	0	42	29	15	0	82	31	0	42	0	17	0	0	0	79	0	0	0	0	0
D_0__Bacteria	D_1__Bacteroidetes	D_2__Bacteroidia	D_3__Bacteroidales	D_4__Bacteroidaceae	D_5__Bacteroides	D_6__Bacteroides uniformis			0	0	0	370	0	0	0	0	0	1656	33	0	521	0	24	0	0	151	33	0	13	0	0	0	968	8	0	0	0	0	102	0	0	0	0	0	0	7	0	0	31
D_0__Bacteria	D_1__Bacteroidetes	D_2__Bacteroidia	D_3__Bacteroidales	D_4__Bacteroidaceae	D_5__Bacteroides	D_6__uncultured bacterium			81	17	2435	443	6572	2243	0	3	5674	4629	3358	1640	2057	1727	2126	863	837	3867	802	11066	461	4343	1093	2281	1732	1225	3433	1742	401	1712	1771	3391	2060	5285	4331	1097	29	11	54	57	748
D_0__Bacteria	D_1__Bacteroidetes	D_2__Bacteroidia	D_3__Bacteroidales	D_4__Bacteroidaceae	D_5__Bacteroides	__			0	0	0	0	0	0	0	0	0	0	0	0	0	0	0	0	0	0	0	0	0	0	0	0	0	0	0	55	0	0	0	0	0	0	0	0	3	0	0	21	0
D_0__Bacteria	D_1__Bacteroidetes	D_2__Bacteroidia	D_3__Bacteroidales	D_4__Bacteroidales RF16 group	D_5__uncultured bacterium	D_6__uncultured bacterium			0	0	0	0	0	0	0	0	0	0	0	0	0	0	0	0	0	0	0	0	0	0	0	0	0	0	0	0	0	0	6	14	7	0	0	0	0	0	0	22	0
D_0__Bacteria	D_1__Bacteroidetes	D_2__Bacteroidia	D_3__Bacteroidales	D_4__Bacteroidales RF16 group	D_5__uncultured rumen bacterium	D_6__uncultured rumen bacterium			0	0	0	0	0	0	0	0	0	0	0	0	0	0	0	0	0	0	0	0	0	0	0	0	0	0	0	0	0	0	0	0	0	0	0	0	0	0	0	0	0
D_0__Bacteria	D_1__Bacteroidetes	D_2__Bacteroidia	D_3__Bacteroidales	D_4__Bacteroidales RF16 group	__	__			0	0	0	0	0	0	0	0	0	0	188	0	0	0	0	0	0	12	0	0	0	0	0	0	48	97	5	0	10	0	0	0	0	0	7	14	0	0	0	0	0
D_0__Bacteria	D_1__Bacteroidetes	D_2__Bacteroidia	D_3__Bacteroidales	D_4__Barnesiellaceae	D_5__uncultured	D_6__uncultured bacterium			0	0	0	0	4	0	0	0	0	14	0	0	0	0	0	0	0	0	0	0	0	0	0	0	0	0	0	0	0	0	0	0	0	0	0	0	0	0	0	0	0
D_0__Bacteria	D_1__Bacteroidetes	D_2__Bacteroidia	D_3__Bacteroidales	D_4__Dysgonomonadaceae	D_5__Dysgonomonas	__			0	0	0	0	0	0	0	0	0	0	0	0	0	0	0	2	0	0	0	0	0	0	0	0	0	0	0	0	0	0	0	0	0	0	0	0	0	0	0	0	0
D_0__Bacteria	D_1__Bacteroidetes	D_2__Bacteroidia	D_3__Bacteroidales	D_4__Dysgonomonadaceae	D_5__uncultured	D_6__uncultured bacterium			0	0	0	0	0	0	0	0	0	0	0	0	0	0	0	0	0	0	0	0	0	0	0	0	0	0	0	0	0	0	0	0	4	0	0	0	0	0	0	0	0
D_0__Bacteria	D_1__Bacteroidetes	D_2__Bacteroidia	D_3__Bacteroidales	D_4__F082	D_5__Bacteroidales bacterium Bact_22	D_6__Bacteroidales bacterium Bact_22			0	0	0	80	0	0	0	0	0	0	135	0	0	0	0	19	0	0	0	0	6	0	52	23	0	0	0	265	0	212	76	44	1155	0	3	0	0	0	0	0	0
D_0__Bacteria	D_1__Bacteroidetes	D_2__Bacteroidia	D_3__Bacteroidales	D_4__F082	D_5__uncultured bacterium	D_6__uncultured bacterium			0	0	0	0	0	148	0	0	0	0	5	100	111	0	120	0	0	42	34	0	91	0	0	0	0	0	57	0	87	0	46	0	0	108	65	0	0	0	0	0	0
D_0__Bacteria	D_1__Bacteroidetes	D_2__Bacteroidia	D_3__Bacteroidales	D_4__Marinifilaceae	D_5__Butyricimonas	D_6__uncultured bacterium			0	0	0	14	0	34	0	0	0	501	15	17	498	0	16	47	62	79	376	36	0	0	37	10	58	13	16	0	0	26	0	31	0	27	0	0	0	0	0	0	0
D_0__Bacteria	D_1__Bacteroidetes	D_2__Bacteroidia	D_3__Bacteroidales	D_4__Marinifilaceae	D_5__Butyricimonas	D_6__uncultured organism			23	0	0	399	0	585	0	0	1729	1934	215	463	2327	34	631	216	302	600	1666	491	366	70	235	135	381	153	231	50	299	57	723	169	745	458	318	26	10	4	0	0	0
D_0__Bacteria	D_1__Bacteroidetes	D_2__Bacteroidia	D_3__Bacteroidales	D_4__Marinifilaceae	D_5__Butyricimonas	__			0	0	0	0	0	0	0	0	0	0	0	53	0	0	107	0	0	0	0	0	264	0	0	8	0	0	0	0	0	0	9	0	0	0	0	0	0	0	0	0	0
D_0__Bacteria	D_1__Bacteroidetes	D_2__Bacteroidia	D_3__Bacteroidales	D_4__Marinifilaceae	D_5__Odoribacter	D_6__Culturomica massiliensis			0	0	0	94	0	0	0	0	0	0	104	0	30	21	0	3	0	5	12	186	0	0	0	0	3	14	22	0	208	30	17	0	15	228	622	8	0	3	0	0	0
D_0__Bacteria	D_1__Bacteroidetes	D_2__Bacteroidia	D_3__Bacteroidales	D_4__Marinifilaceae	D_5__Odoribacter	D_6__uncultured bacterium			0	0	0	0	0	0	0	0	0	0	0	0	0	0	0	0	0	0	0	0	0	0	0	0	0	0	0	0	0	0	0	0	0	0	0	0	0	0	0	2	0
D_0__Bacteria	D_1__Bacteroidetes	D_2__Bacteroidia	D_3__Bacteroidales	D_4__Marinifilaceae	D_5__Sanguibacteroides	D_6__Gabonibacter massiliensis			0	0	0	0	0	42	0	0	0	0	31	100	0	7	78	39	30	0	0	244	106	6	156	62	0	0	30	9	68	12	93	44	20	82	43	0	0	0	0	0	0
D_0__Bacteria	D_1__Bacteroidetes	D_2__Bacteroidia	D_3__Bacteroidales	D_4__Marinifilaceae	D_5__Sanguibacteroides	D_6__Sanguibacteroides justesenii			0	0	0	0	0	0	0	0	0	0	0	0	0	0	0	0	0	0	0	0	0	0	0	0	0	0	0	0	0	0	0	0	0	0	0	0	0	0	0	0	0
D_0__Bacteria	D_1__Bacteroidetes	D_2__Bacteroidia	D_3__Bacteroidales	D_4__Muribaculaceae	D_5__CAG-873	D_6__uncultured bacterium			0	0	0	0	0	0	0	0	0	0	0	0	0	0	0	0	0	0	0	0	0	0	0	0	0	0	0	0	0	0	0	0	0	0	0	0	0	0	0	0	0
D_0__Bacteria	D_1__Bacteroidetes	D_2__Bacteroidia	D_3__Bacteroidales	D_4__Muribaculaceae	D_5__gut metagenome	D_6__gut metagenome			0	0	0	0	0	0	0	0	0	0	0	0	0	0	0	0	0	0	0	0	0	0	0	0	0	0	0	0	65	0	0	0	0	6	13	0	0	0	8	38	0
D_0__Bacteria	D_1__Bacteroidetes	D_2__Bacteroidia	D_3__Bacteroidales	D_4__Muribaculaceae	D_5__metagenome	D_6__metagenome			0	0	0	0	0	0	0	0	0	0	0	0	0	0	0	0	0	0	0	0	0	0	0	0	0	0	0	0	0	0	0	0	0	0	0	0	0	0	0	0	0
D_0__Bacteria	D_1__Bacteroidetes	D_2__Bacteroidia	D_3__Bacteroidales	D_4__Muribaculaceae	D_5__uncultured Bacteroidales bacterium	D_6__uncultured Bacteroidales bacterium			0	0	17	416	395	3747	0	0	227	0	549	712	2	825	1836	1215	17	555	307	179	495	131	640	637	412	120	2736	433	2036	242	738	346	143	783	546	1629	273	1527	1440	3619	2418
D_0__Bacteria	D_1__Bacteroidetes	D_2__Bacteroidia	D_3__Bacteroidales	D_4__Muribaculaceae	D_5__uncultured Porphyromonadaceae bacterium	D_6__uncultured Porphyromonadaceae bacterium			0	0	0	230	56	41	0	28	0	0	1658	84	11	258	117	750	7	275	0	95	190	0	955	181	272	88	1243	102	491	496	565	1500	113	1115	994	431	757	334	363	783	367
D_0__Bacteria	D_1__Bacteroidetes	D_2__Bacteroidia	D_3__Bacteroidales	D_4__Muribaculaceae	D_5__uncultured bacterium	D_6__uncultured bacterium			0	0	0	0	0	0	0	0	0	0	0	0	0	0	0	0	0	0	0	0	0	0	0	0	0	0	0	0	0	0	0	0	0	0	0	0	0	0	10	0	0
D_0__Bacteria	D_1__Bacteroidetes	D_2__Bacteroidia	D_3__Bacteroidales	D_4__Muribaculaceae	D_5__uncultured organism	D_6__uncultured organism			0	0	0	0	0	0	0	0	0	0	0	0	0	0	0	0	0	0	0	0	0	0	0	0	0	0	0	0	0	0	0	0	0	0	0	0	0	0	0	0	0
D_0__Bacteria	D_1__Bacteroidetes	D_2__Bacteroidia	D_3__Bacteroidales	D_4__Muribaculaceae	D_5__uncultured rumen bacterium	D_6__uncultured rumen bacterium			0	0	0	4	0	0	0	0	0	0	10	0	0	0	0	31	159	0	0	0	0	0	0	96	0	23	0	73	284	2	0	64	17	141	79	0	62	19	0	10	0
D_0__Bacteria	D_1__Bacteroidetes	D_2__Bacteroidia	D_3__Bacteroidales	D_4__Muribaculaceae	__	__			0	0	0	0	0	0	0	0	0	0	0	0	0	0	0	0	0	0	0	0	0	0	0	0	0	0	0	827	0	0	4	0	109	0	0	0	0	0	0	4	0
D_0__Bacteria	D_1__Bacteroidetes	D_2__Bacteroidia	D_3__Bacteroidales	D_4__Paludibacteraceae	__	__			0	0	0	0	0	0	0	0	0	0	0	0	0	0	0	0	0	0	0	0	0	0	0	0	0	0	0	0	0	0	2	0	0	0	0	0	0	0	0	0	0
D_0__Bacteria	D_1__Bacteroidetes	D_2__Bacteroidia	D_3__Bacteroidales	D_4__Porphyromonadaceae	D_5__Porphyromonas	D_6__Porphyromonas sp. HMSC077F02			0	0	0	5	0	0	0	0	0	0	0	0	0	0	0	0	0	0	0	0	0	0	0	0	0	0	0	0	0	0	5	0	3	0	0	0	0	0	0	0	0
D_0__Bacteria	D_1__Bacteroidetes	D_2__Bacteroidia	D_3__Bacteroidales	D_4__Porphyromonadaceae	D_5__Porphyromonas	__			0	21	0	3	10	0	0	0	0	0	0	4	0	0	0	0	0	0	0	0	0	0	0	0	0	0	3	0	0	0	0	2	0	0	14	0	0	0	0	0	0
D_0__Bacteria	D_1__Bacteroidetes	D_2__Bacteroidia	D_3__Bacteroidales	D_4__Prevotellaceae	D_5__Alloprevotella	D_6__Prevotella sp. canine oral taxon 282			0	0	0	0	0	0	0	0	0	0	0	0	0	0	0	0	0	0	0	0	0	0	0	0	0	0	0	0	0	0	0	0	0	0	0	0	0	0	0	0	0
D_0__Bacteria	D_1__Bacteroidetes	D_2__Bacteroidia	D_3__Bacteroidales	D_4__Prevotellaceae	D_5__Alloprevotella	D_6__Prevotellamassilia timonensis			0	0	0	0	0	0	0	0	0	0	0	0	0	8	0	64	0	0	0	0	0	0	131	50	0	0	186	299	194	842	13	1412	32	0	270	1235	280	103	554	193	787
D_0__Bacteria	D_1__Bacteroidetes	D_2__Bacteroidia	D_3__Bacteroidales	D_4__Prevotellaceae	D_5__Alloprevotella	D_6__uncultured Bacteroidales bacterium			0	0	0	108	261	68	0	0	0	0	246	20	0	21	0	24	4	80	0	53	2	67	1232	125	68	16	877	788	770	1023	647	4030	70	2795	2015	888	179	496	154	62	145
D_0__Bacteria	D_1__Bacteroidetes	D_2__Bacteroidia	D_3__Bacteroidales	D_4__Prevotellaceae	D_5__Alloprevotella	D_6__uncultured bacterium			0	0	0	5	259	123	0	0	0	0	40	22	0	290	27	0	0	7	0	12	29	17	15	39	3	25	50	40	527	358	45	308	24	231	360	0	20	0	7	178	96
D_0__Bacteria	D_1__Bacteroidetes	D_2__Bacteroidia	D_3__Bacteroidales	D_4__Prevotellaceae	D_5__Alloprevotella	__			0	0	0	0	0	0	0	0	0	0	0	5	0	6	0	19	0	0	0	0	0	0	26	6	0	0	1007	392	47	210	58	123	2	72	281	3516	1416	614	2687	1255	1921
D_0__Bacteria	D_1__Bacteroidetes	D_2__Bacteroidia	D_3__Bacteroidales	D_4__Prevotellaceae	D_5__Prevotella 1	D_6__uncultured bacterium			0	0	0	0	0	0	0	0	0	0	0	0	0	0	0	0	0	0	0	0	0	0	0	0	0	0	0	0	0	0	0	0	0	0	0	0	0	0	0	2	0
D_0__Bacteria	D_1__Bacteroidetes	D_2__Bacteroidia	D_3__Bacteroidales	D_4__Prevotellaceae	D_5__Prevotella 1	__			0	0	0	0	0	5	0	0	0	0	0	0	0	0	0	0	0	0	0	0	0	0	0	0	0	0	0	0	0	0	0	0	0	0	0	0	0	0	0	0	0
D_0__Bacteria	D_1__Bacteroidetes	D_2__Bacteroidia	D_3__Bacteroidales	D_4__Prevotellaceae	D_5__Prevotella 2	D_6__gut metagenome			0	0	12	0	1894	6131	0	0	0	0	1286	63	6	3884	58	3086	131	92	326	95	98	713	2134	2086	194	17	1337	725	2906	188	5509	576	294	3326	887	451	191	272	276	294	161
D_0__Bacteria	D_1__Bacteroidetes	D_2__Bacteroidia	D_3__Bacteroidales	D_4__Prevotellaceae	D_5__Prevotella 2	D_6__uncultured bacterium			0	0	0	0	0	0	0	0	0	0	0	0	0	0	0	0	0	0	0	0	0	0	0	0	23	11	0	0	2153	0	29	0	0	1456	87	0	20	36	0	20	0
D_0__Bacteria	D_1__Bacteroidetes	D_2__Bacteroidia	D_3__Bacteroidales	D_4__Prevotellaceae	D_5__Prevotella 2	__			0	0	0	0	0	0	0	0	0	0	0	0	0	0	0	0	0	0	0	0	0	0	0	0	0	0	0	0	0	0	5	0	0	0	0	0	0	0	0	1128	0
D_0__Bacteria	D_1__Bacteroidetes	D_2__Bacteroidia	D_3__Bacteroidales	D_4__Prevotellaceae	D_5__Prevotella 7	D_6__Prevotella sp. RS2			0	0	0	0	0	0	0	0	0	0	0	0	0	0	0	0	0	0	0	0	0	0	0	0	0	0	0	0	0	0	0	0	0	0	0	0	0	0	0	0	0
D_0__Bacteria	D_1__Bacteroidetes	D_2__Bacteroidia	D_3__Bacteroidales	D_4__Prevotellaceae	D_5__Prevotella 7	D_6__Prevotellaceae bacterium DJF_CR25			0	0	0	0	0	0	0	0	0	0	0	0	0	0	0	0	0	0	0	0	0	0	0	0	0	0	0	0	0	0	0	0	0	0	0	0	0	0	0	0	0
D_0__Bacteria	D_1__Bacteroidetes	D_2__Bacteroidia	D_3__Bacteroidales	D_4__Prevotellaceae	D_5__Prevotella 7	D_6__uncultured bacterium			0	0	0	0	0	0	0	0	0	0	0	0	0	0	0	0	0	0	0	0	0	0	0	0	0	0	0	0	156	0	0	0	0	0	0	0	0	0	0	0	0
D_0__Bacteria	D_1__Bacteroidetes	D_2__Bacteroidia	D_3__Bacteroidales	D_4__Prevotellaceae	D_5__Prevotella 7	D_6__uncultured rumen bacterium			0	0	0	0	0	0	0	0	0	0	0	0	0	0	0	0	0	0	0	0	0	0	0	0	0	0	0	0	0	0	0	0	0	0	0	0	0	0	0	0	0
D_0__Bacteria	D_1__Bacteroidetes	D_2__Bacteroidia	D_3__Bacteroidales	D_4__Prevotellaceae	D_5__Prevotella 7	D_6__unidentified rumen bacterium 12-7			0	0	0	0	0	0	0	0	0	0	0	0	0	0	0	0	0	0	0	0	0	0	0	0	0	0	0	0	0	0	0	0	0	0	0	0	0	4	0	0	0
D_0__Bacteria	D_1__Bacteroidetes	D_2__Bacteroidia	D_3__Bacteroidales	D_4__Prevotellaceae	D_5__Prevotella 7	__			0	0	0	0	0	0	0	0	0	0	0	0	0	0	0	0	0	0	0	0	0	0	0	0	0	0	0	0	0	0	0	0	0	0	0	0	0	0	0	0	0
D_0__Bacteria	D_1__Bacteroidetes	D_2__Bacteroidia	D_3__Bacteroidales	D_4__Prevotellaceae	D_5__Prevotella 9	D_6__Prevotellaceae bacterium DJF_CR21k6			0	0	0	0	0	0	0	0	0	0	0	0	0	0	0	0	0	0	0	0	0	0	0	0	0	0	0	0	0	0	0	0	0	0	0	0	0	0	0	0	0
D_0__Bacteria	D_1__Bacteroidetes	D_2__Bacteroidia	D_3__Bacteroidales	D_4__Prevotellaceae	D_5__Prevotella 9	D_6__Prevotellaceae bacterium DJF_LS10			0	0	0	0	0	0	0	0	0	0	0	0	0	0	0	0	0	0	0	0	0	0	0	0	0	0	0	0	0	0	0	0	0	0	0	0	0	0	0	0	0
D_0__Bacteria	D_1__Bacteroidetes	D_2__Bacteroidia	D_3__Bacteroidales	D_4__Prevotellaceae	D_5__Prevotella 9	D_6__human gut metagenome			0	0	0	0	9	4	0	0	3	0	0	4	0	0	0	0	0	0	0	0	0	0	0	6	0	0	0	0	0	0	0	0	0	0	0	319	227	371	1541	91	26
D_0__Bacteria	D_1__Bacteroidetes	D_2__Bacteroidia	D_3__Bacteroidales	D_4__Prevotellaceae	D_5__Prevotella 9	D_6__uncultured bacterium			0	0	0	0	0	0	0	0	0	0	0	0	0	0	0	0	0	0	0	0	0	0	0	0	0	0	0	0	0	0	0	0	0	0	0	0	0	0	0	0	0
D_0__Bacteria	D_1__Bacteroidetes	D_2__Bacteroidia	D_3__Bacteroidales	D_4__Prevotellaceae	D_5__Prevotella 9	D_6__wallaby gut metagenome			0	0	0	0	0	0	0	0	0	0	0	0	0	29	10	3	0	0	0	0	0	0	143	0	0	0	0	5	12	684	246	114	0	13	0	1023	1907	455	1960	320	110
D_0__Bacteria	D_1__Bacteroidetes	D_2__Bacteroidia	D_3__Bacteroidales	D_4__Prevotellaceae	D_5__Prevotella 9	__			0	0	0	0	137	0	0	0	0	0	0	0	0	0	0	0	0	0	0	0	0	0	0	0	0	0	0	0	0	0	0	0	0	0	0	0	0	0	0	0	0
D_0__Bacteria	D_1__Bacteroidetes	D_2__Bacteroidia	D_3__Bacteroidales	D_4__Prevotellaceae	D_5__Prevotella	D_6__Prevotella disiens JCM 6334 = ATCC 29426			0	0	0	0	0	0	0	0	0	0	0	0	0	0	0	0	0	0	0	0	0	0	0	0	0	0	0	0	0	0	0	0	0	0	0	0	0	0	0	0	0
D_0__Bacteria	D_1__Bacteroidetes	D_2__Bacteroidia	D_3__Bacteroidales	D_4__Prevotellaceae	D_5__Prevotella	D_6__Prevotella oris			0	0	0	0	239	0	0	0	0	0	0	0	0	0	0	0	0	0	0	0	0	0	0	0	0	0	0	0	0	0	0	0	0	0	6	0	0	0	0	0	0
D_0__Bacteria	D_1__Bacteroidetes	D_2__Bacteroidia	D_3__Bacteroidales	D_4__Prevotellaceae	D_5__Prevotella	__			0	0	0	1253	150	32	0	0	3	0	1559	37	0	937	31	170	6	12	16	15	7	0	318	247	30	0	117	9	76	13	365	53	0	364	173	107	19	104	35	57	0
D_0__Bacteria	D_1__Bacteroidetes	D_2__Bacteroidia	D_3__Bacteroidales	D_4__Prevotellaceae	D_5__Prevotellaceae NK3B31 group	D_6__metagenome			0	0	0	0	0	0	0	0	0	0	3	2	0	0	0	0	0	0	0	0	0	0	0	0	0	0	85	205	0	7	0	0	4	0	23	1281	1116	361	1407	491	40
D_0__Bacteria	D_1__Bacteroidetes	D_2__Bacteroidia	D_3__Bacteroidales	D_4__Prevotellaceae	D_5__Prevotellaceae NK3B31 group	D_6__uncultured Prevotella sp.			0	0	0	0	0	0	0	0	0	0	23	0	0	71	0	89	0	2	0	0	0	0	49	15	0	0	534	1063	257	199	43	365	13	350	386	1404	594	345	624	214	2195
D_0__Bacteria	D_1__Bacteroidetes	D_2__Bacteroidia	D_3__Bacteroidales	D_4__Prevotellaceae	D_5__Prevotellaceae NK3B31 group	D_6__uncultured bacterium			0	0	0	0	0	0	0	0	0	0	0	0	0	0	0	0	0	0	0	0	0	0	0	0	0	0	139	1071	0	6	0	0	0	0	0	2640	1425	52	237	13	325
D_0__Bacteria	D_1__Bacteroidetes	D_2__Bacteroidia	D_3__Bacteroidales	D_4__Prevotellaceae	D_5__Prevotellaceae NK3B31 group	__			0	0	0	0	0	0	0	0	0	0	0	0	0	0	0	0	0	0	0	0	0	0	0	0	0	0	0	0	0	0	0	0	0	0	0	0	0	0	0	0	0
D_0__Bacteria	D_1__Bacteroidetes	D_2__Bacteroidia	D_3__Bacteroidales	D_4__Prevotellaceae	D_5__Prevotellaceae UCG-001	D_6__uncultured Bacteroidales bacterium			0	0	0	0	0	0	0	0	0	0	0	0	0	0	0	0	0	0	0	0	0	0	0	0	0	0	23	13	0	0	0	4	0	0	13	7	0	24	0	15	0
D_0__Bacteria	D_1__Bacteroidetes	D_2__Bacteroidia	D_3__Bacteroidales	D_4__Prevotellaceae	D_5__Prevotellaceae UCG-001	D_6__uncultured bacterium			0	0	0	0	0	0	0	0	0	0	0	0	0	0	0	0	0	0	0	0	0	0	0	0	0	0	0	0	3	4	0	16	2	0	4	0	0	5	0	29	0
D_0__Bacteria	D_1__Bacteroidetes	D_2__Bacteroidia	D_3__Bacteroidales	D_4__Prevotellaceae	D_5__Prevotellaceae UCG-001	D_6__uncultured rumen bacterium			0	0	0	0	0	0	0	0	0	0	0	0	0	0	0	0	0	0	0	0	0	0	0	0	0	0	0	0	0	0	0	0	0	0	0	0	0	0	0	0	0
D_0__Bacteria	D_1__Bacteroidetes	D_2__Bacteroidia	D_3__Bacteroidales	D_4__Prevotellaceae	D_5__Prevotellaceae UCG-003	D_6__Alloprevotella sp. feline oral taxon 309			0	0	0	0	10	0	0	0	0	0	0	0	0	0	0	0	0	0	0	0	0	0	0	0	0	0	0	0	0	0	0	0	0	0	0	0	0	0	0	0	0
D_0__Bacteria	D_1__Bacteroidetes	D_2__Bacteroidia	D_3__Bacteroidales	D_4__Prevotellaceae	D_5__Prevotellaceae UCG-003	D_6__uncultured Bacteroidales bacterium			0	0	0	0	0	0	0	0	0	0	11	0	0	5	0	0	0	4	0	0	39	0	9	5	0	8	26	198	48	54	35	58	83	22	206	1147	758	1489	184	303	530
D_0__Bacteria	D_1__Bacteroidetes	D_2__Bacteroidia	D_3__Bacteroidales	D_4__Prevotellaceae	D_5__Prevotellaceae UCG-003	D_6__uncultured bacterium			0	0	0	0	0	0	0	0	0	0	0	0	0	0	0	0	0	0	0	0	0	0	0	0	0	0	0	0	0	0	0	0	0	0	0	0	0	0	0	0	0
D_0__Bacteria	D_1__Bacteroidetes	D_2__Bacteroidia	D_3__Bacteroidales	D_4__Prevotellaceae	D_5__Prevotellaceae UCG-003	D_6__uncultured rumen bacterium			0	0	0	0	4	0	0	0	0	0	0	0	0	0	0	0	0	0	0	0	0	0	0	0	0	0	0	0	0	0	0	0	0	0	20	0	0	0	0	3	0
D_0__Bacteria	D_1__Bacteroidetes	D_2__Bacteroidia	D_3__Bacteroidales	D_4__Prevotellaceae	D_5__Prevotellaceae UCG-003	__			0	0	0	0	0	21	0	0	0	0	2	7	0	64	24	253	5	0	0	25	51	0	76	168	0	6	178	70	62	191	60	319	213	72	19	0	0	0	67	2	13
D_0__Bacteria	D_1__Bacteroidetes	D_2__Bacteroidia	D_3__Bacteroidales	D_4__Prevotellaceae	D_5__Prevotellaceae UCG-004	D_6__uncultured bacterium			0	0	0	0	0	0	0	0	0	0	0	0	0	0	0	0	0	0	0	0	0	0	0	2	0	0	0	0	20	46	0	46	0	24	22	0	0	0	0	38	0
D_0__Bacteria	D_1__Bacteroidetes	D_2__Bacteroidia	D_3__Bacteroidales	D_4__Prevotellaceae	D_5__Prevotellaceae UCG-004	D_6__uncultured rumen bacterium			0	0	0	0	0	0	0	0	0	0	0	0	0	0	0	0	0	0	0	0	0	0	0	0	0	0	0	0	0	0	0	0	0	0	0	0	0	0	0	0	0
D_0__Bacteria	D_1__Bacteroidetes	D_2__Bacteroidia	D_3__Bacteroidales	D_4__Prevotellaceae	D_5__Prevotellaceae YAB2003 group	__			0	0	0	0	0	0	0	0	0	0	0	0	0	0	0	0	0	0	0	0	0	0	0	0	0	0	0	0	0	0	0	0	0	0	0	0	0	0	0	0	0
D_0__Bacteria	D_1__Bacteroidetes	D_2__Bacteroidia	D_3__Bacteroidales	D_4__Prevotellaceae	D_5__uncultured	D_6__Prevotellaceae bacterium DJF_VR15			0	0	0	0	0	0	0	0	0	0	0	0	0	0	0	0	0	0	0	0	0	0	0	0	0	0	0	0	0	0	0	0	0	0	0	0	0	0	0	0	0
D_0__Bacteria	D_1__Bacteroidetes	D_2__Bacteroidia	D_3__Bacteroidales	D_4__Prevotellaceae	D_5__uncultured	D_6__metagenome			0	0	0	0	0	4	0	0	0	0	0	0	0	36	52	38	0	0	0	0	4	0	8	32	0	0	0	68	95	8	0	0	6	53	17	206	95	0	869	91	11
D_0__Bacteria	D_1__Bacteroidetes	D_2__Bacteroidia	D_3__Bacteroidales	D_4__Prevotellaceae	D_5__uncultured	D_6__uncultured bacterium			0	0	0	0	0	0	0	0	0	0	0	0	0	0	0	0	0	0	0	0	0	0	0	0	0	0	0	0	3	0	0	0	0	0	0	199	112	37	107	0	0
D_0__Bacteria	D_1__Bacteroidetes	D_2__Bacteroidia	D_3__Bacteroidales	D_4__Prevotellaceae	D_5__uncultured	__			50	16	0	500	1273	0	0	0	1450	0	106	29	68	0	61	0	15	0	53	0	135	0	0	0	6	0	10	781	6	75	0	28	0	112	82	66	484	45	438	137	253
D_0__Bacteria	D_1__Bacteroidetes	D_2__Bacteroidia	D_3__Bacteroidales	D_4__Prevotellaceae	__	__			0	0	0	0	0	0	0	0	0	0	0	0	0	0	0	0	0	0	0	0	0	0	0	62	0	0	21	0	0	0	0	0	0	0	0	0	0	0	0	0	0
D_0__Bacteria	D_1__Bacteroidetes	D_2__Bacteroidia	D_3__Bacteroidales	D_4__Rikenellaceae	D_5__Alistipes	D_6__uncultured bacterium			0	0	0	0	0	0	0	0	0	0	0	0	0	0	0	0	0	0	0	0	0	0	0	0	0	0	55	0	13	0	0	0	0	0	0	0	0	0	0	0	0
D_0__Bacteria	D_1__Bacteroidetes	D_2__Bacteroidia	D_3__Bacteroidales	D_4__Rikenellaceae	D_5__Alistipes	D_6__uncultured organism			0	0	0	182	64	157	0	0	0	56	2386	743	4097	169	1401	3424	139	882	906	99	2349	30	899	758	421	11	798	149	893	33	40	223	28	54	4	22	11	10	17	0	14
D_0__Bacteria	D_1__Bacteroidetes	D_2__Bacteroidia	D_3__Bacteroidales	D_4__Rikenellaceae	D_5__Alistipes	__			0	0	0	121	9	48	0	0	0	0	146	210	229	8	276	208	371	230	687	10	328	7	74	0	148	115	493	0	10	0	10	12	0	11	0	0	0	0	0	0	0
D_0__Bacteria	D_1__Bacteroidetes	D_2__Bacteroidia	D_3__Bacteroidales	D_4__Rikenellaceae	D_5__Rikenellaceae RC9 gut group	D_6__gut metagenome			0	0	0	0	0	0	0	0	0	0	0	0	0	0	0	0	0	0	0	0	0	0	0	2	0	0	0	7	0	0	0	0	0	0	0	0	15	62	0	32	0
D_0__Bacteria	D_1__Bacteroidetes	D_2__Bacteroidia	D_3__Bacteroidales	D_4__Rikenellaceae	D_5__Rikenellaceae RC9 gut group	D_6__uncultured Bacteroidales bacterium			0	0	0	0	0	0	0	0	0	0	0	0	0	0	0	0	0	4	0	0	0	0	0	3	3	0	0	0	0	6	14	0	23	0	0	0	0	0	0	5	0
D_0__Bacteria	D_1__Bacteroidetes	D_2__Bacteroidia	D_3__Bacteroidales	D_4__Rikenellaceae	D_5__Rikenellaceae RC9 gut group	D_6__uncultured Rikenella sp.			0	0	2	5972	549	457	0	0	232	0	3711	126	12	445	1878	19	26	112	50	7	602	257	292	260	129	48	436	2165	793	1024	265	941	217	259	51	790	224	825	257	827	1264
D_0__Bacteria	D_1__Bacteroidetes	D_2__Bacteroidia	D_3__Bacteroidales	D_4__Rikenellaceae	D_5__Rikenellaceae RC9 gut group	D_6__uncultured bacterium			0	0	0	27	0	0	0	0	0	0	5	0	0	0	0	0	0	0	0	0	0	0	0	0	0	0	0	0	0	0	0	0	0	0	0	0	0	0	0	0	0
D_0__Bacteria	D_1__Bacteroidetes	D_2__Bacteroidia	D_3__Bacteroidales	D_4__Rikenellaceae	D_5__Rikenellaceae RC9 gut group	D_6__uncultured beta proteobacterium			0	0	0	0	0	0	0	0	0	0	0	0	0	0	0	0	0	0	0	0	0	0	0	0	0	0	0	0	0	0	0	0	0	0	0	0	0	0	0	0	2
D_0__Bacteria	D_1__Bacteroidetes	D_2__Bacteroidia	D_3__Bacteroidales	D_4__Rikenellaceae	D_5__Rikenellaceae RC9 gut group	D_6__wallaby gut metagenome			0	0	0	0	2	0	0	0	10	0	19	25	0	0	65	19	9	136	0	92	62	0	136	768	73	59	36	1099	203	648	245	105	111	95	58	104	46	167	0	141	113
D_0__Bacteria	D_1__Bacteroidetes	D_2__Bacteroidia	D_3__Bacteroidales	D_4__Rikenellaceae	D_5__Rikenellaceae RC9 gut group	__			0	0	0	178	27	34	0	0	0	0	179	5	0	9	53	54	0	9	0	0	9	0	88	159	18	13	20	59	160	75	87	619	49	192	77	0	0	41	0	15	0
D_0__Bacteria	D_1__Bacteroidetes	D_2__Bacteroidia	D_3__Bacteroidales	D_4__Rikenellaceae	D_5__dgA-11 gut group	D_6__uncultured Bacteroidales bacterium			0	0	0	0	0	37	0	0	0	0	37	50	50	0	0	0	28	0	37	0	0	0	82	0	8	0	49	0	0	0	0	0	0	0	0	0	0	0	0	0	0
D_0__Bacteria	D_1__Bacteroidetes	D_2__Bacteroidia	D_3__Bacteroidales	D_4__Tannerellaceae	D_5__Parabacteroides	D_6__Parabacteroides distasonis			0	0	0	0	0	7	0	0	0	0	0	0	0	0	1619	0	0	0	0	0	2905	0	0	0	0	0	22	1482	0	7	16	39	155	0	0	12	129	0	0	0	0
D_0__Bacteria	D_1__Bacteroidetes	D_2__Bacteroidia	D_3__Bacteroidales	D_4__Tannerellaceae	D_5__Parabacteroides	D_6__Parabacteroides goldsteinii CL02T12C30			0	0	0	0	0	0	0	0	0	0	0	0	0	0	0	0	0	0	0	0	0	0	0	0	0	0	0	35	0	0	0	0	0	0	0	0	0	0	0	0	0
D_0__Bacteria	D_1__Bacteroidetes	D_2__Bacteroidia	D_3__Bacteroidales	D_4__Tannerellaceae	D_5__Parabacteroides	D_6__Parabacteroides sp. HGS0025			0	0	0	0	0	0	0	0	0	0	0	23	0	0	21	229	7	0	0	0	18	0	90	104	0	15	0	0	0	0	18	0	10	0	0	40	0	0	0	0	77
D_0__Bacteria	D_1__Bacteroidetes	D_2__Bacteroidia	D_3__Bacteroidales	D_4__Tannerellaceae	D_5__Parabacteroides	D_6__Parabacteroides sp. Marseille-P3668			0	0	0	4	37	0	0	0	117	0	0	0	5	84	0	0	0	0	0	43	0	0	0	102	0	95	0	0	260	278	182	60	71	400	651	0	0	222	91	95	704
D_0__Bacteria	D_1__Bacteroidetes	D_2__Bacteroidia	D_3__Bacteroidales	D_4__Tannerellaceae	D_5__Parabacteroides	D_6__Porphyromonadaceae bacterium DJF_B175			0	0	0	0	0	0	0	0	0	0	0	0	0	0	0	0	0	0	0	0	0	0	0	0	0	0	0	0	0	0	0	0	0	0	0	0	0	0	0	0	0
D_0__Bacteria	D_1__Bacteroidetes	D_2__Bacteroidia	D_3__Bacteroidales	D_4__Tannerellaceae	D_5__Parabacteroides	D_6__uncultured bacterium			0	0	0	27	0	59	0	0	6	269	23	103	154	44	49	73	1003	106	41	2	17	0	91	7	64	10	65	60	122	0	121	0	9	0	0	70	0	0	0	0	3
D_0__Bacteria	D_1__Bacteroidetes	D_2__Bacteroidia	D_3__Bacteroidales	D_4__Tannerellaceae	D_5__Parabacteroides	__			0	0	0	0	0	0	0	0	0	0	0	0	0	0	0	0	0	0	0	0	0	0	0	0	0	0	0	0	0	0	0	0	0	0	0	0	0	0	0	0	0
D_0__Bacteria	D_1__Bacteroidetes	D_2__Bacteroidia	D_3__Bacteroidales	D_4__p-251-o5	D_5__uncultured bacterium	D_6__uncultured bacterium			0	0	0	1255	0	0	0	0	0	0	79	22	0	0	1376	268	3	51	191	24	1118	0	609	1653	64	37	0	97	550	150	117	12	357	4	0	0	0	0	0	10	0
D_0__Bacteria	D_1__Bacteroidetes	D_2__Bacteroidia	D_3__Bacteroidales	D_4__p-2534-18B5 gut group	D_5__uncultured bacterium	D_6__uncultured bacterium			0	0	0	0	0	0	0	0	0	0	0	0	0	0	0	0	0	0	0	0	0	0	0	0	0	0	0	0	0	0	14	0	401	0	0	0	0	0	0	0	0
D_0__Bacteria	D_1__Bacteroidetes	D_2__Bacteroidia	D_3__Bacteroidales	D_4__uncultured bacterium	D_5__uncultured bacterium	D_6__uncultured bacterium			0	0	0	0	0	0	0	0	0	0	0	0	0	0	0	0	0	2	0	0	0	0	0	0	3	0	0	0	38	3	0	0	0	0	0	0	0	0	8	0	0
D_0__Bacteria	D_1__Bacteroidetes	D_2__Bacteroidia	D_3__Bacteroidales	D_4__uncultured	D_5__uncultured bacterium	D_6__uncultured bacterium			0	0	0	67	0	0	0	0	0	0	158	0	0	0	0	0	0	0	0	0	6	0	9	5	0	0	6	74	162	0	16	0	0	27	34	17	102	0	0	13	2
D_0__Bacteria	D_1__Bacteroidetes	D_2__Bacteroidia	D_3__Bacteroidales	__	__	__			0	0	0	0	0	0	0	0	0	0	0	0	0	0	0	0	0	0	0	0	0	0	0	0	0	0	0	0	0	0	0	0	0	0	0	0	0	0	0	0	0
D_0__Bacteria	D_1__Bacteroidetes	D_2__Bacteroidia	D_3__Flavobacteriales	D_4__Flavobacteriaceae	D_5__Flavobacterium	D_6__Flavobacterium lutivivi			0	0	0	0	0	0	0	0	0	0	0	0	0	0	0	0	0	0	0	0	0	0	0	0	0	0	0	0	0	0	0	0	0	0	0	0	0	0	0	0	0
D_0__Bacteria	D_1__Bacteroidetes	D_2__Bacteroidia	D_3__Flavobacteriales	D_4__Flavobacteriaceae	D_5__Myroides	D_6__Myroides odoratus			0	0	0	0	0	0	0	0	0	0	0	0	0	0	0	0	0	0	0	0	0	0	0	0	0	0	0	0	0	0	0	0	0	0	0	0	0	0	0	0	0
D_0__Bacteria	D_1__Bacteroidetes	D_2__Bacteroidia	D_3__Flavobacteriales	D_4__Flavobacteriaceae	__	__			14	0	0	0	26	0	0	0	0	0	0	0	0	0	0	0	0	0	0	0	0	0	0	0	0	0	0	0	0	0	0	0	0	0	0	0	0	0	0	0	0
D_0__Bacteria	D_1__Bacteroidetes	D_2__Bacteroidia	D_3__Flavobacteriales	D_4__Weeksellaceae	D_5__Bergeyella	D_6__Bergeyella porcorum			0	0	0	0	4	0	0	0	0	0	0	0	0	0	0	0	0	0	0	0	0	0	0	0	0	0	0	0	0	0	0	0	0	0	0	0	0	0	0	0	0
D_0__Bacteria	D_1__Bacteroidetes	D_2__Bacteroidia	D_3__Flavobacteriales	D_4__Weeksellaceae	D_5__Bergeyella	__			0	0	0	0	0	0	0	0	0	0	0	0	0	0	0	0	0	0	0	0	0	0	0	0	0	0	0	0	0	0	0	0	0	0	0	0	0	0	0	0	0
D_0__Bacteria	D_1__Bacteroidetes	D_2__Bacteroidia	D_3__Flavobacteriales	D_4__Weeksellaceae	D_5__Cloacibacterium	__			0	0	0	0	0	0	0	0	0	0	0	0	0	0	0	0	0	0	0	0	0	0	0	0	0	0	0	0	0	0	0	0	0	0	0	0	0	0	0	0	0
D_0__Bacteria	D_1__Bacteroidetes	D_2__Bacteroidia	D_3__Flavobacteriales	D_4__Weeksellaceae	D_5__Empedobacter	D_6__uncultured bacterium			0	0	0	0	0	0	0	0	0	0	0	0	0	0	0	0	0	0	0	0	0	0	0	0	0	0	0	0	0	0	0	0	0	0	0	0	0	0	0	0	0
D_0__Bacteria	D_1__Bacteroidetes	D_2__Bacteroidia	D_3__Sphingobacteriales	D_4__Sphingobacteriaceae	D_5__Sphingobacterium	D_6__Sphingobacterium sp. 35			0	0	0	0	0	0	0	0	0	0	0	0	0	0	0	0	0	0	0	0	0	0	0	0	0	0	0	13	0	0	0	0	0	0	0	0	0	0	0	0	0
D_0__Bacteria	D_1__Bacteroidetes	D_2__Bacteroidia	__	__	__	__			0	0	0	0	0	0	0	0	0	0	0	0	0	0	0	0	0	0	0	0	0	0	0	0	0	0	0	0	0	0	0	0	0	0	0	0	0	0	0	0	0
D_0__Bacteria	D_1__Bacteroidetes	D_2__Ignavibacteria	D_3__OPB56	D_4__uncultured bacterium	D_5__uncultured bacterium	D_6__uncultured bacterium			0	0	0	0	0	0	0	0	0	0	0	0	0	0	0	0	0	0	0	0	0	0	0	0	0	0	0	0	0	0	0	0	0	0	0	0	0	0	0	0	0
D_0__Bacteria	D_1__Chlamydiae	D_2__Chlamydiae	D_3__Chlamydiales	D_4__Chlamydiaceae	D_5__Chlamydia	D_6__Chlamydia suis			0	0	0	0	0	0	0	0	0	0	0	0	0	0	0	0	0	0	0	0	0	0	0	0	0	0	0	0	0	0	0	0	0	0	0	0	0	0	0	0	0
D_0__Bacteria	D_1__Chlamydiae	D_2__Chlamydiae	D_3__Chlamydiales	D_4__Chlamydiaceae	D_5__Chlamydia	__			0	0	0	0	0	0	0	0	0	0	0	0	0	0	0	0	0	0	0	0	0	0	0	0	0	0	0	0	0	0	0	0	0	0	0	0	0	0	0	0	0
D_0__Bacteria	D_1__Cyanobacteria	D_2__Melainabacteria	D_3__Gastranaerophilales	D_4__Candidatus Gastranaerophilales bacterium Zag_111	D_5__Candidatus Gastranaerophilales bacterium Zag_111	D_6__Candidatus Gastranaerophilales bacterium Zag_111			0	0	0	0	0	0	0	0	0	0	0	0	0	0	0	0	0	0	0	0	0	0	0	0	0	0	0	0	0	0	0	0	0	0	0	0	0	0	0	0	0
D_0__Bacteria	D_1__Cyanobacteria	D_2__Melainabacteria	D_3__Gastranaerophilales	D_4__Candidatus Melainabacteria bacterium MEL.A1	D_5__Candidatus Melainabacteria bacterium MEL.A1	D_6__Candidatus Melainabacteria bacterium MEL.A1			0	0	0	0	0	0	0	0	0	0	0	0	0	0	0	0	0	0	0	0	0	0	0	0	0	0	0	0	0	0	0	0	0	0	0	0	0	0	0	0	0
D_0__Bacteria	D_1__Cyanobacteria	D_2__Melainabacteria	D_3__Gastranaerophilales	D_4__Clostridium sp. CAG:306	D_5__Clostridium sp. CAG:306	D_6__Clostridium sp. CAG:306			0	0	0	0	0	0	0	0	0	0	0	0	0	0	0	0	0	0	0	0	0	0	0	0	0	0	0	0	0	0	0	0	0	0	0	0	0	0	0	0	0
D_0__Bacteria	D_1__Cyanobacteria	D_2__Melainabacteria	D_3__Gastranaerophilales	D_4__gut metagenome	D_5__gut metagenome	D_6__gut metagenome			0	0	0	0	0	0	0	0	0	0	0	0	0	0	0	0	0	0	0	0	0	0	2	0	0	0	0	0	0	0	0	0	0	0	0	0	0	0	0	0	0
D_0__Bacteria	D_1__Cyanobacteria	D_2__Melainabacteria	D_3__Gastranaerophilales	D_4__rumen bacterium YS2	D_5__rumen bacterium YS2	D_6__rumen bacterium YS2			0	0	0	0	0	0	0	0	0	0	0	0	0	274	0	0	0	0	0	0	0	0	4	0	0	0	0	0	0	0	0	0	5	11	53	0	0	0	0	0	0
D_0__Bacteria	D_1__Cyanobacteria	D_2__Melainabacteria	D_3__Gastranaerophilales	D_4__uncultured bacterium	D_5__uncultured bacterium	D_6__uncultured bacterium			0	0	0	0	0	0	0	0	0	0	0	0	0	0	0	0	0	0	0	0	0	0	0	0	0	0	0	0	0	0	0	0	0	0	0	0	0	0	0	0	0
D_0__Bacteria	D_1__Cyanobacteria	D_2__Melainabacteria	D_3__Gastranaerophilales	D_4__uncultured rumen bacterium	D_5__uncultured rumen bacterium	D_6__uncultured rumen bacterium			0	0	0	0	0	0	0	0	0	0	0	0	0	0	0	0	0	0	0	0	0	0	2	0	0	2	0	0	0	0	2	0	0	0	0	0	0	0	0	0	0
D_0__Bacteria	D_1__Cyanobacteria	D_2__Melainabacteria	D_3__Gastranaerophilales	__	__	__			0	0	0	0	0	0	0	0	0	0	0	0	0	0	0	0	0	0	0	0	0	0	0	0	0	0	3	0	0	0	0	0	0	0	0	0	0	0	0	0	0
D_0__Bacteria	D_1__Cyanobacteria	D_2__Oxyphotobacteria	D_3__Chloroplast	__	__	__			0	0	0	0	0	0	0	0	0	0	0	0	0	0	0	0	0	0	0	0	0	0	0	0	0	0	0	0	0	2	10	15	63	0	18	0	0	6	0	3	0
D_0__Bacteria	D_1__Deferribacteres	D_2__Deferribacteres	D_3__Deferribacterales	D_4__Deferribacteraceae	D_5__Mucispirillum	D_6__uncultured bacterium			0	0	0	0	0	0	0	0	0	0	0	0	0	0	0	0	0	0	0	0	0	0	0	5	0	0	0	0	0	0	0	0	0	0	0	0	0	0	0	0	0
D_0__Bacteria	D_1__Elusimicrobia	D_2__Elusimicrobia	D_3__Elusimicrobiales	D_4__Elusimicrobiaceae	D_5__Elusimicrobium	D_6__uncultured Termite group 1 bacterium			0	0	0	0	0	0	0	0	0	0	0	0	0	0	0	0	12	0	0	0	46	0	259	1234	0	0	0	0	0	112	86	492	146	261	17	0	0	0	0	0	0
D_0__Bacteria	D_1__Elusimicrobia	D_2__Elusimicrobia	D_3__Elusimicrobiales	D_4__Elusimicrobiaceae	D_5__Elusimicrobium	D_6__uncultured bacterium			0	0	0	0	0	0	0	0	0	0	0	0	0	0	0	0	0	0	0	0	0	0	0	2	0	0	0	0	0	0	0	0	0	0	0	0	0	0	0	0	0
D_0__Bacteria	D_1__Elusimicrobia	D_2__Elusimicrobia	D_3__Elusimicrobiales	D_4__Elusimicrobiaceae	D_5__Elusimicrobium	__			0	0	0	0	0	0	0	0	0	0	0	0	0	0	0	0	0	0	0	0	0	0	0	0	0	0	0	0	0	0	0	0	0	0	0	0	0	0	0	0	0
D_0__Bacteria	D_1__Epsilonbacteraeota	D_2__Campylobacteria	D_3__Campylobacterales	D_4__Campylobacteraceae	D_5__Campylobacter	D_6__Campylobacter fetus subsp. fetus			123	858	0	11	128	65	595	139	4151	68	47	26	2	456	49	277	4	1063	1333	266	178	14	259	67	318	724	5	2	0	15	218	196	193	237	0	13	0	0	0	0	0
D_0__Bacteria	D_1__Epsilonbacteraeota	D_2__Campylobacteria	D_3__Campylobacterales	D_4__Campylobacteraceae	D_5__Campylobacter	D_6__Campylobacter jejuni			0	0	0	0	0	0	0	0	0	0	0	0	0	0	0	0	0	0	0	0	0	0	0	0	0	0	0	0	0	0	0	0	0	0	0	0	0	0	0	0	0
D_0__Bacteria	D_1__Epsilonbacteraeota	D_2__Campylobacteria	D_3__Campylobacterales	D_4__Campylobacteraceae	D_5__Campylobacter	D_6__unidentified			0	0	0	0	5	0	0	0	0	0	0	0	0	0	31	0	44	487	0	0	536	0	181	107	139	585	0	0	818	117	224	348	861	15	928	77	240	44	0	15	22
D_0__Bacteria	D_1__Epsilonbacteraeota	D_2__Campylobacteria	D_3__Campylobacterales	D_4__Campylobacteraceae	D_5__Campylobacter	__			0	0	0	0	0	0	0	0	0	0	0	0	0	0	0	0	0	0	0	0	0	0	0	0	0	0	0	0	0	0	0	0	7	0	0	0	64	0	0	0	0
D_0__Bacteria	D_1__Epsilonbacteraeota	D_2__Campylobacteria	D_3__Campylobacterales	D_4__Helicobacteraceae	D_5__Helicobacter	D_6__Helicobacter rappini			0	0	0	0	0	0	0	0	0	0	0	0	0	0	0	0	0	0	0	0	0	0	16	0	0	0	0	0	0	0	0	15	36	15	21	0	0	0	0	0	0
D_0__Bacteria	D_1__Epsilonbacteraeota	D_2__Campylobacteria	D_3__Campylobacterales	D_4__Helicobacteraceae	D_5__Helicobacter	D_6__uncultured Helicobacter sp.			0	0	0	0	0	0	0	0	0	0	0	0	0	0	0	0	0	0	0	6	0	3	0	0	0	0	0	0	0	3	0	0	0	0	0	0	0	0	0	0	0
D_0__Bacteria	D_1__Epsilonbacteraeota	D_2__Campylobacteria	D_3__Campylobacterales	D_4__Helicobacteraceae	D_5__Helicobacter	D_6__unidentified			0	2	0	0	0	0	0	31	0	0	0	0	0	0	0	37	0	70	0	0	27	0	77	0	93	321	24	229	12	0	0	202	176	0	0	97	0	38	25	0	203
D_0__Bacteria	D_1__Epsilonbacteraeota	D_2__Campylobacteria	D_3__Campylobacterales	D_4__Helicobacteraceae	D_5__Helicobacter	__			0	0	0	0	0	0	0	0	2	0	0	0	0	0	0	0	0	0	0	0	0	0	0	0	0	0	0	0	0	0	0	0	0	0	0	0	0	16	0	0	0
D_0__Bacteria	D_1__Fibrobacteres	D_2__Fibrobacteria	D_3__Fibrobacterales	D_4__Fibrobacteraceae	D_5__Fibrobacter	D_6__Fibrobacter sp.			0	0	0	0	0	0	0	0	0	0	0	0	0	0	0	0	0	0	0	0	0	0	10	0	0	0	0	22	0	3	0	0	4	0	0	0	5	8	0	19	0
D_0__Bacteria	D_1__Fibrobacteres	D_2__Fibrobacteria	D_3__Fibrobacterales	D_4__Fibrobacteraceae	D_5__Fibrobacter	D_6__Fibrobacter sp. UWOS			0	0	0	0	0	0	0	0	0	0	0	0	0	0	0	0	0	0	0	0	0	0	0	0	0	0	0	0	0	0	0	0	0	0	0	0	0	0	0	7	0
D_0__Bacteria	D_1__Fibrobacteres	D_2__Fibrobacteria	D_3__Fibrobacterales	D_4__Fibrobacteraceae	D_5__Fibrobacter	__			0	0	0	0	0	0	0	0	0	0	0	0	0	0	0	0	0	0	0	0	0	0	0	0	0	0	0	0	0	0	0	0	0	0	0	0	0	0	0	0	0
D_0__Bacteria	D_1__Firmicutes	D_2__Bacilli	D_3__Bacillales	D_4__Bacillaceae	D_5__Anaerobacillus	D_6__uncultured bacterium			0	0	0	0	0	0	0	0	0	0	0	0	0	0	0	0	0	0	0	0	0	0	0	0	0	0	0	0	0	0	0	0	0	0	0	0	0	0	0	0	0
D_0__Bacteria	D_1__Firmicutes	D_2__Bacilli	D_3__Bacillales	D_4__Bacillaceae	D_5__Bacillus	__			3	0	0	0	0	0	0	0	0	0	0	0	0	0	0	0	0	0	0	0	0	0	0	0	0	0	0	0	0	0	0	0	0	0	0	0	0	0	0	0	0
D_0__Bacteria	D_1__Firmicutes	D_2__Bacilli	D_3__Bacillales	D_4__Staphylococcaceae	D_5__Nosocomiicoccus	D_6__uncultured bacterium			313	0	23	19	7	0	3	0	0	21	0	6	0	0	0	0	0	0	2	0	0	0	0	0	0	0	0	0	0	0	0	0	0	0	0	0	0	0	0	0	0
D_0__Bacteria	D_1__Firmicutes	D_2__Bacilli	D_3__Bacillales	D_4__Staphylococcaceae	D_5__Staphylococcus	__			4	0	0	0	0	0	0	0	0	0	0	0	0	0	0	0	0	0	0	0	0	0	0	0	0	0	0	0	0	0	0	0	0	0	0	0	0	0	0	0	0
D_0__Bacteria	D_1__Firmicutes	D_2__Bacilli	D_3__Lactobacillales	D_4__Aerococcaceae	D_5__Aerococcus	D_6__Aerococcus viridans			0	0	0	0	21	0	0	25	24	0	0	10	0	0	0	2	0	0	0	0	0	0	0	0	2	0	6	0	0	0	0	0	0	0	0	0	0	0	0	0	0
D_0__Bacteria	D_1__Firmicutes	D_2__Bacilli	D_3__Lactobacillales	D_4__Aerococcaceae	D_5__Globicatella	D_6__Globicatella sp. canine oral taxon 218			0	0	0	2	0	0	0	0	0	0	0	0	0	0	0	0	0	0	0	0	0	0	0	0	0	0	0	0	0	0	0	0	0	0	0	0	0	0	0	0	0
D_0__Bacteria	D_1__Firmicutes	D_2__Bacilli	D_3__Lactobacillales	D_4__Aerococcaceae	__	__			531	687	180	0	0	6	265	400	11	279	0	349	0	4	0	0	9	0	0	0	3	0	0	0	0	5	0	0	0	0	73	0	0	0	0	0	0	0	0	0	0
D_0__Bacteria	D_1__Firmicutes	D_2__Bacilli	D_3__Lactobacillales	D_4__Enterococcaceae	D_5__Enterococcus	__			0	2	0	0	0	0	0	0	0	0	0	0	0	6	0	0	0	0	0	0	0	0	0	0	0	0	0	0	0	0	0	0	0	0	0	0	0	0	12	0	0
D_0__Bacteria	D_1__Firmicutes	D_2__Bacilli	D_3__Lactobacillales	D_4__Lactobacillaceae	D_5__Lactobacillus	D_6__Lactobacillus agilis			0	0	0	0	0	0	0	0	0	0	0	0	0	0	0	0	0	17	0	0	0	0	5	0	28	0	0	0	19	0	0	7	0	0	0	0	0	0	0	0	0
D_0__Bacteria	D_1__Firmicutes	D_2__Bacilli	D_3__Lactobacillales	D_4__Lactobacillaceae	D_5__Lactobacillus	D_6__Lactobacillus coleohominis DSM 14060			10	0	9	24	81	22	0	83	56	0	173	0	75	137	373	115	77	95	73	131	0	85	217	53	123	6	24	0	126	12	25	59	0	0	0	0	3	0	0	0	0
D_0__Bacteria	D_1__Firmicutes	D_2__Bacilli	D_3__Lactobacillales	D_4__Lactobacillaceae	D_5__Lactobacillus	D_6__Lactobacillus mucosae			0	0	0	0	0	0	0	0	0	0	0	0	0	0	0	0	0	0	0	0	0	0	0	0	0	0	0	0	0	0	0	0	0	0	0	0	0	0	0	0	0
D_0__Bacteria	D_1__Firmicutes	D_2__Bacilli	D_3__Lactobacillales	D_4__Lactobacillaceae	D_5__Lactobacillus	D_6__Lactobacillus murinus			0	0	0	0	0	0	0	0	0	0	0	0	77	0	0	32	0	95	0	0	0	86	46	0	0	0	0	0	0	0	0	0	0	0	0	0	0	0	123	0	34
D_0__Bacteria	D_1__Firmicutes	D_2__Bacilli	D_3__Lactobacillales	D_4__Lactobacillaceae	D_5__Lactobacillus	D_6__Lactobacillus reuteri			0	0	0	0	0	0	0	0	0	0	0	0	0	0	0	0	0	0	0	0	0	0	0	0	0	0	0	0	0	0	0	0	0	0	0	0	0	0	0	0	0
D_0__Bacteria	D_1__Firmicutes	D_2__Bacilli	D_3__Lactobacillales	D_4__Lactobacillaceae	D_5__Lactobacillus	D_6__Lactobacillus ruminis			0	0	0	0	0	16	0	0	0	0	0	4	0	0	421	0	0	5	0	0	18	308	0	53	55	13	36	3	6	16	28	7	0	0	0	2	0	0	10	4	0
D_0__Bacteria	D_1__Firmicutes	D_2__Bacilli	D_3__Lactobacillales	D_4__Lactobacillaceae	D_5__Lactobacillus	D_6__Lactobacillus salivarius			0	0	0	0	0	0	0	0	0	0	0	0	0	0	0	0	0	0	0	0	0	0	0	0	0	0	0	0	0	0	0	0	0	0	0	0	0	0	0	0	0
D_0__Bacteria	D_1__Firmicutes	D_2__Bacilli	D_3__Lactobacillales	D_4__Lactobacillaceae	D_5__Lactobacillus	D_6__Lactobacillus sp. oral taxon 052			0	0	14	569	1132	714	0	1070	438	5	380	23	495	1509	128	358	76	566	312	247	50	1021	262	294	581	71	788	140	159	93	500	247	124	32	68	44	4235	57	2889	65	158
D_0__Bacteria	D_1__Firmicutes	D_2__Bacilli	D_3__Lactobacillales	D_4__Lactobacillaceae	D_5__Lactobacillus	__			0	0	0	0	0	0	0	0	0	0	0	0	0	0	0	0	0	0	0	0	0	0	0	0	0	0	0	0	0	0	0	0	0	0	0	0	0	0	0	0	0
D_0__Bacteria	D_1__Firmicutes	D_2__Bacilli	D_3__Lactobacillales	D_4__Leuconostocaceae	D_5__Weissella	D_6__Weissella paramesenteroides			86	35	13	28	110	22	7	210	64	88	68	41	0	5	0	17	0	8	9	0	0	3	6	0	34	7	4	0	10	3	6	0	3	0	5	0	0	0	0	0	0
D_0__Bacteria	D_1__Firmicutes	D_2__Bacilli	D_3__Lactobacillales	D_4__Streptococcaceae	D_5__Streptococcus	D_6__Streptococcus suis			15	0	95	66	46	12	45	848	9	59	19	55	52	0	7	0	0	0	67	15	0	0	31	5	17	0	0	0	0	0	42	7	0	0	39	33	45	34	18	219	4
D_0__Bacteria	D_1__Firmicutes	D_2__Bacilli	D_3__Lactobacillales	D_4__Streptococcaceae	D_5__Streptococcus	__			0	0	0	0	0	0	0	0	0	0	0	0	0	0	0	0	2	0	0	0	0	0	0	0	0	0	0	5	0	0	0	0	0	2	0	0	0	0	0	0	0
D_0__Bacteria	D_1__Firmicutes	D_2__Clostridia	D_3__Clostridiales	D_4__Christensenellaceae	D_5__Catabacter	D_6__Christensenella timonensis			0	0	0	0	0	0	0	0	0	0	0	0	10	0	0	0	0	0	9	4	0	0	0	0	0	0	0	0	0	0	0	0	0	0	0	0	0	0	0	0	2
D_0__Bacteria	D_1__Firmicutes	D_2__Clostridia	D_3__Clostridiales	D_4__Christensenellaceae	D_5__Catabacter	__			0	0	0	0	0	0	0	0	0	0	0	0	0	0	8	10	0	8	6	0	0	0	6	0	5	5	33	25	7	0	9	0	0	0	0	0	0	0	0	0	0
D_0__Bacteria	D_1__Firmicutes	D_2__Clostridia	D_3__Clostridiales	D_4__Christensenellaceae	D_5__Christensenella	D_6__Christensenella minuta			0	0	0	0	0	0	0	0	0	0	0	0	0	0	0	0	0	0	0	0	0	0	0	0	0	0	0	0	0	0	0	0	0	0	5	0	0	11	0	0	0
D_0__Bacteria	D_1__Firmicutes	D_2__Clostridia	D_3__Clostridiales	D_4__Christensenellaceae	D_5__Christensenellaceae R-7 group	D_6__Blattella germanica (German cockroach)			0	0	0	0	0	0	0	0	0	0	0	0	0	0	0	7	0	6	0	0	0	0	9	0	13	3	6	24	10	15	7	8	17	0	3	0	0	0	0	6	16
D_0__Bacteria	D_1__Firmicutes	D_2__Clostridia	D_3__Clostridiales	D_4__Christensenellaceae	D_5__Christensenellaceae R-7 group	D_6__bacterium YE57			0	0	0	0	0	0	0	0	0	0	0	0	0	0	0	4	0	8	0	0	0	0	0	9	0	651	0	21	0	46	12	38	255	5	30	0	0	3	0	0	0
D_0__Bacteria	D_1__Firmicutes	D_2__Clostridia	D_3__Clostridiales	D_4__Christensenellaceae	D_5__Christensenellaceae R-7 group	D_6__gut metagenome			0	0	0	0	0	0	0	40	0	0	0	0	0	2	14	0	0	0	0	0	15	0	0	0	0	0	0	0	0	0	0	0	0	0	0	0	0	22	0	0	0
D_0__Bacteria	D_1__Firmicutes	D_2__Clostridia	D_3__Clostridiales	D_4__Christensenellaceae	D_5__Christensenellaceae R-7 group	D_6__metagenome			0	0	0	0	0	0	0	0	0	0	0	0	0	0	0	0	0	0	0	0	0	0	0	0	0	0	0	0	0	0	0	0	0	0	0	0	0	0	0	0	0
D_0__Bacteria	D_1__Firmicutes	D_2__Clostridia	D_3__Clostridiales	D_4__Christensenellaceae	D_5__Christensenellaceae R-7 group	D_6__uncultured Clostridia bacterium			0	0	0	0	0	0	0	0	0	0	7	0	0	0	0	0	0	0	0	0	82	0	0	11	0	0	0	10	0	0	16	0	23	0	0	0	0	0	0	0	0
D_0__Bacteria	D_1__Firmicutes	D_2__Clostridia	D_3__Clostridiales	D_4__Christensenellaceae	D_5__Christensenellaceae R-7 group	D_6__uncultured Firmicutes bacterium			0	0	0	0	0	0	0	3	4	0	0	5	0	0	0	4	0	11	0	0	0	0	0	13	17	27	0	0	0	0	3	12	63	0	0	2	0	0	0	0	0
D_0__Bacteria	D_1__Firmicutes	D_2__Clostridia	D_3__Clostridiales	D_4__Christensenellaceae	D_5__Christensenellaceae R-7 group	D_6__uncultured bacterium			0	0	0	0	0	0	0	0	0	0	0	0	0	0	0	0	0	0	0	0	0	0	0	0	0	0	0	0	0	0	0	0	0	0	0	2	0	0	0	0	0
D_0__Bacteria	D_1__Firmicutes	D_2__Clostridia	D_3__Clostridiales	D_4__Christensenellaceae	D_5__Christensenellaceae R-7 group	D_6__uncultured marine bacterium			0	0	0	0	4	0	0	0	5	4	27	6	116	0	34	12	0	574	448	157	86	0	7	21	898	2805	104	38	10	170	43	14	690	31	0	0	0	0	0	6	0
D_0__Bacteria	D_1__Firmicutes	D_2__Clostridia	D_3__Clostridiales	D_4__Christensenellaceae	D_5__Christensenellaceae R-7 group	D_6__uncultured organism			0	0	0	0	0	0	0	38	0	0	95	8	0	0	0	1409	0	172	87	129	0	0	467	167	457	67	177	454	12	446	113	626	293	20	94	8	8	156	0	0	10
D_0__Bacteria	D_1__Firmicutes	D_2__Clostridia	D_3__Clostridiales	D_4__Christensenellaceae	D_5__Christensenellaceae R-7 group	D_6__uncultured prokaryote			0	0	0	0	0	0	0	0	0	0	0	0	0	0	0	0	0	0	0	0	0	0	0	0	0	0	0	0	0	0	0	0	0	0	0	0	0	0	0	0	0
D_0__Bacteria	D_1__Firmicutes	D_2__Clostridia	D_3__Clostridiales	D_4__Christensenellaceae	D_5__Christensenellaceae R-7 group	D_6__uncultured rumen bacterium			0	0	0	0	0	0	0	0	0	0	0	0	0	0	0	0	0	0	0	0	0	0	0	0	0	0	0	0	0	0	0	0	0	0	0	0	0	0	0	6	0
D_0__Bacteria	D_1__Firmicutes	D_2__Clostridia	D_3__Clostridiales	D_4__Christensenellaceae	D_5__Christensenellaceae R-7 group	D_6__uncultured sludge bacterium			0	0	0	17	28	30	0	31	32	4	449	68	49	3	78	432	2	1553	183	1005	158	0	468	296	2532	4625	118	351	100	918	487	1430	2840	578	279	0	0	653	0	148	78
D_0__Bacteria	D_1__Firmicutes	D_2__Clostridia	D_3__Clostridiales	D_4__Christensenellaceae	D_5__Christensenellaceae R-7 group	__			0	0	0	0	0	0	0	0	0	0	0	0	0	0	0	0	0	0	0	0	0	0	0	0	0	0	0	0	0	0	0	0	0	0	0	0	0	0	0	0	0
D_0__Bacteria	D_1__Firmicutes	D_2__Clostridia	D_3__Clostridiales	D_4__Christensenellaceae	D_5__uncultured bacterium	D_6__uncultured bacterium			0	0	0	0	0	0	0	0	0	0	0	0	0	0	0	0	0	0	0	0	0	0	0	0	0	0	0	0	0	0	0	0	0	0	0	0	0	0	0	3	0
D_0__Bacteria	D_1__Firmicutes	D_2__Clostridia	D_3__Clostridiales	D_4__Christensenellaceae	D_5__uncultured	D_6__uncultured Firmicutes bacterium			0	0	0	0	0	0	0	0	0	0	0	0	0	0	0	0	0	0	14	0	3	0	3	0	5	0	7	8	0	0	8	0	0	0	0	0	0	27	0	38	2
D_0__Bacteria	D_1__Firmicutes	D_2__Clostridia	D_3__Clostridiales	D_4__Christensenellaceae	D_5__uncultured	D_6__uncultured bacterium			0	0	0	0	0	0	0	0	0	0	0	0	0	0	0	0	0	0	0	0	0	0	0	0	0	0	0	0	0	0	0	0	0	0	0	0	0	0	0	5	0
D_0__Bacteria	D_1__Firmicutes	D_2__Clostridia	D_3__Clostridiales	D_4__Christensenellaceae	D_5__uncultured	__			0	0	0	0	0	0	0	0	0	0	0	0	0	0	0	52	0	0	0	3	0	0	12	0	0	11	0	0	0	27	6	39	27	29	10	0	0	13	0	7	0
D_0__Bacteria	D_1__Firmicutes	D_2__Clostridia	D_3__Clostridiales	D_4__Christensenellaceae	__	__			0	0	79	0	5	0	0	180	4	60	0	0	0	0	0	0	0	0	0	0	0	0	0	0	0	0	0	0	0	0	0	0	0	0	0	0	0	0	0	0	0
D_0__Bacteria	D_1__Firmicutes	D_2__Clostridia	D_3__Clostridiales	D_4__Clostridiaceae 1	D_5__Clostridium sensu stricto 13	__			0	120	53	0	0	0	0	0	0	0	0	0	0	0	0	0	0	0	0	0	0	0	0	0	0	0	0	0	0	0	0	0	0	0	0	0	0	0	0	0	0
D_0__Bacteria	D_1__Firmicutes	D_2__Clostridia	D_3__Clostridiales	D_4__Clostridiaceae 1	D_5__Clostridium sensu stricto 1	D_6__Clostridium baratii			0	0	0	0	0	0	0	0	0	0	0	0	0	0	0	0	0	0	0	0	0	0	0	0	0	0	51	107	0	18	6	0	0	0	20	0	56	0	55	21	0
D_0__Bacteria	D_1__Firmicutes	D_2__Clostridia	D_3__Clostridiales	D_4__Clostridiaceae 1	D_5__Clostridium sensu stricto 1	D_6__Clostridium butyricum			0	0	0	0	13	15	0	15	0	0	0	0	0	0	0	0	0	0	0	0	0	0	0	0	0	0	0	0	0	0	0	0	0	0	0	0	0	0	0	0	0
D_0__Bacteria	D_1__Firmicutes	D_2__Clostridia	D_3__Clostridiales	D_4__Clostridiaceae 1	D_5__Clostridium sensu stricto 1	D_6__Clostridium colicanis 209318			1436	606	6276	115	45	15	3165	1231	0	280	607	462	12	44	12	982	271	49	5	12	20	388	188	12	13	10	6	0	3	0	32	10	0	28	9	11	0	0	0	0	0
D_0__Bacteria	D_1__Firmicutes	D_2__Clostridia	D_3__Clostridiales	D_4__Clostridiaceae 1	D_5__Clostridium sensu stricto 1	D_6__Clostridium perfringens			0	0	0	0	0	0	0	0	0	0	0	0	0	0	0	0	0	0	0	0	0	0	0	0	0	0	0	0	0	0	0	0	0	0	0	0	0	0	0	0	0
D_0__Bacteria	D_1__Firmicutes	D_2__Clostridia	D_3__Clostridiales	D_4__Clostridiaceae 1	D_5__Clostridium sensu stricto 1	D_6__Clostridium sp. ND2			0	0	0	0	0	0	0	0	0	0	0	0	0	0	0	0	0	0	0	0	0	0	0	0	0	0	0	0	0	0	0	0	0	0	0	0	0	0	0	0	30
D_0__Bacteria	D_1__Firmicutes	D_2__Clostridia	D_3__Clostridiales	D_4__Clostridiaceae 1	D_5__Clostridium sensu stricto 1	D_6__human gut metagenome			0	0	0	0	0	0	0	0	0	0	0	0	0	0	0	0	0	0	0	0	0	0	0	0	0	0	0	0	0	0	0	0	0	0	0	0	0	0	0	0	0
D_0__Bacteria	D_1__Firmicutes	D_2__Clostridia	D_3__Clostridiales	D_4__Clostridiaceae 1	D_5__Clostridium sensu stricto 1	D_6__uncultured Clostridium sp.			0	0	0	0	0	0	0	0	0	0	0	0	0	0	0	0	0	0	0	0	0	0	0	0	0	0	0	0	0	0	0	0	0	0	0	0	0	0	0	0	0
D_0__Bacteria	D_1__Firmicutes	D_2__Clostridia	D_3__Clostridiales	D_4__Clostridiaceae 1	D_5__Clostridium sensu stricto 1	D_6__uncultured Firmicutes bacterium			0	0	0	0	0	0	0	0	0	0	0	0	0	0	0	0	0	0	0	0	0	0	0	0	0	0	0	0	0	0	0	0	0	0	0	0	0	0	0	0	0
D_0__Bacteria	D_1__Firmicutes	D_2__Clostridia	D_3__Clostridiales	D_4__Clostridiaceae 1	D_5__Clostridium sensu stricto 1	D_6__uncultured bacterium			0	0	0	0	0	0	0	0	0	0	0	0	0	0	0	0	0	0	0	0	0	0	0	0	0	0	0	0	0	0	0	0	0	0	0	0	0	0	0	0	0
D_0__Bacteria	D_1__Firmicutes	D_2__Clostridia	D_3__Clostridiales	D_4__Clostridiaceae 1	D_5__Clostridium sensu stricto 1	D_6__uncultured rumen bacterium			0	0	0	0	0	0	0	0	0	0	0	0	0	0	0	0	0	0	0	0	0	0	0	0	0	0	0	0	0	0	0	0	0	0	0	0	0	0	0	0	0
D_0__Bacteria	D_1__Firmicutes	D_2__Clostridia	D_3__Clostridiales	D_4__Clostridiaceae 1	D_5__Clostridium sensu stricto 1	D_6__uncultured soil bacterium			27	0	0	0	0	0	0	0	0	0	0	0	0	0	0	0	0	0	0	0	0	0	0	0	0	3	0	0	0	0	0	0	0	0	0	0	0	0	0	0	0
D_0__Bacteria	D_1__Firmicutes	D_2__Clostridia	D_3__Clostridiales	D_4__Clostridiaceae 1	D_5__Clostridium sensu stricto 1	D_6__unidentified			10340	2689	3850	130	151	32	1923	436	44	642	528	650	77	6	46	394	273	284	26	109	68	16	78	43	454	294	522	348	0	207	479	12	123	0	12	10	47	38	110	32	29
D_0__Bacteria	D_1__Firmicutes	D_2__Clostridia	D_3__Clostridiales	D_4__Clostridiaceae 1	D_5__Clostridium sensu stricto 1	__			21	0	531	185	400	714	389	4889	1379	659	0	535	212	0	0	0	0	0	47	0	0	0	0	0	0	0	0	0	0	0	0	0	0	0	0	0	0	0	0	0	0
D_0__Bacteria	D_1__Firmicutes	D_2__Clostridia	D_3__Clostridiales	D_4__Clostridiaceae 1	D_5__Clostridium sensu stricto 2	__			0	0	0	0	0	0	0	0	0	0	0	0	0	0	0	0	0	0	0	0	0	0	0	0	0	0	0	71	0	0	0	0	0	0	0	38	39	19	54	184	4
D_0__Bacteria	D_1__Firmicutes	D_2__Clostridia	D_3__Clostridiales	D_4__Clostridiaceae 1	D_5__Clostridium sensu stricto 6	D_6__Clostridium bornimense			0	0	0	0	0	0	0	0	0	0	0	0	0	0	0	0	0	0	0	0	0	0	0	0	0	0	16	63	0	0	0	0	0	0	0	22	23	15	74	46	0
D_0__Bacteria	D_1__Firmicutes	D_2__Clostridia	D_3__Clostridiales	D_4__Clostridiaceae 1	D_5__Clostridium sensu stricto 6	D_6__uncultured bacterium			0	0	0	0	0	0	0	0	0	0	0	0	0	0	0	0	0	0	0	0	0	0	0	0	0	0	0	0	0	0	0	0	0	0	0	0	5	0	8	28	0
D_0__Bacteria	D_1__Firmicutes	D_2__Clostridia	D_3__Clostridiales	D_4__Clostridiaceae 1	D_5__Sarcina	__			0	0	0	0	0	0	0	0	0	0	0	0	0	0	0	0	0	0	0	0	0	0	0	0	0	0	0	0	0	0	0	0	0	0	0	0	5	0	0	0	0
D_0__Bacteria	D_1__Firmicutes	D_2__Clostridia	D_3__Clostridiales	D_4__Clostridiaceae 1	__	__			0	0	0	0	0	0	0	0	0	0	0	0	36	0	0	0	0	0	0	0	0	0	0	0	0	0	0	5	0	8	0	0	0	0	0	9	0	9	0	4	0
D_0__Bacteria	D_1__Firmicutes	D_2__Clostridia	D_3__Clostridiales	D_4__Clostridiales vadinBB60 group	D_5__Clostridiales bacterium enrichment culture clone 06-1235251-67	D_6__Clostridiales bacterium enrichment culture clone 06-1235251-67			0	0	0	0	0	0	0	0	0	0	0	0	0	0	0	0	0	0	0	0	0	0	0	0	6	0	0	0	0	0	0	0	0	3	6	2	0	0	6	0	14
D_0__Bacteria	D_1__Firmicutes	D_2__Clostridia	D_3__Clostridiales	D_4__Clostridiales vadinBB60 group	D_5__gut metagenome	D_6__gut metagenome			0	0	0	0	0	0	0	0	0	0	0	0	0	0	0	0	0	0	0	0	0	0	0	0	0	0	0	0	0	0	0	0	0	0	0	0	0	9	0	0	0
D_0__Bacteria	D_1__Firmicutes	D_2__Clostridia	D_3__Clostridiales	D_4__Clostridiales vadinBB60 group	D_5__metagenome	D_6__metagenome			0	0	0	0	0	0	0	0	0	0	0	0	0	0	0	0	0	0	0	0	0	0	0	0	0	0	0	0	0	0	0	0	0	0	0	0	0	0	0	0	0
D_0__Bacteria	D_1__Firmicutes	D_2__Clostridia	D_3__Clostridiales	D_4__Clostridiales vadinBB60 group	D_5__uncultured Thermoanaerobacterales bacterium	D_6__uncultured Thermoanaerobacterales bacterium			0	0	0	0	0	0	0	0	0	0	0	0	4	0	0	2	21	2	0	0	3	0	2	0	8	8	37	78	258	837	8	18	783	49	31	12	40	98	2	49	142
D_0__Bacteria	D_1__Firmicutes	D_2__Clostridia	D_3__Clostridiales	D_4__Clostridiales vadinBB60 group	D_5__uncultured bacterium	D_6__uncultured bacterium			0	0	0	24	0	0	0	2	0	0	1187	174	252	0	236	107	53	51	388	33	191	0	15	218	53	135	57	57	97	61	63	22	106	7	39	3	5	20	0	10	4
D_0__Bacteria	D_1__Firmicutes	D_2__Clostridia	D_3__Clostridiales	D_4__Clostridiales vadinBB60 group	D_5__uncultured organism	D_6__uncultured organism			0	0	0	0	0	0	0	0	0	0	0	0	0	0	0	0	0	0	0	0	0	0	0	0	0	0	0	0	0	0	0	0	0	0	0	0	0	0	0	0	21
D_0__Bacteria	D_1__Firmicutes	D_2__Clostridia	D_3__Clostridiales	D_4__Clostridiales vadinBB60 group	D_5__uncultured rumen bacterium 4C28d-15	D_6__uncultured rumen bacterium 4C28d-15			0	0	0	0	0	0	0	0	0	0	0	0	0	0	0	0	0	0	0	0	0	0	0	0	0	0	0	0	0	0	0	0	0	0	0	0	0	2	0	0	24
D_0__Bacteria	D_1__Firmicutes	D_2__Clostridia	D_3__Clostridiales	D_4__Clostridiales vadinBB60 group	D_5__uncultured rumen bacterium	D_6__uncultured rumen bacterium			0	0	0	0	0	0	0	0	0	0	9	0	4	0	0	0	0	0	0	0	0	0	0	6	7	0	0	59	5	14	0	0	30	0	6	0	55	132	0	25	170
D_0__Bacteria	D_1__Firmicutes	D_2__Clostridia	D_3__Clostridiales	D_4__Clostridiales vadinBB60 group	__	__			0	0	0	0	0	0	0	0	0	0	0	0	0	0	0	0	0	0	0	0	0	0	0	0	0	0	0	0	0	0	0	0	0	0	0	0	0	0	0	0	0
D_0__Bacteria	D_1__Firmicutes	D_2__Clostridia	D_3__Clostridiales	D_4__Defluviitaleaceae	D_5__Defluviitaleaceae UCG-011	D_6__uncultured bacterium			0	0	0	0	0	0	0	0	0	0	0	0	0	0	0	0	0	0	0	0	0	0	0	0	0	0	0	0	0	3	0	0	0	0	0	2	4	2	0	0	7
D_0__Bacteria	D_1__Firmicutes	D_2__Clostridia	D_3__Clostridiales	D_4__Eubacteriaceae	D_5__Anaerofustis	D_6__Anaerofustis sp. Marseille-P2441			0	0	0	0	0	0	0	0	0	0	0	0	0	0	0	0	0	0	0	0	0	0	0	0	0	0	0	0	0	0	0	0	0	0	0	0	0	0	0	0	0
D_0__Bacteria	D_1__Firmicutes	D_2__Clostridia	D_3__Clostridiales	D_4__Eubacteriaceae	D_5__Anaerofustis	D_6__uncultured bacterium			0	0	0	0	0	0	0	0	0	0	0	0	0	0	0	4	0	0	10	0	0	0	0	0	0	2	0	0	0	0	0	0	0	0	0	0	0	0	0	0	0
D_0__Bacteria	D_1__Firmicutes	D_2__Clostridia	D_3__Clostridiales	D_4__Eubacteriaceae	D_5__Anaerofustis	D_6__uncultured organism			0	0	0	0	0	0	0	0	0	5	2	0	0	0	3	0	51	0	0	18	2	0	20	2	0	0	0	5	2	7	6	4	10	0	0	0	0	0	3	0	62
D_0__Bacteria	D_1__Firmicutes	D_2__Clostridia	D_3__Clostridiales	D_4__Eubacteriaceae	D_5__Eubacterium	__			0	0	0	0	0	0	0	0	0	0	0	0	0	0	0	0	0	0	0	0	0	0	0	0	0	0	0	0	0	0	0	0	0	0	0	0	0	0	0	0	0
D_0__Bacteria	D_1__Firmicutes	D_2__Clostridia	D_3__Clostridiales	D_4__Eubacteriaceae	D_5__Pseudoramibacter	D_6__uncultured bacterium			0	0	0	0	0	30	0	0	0	0	0	0	0	0	0	0	0	0	0	0	0	0	0	0	0	0	0	0	0	0	0	0	0	0	0	0	0	0	0	0	0
D_0__Bacteria	D_1__Firmicutes	D_2__Clostridia	D_3__Clostridiales	D_4__Family XI	D_5__Anaerococcus	D_6__uncultured bacterium			0	0	0	0	0	0	0	0	0	0	0	0	0	0	0	0	4	0	0	0	0	0	0	0	0	0	0	0	0	0	0	0	0	0	0	0	0	0	0	0	0
D_0__Bacteria	D_1__Firmicutes	D_2__Clostridia	D_3__Clostridiales	D_4__Family XI	D_5__Anaerococcus	__			2	0	0	0	0	0	0	0	0	0	0	0	0	0	0	0	0	0	0	0	0	0	0	0	0	0	0	0	0	0	0	0	0	0	0	0	0	0	0	0	0
D_0__Bacteria	D_1__Firmicutes	D_2__Clostridia	D_3__Clostridiales	D_4__Family XI	D_5__Ezakiella	__			0	0	0	0	0	0	0	0	0	7	0	0	0	0	0	0	0	0	0	0	0	0	0	0	0	0	0	0	0	0	0	0	0	0	0	0	0	0	0	0	0
D_0__Bacteria	D_1__Firmicutes	D_2__Clostridia	D_3__Clostridiales	D_4__Family XI	D_5__Helcococcus	D_6__Helcococcus sueciensis			2	0	0	0	0	0	0	0	0	0	3	0	0	0	0	0	0	0	0	0	0	0	0	0	0	0	0	0	0	0	0	0	0	0	0	0	0	0	0	0	0
D_0__Bacteria	D_1__Firmicutes	D_2__Clostridia	D_3__Clostridiales	D_4__Family XI	D_5__Helcococcus	D_6__uncultured bacterium			10	8	0	0	0	0	0	0	0	0	0	0	0	0	0	0	0	0	0	0	0	0	0	0	0	0	0	0	0	0	6	2	0	0	0	0	0	0	0	0	0
D_0__Bacteria	D_1__Firmicutes	D_2__Clostridia	D_3__Clostridiales	D_4__Family XI	D_5__Parvimonas	D_6__uncultured bacterium			0	0	0	2	0	0	0	0	0	0	0	0	0	0	0	0	0	0	0	0	0	0	0	0	0	0	0	0	0	0	0	0	0	0	0	0	0	0	0	0	0
D_0__Bacteria	D_1__Firmicutes	D_2__Clostridia	D_3__Clostridiales	D_4__Family XI	D_5__Parvimonas	__			0	0	0	0	0	0	0	6	0	0	0	0	0	0	0	0	0	0	0	0	0	0	0	0	0	0	0	0	0	0	0	0	0	0	0	0	0	0	0	0	0
D_0__Bacteria	D_1__Firmicutes	D_2__Clostridia	D_3__Clostridiales	D_4__Family XI	D_5__Peptoniphilus	D_6__Peptoniphilus sp. oral taxon 375			0	0	0	0	0	0	0	15	0	0	0	0	0	0	0	0	0	0	0	0	0	0	0	0	0	0	0	0	0	0	0	0	0	0	0	0	0	0	0	0	0
D_0__Bacteria	D_1__Firmicutes	D_2__Clostridia	D_3__Clostridiales	D_4__Family XI	D_5__Peptoniphilus	D_6__uncultured organism			0	0	0	0	0	0	0	0	0	2	0	0	0	0	4	5	0	0	0	0	0	0	0	0	0	0	0	0	0	0	0	0	0	0	0	0	0	0	0	0	0
D_0__Bacteria	D_1__Firmicutes	D_2__Clostridia	D_3__Clostridiales	D_4__Family XIII	D_5__Anaerovorax	D_6__Anaerovorax sp. Marseille-P3303			0	0	0	0	0	0	0	0	0	0	0	0	0	0	0	0	0	0	0	0	0	0	0	0	0	0	0	0	0	3	0	0	0	0	0	0	0	0	0	0	6
D_0__Bacteria	D_1__Firmicutes	D_2__Clostridia	D_3__Clostridiales	D_4__Family XIII	D_5__Anaerovorax	D_6__uncultured bacterium			0	0	0	0	0	0	0	0	0	0	0	0	0	0	0	0	0	0	0	2	0	0	0	0	0	0	0	0	5	0	2	0	0	0	0	18	0	0	0	0	0
D_0__Bacteria	D_1__Firmicutes	D_2__Clostridia	D_3__Clostridiales	D_4__Family XIII	D_5__Family XIII AD3011 group	D_6__metagenome			0	0	0	0	0	0	0	0	0	0	0	0	0	0	0	0	0	0	0	0	0	0	0	0	0	0	0	0	0	0	0	0	0	0	0	0	0	0	0	0	0
D_0__Bacteria	D_1__Firmicutes	D_2__Clostridia	D_3__Clostridiales	D_4__Family XIII	D_5__Family XIII AD3011 group	D_6__uncultured Clostridiales Family XIII bacterium			0	0	0	0	0	0	0	0	0	0	0	0	0	0	0	0	0	0	0	0	8	0	0	0	0	0	0	0	0	0	0	0	0	0	0	0	0	0	7	9	0
D_0__Bacteria	D_1__Firmicutes	D_2__Clostridia	D_3__Clostridiales	D_4__Family XIII	D_5__Family XIII AD3011 group	D_6__uncultured Eubacterium sp.			0	0	0	0	0	0	0	0	0	0	0	0	4	10	10	19	11	6	10	4	4	0	11	3	9	26	14	29	3	10	39	19	13	2	0	4	12	86	0	16	8
D_0__Bacteria	D_1__Firmicutes	D_2__Clostridia	D_3__Clostridiales	D_4__Family XIII	D_5__Family XIII AD3011 group	D_6__uncultured bacterium			0	0	0	0	0	0	0	0	0	0	0	0	0	0	0	0	0	0	0	0	0	0	17	10	0	17	252	13	5	126	0	100	14	299	48	150	340	167	180	507	677
D_0__Bacteria	D_1__Firmicutes	D_2__Clostridia	D_3__Clostridiales	D_4__Family XIII	D_5__Family XIII AD3011 group	D_6__uncultured organism			0	0	0	0	0	0	0	0	0	0	155	56	230	0	78	108	0	44	102	269	52	7	283	52	40	61	22	105	0	112	24	451	63	377	2758	105	13	58	106	215	647
D_0__Bacteria	D_1__Firmicutes	D_2__Clostridia	D_3__Clostridiales	D_4__Family XIII	D_5__Family XIII AD3011 group	__			0	0	0	0	0	2	0	0	0	0	0	0	0	0	0	0	0	0	0	0	0	0	0	8	0	0	0	0	0	0	0	0	0	0	14	0	0	0	0	0	0
D_0__Bacteria	D_1__Firmicutes	D_2__Clostridia	D_3__Clostridiales	D_4__Family XIII	D_5__Family XIII UCG-001	D_6__uncultured Anaerovorax sp.			0	0	0	0	4	0	0	0	0	0	0	0	0	0	0	0	0	8	0	0	0	0	5	0	10	0	0	0	0	7	10	0	0	6	0	5	15	0	13	4	0
D_0__Bacteria	D_1__Firmicutes	D_2__Clostridia	D_3__Clostridiales	D_4__Family XIII	D_5__Family XIII UCG-001	D_6__uncultured bacterium			0	0	0	0	0	0	0	0	0	0	0	0	0	0	0	0	0	0	0	0	0	0	0	0	0	0	0	0	0	0	0	0	0	0	0	0	0	0	0	0	0
D_0__Bacteria	D_1__Firmicutes	D_2__Clostridia	D_3__Clostridiales	D_4__Family XIII	D_5__Family XIII UCG-001	__			0	2	0	0	0	0	0	0	0	0	0	0	0	0	8	0	0	0	0	0	10	0	0	0	0	0	0	0	0	0	0	0	0	0	0	0	0	0	0	0	0
D_0__Bacteria	D_1__Firmicutes	D_2__Clostridia	D_3__Clostridiales	D_4__Family XIII	D_5__Mogibacterium	D_6__Mobilibacterium massiliense			0	0	0	0	0	43	0	0	0	0	0	12	0	6	154	0	0	11	0	55	45	4	37	26	32	13	0	15	0	12	6	0	11	9	8	0	0	0	0	12	2
D_0__Bacteria	D_1__Firmicutes	D_2__Clostridia	D_3__Clostridiales	D_4__Family XIII	D_5__Mogibacterium	D_6__uncultured bacterium			5	0	0	24	443	0	0	0	31	0	0	88	61	0	10	0	0	0	19	0	2	0	0	0	0	0	0	0	0	0	0	0	0	0	0	0	0	0	0	0	0
D_0__Bacteria	D_1__Firmicutes	D_2__Clostridia	D_3__Clostridiales	D_4__Family XIII	D_5__S5-A14a	__			0	0	0	0	0	14	0	0	12	9	0	9	0	2	12	4	0	10	0	0	0	0	0	0	5	0	0	0	0	0	0	0	0	0	0	0	0	0	0	0	0
D_0__Bacteria	D_1__Firmicutes	D_2__Clostridia	D_3__Clostridiales	D_4__Family XIII	D_5__[Eubacterium] brachy group	D_6__uncultured Eubacteriaceae bacterium			0	0	0	4	20	18	0	0	0	0	0	5	0	0	0	0	0	0	0	0	0	0	10	0	0	0	0	0	0	6	0	6	0	3	0	0	0	0	0	14	28
D_0__Bacteria	D_1__Firmicutes	D_2__Clostridia	D_3__Clostridiales	D_4__Family XIII	D_5__[Eubacterium] brachy group	D_6__uncultured bacterium			0	0	0	0	0	0	0	0	0	0	14	20	28	6	46	6	31	0	119	0	74	3	5	4	0	0	0	0	22	0	5	0	3	0	0	0	0	0	0	0	0
D_0__Bacteria	D_1__Firmicutes	D_2__Clostridia	D_3__Clostridiales	D_4__Family XIII	D_5__[Eubacterium] nodatum group	D_6__Eubacterium sp. 68-3-10			0	0	0	179	0	0	0	0	11	0	49	0	0	0	0	0	0	43	0	0	0	0	0	0	0	6	7	0	13	56	0	0	0	0	13	0	0	0	0	5	0
D_0__Bacteria	D_1__Firmicutes	D_2__Clostridia	D_3__Clostridiales	D_4__Family XIII	D_5__[Eubacterium] nodatum group	D_6__uncultured bacterium			0	0	0	0	0	0	0	0	0	0	0	0	0	0	4	0	0	0	0	0	3	0	0	0	0	0	0	0	0	0	0	0	0	0	0	0	7	24	0	0	0
D_0__Bacteria	D_1__Firmicutes	D_2__Clostridia	D_3__Clostridiales	D_4__Family XIII	D_5__[Eubacterium] nodatum group	D_6__uncultured rumen bacterium 3C28d-4			0	0	0	0	0	0	0	0	0	35	0	0	21	0	0	0	0	0	26	0	0	0	0	0	0	0	0	0	0	0	0	0	0	0	0	0	0	0	0	0	0
D_0__Bacteria	D_1__Firmicutes	D_2__Clostridia	D_3__Clostridiales	D_4__Family XIII	D_5__[Eubacterium] nodatum group	D_6__unidentified			0	0	0	0	0	0	0	0	0	0	0	5	0	0	0	0	0	0	0	0	0	0	0	0	0	0	0	0	0	0	0	0	0	0	0	0	0	0	0	0	0
D_0__Bacteria	D_1__Firmicutes	D_2__Clostridia	D_3__Clostridiales	D_4__Family XIII	D_5__[Eubacterium] nodatum group	__			0	0	0	0	0	0	0	0	0	0	0	0	0	0	0	0	0	0	0	0	0	0	0	3	0	0	0	0	0	0	0	0	4	0	0	0	0	0	0	0	0
D_0__Bacteria	D_1__Firmicutes	D_2__Clostridia	D_3__Clostridiales	D_4__Family XIII	D_5__[Eubacterium] saphenum group	D_6__uncultured bacterium			0	0	0	24	0	3	0	0	0	0	12	7	0	0	0	10	0	16	0	42	0	0	63	28	23	30	0	0	0	368	0	39	21	12	20	0	0	20	0	11	0
D_0__Bacteria	D_1__Firmicutes	D_2__Clostridia	D_3__Clostridiales	D_4__Family XIII	__	__			0	0	0	0	0	0	0	0	0	0	0	0	0	0	0	0	0	0	0	0	0	0	0	0	0	0	0	0	0	0	0	0	0	0	0	0	0	0	0	0	0
D_0__Bacteria	D_1__Firmicutes	D_2__Clostridia	D_3__Clostridiales	D_4__Lachnospiraceae	D_5__Acetitomaculum	D_6__Firmicutes bacterium CAG_194_44_15			0	10	0	0	0	0	0	0	0	0	0	0	0	0	0	0	0	0	0	0	0	0	0	0	0	0	2	0	0	0	0	0	0	0	0	0	0	0	0	0	0
D_0__Bacteria	D_1__Firmicutes	D_2__Clostridia	D_3__Clostridiales	D_4__Lachnospiraceae	D_5__Acetitomaculum	D_6__Lachnospiraceae bacterium canine oral taxon 099			0	0	0	0	0	0	0	0	0	0	0	0	0	0	0	0	0	0	0	0	0	0	0	0	0	0	0	0	0	0	0	0	0	0	3	0	0	0	0	3	0
D_0__Bacteria	D_1__Firmicutes	D_2__Clostridia	D_3__Clostridiales	D_4__Lachnospiraceae	D_5__Acetitomaculum	D_6__uncultured bacterium			0	0	0	0	0	0	0	0	0	0	0	0	0	0	0	0	0	0	0	0	0	0	0	0	0	0	0	0	0	0	0	0	0	0	0	0	0	0	0	0	0
D_0__Bacteria	D_1__Firmicutes	D_2__Clostridia	D_3__Clostridiales	D_4__Lachnospiraceae	D_5__Agathobacter	D_6__Eubacterium ramulus			0	0	0	0	0	0	0	0	0	0	0	0	0	0	0	0	0	0	0	0	0	0	0	0	0	0	0	0	0	0	0	0	0	0	0	0	0	0	0	0	0
D_0__Bacteria	D_1__Firmicutes	D_2__Clostridia	D_3__Clostridiales	D_4__Lachnospiraceae	D_5__Agathobacter	D_6__uncultured bacterium			0	0	0	0	0	0	0	0	0	0	0	0	0	0	0	0	0	0	0	0	0	0	0	0	0	0	0	0	0	0	0	0	0	0	0	163	884	154	66	58	0
D_0__Bacteria	D_1__Firmicutes	D_2__Clostridia	D_3__Clostridiales	D_4__Lachnospiraceae	D_5__Agathobacter	__			0	0	0	0	0	0	0	0	0	0	0	0	0	0	0	0	0	0	0	0	0	0	0	0	0	0	0	0	0	0	0	0	0	0	0	0	0	0	0	0	0
D_0__Bacteria	D_1__Firmicutes	D_2__Clostridia	D_3__Clostridiales	D_4__Lachnospiraceae	D_5__Anaerosporobacter	D_6__uncultured Lachnospiraceae bacterium			0	0	0	0	0	0	0	0	0	0	0	0	0	0	0	0	0	0	0	0	0	0	0	0	0	0	0	7	0	0	0	0	0	0	0	0	0	0	0	0	0
D_0__Bacteria	D_1__Firmicutes	D_2__Clostridia	D_3__Clostridiales	D_4__Lachnospiraceae	D_5__Anaerosporobacter	D_6__uncultured bacterium			0	0	0	0	0	0	0	0	0	0	0	0	0	0	0	0	0	0	0	0	0	0	0	0	0	0	0	0	0	0	0	0	0	0	0	0	153	0	0	0	0
D_0__Bacteria	D_1__Firmicutes	D_2__Clostridia	D_3__Clostridiales	D_4__Lachnospiraceae	D_5__Anaerosporobacter	D_6__uncultured organism			0	0	0	0	0	0	0	0	0	0	0	0	0	0	0	0	0	0	0	0	0	0	0	0	0	0	0	0	0	0	0	0	0	0	0	0	0	0	0	0	0
D_0__Bacteria	D_1__Firmicutes	D_2__Clostridia	D_3__Clostridiales	D_4__Lachnospiraceae	D_5__Anaerosporobacter	__			0	0	0	0	0	0	0	0	0	0	0	0	0	0	0	0	0	0	0	0	0	0	0	0	0	0	0	0	0	0	0	0	0	0	0	0	0	0	0	9	0
D_0__Bacteria	D_1__Firmicutes	D_2__Clostridia	D_3__Clostridiales	D_4__Lachnospiraceae	D_5__Anaerostipes	D_6__uncultured bacterium			0	0	0	0	0	0	0	0	0	0	0	0	0	0	0	0	0	0	0	0	0	0	0	0	0	0	0	0	0	0	0	0	0	0	0	11	8	0	19	0	0
D_0__Bacteria	D_1__Firmicutes	D_2__Clostridia	D_3__Clostridiales	D_4__Lachnospiraceae	D_5__Anaerostipes	__			0	0	0	0	0	0	0	0	0	0	0	0	0	0	0	0	0	0	0	0	0	0	0	0	0	0	0	0	0	0	0	0	0	0	0	0	0	0	0	0	0
D_0__Bacteria	D_1__Firmicutes	D_2__Clostridia	D_3__Clostridiales	D_4__Lachnospiraceae	D_5__Blautia	D_6__Ruminococcus sp. DJF_VR67			0	0	0	0	0	0	0	0	0	0	0	0	0	0	0	0	0	0	0	0	0	0	0	0	0	0	0	0	0	0	0	0	0	0	0	0	0	0	4	0	0
D_0__Bacteria	D_1__Firmicutes	D_2__Clostridia	D_3__Clostridiales	D_4__Lachnospiraceae	D_5__Blautia	D_6__uncultured Blautia sp.			0	0	19	11	0	11	6	79	54	7	0	11	0	8	23	91	0	33	0	0	48	0	17	12	247	85	11	43	76	71	74	7	16	11	0	391	413	1130	438	39	244
D_0__Bacteria	D_1__Firmicutes	D_2__Clostridia	D_3__Clostridiales	D_4__Lachnospiraceae	D_5__Blautia	__			0	0	0	0	0	0	0	0	0	0	0	0	0	0	0	0	0	0	0	0	0	0	0	0	0	0	0	0	0	0	0	0	0	0	0	0	0	0	0	0	0
D_0__Bacteria	D_1__Firmicutes	D_2__Clostridia	D_3__Clostridiales	D_4__Lachnospiraceae	D_5__Butyrivibrio	D_6__uncultured bacterium			0	0	0	0	0	0	0	0	0	0	0	0	0	0	0	0	0	0	0	0	0	0	0	0	0	0	0	0	0	0	0	0	0	0	0	0	0	0	0	0	0
D_0__Bacteria	D_1__Firmicutes	D_2__Clostridia	D_3__Clostridiales	D_4__Lachnospiraceae	D_5__Butyrivibrio	D_6__uncultured organism			0	0	0	0	0	0	0	0	0	0	0	0	0	0	0	0	0	0	0	0	0	0	4	27	16	0	13	0	6	0	20	6	80	0	9	0	0	0	0	0	0
D_0__Bacteria	D_1__Firmicutes	D_2__Clostridia	D_3__Clostridiales	D_4__Lachnospiraceae	D_5__CAG-56	D_6__uncultured bacterium			0	0	0	0	0	0	0	0	0	0	0	0	0	0	0	0	0	0	0	0	0	0	0	0	0	0	0	0	0	0	0	0	0	0	0	0	0	0	0	0	0
D_0__Bacteria	D_1__Firmicutes	D_2__Clostridia	D_3__Clostridiales	D_4__Lachnospiraceae	D_5__Cellulosilyticum	D_6__uncultured Clostridia bacterium			2	0	0	0	0	0	0	0	0	0	0	0	0	0	0	0	0	0	0	0	0	0	0	0	0	0	0	0	0	0	0	0	0	0	0	0	0	0	0	0	0
D_0__Bacteria	D_1__Firmicutes	D_2__Clostridia	D_3__Clostridiales	D_4__Lachnospiraceae	D_5__Cellulosilyticum	D_6__uncultured bacterium			0	0	0	0	0	0	0	0	0	0	0	0	0	0	0	0	0	0	0	0	0	0	0	0	0	0	0	0	0	0	0	0	0	0	0	0	0	0	0	0	0
D_0__Bacteria	D_1__Firmicutes	D_2__Clostridia	D_3__Clostridiales	D_4__Lachnospiraceae	D_5__Cellulosilyticum	__			0	0	0	0	0	0	0	0	0	0	0	0	0	0	0	0	0	0	0	0	0	0	0	0	0	0	0	0	0	0	0	0	0	0	0	0	0	0	0	0	0
D_0__Bacteria	D_1__Firmicutes	D_2__Clostridia	D_3__Clostridiales	D_4__Lachnospiraceae	D_5__Coprococcus 1	D_6__uncultured Coprococcus sp.			0	0	0	4	0	0	0	0	0	0	0	0	0	0	0	0	0	0	0	0	0	0	0	0	0	0	0	0	0	0	0	0	0	0	0	0	0	0	35	0	0
D_0__Bacteria	D_1__Firmicutes	D_2__Clostridia	D_3__Clostridiales	D_4__Lachnospiraceae	D_5__Coprococcus 1	__			0	0	0	0	0	0	0	0	0	0	0	0	0	0	0	0	0	0	0	0	0	0	0	0	0	0	0	0	0	0	0	0	0	0	0	0	0	0	0	0	0
D_0__Bacteria	D_1__Firmicutes	D_2__Clostridia	D_3__Clostridiales	D_4__Lachnospiraceae	D_5__Coprococcus 2	D_6__uncultured Coprococcus sp.			0	0	0	0	0	0	0	0	0	0	0	0	0	0	0	0	0	0	0	0	0	0	0	0	0	0	0	0	0	0	0	0	0	0	0	0	0	0	0	0	0
D_0__Bacteria	D_1__Firmicutes	D_2__Clostridia	D_3__Clostridiales	D_4__Lachnospiraceae	D_5__Coprococcus 2	D_6__uncultured bacterium			0	0	0	0	0	0	0	0	0	0	0	0	0	0	0	0	0	0	0	0	0	0	0	0	0	0	0	0	0	0	0	0	0	0	0	49	15	0	91	14	4
D_0__Bacteria	D_1__Firmicutes	D_2__Clostridia	D_3__Clostridiales	D_4__Lachnospiraceae	D_5__Coprococcus 2	__			0	0	0	0	0	0	0	0	0	0	0	0	0	0	0	0	0	0	0	0	0	0	0	0	0	0	0	0	0	0	0	0	0	0	0	0	0	0	0	0	0
D_0__Bacteria	D_1__Firmicutes	D_2__Clostridia	D_3__Clostridiales	D_4__Lachnospiraceae	D_5__Coprococcus 3	D_6__uncultured bacterium			0	0	0	0	0	0	0	0	0	0	0	0	0	0	0	0	0	0	0	0	0	0	0	0	0	0	0	0	0	0	0	0	0	0	0	0	0	0	0	0	0
D_0__Bacteria	D_1__Firmicutes	D_2__Clostridia	D_3__Clostridiales	D_4__Lachnospiraceae	D_5__Coprococcus 3	D_6__uncultured organism			0	0	0	0	0	0	0	0	0	0	0	0	0	0	0	0	0	0	0	0	0	0	0	0	0	0	0	0	0	0	0	0	0	0	0	0	0	0	0	0	0
D_0__Bacteria	D_1__Firmicutes	D_2__Clostridia	D_3__Clostridiales	D_4__Lachnospiraceae	D_5__Coprococcus 3	D_6__uncultured prokaryote			0	0	0	0	0	0	0	74	0	0	0	0	0	0	0	10	0	0	0	0	0	0	0	0	0	37	0	0	0	0	0	0	0	31	115	60	172	237	27	11	40
D_0__Bacteria	D_1__Firmicutes	D_2__Clostridia	D_3__Clostridiales	D_4__Lachnospiraceae	D_5__Coprococcus 3	__			0	0	0	70	0	0	0	0	0	0	0	0	0	0	0	0	0	8	0	0	0	0	0	0	15	203	0	0	102	0	0	0	23	13	150	58	49	515	186	100	164
D_0__Bacteria	D_1__Firmicutes	D_2__Clostridia	D_3__Clostridiales	D_4__Lachnospiraceae	D_5__Dorea	__			7	0	80	71	155	38	22	303	478	116	517	170	377	0	179	3	0	162	343	71	0	0	114	45	71	52	59	163	0	5	188	0	3	0	0	0	0	38	0	22	10
D_0__Bacteria	D_1__Firmicutes	D_2__Clostridia	D_3__Clostridiales	D_4__Lachnospiraceae	D_5__Eisenbergiella	D_6__uncultured organism			0	0	0	0	0	0	0	0	0	0	0	0	0	0	0	0	0	0	0	0	0	0	0	0	0	0	0	0	0	0	0	0	0	0	0	0	0	0	0	0	0
D_0__Bacteria	D_1__Firmicutes	D_2__Clostridia	D_3__Clostridiales	D_4__Lachnospiraceae	D_5__Eisenbergiella	__			8	0	45	0	0	3	0	4	0	3	0	0	0	0	0	0	0	0	6	2	0	0	0	0	0	0	0	0	0	0	0	0	0	0	0	0	0	0	0	0	0
D_0__Bacteria	D_1__Firmicutes	D_2__Clostridia	D_3__Clostridiales	D_4__Lachnospiraceae	D_5__Epulopiscium	D_6__uncultured organism			0	0	0	0	0	0	0	0	0	0	0	0	0	0	0	0	0	0	0	0	0	0	0	0	0	0	0	0	0	0	0	0	0	0	0	0	6	0	31	14	0
D_0__Bacteria	D_1__Firmicutes	D_2__Clostridia	D_3__Clostridiales	D_4__Lachnospiraceae	D_5__Fusicatenibacter	__			0	0	0	0	0	0	0	0	0	0	0	0	0	0	0	0	0	0	7	0	0	0	3	0	0	0	0	0	0	4	0	0	13	0	5	0	0	0	0	0	0
D_0__Bacteria	D_1__Firmicutes	D_2__Clostridia	D_3__Clostridiales	D_4__Lachnospiraceae	D_5__GCA-900066575	D_6__uncultured bacterium			0	0	0	0	0	0	0	0	0	0	0	0	0	0	0	0	0	0	0	0	0	0	0	0	0	0	0	0	0	13	0	0	0	0	0	0	0	0	4	3	0
D_0__Bacteria	D_1__Firmicutes	D_2__Clostridia	D_3__Clostridiales	D_4__Lachnospiraceae	D_5__GCA-900066575	__			0	0	0	0	0	0	0	0	0	0	0	0	0	0	0	0	3	0	0	0	0	0	0	0	0	0	0	0	0	0	0	0	0	0	0	0	0	0	0	0	0
D_0__Bacteria	D_1__Firmicutes	D_2__Clostridia	D_3__Clostridiales	D_4__Lachnospiraceae	D_5__GCA-900066755	D_6__uncultured Clostridium sp.			0	0	0	0	0	0	0	0	0	0	0	0	0	0	0	0	0	0	0	10	0	0	0	0	0	0	28	5	0	0	0	0	0	0	0	0	0	0	0	0	0
D_0__Bacteria	D_1__Firmicutes	D_2__Clostridia	D_3__Clostridiales	D_4__Lachnospiraceae	D_5__GCA-900066755	__			0	0	0	0	0	0	0	0	0	0	0	0	0	0	0	0	0	0	0	0	0	0	0	0	0	0	0	0	3	0	0	0	0	0	0	0	0	0	0	0	0
D_0__Bacteria	D_1__Firmicutes	D_2__Clostridia	D_3__Clostridiales	D_4__Lachnospiraceae	D_5__Howardella	D_6__uncultured organism			0	0	0	13	0	9	4	0	0	0	7	30	5	0	0	2	0	4	0	3	0	2	0	0	3	0	0	0	0	0	7	0	0	2	0	0	0	0	0	0	2
D_0__Bacteria	D_1__Firmicutes	D_2__Clostridia	D_3__Clostridiales	D_4__Lachnospiraceae	D_5__Howardella	__			7	21	99	0	41	14	0	897	59	275	220	32	26	0	0	84	183	56	42	10	0	0	0	0	15	13	54	0	14	0	8	0	0	0	0	0	0	0	0	0	0
D_0__Bacteria	D_1__Firmicutes	D_2__Clostridia	D_3__Clostridiales	D_4__Lachnospiraceae	D_5__Hungatella	D_6__uncultured bacterium			0	0	0	0	90	0	0	0	0	0	0	0	0	0	0	0	0	0	0	0	0	0	0	0	0	0	0	0	0	0	0	0	0	0	0	0	0	0	0	0	0
D_0__Bacteria	D_1__Firmicutes	D_2__Clostridia	D_3__Clostridiales	D_4__Lachnospiraceae	D_5__Hungatella	__			0	0	0	0	0	0	0	0	0	0	0	0	0	0	0	0	0	0	0	0	0	0	0	0	0	0	0	0	0	0	0	0	0	0	0	0	0	0	0	0	0
D_0__Bacteria	D_1__Firmicutes	D_2__Clostridia	D_3__Clostridiales	D_4__Lachnospiraceae	D_5__Lachnoclostridium 12	D_6__[Clostridium] polysaccharolyticum			0	0	0	0	0	0	0	0	0	0	0	0	0	0	0	0	0	0	0	0	0	0	0	0	0	0	0	0	0	0	0	0	0	0	0	0	0	0	0	0	0
D_0__Bacteria	D_1__Firmicutes	D_2__Clostridia	D_3__Clostridiales	D_4__Lachnospiraceae	D_5__Lachnoclostridium 12	D_6__uncultured Clostridium sp.			0	0	0	0	0	0	0	0	0	0	0	0	0	0	0	0	0	0	0	0	0	0	0	0	0	0	0	0	0	0	0	0	0	0	0	0	0	0	0	0	0
D_0__Bacteria	D_1__Firmicutes	D_2__Clostridia	D_3__Clostridiales	D_4__Lachnospiraceae	D_5__Lachnoclostridium 1	__			0	0	0	0	0	0	0	0	0	0	0	0	0	0	0	0	0	0	0	0	0	0	0	0	0	0	0	0	0	0	0	0	0	0	0	0	0	0	0	0	0
D_0__Bacteria	D_1__Firmicutes	D_2__Clostridia	D_3__Clostridiales	D_4__Lachnospiraceae	D_5__Lachnoclostridium 5	D_6__uncultured bacterium			0	0	0	0	0	0	0	0	0	0	0	0	0	0	0	0	0	0	0	0	0	15	0	0	0	0	0	0	0	0	0	0	0	0	0	0	0	0	0	0	0
D_0__Bacteria	D_1__Firmicutes	D_2__Clostridia	D_3__Clostridiales	D_4__Lachnospiraceae	D_5__Lachnoclostridium 5	__			0	0	0	0	0	0	0	0	0	0	0	0	0	0	0	0	0	0	0	0	0	0	4	0	0	0	0	10	0	0	0	0	0	0	0	0	6	0	0	0	119
D_0__Bacteria	D_1__Firmicutes	D_2__Clostridia	D_3__Clostridiales	D_4__Lachnospiraceae	D_5__Lachnoclostridium	D_6__[Clostridium] oroticum			10	0	0	5	4	11	7	97	46	29	11	8	68	0	13	16	0	35	43	21	99	0	13	0	155	0	16	0	0	0	0	0	0	0	0	3	0	0	0	0	0
D_0__Bacteria	D_1__Firmicutes	D_2__Clostridia	D_3__Clostridiales	D_4__Lachnospiraceae	D_5__Lachnoclostridium	D_6__[Clostridium] scindens			31	0	31	152	334	107	8	37	1746	601	1629	323	1390	17	196	1140	0	2135	2007	482	133	14	455	7	1055	874	0	0	0	0	7	117	9	0	0	0	0	0	0	0	0
D_0__Bacteria	D_1__Firmicutes	D_2__Clostridia	D_3__Clostridiales	D_4__Lachnospiraceae	D_5__Lachnoclostridium	D_6__uncultured organism			340	13	239	114	396	669	849	772	666	54	541	173	84	493	491	424	39	232	188	49	136	892	101	282	531	4404	600	100	184	102	950	187	203	264	39	60	48	179	68	108	166
D_0__Bacteria	D_1__Firmicutes	D_2__Clostridia	D_3__Clostridiales	D_4__Lachnospiraceae	D_5__Lachnoclostridium	__			0	0	0	0	0	0	0	0	0	0	0	0	0	0	0	0	0	0	0	0	0	0	0	0	0	0	0	0	0	0	0	0	0	0	0	0	0	0	0	0	0
D_0__Bacteria	D_1__Firmicutes	D_2__Clostridia	D_3__Clostridiales	D_4__Lachnospiraceae	D_5__Lachnospira	D_6__uncultured bacterium			0	0	0	0	0	0	0	0	0	0	0	0	0	0	0	0	0	0	0	0	0	0	0	0	0	0	0	0	0	0	0	0	0	0	0	0	0	0	0	0	0
D_0__Bacteria	D_1__Firmicutes	D_2__Clostridia	D_3__Clostridiales	D_4__Lachnospiraceae	D_5__Lachnospira	__			0	0	0	0	0	0	0	0	0	0	0	0	0	0	0	0	0	0	0	0	0	0	0	0	0	0	0	124	0	9	0	14	0	0	31	0	149	988	0	149	0
D_0__Bacteria	D_1__Firmicutes	D_2__Clostridia	D_3__Clostridiales	D_4__Lachnospiraceae	D_5__Lachnospiraceae AC2044 group	D_6__uncultured bacterium			0	0	0	0	0	0	0	0	0	0	0	0	0	0	6	0	0	0	0	0	0	0	0	0	0	0	0	0	0	0	0	0	0	0	0	7	0	0	0	3	0
D_0__Bacteria	D_1__Firmicutes	D_2__Clostridia	D_3__Clostridiales	D_4__Lachnospiraceae	D_5__Lachnospiraceae FCS020 group	D_6__metagenome			0	0	0	0	0	0	0	0	0	0	0	0	0	2	8	6	0	0	0	4	53	0	0	0	0	91	0	0	19	32	0	0	0	0	0	0	5	31	150	12	0
D_0__Bacteria	D_1__Firmicutes	D_2__Clostridia	D_3__Clostridiales	D_4__Lachnospiraceae	D_5__Lachnospiraceae FCS020 group	D_6__uncultured Clostridium sp.			0	0	0	0	0	0	0	0	0	0	0	0	0	0	0	0	0	0	0	0	0	0	4	0	0	0	0	0	0	0	0	0	0	0	0	0	0	0	0	0	0
D_0__Bacteria	D_1__Firmicutes	D_2__Clostridia	D_3__Clostridiales	D_4__Lachnospiraceae	D_5__Lachnospiraceae FCS020 group	D_6__uncultured bacterium			0	0	0	0	0	0	0	2	0	0	0	0	0	0	0	0	0	3	0	0	0	0	0	0	0	0	0	0	0	0	0	0	0	0	0	0	0	0	0	0	2
D_0__Bacteria	D_1__Firmicutes	D_2__Clostridia	D_3__Clostridiales	D_4__Lachnospiraceae	D_5__Lachnospiraceae FCS020 group	D_6__uncultured prokaryote			0	0	0	0	0	0	0	0	0	0	0	0	0	0	0	0	0	0	0	0	0	0	0	0	0	0	0	0	0	0	0	0	0	0	0	0	0	0	0	0	0
D_0__Bacteria	D_1__Firmicutes	D_2__Clostridia	D_3__Clostridiales	D_4__Lachnospiraceae	D_5__Lachnospiraceae FCS020 group	__			0	0	0	0	0	0	0	0	0	0	0	0	0	0	0	0	0	0	0	0	0	0	0	0	0	0	0	0	0	0	0	0	0	0	0	0	0	0	0	0	0
D_0__Bacteria	D_1__Firmicutes	D_2__Clostridia	D_3__Clostridiales	D_4__Lachnospiraceae	D_5__Lachnospiraceae NC2004 group	D_6__uncultured Clostridiaceae bacterium			0	0	0	0	0	0	0	0	0	0	0	0	0	0	0	0	0	0	0	0	0	0	0	0	0	0	0	0	0	0	0	0	0	0	0	0	2	0	0	0	0
D_0__Bacteria	D_1__Firmicutes	D_2__Clostridia	D_3__Clostridiales	D_4__Lachnospiraceae	D_5__Lachnospiraceae NC2004 group	D_6__uncultured bacterium			0	0	0	0	0	0	0	0	0	0	0	0	0	0	0	0	0	0	0	0	0	0	0	0	0	0	0	0	0	0	0	0	0	0	0	0	0	0	0	5	0
D_0__Bacteria	D_1__Firmicutes	D_2__Clostridia	D_3__Clostridiales	D_4__Lachnospiraceae	D_5__Lachnospiraceae ND3007 group	D_6__metagenome			0	0	0	0	0	0	0	0	0	0	0	0	0	0	0	0	0	0	0	0	0	0	0	0	0	0	0	0	0	0	0	0	0	0	0	0	0	3	0	0	0
D_0__Bacteria	D_1__Firmicutes	D_2__Clostridia	D_3__Clostridiales	D_4__Lachnospiraceae	D_5__Lachnospiraceae ND3007 group	D_6__uncultured bacterium			0	0	0	0	0	0	0	0	0	0	0	0	0	0	0	0	0	0	0	0	0	0	0	0	0	0	0	0	0	0	0	0	0	0	0	3	0	0	0	0	0
D_0__Bacteria	D_1__Firmicutes	D_2__Clostridia	D_3__Clostridiales	D_4__Lachnospiraceae	D_5__Lachnospiraceae ND3007 group	__			0	0	0	0	0	0	0	0	0	0	0	0	0	0	0	0	0	0	0	0	0	0	0	0	0	0	0	0	0	0	0	0	0	0	0	0	0	0	0	0	0
D_0__Bacteria	D_1__Firmicutes	D_2__Clostridia	D_3__Clostridiales	D_4__Lachnospiraceae	D_5__Lachnospiraceae NK3A20 group	D_6__uncultured Lachnospiraceae bacterium			0	0	0	0	0	0	0	0	0	0	0	0	0	0	0	0	0	0	0	0	0	0	0	0	0	0	0	0	0	0	0	0	0	0	0	0	0	0	0	0	0
D_0__Bacteria	D_1__Firmicutes	D_2__Clostridia	D_3__Clostridiales	D_4__Lachnospiraceae	D_5__Lachnospiraceae NK3A20 group	D_6__uncultured bacterium			0	0	0	0	0	0	0	0	0	0	0	0	0	0	0	0	0	0	0	0	0	0	0	0	0	0	0	0	0	0	0	0	0	0	0	0	0	0	0	0	0
D_0__Bacteria	D_1__Firmicutes	D_2__Clostridia	D_3__Clostridiales	D_4__Lachnospiraceae	D_5__Lachnospiraceae NK3A20 group	__			0	0	0	0	0	0	0	0	0	0	0	0	0	0	0	0	0	0	0	0	0	0	0	0	0	0	0	0	0	0	0	0	0	0	0	0	0	0	0	5	0
D_0__Bacteria	D_1__Firmicutes	D_2__Clostridia	D_3__Clostridiales	D_4__Lachnospiraceae	D_5__Lachnospiraceae NK4A136 group	D_6__gut metagenome			0	0	0	0	0	0	0	0	0	0	0	0	0	0	0	0	0	0	0	0	0	0	0	0	0	0	0	0	0	0	0	0	0	0	0	21	0	0	0	0	0
D_0__Bacteria	D_1__Firmicutes	D_2__Clostridia	D_3__Clostridiales	D_4__Lachnospiraceae	D_5__Lachnospiraceae NK4A136 group	D_6__metagenome			0	0	0	0	0	0	0	0	0	0	0	0	0	0	0	0	0	0	0	0	0	0	0	0	0	0	0	0	0	0	0	0	0	0	0	0	0	0	0	0	0
D_0__Bacteria	D_1__Firmicutes	D_2__Clostridia	D_3__Clostridiales	D_4__Lachnospiraceae	D_5__Lachnospiraceae NK4A136 group	D_6__uncultured Clostridium sp.			0	0	0	0	0	0	0	0	0	0	0	0	0	0	0	0	0	0	0	0	0	0	0	0	0	0	0	19	0	0	0	0	0	0	0	0	236	32	11	69	0
D_0__Bacteria	D_1__Firmicutes	D_2__Clostridia	D_3__Clostridiales	D_4__Lachnospiraceae	D_5__Lachnospiraceae NK4A136 group	D_6__uncultured Lachnospiraceae bacterium			0	0	0	0	0	0	0	0	0	0	0	0	0	0	0	0	0	0	0	0	0	0	0	0	0	0	0	0	0	0	0	0	0	0	0	0	5	0	0	0	0
D_0__Bacteria	D_1__Firmicutes	D_2__Clostridia	D_3__Clostridiales	D_4__Lachnospiraceae	D_5__Lachnospiraceae NK4A136 group	D_6__uncultured bacterium			0	0	0	0	0	0	0	0	0	0	0	0	0	0	0	0	0	0	0	0	0	0	0	0	0	0	0	0	0	0	0	0	0	0	0	402	0	101	519	282	56
D_0__Bacteria	D_1__Firmicutes	D_2__Clostridia	D_3__Clostridiales	D_4__Lachnospiraceae	D_5__Lachnospiraceae NK4A136 group	D_6__uncultured organism			0	0	0	0	0	0	0	0	0	0	0	0	0	0	0	0	0	0	0	0	0	0	0	0	0	0	0	0	0	0	0	0	0	0	0	0	0	0	0	0	0
D_0__Bacteria	D_1__Firmicutes	D_2__Clostridia	D_3__Clostridiales	D_4__Lachnospiraceae	D_5__Lachnospiraceae NK4A136 group	D_6__uncultured prokaryote			0	0	0	0	0	0	0	0	0	0	0	0	0	0	0	0	0	0	0	0	0	0	0	0	0	0	0	107	0	9	0	0	0	0	0	0	9	5	32	34	0
D_0__Bacteria	D_1__Firmicutes	D_2__Clostridia	D_3__Clostridiales	D_4__Lachnospiraceae	D_5__Lachnospiraceae NK4A136 group	__			0	0	0	0	0	0	0	0	0	0	0	0	0	0	0	0	0	0	0	0	0	0	0	0	0	0	0	2	0	0	0	0	0	0	0	0	0	5	0	0	0
D_0__Bacteria	D_1__Firmicutes	D_2__Clostridia	D_3__Clostridiales	D_4__Lachnospiraceae	D_5__Lachnospiraceae NK4B4 group	D_6__uncultured bacterium			0	0	0	0	0	0	0	0	0	0	0	0	0	0	0	0	0	0	0	0	0	0	0	0	0	0	0	0	0	0	0	0	0	0	0	0	0	0	0	0	0
D_0__Bacteria	D_1__Firmicutes	D_2__Clostridia	D_3__Clostridiales	D_4__Lachnospiraceae	D_5__Lachnospiraceae NK4B4 group	__			0	0	0	0	0	0	0	0	0	0	0	0	0	0	0	0	0	0	0	0	0	0	0	0	0	0	0	0	0	0	0	0	0	0	0	0	0	0	0	0	0
D_0__Bacteria	D_1__Firmicutes	D_2__Clostridia	D_3__Clostridiales	D_4__Lachnospiraceae	D_5__Lachnospiraceae UCG-001	D_6__metagenome			0	0	0	0	0	0	0	0	0	0	0	0	0	0	0	0	0	0	0	0	0	0	0	0	2	0	0	0	2	0	0	0	5	0	0	0	0	0	0	0	0
D_0__Bacteria	D_1__Firmicutes	D_2__Clostridia	D_3__Clostridiales	D_4__Lachnospiraceae	D_5__Lachnospiraceae UCG-001	D_6__uncultured bacterium			0	0	0	0	0	0	0	0	0	0	0	0	0	0	0	0	0	0	0	0	0	0	0	0	0	0	0	0	0	0	0	0	0	0	0	0	0	0	0	0	0
D_0__Bacteria	D_1__Firmicutes	D_2__Clostridia	D_3__Clostridiales	D_4__Lachnospiraceae	D_5__Lachnospiraceae UCG-001	__			0	0	0	0	0	0	0	0	0	0	0	0	0	0	0	0	0	0	0	0	0	0	0	0	0	0	0	0	0	0	0	0	0	0	0	18	0	0	3	0	0
D_0__Bacteria	D_1__Firmicutes	D_2__Clostridia	D_3__Clostridiales	D_4__Lachnospiraceae	D_5__Lachnospiraceae UCG-003	D_6__uncultured bacterium			0	0	0	0	0	0	0	0	0	0	0	0	0	0	0	0	0	0	0	0	0	0	0	0	0	0	0	0	0	0	0	0	0	0	0	0	0	0	0	0	3
D_0__Bacteria	D_1__Firmicutes	D_2__Clostridia	D_3__Clostridiales	D_4__Lachnospiraceae	D_5__Lachnospiraceae UCG-004	D_6__uncultured Lachnospiraceae bacterium			0	0	0	0	0	0	0	0	0	0	0	0	0	0	0	0	0	0	0	0	0	0	0	0	0	0	0	0	0	0	0	0	0	0	0	0	2	0	0	0	0
D_0__Bacteria	D_1__Firmicutes	D_2__Clostridia	D_3__Clostridiales	D_4__Lachnospiraceae	D_5__Lachnospiraceae UCG-004	D_6__uncultured bacterium			0	0	0	0	0	0	16	7	0	0	0	0	0	0	0	0	0	0	0	0	0	0	0	0	0	0	0	0	0	0	0	0	0	11	68	8	35	15	63	0	10
D_0__Bacteria	D_1__Firmicutes	D_2__Clostridia	D_3__Clostridiales	D_4__Lachnospiraceae	D_5__Lachnospiraceae UCG-004	__			0	0	0	0	0	0	0	0	0	0	0	0	0	0	0	0	0	0	0	0	0	0	0	0	0	0	0	0	0	6	0	0	0	0	0	0	0	0	0	75	13
D_0__Bacteria	D_1__Firmicutes	D_2__Clostridia	D_3__Clostridiales	D_4__Lachnospiraceae	D_5__Lachnospiraceae UCG-007	D_6__uncultured bacterium			0	0	0	0	0	0	0	0	0	0	0	0	0	0	0	0	0	0	0	0	0	0	0	0	0	0	35	0	0	0	0	0	0	0	0	0	0	0	0	0	0
D_0__Bacteria	D_1__Firmicutes	D_2__Clostridia	D_3__Clostridiales	D_4__Lachnospiraceae	D_5__Lachnospiraceae UCG-007	__			0	0	0	0	0	0	0	0	0	0	0	0	0	0	0	0	0	0	0	0	0	0	0	0	0	0	0	0	0	0	0	0	0	0	0	0	0	0	0	0	0
D_0__Bacteria	D_1__Firmicutes	D_2__Clostridia	D_3__Clostridiales	D_4__Lachnospiraceae	D_5__Lachnospiraceae UCG-008	D_6__uncultured bacterium			0	0	0	0	0	0	0	0	0	0	0	0	0	0	0	0	0	0	0	0	0	0	0	0	0	0	0	0	0	0	0	0	0	0	0	0	0	0	0	0	0
D_0__Bacteria	D_1__Firmicutes	D_2__Clostridia	D_3__Clostridiales	D_4__Lachnospiraceae	D_5__Lachnospiraceae UCG-008	D_6__uncultured organism			0	0	0	0	0	0	0	0	0	0	0	0	0	0	0	0	0	0	0	0	0	0	0	0	0	0	0	0	0	0	0	0	0	0	0	0	0	0	0	0	0
D_0__Bacteria	D_1__Firmicutes	D_2__Clostridia	D_3__Clostridiales	D_4__Lachnospiraceae	D_5__Lachnospiraceae UCG-008	__			0	0	0	0	49	0	0	37	0	0	0	0	0	23	6	0	0	0	0	3	0	29	0	0	3	11	0	83	133	100	27	155	0	351	278	14	379	38	308	214	988
D_0__Bacteria	D_1__Firmicutes	D_2__Clostridia	D_3__Clostridiales	D_4__Lachnospiraceae	D_5__Lachnospiraceae UCG-010	D_6__uncultured bacterium			0	0	0	0	0	0	0	0	0	0	0	0	0	0	0	0	0	0	0	0	0	0	0	0	0	0	0	0	0	0	0	0	0	0	0	0	0	0	0	0	0
D_0__Bacteria	D_1__Firmicutes	D_2__Clostridia	D_3__Clostridiales	D_4__Lachnospiraceae	D_5__Lachnospiraceae UCG-010	D_6__uncultured rumen bacterium			0	0	0	0	0	0	0	0	0	0	0	0	0	0	0	0	0	0	0	0	0	0	0	0	0	0	0	0	0	0	0	0	0	0	0	17	0	0	0	0	0
D_0__Bacteria	D_1__Firmicutes	D_2__Clostridia	D_3__Clostridiales	D_4__Lachnospiraceae	D_5__Lachnospiraceae UCG-010	__			0	0	0	0	0	0	0	0	0	0	6	0	0	0	0	0	0	0	0	0	2	0	0	0	0	0	0	14	0	30	0	0	0	0	0	0	0	61	0	27	0
D_0__Bacteria	D_1__Firmicutes	D_2__Clostridia	D_3__Clostridiales	D_4__Lachnospiraceae	D_5__Lachnospiraceae XPB1014 group	D_6__uncultured bacterium			0	0	0	0	0	0	0	0	0	0	0	0	0	0	0	0	0	0	0	0	0	0	0	0	0	0	0	0	0	0	0	0	0	0	0	37	362	63	78	32	260
D_0__Bacteria	D_1__Firmicutes	D_2__Clostridia	D_3__Clostridiales	D_4__Lachnospiraceae	D_5__Marvinbryantia	D_6__uncultured bacterium			0	0	0	0	0	0	0	0	0	0	0	0	0	0	0	0	0	0	0	0	0	0	0	0	0	0	0	0	0	0	0	0	0	0	0	0	0	0	0	7	0
D_0__Bacteria	D_1__Firmicutes	D_2__Clostridia	D_3__Clostridiales	D_4__Lachnospiraceae	D_5__Marvinbryantia	__			0	0	0	0	0	0	0	0	0	0	0	0	0	0	0	0	0	0	0	0	0	0	4	0	0	3	0	4	0	19	0	0	0	7	0	0	13	53	0	0	8
D_0__Bacteria	D_1__Firmicutes	D_2__Clostridia	D_3__Clostridiales	D_4__Lachnospiraceae	D_5__Moryella	D_6__human gut metagenome			0	0	0	0	0	7	0	0	0	0	12	0	0	5	0	5	0	13	0	0	0	0	11	15	8	14	50	41	103	30	14	18	10	16	35	0	0	18	81	13	0
D_0__Bacteria	D_1__Firmicutes	D_2__Clostridia	D_3__Clostridiales	D_4__Lachnospiraceae	D_5__Oribacterium	D_6__uncultured bacterium			0	0	0	0	0	0	0	0	0	0	0	0	0	0	0	0	0	0	0	0	0	0	0	0	0	0	0	0	0	0	0	0	0	0	0	0	0	0	0	0	0
D_0__Bacteria	D_1__Firmicutes	D_2__Clostridia	D_3__Clostridiales	D_4__Lachnospiraceae	D_5__Pseudobutyrivibrio	__			0	0	0	0	0	0	0	0	0	0	0	0	0	0	0	0	0	0	0	0	0	0	0	0	0	0	0	0	0	0	0	0	0	0	0	0	0	0	0	0	0
D_0__Bacteria	D_1__Firmicutes	D_2__Clostridia	D_3__Clostridiales	D_4__Lachnospiraceae	D_5__Roseburia	D_6__Roseburia inulinivorans			0	0	0	0	0	0	0	0	0	0	0	0	0	0	0	0	0	0	0	0	0	0	0	0	0	0	0	10	0	0	0	0	0	0	0	0	4	0	0	0	0
D_0__Bacteria	D_1__Firmicutes	D_2__Clostridia	D_3__Clostridiales	D_4__Lachnospiraceae	D_5__Roseburia	D_6__Roseburia sp. 499			0	0	0	0	0	0	0	0	0	0	0	0	0	0	0	0	0	0	0	0	0	0	0	0	0	0	0	0	0	0	0	0	0	0	0	0	0	0	4	0	0
D_0__Bacteria	D_1__Firmicutes	D_2__Clostridia	D_3__Clostridiales	D_4__Lachnospiraceae	D_5__Roseburia	D_6__gut metagenome			0	0	0	0	0	0	0	0	0	0	0	0	0	0	0	0	0	0	0	0	0	0	0	0	0	0	0	0	0	0	0	0	0	0	0	42	0	0	21	0	0
D_0__Bacteria	D_1__Firmicutes	D_2__Clostridia	D_3__Clostridiales	D_4__Lachnospiraceae	D_5__Roseburia	D_6__metagenome			0	0	0	0	0	0	0	0	0	0	0	0	0	0	0	0	0	0	0	0	0	0	0	0	0	0	0	0	0	0	0	0	0	0	0	0	0	0	0	0	0
D_0__Bacteria	D_1__Firmicutes	D_2__Clostridia	D_3__Clostridiales	D_4__Lachnospiraceae	D_5__Roseburia	D_6__uncultured Roseburia sp.			0	0	0	0	0	0	0	0	0	0	0	0	0	0	0	15	0	0	0	0	0	0	0	0	0	4	0	12	0	0	0	0	0	0	6	0	0	0	192	0	71
D_0__Bacteria	D_1__Firmicutes	D_2__Clostridia	D_3__Clostridiales	D_4__Lachnospiraceae	D_5__Roseburia	D_6__uncultured bacterium			0	0	0	0	38	0	0	0	189	0	0	0	0	0	0	96	6	178	0	177	3	104	157	0	157	35	199	37	88	50	256	128	18	96	326	110	0	40	320	143	231
D_0__Bacteria	D_1__Firmicutes	D_2__Clostridia	D_3__Clostridiales	D_4__Lachnospiraceae	D_5__Roseburia	__			0	0	0	0	0	0	0	0	0	0	0	0	0	0	0	0	0	0	0	0	0	0	0	0	0	0	0	0	0	0	0	0	0	0	0	5	9	0	24	0	16
D_0__Bacteria	D_1__Firmicutes	D_2__Clostridia	D_3__Clostridiales	D_4__Lachnospiraceae	D_5__Shuttleworthia	D_6__Clostridiales bacterium SY8526			0	0	0	0	0	0	0	0	0	0	0	0	0	0	0	0	0	0	0	0	0	0	0	0	0	0	0	0	0	0	0	0	0	0	0	0	0	0	0	0	0
D_0__Bacteria	D_1__Firmicutes	D_2__Clostridia	D_3__Clostridiales	D_4__Lachnospiraceae	D_5__Shuttleworthia	D_6__uncultured bacterium			0	0	0	0	0	0	0	0	0	0	0	0	0	0	0	0	0	0	0	0	0	0	0	0	0	0	0	0	0	0	0	0	0	0	0	0	0	0	0	0	0
D_0__Bacteria	D_1__Firmicutes	D_2__Clostridia	D_3__Clostridiales	D_4__Lachnospiraceae	D_5__Shuttleworthia	D_6__uncultured rumen bacterium 2C28d-4			0	0	0	0	0	0	0	0	0	0	0	0	0	0	0	0	0	0	0	0	0	0	0	0	0	0	0	0	0	0	0	0	0	0	0	0	0	0	0	0	0
D_0__Bacteria	D_1__Firmicutes	D_2__Clostridia	D_3__Clostridiales	D_4__Lachnospiraceae	D_5__Syntrophococcus	D_6__uncultured bacterium			0	0	0	0	0	0	0	0	0	0	0	0	0	0	0	0	0	0	0	0	0	0	0	0	0	0	0	0	0	0	0	0	0	0	0	0	0	0	0	0	0
D_0__Bacteria	D_1__Firmicutes	D_2__Clostridia	D_3__Clostridiales	D_4__Lachnospiraceae	D_5__Tyzzerella 3	D_6__uncultured bacterium			0	0	0	0	0	0	0	0	0	0	0	0	0	0	0	0	0	0	0	0	0	0	0	0	0	0	0	0	0	0	0	0	0	0	0	0	0	0	0	0	0
D_0__Bacteria	D_1__Firmicutes	D_2__Clostridia	D_3__Clostridiales	D_4__Lachnospiraceae	D_5__Tyzzerella 4	D_6__uncultured bacterium			0	181	0	0	0	10	0	0	81	0	0	15	0	0	0	0	0	0	0	0	0	0	0	0	0	0	0	0	0	0	0	0	0	0	0	0	0	0	0	0	0
D_0__Bacteria	D_1__Firmicutes	D_2__Clostridia	D_3__Clostridiales	D_4__Lachnospiraceae	D_5__Tyzzerella 4	D_6__uncultured organism			0	42	0	0	0	0	0	0	0	0	0	0	0	0	0	0	0	0	0	0	0	0	0	0	0	0	0	0	0	0	0	0	0	0	0	0	0	0	0	0	0
D_0__Bacteria	D_1__Firmicutes	D_2__Clostridia	D_3__Clostridiales	D_4__Lachnospiraceae	D_5__Tyzzerella 4	__			0	0	0	0	0	0	0	0	0	0	0	0	0	0	0	0	0	0	3	0	0	0	0	0	0	0	0	0	0	0	0	0	0	0	0	0	0	0	0	0	0
D_0__Bacteria	D_1__Firmicutes	D_2__Clostridia	D_3__Clostridiales	D_4__Lachnospiraceae	D_5__Tyzzerella	D_6__uncultured Firmicutes bacterium			0	0	0	0	0	0	0	0	0	0	0	0	0	0	0	0	0	0	0	0	0	0	0	0	0	0	0	0	0	22	0	0	7	0	4	0	0	4	0	4	0
D_0__Bacteria	D_1__Firmicutes	D_2__Clostridia	D_3__Clostridiales	D_4__Lachnospiraceae	D_5__Tyzzerella	D_6__uncultured bacterium			3	0	4	42	345	144	535	0	7	94	58	59	0	0	9	19	31	0	0	0	0	48	9	66	0	0	0	0	5	0	12	0	7	0	0	59	143	6	0	0	11
D_0__Bacteria	D_1__Firmicutes	D_2__Clostridia	D_3__Clostridiales	D_4__Lachnospiraceae	D_5__Tyzzerella	__			0	0	0	0	0	0	0	0	0	0	0	0	0	0	0	0	0	0	0	0	0	0	0	0	0	0	0	0	0	0	0	0	0	0	0	0	0	0	0	0	0
D_0__Bacteria	D_1__Firmicutes	D_2__Clostridia	D_3__Clostridiales	D_4__Lachnospiraceae	D_5__XBB1006	D_6__uncultured bacterium			0	0	0	0	0	0	0	0	0	0	0	0	0	0	0	0	0	0	0	0	0	0	0	0	0	0	0	0	0	0	0	0	0	0	0	0	0	0	0	0	0
D_0__Bacteria	D_1__Firmicutes	D_2__Clostridia	D_3__Clostridiales	D_4__Lachnospiraceae	D_5__XBB1006	__			0	0	0	0	0	0	0	0	0	0	0	0	0	0	0	0	0	0	0	0	0	0	0	0	0	0	0	0	0	0	0	0	0	0	0	0	0	0	0	3	0
D_0__Bacteria	D_1__Firmicutes	D_2__Clostridia	D_3__Clostridiales	D_4__Lachnospiraceae	D_5__[Acetivibrio] ethanolgignens group	__			0	0	0	0	0	0	0	0	0	0	0	0	0	0	0	0	0	0	0	0	0	0	0	0	0	0	0	0	0	0	0	0	0	0	0	2	0	0	0	0	0
D_0__Bacteria	D_1__Firmicutes	D_2__Clostridia	D_3__Clostridiales	D_4__Lachnospiraceae	D_5__[Bacteroides] pectinophilus group	D_6__uncultured bacterium			0	0	0	0	0	0	0	0	0	0	0	0	0	0	0	0	0	0	0	0	0	0	0	0	0	0	0	0	0	0	0	0	0	0	0	68	0	0	0	0	0
D_0__Bacteria	D_1__Firmicutes	D_2__Clostridia	D_3__Clostridiales	D_4__Lachnospiraceae	D_5__[Eubacterium] eligens group	D_6__uncultured bacterium			0	0	0	0	0	0	0	0	0	0	0	0	0	0	0	0	0	0	0	0	0	0	0	0	0	0	0	0	2	0	0	0	0	0	0	31	9	0	36	9	8
D_0__Bacteria	D_1__Firmicutes	D_2__Clostridia	D_3__Clostridiales	D_4__Lachnospiraceae	D_5__[Eubacterium] eligens group	__			11	0	28	12	14	66	22	106	12	41	0	56	41	0	10	11	116	8	0	5	7	0	0	0	11	0	17	0	0	0	13	0	0	0	0	74	8	0	0	4	10
D_0__Bacteria	D_1__Firmicutes	D_2__Clostridia	D_3__Clostridiales	D_4__Lachnospiraceae	D_5__[Eubacterium] fissicatena group	__			0	0	0	0	0	0	0	0	0	0	0	0	0	0	0	4	0	0	0	0	0	0	0	0	14	6	0	0	0	37	4	0	0	0	0	0	0	0	12	0	0
D_0__Bacteria	D_1__Firmicutes	D_2__Clostridia	D_3__Clostridiales	D_4__Lachnospiraceae	D_5__[Eubacterium] hallii group	D_6__uncultured bacterium			0	0	0	0	0	0	0	0	0	0	0	0	0	0	0	0	0	0	0	0	0	0	0	0	0	0	0	0	0	0	0	0	0	0	0	0	0	0	0	0	0
D_0__Bacteria	D_1__Firmicutes	D_2__Clostridia	D_3__Clostridiales	D_4__Lachnospiraceae	D_5__[Eubacterium] hallii group	D_6__uncultured organism			0	0	0	0	0	0	0	0	0	0	0	0	0	0	0	0	0	0	0	0	0	0	0	0	0	0	0	0	0	0	0	0	0	0	0	13	5	62	70	41	0
D_0__Bacteria	D_1__Firmicutes	D_2__Clostridia	D_3__Clostridiales	D_4__Lachnospiraceae	D_5__[Eubacterium] hallii group	__			0	0	0	0	0	0	0	0	0	0	0	0	0	0	0	0	0	0	0	0	0	0	0	0	0	0	0	0	0	0	0	0	0	0	0	0	0	0	0	0	0
D_0__Bacteria	D_1__Firmicutes	D_2__Clostridia	D_3__Clostridiales	D_4__Lachnospiraceae	D_5__[Eubacterium] oxidoreducens group	D_6__uncultured bacterium			0	0	0	0	0	0	0	0	0	0	0	0	0	0	0	0	0	0	0	0	0	0	0	0	0	0	0	0	0	0	0	0	0	0	0	0	0	0	0	0	0
D_0__Bacteria	D_1__Firmicutes	D_2__Clostridia	D_3__Clostridiales	D_4__Lachnospiraceae	D_5__[Eubacterium] ruminantium group	D_6__gut metagenome			0	0	0	0	0	0	0	0	0	0	0	0	0	0	0	0	0	0	0	0	0	0	0	0	0	0	0	0	0	0	0	0	0	0	0	0	0	0	23	0	4
D_0__Bacteria	D_1__Firmicutes	D_2__Clostridia	D_3__Clostridiales	D_4__Lachnospiraceae	D_5__[Eubacterium] ruminantium group	D_6__uncultured bacterium			0	0	0	0	0	0	0	0	0	0	0	0	0	0	0	0	0	0	0	0	0	0	0	0	0	0	0	0	0	0	0	0	0	0	0	0	0	0	0	0	0
D_0__Bacteria	D_1__Firmicutes	D_2__Clostridia	D_3__Clostridiales	D_4__Lachnospiraceae	D_5__[Eubacterium] ruminantium group	__			0	0	0	0	0	0	0	0	0	0	0	0	0	0	0	0	0	0	0	0	0	0	0	0	0	0	0	0	0	0	0	0	0	0	0	0	5	0	0	0	0
D_0__Bacteria	D_1__Firmicutes	D_2__Clostridia	D_3__Clostridiales	D_4__Lachnospiraceae	D_5__[Eubacterium] ventriosum group	D_6__uncultured Clostridiales bacterium			0	0	0	0	0	0	0	0	0	0	0	0	0	0	0	0	0	0	0	0	0	0	0	0	0	0	0	0	0	0	0	0	0	0	0	8	0	0	0	0	0
D_0__Bacteria	D_1__Firmicutes	D_2__Clostridia	D_3__Clostridiales	D_4__Lachnospiraceae	D_5__[Eubacterium] ventriosum group	D_6__uncultured Eubacterium sp.			0	0	0	0	0	0	0	0	0	0	0	0	0	0	0	0	0	0	0	0	0	0	0	0	0	0	0	0	0	0	0	0	0	0	0	7	0	0	0	0	0
D_0__Bacteria	D_1__Firmicutes	D_2__Clostridia	D_3__Clostridiales	D_4__Lachnospiraceae	D_5__[Eubacterium] ventriosum group	D_6__uncultured bacterium			0	0	0	0	0	0	0	0	0	0	0	0	0	0	0	0	0	0	0	0	0	0	0	0	0	0	0	0	0	0	0	0	0	0	0	0	0	0	0	0	0
D_0__Bacteria	D_1__Firmicutes	D_2__Clostridia	D_3__Clostridiales	D_4__Lachnospiraceae	D_5__[Eubacterium] ventriosum group	D_6__uncultured rumen bacterium			0	0	0	0	0	0	0	0	0	0	0	0	0	0	0	0	0	0	0	0	0	0	0	0	0	0	0	0	0	0	0	0	0	0	0	0	0	0	11	0	0
D_0__Bacteria	D_1__Firmicutes	D_2__Clostridia	D_3__Clostridiales	D_4__Lachnospiraceae	D_5__[Eubacterium] ventriosum group	__			0	0	0	0	0	0	0	0	0	0	0	0	0	0	0	0	0	0	0	0	0	0	0	0	0	0	0	0	0	0	0	0	0	0	0	0	0	0	0	0	0
D_0__Bacteria	D_1__Firmicutes	D_2__Clostridia	D_3__Clostridiales	D_4__Lachnospiraceae	D_5__[Eubacterium] xylanophilum group	D_6__metagenome			0	0	0	0	0	0	0	0	0	0	0	0	0	0	0	0	0	0	0	0	0	0	0	0	0	0	0	0	0	0	0	0	0	0	0	0	0	8	0	0	0
D_0__Bacteria	D_1__Firmicutes	D_2__Clostridia	D_3__Clostridiales	D_4__Lachnospiraceae	D_5__[Eubacterium] xylanophilum group	D_6__uncultured bacterium			0	0	0	0	0	0	0	0	0	0	0	0	0	0	0	0	0	0	0	0	0	0	0	0	0	0	0	0	0	0	0	0	0	0	0	0	0	0	0	0	0
D_0__Bacteria	D_1__Firmicutes	D_2__Clostridia	D_3__Clostridiales	D_4__Lachnospiraceae	D_5__[Eubacterium] xylanophilum group	D_6__uncultured organism			0	0	0	0	0	0	0	0	0	0	0	0	0	0	0	0	0	0	0	0	0	0	0	0	0	0	0	18	0	0	0	0	0	0	4	13	118	0	50	13	0
D_0__Bacteria	D_1__Firmicutes	D_2__Clostridia	D_3__Clostridiales	D_4__Lachnospiraceae	D_5__[Eubacterium] xylanophilum group	__			0	0	0	0	0	0	0	0	0	0	0	0	0	0	0	0	0	0	0	0	0	0	0	0	0	0	0	0	0	0	0	0	0	0	0	0	0	0	0	0	0
D_0__Bacteria	D_1__Firmicutes	D_2__Clostridia	D_3__Clostridiales	D_4__Lachnospiraceae	D_5__[Ruminococcus] gauvreauii group	D_6__uncultured rumen bacterium			0	0	14	68	6	0	37	115	0	0	0	0	0	0	0	0	0	0	0	0	0	0	0	0	0	8	0	0	0	0	0	0	0	0	0	5	28	47	57	53	128
D_0__Bacteria	D_1__Firmicutes	D_2__Clostridia	D_3__Clostridiales	D_4__Lachnospiraceae	D_5__[Ruminococcus] gauvreauii group	__			0	0	0	62	4	0	722	10	80	39	0	6	0	0	0	0	0	0	0	0	0	0	0	0	0	0	0	0	0	0	0	0	0	0	0	0	0	0	0	0	0
D_0__Bacteria	D_1__Firmicutes	D_2__Clostridia	D_3__Clostridiales	D_4__Lachnospiraceae	D_5__[Ruminococcus] gnavus group	__			0	0	0	0	0	0	0	0	3	0	0	0	0	0	0	0	0	0	0	0	0	0	0	0	0	0	0	0	0	0	0	0	0	0	0	0	0	0	0	0	0
D_0__Bacteria	D_1__Firmicutes	D_2__Clostridia	D_3__Clostridiales	D_4__Lachnospiraceae	D_5__[Ruminococcus] torques group	D_6__Bariatricus massiliensis			0	0	0	0	0	0	0	0	0	0	0	25	0	0	0	0	0	0	0	0	0	0	0	0	0	0	0	0	0	0	0	0	0	0	0	0	0	0	0	0	0
D_0__Bacteria	D_1__Firmicutes	D_2__Clostridia	D_3__Clostridiales	D_4__Lachnospiraceae	D_5__[Ruminococcus] torques group	D_6__uncultured organism			0	0	0	0	0	0	0	0	0	0	0	0	0	0	0	0	0	0	0	0	0	0	0	0	0	0	0	0	0	0	0	0	0	0	0	23	196	66	93	60	4
D_0__Bacteria	D_1__Firmicutes	D_2__Clostridia	D_3__Clostridiales	D_4__Lachnospiraceae	D_5__[Ruminococcus] torques group	__			0	0	0	0	0	0	0	0	0	0	0	0	0	0	0	2	0	10	0	0	0	0	0	0	37	2	0	0	0	0	0	0	0	0	0	0	9	28	25	0	90
D_0__Bacteria	D_1__Firmicutes	D_2__Clostridia	D_3__Clostridiales	D_4__Lachnospiraceae	D_5__uncultured	D_6__Frisingicoccus caecimuris			0	0	0	0	0	0	0	0	0	0	0	0	0	0	0	0	0	0	0	0	0	0	0	0	0	0	0	0	0	0	0	0	0	0	0	0	0	0	0	0	0
D_0__Bacteria	D_1__Firmicutes	D_2__Clostridia	D_3__Clostridiales	D_4__Lachnospiraceae	D_5__uncultured	D_6__uncultured Eubacterium sp.			0	0	0	0	0	0	0	0	0	0	0	0	0	0	0	0	0	0	0	0	0	0	0	0	0	0	0	0	0	0	0	0	0	0	0	0	0	0	0	0	0
D_0__Bacteria	D_1__Firmicutes	D_2__Clostridia	D_3__Clostridiales	D_4__Lachnospiraceae	D_5__uncultured	D_6__uncultured bacterium			0	0	0	0	0	0	0	0	0	0	0	0	0	0	0	0	0	0	0	0	0	0	0	0	0	0	0	0	0	0	0	0	0	0	0	0	0	0	0	0	0
D_0__Bacteria	D_1__Firmicutes	D_2__Clostridia	D_3__Clostridiales	D_4__Lachnospiraceae	D_5__uncultured	D_6__uncultured organism			0	0	0	0	9	92	0	10	5	0	0	0	0	3	0	0	0	0	0	0	5	0	8	0	0	0	5	0	5	40	10	45	11	6	23	120	89	12	145	27	486
D_0__Bacteria	D_1__Firmicutes	D_2__Clostridia	D_3__Clostridiales	D_4__Lachnospiraceae	D_5__uncultured	__			0	0	198	23	46	44	17	72	324	6	19	46	2637	21	1415	135	27	219	1720	0	1323	292	8	148	617	434	156	185	33	356	218	17	531	150	134	1067	301	564	432	164	501
D_0__Bacteria	D_1__Firmicutes	D_2__Clostridia	D_3__Clostridiales	D_4__Lachnospiraceae	__	__			0	0	0	0	0	2	0	2	3	0	0	0	2	0	0	0	0	0	0	0	6	0	14	2	0	0	0	0	0	4	93	0	2	0	3	0	0	3	0	8	0
D_0__Bacteria	D_1__Firmicutes	D_2__Clostridia	D_3__Clostridiales	D_4__Peptococcaceae	D_5__Peptococcus	D_6__uncultured bacterium			0	0	0	0	8	0	0	0	0	2	4	2	0	0	0	0	0	0	6	0	0	0	0	0	3	0	24	0	6	0	0	0	0	0	10	0	0	0	0	0	0
D_0__Bacteria	D_1__Firmicutes	D_2__Clostridia	D_3__Clostridiales	D_4__Peptococcaceae	D_5__Peptococcus	D_6__uncultured organism			0	0	0	0	0	0	0	0	0	0	0	0	6	0	6	5	0	0	0	0	4	0	4	0	0	0	12	0	3	0	0	0	5	0	0	2	0	0	0	0	0
D_0__Bacteria	D_1__Firmicutes	D_2__Clostridia	D_3__Clostridiales	D_4__Peptococcaceae	D_5__uncultured	D_6__metagenome			0	0	0	0	0	0	0	0	0	0	0	0	0	0	0	0	0	0	0	0	0	0	0	0	0	0	0	0	0	0	0	0	0	0	0	0	18	7	0	9	17
D_0__Bacteria	D_1__Firmicutes	D_2__Clostridia	D_3__Clostridiales	D_4__Peptococcaceae	D_5__uncultured	D_6__uncultured Dehalobacterium sp.			0	0	0	5	0	0	0	0	0	3	19	8	12	0	9	18	0	24	12	8	6	0	7	7	15	0	26	6	5	21	22	8	8	2	0	0	0	4	0	0	0
D_0__Bacteria	D_1__Firmicutes	D_2__Clostridia	D_3__Clostridiales	D_4__Peptococcaceae	D_5__uncultured	D_6__uncultured Peptococcaceae bacterium			0	0	0	0	0	0	0	0	0	0	0	0	0	0	0	0	0	0	0	0	0	0	0	0	0	0	0	0	0	0	0	0	0	0	0	0	0	0	0	0	0
D_0__Bacteria	D_1__Firmicutes	D_2__Clostridia	D_3__Clostridiales	D_4__Peptococcaceae	D_5__uncultured	D_6__uncultured bacterium			0	0	0	14	19	43	0	5	0	4	0	0	0	0	0	0	0	4	0	0	0	0	0	0	6	3	39	12	4	97	0	7	4	22	12	0	16	5	0	0	0
D_0__Bacteria	D_1__Firmicutes	D_2__Clostridia	D_3__Clostridiales	D_4__Peptococcaceae	D_5__uncultured	D_6__uncultured organism			0	0	0	0	0	0	0	0	0	0	0	0	0	0	6	0	0	2	3	2	8	0	0	11	9	10	0	5	0	4	8	2	0	0	0	0	0	0	0	5	0
D_0__Bacteria	D_1__Firmicutes	D_2__Clostridia	D_3__Clostridiales	D_4__Peptococcaceae	D_5__uncultured	D_6__uncultured rumen bacterium			0	0	0	0	0	0	0	0	0	0	2	0	0	0	0	11	0	0	0	0	3	0	0	29	6	4	0	9	2	4	0	12	13	17	0	0	0	249	3	14	4
D_0__Bacteria	D_1__Firmicutes	D_2__Clostridia	D_3__Clostridiales	D_4__Peptococcaceae	D_5__uncultured	__			0	0	0	0	0	0	0	0	0	0	0	0	0	0	0	0	0	0	0	0	0	0	0	0	0	0	0	0	0	0	0	4	0	0	0	0	0	0	0	2	0
D_0__Bacteria	D_1__Firmicutes	D_2__Clostridia	D_3__Clostridiales	D_4__Peptococcaceae	__	__			1203	0	1397	4	3	92	118	320	12	131	0	61	0	0	0	0	0	0	0	0	0	0	0	0	0	0	0	0	0	0	0	0	0	0	0	0	0	0	0	0	0
D_0__Bacteria	D_1__Firmicutes	D_2__Clostridia	D_3__Clostridiales	D_4__Peptostreptococcaceae	D_5__Clostridioides	D_6__Clostridioides difficile			0	0	18	0	0	0	0	0	0	0	0	0	0	0	0	0	0	0	0	0	12	0	0	0	0	0	0	0	0	4	5	0	0	0	0	86	4	63	50	20	20
D_0__Bacteria	D_1__Firmicutes	D_2__Clostridia	D_3__Clostridiales	D_4__Peptostreptococcaceae	D_5__Intestinibacter	D_6__uncultured bacterium			2	3	0	29	0	3	0	364	11	0	3	76	5	0	0	0	2	0	0	0	0	0	0	0	0	0	0	0	0	0	0	0	0	0	0	0	0	0	0	0	0
D_0__Bacteria	D_1__Firmicutes	D_2__Clostridia	D_3__Clostridiales	D_4__Peptostreptococcaceae	D_5__Peptostreptococcus	__			68	0	0	0	0	0	0	0	0	0	0	0	0	0	0	0	0	0	0	0	0	0	0	0	0	0	0	0	0	0	0	0	0	0	0	0	0	0	0	0	0
D_0__Bacteria	D_1__Firmicutes	D_2__Clostridia	D_3__Clostridiales	D_4__Peptostreptococcaceae	D_5__Romboutsia	D_6__uncultured bacterium			3366	4	118	42	18	0	0	0	0	4	68	0	16	0	0	62	22	15	32	0	0	0	27	23	36	14	29	104	0	21	38	24	6	7	8	0	0	0	8	0	0
D_0__Bacteria	D_1__Firmicutes	D_2__Clostridia	D_3__Clostridiales	D_4__Peptostreptococcaceae	D_5__Romboutsia	__			133	0	703	0	0	7	9	93	5	57	35	8	0	7	20	30	0	19	0	7	10	0	75	130	13	29	170	558	4	84	89	33	80	0	0	17	0	0	235	45	8
D_0__Bacteria	D_1__Firmicutes	D_2__Clostridia	D_3__Clostridiales	D_4__Peptostreptococcaceae	D_5__Terrisporobacter	D_6__uncultured bacterium			0	0	0	0	0	0	0	0	0	0	0	0	0	0	0	0	0	0	0	0	0	0	0	0	0	0	0	0	0	0	0	0	0	0	0	0	0	0	0	0	0
D_0__Bacteria	D_1__Firmicutes	D_2__Clostridia	D_3__Clostridiales	D_4__Peptostreptococcaceae	D_5__Terrisporobacter	__			0	0	0	0	0	0	0	0	0	0	0	0	0	0	0	0	0	0	0	0	0	0	0	0	0	0	0	0	0	0	0	0	0	0	0	0	0	0	0	0	0
D_0__Bacteria	D_1__Firmicutes	D_2__Clostridia	D_3__Clostridiales	D_4__Peptostreptococcaceae	D_5__uncultured	__			0	0	0	0	0	0	0	0	0	0	0	0	0	0	0	0	0	0	0	0	0	0	0	0	0	0	0	0	0	0	0	0	0	0	0	0	0	0	0	0	0
D_0__Bacteria	D_1__Firmicutes	D_2__Clostridia	D_3__Clostridiales	D_4__Peptostreptococcaceae	__	__			0	0	0	0	0	0	0	0	0	0	0	0	0	0	0	0	0	4	0	0	0	0	0	0	0	0	0	0	0	4	0	0	0	0	0	0	0	3	0	0	0
D_0__Bacteria	D_1__Firmicutes	D_2__Clostridia	D_3__Clostridiales	D_4__Ruminococcaceae	D_5__Acetanaerobacterium	D_6__uncultured bacterium			0	0	0	7	0	0	0	0	0	0	0	2	3	0	0	0	0	0	0	0	0	0	0	0	0	0	0	0	0	0	0	0	0	0	0	0	0	0	0	0	0
D_0__Bacteria	D_1__Firmicutes	D_2__Clostridia	D_3__Clostridiales	D_4__Ruminococcaceae	D_5__Acetanaerobacterium	D_6__uncultured rumen bacterium			0	0	0	0	3	0	0	0	0	0	0	0	0	0	0	0	0	0	0	0	0	0	0	0	0	0	0	0	0	0	0	0	0	0	0	0	0	0	0	0	0
D_0__Bacteria	D_1__Firmicutes	D_2__Clostridia	D_3__Clostridiales	D_4__Ruminococcaceae	D_5__Anaerofilum	D_6__uncultured Anaerofilum sp.			0	0	0	0	0	0	0	0	0	0	0	0	0	0	0	0	0	0	0	0	0	0	0	0	0	0	0	0	0	0	0	0	0	0	0	0	0	0	0	0	0
D_0__Bacteria	D_1__Firmicutes	D_2__Clostridia	D_3__Clostridiales	D_4__Ruminococcaceae	D_5__Anaerofilum	D_6__uncultured Firmicutes bacterium			0	0	0	0	0	0	0	0	0	0	0	0	0	0	7	0	0	0	0	0	0	0	0	0	0	0	13	21	0	0	16	0	0	0	0	4	0	4	0	0	0
D_0__Bacteria	D_1__Firmicutes	D_2__Clostridia	D_3__Clostridiales	D_4__Ruminococcaceae	D_5__Anaerofilum	D_6__uncultured bacterium			0	0	0	0	0	10	0	0	0	7	0	0	0	0	8	0	8	0	0	0	0	0	5	0	3	0	5	7	149	0	0	0	0	0	0	0	0	0	0	0	0
D_0__Bacteria	D_1__Firmicutes	D_2__Clostridia	D_3__Clostridiales	D_4__Ruminococcaceae	D_5__Anaerotruncus	D_6__Anaerotruncus sp. AT3			0	0	0	0	0	0	0	0	0	0	0	0	0	0	0	0	0	0	0	0	0	0	0	0	0	0	0	8	0	0	0	0	0	0	0	0	0	0	0	0	0
D_0__Bacteria	D_1__Firmicutes	D_2__Clostridia	D_3__Clostridiales	D_4__Ruminococcaceae	D_5__Anaerotruncus	__			0	0	0	0	0	2	0	0	0	0	0	3	0	0	0	13	0	0	0	0	0	0	8	10	0	0	25	7	4	32	8	0	0	0	0	0	5	26	0	0	0
D_0__Bacteria	D_1__Firmicutes	D_2__Clostridia	D_3__Clostridiales	D_4__Ruminococcaceae	D_5__Angelakisella	D_6__uncultured bacterium			0	0	0	0	0	0	0	0	0	0	0	0	0	0	0	0	0	0	0	0	0	0	0	0	0	0	0	0	0	0	0	0	0	0	0	0	0	8	0	67	21
D_0__Bacteria	D_1__Firmicutes	D_2__Clostridia	D_3__Clostridiales	D_4__Ruminococcaceae	D_5__Angelakisella	__			0	0	0	0	13	0	0	0	66	0	0	0	0	0	0	0	0	0	0	0	6	0	0	0	11	0	0	0	4	101	0	0	0	0	0	8	73	0	19	0	66
D_0__Bacteria	D_1__Firmicutes	D_2__Clostridia	D_3__Clostridiales	D_4__Ruminococcaceae	D_5__Butyricicoccus	D_6__uncultured organism			4	0	0	0	0	0	0	0	31	13	8	0	23	0	0	0	0	0	64	6	16	0	14	0	0	0	4	0	0	0	0	0	17	0	0	20	17	10	12	0	0
D_0__Bacteria	D_1__Firmicutes	D_2__Clostridia	D_3__Clostridiales	D_4__Ruminococcaceae	D_5__Butyricicoccus	__			0	0	0	0	0	0	0	0	0	0	0	0	0	0	0	0	0	0	0	0	0	0	0	0	0	0	0	0	0	3	0	4	0	0	0	0	0	31	0	6	115
D_0__Bacteria	D_1__Firmicutes	D_2__Clostridia	D_3__Clostridiales	D_4__Ruminococcaceae	D_5__CAG-352	D_6__uncultured bacterium			0	0	0	0	0	0	0	0	0	0	0	0	0	0	0	0	0	0	0	0	0	0	0	0	0	0	0	0	0	0	0	0	0	0	0	0	0	0	0	0	0
D_0__Bacteria	D_1__Firmicutes	D_2__Clostridia	D_3__Clostridiales	D_4__Ruminococcaceae	D_5__CAG-352	D_6__uncultured organism			0	0	0	0	0	0	0	0	0	0	0	0	0	0	0	0	0	0	0	0	0	0	0	0	0	0	0	0	0	0	0	0	0	0	0	0	0	0	0	0	0
D_0__Bacteria	D_1__Firmicutes	D_2__Clostridia	D_3__Clostridiales	D_4__Ruminococcaceae	D_5__CAG-352	__			0	0	0	0	0	0	0	0	0	0	0	0	0	0	0	0	0	0	0	0	0	0	0	0	0	0	0	0	0	0	0	0	0	0	0	0	0	0	0	0	0
D_0__Bacteria	D_1__Firmicutes	D_2__Clostridia	D_3__Clostridiales	D_4__Ruminococcaceae	D_5__Candidatus Soleaferrea	D_6__Candidatus Soleaferrea massiliensis			0	0	0	0	0	0	0	0	0	0	0	0	0	0	0	0	0	0	0	0	0	0	0	0	0	0	0	0	0	0	0	0	0	0	0	0	0	0	0	0	0
D_0__Bacteria	D_1__Firmicutes	D_2__Clostridia	D_3__Clostridiales	D_4__Ruminococcaceae	D_5__Candidatus Soleaferrea	D_6__uncultured Acetanaerobacterium sp.			0	0	0	0	0	0	0	0	0	0	0	0	0	0	0	4	0	0	0	0	0	0	0	0	0	0	3	0	0	0	0	0	0	0	0	0	0	0	0	0	0
D_0__Bacteria	D_1__Firmicutes	D_2__Clostridia	D_3__Clostridiales	D_4__Ruminococcaceae	D_5__Candidatus Soleaferrea	D_6__uncultured Anaerotruncus sp.			0	0	0	0	0	0	0	0	0	0	0	0	0	0	0	2	0	0	0	0	0	0	0	0	0	0	5	0	0	0	0	0	0	0	0	0	0	0	0	0	0
D_0__Bacteria	D_1__Firmicutes	D_2__Clostridia	D_3__Clostridiales	D_4__Ruminococcaceae	D_5__Candidatus Soleaferrea	D_6__uncultured Clostridiales bacterium			0	0	0	0	2	12	0	0	22	0	26	10	0	0	0	9	0	57	11	3	0	0	18	0	39	61	7	29	0	133	0	72	83	10	22	14	16	163	15	45	78
D_0__Bacteria	D_1__Firmicutes	D_2__Clostridia	D_3__Clostridiales	D_4__Ruminococcaceae	D_5__Candidatus Soleaferrea	D_6__uncultured bacterium			0	0	0	0	0	0	0	0	0	0	0	0	0	0	0	0	0	0	0	0	0	0	0	0	0	0	0	0	0	0	0	0	0	0	0	0	0	0	0	0	0
D_0__Bacteria	D_1__Firmicutes	D_2__Clostridia	D_3__Clostridiales	D_4__Ruminococcaceae	D_5__Candidatus Soleaferrea	__			0	0	0	0	0	0	0	0	0	0	2	0	0	0	0	6	0	0	0	0	3	0	0	0	0	0	9	6	0	15	5	4	5	0	0	3	10	11	11	0	3
D_0__Bacteria	D_1__Firmicutes	D_2__Clostridia	D_3__Clostridiales	D_4__Ruminococcaceae	D_5__Caproiciproducens	D_6__uncultured bacterium			0	0	0	0	0	0	0	0	0	0	0	0	0	0	0	0	0	0	0	0	0	0	0	0	0	0	0	0	0	0	0	0	0	0	0	0	0	0	0	0	0
D_0__Bacteria	D_1__Firmicutes	D_2__Clostridia	D_3__Clostridiales	D_4__Ruminococcaceae	D_5__Caproiciproducens	__			0	0	0	0	0	0	0	0	0	0	0	0	0	0	0	0	0	0	0	0	0	0	0	0	0	0	0	0	0	0	0	0	0	0	0	0	0	0	0	0	0
D_0__Bacteria	D_1__Firmicutes	D_2__Clostridia	D_3__Clostridiales	D_4__Ruminococcaceae	D_5__DTU089	__			0	0	0	0	0	0	0	0	0	0	0	0	0	0	0	0	0	0	0	0	0	0	0	0	0	0	0	0	0	0	0	0	0	0	0	0	0	0	0	0	0
D_0__Bacteria	D_1__Firmicutes	D_2__Clostridia	D_3__Clostridiales	D_4__Ruminococcaceae	D_5__Faecalibacterium	D_6__Trichuris trichiura (human whipworm)			0	0	0	0	0	0	0	0	0	0	0	0	0	0	0	0	0	0	0	0	0	0	0	0	0	0	0	0	0	0	0	0	0	0	0	0	0	0	0	0	0
D_0__Bacteria	D_1__Firmicutes	D_2__Clostridia	D_3__Clostridiales	D_4__Ruminococcaceae	D_5__Faecalibacterium	D_6__uncultured Clostridiaceae bacterium			0	0	0	0	0	0	0	0	0	0	0	0	0	0	0	13	0	0	0	0	0	0	0	0	5	0	407	0	170	0	0	0	0	220	44	2078	5127	529	3263	464	1715
D_0__Bacteria	D_1__Firmicutes	D_2__Clostridia	D_3__Clostridiales	D_4__Ruminococcaceae	D_5__Faecalibacterium	__			0	0	0	0	0	0	0	0	0	0	0	0	0	0	0	0	0	0	0	0	0	0	0	0	0	0	0	0	0	0	0	0	0	0	0	0	0	0	0	4	0
D_0__Bacteria	D_1__Firmicutes	D_2__Clostridia	D_3__Clostridiales	D_4__Ruminococcaceae	D_5__Flavonifractor	D_6__uncultured Flavonifractor sp.			0	0	0	29	8	4	0	41	0	45	0	0	0	0	0	0	0	0	0	0	0	0	0	0	0	0	0	0	0	0	0	0	0	0	0	78	0	0	0	0	0
D_0__Bacteria	D_1__Firmicutes	D_2__Clostridia	D_3__Clostridiales	D_4__Ruminococcaceae	D_5__Flavonifractor	__			0	0	0	6	0	0	0	36	0	0	9	0	0	0	0	0	0	0	0	0	7	0	0	0	0	0	0	0	12	0	0	0	0	0	0	0	0	98	66	151	49
D_0__Bacteria	D_1__Firmicutes	D_2__Clostridia	D_3__Clostridiales	D_4__Ruminococcaceae	D_5__Fournierella	D_6__uncultured bacterium			0	0	0	0	0	0	0	8	0	0	0	0	0	0	12	0	0	6	0	0	8	0	8	9	8	23	8	13	7	28	17	0	0	0	0	20	7	103	8	0	29
D_0__Bacteria	D_1__Firmicutes	D_2__Clostridia	D_3__Clostridiales	D_4__Ruminococcaceae	D_5__Fournierella	D_6__uncultured organism			0	0	0	0	0	0	0	0	0	0	0	0	0	0	0	0	0	0	0	0	0	0	0	0	0	0	0	0	0	0	0	0	0	0	0	0	0	0	0	0	0
D_0__Bacteria	D_1__Firmicutes	D_2__Clostridia	D_3__Clostridiales	D_4__Ruminococcaceae	D_5__Fournierella	__			0	0	0	0	0	0	0	0	0	0	0	0	0	0	0	0	0	0	0	0	0	0	0	5	0	0	0	17	0	2	0	0	0	0	0	0	0	0	0	10	0
D_0__Bacteria	D_1__Firmicutes	D_2__Clostridia	D_3__Clostridiales	D_4__Ruminococcaceae	D_5__GCA-900066225	D_6__uncultured bacterium			0	0	0	71	0	12	0	0	5	0	2	0	26	0	4	0	0	0	26	0	0	0	0	0	0	0	0	0	0	0	11	0	0	0	0	0	12	7	0	0	17
D_0__Bacteria	D_1__Firmicutes	D_2__Clostridia	D_3__Clostridiales	D_4__Ruminococcaceae	D_5__GCA-900066225	__			0	0	0	0	0	0	0	0	0	0	0	0	0	0	0	0	0	0	0	0	0	0	0	0	0	0	0	0	0	0	0	2	0	0	0	0	0	0	0	0	0
D_0__Bacteria	D_1__Firmicutes	D_2__Clostridia	D_3__Clostridiales	D_4__Ruminococcaceae	D_5__Hydrogenoanaerobacterium	D_6__Selenomonadales bacterium Marseille-P2399			0	0	0	7	0	0	0	12	38	23	0	0	7	0	5	0	0	0	4	0	9	0	0	0	0	0	0	0	0	0	0	0	0	0	0	0	0	0	0	0	9
D_0__Bacteria	D_1__Firmicutes	D_2__Clostridia	D_3__Clostridiales	D_4__Ruminococcaceae	D_5__Hydrogenoanaerobacterium	D_6__uncultured bacterium			0	0	0	47	35	0	0	24	13	42	171	72	32	17	153	59	2	29	140	30	169	0	12	108	22	21	36	62	107	124	8	301	68	122	40	14	0	7	0	7	0
D_0__Bacteria	D_1__Firmicutes	D_2__Clostridia	D_3__Clostridiales	D_4__Ruminococcaceae	D_5__Hydrogenoanaerobacterium	__			0	0	0	0	0	0	0	0	48	9	77	77	18	0	175	24	0	22	84	14	22	0	52	19	9	8	24	0	26	21	97	0	0	19	0	11	0	0	0	0	0
D_0__Bacteria	D_1__Firmicutes	D_2__Clostridia	D_3__Clostridiales	D_4__Ruminococcaceae	D_5__Intestinimonas	D_6__Intestinimonas butyriciproducens			0	0	0	0	0	0	0	0	0	0	0	0	0	0	0	0	0	0	0	0	0	0	0	0	0	0	0	0	0	11	106	0	0	57	0	0	0	0	0	0	0
D_0__Bacteria	D_1__Firmicutes	D_2__Clostridia	D_3__Clostridiales	D_4__Ruminococcaceae	D_5__Intestinimonas	D_6__uncultured bacterium			0	0	4	9	37	7	0	42	31	40	302	13	12	3	123	131	0	36	0	11	9	6	273	154	7	0	190	132	18	100	246	56	28	42	20	60	38	12	26	10	37
D_0__Bacteria	D_1__Firmicutes	D_2__Clostridia	D_3__Clostridiales	D_4__Ruminococcaceae	D_5__Intestinimonas	__			0	0	0	0	0	0	0	0	0	14	0	0	0	0	0	0	0	3	0	0	0	0	0	0	0	0	0	0	2	0	0	0	0	0	0	39	117	23	0	238	3
D_0__Bacteria	D_1__Firmicutes	D_2__Clostridia	D_3__Clostridiales	D_4__Ruminococcaceae	D_5__Negativibacillus	D_6__uncultured bacterium			0	0	0	0	0	0	0	0	0	0	0	0	0	0	0	0	0	0	0	0	0	0	0	0	0	0	0	0	0	0	0	0	0	0	0	0	0	0	0	0	0
D_0__Bacteria	D_1__Firmicutes	D_2__Clostridia	D_3__Clostridiales	D_4__Ruminococcaceae	D_5__Oscillibacter	D_6__Lactobacillales bacterium DJF_B280			0	0	0	0	0	0	0	0	0	0	0	0	0	0	0	0	0	0	0	0	0	0	0	0	0	0	0	0	0	0	0	0	0	0	0	0	0	0	0	0	0
D_0__Bacteria	D_1__Firmicutes	D_2__Clostridia	D_3__Clostridiales	D_4__Ruminococcaceae	D_5__Oscillibacter	D_6__Oscillibacter sp. Marseille-P3260			0	0	0	0	0	0	0	0	0	0	0	0	0	0	0	0	0	0	0	6	0	0	0	6	0	0	0	5	0	16	0	0	28	0	14	0	0	0	77	53	0
D_0__Bacteria	D_1__Firmicutes	D_2__Clostridia	D_3__Clostridiales	D_4__Ruminococcaceae	D_5__Oscillibacter	D_6__uncultured bacterium			0	0	0	0	0	0	0	0	0	0	0	0	0	0	0	0	0	0	0	0	0	0	0	0	0	0	0	0	0	0	0	0	0	0	6	0	0	0	0	12	37
D_0__Bacteria	D_1__Firmicutes	D_2__Clostridia	D_3__Clostridiales	D_4__Ruminococcaceae	D_5__Oscillibacter	D_6__uncultured organism			0	0	0	0	0	0	0	0	0	0	0	0	0	0	5	0	0	0	0	0	0	0	3	0	0	0	7	15	0	4	0	0	0	5	41	83	351	120	491	61	152
D_0__Bacteria	D_1__Firmicutes	D_2__Clostridia	D_3__Clostridiales	D_4__Ruminococcaceae	D_5__Oscillibacter	__			0	0	0	0	0	0	0	0	0	0	0	0	0	0	0	0	0	0	0	0	0	0	0	0	0	0	0	0	0	0	0	0	0	0	0	0	0	0	0	0	0
D_0__Bacteria	D_1__Firmicutes	D_2__Clostridia	D_3__Clostridiales	D_4__Ruminococcaceae	D_5__Oscillospira	D_6__uncultured Lactobacillus sp.			0	0	0	0	2	5	0	0	0	0	0	0	0	0	0	0	0	0	0	0	0	0	0	0	0	0	0	0	0	57	0	0	0	0	117	19	40	7	458	126	78
D_0__Bacteria	D_1__Firmicutes	D_2__Clostridia	D_3__Clostridiales	D_4__Ruminococcaceae	D_5__Oscillospira	D_6__uncultured bacterium			0	0	0	0	0	0	0	0	0	0	0	0	0	0	0	0	0	0	11	0	0	0	0	0	0	0	0	0	0	0	0	0	14	0	0	0	0	0	0	0	0
D_0__Bacteria	D_1__Firmicutes	D_2__Clostridia	D_3__Clostridiales	D_4__Ruminococcaceae	D_5__Oscillospira	D_6__uncultured organism			0	0	0	0	0	0	0	0	10	0	19	0	0	72	23	8	0	0	0	0	16	5	31	101	0	21	26	0	158	246	22	231	10	426	0	0	0	0	0	8	0
D_0__Bacteria	D_1__Firmicutes	D_2__Clostridia	D_3__Clostridiales	D_4__Ruminococcaceae	D_5__Oscillospira	D_6__uncultured rumen bacterium			0	0	0	0	0	0	0	0	0	0	0	0	0	0	0	0	0	0	0	0	0	0	0	0	0	0	0	0	0	0	0	0	7	0	0	0	9	0	0	0	20
D_0__Bacteria	D_1__Firmicutes	D_2__Clostridia	D_3__Clostridiales	D_4__Ruminococcaceae	D_5__Oscillospira	__			0	0	0	0	0	0	0	0	0	0	0	0	0	0	0	0	0	0	0	0	0	0	0	0	0	0	0	0	0	0	0	0	0	0	0	0	0	0	0	0	0
D_0__Bacteria	D_1__Firmicutes	D_2__Clostridia	D_3__Clostridiales	D_4__Ruminococcaceae	D_5__Papillibacter	D_6__uncultured bacterium			0	0	0	0	0	0	0	0	0	0	0	0	0	0	0	0	0	0	0	0	0	0	0	0	0	0	0	0	0	0	0	0	0	0	0	3	0	0	3	0	0
D_0__Bacteria	D_1__Firmicutes	D_2__Clostridia	D_3__Clostridiales	D_4__Ruminococcaceae	D_5__Phocea	D_6__uncultured bacterium			0	0	0	11	0	0	0	0	0	0	8	0	0	0	0	0	0	0	0	0	0	0	0	0	0	0	6	0	0	0	0	0	0	0	0	237	85	0	71	0	45
D_0__Bacteria	D_1__Firmicutes	D_2__Clostridia	D_3__Clostridiales	D_4__Ruminococcaceae	D_5__Pseudoflavonifractor	D_6__uncultured bacterium			0	0	0	0	0	0	0	19	0	0	0	0	0	0	0	0	0	0	0	0	0	0	6	0	0	3	8	13	0	11	0	10	6	0	0	0	17	6	9	6	0
D_0__Bacteria	D_1__Firmicutes	D_2__Clostridia	D_3__Clostridiales	D_4__Ruminococcaceae	D_5__Pygmaiobacter	D_6__uncultured bacterium			0	0	0	0	0	0	0	0	0	46	0	0	43	0	0	0	0	0	0	0	0	0	0	0	0	0	0	0	0	0	0	0	0	0	0	0	0	0	0	0	0
D_0__Bacteria	D_1__Firmicutes	D_2__Clostridia	D_3__Clostridiales	D_4__Ruminococcaceae	D_5__Ruminiclostridium 1	D_6__uncultured bacterium			0	0	0	0	0	0	0	0	0	0	0	0	0	0	0	0	0	0	4	0	2	0	0	0	0	0	0	0	0	0	0	0	0	0	0	0	0	0	0	0	0
D_0__Bacteria	D_1__Firmicutes	D_2__Clostridia	D_3__Clostridiales	D_4__Ruminococcaceae	D_5__Ruminiclostridium 5	D_6__gut metagenome			0	0	0	20	4	0	0	102	2	0	0	0	0	0	0	18	0	0	0	0	0	0	6	0	5	3	8	2	2	0	2	0	0	0	0	90	59	124	49	0	23
D_0__Bacteria	D_1__Firmicutes	D_2__Clostridia	D_3__Clostridiales	D_4__Ruminococcaceae	D_5__Ruminiclostridium 5	D_6__uncultured bacterium			0	0	0	0	0	0	0	0	0	0	0	0	0	0	0	0	0	0	0	0	0	0	0	0	0	0	0	0	0	0	0	0	0	0	0	2	0	0	0	0	0
D_0__Bacteria	D_1__Firmicutes	D_2__Clostridia	D_3__Clostridiales	D_4__Ruminococcaceae	D_5__Ruminiclostridium 5	__			0	0	0	0	0	0	0	0	0	0	0	0	0	0	0	0	0	0	0	0	0	0	0	0	0	0	0	0	0	0	0	0	0	0	0	0	0	0	0	0	0
D_0__Bacteria	D_1__Firmicutes	D_2__Clostridia	D_3__Clostridiales	D_4__Ruminococcaceae	D_5__Ruminiclostridium 6	D_6__gut metagenome			0	0	0	0	0	0	0	0	2	0	0	0	0	0	0	0	0	0	0	0	0	0	0	0	0	0	0	0	0	19	3	7	0	2	24	0	38	20	13	11	9
D_0__Bacteria	D_1__Firmicutes	D_2__Clostridia	D_3__Clostridiales	D_4__Ruminococcaceae	D_5__Ruminiclostridium 6	D_6__uncultured bacterium			0	0	0	0	0	0	0	0	0	0	0	0	0	0	0	0	0	0	0	0	0	0	0	0	0	0	0	89	0	0	0	0	0	0	4	0	164	77	0	0	0
D_0__Bacteria	D_1__Firmicutes	D_2__Clostridia	D_3__Clostridiales	D_4__Ruminococcaceae	D_5__Ruminiclostridium 6	__			0	0	0	0	0	0	0	0	0	0	0	0	0	0	0	0	0	0	0	0	0	0	0	0	0	0	0	0	0	0	0	0	0	0	0	0	0	0	0	0	0
D_0__Bacteria	D_1__Firmicutes	D_2__Clostridia	D_3__Clostridiales	D_4__Ruminococcaceae	D_5__Ruminiclostridium 9	D_6__bacterium enrichment culture clone M244			0	0	0	0	0	0	0	0	0	0	0	0	0	0	0	6	0	0	0	0	0	0	0	0	0	0	0	0	0	0	0	0	0	0	0	0	0	0	0	0	0
D_0__Bacteria	D_1__Firmicutes	D_2__Clostridia	D_3__Clostridiales	D_4__Ruminococcaceae	D_5__Ruminiclostridium 9	D_6__uncultured Clostridia bacterium			0	0	0	0	0	0	0	0	0	0	0	0	0	0	0	0	0	0	0	0	0	0	0	0	0	0	0	0	0	0	0	0	0	0	0	3	0	0	0	0	0
D_0__Bacteria	D_1__Firmicutes	D_2__Clostridia	D_3__Clostridiales	D_4__Ruminococcaceae	D_5__Ruminiclostridium 9	D_6__uncultured bacterium			4	0	0	0	4	23	0	0	11	0	36	0	0	0	0	22	0	18	0	0	0	0	14	9	9	19	22	0	28	12	8	0	0	38	0	13	21	20	12	5	37
D_0__Bacteria	D_1__Firmicutes	D_2__Clostridia	D_3__Clostridiales	D_4__Ruminococcaceae	D_5__Ruminiclostridium 9	D_6__uncultured organism			0	0	0	0	0	0	0	0	0	0	0	0	0	0	0	0	0	0	0	0	0	0	0	0	0	0	0	0	0	0	0	0	0	0	0	0	0	0	0	0	0
D_0__Bacteria	D_1__Firmicutes	D_2__Clostridia	D_3__Clostridiales	D_4__Ruminococcaceae	D_5__Ruminiclostridium 9	D_6__uncultured rumen bacterium			0	0	0	26	0	0	0	0	57	99	1050	7	6	7	791	112	6	0	0	8	48	0	8	2092	11	29	27	179	706	285	74	91	53	485	10	539	155	140	57	154	79
D_0__Bacteria	D_1__Firmicutes	D_2__Clostridia	D_3__Clostridiales	D_4__Ruminococcaceae	D_5__Ruminiclostridium 9	__			0	0	0	0	0	0	0	0	0	0	0	0	0	0	0	0	0	0	0	0	0	0	0	0	0	0	0	0	0	3	0	0	0	0	0	0	0	0	0	0	11
D_0__Bacteria	D_1__Firmicutes	D_2__Clostridia	D_3__Clostridiales	D_4__Ruminococcaceae	D_5__Ruminiclostridium	D_6__metagenome			0	0	0	0	0	0	0	0	0	0	0	0	0	0	0	0	0	0	0	0	0	0	0	0	0	0	0	0	0	0	0	0	0	0	0	0	0	0	0	0	0
D_0__Bacteria	D_1__Firmicutes	D_2__Clostridia	D_3__Clostridiales	D_4__Ruminococcaceae	D_5__Ruminiclostridium	D_6__uncultured bacterium			0	0	0	0	0	0	0	0	0	0	0	0	0	0	0	0	0	0	0	0	0	0	0	0	0	0	0	0	0	0	0	0	0	0	0	0	0	0	0	0	0
D_0__Bacteria	D_1__Firmicutes	D_2__Clostridia	D_3__Clostridiales	D_4__Ruminococcaceae	D_5__Ruminiclostridium	D_6__uncultured rumen bacterium			0	0	0	0	0	0	0	0	0	4	0	0	0	0	0	0	0	0	0	0	0	0	0	0	0	0	0	0	0	0	0	0	0	0	0	0	0	0	0	0	0
D_0__Bacteria	D_1__Firmicutes	D_2__Clostridia	D_3__Clostridiales	D_4__Ruminococcaceae	D_5__Ruminiclostridium	__			0	0	0	7	34	61	0	4	0	0	76	175	31	231	314	38	0	441	7	0	44	0	0	31	454	14	0	16	104	0	5	0	0	13	10	0	207	720	0	0	0
D_0__Bacteria	D_1__Firmicutes	D_2__Clostridia	D_3__Clostridiales	D_4__Ruminococcaceae	D_5__Ruminococcaceae NK4A214 group	D_6__gut metagenome			0	0	0	0	0	0	0	0	0	0	0	0	0	0	0	0	0	0	0	0	0	0	0	0	0	0	0	0	0	0	0	0	0	0	0	0	0	0	0	0	0
D_0__Bacteria	D_1__Firmicutes	D_2__Clostridia	D_3__Clostridiales	D_4__Ruminococcaceae	D_5__Ruminococcaceae NK4A214 group	D_6__metagenome			0	0	0	0	0	0	0	0	0	0	0	0	0	0	0	0	0	0	0	0	0	0	0	0	0	0	0	0	0	0	0	0	0	0	0	0	0	0	0	0	0
D_0__Bacteria	D_1__Firmicutes	D_2__Clostridia	D_3__Clostridiales	D_4__Ruminococcaceae	D_5__Ruminococcaceae NK4A214 group	D_6__uncultured Firmicutes bacterium			0	0	0	104	19	113	0	0	26	0	83	31	63	16	0	915	0	161	148	249	0	3	242	23	344	179	48	55	0	130	104	68	73	136	143	0	3	285	2	173	16
D_0__Bacteria	D_1__Firmicutes	D_2__Clostridia	D_3__Clostridiales	D_4__Ruminococcaceae	D_5__Ruminococcaceae NK4A214 group	D_6__uncultured bacterium			0	0	0	0	0	0	0	0	0	0	0	0	0	0	0	0	0	0	0	0	0	0	0	0	0	0	0	0	0	0	0	0	3	0	0	0	0	0	0	0	0
D_0__Bacteria	D_1__Firmicutes	D_2__Clostridia	D_3__Clostridiales	D_4__Ruminococcaceae	D_5__Ruminococcaceae NK4A214 group	D_6__uncultured organism			0	0	0	191	0	36	0	0	0	0	26	7	9	3	23	0	0	29	28	5	10	0	0	29	72	557	21	53	0	816	39	43	221	29	184	0	367	433	18	1076	30
D_0__Bacteria	D_1__Firmicutes	D_2__Clostridia	D_3__Clostridiales	D_4__Ruminococcaceae	D_5__Ruminococcaceae NK4A214 group	D_6__uncultured rumen bacterium			0	0	0	0	0	0	0	0	0	0	0	0	0	0	0	0	0	0	0	0	0	0	0	0	0	0	0	0	0	0	0	0	0	0	0	0	0	0	0	0	0
D_0__Bacteria	D_1__Firmicutes	D_2__Clostridia	D_3__Clostridiales	D_4__Ruminococcaceae	D_5__Ruminococcaceae NK4A214 group	D_6__uncultured rumen bacterium 3C0d-19			0	0	0	0	0	0	0	0	0	0	0	0	0	0	0	3	0	0	0	0	19	0	0	0	0	4	0	0	0	12	0	0	0	43	7	22	6	2	36	13	61
D_0__Bacteria	D_1__Firmicutes	D_2__Clostridia	D_3__Clostridiales	D_4__Ruminococcaceae	D_5__Ruminococcaceae NK4A214 group	__			0	0	0	0	0	0	0	0	0	0	0	0	0	0	0	0	0	0	0	0	0	0	0	0	0	0	0	0	0	0	0	0	0	0	0	0	0	0	0	0	0
D_0__Bacteria	D_1__Firmicutes	D_2__Clostridia	D_3__Clostridiales	D_4__Ruminococcaceae	D_5__Ruminococcaceae UCG-001	D_6__uncultured bacterium			0	0	0	0	0	0	0	0	0	0	0	0	0	0	0	0	0	0	0	0	0	0	0	0	0	0	0	0	0	0	0	0	0	0	0	0	0	0	0	0	0
D_0__Bacteria	D_1__Firmicutes	D_2__Clostridia	D_3__Clostridiales	D_4__Ruminococcaceae	D_5__Ruminococcaceae UCG-002	D_6__uncultured Firmicutes bacterium			0	0	0	0	0	0	0	0	0	0	0	0	0	0	0	0	0	0	0	0	0	0	0	0	0	0	0	0	0	0	0	0	0	0	0	0	0	0	0	0	0
D_0__Bacteria	D_1__Firmicutes	D_2__Clostridia	D_3__Clostridiales	D_4__Ruminococcaceae	D_5__Ruminococcaceae UCG-002	D_6__uncultured bacterium			0	0	0	0	0	0	0	0	0	0	0	0	0	0	0	0	0	0	0	0	0	0	0	0	0	0	0	0	0	0	0	0	0	0	0	0	0	0	0	0	0
D_0__Bacteria	D_1__Firmicutes	D_2__Clostridia	D_3__Clostridiales	D_4__Ruminococcaceae	D_5__Ruminococcaceae UCG-002	D_6__uncultured bacterium adhufec269			0	0	2	4	97	1089	0	0	24	0	0	52	9	0	7	0	0	1513	383	268	8	0	3	0	113	274	2324	0	68	205	2254	144	33	413	97	17	16	59	55	1314	12
D_0__Bacteria	D_1__Firmicutes	D_2__Clostridia	D_3__Clostridiales	D_4__Ruminococcaceae	D_5__Ruminococcaceae UCG-002	D_6__uncultured organism			0	0	0	0	0	0	0	0	0	0	0	0	0	0	11	0	0	0	0	0	94	0	0	0	0	27	0	0	0	8	3	21	21	35	198	0	0	0	0	153	13
D_0__Bacteria	D_1__Firmicutes	D_2__Clostridia	D_3__Clostridiales	D_4__Ruminococcaceae	D_5__Ruminococcaceae UCG-002	D_6__uncultured rumen bacterium			0	0	2	11	0	110	0	6	0	0	397	325	1692	98	3574	4734	13	2750	5033	344	2590	32	290	1581	5550	393	5192	253	3636	599	774	616	710	646	223	195	152	818	60	609	113
D_0__Bacteria	D_1__Firmicutes	D_2__Clostridia	D_3__Clostridiales	D_4__Ruminococcaceae	D_5__Ruminococcaceae UCG-002	__			0	0	0	0	0	0	0	0	0	0	0	0	0	0	0	0	0	0	0	0	0	0	0	0	0	0	0	0	0	0	0	0	0	0	0	0	0	0	0	0	0
D_0__Bacteria	D_1__Firmicutes	D_2__Clostridia	D_3__Clostridiales	D_4__Ruminococcaceae	D_5__Ruminococcaceae UCG-003	D_6__uncultured bacterium			0	0	0	19	5	0	0	0	0	13	1118	10	19	0	102	142	7	36	5	26	20	5	142	21	10	4	10	0	43	26	0	21	0	14	17	230	21	137	82	93	110
D_0__Bacteria	D_1__Firmicutes	D_2__Clostridia	D_3__Clostridiales	D_4__Ruminococcaceae	D_5__Ruminococcaceae UCG-003	D_6__uncultured organism			0	0	0	0	0	0	0	0	0	0	0	0	0	0	0	0	0	0	0	0	0	0	0	0	0	0	0	0	0	0	0	0	0	0	0	0	0	60	125	0	0
D_0__Bacteria	D_1__Firmicutes	D_2__Clostridia	D_3__Clostridiales	D_4__Ruminococcaceae	D_5__Ruminococcaceae UCG-003	__			0	0	0	0	0	0	0	0	0	0	0	0	0	0	0	0	0	0	0	0	0	0	0	0	0	0	0	0	0	0	0	0	0	0	24	0	0	14	0	0	0
D_0__Bacteria	D_1__Firmicutes	D_2__Clostridia	D_3__Clostridiales	D_4__Ruminococcaceae	D_5__Ruminococcaceae UCG-004	D_6__uncultured bacterium			0	0	0	0	10	0	0	0	0	19	6	3	0	0	0	16	0	39	15	0	0	8	24	0	22	0	41	0	0	0	0	0	0	0	0	0	0	0	0	0	0
D_0__Bacteria	D_1__Firmicutes	D_2__Clostridia	D_3__Clostridiales	D_4__Ruminococcaceae	D_5__Ruminococcaceae UCG-004	D_6__uncultured rumen bacterium			0	0	0	0	0	0	0	0	0	0	0	0	0	0	0	0	0	0	0	0	0	0	0	0	0	137	0	0	0	0	0	0	0	0	0	0	0	0	0	0	0
D_0__Bacteria	D_1__Firmicutes	D_2__Clostridia	D_3__Clostridiales	D_4__Ruminococcaceae	D_5__Ruminococcaceae UCG-004	__			0	0	0	44	0	0	0	0	0	0	0	0	58	0	0	0	0	0	61	0	0	0	0	0	0	0	0	0	0	0	0	0	0	0	0	0	0	0	0	0	0
D_0__Bacteria	D_1__Firmicutes	D_2__Clostridia	D_3__Clostridiales	D_4__Ruminococcaceae	D_5__Ruminococcaceae UCG-005	D_6__gut metagenome			0	0	0	0	0	0	0	0	0	0	0	0	0	0	0	0	0	0	0	0	0	0	0	0	0	0	0	0	0	0	0	0	0	0	0	0	0	0	0	0	0
D_0__Bacteria	D_1__Firmicutes	D_2__Clostridia	D_3__Clostridiales	D_4__Ruminococcaceae	D_5__Ruminococcaceae UCG-005	D_6__metagenome			0	0	0	0	0	0	0	0	0	0	0	0	0	0	0	0	0	0	0	0	0	0	0	3	0	441	0	0	0	0	12	0	19	0	29	0	0	0	0	158	20
D_0__Bacteria	D_1__Firmicutes	D_2__Clostridia	D_3__Clostridiales	D_4__Ruminococcaceae	D_5__Ruminococcaceae UCG-005	D_6__uncultured Ruminococcaceae bacterium			0	0	0	0	0	0	0	0	0	0	0	0	0	0	0	0	0	0	0	0	0	0	0	0	0	0	0	0	0	0	0	0	0	0	0	0	0	0	0	0	0
D_0__Bacteria	D_1__Firmicutes	D_2__Clostridia	D_3__Clostridiales	D_4__Ruminococcaceae	D_5__Ruminococcaceae UCG-005	D_6__uncultured Sporobacter sp.			0	0	0	0	0	0	0	0	0	0	11	0	0	0	0	0	0	12	0	0	0	0	0	0	44	171	16	7	0	67	27	17	46	22	34	0	59	289	0	53	104
D_0__Bacteria	D_1__Firmicutes	D_2__Clostridia	D_3__Clostridiales	D_4__Ruminococcaceae	D_5__Ruminococcaceae UCG-005	D_6__uncultured bacterium			0	0	0	0	0	0	0	0	0	0	0	0	0	0	0	0	0	0	2	0	0	0	18	16	35	21	0	0	0	49	0	21	0	0	11	10	120	258	33	116	0
D_0__Bacteria	D_1__Firmicutes	D_2__Clostridia	D_3__Clostridiales	D_4__Ruminococcaceae	D_5__Ruminococcaceae UCG-005	D_6__uncultured organism			0	0	0	0	0	0	0	0	0	0	0	0	0	0	0	9	0	36	0	20	0	0	0	0	59	116	36	39	0	76	0	87	46	14	149	11	0	27	0	39	472
D_0__Bacteria	D_1__Firmicutes	D_2__Clostridia	D_3__Clostridiales	D_4__Ruminococcaceae	D_5__Ruminococcaceae UCG-005	D_6__uncultured rumen bacterium			0	0	0	0	0	0	0	0	0	0	0	0	0	0	0	0	0	0	0	0	0	0	0	0	0	0	0	0	0	0	0	0	0	0	0	0	0	0	0	0	0
D_0__Bacteria	D_1__Firmicutes	D_2__Clostridia	D_3__Clostridiales	D_4__Ruminococcaceae	D_5__Ruminococcaceae UCG-005	D_6__wallaby gut metagenome			0	0	0	0	0	0	0	0	0	0	7	0	0	0	0	0	0	30	0	0	34	0	0	0	12	43	0	0	113	0	9	0	0	7	35	22	22	13	43	57	44
D_0__Bacteria	D_1__Firmicutes	D_2__Clostridia	D_3__Clostridiales	D_4__Ruminococcaceae	D_5__Ruminococcaceae UCG-005	__			0	0	0	0	0	84	0	7	0	0	0	0	0	0	0	0	0	0	0	0	0	0	0	0	0	0	0	0	0	0	0	0	0	0	0	0	0	0	0	0	0
D_0__Bacteria	D_1__Firmicutes	D_2__Clostridia	D_3__Clostridiales	D_4__Ruminococcaceae	D_5__Ruminococcaceae UCG-008	D_6__Intestinibacillus massiliensis			0	0	0	0	4	0	0	2	0	0	0	0	0	0	0	0	0	0	0	0	0	5	0	0	0	0	0	0	0	0	0	0	0	0	0	45	277	529	199	333	35
D_0__Bacteria	D_1__Firmicutes	D_2__Clostridia	D_3__Clostridiales	D_4__Ruminococcaceae	D_5__Ruminococcaceae UCG-008	D_6__uncultured bacterium			0	0	0	0	0	0	0	0	0	0	0	0	0	0	0	0	0	0	0	0	0	0	0	0	0	15	0	9	0	8	0	0	23	0	6	0	6	0	0	52	8
D_0__Bacteria	D_1__Firmicutes	D_2__Clostridia	D_3__Clostridiales	D_4__Ruminococcaceae	D_5__Ruminococcaceae UCG-009	D_6__uncultured bacterium			0	0	0	0	0	0	0	0	0	0	0	0	0	0	0	0	0	0	0	0	0	0	0	0	0	0	0	0	0	0	0	0	0	0	0	0	0	0	0	0	0
D_0__Bacteria	D_1__Firmicutes	D_2__Clostridia	D_3__Clostridiales	D_4__Ruminococcaceae	D_5__Ruminococcaceae UCG-009	D_6__uncultured organism			0	0	0	0	0	0	0	0	0	0	0	0	0	0	0	0	0	0	0	0	0	0	0	0	0	0	0	0	0	0	0	0	0	0	0	0	0	0	0	0	0
D_0__Bacteria	D_1__Firmicutes	D_2__Clostridia	D_3__Clostridiales	D_4__Ruminococcaceae	D_5__Ruminococcaceae UCG-009	D_6__uncultured rumen bacterium			0	0	0	0	0	0	0	0	0	0	0	0	0	0	0	0	0	0	0	0	0	0	0	0	0	0	0	0	0	0	0	0	0	0	0	0	0	0	0	0	0
D_0__Bacteria	D_1__Firmicutes	D_2__Clostridia	D_3__Clostridiales	D_4__Ruminococcaceae	D_5__Ruminococcaceae UCG-009	__			0	0	0	0	0	0	0	0	0	0	0	0	0	0	0	0	0	0	0	0	0	0	0	0	0	0	0	0	0	0	0	0	0	0	0	0	0	0	0	0	0
D_0__Bacteria	D_1__Firmicutes	D_2__Clostridia	D_3__Clostridiales	D_4__Ruminococcaceae	D_5__Ruminococcaceae UCG-010	D_6__gut metagenome			0	0	0	0	0	0	0	0	0	0	0	0	0	0	0	0	0	22	3	40	14	0	34	8	25	49	21	17	13	28	21	10	23	9	61	0	7	6	0	11	0
D_0__Bacteria	D_1__Firmicutes	D_2__Clostridia	D_3__Clostridiales	D_4__Ruminococcaceae	D_5__Ruminococcaceae UCG-010	D_6__metagenome			0	0	0	0	0	2	0	0	0	0	0	0	0	0	3	0	0	0	0	0	6	0	0	0	0	0	3	0	0	22	0	0	0	0	0	0	0	9	0	0	4
D_0__Bacteria	D_1__Firmicutes	D_2__Clostridia	D_3__Clostridiales	D_4__Ruminococcaceae	D_5__Ruminococcaceae UCG-010	D_6__uncultured Clostridiales bacterium			0	0	0	0	0	0	0	0	0	0	0	0	0	0	0	0	0	0	0	7	17	0	0	15	0	77	10	0	18	5	20	3	23	0	0	0	0	0	0	0	0
D_0__Bacteria	D_1__Firmicutes	D_2__Clostridia	D_3__Clostridiales	D_4__Ruminococcaceae	D_5__Ruminococcaceae UCG-010	D_6__uncultured Firmicutes bacterium			0	0	0	0	0	0	0	0	0	0	0	0	0	0	0	0	0	0	0	0	0	0	0	8	0	0	0	11	0	27	0	0	23	0	0	0	0	0	0	0	0
D_0__Bacteria	D_1__Firmicutes	D_2__Clostridia	D_3__Clostridiales	D_4__Ruminococcaceae	D_5__Ruminococcaceae UCG-010	D_6__uncultured Ruminococcaceae bacterium			0	0	0	0	0	0	0	0	0	0	0	0	0	0	0	0	0	0	12	0	0	0	0	0	0	11	9	56	30	94	5	21	7	9	8	3	22	121	0	59	186
D_0__Bacteria	D_1__Firmicutes	D_2__Clostridia	D_3__Clostridiales	D_4__Ruminococcaceae	D_5__Ruminococcaceae UCG-010	D_6__uncultured bacterium			0	0	0	0	0	0	0	0	0	0	0	0	0	0	0	0	0	0	0	0	0	0	0	0	0	0	0	0	0	0	0	0	0	0	0	0	0	0	0	0	0
D_0__Bacteria	D_1__Firmicutes	D_2__Clostridia	D_3__Clostridiales	D_4__Ruminococcaceae	D_5__Ruminococcaceae UCG-010	D_6__uncultured organism			0	0	0	0	0	0	0	0	0	0	0	0	0	0	0	0	0	0	0	0	0	0	0	0	0	0	0	0	0	0	0	0	0	0	0	0	0	0	0	0	0
D_0__Bacteria	D_1__Firmicutes	D_2__Clostridia	D_3__Clostridiales	D_4__Ruminococcaceae	D_5__Ruminococcaceae UCG-010	D_6__uncultured rumen bacterium			0	0	0	15	6	23	0	0	28	0	120	45	150	0	76	24	2	103	228	27	139	0	4	54	61	33	45	56	9	262	38	4	174	0	16	20	25	44	9	203	34
D_0__Bacteria	D_1__Firmicutes	D_2__Clostridia	D_3__Clostridiales	D_4__Ruminococcaceae	D_5__Ruminococcaceae UCG-010	__			0	0	0	0	0	0	0	0	0	0	0	0	0	0	0	0	0	0	0	0	0	0	0	0	0	0	0	0	0	0	0	0	0	0	0	0	0	0	0	0	0
D_0__Bacteria	D_1__Firmicutes	D_2__Clostridia	D_3__Clostridiales	D_4__Ruminococcaceae	D_5__Ruminococcaceae UCG-013	D_6__bacterium enrichment culture clone LDC-11			0	0	0	0	0	0	0	0	0	0	0	0	27	0	0	0	0	0	0	0	0	0	0	0	0	0	0	0	0	8	0	0	0	0	0	0	0	0	0	0	0
D_0__Bacteria	D_1__Firmicutes	D_2__Clostridia	D_3__Clostridiales	D_4__Ruminococcaceae	D_5__Ruminococcaceae UCG-013	D_6__uncultured Clostridiaceae bacterium			0	0	0	0	0	0	0	0	0	0	2	0	0	0	0	0	0	0	3	0	0	0	0	166	0	10	0	0	0	4	0	20	583	0	13	0	0	0	0	0	0
D_0__Bacteria	D_1__Firmicutes	D_2__Clostridia	D_3__Clostridiales	D_4__Ruminococcaceae	D_5__Ruminococcaceae UCG-013	D_6__uncultured Clostridiales bacterium			0	0	0	0	0	0	0	0	0	0	0	0	0	0	0	0	0	0	0	0	0	0	0	0	0	0	0	0	0	0	0	0	0	0	0	0	0	0	0	0	0
D_0__Bacteria	D_1__Firmicutes	D_2__Clostridia	D_3__Clostridiales	D_4__Ruminococcaceae	D_5__Ruminococcaceae UCG-013	D_6__uncultured Firmicutes bacterium			0	0	0	0	0	0	0	0	0	0	7	4	0	0	26	31	0	14	0	4	32	0	25	14	6	63	37	61	434	20	5	25	71	27	14	32	11	30	59	68	12
D_0__Bacteria	D_1__Firmicutes	D_2__Clostridia	D_3__Clostridiales	D_4__Ruminococcaceae	D_5__Ruminococcaceae UCG-013	D_6__uncultured bacterium			0	0	0	0	0	0	0	0	0	0	0	0	0	0	0	0	0	0	0	0	0	0	0	0	0	0	0	0	0	0	0	0	0	0	0	0	0	0	0	0	0
D_0__Bacteria	D_1__Firmicutes	D_2__Clostridia	D_3__Clostridiales	D_4__Ruminococcaceae	D_5__Ruminococcaceae UCG-013	D_6__uncultured organism			0	0	0	0	0	0	0	0	0	0	0	0	0	0	0	0	0	0	0	0	0	0	0	0	0	0	0	5	0	0	0	0	0	0	0	0	0	0	0	0	0
D_0__Bacteria	D_1__Firmicutes	D_2__Clostridia	D_3__Clostridiales	D_4__Ruminococcaceae	D_5__Ruminococcaceae UCG-013	D_6__uncultured rumen bacterium			0	0	0	0	0	0	0	0	0	0	0	0	0	0	0	0	0	0	0	0	0	0	0	0	0	0	0	0	4	0	0	0	0	0	0	0	0	0	0	0	0
D_0__Bacteria	D_1__Firmicutes	D_2__Clostridia	D_3__Clostridiales	D_4__Ruminococcaceae	D_5__Ruminococcaceae UCG-013	D_6__uncultured rumen bacterium 4C28d-12			0	0	0	0	0	0	0	0	0	0	0	0	0	0	0	0	7	0	0	0	0	0	0	0	0	0	9	7	0	31	0	0	0	0	0	12	11	6	0	0	0
D_0__Bacteria	D_1__Firmicutes	D_2__Clostridia	D_3__Clostridiales	D_4__Ruminococcaceae	D_5__Ruminococcaceae UCG-013	__			0	0	0	0	0	0	0	0	0	0	0	0	0	0	0	0	0	10	0	0	0	0	0	0	0	51	0	0	0	0	0	0	0	0	0	0	0	15	0	0	0
D_0__Bacteria	D_1__Firmicutes	D_2__Clostridia	D_3__Clostridiales	D_4__Ruminococcaceae	D_5__Ruminococcaceae UCG-014	D_6__gut metagenome			0	0	0	0	0	0	0	0	0	0	0	0	0	0	0	0	0	0	0	0	0	0	0	0	0	0	0	0	0	0	0	0	0	0	0	0	0	0	0	0	0
D_0__Bacteria	D_1__Firmicutes	D_2__Clostridia	D_3__Clostridiales	D_4__Ruminococcaceae	D_5__Ruminococcaceae UCG-014	D_6__uncultured Acetivibrio sp.			0	0	0	0	0	0	0	0	0	0	0	0	0	0	0	0	0	0	0	0	0	0	0	0	0	0	0	0	0	0	0	0	0	0	0	0	0	0	0	0	0
D_0__Bacteria	D_1__Firmicutes	D_2__Clostridia	D_3__Clostridiales	D_4__Ruminococcaceae	D_5__Ruminococcaceae UCG-014	D_6__uncultured Clostridiales bacterium			0	0	0	0	0	0	0	0	0	0	0	0	0	0	0	0	0	0	0	0	0	0	0	0	0	0	0	0	0	0	0	0	0	0	0	0	0	0	0	0	0
D_0__Bacteria	D_1__Firmicutes	D_2__Clostridia	D_3__Clostridiales	D_4__Ruminococcaceae	D_5__Ruminococcaceae UCG-014	D_6__uncultured Ruminococcaceae bacterium			0	0	0	0	0	0	0	0	0	0	0	0	0	0	0	0	0	0	0	0	0	0	0	0	0	0	0	0	0	0	0	0	0	0	0	0	0	125	227	0	0
D_0__Bacteria	D_1__Firmicutes	D_2__Clostridia	D_3__Clostridiales	D_4__Ruminococcaceae	D_5__Ruminococcaceae UCG-014	D_6__uncultured bacterium			0	0	0	0	0	0	0	0	0	0	0	0	0	0	0	0	0	0	0	0	0	0	0	0	0	0	0	0	0	0	0	0	0	0	0	0	0	0	0	0	0
D_0__Bacteria	D_1__Firmicutes	D_2__Clostridia	D_3__Clostridiales	D_4__Ruminococcaceae	D_5__Ruminococcaceae UCG-014	D_6__uncultured organism			0	0	0	0	0	0	0	0	0	0	0	0	0	0	0	0	0	0	0	0	0	0	0	0	0	0	0	0	0	0	0	0	0	0	0	0	0	0	0	0	0
D_0__Bacteria	D_1__Firmicutes	D_2__Clostridia	D_3__Clostridiales	D_4__Ruminococcaceae	D_5__Ruminococcaceae UCG-014	D_6__uncultured rumen bacterium			0	0	0	0	0	0	0	0	0	0	0	0	0	0	0	0	0	0	0	0	0	0	0	0	0	0	0	0	0	0	0	0	0	0	0	0	0	0	0	0	0
D_0__Bacteria	D_1__Firmicutes	D_2__Clostridia	D_3__Clostridiales	D_4__Ruminococcaceae	D_5__Ruminococcaceae UCG-014	D_6__uncultured rumen bacterium 5C0d-12			0	0	0	0	0	0	0	0	0	0	0	0	0	0	0	0	0	0	0	0	0	0	0	0	0	0	0	0	0	0	0	0	0	0	0	0	0	0	0	0	0
D_0__Bacteria	D_1__Firmicutes	D_2__Clostridia	D_3__Clostridiales	D_4__Ruminococcaceae	D_5__Ruminococcaceae UCG-014	D_6__unidentified			0	0	0	0	0	0	0	0	0	0	0	0	0	0	0	0	0	0	0	0	0	0	0	0	0	0	0	0	0	0	0	0	0	0	0	0	0	0	0	0	0
D_0__Bacteria	D_1__Firmicutes	D_2__Clostridia	D_3__Clostridiales	D_4__Ruminococcaceae	D_5__Ruminococcaceae UCG-014	D_6__unidentified rumen bacterium 12-124			0	0	0	0	0	0	0	0	0	0	0	0	0	0	0	0	0	0	2	0	0	0	0	0	0	0	0	0	0	0	0	0	0	0	0	0	0	0	0	0	0
D_0__Bacteria	D_1__Firmicutes	D_2__Clostridia	D_3__Clostridiales	D_4__Ruminococcaceae	D_5__Ruminococcaceae UCG-014	D_6__unidentified rumen bacterium JW32			0	0	0	0	0	0	0	0	0	0	17	6	17	0	6	103	0	67	217	97	56	0	7	774	117	9	157	0	41	0	149	20	904	225	23	218	1158	2486	52	141	37
D_0__Bacteria	D_1__Firmicutes	D_2__Clostridia	D_3__Clostridiales	D_4__Ruminococcaceae	D_5__Ruminococcaceae UCG-014	__			0	0	0	0	0	0	0	0	0	0	0	0	0	0	0	0	0	0	0	0	0	0	0	0	0	0	0	23	0	0	0	10	0	0	0	0	45	0	0	62	0
D_0__Bacteria	D_1__Firmicutes	D_2__Clostridia	D_3__Clostridiales	D_4__Ruminococcaceae	D_5__Ruminococcus 1	D_6__Ruminococcus flavefaciens			0	0	0	0	0	0	0	0	0	0	0	0	0	0	0	0	0	0	0	0	0	0	0	0	0	0	0	0	0	0	0	0	0	0	0	0	0	0	0	0	0
D_0__Bacteria	D_1__Firmicutes	D_2__Clostridia	D_3__Clostridiales	D_4__Ruminococcaceae	D_5__Ruminococcus 1	D_6__Ruminococcus sp. HUN007			0	0	0	0	0	0	0	0	0	0	0	0	0	0	0	0	0	0	0	0	0	0	0	0	0	0	0	11	0	0	0	0	0	0	0	0	0	0	0	17	0
D_0__Bacteria	D_1__Firmicutes	D_2__Clostridia	D_3__Clostridiales	D_4__Ruminococcaceae	D_5__Ruminococcus 1	D_6__gut metagenome			0	0	0	0	0	0	0	0	0	0	0	0	0	0	0	0	0	0	0	0	0	0	0	0	0	0	0	0	0	0	0	0	0	0	0	0	0	0	0	123	0
D_0__Bacteria	D_1__Firmicutes	D_2__Clostridia	D_3__Clostridiales	D_4__Ruminococcaceae	D_5__Ruminococcus 1	D_6__metagenome			0	0	0	0	0	0	0	0	0	0	0	0	0	0	0	0	0	0	0	0	0	0	0	0	0	0	0	69	2	0	2	0	0	0	23	1392	251	81	11	0	341
D_0__Bacteria	D_1__Firmicutes	D_2__Clostridia	D_3__Clostridiales	D_4__Ruminococcaceae	D_5__Ruminococcus 1	D_6__uncultured Ruminococcus sp.			0	0	0	0	0	0	0	0	0	0	0	0	0	0	0	0	0	0	0	0	0	0	0	0	0	0	0	0	0	0	0	0	0	0	0	9	0	0	0	0	0
D_0__Bacteria	D_1__Firmicutes	D_2__Clostridia	D_3__Clostridiales	D_4__Ruminococcaceae	D_5__Ruminococcus 1	D_6__uncultured bacterium			0	0	0	0	0	0	0	0	0	0	0	0	0	0	0	0	0	0	0	0	0	0	0	0	0	0	0	0	0	0	0	0	0	0	0	0	0	0	0	0	0
D_0__Bacteria	D_1__Firmicutes	D_2__Clostridia	D_3__Clostridiales	D_4__Ruminococcaceae	D_5__Ruminococcus 1	D_6__uncultured bacterium adhufec58			0	0	0	0	0	0	0	0	0	0	0	0	0	0	0	0	0	0	0	0	0	0	0	0	0	0	0	0	0	0	0	0	0	0	0	0	8	0	0	0	0
D_0__Bacteria	D_1__Firmicutes	D_2__Clostridia	D_3__Clostridiales	D_4__Ruminococcaceae	D_5__Ruminococcus 1	D_6__uncultured organism			0	0	0	0	0	0	0	0	0	0	0	0	0	0	0	0	0	0	0	0	0	0	0	0	0	0	0	0	0	0	0	0	0	0	0	0	0	0	0	0	0
D_0__Bacteria	D_1__Firmicutes	D_2__Clostridia	D_3__Clostridiales	D_4__Ruminococcaceae	D_5__Ruminococcus 1	D_6__uncultured rumen bacterium			0	0	0	0	0	0	0	0	0	0	10	0	0	0	0	2	0	0	0	0	0	0	33	0	2	0	27	109	0	86	0	0	4	0	0	0	0	36	734	14	0
D_0__Bacteria	D_1__Firmicutes	D_2__Clostridia	D_3__Clostridiales	D_4__Ruminococcaceae	D_5__Ruminococcus 1	__			0	0	0	0	0	0	0	0	0	0	0	0	0	0	0	0	0	0	0	0	0	0	0	0	0	0	0	0	0	0	0	0	0	0	0	0	0	0	0	0	0
D_0__Bacteria	D_1__Firmicutes	D_2__Clostridia	D_3__Clostridiales	D_4__Ruminococcaceae	D_5__Ruminococcus 2	D_6__uncultured Clostridiaceae bacterium			0	0	0	0	0	0	0	0	0	0	0	0	0	0	0	0	0	0	0	0	0	0	0	0	0	0	0	0	0	0	0	0	0	0	0	10	0	0	0	0	0
D_0__Bacteria	D_1__Firmicutes	D_2__Clostridia	D_3__Clostridiales	D_4__Ruminococcaceae	D_5__Ruminococcus 2	D_6__uncultured Ruminococcaceae bacterium			0	0	0	0	0	0	0	0	0	0	0	0	0	0	0	0	0	0	0	0	0	0	0	0	0	0	0	0	0	0	0	0	0	0	0	8	10	11	56	8	144
D_0__Bacteria	D_1__Firmicutes	D_2__Clostridia	D_3__Clostridiales	D_4__Ruminococcaceae	D_5__Ruminococcus 2	D_6__uncultured bacterium			6	0	16	11	54	3	15	140	404	226	162	36	99	7	211	673	61	242	21	37	353	4	38	9	823	196	36	363	36	16	14	0	0	30	4	0	0	0	0	0	4
D_0__Bacteria	D_1__Firmicutes	D_2__Clostridia	D_3__Clostridiales	D_4__Ruminococcaceae	D_5__Ruminococcus 2	__			0	0	0	0	0	0	0	0	0	0	0	0	0	0	0	0	0	0	0	0	0	0	0	0	0	0	0	0	0	0	0	0	0	0	0	0	0	0	0	0	0
D_0__Bacteria	D_1__Firmicutes	D_2__Clostridia	D_3__Clostridiales	D_4__Ruminococcaceae	D_5__Sporobacter	D_6__uncultured bacterium			0	0	0	0	0	0	0	0	0	0	0	0	0	0	0	0	0	0	0	0	0	0	0	0	0	0	0	0	0	0	0	0	0	0	4	7	0	7	49	14	17
D_0__Bacteria	D_1__Firmicutes	D_2__Clostridia	D_3__Clostridiales	D_4__Ruminococcaceae	D_5__Subdoligranulum	D_6__uncultured Faecalibacterium sp.			0	0	0	0	0	0	0	0	0	0	0	0	0	0	0	0	0	0	0	0	0	0	0	0	0	0	0	0	0	0	0	0	0	0	0	0	0	35	0	0	0
D_0__Bacteria	D_1__Firmicutes	D_2__Clostridia	D_3__Clostridiales	D_4__Ruminococcaceae	D_5__Subdoligranulum	D_6__uncultured bacterium			0	0	0	0	0	0	0	0	0	0	0	0	0	0	0	30	0	0	0	0	0	0	0	0	0	33	0	146	0	0	24	0	0	0	149	392	88	327	48	140	125
D_0__Bacteria	D_1__Firmicutes	D_2__Clostridia	D_3__Clostridiales	D_4__Ruminococcaceae	D_5__Subdoligranulum	__			0	0	0	0	0	0	0	0	7	17	0	0	16	0	0	7	0	0	5	20	0	0	0	0	0	0	25	0	0	0	0	0	0	0	0	0	0	0	0	0	0
D_0__Bacteria	D_1__Firmicutes	D_2__Clostridia	D_3__Clostridiales	D_4__Ruminococcaceae	D_5__UBA1819	D_6__uncultured bacterium			0	0	0	41	11	39	0	0	61	22	59	15	145	7	28	24	4	37	104	21	26	3	45	0	79	0	57	73	6	0	74	0	0	7	0	0	20	0	0	10	0
D_0__Bacteria	D_1__Firmicutes	D_2__Clostridia	D_3__Clostridiales	D_4__Ruminococcaceae	D_5__UBA1819	D_6__uncultured organism			2	0	0	0	0	0	0	0	0	0	0	0	0	0	0	0	0	0	0	0	0	0	0	7	0	0	0	0	0	0	0	0	0	0	0	0	0	0	0	0	0
D_0__Bacteria	D_1__Firmicutes	D_2__Clostridia	D_3__Clostridiales	D_4__Ruminococcaceae	D_5__UBA1819	__			0	0	0	0	0	0	0	0	0	0	0	0	0	0	0	0	0	0	0	0	0	0	0	0	0	0	0	205	0	0	0	0	0	0	0	0	0	25	0	0	0
D_0__Bacteria	D_1__Firmicutes	D_2__Clostridia	D_3__Clostridiales	D_4__Ruminococcaceae	D_5__[Eubacterium] coprostanoligenes group	D_6__Clostridiales bacterium 42_27			0	0	0	0	0	0	0	0	0	0	0	0	0	0	0	0	0	0	0	0	0	0	0	0	0	0	0	33	0	0	0	0	0	0	0	469	7	0	0	0	0
D_0__Bacteria	D_1__Firmicutes	D_2__Clostridia	D_3__Clostridiales	D_4__Ruminococcaceae	D_5__[Eubacterium] coprostanoligenes group	D_6__gut metagenome			0	0	0	0	0	0	0	0	0	0	0	0	0	0	0	0	0	0	0	0	0	0	0	0	0	0	0	0	0	0	0	0	0	0	0	0	0	0	0	0	0
D_0__Bacteria	D_1__Firmicutes	D_2__Clostridia	D_3__Clostridiales	D_4__Ruminococcaceae	D_5__[Eubacterium] coprostanoligenes group	D_6__uncultured Clostridia bacterium			0	0	8	92	371	325	30	2685	851	157	61	414	541	0	0	24	0	244	350	0	0	0	7	0	254	0	13	0	0	0	0	0	0	0	0	0	0	0	0	0	0
D_0__Bacteria	D_1__Firmicutes	D_2__Clostridia	D_3__Clostridiales	D_4__Ruminococcaceae	D_5__[Eubacterium] coprostanoligenes group	D_6__uncultured Clostridiales bacterium			0	0	0	0	15	0	0	0	0	0	0	0	0	0	0	34	0	0	0	0	0	0	0	0	0	0	30	23	93	5	0	0	0	0	0	6	0	0	74	0	90
D_0__Bacteria	D_1__Firmicutes	D_2__Clostridia	D_3__Clostridiales	D_4__Ruminococcaceae	D_5__[Eubacterium] coprostanoligenes group	D_6__uncultured Clostridium sp.			0	0	0	0	0	0	0	0	0	0	0	0	0	0	0	0	0	0	0	0	0	0	0	0	0	2	0	65	5	6	0	250	12	0	5	0	0	18	9	57	26
D_0__Bacteria	D_1__Firmicutes	D_2__Clostridia	D_3__Clostridiales	D_4__Ruminococcaceae	D_5__[Eubacterium] coprostanoligenes group	D_6__uncultured bacterium			0	0	0	0	29	327	0	0	0	0	0	71	343	27	705	68	0	190	83	206	100	16	736	341	350	235	1358	389	678	860	367	200	637	79	78	9	68	91	0	8	0
D_0__Bacteria	D_1__Firmicutes	D_2__Clostridia	D_3__Clostridiales	D_4__Ruminococcaceae	D_5__[Eubacterium] coprostanoligenes group	D_6__uncultured organism			0	0	0	0	0	0	0	0	0	0	0	0	0	0	0	0	0	0	0	0	0	0	0	0	0	4	0	0	0	10	0	51	4	5	0	0	47	144	3	16	0
D_0__Bacteria	D_1__Firmicutes	D_2__Clostridia	D_3__Clostridiales	D_4__Ruminococcaceae	D_5__[Eubacterium] coprostanoligenes group	D_6__uncultured rumen bacterium			0	0	0	0	0	0	0	0	0	0	0	43	0	0	0	248	0	13	0	0	0	0	40	0	43	0	33	0	0	0	0	0	0	0	0	0	0	0	0	0	0
D_0__Bacteria	D_1__Firmicutes	D_2__Clostridia	D_3__Clostridiales	D_4__Ruminococcaceae	D_5__[Eubacterium] coprostanoligenes group	D_6__unidentified			0	0	0	0	0	0	0	0	20	0	0	0	11	2	0	28	0	49	3	0	0	24	6	35	95	0	24	0	61	1267	124	386	16	330	450	230	13	122	775	325	657
D_0__Bacteria	D_1__Firmicutes	D_2__Clostridia	D_3__Clostridiales	D_4__Ruminococcaceae	D_5__[Eubacterium] coprostanoligenes group	__			0	0	0	0	0	0	0	0	0	0	0	0	0	0	0	0	0	0	0	0	0	0	0	0	0	0	0	0	0	0	0	0	0	0	0	0	0	0	0	0	0
D_0__Bacteria	D_1__Firmicutes	D_2__Clostridia	D_3__Clostridiales	D_4__Ruminococcaceae	D_5__uncultured bacterium	D_6__uncultured bacterium			0	0	0	0	0	0	0	0	0	0	0	0	0	0	0	0	0	0	0	0	0	0	0	0	0	22	0	0	0	0	0	0	0	0	0	16	12	0	0	25	0
D_0__Bacteria	D_1__Firmicutes	D_2__Clostridia	D_3__Clostridiales	D_4__Ruminococcaceae	D_5__uncultured	D_6__Clostridium phoceensis			0	0	0	0	0	0	0	0	0	0	0	0	0	0	0	0	0	0	0	0	0	0	0	0	0	0	0	0	0	0	0	0	0	0	0	0	34	0	0	0	0
D_0__Bacteria	D_1__Firmicutes	D_2__Clostridia	D_3__Clostridiales	D_4__Ruminococcaceae	D_5__uncultured	D_6__Pseudoflavonifractor phocaeensis			0	0	0	0	0	0	0	22	14	14	23	16	0	0	0	110	5	0	0	0	0	0	25	33	0	0	39	5	0	0	14	0	0	8	0	6	10	0	7	0	25
D_0__Bacteria	D_1__Firmicutes	D_2__Clostridia	D_3__Clostridiales	D_4__Ruminococcaceae	D_5__uncultured	D_6__Pseudoflavonifractor sp. Marseille-P3106			0	0	0	0	0	4	0	0	0	0	0	0	0	0	0	0	0	0	0	0	0	0	2	0	0	0	4	3	0	0	0	0	3	0	0	0	21	0	0	0	3
D_0__Bacteria	D_1__Firmicutes	D_2__Clostridia	D_3__Clostridiales	D_4__Ruminococcaceae	D_5__uncultured	D_6__Ruminococcaceae bacterium Marseille-P3738			0	0	0	0	0	0	0	0	0	0	0	0	0	0	0	0	0	0	0	0	0	0	0	0	0	0	0	0	0	0	0	0	0	0	0	0	0	0	0	0	0
D_0__Bacteria	D_1__Firmicutes	D_2__Clostridia	D_3__Clostridiales	D_4__Ruminococcaceae	D_5__uncultured	D_6__Ruminococcus sp. YE281			0	0	0	39	44	141	0	0	61	6	328	165	479	6	930	386	0	575	774	308	456	3	64	62	367	266	1363	14	584	192	421	18	44	71	90	37	0	7	0	54	4
D_0__Bacteria	D_1__Firmicutes	D_2__Clostridia	D_3__Clostridiales	D_4__Ruminococcaceae	D_5__uncultured	D_6__gut metagenome			0	0	0	0	0	0	0	0	0	0	0	0	0	0	0	0	0	0	0	0	0	0	0	0	0	0	0	0	0	0	0	0	0	0	0	0	0	0	0	0	0
D_0__Bacteria	D_1__Firmicutes	D_2__Clostridia	D_3__Clostridiales	D_4__Ruminococcaceae	D_5__uncultured	D_6__metagenome			0	0	0	0	0	0	0	46	9	0	0	0	0	0	0	0	39	0	0	0	0	0	0	0	0	0	4	0	0	0	0	0	0	0	0	0	0	0	0	0	3
D_0__Bacteria	D_1__Firmicutes	D_2__Clostridia	D_3__Clostridiales	D_4__Ruminococcaceae	D_5__uncultured	D_6__uncultured Clostridium sp.			0	0	0	0	0	0	0	0	0	14	0	0	0	0	0	0	0	0	0	0	0	0	0	0	0	0	0	0	0	0	0	0	0	0	0	0	0	0	0	0	0
D_0__Bacteria	D_1__Firmicutes	D_2__Clostridia	D_3__Clostridiales	D_4__Ruminococcaceae	D_5__uncultured	D_6__uncultured Firmicutes bacterium			0	0	0	3	0	7	0	0	0	0	0	0	0	0	0	0	0	0	0	0	0	0	0	0	0	0	0	0	0	0	0	0	3	0	9	0	2	0	0	0	10
D_0__Bacteria	D_1__Firmicutes	D_2__Clostridia	D_3__Clostridiales	D_4__Ruminococcaceae	D_5__uncultured	D_6__uncultured bacterium			0	0	0	0	0	0	0	0	0	0	0	0	0	0	0	0	0	0	6	0	0	0	0	0	0	0	8	0	0	0	0	0	0	0	0	0	0	21	0	0	0
D_0__Bacteria	D_1__Firmicutes	D_2__Clostridia	D_3__Clostridiales	D_4__Ruminococcaceae	D_5__uncultured	D_6__uncultured rumen bacterium			0	0	0	0	0	0	0	0	0	0	0	0	0	0	0	0	0	0	0	0	0	0	0	0	0	0	0	0	0	0	0	0	0	0	0	0	0	0	0	0	0
D_0__Bacteria	D_1__Firmicutes	D_2__Clostridia	D_3__Clostridiales	D_4__Ruminococcaceae	D_5__uncultured	D_6__uncultured rumen bacterium 4C0d-17			0	0	0	0	0	0	0	0	0	18	0	0	10	0	0	0	0	0	0	0	0	0	0	0	0	0	33	0	0	0	0	0	0	0	0	0	0	0	0	0	0
D_0__Bacteria	D_1__Firmicutes	D_2__Clostridia	D_3__Clostridiales	D_4__Ruminococcaceae	D_5__uncultured	D_6__unidentified			0	0	0	57	44	21	0	0	4	27	6	0	19	0	14	17	0	0	34	2	67	0	5	10	7	2	20	6	4	2	0	0	29	0	0	6	0	14	7	14	0
D_0__Bacteria	D_1__Firmicutes	D_2__Clostridia	D_3__Clostridiales	D_4__Ruminococcaceae	D_5__uncultured	__			0	0	0	0	28	24	0	20	26	3	122	11	18	7	172	178	7	109	511	32	76	0	65	126	302	116	140	339	123	401	498	216	275	127	142	122	693	346	145	287	401
D_0__Bacteria	D_1__Firmicutes	D_2__Clostridia	D_3__Clostridiales	D_4__Ruminococcaceae	__	__			0	0	0	0	0	0	0	0	0	0	0	0	0	0	0	0	0	0	0	0	0	0	0	0	0	0	0	0	0	0	0	0	3	0	0	0	0	0	0	2	0
D_0__Bacteria	D_1__Firmicutes	D_2__Clostridia	D_3__Clostridiales	D_4__Syntrophomonadaceae	__	__			0	0	0	118	0	9	0	0	0	0	15	11	3	0	0	26	0	0	2	5	4	0	0	3	0	0	2	2	3	9	13	9	4	0	0	0	0	0	0	3	0
D_0__Bacteria	D_1__Firmicutes	D_2__Clostridia	D_3__Clostridiales	__	__	__			0	0	0	0	0	0	0	0	0	0	0	0	0	0	0	0	0	0	0	0	0	0	0	0	0	0	0	0	0	0	0	0	0	0	0	0	0	0	0	0	0
D_0__Bacteria	D_1__Firmicutes	D_2__Erysipelotrichia	D_3__Erysipelotrichales	D_4__Erysipelotrichaceae	D_5__Asteroleplasma	D_6__gut metagenome			0	0	0	0	0	0	0	0	0	0	0	0	0	0	0	0	0	0	0	0	0	0	0	0	0	0	0	0	0	0	0	0	0	0	0	0	0	0	0	0	0
D_0__Bacteria	D_1__Firmicutes	D_2__Erysipelotrichia	D_3__Erysipelotrichales	D_4__Erysipelotrichaceae	D_5__Asteroleplasma	D_6__metagenome			0	0	0	0	0	0	0	0	0	0	0	0	0	0	0	0	0	0	0	0	0	0	0	0	0	0	0	0	0	0	0	0	0	0	0	0	0	0	0	4	0
D_0__Bacteria	D_1__Firmicutes	D_2__Erysipelotrichia	D_3__Erysipelotrichales	D_4__Erysipelotrichaceae	D_5__Asteroleplasma	D_6__uncultured bacterium			0	0	0	0	0	0	0	0	0	0	0	0	0	0	0	0	0	0	0	0	0	0	0	0	0	0	0	0	0	0	0	0	0	0	5	0	0	21	6	3	0
D_0__Bacteria	D_1__Firmicutes	D_2__Erysipelotrichia	D_3__Erysipelotrichales	D_4__Erysipelotrichaceae	D_5__Asteroleplasma	__			0	0	0	0	0	0	0	7	0	0	0	0	0	0	0	0	0	0	0	0	0	0	0	0	3	0	0	0	0	0	0	0	0	0	0	0	0	0	0	0	0
D_0__Bacteria	D_1__Firmicutes	D_2__Erysipelotrichia	D_3__Erysipelotrichales	D_4__Erysipelotrichaceae	D_5__Candidatus Stoquefichus	D_6__uncultured bacterium			0	0	0	0	0	0	0	0	0	0	0	0	0	0	0	0	0	0	0	0	0	0	0	0	0	0	0	0	0	0	0	0	0	0	0	0	0	0	0	0	0
D_0__Bacteria	D_1__Firmicutes	D_2__Erysipelotrichia	D_3__Erysipelotrichales	D_4__Erysipelotrichaceae	D_5__Candidatus Stoquefichus	__			0	0	0	0	0	0	0	0	0	0	0	0	0	0	0	0	0	0	0	0	0	0	0	0	0	0	0	0	0	0	0	0	0	0	0	0	0	0	0	0	0
D_0__Bacteria	D_1__Firmicutes	D_2__Erysipelotrichia	D_3__Erysipelotrichales	D_4__Erysipelotrichaceae	D_5__Catenibacterium	D_6__uncultured bacterium			0	0	0	0	0	0	0	0	0	0	0	0	0	0	0	0	0	0	0	0	0	0	0	0	0	0	0	0	0	0	0	0	0	0	0	0	0	0	0	0	0
D_0__Bacteria	D_1__Firmicutes	D_2__Erysipelotrichia	D_3__Erysipelotrichales	D_4__Erysipelotrichaceae	D_5__Catenibacterium	__			0	0	0	0	0	0	0	0	0	0	0	0	0	0	0	0	0	0	0	0	2	0	15	17	0	0	6	4	0	29	28	7	5	0	0	0	30	22	3	6	17
D_0__Bacteria	D_1__Firmicutes	D_2__Erysipelotrichia	D_3__Erysipelotrichales	D_4__Erysipelotrichaceae	D_5__Catenisphaera	D_6__uncultured bacterium			0	0	0	0	0	0	0	0	0	0	0	0	0	0	0	0	0	0	0	0	0	0	0	0	0	0	0	0	0	0	0	0	0	0	0	0	0	0	0	0	0
D_0__Bacteria	D_1__Firmicutes	D_2__Erysipelotrichia	D_3__Erysipelotrichales	D_4__Erysipelotrichaceae	D_5__Catenisphaera	D_6__uncultured rumen bacterium			0	0	0	0	0	0	0	0	0	3	0	0	41	0	0	0	4	0	23	17	0	0	0	0	0	0	22	0	0	80	0	0	0	0	0	0	0	0	0	0	0
D_0__Bacteria	D_1__Firmicutes	D_2__Erysipelotrichia	D_3__Erysipelotrichales	D_4__Erysipelotrichaceae	D_5__Dielma	D_6__uncultured bacterium			20	0	0	0	0	0	26	5	0	0	0	0	0	0	0	0	0	0	0	0	0	0	0	0	0	0	0	0	0	0	0	0	0	0	0	8	0	0	0	0	0
D_0__Bacteria	D_1__Firmicutes	D_2__Erysipelotrichia	D_3__Erysipelotrichales	D_4__Erysipelotrichaceae	D_5__Erysipelatoclostridium	__			0	0	0	0	0	0	0	0	0	0	0	0	0	0	0	0	0	0	0	0	0	0	0	0	0	0	0	0	0	0	0	0	0	0	0	0	0	0	0	0	0
D_0__Bacteria	D_1__Firmicutes	D_2__Erysipelotrichia	D_3__Erysipelotrichales	D_4__Erysipelotrichaceae	D_5__Erysipelotrichaceae UCG-002	D_6__uncultured bacterium			0	0	0	0	0	0	0	0	0	0	0	0	0	0	0	0	0	0	0	0	0	0	0	0	0	0	0	0	0	0	0	0	0	0	0	0	9	0	0	0	0
D_0__Bacteria	D_1__Firmicutes	D_2__Erysipelotrichia	D_3__Erysipelotrichales	D_4__Erysipelotrichaceae	D_5__Erysipelotrichaceae UCG-003	D_6__uncultured bacterium			0	0	0	0	0	0	0	0	0	0	0	0	0	0	0	0	0	0	0	0	0	0	0	0	0	0	0	0	0	0	0	0	0	0	0	0	0	0	0	0	0
D_0__Bacteria	D_1__Firmicutes	D_2__Erysipelotrichia	D_3__Erysipelotrichales	D_4__Erysipelotrichaceae	D_5__Erysipelotrichaceae UCG-004	D_6__bacterium YGD2005			0	0	0	0	0	0	0	0	0	0	0	0	0	0	0	0	0	0	0	0	0	0	0	0	0	0	0	0	0	65	0	0	26	0	0	0	0	24	0	0	23
D_0__Bacteria	D_1__Firmicutes	D_2__Erysipelotrichia	D_3__Erysipelotrichales	D_4__Erysipelotrichaceae	D_5__Erysipelotrichaceae UCG-004	D_6__gut metagenome			0	0	0	5	0	0	0	0	0	0	0	0	0	0	0	0	0	2	0	0	0	0	0	0	3	0	0	55	2	34	4	0	0	0	0	18	4	152	9	20	3
D_0__Bacteria	D_1__Firmicutes	D_2__Erysipelotrichia	D_3__Erysipelotrichales	D_4__Erysipelotrichaceae	D_5__Erysipelotrichaceae UCG-004	D_6__uncultured bacterium			0	0	0	0	0	0	0	0	0	0	0	0	0	0	0	0	0	0	0	0	0	0	0	0	0	0	0	0	0	0	0	0	0	0	0	0	0	0	0	0	0
D_0__Bacteria	D_1__Firmicutes	D_2__Erysipelotrichia	D_3__Erysipelotrichales	D_4__Erysipelotrichaceae	D_5__Erysipelotrichaceae UCG-004	D_6__uncultured organism			0	0	0	0	0	0	0	0	0	0	0	0	0	0	0	0	0	0	0	0	0	0	0	0	0	0	0	0	0	3	0	0	0	0	0	0	0	0	0	0	0
D_0__Bacteria	D_1__Firmicutes	D_2__Erysipelotrichia	D_3__Erysipelotrichales	D_4__Erysipelotrichaceae	D_5__Erysipelotrichaceae UCG-004	D_6__uncultured rumen bacterium			0	0	0	176	0	6	0	0	0	0	11	0	0	0	0	0	0	15	0	0	0	0	28	0	17	5	0	0	16	88	0	0	0	0	12	0	0	0	0	0	0
D_0__Bacteria	D_1__Firmicutes	D_2__Erysipelotrichia	D_3__Erysipelotrichales	D_4__Erysipelotrichaceae	D_5__Erysipelotrichaceae UCG-004	D_6__unidentified rumen bacterium RFN74			0	0	0	0	0	0	0	0	0	0	0	0	0	0	0	0	0	0	0	0	0	0	0	0	0	0	0	0	0	0	0	0	6	0	0	0	23	2	0	36	30
D_0__Bacteria	D_1__Firmicutes	D_2__Erysipelotrichia	D_3__Erysipelotrichales	D_4__Erysipelotrichaceae	D_5__Erysipelotrichaceae UCG-004	__			0	0	0	0	0	0	0	0	0	0	0	0	0	0	0	0	0	0	0	0	0	0	0	0	0	0	0	0	0	0	0	0	0	0	0	0	0	0	0	0	0
D_0__Bacteria	D_1__Firmicutes	D_2__Erysipelotrichia	D_3__Erysipelotrichales	D_4__Erysipelotrichaceae	D_5__Erysipelotrichaceae UCG-006	D_6__uncultured bacterium			0	0	0	0	0	0	0	0	0	0	0	0	0	0	0	0	0	0	0	0	0	0	0	0	0	0	0	0	0	0	0	0	0	0	0	0	0	0	0	0	0
D_0__Bacteria	D_1__Firmicutes	D_2__Erysipelotrichia	D_3__Erysipelotrichales	D_4__Erysipelotrichaceae	D_5__Erysipelotrichaceae UCG-009	D_6__uncultured rumen bacterium			0	0	0	0	0	0	0	0	0	0	0	0	0	0	0	0	25	0	0	0	6	0	0	0	0	0	0	0	0	0	0	0	0	0	0	0	0	0	0	0	0
D_0__Bacteria	D_1__Firmicutes	D_2__Erysipelotrichia	D_3__Erysipelotrichales	D_4__Erysipelotrichaceae	D_5__Faecalicoccus	__			2	0	0	7	5	0	27	15	48	0	3	36	0	0	54	8	0	14	0	27	18	3	16	89	59	0	20	5	103	0	105	0	6	9	0	268	112	92	79	139	134
D_0__Bacteria	D_1__Firmicutes	D_2__Erysipelotrichia	D_3__Erysipelotrichales	D_4__Erysipelotrichaceae	D_5__Holdemanella	D_6__uncultured bacterium			0	0	0	0	0	0	0	0	0	0	0	0	0	0	0	0	0	0	0	0	0	0	0	0	0	0	0	0	0	0	0	0	0	0	0	0	0	0	0	0	0
D_0__Bacteria	D_1__Firmicutes	D_2__Erysipelotrichia	D_3__Erysipelotrichales	D_4__Erysipelotrichaceae	D_5__Holdemanella	__			0	0	0	0	0	0	0	0	0	0	0	0	0	0	0	0	0	0	0	0	0	0	0	0	0	0	2	2	0	0	0	0	0	0	0	0	0	0	0	0	0
D_0__Bacteria	D_1__Firmicutes	D_2__Erysipelotrichia	D_3__Erysipelotrichales	D_4__Erysipelotrichaceae	D_5__Holdemania	__			0	0	0	0	0	0	0	0	0	0	0	0	0	0	0	0	0	0	0	0	0	0	0	0	0	0	0	0	0	0	0	0	0	0	0	0	0	0	0	0	0
D_0__Bacteria	D_1__Firmicutes	D_2__Erysipelotrichia	D_3__Erysipelotrichales	D_4__Erysipelotrichaceae	D_5__Ileibacterium	__			0	0	0	0	0	0	0	0	0	0	0	0	0	6	0	0	0	0	0	11	0	0	0	11	0	0	2	0	38	18	12	0	0	0	0	30	0	17	0	0	0
D_0__Bacteria	D_1__Firmicutes	D_2__Erysipelotrichia	D_3__Erysipelotrichales	D_4__Erysipelotrichaceae	D_5__Sharpea	D_6__uncultured bacterium			0	0	0	0	0	0	0	0	0	0	0	0	0	0	0	0	0	0	0	0	0	0	0	0	0	0	0	0	0	0	0	0	0	0	0	0	0	0	6	42	0
D_0__Bacteria	D_1__Firmicutes	D_2__Erysipelotrichia	D_3__Erysipelotrichales	D_4__Erysipelotrichaceae	D_5__Solobacterium	D_6__uncultured Bulleidia sp.			0	0	0	0	0	0	0	0	0	0	0	0	0	0	0	0	0	0	0	0	0	0	0	0	0	0	0	0	0	0	0	0	0	0	0	0	0	0	0	0	0
D_0__Bacteria	D_1__Firmicutes	D_2__Erysipelotrichia	D_3__Erysipelotrichales	D_4__Erysipelotrichaceae	D_5__Solobacterium	D_6__uncultured bacterium			0	0	0	0	0	0	0	0	0	0	0	0	0	0	5	3	0	0	0	0	0	0	0	0	0	0	0	0	0	0	0	0	0	0	0	0	0	0	0	0	0
D_0__Bacteria	D_1__Firmicutes	D_2__Erysipelotrichia	D_3__Erysipelotrichales	D_4__Erysipelotrichaceae	D_5__Solobacterium	__			0	0	0	0	0	0	0	0	0	0	0	0	0	0	0	0	0	0	0	0	0	0	0	0	0	0	0	0	0	0	0	0	0	0	0	0	0	0	0	0	0
D_0__Bacteria	D_1__Firmicutes	D_2__Erysipelotrichia	D_3__Erysipelotrichales	D_4__Erysipelotrichaceae	D_5__Turicibacter	D_6__uncultured bacterium			2596	10	67	6	0	0	0	0	0	23	111	0	2	0	2	20	6	38	0	0	0	0	0	25	53	25	55	209	0	17	8	0	5	0	0	0	0	0	15	0	0
D_0__Bacteria	D_1__Firmicutes	D_2__Erysipelotrichia	D_3__Erysipelotrichales	D_4__Erysipelotrichaceae	D_5__Turicibacter	__			0	0	0	0	0	0	0	0	0	0	0	0	0	0	0	0	0	0	0	0	0	0	0	0	0	0	0	0	0	0	0	0	0	0	0	0	0	0	0	0	0
D_0__Bacteria	D_1__Firmicutes	D_2__Erysipelotrichia	D_3__Erysipelotrichales	D_4__Erysipelotrichaceae	D_5__[Anaerorhabdus] furcosa group	D_6__uncultured Erysipelotrichaceae bacterium			0	0	0	0	0	0	0	0	0	0	3	13	0	0	0	0	0	19	4	11	3	0	31	5	10	3	0	11	0	10	16	36	11	2	0	0	0	16	0	11	8
D_0__Bacteria	D_1__Firmicutes	D_2__Erysipelotrichia	D_3__Erysipelotrichales	D_4__Erysipelotrichaceae	D_5__[Anaerorhabdus] furcosa group	D_6__uncultured bacterium			79	0	32	2	2	11	3	140	5	147	0	62	6	0	0	2	0	0	0	0	0	0	0	0	0	0	0	0	0	0	0	0	0	0	0	0	0	0	0	0	0
D_0__Bacteria	D_1__Firmicutes	D_2__Erysipelotrichia	D_3__Erysipelotrichales	D_4__Erysipelotrichaceae	D_5__[Clostridium] innocuum group	__			0	0	0	0	0	0	0	0	0	0	0	0	0	0	0	0	0	3	0	0	0	0	0	0	0	0	0	0	0	0	0	0	0	0	0	0	0	0	0	0	0
D_0__Bacteria	D_1__Firmicutes	D_2__Erysipelotrichia	D_3__Erysipelotrichales	D_4__Erysipelotrichaceae	D_5__uncultured bacterium	D_6__uncultured bacterium			0	0	0	0	0	0	0	0	0	0	0	0	0	0	0	0	0	0	0	0	0	0	0	0	3	0	0	0	0	0	0	0	0	0	0	0	0	0	0	0	0
D_0__Bacteria	D_1__Firmicutes	D_2__Erysipelotrichia	D_3__Erysipelotrichales	D_4__Erysipelotrichaceae	D_5__uncultured	D_6__Erysipelotrichaceae bacterium canine oral taxon 255			0	0	0	0	38	0	0	0	0	0	0	0	0	0	0	0	0	0	0	0	0	0	0	0	0	0	0	0	0	0	0	0	0	0	0	0	0	0	0	0	0
D_0__Bacteria	D_1__Firmicutes	D_2__Erysipelotrichia	D_3__Erysipelotrichales	D_4__Erysipelotrichaceae	D_5__uncultured	D_6__Erysipelotrichaceae bacterium canine oral taxon 317			0	0	0	0	0	0	0	0	0	0	0	0	0	0	0	0	0	0	0	0	0	0	0	0	0	0	0	0	0	0	0	0	0	0	0	0	4	0	0	0	2
D_0__Bacteria	D_1__Firmicutes	D_2__Erysipelotrichia	D_3__Erysipelotrichales	D_4__Erysipelotrichaceae	D_5__uncultured	D_6__uncultured Erysipelotrichaceae bacterium			0	0	0	0	0	4	0	0	0	0	0	0	0	0	0	0	0	0	0	0	0	0	0	0	0	0	0	0	0	0	0	0	0	0	0	0	0	0	0	5	6
D_0__Bacteria	D_1__Firmicutes	D_2__Erysipelotrichia	D_3__Erysipelotrichales	D_4__Erysipelotrichaceae	D_5__uncultured	D_6__uncultured Solobacterium sp.			0	0	0	27	0	14	0	0	0	4	22	3	67	0	0	44	0	90	55	26	8	0	25	39	73	376	26	8	84	89	259	39	76	437	111	0	0	45	0	17	12
D_0__Bacteria	D_1__Firmicutes	D_2__Erysipelotrichia	D_3__Erysipelotrichales	D_4__Erysipelotrichaceae	D_5__uncultured	D_6__uncultured bacterium			0	0	0	0	0	0	0	0	0	0	0	0	0	0	0	0	0	0	0	0	0	0	0	0	0	0	0	0	0	0	0	0	0	0	0	0	0	0	0	0	0
D_0__Bacteria	D_1__Firmicutes	D_2__Erysipelotrichia	D_3__Erysipelotrichales	D_4__Erysipelotrichaceae	D_5__uncultured	__			0	0	0	0	0	0	0	0	0	0	0	0	0	0	0	0	0	0	0	0	0	0	0	0	0	0	0	0	0	0	0	0	0	0	0	3	0	0	0	0	0
D_0__Bacteria	D_1__Firmicutes	D_2__Erysipelotrichia	D_3__Erysipelotrichales	D_4__Erysipelotrichaceae	__	__			0	0	0	4	0	0	0	0	0	0	0	0	0	103	0	0	0	0	0	0	0	0	0	0	0	0	0	0	99	0	0	0	0	0	0	0	0	133	54	0	0
D_0__Bacteria	D_1__Firmicutes	D_2__Negativicutes	D_3__Selenomonadales	D_4__Acidaminococcaceae	D_5__Acidaminococcus	D_6__uncultured bacterium			0	0	0	0	0	0	0	0	0	0	0	6	0	0	0	0	0	0	0	0	0	0	0	0	0	0	0	0	32	0	0	0	0	0	0	0	10	32	0	0	0
D_0__Bacteria	D_1__Firmicutes	D_2__Negativicutes	D_3__Selenomonadales	D_4__Acidaminococcaceae	D_5__Acidaminococcus	__			0	0	0	0	0	0	0	0	0	0	0	0	0	0	0	0	0	0	0	0	0	0	0	0	0	0	0	0	0	0	0	0	0	0	0	0	0	0	0	0	0
D_0__Bacteria	D_1__Firmicutes	D_2__Negativicutes	D_3__Selenomonadales	D_4__Acidaminococcaceae	D_5__Phascolarctobacterium	D_6__Phascolarctobacterium succinatutens			0	0	0	0	0	0	0	0	0	0	0	0	0	0	0	0	0	0	9	0	0	0	0	0	0	0	0	0	0	0	0	0	0	0	0	0	0	0	0	0	0
D_0__Bacteria	D_1__Firmicutes	D_2__Negativicutes	D_3__Selenomonadales	D_4__Acidaminococcaceae	D_5__Phascolarctobacterium	D_6__Ruminococcus sp. N15.MGS-57			0	7	36	343	114	848	0	0	174	0	101	46	10	651	0	0	0	87	6	49	0	992	142	82	87	22	854	1578	158	1349	314	472	202	1493	1379	2	68	1177	0	894	94
D_0__Bacteria	D_1__Firmicutes	D_2__Negativicutes	D_3__Selenomonadales	D_4__Acidaminococcaceae	D_5__Phascolarctobacterium	D_6__uncultured Veillonellaceae bacterium			0	0	0	0	0	0	0	0	0	0	0	0	0	0	0	0	0	0	0	0	0	0	0	0	0	0	0	0	0	0	0	0	0	0	0	0	0	0	0	0	0
D_0__Bacteria	D_1__Firmicutes	D_2__Negativicutes	D_3__Selenomonadales	D_4__Acidaminococcaceae	D_5__Phascolarctobacterium	D_6__uncultured bacterium			0	0	0	0	0	0	0	0	0	0	0	0	0	0	0	0	0	0	0	0	0	0	0	0	0	0	0	0	0	0	0	2	0	0	0	0	0	0	0	0	0
D_0__Bacteria	D_1__Firmicutes	D_2__Negativicutes	D_3__Selenomonadales	D_4__Acidaminococcaceae	D_5__Phascolarctobacterium	D_6__wallaby gut metagenome			0	0	0	85	358	0	0	0	0	81	399	0	141	2165	150	793	609	36	1370	249	423	0	69	0	363	71	2356	198	113	42	206	50	0	0	0	1510	1329	408	1427	1554	2210
D_0__Bacteria	D_1__Firmicutes	D_2__Negativicutes	D_3__Selenomonadales	D_4__Acidaminococcaceae	D_5__Phascolarctobacterium	__			0	0	0	0	0	3	0	0	0	0	0	0	0	0	354	0	0	0	0	0	787	0	0	0	0	0	0	0	0	0	5948	0	0	0	0	0	0	0	0	1052	0
D_0__Bacteria	D_1__Firmicutes	D_2__Negativicutes	D_3__Selenomonadales	D_4__Acidaminococcaceae	D_5__Succiniclasticum	D_6__uncultured bacterium			0	0	0	0	0	0	0	0	0	2	0	8	5	0	6	0	0	14	0	0	0	0	0	0	22	0	0	0	0	0	0	0	0	0	0	0	0	0	0	0	0
D_0__Bacteria	D_1__Firmicutes	D_2__Negativicutes	D_3__Selenomonadales	D_4__Acidaminococcaceae	D_5__Succiniclasticum	__			0	0	0	0	0	0	0	0	0	0	0	0	0	0	0	0	0	0	0	0	0	0	0	0	0	0	0	0	0	0	0	0	0	0	0	0	0	0	0	2	0
D_0__Bacteria	D_1__Firmicutes	D_2__Negativicutes	D_3__Selenomonadales	D_4__Acidaminococcaceae	__	__			0	0	0	0	0	0	0	0	0	0	0	0	0	0	0	0	0	0	0	0	0	0	0	0	0	0	0	0	0	0	0	0	0	0	0	0	0	0	0	0	0
D_0__Bacteria	D_1__Firmicutes	D_2__Negativicutes	D_3__Selenomonadales	D_4__Veillonellaceae	D_5__Allisonella	D_6__metagenome			0	0	0	9	0	11	129	0	6	0	0	0	0	44	2	0	0	0	0	0	0	0	0	0	0	0	0	0	0	0	0	0	0	31	42	7	3	4	26	14	0
D_0__Bacteria	D_1__Firmicutes	D_2__Negativicutes	D_3__Selenomonadales	D_4__Veillonellaceae	D_5__Allisonella	D_6__uncultured bacterium			0	0	0	0	0	0	0	0	0	0	0	0	0	0	0	0	0	0	0	0	0	0	0	0	0	0	0	0	0	0	0	0	0	0	0	0	0	0	0	0	0
D_0__Bacteria	D_1__Firmicutes	D_2__Negativicutes	D_3__Selenomonadales	D_4__Veillonellaceae	D_5__Anaerovibrio	D_6__Anaerovibrio sp. 765			0	0	0	0	0	0	0	0	0	0	0	0	0	0	0	0	0	0	0	0	0	0	0	0	0	0	0	0	0	0	0	0	0	0	0	0	0	0	0	0	0
D_0__Bacteria	D_1__Firmicutes	D_2__Negativicutes	D_3__Selenomonadales	D_4__Veillonellaceae	D_5__Anaerovibrio	D_6__uncultured Anaerovibrio sp.			0	0	0	0	0	0	0	0	0	0	0	0	0	2858	0	6	0	0	0	0	0	2320	0	0	0	0	0	65	4	11	15	102	0	276	5	25	15	9	6	23	0
D_0__Bacteria	D_1__Firmicutes	D_2__Negativicutes	D_3__Selenomonadales	D_4__Veillonellaceae	D_5__Anaerovibrio	D_6__uncultured bacterium			0	0	0	0	0	0	0	0	0	0	0	0	0	0	0	0	0	0	0	0	0	0	0	0	0	0	0	0	0	0	0	0	0	0	0	0	0	0	0	0	0
D_0__Bacteria	D_1__Firmicutes	D_2__Negativicutes	D_3__Selenomonadales	D_4__Veillonellaceae	D_5__Anaerovibrio	D_6__uncultured rumen bacterium			0	0	0	0	0	0	0	0	0	0	0	0	0	0	0	0	0	0	0	0	0	0	0	0	0	0	0	0	0	0	0	0	0	0	0	0	0	0	0	0	0
D_0__Bacteria	D_1__Firmicutes	D_2__Negativicutes	D_3__Selenomonadales	D_4__Veillonellaceae	D_5__Anaerovibrio	__			0	0	0	0	0	0	0	0	0	0	0	0	0	0	0	0	0	0	0	0	0	0	0	0	0	0	0	0	0	0	0	0	0	0	0	0	0	0	0	0	0
D_0__Bacteria	D_1__Firmicutes	D_2__Negativicutes	D_3__Selenomonadales	D_4__Veillonellaceae	D_5__Dialister	D_6__gut metagenome			0	0	0	0	0	0	5	0	0	0	0	3	0	0	0	0	0	0	0	0	0	0	0	0	0	0	0	0	0	0	0	0	0	0	0	0	0	0	0	0	0
D_0__Bacteria	D_1__Firmicutes	D_2__Negativicutes	D_3__Selenomonadales	D_4__Veillonellaceae	D_5__Dialister	D_6__uncultured bacterium			0	0	0	0	0	237	0	0	0	0	0	463	0	0	57	0	0	0	0	0	3	0	0	0	0	0	0	0	0	0	0	0	0	0	0	0	0	0	0	0	0
D_0__Bacteria	D_1__Firmicutes	D_2__Negativicutes	D_3__Selenomonadales	D_4__Veillonellaceae	D_5__Dialister	__			0	0	3	72	0	0	34	0	0	0	66	5	0	512	0	0	0	0	0	0	0	0	0	0	0	0	0	66	14	0	0	0	0	28	0	0	185	7	234	6	0
D_0__Bacteria	D_1__Firmicutes	D_2__Negativicutes	D_3__Selenomonadales	D_4__Veillonellaceae	D_5__Megasphaera	D_6__Megasphaera elsdenii			0	0	0	0	0	0	0	0	0	0	0	0	0	0	0	0	0	0	0	0	0	0	2	0	0	0	0	0	0	0	0	0	0	0	0	0	0	0	0	0	0
D_0__Bacteria	D_1__Firmicutes	D_2__Negativicutes	D_3__Selenomonadales	D_4__Veillonellaceae	D_5__Megasphaera	D_6__Megasphaera sp. MH			0	0	0	0	0	0	0	0	0	0	0	0	0	0	0	0	0	0	0	0	0	0	0	0	0	0	0	0	0	0	0	0	0	0	0	0	0	0	6	0	0
D_0__Bacteria	D_1__Firmicutes	D_2__Negativicutes	D_3__Selenomonadales	D_4__Veillonellaceae	D_5__Megasphaera	D_6__uncultured bacterium			0	0	0	0	0	0	9	0	0	0	0	497	0	0	0	0	0	0	0	0	0	0	0	0	0	0	0	0	0	0	0	0	0	0	0	0	0	0	0	0	0
D_0__Bacteria	D_1__Firmicutes	D_2__Negativicutes	D_3__Selenomonadales	D_4__Veillonellaceae	D_5__Megasphaera	D_6__uncultured organism			0	0	0	0	0	0	0	0	0	0	0	0	0	0	0	0	0	0	0	0	0	0	0	0	0	0	0	0	0	0	0	0	0	0	0	0	0	0	29	0	0
D_0__Bacteria	D_1__Firmicutes	D_2__Negativicutes	D_3__Selenomonadales	D_4__Veillonellaceae	D_5__Megasphaera	__			0	0	94	110	130	8	43	0	0	0	28	0	0	0	0	0	0	0	0	0	0	0	0	0	0	0	0	0	0	0	6	0	0	0	0	0	0	0	0	0	0
D_0__Bacteria	D_1__Firmicutes	D_2__Negativicutes	D_3__Selenomonadales	D_4__Veillonellaceae	D_5__Mitsuokella	D_6__uncultured bacterium			0	0	0	0	0	0	0	0	0	0	0	0	0	0	0	0	0	0	0	0	0	0	0	0	0	0	0	0	0	0	0	0	0	0	0	0	0	0	0	0	0
D_0__Bacteria	D_1__Firmicutes	D_2__Negativicutes	D_3__Selenomonadales	D_4__Veillonellaceae	D_5__Mitsuokella	__			0	0	0	0	0	0	0	0	0	0	0	0	0	0	0	2	0	0	0	0	0	0	0	0	0	0	0	0	0	0	0	0	0	0	0	0	0	0	0	0	0
D_0__Bacteria	D_1__Firmicutes	D_2__Negativicutes	D_3__Selenomonadales	D_4__Veillonellaceae	D_5__Quinella	D_6__uncultured bacterium			0	0	0	0	0	0	0	0	0	0	0	0	0	0	0	0	0	0	0	0	0	0	0	0	0	0	0	0	0	0	0	0	0	0	0	0	0	0	0	0	0
D_0__Bacteria	D_1__Firmicutes	D_2__Negativicutes	D_3__Selenomonadales	D_4__Veillonellaceae	D_5__Schwartzia	D_6__uncultured bacterium			0	0	0	0	0	0	0	0	0	0	0	0	0	0	0	0	0	0	0	0	0	0	0	0	0	0	0	0	0	0	0	0	0	0	0	0	0	0	0	0	0
D_0__Bacteria	D_1__Firmicutes	D_2__Negativicutes	D_3__Selenomonadales	D_4__Veillonellaceae	D_5__Schwartzia	__			0	0	0	0	0	0	0	0	0	0	0	0	0	0	0	0	0	0	0	0	0	0	0	0	0	0	0	0	0	0	0	0	0	0	0	0	0	0	0	0	0
D_0__Bacteria	D_1__Firmicutes	D_2__Negativicutes	D_3__Selenomonadales	D_4__Veillonellaceae	D_5__Selenomonas 1	D_6__uncultured bacterium			0	0	0	0	0	0	0	0	0	0	0	0	0	0	0	0	0	0	0	0	0	0	0	0	0	0	0	0	0	0	0	0	0	0	0	0	0	0	0	0	0
D_0__Bacteria	D_1__Firmicutes	D_2__Negativicutes	D_3__Selenomonadales	D_4__Veillonellaceae	D_5__Selenomonas 1	__			0	0	0	0	0	0	0	0	0	0	0	0	0	0	0	0	0	0	0	0	0	0	0	0	0	0	0	0	0	0	0	0	0	0	0	0	0	0	0	0	0
D_0__Bacteria	D_1__Firmicutes	D_2__Negativicutes	D_3__Selenomonadales	D_4__Veillonellaceae	D_5__Selenomonas	D_6__Selenomonas sp. Ycb08			0	0	0	0	0	0	0	0	0	0	0	0	0	0	4	0	0	0	0	0	0	0	0	23	0	0	0	0	0	0	0	0	0	0	0	0	0	0	0	0	0
D_0__Bacteria	D_1__Firmicutes	D_2__Negativicutes	D_3__Selenomonadales	D_4__Veillonellaceae	D_5__Selenomonas	D_6__bacterium mpn-isolate group 9			0	0	0	0	0	0	0	0	0	0	0	0	0	0	0	0	0	0	0	0	4	0	0	0	0	0	0	0	0	0	0	0	0	0	0	0	0	0	0	0	0
D_0__Bacteria	D_1__Firmicutes	D_2__Negativicutes	D_3__Selenomonadales	D_4__Veillonellaceae	D_5__Selenomonas	D_6__uncultured rumen bacterium			0	0	0	0	0	0	0	0	0	0	0	0	0	0	0	0	0	0	0	0	0	0	0	0	0	0	0	0	0	0	0	0	0	0	0	0	0	0	0	0	0
D_0__Bacteria	D_1__Firmicutes	D_2__Negativicutes	D_3__Selenomonadales	D_4__Veillonellaceae	D_5__Selenomonas	__			0	10	0	0	0	0	0	0	0	0	0	0	0	0	41	0	0	0	0	0	0	0	0	20	0	5	0	3	0	0	9	0	0	36	29	0	0	0	0	0	0
D_0__Bacteria	D_1__Firmicutes	D_2__Negativicutes	D_3__Selenomonadales	D_4__Veillonellaceae	D_5__Veillonella	D_6__Veillonella magna			0	0	0	0	0	0	0	0	0	0	0	0	0	287	0	0	0	0	0	0	0	70	0	0	0	0	0	0	0	0	0	0	0	0	0	0	0	0	0	0	0
D_0__Bacteria	D_1__Firmicutes	D_2__Negativicutes	D_3__Selenomonadales	D_4__Veillonellaceae	D_5__Veillonella	D_6__Veillonella sp. R-32			0	0	0	0	0	0	0	0	0	0	0	0	0	0	0	13	0	0	0	0	0	132	0	0	0	0	0	0	0	0	0	0	0	0	0	0	0	0	0	0	0
D_0__Bacteria	D_1__Firmicutes	D_2__Negativicutes	D_3__Selenomonadales	D_4__Veillonellaceae	D_5__Veillonella	D_6__bacterium RA2114			102	232	457	89	667	39	136	4137	147	35	155	379	7	583	0	0	0	13	44	0	0	537	0	0	12	4	28	0	22	10	21	10	4	29	15	0	0	0	0	9	0
D_0__Bacteria	D_1__Firmicutes	D_2__Negativicutes	D_3__Selenomonadales	D_4__Veillonellaceae	D_5__Veillonella	__			0	0	0	0	0	0	0	0	0	0	0	0	0	0	0	0	0	0	0	0	0	0	0	0	0	0	0	0	0	0	0	0	0	0	0	0	0	0	0	0	0
D_0__Bacteria	D_1__Firmicutes	D_2__Negativicutes	D_3__Selenomonadales	D_4__Veillonellaceae	D_5__uncultured	D_6__uncultured rumen bacterium			0	0	0	0	0	0	0	0	0	0	0	0	0	0	0	3	0	0	0	0	0	0	0	0	0	0	0	0	0	0	0	0	0	0	0	0	38	0	9	15	0
D_0__Bacteria	D_1__Firmicutes	D_2__Negativicutes	D_3__Selenomonadales	D_4__Veillonellaceae	D_5__uncultured	__			0	0	0	0	0	0	0	0	0	0	9	0	0	695	0	0	0	0	0	0	0	0	0	0	0	0	0	0	0	0	0	4	0	0	0	0	0	0	0	0	0
D_0__Bacteria	D_1__Firmicutes	D_2__Negativicutes	D_3__Selenomonadales	D_4__Veillonellaceae	__	__			0	0	0	0	0	0	0	0	0	0	0	0	0	0	0	0	0	0	0	0	0	0	0	0	0	0	0	0	0	0	0	0	0	0	0	0	0	2	0	0	0
D_0__Bacteria	D_1__Firmicutes	D_2__Negativicutes	D_3__Selenomonadales	__	__	__			0	0	0	0	0	0	0	0	0	0	0	0	0	0	0	0	0	2	0	0	0	0	0	0	0	0	0	0	2	0	0	2	0	0	0	0	0	0	0	0	0
D_0__Bacteria	D_1__Firmicutes	__	__	__	__	__			0	126	21	76	122	2489	0	117	207	10	86	4451	0	9	21	0	0	22	12	0	0	6	0	0	35	0	0	0	0	0	19	7	0	74	62	0	0	0	0	0	0
D_0__Bacteria	D_1__Fusobacteria	D_2__Fusobacteriia	D_3__Fusobacteriales	D_4__Fusobacteriaceae	D_5__Fusobacterium	D_6__Fusobacterium gastrosuis			0	0	0	7	0	0	0	0	0	0	0	0	0	0	0	0	0	0	0	0	0	0	0	0	0	0	0	0	0	0	0	0	0	0	0	0	0	0	0	0	0
D_0__Bacteria	D_1__Fusobacteria	D_2__Fusobacteriia	D_3__Fusobacteriales	D_4__Fusobacteriaceae	D_5__Fusobacterium	D_6__Fusobacterium necrogenes			0	0	0	0	300	48	0	0	0	0	0	0	0	0	0	0	0	0	0	0	0	0	0	0	0	0	5	0	0	0	0	0	0	0	0	0	0	0	0	0	0
D_0__Bacteria	D_1__Fusobacteria	D_2__Fusobacteriia	D_3__Fusobacteriales	D_4__Fusobacteriaceae	D_5__Fusobacterium	D_6__Fusobacterium necrophorum subsp. necrophorum			0	0	0	0	79	0	0	0	0	0	0	0	0	141	0	0	0	0	0	0	0	490	6	0	0	0	0	2	0	0	0	0	0	549	3156	0	0	0	0	0	0
D_0__Bacteria	D_1__Fusobacteria	D_2__Fusobacteriia	D_3__Fusobacteriales	D_4__Fusobacteriaceae	D_5__Fusobacterium	D_6__gut metagenome			24	8363	3819	4101	876	1540	5401	1174	1229	2086	1095	114	225	8407	42	0	131	6	51	201	5	7296	17	8	81	0	70	0	123	0	142	0	0	293	120	143	0	0	2	0	4
D_0__Bacteria	D_1__Fusobacteria	D_2__Fusobacteriia	D_3__Fusobacteriales	D_4__Fusobacteriaceae	D_5__Fusobacterium	__			0	0	0	0	2	0	0	0	0	0	0	0	0	0	0	0	0	0	0	0	0	0	0	0	0	0	0	0	0	0	0	0	0	0	0	0	0	0	0	0	0
D_0__Bacteria	D_1__Fusobacteria	D_2__Fusobacteriia	D_3__Fusobacteriales	D_4__Leptotrichiaceae	D_5__Leptotrichia	D_6__Leptotrichia sp. oral clone FP036			0	0	0	0	0	0	0	0	0	0	4	0	0	0	0	5	0	0	0	0	0	0	0	0	0	0	0	0	0	0	0	0	0	0	0	0	0	0	0	0	0
D_0__Bacteria	D_1__Fusobacteria	D_2__Fusobacteriia	D_3__Fusobacteriales	D_4__Leptotrichiaceae	D_5__Leptotrichia	D_6__uncultured Leptotrichia sp.			0	0	0	0	0	0	0	0	0	0	5	0	0	0	0	0	0	0	0	0	0	0	0	7	0	3	0	68	0	145	129	115	344	0	33	0	0	3	0	9	0
D_0__Bacteria	D_1__Kiritimatiellaeota	D_2__Kiritimatiellae	D_3__WCHB1-41	D_4__uncultured bacterium	D_5__uncultured bacterium	D_6__uncultured bacterium			0	0	0	0	0	0	0	0	0	0	0	0	0	0	0	0	0	0	0	0	0	0	0	0	0	0	0	0	0	0	0	0	0	0	0	0	0	0	0	0	0
D_0__Bacteria	D_1__Kiritimatiellaeota	D_2__Kiritimatiellae	D_3__WCHB1-41	D_4__uncultured eubacterium WCHB1-25	D_5__uncultured eubacterium WCHB1-25	D_6__uncultured eubacterium WCHB1-25			0	0	0	0	0	0	0	0	0	0	0	0	0	0	0	0	0	0	0	0	0	0	0	0	0	0	0	5	0	0	0	0	0	0	0	0	0	0	0	0	0
D_0__Bacteria	D_1__Kiritimatiellaeota	D_2__Kiritimatiellae	D_3__WCHB1-41	D_4__uncultured rumen bacterium	D_5__uncultured rumen bacterium	D_6__uncultured rumen bacterium			0	0	0	0	0	0	0	0	0	0	0	0	0	0	0	0	0	0	0	0	0	0	0	0	0	0	0	0	0	20	0	0	0	0	0	0	0	0	0	0	0
D_0__Bacteria	D_1__Kiritimatiellaeota	D_2__Kiritimatiellae	D_3__WCHB1-41	D_4__unidentified rumen bacterium RFP12	D_5__unidentified rumen bacterium RFP12	D_6__unidentified rumen bacterium RFP12			0	0	0	0	0	0	0	0	0	0	0	0	0	0	0	0	0	0	0	0	0	0	0	0	0	0	0	0	0	0	0	5	0	0	0	0	0	0	0	0	0
D_0__Bacteria	D_1__Kiritimatiellaeota	D_2__Kiritimatiellae	D_3__WCHB1-41	__	__	__			0	0	0	0	0	3	0	0	0	0	0	0	160	0	7	0	2	0	21	0	0	12	0	0	0	2	8	0	54	0	0	0	4	20	0	0	0	0	0	0	0
D_0__Bacteria	D_1__Lentisphaerae	D_2__Lentisphaeria	D_3__Victivallales	D_4__Victivallaceae	D_5__Victivallis	D_6__uncultured bacterium			0	0	0	0	0	6	0	0	0	0	0	0	0	0	5	0	0	0	0	0	0	11	0	2	0	0	0	0	0	2	0	0	0	0	0	0	0	0	0	0	0
D_0__Bacteria	D_1__Lentisphaerae	D_2__Lentisphaeria	D_3__Victivallales	D_4__Victivallaceae	D_5__Victivallis	D_6__unidentified			0	0	0	0	0	3	0	0	0	0	29	0	0	0	11	10	0	0	2	0	0	0	27	13	10	0	0	0	20	3	12	25	11	4	0	0	0	0	0	0	0
D_0__Bacteria	D_1__Lentisphaerae	D_2__Lentisphaeria	D_3__Victivallales	D_4__Victivallaceae	D_5__uncultured bacterium	D_6__uncultured bacterium			0	0	0	0	0	0	0	0	0	0	0	30	0	0	257	152	0	0	0	0	131	0	0	394	0	0	0	0	38	0	5	0	40	0	0	0	0	6	0	0	0
D_0__Bacteria	D_1__Lentisphaerae	D_2__Lentisphaeria	D_3__Victivallales	D_4__Victivallaceae	D_5__uncultured organism	D_6__uncultured organism			0	0	0	0	0	3	0	0	0	0	0	0	0	0	0	0	0	0	0	0	0	0	0	45	0	0	0	0	0	0	0	0	3	0	0	0	0	0	0	0	0
D_0__Bacteria	D_1__Lentisphaerae	D_2__Lentisphaeria	D_3__Victivallales	D_4__Victivallaceae	D_5__uncultured rumen bacterium	D_6__uncultured rumen bacterium			0	0	0	0	0	0	0	0	0	18	7	16	0	0	0	0	0	0	0	0	0	0	5	5	0	2	0	0	0	0	3	0	7	0	0	0	0	0	0	0	0
D_0__Bacteria	D_1__Lentisphaerae	D_2__Lentisphaeria	D_3__Victivallales	D_4__Victivallaceae	__	__			0	0	0	0	0	0	0	0	0	0	0	0	0	0	0	0	0	0	0	0	0	0	0	0	0	0	0	0	0	0	0	0	0	0	0	0	0	0	0	0	0
D_0__Bacteria	D_1__Lentisphaerae	D_2__Lentisphaeria	D_3__Victivallales	D_4__vadinBE97	D_5__Bacteroidales bacterium 55_9	D_6__Bacteroidales bacterium 55_9			0	0	0	0	0	0	0	0	0	0	0	0	0	0	36	25	0	0	0	0	3	0	0	18	0	0	0	0	11	0	0	0	6	0	0	0	0	0	0	0	0
D_0__Bacteria	D_1__Lentisphaerae	D_2__Lentisphaeria	D_3__Victivallales	D_4__vadinBE97	D_5__uncultured bacterium	D_6__uncultured bacterium			0	0	0	11	0	224	0	0	0	0	2	2	0	0	0	2	0	0	0	0	0	0	6	0	5	3	0	0	4	0	6	21	6	0	0	0	0	0	0	0	0
D_0__Bacteria	D_1__Lentisphaerae	D_2__Lentisphaeria	D_3__Victivallales	D_4__vadinBE97	D_5__uncultured rumen bacterium	D_6__uncultured rumen bacterium			0	0	0	0	0	0	0	0	0	0	0	0	0	0	0	0	0	0	0	0	0	0	0	0	0	0	0	0	0	0	0	0	0	0	0	0	0	0	0	0	0
D_0__Bacteria	D_1__Lentisphaerae	D_2__Lentisphaeria	D_3__Victivallales	D_4__vadinBE97	__	__			0	0	0	0	0	0	0	0	0	0	0	0	0	0	0	0	0	0	0	0	0	0	0	0	0	0	0	0	0	0	0	0	0	0	0	0	0	0	0	0	0
D_0__Bacteria	D_1__Patescibacteria	D_2__Saccharimonadia	D_3__Saccharimonadales	D_4__Saccharimonadaceae	D_5__Candidatus Saccharimonas	D_6__uncultured bacterium			0	0	0	0	0	0	0	0	0	0	0	0	0	0	0	0	0	0	0	0	0	0	0	53	0	96	0	0	0	1065	28	997	20	5	5	0	0	200	0	0	0
D_0__Bacteria	D_1__Patescibacteria	D_2__Saccharimonadia	D_3__Saccharimonadales	D_4__Saccharimonadaceae	D_5__Candidatus Saccharimonas	__			0	0	0	0	0	0	0	0	0	0	5	0	3	0	0	12	0	0	4	0	3	0	0	0	15	0	0	0	0	0	0	0	0	0	0	0	0	0	0	0	0
D_0__Bacteria	D_1__Patescibacteria	D_2__Saccharimonadia	D_3__Saccharimonadales	D_4__TM7 phylum sp. oral clone FR058	D_5__TM7 phylum sp. oral clone FR058	D_6__TM7 phylum sp. oral clone FR058			0	0	0	0	0	0	0	0	0	0	0	0	0	0	0	0	0	0	0	0	0	0	0	0	0	0	0	0	0	0	0	0	0	0	0	0	0	0	0	0	0
D_0__Bacteria	D_1__Patescibacteria	D_2__Saccharimonadia	D_3__Saccharimonadales	__	__	__			0	0	0	88	0	0	0	0	0	0	71	3	0	0	22	10	2	9	24	0	17	0	28	50	14	588	29	44	0	65	31	19	67	16	6	0	0	78	0	6	0
D_0__Bacteria	D_1__Planctomycetes	D_2__Planctomycetacia	D_3__Pirellulales	D_4__Pirellulaceae	D_5__p-1088-a5 gut group	D_6__uncultured bacterium			0	0	0	0	0	0	0	0	0	0	0	0	0	0	0	0	0	0	0	0	0	0	0	0	0	0	0	0	0	0	0	12	0	0	0	0	0	0	14	93	0
D_0__Bacteria	D_1__Proteobacteria	D_2__Alphaproteobacteria	D_3__Paracaedibacterales	D_4__Paracaedibacteraceae	D_5__uncultured	D_6__uncultured alpha proteobacterium			0	0	0	0	0	0	0	0	0	0	0	0	0	0	0	0	0	0	0	0	0	0	0	0	0	0	0	0	0	0	0	0	0	0	0	0	0	0	0	0	0
D_0__Bacteria	D_1__Proteobacteria	D_2__Alphaproteobacteria	D_3__Paracaedibacterales	D_4__Paracaedibacteraceae	D_5__uncultured	__			0	0	0	0	0	0	0	0	0	0	0	0	0	0	0	0	0	0	0	0	0	0	0	0	0	0	0	0	0	0	0	0	0	0	0	0	0	0	0	0	0
D_0__Bacteria	D_1__Proteobacteria	D_2__Alphaproteobacteria	D_3__Rhizobiales	D_4__Hyphomicrobiaceae	D_5__Hyphomicrobium	__			0	0	0	0	0	0	0	0	0	0	0	0	0	0	0	0	0	0	0	0	0	0	0	0	0	0	0	0	0	0	0	0	0	0	0	0	0	0	0	0	0
D_0__Bacteria	D_1__Proteobacteria	D_2__Alphaproteobacteria	D_3__Rhizobiales	D_4__Rhizobiaceae	D_5__Aminobacter	D_6__uncultured bacterium			0	0	0	0	0	0	0	0	0	0	0	0	0	0	0	0	0	0	0	0	0	0	0	0	0	0	0	0	0	0	0	0	0	0	0	0	0	0	0	0	0
D_0__Bacteria	D_1__Proteobacteria	D_2__Alphaproteobacteria	D_3__Rhizobiales	D_4__Rhizobiaceae	D_5__Ochrobactrum	__			0	0	0	0	0	0	0	0	0	0	0	0	0	0	0	0	0	0	0	0	0	0	0	0	0	4	0	0	0	19	0	40	0	0	0	0	0	0	0	0	0
D_0__Bacteria	D_1__Proteobacteria	D_2__Alphaproteobacteria	D_3__Rhodospirillales	D_4__uncultured	D_5__gut metagenome	D_6__gut metagenome			0	0	0	0	0	0	0	0	0	0	0	0	0	0	0	0	0	0	0	0	0	0	10	0	0	0	0	0	7	0	0	0	0	6	2	0	0	0	0	0	0
D_0__Bacteria	D_1__Proteobacteria	D_2__Alphaproteobacteria	D_3__Rhodospirillales	D_4__uncultured	D_5__uncultured bacterium	D_6__uncultured bacterium			0	0	0	0	0	0	0	0	0	0	0	0	0	0	0	0	0	0	0	0	0	0	0	0	0	0	0	0	0	0	0	0	0	0	0	0	0	0	0	0	0
D_0__Bacteria	D_1__Proteobacteria	D_2__Alphaproteobacteria	D_3__Rhodospirillales	D_4__uncultured	__	__			0	0	0	0	0	0	0	0	0	0	0	0	0	0	3	0	0	0	0	0	0	0	0	2	0	6	5	2	0	8	0	4	0	0	0	0	0	0	0	0	0
D_0__Bacteria	D_1__Proteobacteria	D_2__Alphaproteobacteria	D_3__Rickettsiales	D_4__Mitochondria	D_5__uncultured bacterium	D_6__uncultured bacterium			0	0	0	0	0	0	0	0	0	0	0	0	0	0	0	0	0	0	0	0	0	0	0	0	0	0	0	0	0	0	0	0	0	0	0	0	0	0	0	0	0
D_0__Bacteria	D_1__Proteobacteria	D_2__Alphaproteobacteria	D_3__Rickettsiales	D_4__Mitochondria	D_5__uncultured rumen bacterium	D_6__uncultured rumen bacterium			0	0	0	0	0	0	0	0	0	0	0	0	0	0	0	0	0	0	0	0	0	0	0	0	0	0	0	0	0	0	0	0	0	0	0	0	0	0	0	0	0
D_0__Bacteria	D_1__Proteobacteria	D_2__Alphaproteobacteria	D_3__Rickettsiales	D_4__Mitochondria	__	__			0	0	0	0	0	0	0	0	0	0	0	0	0	0	0	0	0	0	0	0	0	0	0	0	0	0	0	0	0	0	0	0	0	0	0	0	0	0	0	0	0
D_0__Bacteria	D_1__Proteobacteria	D_2__Alphaproteobacteria	D_3__Rickettsiales	D_4__Rickettsiaceae	D_5__Candidatus Megaira	__			0	0	0	0	0	0	0	0	0	0	0	0	0	0	0	0	0	0	0	0	0	0	0	0	0	0	0	0	0	2	0	0	0	0	0	0	0	0	0	0	0
D_0__Bacteria	D_1__Proteobacteria	D_2__Alphaproteobacteria	D_3__Rickettsiales	D_4__uncultured	D_5__uncultured alpha proteobacterium	D_6__uncultured alpha proteobacterium			0	0	0	0	0	0	0	0	0	0	0	0	0	0	0	0	0	0	0	0	0	0	0	0	0	0	0	0	0	0	0	0	0	0	0	0	0	5	0	0	3
D_0__Bacteria	D_1__Proteobacteria	D_2__Alphaproteobacteria	__	__	__	__			0	0	0	537	0	0	0	0	0	0	85	28	5	0	147	20	0	52	23	2	16	0	20	32	0	43	21	163	64	17	0	3	104	6	0	0	0	48	0	150	0
D_0__Bacteria	D_1__Proteobacteria	D_2__Deltaproteobacteria	D_3__Bradymonadales	D_4__uncultured rumen bacterium	D_5__uncultured rumen bacterium	D_6__uncultured rumen bacterium			0	0	0	0	0	0	0	0	0	0	53	0	27	11	69	70	129	0	79	20	19	12	35	47	0	0	31	113	10	0	20	28	12	3	0	36	0	0	0	0	0
D_0__Bacteria	D_1__Proteobacteria	D_2__Deltaproteobacteria	D_3__Desulfovibrionales	D_4__Desulfovibrionaceae	D_5__Bilophila	D_6__uncultured bacterium			0	0	0	0	0	0	0	0	0	0	53	35	0	0	70	58	138	0	79	0	0	0	42	40	0	0	0	0	17	7	0	41	0	0	0	31	0	0	0	0	17
D_0__Bacteria	D_1__Proteobacteria	D_2__Deltaproteobacteria	D_3__Desulfovibrionales	D_4__Desulfovibrionaceae	D_5__Bilophila	__			14	10	15	206	215	88	212	0	260	634	633	180	263	165	409	204	16	335	309	373	441	57	126	71	108	587	214	83	187	302	755	620	425	490	452	35	58	209	0	219	0
D_0__Bacteria	D_1__Proteobacteria	D_2__Deltaproteobacteria	D_3__Desulfovibrionales	D_4__Desulfovibrionaceae	D_5__Desulfovibrio	D_6__gut metagenome			0	0	0	0	0	0	0	0	0	0	0	0	0	0	0	0	0	0	0	0	0	0	0	0	0	0	0	0	0	0	0	0	0	0	0	0	0	22	0	158	0
D_0__Bacteria	D_1__Proteobacteria	D_2__Deltaproteobacteria	D_3__Desulfovibrionales	D_4__Desulfovibrionaceae	D_5__Desulfovibrio	D_6__uncultured bacterium			0	0	0	0	24	0	0	0	0	0	5	0	0	0	23	51	0	123	49	0	0	0	34	0	33	0	27	103	12	0	12	25	16	3	0	4	0	0	0	0	0
D_0__Bacteria	D_1__Proteobacteria	D_2__Deltaproteobacteria	D_3__Desulfovibrionales	D_4__Desulfovibrionaceae	D_5__Desulfovibrio	__			0	0	0	5	0	4	0	0	0	0	4	0	0	3	0	0	0	0	0	0	0	3	0	4	2	0	0	0	7	0	0	0	4	23	12	0	2	4	0	3	0
D_0__Bacteria	D_1__Proteobacteria	D_2__Deltaproteobacteria	D_3__Desulfovibrionales	D_4__Desulfovibrionaceae	D_5__Mailhella	D_6__Mailhella massiliensis			0	0	0	0	0	0	0	0	0	0	0	0	0	0	0	0	0	0	0	0	0	0	0	0	0	0	0	0	0	0	0	0	0	0	0	0	0	0	0	0	0
D_0__Bacteria	D_1__Proteobacteria	D_2__Deltaproteobacteria	D_3__Desulfovibrionales	D_4__Desulfovibrionaceae	D_5__Mailhella	__			0	0	0	0	0	0	0	0	0	0	0	0	0	0	0	0	0	0	0	0	0	2	0	0	3	3	0	0	4	0	0	0	0	0	5	0	0	0	0	4	2
D_0__Bacteria	D_1__Proteobacteria	D_2__Deltaproteobacteria	D_3__Desulfovibrionales	D_4__Desulfovibrionaceae	D_5__uncultured	D_6__uncultured Desulfovibrionaceae bacterium			0	0	0	0	0	0	0	0	0	0	0	0	0	0	0	0	0	0	0	0	0	0	0	0	0	0	0	0	3	0	0	6	0	181	40	0	0	0	0	0	0
D_0__Bacteria	D_1__Proteobacteria	D_2__Deltaproteobacteria	D_3__Desulfovibrionales	D_4__Desulfovibrionaceae	D_5__uncultured	D_6__uncultured bacterium			0	0	0	0	0	3	0	0	0	0	3	0	0	0	0	10	0	7	0	3	0	0	13	0	4	0	7	6	2	5	3	7	0	14	0	0	0	0	0	0	0
D_0__Bacteria	D_1__Proteobacteria	D_2__Deltaproteobacteria	D_3__Desulfovibrionales	D_4__Desulfovibrionaceae	D_5__uncultured	D_6__uncultured delta proteobacterium			0	0	0	0	0	0	0	0	0	0	20	0	0	4	0	0	0	0	11	5	2	0	0	31	0	0	0	6	14	18	4	33	71	9	13	0	0	4	0	0	4
D_0__Bacteria	D_1__Proteobacteria	D_2__Deltaproteobacteria	D_3__Desulfovibrionales	D_4__Desulfovibrionaceae	__	__			0	0	0	0	0	0	0	0	0	0	0	0	0	0	0	0	0	0	0	0	0	0	0	0	0	0	0	0	0	0	0	0	0	0	0	0	0	0	0	0	0
D_0__Bacteria	D_1__Proteobacteria	D_2__Deltaproteobacteria	D_3__Myxococcales	D_4__Haliangiaceae	D_5__Haliangium	D_6__metagenome			0	0	0	0	0	0	0	0	0	0	0	0	0	0	0	0	0	0	0	0	0	0	0	0	0	0	0	0	0	0	0	0	0	0	0	0	0	0	0	0	0
D_0__Bacteria	D_1__Proteobacteria	D_2__Deltaproteobacteria	D_3__NB1-j	D_4__uncultured Desulfuromonadaceae bacterium	D_5__uncultured Desulfuromonadaceae bacterium	D_6__uncultured Desulfuromonadaceae bacterium			0	0	0	0	0	0	0	0	0	0	0	0	0	0	0	0	0	0	0	0	0	0	0	0	0	0	0	0	0	0	0	0	0	0	0	0	0	0	0	0	0
D_0__Bacteria	D_1__Proteobacteria	D_2__Deltaproteobacteria	D_3__SAR324 clade(Marine group B)	D_4__uncultured bacterium	D_5__uncultured bacterium	D_6__uncultured bacterium			0	0	0	0	4	0	0	0	0	0	0	0	0	0	0	0	0	0	0	0	0	0	0	0	0	0	0	0	0	0	0	0	0	0	0	0	0	0	0	0	0
D_0__Bacteria	D_1__Proteobacteria	D_2__Gammaproteobacteria	D_3__Aeromonadales	D_4__Aeromonadaceae	D_5__Aeromonas	__			0	0	0	0	0	0	0	0	0	0	0	0	0	0	0	0	0	0	0	0	0	0	0	0	0	0	0	0	0	0	0	0	0	4	5	15	0	0	0	0	0
D_0__Bacteria	D_1__Proteobacteria	D_2__Gammaproteobacteria	D_3__Aeromonadales	D_4__Succinivibrionaceae	D_5__Anaerobiospirillum	D_6__Anaerobiospirillum succiniciproducens			0	0	0	0	0	0	0	0	0	0	0	0	0	0	0	0	0	0	0	0	0	0	0	0	0	0	0	0	0	0	0	0	0	0	0	0	0	0	0	0	0
D_0__Bacteria	D_1__Proteobacteria	D_2__Gammaproteobacteria	D_3__Aeromonadales	D_4__Succinivibrionaceae	D_5__Ruminobacter	D_6__uncultured bacterium			0	0	0	0	0	0	0	0	0	0	0	0	0	0	0	0	0	0	0	0	0	0	0	0	0	0	0	0	0	0	0	0	0	0	0	0	0	0	0	0	0
D_0__Bacteria	D_1__Proteobacteria	D_2__Gammaproteobacteria	D_3__Aeromonadales	D_4__Succinivibrionaceae	D_5__Succinivibrio	D_6__metagenome			0	0	0	0	0	0	0	0	0	0	0	0	0	0	0	0	0	0	0	0	0	0	0	0	0	0	0	515	4	76	0	17	0	0	70	0	604	26	0	468	0
D_0__Bacteria	D_1__Proteobacteria	D_2__Gammaproteobacteria	D_3__Aeromonadales	D_4__Succinivibrionaceae	D_5__Succinivibrio	D_6__uncultured Succinivibrio sp.			0	0	0	0	0	0	0	0	0	0	0	0	0	0	0	0	0	0	0	0	0	0	0	0	0	0	0	0	0	0	0	0	0	0	0	0	0	0	0	0	0
D_0__Bacteria	D_1__Proteobacteria	D_2__Gammaproteobacteria	D_3__Aeromonadales	D_4__Succinivibrionaceae	D_5__Succinivibrio	D_6__uncultured bacterium			0	0	0	0	0	0	0	0	0	0	0	3	0	0	0	2	0	0	0	0	0	0	0	0	0	0	0	0	5	0	0	0	0	0	0	0	0	19	0	0	0
D_0__Bacteria	D_1__Proteobacteria	D_2__Gammaproteobacteria	D_3__Aeromonadales	D_4__Succinivibrionaceae	D_5__Succinivibrio	__			0	0	0	0	0	0	0	0	0	0	0	0	0	0	0	0	0	0	0	0	0	0	0	0	0	0	0	0	0	0	0	0	0	0	0	0	0	0	0	0	0
D_0__Bacteria	D_1__Proteobacteria	D_2__Gammaproteobacteria	D_3__Aeromonadales	D_4__Succinivibrionaceae	D_5__uncultured	D_6__uncultured bacterium			0	0	0	0	0	0	0	0	0	0	0	0	0	0	0	0	2	0	0	0	0	0	0	0	0	0	0	39	0	0	0	0	0	0	0	0	0	0	0	0	0
D_0__Bacteria	D_1__Proteobacteria	D_2__Gammaproteobacteria	D_3__Aeromonadales	D_4__Succinivibrionaceae	__	__			0	0	0	0	0	0	0	0	0	0	0	0	0	0	0	0	0	0	0	0	0	0	0	0	0	0	0	0	0	0	0	0	0	0	0	0	0	0	0	0	0
D_0__Bacteria	D_1__Proteobacteria	D_2__Gammaproteobacteria	D_3__Alteromonadales	D_4__Shewanellaceae	D_5__Shewanella	__			0	0	0	0	0	0	0	0	0	0	0	0	0	0	0	0	0	0	0	0	0	0	0	0	0	0	0	0	0	0	0	0	0	0	0	0	0	0	0	0	0
D_0__Bacteria	D_1__Proteobacteria	D_2__Gammaproteobacteria	D_3__Betaproteobacteriales	D_4__Burkholderiaceae	D_5__Achromobacter	__			0	0	0	0	0	0	0	0	0	0	0	0	0	0	0	0	0	0	0	0	0	0	0	9	0	0	0	0	0	0	0	0	0	0	0	0	0	0	0	0	0
D_0__Bacteria	D_1__Proteobacteria	D_2__Gammaproteobacteria	D_3__Betaproteobacteriales	D_4__Burkholderiaceae	D_5__Comamonas	__			0	0	0	0	0	0	0	0	0	0	0	0	0	0	0	0	0	0	0	0	0	0	0	0	0	0	0	0	0	2	0	0	0	0	0	0	0	0	0	0	0
D_0__Bacteria	D_1__Proteobacteria	D_2__Gammaproteobacteria	D_3__Betaproteobacteriales	D_4__Burkholderiaceae	D_5__Delftia	__			0	0	0	0	0	0	0	0	0	0	12	13	0	7	4	21	0	13	0	0	7	0	0	13	0	17	27	50	8	0	9	0	9	0	0	52	12	4	0	28	4
D_0__Bacteria	D_1__Proteobacteria	D_2__Gammaproteobacteria	D_3__Betaproteobacteriales	D_4__Burkholderiaceae	D_5__Oxalobacter	__			0	0	0	0	0	0	0	0	0	0	0	0	0	0	0	0	0	0	0	0	0	0	0	0	0	0	0	0	0	0	0	0	0	0	0	5	0	0	0	0	83
D_0__Bacteria	D_1__Proteobacteria	D_2__Gammaproteobacteria	D_3__Betaproteobacteriales	D_4__Burkholderiaceae	D_5__Parasutterella	D_6__gut metagenome			0	0	0	0	0	0	0	0	0	0	0	0	0	0	0	0	0	0	0	0	0	0	0	0	0	0	0	0	0	0	0	0	0	0	0	0	0	0	0	0	0
D_0__Bacteria	D_1__Proteobacteria	D_2__Gammaproteobacteria	D_3__Betaproteobacteriales	D_4__Burkholderiaceae	D_5__Parasutterella	D_6__uncultured bacterium			0	0	0	0	0	0	0	0	0	0	0	0	0	0	0	0	0	0	0	0	0	0	0	0	0	0	0	0	0	0	0	0	0	0	0	0	0	0	0	0	0
D_0__Bacteria	D_1__Proteobacteria	D_2__Gammaproteobacteria	D_3__Betaproteobacteriales	D_4__Burkholderiaceae	D_5__Parasutterella	D_6__uncultured rumen bacterium			0	0	0	0	4	0	0	0	0	0	0	0	0	0	0	0	0	0	0	0	0	0	0	0	0	0	0	0	0	0	0	0	0	0	0	0	0	0	0	0	4
D_0__Bacteria	D_1__Proteobacteria	D_2__Gammaproteobacteria	D_3__Betaproteobacteriales	D_4__Burkholderiaceae	D_5__Parasutterella	__			0	0	0	0	0	0	0	0	0	0	2	0	0	0	0	0	0	0	0	0	0	0	0	0	0	0	0	0	0	0	0	0	0	0	0	0	0	0	0	0	0
D_0__Bacteria	D_1__Proteobacteria	D_2__Gammaproteobacteria	D_3__Betaproteobacteriales	D_4__Burkholderiaceae	D_5__Pelistega	__			0	0	0	0	0	0	0	0	0	0	0	0	0	0	0	0	0	0	0	0	0	0	0	0	5	0	0	0	0	0	0	0	0	0	0	0	0	0	0	0	0
D_0__Bacteria	D_1__Proteobacteria	D_2__Gammaproteobacteria	D_3__Betaproteobacteriales	D_4__Burkholderiaceae	D_5__Ralstonia	__			0	0	0	0	0	0	0	0	0	0	0	0	0	0	0	0	0	0	0	0	0	0	0	0	0	0	0	0	0	0	0	0	0	0	0	0	0	0	0	0	0
D_0__Bacteria	D_1__Proteobacteria	D_2__Gammaproteobacteria	D_3__Betaproteobacteriales	D_4__Burkholderiaceae	D_5__Sutterella	D_6__gut metagenome			0	0	0	0	0	0	0	0	135	0	0	0	21	0	0	0	0	0	0	0	0	0	0	0	0	0	0	0	0	0	0	0	0	0	0	0	0	0	0	0	0
D_0__Bacteria	D_1__Proteobacteria	D_2__Gammaproteobacteria	D_3__Betaproteobacteriales	D_4__Burkholderiaceae	D_5__Sutterella	D_6__metagenome			0	0	0	187	126	0	11	0	0	0	32	0	0	39	0	0	0	5	0	0	0	18	0	0	0	0	0	0	0	0	0	0	0	0	0	7	0	0	7	0	0
D_0__Bacteria	D_1__Proteobacteria	D_2__Gammaproteobacteria	D_3__Betaproteobacteriales	D_4__Burkholderiaceae	D_5__Sutterella	D_6__unidentified			0	3	0	0	75	259	0	0	15	0	106	18	142	32	196	45	19	96	268	10	51	16	40	50	90	16	2	15	26	6	20	36	8	19	139	34	2	0	5	12	0
D_0__Bacteria	D_1__Proteobacteria	D_2__Gammaproteobacteria	D_3__Betaproteobacteriales	D_4__Burkholderiaceae	D_5__Sutterella	__			0	0	0	0	9	3	0	0	0	0	0	0	0	0	0	0	23	0	0	3	0	0	21	0	0	0	0	0	0	20	0	16	0	11	40	0	0	0	0	0	0
D_0__Bacteria	D_1__Proteobacteria	D_2__Gammaproteobacteria	D_3__Betaproteobacteriales	D_4__Burkholderiaceae	__	__			0	0	0	0	0	0	0	0	0	0	0	0	0	0	0	0	0	0	0	0	0	0	0	0	0	0	0	0	0	0	0	0	0	0	0	0	0	0	0	0	0
D_0__Bacteria	D_1__Proteobacteria	D_2__Gammaproteobacteria	D_3__Betaproteobacteriales	D_4__Chitinimonadaceae	D_5__Chitinivorax	D_6__uncultured bacterium			0	0	0	0	0	0	0	0	0	7	0	0	2	0	0	0	0	0	0	0	0	0	0	0	0	0	0	0	0	0	0	0	0	0	0	0	0	0	0	0	0
D_0__Bacteria	D_1__Proteobacteria	D_2__Gammaproteobacteria	D_3__Betaproteobacteriales	D_4__Neisseriaceae	__	__			0	0	0	0	0	0	0	0	0	3	0	0	0	0	0	5	4	0	3	2	0	0	0	0	0	8	0	0	0	0	0	0	6	0	0	0	0	0	0	2	0
D_0__Bacteria	D_1__Proteobacteria	D_2__Gammaproteobacteria	D_3__Betaproteobacteriales	D_4__Nitrosomonadaceae	D_5__Nitrosomonas	__			0	0	0	0	0	0	0	0	0	0	0	0	0	0	0	0	0	0	0	0	0	0	0	0	0	0	0	0	0	0	0	0	0	0	0	0	0	0	0	0	0
D_0__Bacteria	D_1__Proteobacteria	D_2__Gammaproteobacteria	D_3__Betaproteobacteriales	D_4__Rhodocyclaceae	__	__			0	0	0	0	0	0	0	0	0	0	0	0	0	0	0	0	0	0	0	0	0	0	0	0	0	0	0	0	0	0	0	0	0	0	0	0	3	52	0	0	657
D_0__Bacteria	D_1__Proteobacteria	D_2__Gammaproteobacteria	D_3__Betaproteobacteriales	D_4__T34	D_5__uncultured bacterium	D_6__uncultured bacterium			0	0	0	0	0	0	0	0	0	0	0	0	0	0	0	0	0	0	0	0	0	0	0	0	0	0	0	0	0	0	0	0	0	0	0	0	0	0	0	0	0
D_0__Bacteria	D_1__Proteobacteria	D_2__Gammaproteobacteria	D_3__Cellvibrionales	D_4__Cellvibrionaceae	D_5__Cellvibrio	__			4362	7685	9421	181	533	545	2436	4733	658	4406	110	3974	12	664	287	13	794	309	70	1251	261	688	19	252	88	121	1309	0	349	39	1320	324	1060	201	31	5	0	0	0	0	5
D_0__Bacteria	D_1__Proteobacteria	D_2__Gammaproteobacteria	D_3__Enterobacteriales	D_4__Enterobacteriaceae	D_5__Escherichia-Shigella	__			36	39	53	0	4	10	71	0	0	8	0	23	0	0	0	0	0	0	0	0	0	0	0	0	0	0	0	0	0	0	0	0	0	0	0	0	0	0	0	0	0
D_0__Bacteria	D_1__Proteobacteria	D_2__Gammaproteobacteria	D_3__Enterobacteriales	D_4__Enterobacteriaceae	D_5__Proteus	__			0	0	0	0	0	0	0	0	0	0	0	9	0	0	0	0	0	0	0	0	0	0	0	0	0	0	0	0	0	0	0	0	0	0	0	0	0	0	0	0	0
D_0__Bacteria	D_1__Proteobacteria	D_2__Gammaproteobacteria	D_3__Enterobacteriales	D_4__Enterobacteriaceae	D_5__Providencia	__			308	19	87	0	0	0	4	8	0	82	0	0	0	0	0	0	0	0	0	0	0	4	0	0	0	0	12	68	0	0	0	0	0	0	0	0	0	0	0	0	0
D_0__Bacteria	D_1__Proteobacteria	D_2__Gammaproteobacteria	D_3__Enterobacteriales	D_4__Enterobacteriaceae	__	__			0	0	0	22	168	0	0	48	29	0	0	40	0	0	0	0	0	0	0	0	0	0	0	0	0	0	0	0	0	0	0	0	0	0	0	0	0	0	0	0	0
D_0__Bacteria	D_1__Proteobacteria	D_2__Gammaproteobacteria	D_3__Pasteurellales	D_4__Pasteurellaceae	D_5__Actinobacillus	D_6__Actinobacillus indolicus			0	0	0	44	106	17	0	0	0	0	402	0	0	21	9	0	4	15	4	0	0	42	0	11	31	16	54	0	12	6	11	16	4	165	78	0	0	0	0	0	0
D_0__Bacteria	D_1__Proteobacteria	D_2__Gammaproteobacteria	D_3__Pasteurellales	D_4__Pasteurellaceae	D_5__Actinobacillus	D_6__Actinobacillus porcinus			0	0	0	0	0	0	0	0	0	0	0	0	0	0	0	0	0	0	0	0	0	0	0	0	0	0	0	0	0	0	0	0	0	0	0	0	0	0	0	0	0
D_0__Bacteria	D_1__Proteobacteria	D_2__Gammaproteobacteria	D_3__Pasteurellales	D_4__Pasteurellaceae	D_5__Actinobacillus	D_6__[Actinobacillus] rossii			0	0	0	0	0	0	0	0	0	0	0	0	0	0	0	0	0	0	0	0	0	0	0	0	0	0	0	0	0	0	0	0	0	0	0	0	0	0	0	0	0
D_0__Bacteria	D_1__Proteobacteria	D_2__Gammaproteobacteria	D_3__Pasteurellales	D_4__Pasteurellaceae	D_5__Actinobacillus	D_6__[Haemophilus] parasuis			165	171	217	94	645	22	298	353	76	39	218	551	0	0	0	0	0	0	0	0	0	0	0	0	17	0	0	0	0	0	0	0	0	95	78	8	0	0	0	0	0
D_0__Bacteria	D_1__Proteobacteria	D_2__Gammaproteobacteria	D_3__Pasteurellales	D_4__Pasteurellaceae	D_5__Actinobacillus	__			0	0	0	0	0	0	0	0	0	0	0	0	0	0	0	0	0	0	0	0	0	0	0	0	0	0	0	0	0	0	0	0	0	0	8	0	0	0	0	0	0
D_0__Bacteria	D_1__Proteobacteria	D_2__Gammaproteobacteria	D_3__Pasteurellales	D_4__Pasteurellaceae	D_5__Mannheimia	__			0	0	0	45	61	11	0	0	0	0	0	0	0	9	0	0	0	0	0	0	0	51	0	0	4	0	0	0	0	0	0	5	0	10	7	0	0	0	0	0	0
D_0__Bacteria	D_1__Proteobacteria	D_2__Gammaproteobacteria	D_3__Pasteurellales	D_4__Pasteurellaceae	D_5__Pasteurella	D_6__uncultured bacterium			0	0	0	0	0	0	0	0	0	0	0	0	0	0	0	0	0	0	0	0	0	0	0	0	0	0	0	0	0	0	0	0	0	0	0	0	0	0	0	2	0
D_0__Bacteria	D_1__Proteobacteria	D_2__Gammaproteobacteria	D_3__Pseudomonadales	D_4__Moraxellaceae	D_5__Acinetobacter	__			0	0	2	0	0	0	0	0	0	0	0	0	0	0	0	0	0	0	0	0	0	0	0	0	0	0	0	0	0	0	0	0	0	0	0	0	0	0	0	0	0
D_0__Bacteria	D_1__Proteobacteria	D_2__Gammaproteobacteria	D_3__Pseudomonadales	D_4__Moraxellaceae	D_5__Alkanindiges	__			0	0	0	0	64	0	0	0	0	0	0	56	0	0	0	0	0	0	0	0	0	0	0	0	0	0	0	0	0	0	0	0	0	0	0	0	0	0	0	0	0
D_0__Bacteria	D_1__Proteobacteria	D_2__Gammaproteobacteria	D_3__Pseudomonadales	D_4__Moraxellaceae	D_5__Moraxella	D_6__Marinimicrobia bacterium JGI 0000113-D11			0	0	0	0	0	0	0	19	7	8	3	0	0	0	0	0	0	0	0	0	0	0	0	0	0	0	0	0	0	0	0	0	0	0	0	0	0	0	0	0	0
D_0__Bacteria	D_1__Proteobacteria	D_2__Gammaproteobacteria	D_3__Pseudomonadales	D_4__Moraxellaceae	D_5__Moraxella	__			0	0	2	0	0	0	0	0	0	0	0	0	0	0	0	0	0	0	0	0	0	0	0	0	0	0	0	0	0	0	0	0	0	0	0	0	0	0	0	0	0
D_0__Bacteria	D_1__Proteobacteria	D_2__Gammaproteobacteria	D_3__Pseudomonadales	D_4__Moraxellaceae	D_5__Psychrobacter	D_6__Psychrobacter pulmonis			0	4	0	0	0	0	0	0	0	0	0	2	0	0	0	0	0	0	0	0	0	0	0	0	0	0	2	0	0	0	3	2	0	0	0	0	0	0	0	0	2
D_0__Bacteria	D_1__Proteobacteria	D_2__Gammaproteobacteria	D_3__Pseudomonadales	D_4__Pseudomonadaceae	D_5__Pseudomonas	__			0	0	0	0	0	0	0	0	0	0	0	0	0	0	0	0	2	0	0	0	0	0	0	0	0	0	0	0	0	0	0	0	0	0	0	0	2	0	0	0	0
D_0__Bacteria	D_1__Proteobacteria	D_2__Gammaproteobacteria	D_3__Xanthomonadales	D_4__Xanthomonadaceae	D_5__Stenotrophomonas	__			0	0	0	0	0	0	0	0	0	0	0	0	0	0	0	0	0	0	0	0	0	0	0	0	0	0	0	2	0	0	0	0	0	0	0	0	0	0	0	0	0
D_0__Bacteria	D_1__Proteobacteria	D_2__Gammaproteobacteria	D_3__Xanthomonadales	D_4__Xanthomonadaceae	__	__			0	0	0	0	0	0	0	0	0	0	0	0	0	0	0	0	0	0	0	0	0	0	0	0	0	0	0	0	0	0	0	0	0	0	0	0	0	0	0	0	0
D_0__Bacteria	D_1__Proteobacteria	D_2__Gammaproteobacteria	__	__	__	__			0	0	0	0	0	0	0	0	0	0	0	0	0	0	0	0	0	0	0	0	0	0	0	0	0	0	0	0	0	10	12	0	26	0	2	0	0	0	0	0	0
D_0__Bacteria	D_1__Proteobacteria	__	__	__	__	__			0	0	0	0	0	0	0	0	0	0	0	0	0	0	0	0	0	0	0	0	0	0	0	0	0	0	0	0	0	0	0	0	0	0	0	0	0	0	0	0	0
D_0__Bacteria	D_1__Spirochaetes	D_2__Brachyspirae	D_3__Brachyspirales	D_4__Brachyspiraceae	D_5__Brachyspira	__			0	0	0	0	0	0	0	0	0	0	0	0	0	0	0	0	0	0	0	0	0	0	0	0	0	0	0	0	0	0	0	0	0	0	0	0	0	0	0	0	0
D_0__Bacteria	D_1__Spirochaetes	D_2__Leptospirae	D_3__Leptospirales	D_4__Leptospiraceae	D_5__Leptospira	D_6__metagenome			0	0	0	70	9	0	0	0	0	0	59	0	3	0	9	0	8	37	25	5	17	0	74	11	36	34	2	653	77	255	20	65	144	112	304	153	314	144	162	120	501
D_0__Bacteria	D_1__Spirochaetes	D_2__Spirochaetia	D_3__Spirochaetales	D_4__Spirochaetaceae	D_5__Sphaerochaeta	D_6__uncultured bacterium			0	0	0	0	192	0	0	0	0	0	0	31	0	0	0	11	5	151	0	30	5	0	184	39	155	78	2	97	10	1461	93	170	130	64	637	52	195	15	20	138	1033
D_0__Bacteria	D_1__Spirochaetes	D_2__Spirochaetia	D_3__Spirochaetales	D_4__Spirochaetaceae	D_5__Sphaerochaeta	D_6__uncultured prokaryote			0	0	0	0	0	0	0	0	0	0	0	0	0	0	0	0	0	0	0	0	0	0	0	39	0	0	17	6	0	0	0	0	50	0	0	0	0	0	0	0	0
D_0__Bacteria	D_1__Spirochaetes	D_2__Spirochaetia	D_3__Spirochaetales	D_4__Spirochaetaceae	D_5__Sphaerochaeta	D_6__uncultured spirochete			0	0	0	0	0	0	0	0	0	0	0	0	0	0	0	0	0	0	0	0	0	0	0	0	0	0	0	0	0	0	0	0	0	0	0	0	0	0	0	0	3
D_0__Bacteria	D_1__Spirochaetes	D_2__Spirochaetia	D_3__Spirochaetales	D_4__Spirochaetaceae	D_5__Sphaerochaeta	__			0	0	0	0	0	0	0	0	0	0	0	0	0	0	0	0	0	0	0	0	0	0	0	0	0	0	0	0	0	0	0	0	0	0	0	0	0	0	0	0	0
D_0__Bacteria	D_1__Spirochaetes	D_2__Spirochaetia	D_3__Spirochaetales	D_4__Spirochaetaceae	D_5__Spirochaeta 2	__			0	0	0	0	0	0	0	0	0	0	0	7	0	0	0	0	0	0	0	0	0	0	0	4	0	0	0	23	0	8	0	0	0	0	0	0	40	69	0	13	0
D_0__Bacteria	D_1__Spirochaetes	D_2__Spirochaetia	D_3__Spirochaetales	D_4__Spirochaetaceae	D_5__Treponema 2	D_6__Treponema berlinense			0	0	0	0	0	0	0	0	0	0	0	0	0	0	0	0	0	0	0	0	0	0	0	0	0	0	0	0	0	0	0	0	0	0	0	0	0	0	0	0	0
D_0__Bacteria	D_1__Spirochaetes	D_2__Spirochaetia	D_3__Spirochaetales	D_4__Spirochaetaceae	D_5__Treponema 2	D_6__Treponema bryantii			0	0	0	0	0	0	0	0	0	0	0	0	0	0	0	0	0	0	0	0	0	0	0	0	0	0	0	0	0	0	0	0	0	0	0	0	0	0	0	0	0
D_0__Bacteria	D_1__Spirochaetes	D_2__Spirochaetia	D_3__Spirochaetales	D_4__Spirochaetaceae	D_5__Treponema 2	D_6__Treponema parvum			0	0	0	0	0	0	0	0	0	0	0	0	0	0	0	0	0	0	0	0	0	0	0	0	0	0	0	0	0	0	0	0	0	0	0	0	0	0	0	0	0
D_0__Bacteria	D_1__Spirochaetes	D_2__Spirochaetia	D_3__Spirochaetales	D_4__Spirochaetaceae	D_5__Treponema 2	D_6__Treponema pectinovorum			0	0	0	0	0	0	0	0	0	0	0	3	0	0	0	0	0	0	0	0	0	0	0	0	0	2	0	78	9	23	0	0	0	0	0	0	12	0	0	66	0
D_0__Bacteria	D_1__Spirochaetes	D_2__Spirochaetia	D_3__Spirochaetales	D_4__Spirochaetaceae	D_5__Treponema 2	D_6__Treponema porcinum			0	0	0	0	0	0	0	0	0	0	0	0	0	0	0	0	0	0	0	0	0	0	0	0	0	0	0	0	0	0	0	0	0	0	0	0	0	0	0	0	0
D_0__Bacteria	D_1__Spirochaetes	D_2__Spirochaetia	D_3__Spirochaetales	D_4__Spirochaetaceae	D_5__Treponema 2	D_6__Treponema sp. oral taxon 271			0	0	0	0	0	0	0	0	0	0	7	176	0	0	1976	148	0	190	0	0	1045	0	0	175	43	2747	38	0	4102	19	771	691	2086	0	29	0	0	28	0	44	0
D_0__Bacteria	D_1__Spirochaetes	D_2__Spirochaetia	D_3__Spirochaetales	D_4__Spirochaetaceae	D_5__Treponema 2	D_6__gut metagenome			0	0	0	0	0	0	0	0	0	0	0	4	0	0	0	64	0	0	0	0	0	0	2	0	0	10	0	662	16	309	0	104	12	0	16	0	376	162	0	1209	0
D_0__Bacteria	D_1__Spirochaetes	D_2__Spirochaetia	D_3__Spirochaetales	D_4__Spirochaetaceae	D_5__Treponema 2	D_6__uncultured bacterium			0	0	0	0	0	0	0	0	0	0	0	0	0	0	0	0	0	0	0	0	0	0	0	0	0	0	0	21	0	0	3	0	0	0	0	0	3	90	0	3	0
D_0__Bacteria	D_1__Spirochaetes	D_2__Spirochaetia	D_3__Spirochaetales	D_4__Spirochaetaceae	D_5__Treponema 2	D_6__uncultured rumen bacterium			2	0	0	0	0	0	0	0	0	0	0	0	0	0	0	0	0	0	0	0	0	0	0	0	0	0	0	180	0	10	0	7	8	0	27	0	104	510	0	105	0
D_0__Bacteria	D_1__Spirochaetes	D_2__Spirochaetia	D_3__Spirochaetales	D_4__Spirochaetaceae	D_5__Treponema 2	__			0	0	0	0	0	0	0	0	0	0	0	0	0	0	0	0	0	0	0	0	0	0	0	0	0	0	0	0	0	0	0	0	242	0	0	0	0	2	0	0	0
D_0__Bacteria	D_1__Spirochaetes	D_2__Spirochaetia	D_3__Spirochaetales	D_4__Spirochaetaceae	__	__			0	0	0	0	0	0	0	0	0	0	0	0	25	0	44	0	4041	29	22	55	9	0	936	0	63	40	9	0	0	48	0	34	0	18	0	0	0	0	0	0	0
D_0__Bacteria	D_1__Synergistetes	D_2__Synergistia	D_3__Synergistales	D_4__Synergistaceae	D_5__Cloacibacillus	D_6__Synergistetes bacterium LBVCM1157			0	0	0	0	0	0	0	0	0	10	12	16	0	0	16	0	39	12	18	0	0	0	0	0	69	113	7	143	0	0	42	0	0	80	82	0	0	0	0	0	0
D_0__Bacteria	D_1__Synergistetes	D_2__Synergistia	D_3__Synergistales	D_4__Synergistaceae	D_5__Cloacibacillus	D_6__uncultured Synergistes sp.			0	0	0	0	2	0	0	0	0	0	81	53	101	171	88	672	13772	228	52	226	145	58	3219	157	139	282	0	29	16	166	360	112	644	0	0	5	0	0	0	0	0
D_0__Bacteria	D_1__Synergistetes	D_2__Synergistia	D_3__Synergistales	D_4__Synergistaceae	D_5__Cloacibacillus	__			0	0	0	0	0	0	0	0	0	0	118	41	0	207	1589	1304	261	0	58	270	3315	288	1537	734	9	0	220	949	98	204	255	1883	870	38	0	0	0	0	0	0	3
D_0__Bacteria	D_1__Synergistetes	D_2__Synergistia	D_3__Synergistales	D_4__Synergistaceae	D_5__Pyramidobacter	D_6__uncultured Pyramidobacter sp.			0	0	0	0	0	0	0	0	0	0	0	0	0	3	25	3	0	0	0	0	16	76	0	0	0	0	0	0	39	0	11	2	17	0	0	0	0	0	0	0	0
D_0__Bacteria	D_1__Synergistetes	D_2__Synergistia	D_3__Synergistales	D_4__Synergistaceae	D_5__Pyramidobacter	D_6__uncultured bacterium			0	0	0	0	0	0	0	0	0	0	21	11	0	9	98	110	6	4	7	18	342	0	105	22	22	0	329	454	27	37	51	42	101	0	0	0	0	0	0	0	2
D_0__Bacteria	D_1__Synergistetes	D_2__Synergistia	D_3__Synergistales	D_4__Synergistaceae	D_5__Synergistes	D_6__Synergistes jonesii			0	0	0	0	0	0	0	0	0	0	0	0	0	0	7	53	0	0	0	6	12	0	8	5	9	0	24	97	11	23	0	36	48	178	22	10	0	0	0	3	0
D_0__Bacteria	D_1__Synergistetes	D_2__Synergistia	D_3__Synergistales	D_4__Synergistaceae	D_5__Synergistes	D_6__uncultured organism			0	0	0	0	0	0	0	0	0	0	0	0	0	0	0	0	0	0	0	0	0	0	0	0	0	0	0	0	0	0	0	0	0	0	0	0	0	0	0	0	0
D_0__Bacteria	D_1__Tenericutes	D_2__Mollicutes	D_3__Anaeroplasmatales	D_4__Anaeroplasmataceae	D_5__Anaeroplasma	D_6__uncultured bacterium			0	0	0	0	0	0	0	0	0	0	0	0	0	0	0	0	0	0	0	0	0	0	0	0	0	0	0	0	0	0	0	0	0	0	0	0	0	0	0	5	2
D_0__Bacteria	D_1__Tenericutes	D_2__Mollicutes	D_3__Anaeroplasmatales	D_4__Anaeroplasmataceae	D_5__Anaeroplasma	D_6__uncultured rumen bacterium			0	0	0	0	0	0	0	0	0	0	0	0	35	0	0	0	0	0	0	0	0	0	0	0	0	0	0	108	3	160	0	2	38	0	0	0	0	132	0	6	102
D_0__Bacteria	D_1__Tenericutes	D_2__Mollicutes	D_3__Izimaplasmatales	D_4__gut metagenome	D_5__gut metagenome	D_6__gut metagenome			0	0	0	0	0	0	0	0	0	0	0	0	0	0	0	0	0	0	0	0	0	0	0	0	0	0	0	0	0	0	0	0	8	0	0	0	0	23	0	0	0
D_0__Bacteria	D_1__Tenericutes	D_2__Mollicutes	D_3__Izimaplasmatales	D_4__uncultured bacterium	D_5__uncultured bacterium	D_6__uncultured bacterium			0	0	0	0	0	0	0	0	0	0	0	0	0	0	0	0	0	0	0	0	0	0	0	0	0	0	0	0	0	0	0	0	0	0	0	0	0	0	0	0	0
D_0__Bacteria	D_1__Tenericutes	D_2__Mollicutes	D_3__Mollicutes RF39	D_4__Firmicutes bacterium CAG:822	D_5__Firmicutes bacterium CAG:822	D_6__Firmicutes bacterium CAG:822			0	0	0	0	0	0	0	0	0	0	0	0	0	0	0	215	0	0	0	0	0	0	14	0	4	0	4	0	103	8	0	11	0	0	0	0	239	26	0	50	6
D_0__Bacteria	D_1__Tenericutes	D_2__Mollicutes	D_3__Mollicutes RF39	D_4__gut metagenome	D_5__gut metagenome	D_6__gut metagenome			0	0	0	0	0	0	0	0	0	0	0	0	0	0	0	0	0	0	0	0	0	0	0	0	0	0	0	0	0	0	0	0	0	0	0	0	0	27	0	0	0
D_0__Bacteria	D_1__Tenericutes	D_2__Mollicutes	D_3__Mollicutes RF39	D_4__metagenome	D_5__metagenome	D_6__metagenome			0	0	0	0	0	0	0	0	0	0	0	0	0	0	0	0	0	0	0	0	0	0	0	2	0	0	0	0	0	0	0	0	0	0	0	0	0	0	0	0	0
D_0__Bacteria	D_1__Tenericutes	D_2__Mollicutes	D_3__Mollicutes RF39	D_4__uncultured Erysipelotrichaceae bacterium	D_5__uncultured Erysipelotrichaceae bacterium	D_6__uncultured Erysipelotrichaceae bacterium			0	0	0	0	0	0	0	0	0	0	0	0	0	0	0	0	0	0	0	0	0	0	0	0	0	0	0	0	0	0	0	0	0	0	0	0	0	0	0	0	0
D_0__Bacteria	D_1__Tenericutes	D_2__Mollicutes	D_3__Mollicutes RF39	D_4__uncultured Firmicutes bacterium	D_5__uncultured Firmicutes bacterium	D_6__uncultured Firmicutes bacterium			0	0	0	0	0	0	0	0	0	0	0	0	0	0	0	0	0	0	0	0	0	0	0	0	0	0	0	0	0	0	0	0	0	0	0	0	0	0	0	0	0
D_0__Bacteria	D_1__Tenericutes	D_2__Mollicutes	D_3__Mollicutes RF39	D_4__uncultured Lachnospiraceae bacterium	D_5__uncultured Lachnospiraceae bacterium	D_6__uncultured Lachnospiraceae bacterium			0	0	0	0	0	0	0	0	0	0	0	0	0	0	0	0	0	0	0	0	0	0	0	0	0	0	0	0	0	0	0	0	0	0	0	0	0	0	0	0	0
D_0__Bacteria	D_1__Tenericutes	D_2__Mollicutes	D_3__Mollicutes RF39	D_4__uncultured Mollicutes bacterium	D_5__uncultured Mollicutes bacterium	D_6__uncultured Mollicutes bacterium			0	0	0	0	0	0	0	0	0	0	0	0	0	0	0	0	0	0	0	0	0	0	0	0	0	0	0	0	0	0	0	0	0	0	0	0	0	0	0	0	0
D_0__Bacteria	D_1__Tenericutes	D_2__Mollicutes	D_3__Mollicutes RF39	D_4__uncultured bacterium adhufec202	D_5__uncultured bacterium adhufec202	D_6__uncultured bacterium adhufec202			0	0	0	0	0	0	0	0	0	0	0	0	0	0	0	73	0	0	3	2	0	0	3	3	0	38	0	0	53	11	57	29	48	40	2	0	0	160	28	198	139
D_0__Bacteria	D_1__Tenericutes	D_2__Mollicutes	D_3__Mollicutes RF39	D_4__uncultured bacterium	D_5__uncultured bacterium	D_6__uncultured bacterium			0	0	0	0	0	0	0	0	0	0	0	0	0	0	0	0	0	0	0	0	0	0	0	0	0	0	0	0	0	0	0	0	0	0	0	0	0	8	0	0	0
D_0__Bacteria	D_1__Tenericutes	D_2__Mollicutes	D_3__Mollicutes RF39	D_4__uncultured organism	D_5__uncultured organism	D_6__uncultured organism			0	0	0	0	0	0	0	0	0	0	0	0	0	0	0	0	0	0	0	0	0	0	0	0	0	0	0	0	0	0	0	0	0	0	0	0	0	0	0	0	0
D_0__Bacteria	D_1__Tenericutes	D_2__Mollicutes	D_3__Mollicutes RF39	D_4__uncultured prokaryote	D_5__uncultured prokaryote	D_6__uncultured prokaryote			0	0	0	0	0	0	0	0	0	0	0	0	0	0	0	0	0	0	0	0	0	0	0	0	0	0	0	0	0	0	0	0	0	0	0	0	0	0	0	0	0
D_0__Bacteria	D_1__Tenericutes	D_2__Mollicutes	D_3__Mollicutes RF39	D_4__uncultured rumen bacterium	D_5__uncultured rumen bacterium	D_6__uncultured rumen bacterium			0	0	0	0	0	0	0	0	0	0	0	0	0	0	0	0	0	0	0	0	0	0	0	0	0	0	0	0	0	0	0	0	0	0	0	0	0	0	0	0	0
D_0__Bacteria	D_1__Tenericutes	D_2__Mollicutes	D_3__Mollicutes RF39	D_4__unidentified rumen bacterium RF39	D_5__unidentified rumen bacterium RF39	D_6__unidentified rumen bacterium RF39			0	0	0	0	0	0	0	0	0	0	0	0	0	0	0	81	0	31	0	3	0	0	3	0	68	71	0	0	0	0	8	0	19	0	9	0	5	37	0	0	0
D_0__Bacteria	D_1__Tenericutes	D_2__Mollicutes	D_3__Mollicutes RF39	__	__	__			0	0	0	0	0	0	0	0	0	0	0	0	0	0	0	0	0	0	0	0	0	0	0	0	0	0	0	0	0	0	0	0	0	0	0	0	0	0	0	0	0
D_0__Bacteria	D_1__Tenericutes	D_2__Mollicutes	D_3__T2WK15B57	D_4__uncultured bacterium	D_5__uncultured bacterium	D_6__uncultured bacterium			0	0	0	0	0	0	0	0	0	0	0	0	0	0	0	0	0	0	0	0	0	0	0	0	0	0	0	0	0	0	0	0	0	0	0	0	0	0	0	0	0
D_0__Bacteria	D_1__Tenericutes	D_2__Mollicutes	__	__	__	__			0	0	0	0	2	31	0	0	0	0	0	0	0	0	0	0	0	0	0	0	0	3	0	7	0	0	0	0	0	137	46	29	129	0	0	0	0	0	0	0	0
D_0__Bacteria	D_1__Verrucomicrobia	D_2__Verrucomicrobiae	D_3__Opitutales	D_4__Puniceicoccaceae	D_5__Cerasicoccus	D_6__uncultured bacterium			0	0	0	0	0	0	0	0	0	0	0	0	0	0	0	0	0	0	0	0	0	0	0	0	0	0	0	0	0	0	3	0	0	0	0	0	0	0	0	0	0
D_0__Bacteria	D_1__Verrucomicrobia	D_2__Verrucomicrobiae	D_3__Opitutales	D_4__Puniceicoccaceae	D_5__Verruc-01	D_6__Verrucomicrobia bacterium GWF2_51_19			0	0	0	0	0	0	0	0	0	0	0	0	0	0	0	2	0	0	0	0	0	0	0	0	0	0	0	0	85	0	0	0	0	0	0	0	0	0	0	0	0
D_0__Bacteria	D_1__Verrucomicrobia	D_2__Verrucomicrobiae	D_3__Opitutales	D_4__Puniceicoccaceae	D_5__uncultured	D_6__metagenome			0	0	0	0	0	0	0	0	0	0	0	0	0	0	0	0	0	0	0	0	0	0	0	0	0	0	0	0	0	0	0	0	0	0	0	0	0	0	0	0	0
D_0__Bacteria	D_1__Verrucomicrobia	D_2__Verrucomicrobiae	D_3__Opitutales	D_4__Puniceicoccaceae	D_5__uncultured	D_6__uncultured Verrucomicrobia bacterium			0	0	0	0	0	0	0	0	0	0	0	0	0	0	0	0	0	2	0	0	0	0	0	0	0	0	0	0	3	0	0	0	0	0	0	0	0	0	0	0	0
D_0__Bacteria	D_1__Verrucomicrobia	D_2__Verrucomicrobiae	D_3__Opitutales	D_4__Puniceicoccaceae	D_5__uncultured	D_6__uncultured bacterium			0	0	0	0	0	0	0	0	0	0	0	0	0	0	0	0	0	0	0	0	0	0	5	0	0	0	0	0	0	0	0	6	0	0	0	0	0	0	0	0	0
D_0__Bacteria	D_1__Verrucomicrobia	D_2__Verrucomicrobiae	D_3__Opitutales	D_4__Puniceicoccaceae	D_5__uncultured	__			0	0	0	0	0	0	0	0	0	0	0	0	0	0	0	0	0	0	0	0	0	0	0	0	0	0	0	0	0	0	0	0	0	0	0	0	0	0	0	0	0
D_0__Bacteria	D_1__Verrucomicrobia	D_2__Verrucomicrobiae	D_3__Opitutales	D_4__Puniceicoccaceae	__	__			0	0	0	0	0	0	0	0	0	0	0	9	0	0	0	0	0	0	70	9	0	591	0	0	0	0	0	0	0	20	0	9	44	0	0	0	0	0	0	0	0
D_0__Bacteria	D_1__Verrucomicrobia	D_2__Verrucomicrobiae	D_3__Verrucomicrobiales	D_4__Akkermansiaceae	D_5__Akkermansia	D_6__uncultured bacterium			0	0	0	0	0	0	0	0	0	0	0	0	0	0	0	0	0	0	0	0	0	0	0	0	0	0	0	0	0	0	0	0	0	0	0	0	0	0	0	0	0
D_0__Bacteria	D_1__WPS-2	D_2__uncultured rumen bacterium	D_3__uncultured rumen bacterium	D_4__uncultured rumen bacterium	D_5__uncultured rumen bacterium	D_6__uncultured rumen bacterium			0	0	0	0	0	0	0	0	0	0	0	0	4	0	6	11	3	7	12	0	2	0	0	0	0	3	2	0	0	0	0	5	0	0	0	2	2	0	0	0	0
D_0__Bacteria	__	__	__	__	__	__			0	0	0	0	0	0	0	0	0	0	0	0	0	0	0	0	0	0	0	0	0	0	0	0	0	0	0	0	0	0	0	0	0	0	0	0	0	0	0	0	2
D_0__Eukaryota	D_1__Excavata	D_2__Metamonada	D_3__Parabasalia	D_4__Hypotrichomonadea	D_5__Hypotrichomonas	D_6__Hypotrichomonas imitans			0	0	0	0	0	0	0	0	0	0	0	0	0	0	0	0	0	0	0	0	0	0	0	0	0	0	0	0	0	0	0	0	0	0	0	0	0	0	0	0	0
D_0__Eukaryota	D_1__Excavata	D_2__Metamonada	D_3__Parabasalia	D_4__Hypotrichomonadea	D_5__Trichomitus	D_6__Trichomitus batrachorum			0	0	0	0	0	0	0	0	0	0	0	0	0	0	0	0	0	0	0	0	0	0	0	0	0	0	0	0	0	0	0	0	0	0	0	0	0	0	0	0	0
D_0__Eukaryota	D_1__SAR	D_2__Stramenopiles	D_3__Incertae Sedis	D_4__Blastocystis	D_5__Blastocystis sp. SY94-3	D_6__Blastocystis sp. SY94-3			0	0	0	0	0	0	0	0	0	0	0	0	0	0	0	0	0	0	0	0	0	0	0	0	0	0	0	0	0	0	0	0	0	0	0	0	0	0	0	0	0
D_0__Eukaryota	__	__	__	__	__	__			17	6	18	0	0	0	0	0	0	0	12	11	11	0	0	0	7	0	0	2	0	0	0	0	0	0	0	0	0	0	0	0	0	0	2	0	0	0	0	0	0
Unassigned	__	__	__	__	__	__
[truncated: 193 more columns]

## Sheet: Shannon_Index_Results
SampleID	Shannon_Index
F-030920-P2-F9	3.68738
F-030920-P2-M10	2.95248
F-031320-P4-F7	3.68903
F-031320-P5-F1	4.96651
F-031320-P5-F3	5.37684
F-031320-P5-F5	4.73317
F-031320-P5-M2	3.4635
F-031320-P6-F9	4.61688
F-031320-P6-M10	4.37311
F-031720-P8-M8	4.18191
F-031720-P9-F1	6.16298
F-031720-P9-M6	5.14307
F-032120-P12-F7	5.05545
F-032120-P13-F1	4.7699
F-032120-P13-F5	5.72298
F-032120-P13-M2	5.74307
F-032120-P13-M4	3.21209
F-032120-P14-F9	5.61319
F-032520-P16-F7	5.3356
F-032520-P17-F3	3.85381
F-032520-P17-F5	5.30248
F-032520-P17-M2	4.51848
F-032520-P17-M4	5.91409
F-032520-P17-M6	5.91697
F-032520-P18-F9	5.94504
F-032520-P18-M10	5.64881
F-032920-N20-F7	5.5993
F-032920-N20-M8	6.56694
F-032920-N21-F1	5.77635
F-032920-N21-F3	6.905
F-032920-N21-F5	5.71129
F-032920-N21-M4	6.34573
F-032920-N21-M6	6.27587
F-032920-N22-F9	5.93173
F-032920-N22-M10	5.95175
F-040220-N24-F7	6.13098
F-040220-N24-M8	6.12467
F-040220-N25-F1	6.88328
F-040220-N25-F3	6.06466
F-040220-N25-F5	6.65438
F-040220-N25-M4	6.51208
F-040220-N25-M6	6.13991
F-040220-N26-M10	6.59253
F-040620-N28-F7	6.45817
F-040620-N28-M8	6.6623
F-040620-N29-F1	5.96889
F-040620-N29-F3	5.67589
F-040620-N29-F5	6.80088
F-040620-N29-M2	6.61113
F-040620-N30-F9	6.59703
F-040620-N30-M10	4.65415
F-041020-N32-F7	7.42799
F-041020-N32-M8	6.69888
F-041020-N33-F1	5.49005
F-041020-N33-F3	6.06579
F-041020-N33-F5	5.99035
F-041020-N33-M2	6.35737
F-041020-N33-M6	6.3336
F-041020-N34-F9	6.80452
F-041020-N34-M10	5.82612
F-041420-N36-F7	6.01469
F-041420-N36-M8	6.17013
F-041420-N37-F3	6.05557
F-041420-N37-F5	6.02054
F-041420-N37-M2	7.19577
F-041420-N37-M6	6.0824
F-041420-N38-F9	6.07864
F-041420-N38-M10	5.4349
F-041820-N40-F7	7.17079
F-041820-N40-M8	6.27086
F-041820-N41-F1	5.54061
F-041820-N41-F5	6.20098
F-041820-N41-M2	6.55779
F-041820-N41-M6	5.7006
F-041820-N42-M10	5.70009
F-042220-N44-F7	7.38573
F-042220-N44-M8	6.48516
F-042220-N45-F1	5.18874
F-042220-N45-F3	6.54263
F-042220-N45-F5	6.58789
F-042220-N45-M2	5.9031
F-042220-N45-M6	6.11021
F-042220-N46-F9	5.87116
F-042220-N46-M10	5.86934
F-042620-N48-F7	6.43789
F-042620-N48-M8	6.65817
F-042620-N49-F1	6.11812
F-042620-N49-F5	6.50612
F-042620-N49-M6	6.30394
F-042620-N50-F9	6.69613
F-043020-N52-F7	6.13126
F-043020-N52-M8	6.33793
F-043020-N53-F5	6.00752
F-043020-N53-M2	6.23633
F-043020-N53-M6	6.60258
F-043020-N54-M10	6.68755
F-050420-N56-F7	6.08364
F-050420-N56-M8	5.96626
F-050420-N57-F5	7.07274
F-050420-N57-M2	5.77497
F-050420-N57-M6	6.84661
F-050420-N58-F9	6.9292
F-050420-N58-M10	6.69737
F-050820-N60-F7	7.16567
F-050820-N60-M8	6.41548
F-050820-N61-F3	6.11716
F-050820-N61-F5	6.92678
F-050820-N61-M2	6.28842
F-050820-N61-M6	6.01145
F-050820-N62-F9	6.83401
F-050820-N62-M10	7.05751
F-051220-N64-F7	6.52918
F-051220-N64-M8	7.09356
F-051220-N65-F1	7.07357
F-051220-N65-F3	6.38226
F-051220-N65-F5	7.07789
F-051220-N65-M2	6.93935
F-051220-N65-M6	6.45387
F-051220-N66-F9	6.0412
F-051620-N69-M2	6.66423
F-081120-G157-M10	6.62496
F-051620-N68-M8	7.11971
F-051620-N69-F3	6.72729
F-051620-N69-F5	6.95671
F-051620-N69-M6	6.849
F-051620-N70-F9	6.68662
F-051620-N70-M10	6.73396
F-052020-N70-F7	6.74815
F-052020-N70-M8	6.53655
F-052020-N72-F3	6.99957
F-052020-N72-F5	5.52321
F-052020-N72-M2	6.73958
F-052020-N72-M6	6.72608
F-052020-N74-F9	6.85621
F-052420-N76-M8	5.83861
F-052420-N77-F1	5.83448
F-052420-N77-F3	6.8343
F-052420-N77-F5	6.91526
F-052420-N77-M2	7.05628
F-052420-N77-M6	6.94879
F-052420-N78-M10	7.07983
F-052820-G80-F7	6.69006
F-052820-G80-M8	6.94054
F-052820-G81-F1	6.50105
F-052820-G81-F5	6.76545
F-052820-G81-M2	6.79161
F-052820-G81-M6	7.31964
F-052820-G82-M10	6.94681
F-060220-G85-F7	6.83191
F-060220-G85-M8	7.42178
F-060220-G86-F3	6.61399
F-060220-G86-F5	5.73146
F-060220-G87-F9	6.75661
F-060220-G87-M10	6.68594
F-060920-G92-F7	7.18434
F-060920-G92-M8	6.0838
F-060920-G93-F1	6.9184
F-060920-G93-F3	7.44283
F-060920-G93-F5	5.80386
F-060920-G93-M2	6.95323
F-060920-G93-M6	7.13277
F-060920-G94-M10	6.82794
F-061620-G100-F1	6.75286
F-061620-G100-F3	7.10815
F-061620-G100-M2	7.06033
F-061620-G100-M6	7.08344
F-061620-G101-M10	7.19462
F-062320-G106-F7	6.96823
F-062320-G106-M8	7.12004
F-062320-G107-F1	6.00202
F-062320-G107-F3	7.2185
F-062320-G107-F5	6.45724
F-062320-G107-M2	7.33849
F-062320-G107-M6	7.7777
F-062320-G108-F9	7.60905
F-070720-G120-F7	6.7576
F-070720-G120-M8	7.63578
F-070720-G121-F1	7.34706
F-070720-G121-F3	7.68614
F-070720-G121-F5	7.22695
F-070720-G121-M6	7.77093
F-070720-G122-F9	7.7751
F-070720-G122-M10	6.92276
F-071420-G127-F7	7.74566
F-071420-G127-M8	7.7563
F-071420-G128-F3	7.71507
F-071420-G128-F5	6.34432
F-071420-G128-M2	6.99714
F-071420-G128-M6	7.72155
F-071420-G129-F9	7.79835
F-071420-G129-M10	7.62586
F-072120-G134-F7	7.46825
F-072120-G134-M8	7.57678
F-072120-G135-F1	7.00765
F-072120-G135-F3	7.80433
F-072120-G135-F5	7.20248
F-072120-G135-M2	6.92343
F-072120-G135-M6	7.42157
F-072120-G136-F9	7.28249
F-072120-G136-M10	7.82009
F-072820-G141-F7	7.51083
F-072820-G141-M8	7.53099
F-072820-G142-F1	7.33438
F-072820-G142-F3	7.77876
F-072820-G142-F5	7.20837
F-072820-G142-M2	7.64878
F-072820-G142-M6	7.48131
F-072820-G143-F9	7.65608
F-072820-G143-M10	7.36484
F-080420-G148-F7	7.62447
F-080420-G148-M8	7.04283
F-080420-G149-F1	7.31993
F-080420-G149-F3	7.81906
F-080420-G149-F5	6.99969
F-080420-G149-M2	7.52248
F-080420-G150-F9	7.05839
F-080420-G150-M10	6.33092
F-081120-G155-F7	7.43467
F-081120-G155-M8	7.44055
F-081120-G156-F1	7.37446
F-081120-G156-F3	7.44454
F-081120-G156-F5	7.63471
F-081120-G156-M2	7.55948
F-081120-G156-M6	7.45569
F-081120-G157-F9	7.47317

## Sheet: Shannon_Index_Stage_Statistics
Group 1	Group 2	H	p-value	q-value
G (n=85)	N (n=114)	81.2763	1.96e-19	5.89e-19
G (n=85)	P (n=26)	58.0237	2.59e-14	3.88e-14
N (n=114)	P (n=26)	51.1737	8.45e-13	8.45e-13

## Sheet: Shannon_Index_Day_Statistics
Group 1	Group 2	H	p-value	q-value
D030920 (n=2)	D031320 (n=7)	3.08571	0.0789826	0.122441
D030920 (n=2)	D031720 (n=3)	3	0.0832645	0.126117
D030920 (n=2)	D032120 (n=6)	2.77778	0.0955807	0.140205
D030920 (n=2)	D032520 (n=8)	4.36364	0.0367139	0.0684497
D030920 (n=2)	D032920 (n=9)	4.5	0.0338948	0.0676442
D030920 (n=2)	D040220 (n=8)	4.36364	0.0367139	0.0684497
D030920 (n=2)	D040620 (n=8)	4.36364	0.0367139	0.0684497
D030920 (n=2)	D041020 (n=9)	4.5	0.0338948	0.0676442
D030920 (n=2)	D041420 (n=8)	4.36364	0.0367139	0.0684497
D030920 (n=2)	D041820 (n=7)	4.2	0.040424	0.0717448
D030920 (n=2)	D042220 (n=9)	4.5	0.0338948	0.0676442
D030920 (n=2)	D042620 (n=6)	4	0.0455003	0.0786529
D030920 (n=2)	D043020 (n=6)	4	0.0455003	0.0786529
D030920 (n=2)	D050420 (n=7)	4.2	0.040424	0.0717448
D030920 (n=2)	D050820 (n=8)	4.36364	0.0367139	0.0684497
D030920 (n=2)	D051220 (n=8)	4.36364	0.0367139	0.0684497
D030920 (n=2)	D051620 (n=7)	4.2	0.040424	0.0717448
D030920 (n=2)	D052020 (n=7)	4.2	0.040424	0.0717448
D030920 (n=2)	D052420 (n=7)	4.2	0.040424	0.0717448
D030920 (n=2)	D052820 (n=7)	4.2	0.040424	0.0717448
D030920 (n=2)	D060220 (n=6)	4	0.0455003	0.0786529
D030920 (n=2)	D060920 (n=8)	4.36364	0.0367139	0.0684497
D030920 (n=2)	D061620 (n=5)	3.75	0.0528075	0.088648
D030920 (n=2)	D062320 (n=8)	4.36364	0.0367139	0.0684497
D030920 (n=2)	D070720 (n=8)	4.36364	0.0367139	0.0684497
D030920 (n=2)	D071420 (n=8)	4.36364	0.0367139	0.0684497
D030920 (n=2)	D072120 (n=9)	4.5	0.0338948	0.0676442
D030920 (n=2)	D072820 (n=9)	4.5	0.0338948	0.0676442
D030920 (n=2)	D080420 (n=8)	4.36364	0.0367139	0.0684497
D030920 (n=2)	D081120 (n=9)	4.5	0.0338948	0.0676442
D031320 (n=7)	D031720 (n=3)	1.05195	0.305059	0.371341
D031320 (n=7)	D032120 (n=6)	2.46939	0.116083	0.163572
D031320 (n=7)	D032520 (n=8)	3.87054	0.0491408	0.0846314
D031320 (n=7)	D032920 (n=9)	11.1176	0.0008551	0.0101661
D031320 (n=7)	D040220 (n=8)	10.5	0.00119375	0.0101661
D031320 (n=7)	D040620 (n=8)	8.37054	0.00381353	0.0147774
D031320 (n=7)	D041020 (n=9)	11.1176	0.0008551	0.0101661
D031320 (n=7)	D041420 (n=8)	10.5	0.00119375	0.0101661
D031320 (n=7)	D041820 (n=7)	9.8	0.00174512	0.0101661
D031320 (n=7)	D042220 (n=9)	10.423	0.00124458	0.0101661
D031320 (n=7)	D042620 (n=6)	9	0.0026998	0.0119562
D031320 (n=7)	D043020 (n=6)	9	0.0026998	0.0119562
D031320 (n=7)	D050420 (n=7)	9.8	0.00174512	0.0101661
D031320 (n=7)	D050820 (n=8)	10.5	0.00119375	0.0101661
D031320 (n=7)	D051220 (n=8)	10.5	0.00119375	0.0101661
D031320 (n=7)	D051620 (n=7)	9.8	0.00174512	0.0101661
D031320 (n=7)	D052020 (n=7)	9.8	0.00174512	0.0101661
D031320 (n=7)	D052420 (n=7)	9.8	0.00174512	0.0101661
D031320 (n=7)	D052820 (n=7)	9.8	0.00174512	0.0101661
D031320 (n=7)	D060220 (n=6)	9	0.0026998	0.0119562
D031320 (n=7)	D060920 (n=8)	10.5	0.00119375	0.0101661
D031320 (n=7)	D061620 (n=5)	8.07692	0.00448325	0.0166042
D031320 (n=7)	D062320 (n=8)	10.5	0.00119375	0.0101661
D031320 (n=7)	D070720 (n=8)	10.5	0.00119375	0.0101661
D031320 (n=7)	D071420 (n=8)	10.5	0.00119375	0.0101661
D031320 (n=7)	D072120 (n=9)	11.1176	0.0008551	0.0101661
D031320 (n=7)	D072820 (n=9)	11.1176	0.0008551	0.0101661
D031320 (n=7)	D080420 (n=8)	10.5	0.00119375	0.0101661
D031320 (n=7)	D081120 (n=9)	11.1176	0.0008551	0.0101661
D031720 (n=3)	D032120 (n=6)	0.0666667	0.796253	0.828317
D031720 (n=3)	D032520 (n=8)	0.0416667	0.838256	0.866198
D031720 (n=3)	D032920 (n=9)	2.47009	0.116032	0.163572
D031720 (n=3)	D040220 (n=8)	2.66667	0.10247	0.147977
D031720 (n=3)	D040620 (n=8)	2.66667	0.10247	0.147977
D031720 (n=3)	D041020 (n=9)	3.08547	0.0789944	0.122441
D031720 (n=3)	D041420 (n=8)	1.5	0.220671	0.281902
D031720 (n=3)	D041820 (n=7)	2.92208	0.0873753	0.131487
D031720 (n=3)	D042220 (n=9)	2.47009	0.116032	0.163572
D031720 (n=3)	D042620 (n=6)	4.26667	0.0388671	0.0705984
D031720 (n=3)	D043020 (n=6)	3.26667	0.0707011	0.112205
D031720 (n=3)	D050420 (n=7)	2.92208	0.0873753	0.131487
D031720 (n=3)	D050820 (n=8)	4.16667	0.0412268	0.0726154
D031720 (n=3)	D051220 (n=8)	5.04167	0.0247447	0.0540201
D031720 (n=3)	D051620 (n=7)	5.72727	0.0167034	0.0390306
D031720 (n=3)	D052020 (n=7)	4.68831	0.0303685	0.0622085
D031720 (n=3)	D052420 (n=7)	3.75325	0.052705	0.088648
D031720 (n=3)	D052820 (n=7)	5.72727	0.0167034	0.0390306
D031720 (n=3)	D060220 (n=6)	4.26667	0.0388671	0.0705984
D031720 (n=3)	D060920 (n=8)	4.16667	0.0412268	0.0726154
D031720 (n=3)	D061620 (n=5)	5	0.0253473	0.0545671
D031720 (n=3)	D062320 (n=8)	5.04167	0.0247447	0.0540201
D031720 (n=3)	D070720 (n=8)	6	0.0143059	0.0357647
D031720 (n=3)	D071420 (n=8)	6	0.0143059	0.0357647
D031720 (n=3)	D072120 (n=9)	6.23077	0.0125549	0.0320771
D031720 (n=3)	D072820 (n=9)	6.23077	0.0125549	0.0320771
D031720 (n=3)	D080420 (n=8)	6	0.0143059	0.0357647
D031720 (n=3)	D081120 (n=9)	6.23077	0.0125549	0.0320771
D032120 (n=6)	D032520 (n=8)	0.6	0.438578	0.509847
D032120 (n=6)	D032920 (n=9)	6.72222	0.00952189	0.0261993
D032120 (n=6)	D040220 (n=8)	9.6	0.00194577	0.0101661
D032120 (n=6)	D040620 (n=8)	4.81667	0.0281858	0.0583329
D032120 (n=6)	D041020 (n=9)	8	0.00467773	0.0166042
D032120 (n=6)	D041420 (n=8)	7.35	0.00670628	0.0205159
D032120 (n=6)	D041820 (n=7)	4	0.0455003	0.0786529
D032120 (n=6)	D042220 (n=9)	8	0.00467773	0.0166042
D032120 (n=6)	D042620 (n=6)	8.30769	0.00394775	0.0149244
D032120 (n=6)	D043020 (n=6)	8.30769	0.00394775	0.0149244
D032120 (n=6)	D050420 (n=7)	9	0.0026998	0.0119562
D032120 (n=6)	D050820 (n=8)	9.6	0.00194577	0.0101661
D032120 (n=6)	D051220 (n=8)	9.6	0.00194577	0.0101661
D032120 (n=6)	D051620 (n=7)	9	0.0026998	0.0119562
D032120 (n=6)	D052020 (n=7)	6.61224	0.010128	0.0273809
D032120 (n=6)	D052420 (n=7)	9	0.0026998	0.0119562
D032120 (n=6)	D052820 (n=7)	9	0.0026998	0.0119562
D032120 (n=6)	D060220 (n=6)	7.41026	0.00648531	0.0205159
D032120 (n=6)	D060920 (n=8)	9.6	0.00194577	0.0101661
D032120 (n=6)	D061620 (n=5)	7.5	0.0061699	0.0197862
D032120 (n=6)	D062320 (n=8)	9.6	0.00194577	0.0101661
D032120 (n=6)	D070720 (n=8)	9.6	0.00194577	0.0101661
D032120 (n=6)	D071420 (n=8)	9.6	0.00194577	0.0101661
D032120 (n=6)	D072120 (n=9)	10.125	0.00146272	0.0101661
D032120 (n=6)	D072820 (n=9)	10.125	0.00146272	0.0101661
D032120 (n=6)	D080420 (n=8)	9.6	0.00194577	0.0101661
D032120 (n=6)	D081120 (n=9)	10.125	0.00146272	0.0101661
D032520 (n=8)	D032920 (n=9)	5.78704	0.0161448	0.0381082
D032520 (n=8)	D040220 (n=8)	11.2941	0.00077753	0.0101661
D032520 (n=8)	D040620 (n=8)	5.83456	0.0157143	0.0374727
D032520 (n=8)	D041020 (n=9)	7.78704	0.00526224	0.0177315
D032520 (n=8)	D041420 (n=8)	8.64706	0.0032759	0.0133622
D032520 (n=8)	D041820 (n=7)	4.33929	0.0372425	0.0684497
D032520 (n=8)	D042220 (n=9)	4.08333	0.0433081	0.0759935
D032520 (n=8)	D042620 (n=6)	9.6	0.00194577	0.0101661
D032520 (n=8)	D043020 (n=6)	9.6	0.00194577	0.0101661
D032520 (n=8)	D050420 (n=7)	8.37054	0.00381353	0.0147774
D032520 (n=8)	D050820 (n=8)	11.2941	0.00077753	0.0101661
D032520 (n=8)	D051220 (n=8)	11.2941	0.00077753	0.0101661
D032520 (n=8)	D051620 (n=7)	10.5	0.00119375	0.0101661
D032520 (n=8)	D052020 (n=7)	7.71429	0.00547855	0.0179403
D032520 (n=8)	D052420 (n=7)	6.48214	0.0108964	0.0289532
D032520 (n=8)	D052820 (n=7)	10.5	0.00119375	0.0101661
D032520 (n=8)	D060220 (n=6)	7.35	0.00670628	0.0205159
D032520 (n=8)	D060920 (n=8)	9.27574	0.00232209	0.011487
D032520 (n=8)	D061620 (n=5)	8.57143	0.00341479	0.0138076
D032520 (n=8)	D062320 (n=8)	11.2941	0.00077753	0.0101661
D032520 (n=8)	D070720 (n=8)	11.2941	0.00077753	0.0101661
D032520 (n=8)	D071420 (n=8)	11.2941	0.00077753	0.0101661
D032520 (n=8)	D072120 (n=9)	12	0.00053201	0.0101661
D032520 (n=8)	D072820 (n=9)	12	0.00053201	0.0101661
D032520 (n=8)	D080420 (n=8)	11.2941	0.00077753	0.0101661
D032520 (n=8)	D081120 (n=9)	12	0.00053201	0.0101661
D032920 (n=9)	D040220 (n=8)	2.08333	0.148915	0.203065
D032920 (n=9)	D040620 (n=8)	0.75	0.386476	0.45962
D032920 (n=9)	D041020 (n=9)	0.859649	0.353837	0.42272
D032920 (n=9)	D041420 (n=8)	0.0833333	0.77283	0.807564
D032920 (n=9)	D041820 (n=7)	0.137255	0.711025	0.754856
D032920 (n=9)	D042220 (n=9)	0.157895	0.691102	0.742177
D032920 (n=9)	D042620 (n=6)	2.72222	0.0989601	0.144706
D032920 (n=9)	D043020 (n=6)	1.38889	0.238593	0.30313
D032920 (n=9)	D050420 (n=7)	2.35574	0.124822	0.174302
D032920 (n=9)	D050820 (n=8)	4.48148	0.034264	0.0680887
D032920 (n=9)	D051220 (n=8)	6.25926	0.0123546	0.0320771
D032920 (n=9)	D051620 (n=7)	7.86835	0.00503076	0.0172008
D032920 (n=9)	D052020 (n=7)	3.05042	0.0807163	0.124695
D032920 (n=9)	D052420 (n=7)	3.83473	0.050201	0.0855071
D032920 (n=9)	D052820 (n=7)	7.86835	0.00503076	0.0172008
D032920 (n=9)	D060220 (n=6)	3.55556	0.0593464	0.0978585
D032920 (n=9)	D060920 (n=8)	5.78704	0.0161448	0.0381082
D032920 (n=9)	D061620 (n=5)	8.21778	0.0041482	0.0155557
D032920 (n=9)	D062320 (n=8)	8.33333	0.00389242	0.0149244
D032920 (n=9)	D070720 (n=8)	11.3426	0.0007575	0.0101661
D032920 (n=9)	D071420 (n=8)	10.0833	0.00149616	0.0101661
D032920 (n=9)	D072120 (n=9)	12.7895	0.00034858	0.0101661
D032920 (n=9)	D072820 (n=9)	12.7895	0.00034858	0.0101661
D032920 (n=9)	D080420 (n=8)	10.0833	0.00149616	0.0101661
D032920 (n=9)	D081120 (n=9)	12.1657	0.00048677	0.0101661
D040220 (n=8)	D040620 (n=8)	0.0441177	0.833635	0.863341
D040220 (n=8)	D041020 (n=9)	0.231481	0.630428	0.686531
D040220 (n=8)	D041420 (n=8)	3.57353	0.0587074	0.0971493
D040220 (n=8)	D041820 (n=7)	0.65625	0.417887	0.488235
D040220 (n=8)	D042220 (n=9)	1.56481	0.210962	0.27024
D040220 (n=8)	D042620 (n=6)	0.15	0.698535	0.74671
D040220 (n=8)	D043020 (n=6)	0	1	1
D040220 (n=8)	D050420 (n=7)	0.120536	0.728454	0.76636
D040220 (n=8)	D050820 (n=8)	0.705882	0.400814	0.471508
D040220 (n=8)	D051220 (n=8)	1.86397	0.172167	0.228736
D040220 (n=8)	D051620 (n=7)	7.08482	0.00777396	0.0225931
D040220 (n=8)	D052020 (n=7)	2.26339	0.132464	0.183867
D040220 (n=8)	D052420 (n=7)	1.62054	0.203017	0.262961
D040220 (n=8)	D052820 (n=7)	5.90625	0.0150873	0.0365216
D040220 (n=8)	D060220 (n=6)	2.01667	0.15558	0.210305
D040220 (n=8)	D060920 (n=8)	2.82353	0.0928919	0.137278
D040220 (n=8)	D061620 (n=5)	7.73571	0.00541391	0.0179403
D040220 (n=8)	D062320 (n=8)	4.41176	0.0356919	0.0684497
D040220 (n=8)	D070720 (n=8)	10.5993	0.00113133	0.0101661
D040220 (n=8)	D071420 (n=8)	8.64706	0.0032759	0.0133622
D040220 (n=8)	D072120 (n=9)	12	0.00053201	0.0101661
D040220 (n=8)	D072820 (n=9)	12	0.00053201	0.0101661
D040220 (n=8)	D080420 (n=8)	8.64706	0.0032759	0.0133622
D040220 (n=8)	D081120 (n=9)	10.7037	0.00106921	0.0101661
D040620 (n=8)	D041020 (n=9)	0.037037	0.84739	0.866644
D040620 (n=8)	D041420 (n=8)	0.275735	0.59951	0.654395
D040620 (n=8)	D041820 (n=7)	0.334821	0.562834	0.618212
D040620 (n=8)	D042220 (n=9)	0.333333	0.563703	0.618212
D040620 (n=8)	D042620 (n=6)	0.0666667	0.796253	0.828317
D040620 (n=8)	D043020 (n=6)	0	1	1
D040620 (n=8)	D050420 (n=7)	1.33929	0.24716	0.309435
D040620 (n=8)	D050820 (n=8)	1.58824	0.207578	0.267379
D040620 (n=8)	D051220 (n=8)	1.86397	0.172167	0.228736
D040620 (n=8)	D051620 (n=7)	7.71429	0.00547855	0.0179403
D040620 (n=8)	D052020 (n=7)	2.625	0.105193	0.150971
D040620 (n=8)	D052420 (n=7)	3.42857	0.0640775	0.102745
D040620 (n=8)	D052820 (n=7)	5.90625	0.0150873	0.0365216
D040620 (n=8)	D060220 (n=6)	3.26667	0.0707011	0.112205
D040620 (n=8)	D060920 (n=8)	4.86397	0.0274232	0.0582273
D040620 (n=8)	D061620 (n=5)	7.73571	0.00541391	0.0179403
D040620 (n=8)	D062320 (n=8)	5.33824	0.0208626	0.0459768
D040620 (n=8)	D070720 (n=8)	10.5993	0.00113133	0.0101661
D040620 (n=8)	D071420 (n=8)	8.04044	0.00457444	0.0166042
D040620 (n=8)	D072120 (n=9)	12	0.00053201	0.0101661
D040620 (n=8)	D072820 (n=9)	12	0.00053201	0.0101661
D040620 (n=8)	D080420 (n=8)	8.04044	0.00457444	0.0166042
D040620 (n=8)	D081120 (n=9)	10.7037	0.00106921	0.0101661
D041020 (n=9)	D041420 (n=8)	0.453704	0.500581	0.564977
D041020 (n=9)	D041820 (n=7)	0.473389	0.491432	0.557356
D041020 (n=9)	D042220 (n=9)	0.157895	0.691102	0.742177
D041020 (n=9)	D042620 (n=6)	0.347222	0.55569	0.618212
D041020 (n=9)	D043020 (n=6)	0.0138889	0.906186	0.919736
D041020 (n=9)	D050420 (n=7)	0.338936	0.560444	0.618212
D041020 (n=9)	D050820 (n=8)	1.56481	0.210962	0.27024
D041020 (n=9)	D051220 (n=8)	2.67593	0.101876	0.147977
D041020 (n=9)	D051620 (n=7)	3.83473	0.050201	0.0855071
D041020 (n=9)	D052020 (n=7)	1.7507	0.185789	0.244736
D041020 (n=9)	D052420 (n=7)	1.7507	0.185789	0.244736
D041020 (n=9)	D052820 (n=7)	3.83473	0.050201	0.0855071
D041020 (n=9)	D060220 (n=6)	1.125	0.288844	0.355324
D041020 (n=9)	D060920 (n=8)	3	0.0832645	0.126117
D041020 (n=9)	D061620 (n=5)	4.84	0.0278069	0.0583329
D041020 (n=9)	D062320 (n=8)	4.89815	0.0268855	0.0573475
D041020 (n=9)	D070720 (n=8)	8.89815	0.0028546	0.0121779
D041020 (n=9)	D071420 (n=8)	8.89815	0.0028546	0.0121779
D041020 (n=9)	D072120 (n=9)	9.82651	0.00172014	0.0101661
D041020 (n=9)	D072820 (n=9)	10.9649	0.00092853	0.0101661
D041020 (n=9)	D080420 (n=8)	6.75	0.00937477	0.0261993
D041020 (n=9)	D081120 (n=9)	10.3879	0.00126843	0.0101661
D041420 (n=8)	D041820 (n=7)	0.120536	0.728454	0.76636
D041420 (n=8)	D042220 (n=9)	0.037037	0.84739	0.866644
D041420 (n=8)	D042620 (n=6)	4.81667	0.0281858	0.0583329
D041420 (n=8)	D043020 (n=6)	2.01667	0.15558	0.210305
D041420 (n=8)	D050420 (n=7)	0.857143	0.354539	0.42272
D041420 (n=8)	D050820 (n=8)	3.1875	0.0742034	0.116965
D041420 (n=8)	D051220 (n=8)	4.41176	0.0356919	0.0684497
D041420 (n=8)	D051620 (n=7)	5.90625	0.0150873	0.0365216
D041420 (n=8)	D052020 (n=7)	3.01339	0.0825793	0.126117
D041420 (n=8)	D052420 (n=7)	1.08482	0.297621	0.364195
D041420 (n=8)	D052820 (n=7)	6.48214	0.0108964	0.0289532
D041420 (n=8)	D060220 (n=6)	2.81667	0.09329	0.137278
D041420 (n=8)	D060920 (n=8)	3.57353	0.0587074	0.0971493
D041420 (n=8)	D061620 (n=5)	4.82143	0.028108	0.0583329
D041420 (n=8)	D062320 (n=8)	5.33824	0.0208626	0.0459768
D041420 (n=8)	D070720 (n=8)	9.92647	0.00162919	0.0101661
D041420 (n=8)	D071420 (n=8)	9.92647	0.00162919	0.0101661
D041420 (n=8)	D072120 (n=9)	10.7037	0.00106921	0.0101661
D041420 (n=8)	D072820 (n=9)	12	0.00053201	0.0101661
D041420 (n=8)	D080420 (n=8)	8.64706	0.0032759	0.0133622
D041420 (n=8)	D081120 (n=9)	11.3426	0.0007575	0.0101661
D041820 (n=7)	D042220 (n=9)	0.137255	0.711025	0.754856
D041820 (n=7)	D042620 (n=6)	1.65306	0.198543	0.258606
D041820 (n=7)	D043020 (n=6)	0.734694	0.391366	0.461891
D041820 (n=7)	D050420 (n=7)	1.17959	0.277439	0.342199
D041820 (n=7)	D050820 (n=8)	1.92857	0.164915	0.220995
D041820 (n=7)	D051220 (n=8)	2.625	0.105193	0.150971
D041820 (n=7)	D051620 (n=7)	5	0.0253473	0.0545671
D041820 (n=7)	D052020 (n=7)	1.8	0.179712	0.238081
D041820 (n=7)	D052420 (n=7)	2.15918	0.14172	0.19613
D041820 (n=7)	D052820 (n=7)	5	0.0253473	0.0545671
D041820 (n=7)	D060220 (n=6)	3.44898	0.0632908	0.102544
D041820 (n=7)	D060920 (n=8)	3.42857	0.0640775	0.102745
D041820 (n=7)	D061620 (n=5)	4.80659	0.028351	0.0583329
D041820 (n=7)	D062320 (n=8)	5.35714	0.0206376	0.0459768
D041820 (n=7)	D070720 (n=8)	9.05357	0.00262182	0.0119562
D041820 (n=7)	D071420 (n=8)	8.37054	0.00381353	0.0147774
D041820 (n=7)	D072120 (n=9)	9.7507	0.00179254	0.0101661
D041820 (n=7)	D072820 (n=9)	11.1176	0.0008551	0.0101661
D041820 (n=7)	D080420 (n=8)	7.08482	0.00777396	0.0225931
D041820 (n=7)	D081120 (n=9)	10.423	0.00124458	0.0101661
D042220 (n=9)	D042620 (n=6)	1.38889	0.238593	0.30313
D042220 (n=9)	D043020 (n=6)	0.888889	0.345779	0.416547
D042220 (n=9)	D050420 (n=7)	1.0112	0.314614	0.381973
D042220 (n=9)	D050820 (n=8)	2.08333	0.148915	0.203065
D042220 (n=9)	D051220 (n=8)	2.37037	0.123658	0.173195
D042220 (n=9)	D051620 (n=7)	6.72549	0.00950446	0.0261993
D042220 (n=9)	D052020 (n=7)	2.69188	0.100861	0.147023
D042220 (n=9)	D052420 (n=7)	1.23529	0.26638	0.331194
D042220 (n=9)	D052820 (n=7)	5.67227	0.0172352	0.0400717
D042220 (n=9)	D060220 (n=6)	3.125	0.0770999	0.12112
D042220 (n=9)	D060920 (n=8)	3	0.0832645	0.126117
D042220 (n=9)	D061620 (n=5)	5.44444	0.0196307	0.0451894
D042220 (n=9)	D062320 (n=8)	4.89815	0.0268855	0.0573475
D042220 (n=9)	D070720 (n=8)	9.48148	0.00207556	0.0104906
D042220 (n=9)	D071420 (n=8)	8.89815	0.0028546	0.0121779
D042220 (n=9)	D072120 (n=9)	10.3879	0.00126843	0.0101661
D042220 (n=9)	D072820 (n=9)	10.9649	0.00092853	0.0101661
D042220 (n=9)	D080420 (n=8)	7.25926	0.00705364	0.0211609
D042220 (n=9)	D081120 (n=9)	11.5575	0.00067476	0.0101661
D042620 (n=6)	D043020 (n=6)	0.641026	0.42334	0.493366
D042620 (n=6)	D050420 (n=7)	0.183673	0.668235	0.722626
D042620 (n=6)	D050820 (n=8)	0.15	0.698535	0.74671
D042620 (n=6)	D051220 (n=8)	1.35	0.245278	0.309435
D042620 (n=6)	D051620 (n=7)	7.36735	0.00664189	0.0205159
D042620 (n=6)	D052020 (n=7)	3.44898	0.0632908	0.102544
D042620 (n=6)	D052420 (n=7)	1.65306	0.198543	0.258606
D042620 (n=6)	D052820 (n=7)	5.89796	0.0151584	0.0365216
D042620 (n=6)	D060220 (n=6)	2.07692	0.149541	0.203324
D042620 (n=6)	D060920 (n=8)	2.4	0.121335	0.170456
D042620 (n=6)	D061620 (n=5)	7.5	0.0061699	0.0197862
D042620 (n=6)	D062320 (n=8)	3.75	0.0528075	0.088648
D042620 (n=6)	D070720 (n=8)	9.6	0.00194577	0.0101661
D042620 (n=6)	D071420 (n=8)	6.66667	0.00982327	0.0267124
D042620 (n=6)	D072120 (n=9)	10.125	0.00146272	0.0101661
D042620 (n=6)	D072820 (n=9)	10.125	0.00146272	0.0101661
D042620 (n=6)	D080420 (n=8)	6.66667	0.00982327	0.0267124
D042620 (n=6)	D081120 (n=9)	8.68056	0.00321623	0.0133622
D043020 (n=6)	D050420 (n=7)	0.326531	0.567709	0.621141
D043020 (n=6)	D050820 (n=8)	1.35	0.245278	0.309435
D043020 (n=6)	D051220 (n=8)	2.81667	0.09329	0.137278
D043020 (n=6)	D051620 (n=7)	7.36735	0.00664189	0.0205159
D043020 (n=6)	D052020 (n=7)	3.44898	0.0632908	0.102544
D043020 (n=6)	D052420 (n=7)	1.65306	0.198543	0.258606
D043020 (n=6)	D052820 (n=7)	7.36735	0.00664189	0.0205159
D043020 (n=6)	D060220 (n=6)	2.5641	0.109315	0.155924
D043020 (n=6)	D060920 (n=8)	2.81667	0.09329	0.137278
D043020 (n=6)	D061620 (n=5)	7.5	0.0061699	0.0197862
D043020 (n=6)	D062320 (n=8)	4.26667	0.0388671	0.0705984
D043020 (n=6)	D070720 (n=8)	9.6	0.00194577	0.0101661
D043020 (n=6)	D071420 (n=8)	8.06667	0.0045087	0.0166042
D043020 (n=6)	D072120 (n=9)	10.125	0.00146272	0.0101661
D043020 (n=6)	D072820 (n=9)	10.125	0.00146272	0.0101661
D043020 (n=6)	D080420 (n=8)	7.35	0.00670628	0.0205159
D043020 (n=6)	D081120 (n=9)	9.38889	0.00218304	0.0109152
D050420 (n=7)	D050820 (n=8)	0.334821	0.562834	0.618212
D050420 (n=7)	D051220 (n=8)	1.33929	0.24716	0.309435
D050420 (n=7)	D051620 (n=7)	0.918367	0.337904	0.408118
D050420 (n=7)	D052020 (n=7)	0.0367347	0.848006	0.866644
D050420 (n=7)	D052420 (n=7)	0.493878	0.482203	0.55092
D050420 (n=7)	D052820 (n=7)	1.17959	0.277439	0.342199
D050420 (n=7)	D060220 (n=6)	0	1	1
D050420 (n=7)	D060920 (n=8)	1.92857	0.164915	0.220995
D050420 (n=7)	D061620 (n=5)	4.80659	0.028351	0.0583329
D050420 (n=7)	D062320 (n=8)	4.33929	0.0372425	0.0684497
D050420 (n=7)	D070720 (n=8)	7.08482	0.00777396	0.0225931
D050420 (n=7)	D071420 (n=8)	7.08482	0.00777396	0.0225931
D050420 (n=7)	D072120 (n=9)	9.10084	0.00255492	0.0119562
D050420 (n=7)	D072820 (n=9)	11.1176	0.0008551	0.0101661
D050420 (n=7)	D080420 (n=8)	5.90625	0.0150873	0.0365216
D050420 (n=7)	D081120 (n=9)	8.47339	0.00360379	0.0144462
D050820 (n=8)	D051220 (n=8)	0.540441	0.46225	0.532045
D050820 (n=8)	D051620 (n=7)	0.482143	0.487453	0.554195
D050820 (n=8)	D052020 (n=7)	0.0133929	0.907868	0.919736
D050820 (n=8)	D052420 (n=7)	0.0133929	0.907868	0.919736
D050820 (n=8)	D052820 (n=7)	0.857143	0.354539	0.42272
D050820 (n=8)	D060220 (n=6)	0	1	1
D050820 (n=8)	D060920 (n=8)	0.540441	0.46225	0.532045
D050820 (n=8)	D061620 (n=5)	3.62143	0.0570399	0.0950665
D050820 (n=8)	D062320 (n=8)	3.1875	0.0742034	0.116965
D050820 (n=8)	D070720 (n=8)	6.89338	0.00865154	0.0248331
D050820 (n=8)	D071420 (n=8)	6.89338	0.00865154	0.0248331
D050820 (n=8)	D072120 (n=9)	8.89815	0.0028546	0.0121779
D050820 (n=8)	D072820 (n=9)	12	0.00053201	0.0101661
D050820 (n=8)	D080420 (n=8)	5.33824	0.0208626	0.0459768
D050820 (n=8)	D081120 (n=9)	9.48148	0.00207556	0.0104906
D051220 (n=8)	D051620 (n=7)	0.334821	0.562834	0.618212
D051220 (n=8)	D052020 (n=7)	0.120536	0.728454	0.76636
D051220 (n=8)	D052420 (n=7)	0.120536	0.728454	0.76636
D051220 (n=8)	D052820 (n=7)	0.334821	0.562834	0.618212
D051220 (n=8)	D060220 (n=6)	0	1	1
D051220 (n=8)	D060920 (n=8)	0.397059	0.528612	0.593731
D051220 (n=8)	D061620 (n=5)	3.08571	0.0789826	0.122441
D051220 (n=8)	D062320 (n=8)	2.82353	0.0928919	0.137278
D051220 (n=8)	D070720 (n=8)	6.35294	0.0117187	0.0309613
D051220 (n=8)	D071420 (n=8)	5.33824	0.0208626	0.0459768
D051220 (n=8)	D072120 (n=9)	7.78704	0.00526224	0.0177315
D051220 (n=8)	D072820 (n=9)	12	0.00053201	0.0101661
D051220 (n=8)	D080420 (n=8)	2.82353	0.0928919	0.137278
D051220 (n=8)	D081120 (n=9)	9.48148	0.00207556	0.0104906
D051620 (n=7)	D052020 (n=7)	0.2	0.654721	0.711321
D051620 (n=7)	D052420 (n=7)	0.0367347	0.848006	0.866644
D051620 (n=7)	D052820 (n=7)	0.102041	0.749394	0.78661
D051620 (n=7)	D060220 (n=6)	0.510204	0.475051	0.544085
D051620 (n=7)	D060920 (n=8)	0.65625	0.417887	0.488235
D051620 (n=7)	D061620 (n=5)	3.48791	0.0618185	0.101217
D051620 (n=7)	D062320 (n=8)	2.26339	0.132464	0.183867
D051620 (n=7)	D070720 (n=8)	7.08482	0.00777396	0.0225931
D051620 (n=7)	D071420 (n=8)	5.35714	0.0206376	0.0459768
D051620 (n=7)	D072120 (n=9)	9.10084	0.00255492	0.0119562
D051620 (n=7)	D072820 (n=9)	11.1176	0.0008551	0.0101661
D051620 (n=7)	D080420 (n=8)	4.33929	0.0372425	0.0684497
D051620 (n=7)	D081120 (n=9)	6.72549	0.00950446	0.0261993
D052020 (n=7)	D052420 (n=7)	1.17959	0.277439	0.342199
D052020 (n=7)	D052820 (n=7)	0.918367	0.337904	0.408118
D052020 (n=7)	D060220 (n=6)	0.0204082	0.886403	0.903898
D052020 (n=7)	D060920 (n=8)	1.92857	0.164915	0.220995
D052020 (n=7)	D061620 (n=5)	6.33626	0.0118294	0.0310772
D052020 (n=7)	D062320 (n=8)	3.01339	0.0825793	0.126117
D052020 (n=7)	D070720 (n=8)	8.37054	0.00381353	0.0147774
D052020 (n=7)	D071420 (n=8)	5.90625	0.0150873	0.0365216
D052020 (n=7)	D072120 (n=9)	10.423	0.00124458	0.0101661
D052020 (n=7)	D072820 (n=9)	11.1176	0.0008551	0.0101661
D052020 (n=7)	D080420 (n=8)	6.48214	0.0108964	0.0289532
D052020 (n=7)	D081120 (n=9)	7.86835	0.00503076	0.0172008
D052420 (n=7)	D052820 (n=7)	0.0367347	0.848006	0.866644
D052420 (n=7)	D060220 (n=6)	0.734694	0.391366	0.461891
D052420 (n=7)	D060920 (n=8)	0.482143	0.487453	0.554195
D052420 (n=7)	D061620 (n=5)	3.48791	0.0618185	0.101217
D052420 (n=7)	D062320 (n=8)	3.42857	0.0640775	0.102745
D052420 (n=7)	D070720 (n=8)	5.35714	0.0206376	0.0459768
D052420 (n=7)	D071420 (n=8)	5.90625	0.0150873	0.0365216
D052420 (n=7)	D072120 (n=9)	7.86835	0.00503076	0.0172008
D052420 (n=7)	D072820 (n=9)	11.1176	0.0008551	0.0101661
D052420 (n=7)	D080420 (n=8)	4.33929	0.0372425	0.0684497
D052420 (n=7)	D081120 (n=9)	7.86835	0.00503076	0.0172008
D052820 (n=7)	D060220 (n=6)	0.734694	0.391366	0.461891
D052820 (n=7)	D060920 (n=8)	0.334821	0.562834	0.618212
D052820 (n=7)	D061620 (n=5)	1.90549	0.167465	0.223767
D052820 (n=7)	D062320 (n=8)	1.62054	0.203017	0.262961
D052820 (n=7)	D070720 (n=8)	4.83482	0.0278905	0.0583329
D052820 (n=7)	D071420 (n=8)	5.35714	0.0206376	0.0459768
D052820 (n=7)	D072120 (n=9)	7.28571	0.00695051	0.0209869
D052820 (n=7)	D072820 (n=9)	10.423	0.00124458	0.0101661
D052820 (n=7)	D080420 (n=8)	4.33929	0.0372425	0.0684497
D052820 (n=7)	D081120 (n=9)	7.28571	0.00695051	0.0209869
D060220 (n=6)	D060920 (n=8)	1.06667	0.3017	0.368216
D060220 (n=6)	D061620 (n=5)	2.13333	0.144127	0.19887
D060220 (n=6)	D062320 (n=8)	1.66667	0.196706	0.258384
D060220 (n=6)	D070720 (n=8)	6.01667	0.0141714	0.0357647
D060220 (n=6)	D071420 (n=8)	5.4	0.0201367	0.0459768
D060220 (n=6)	D072120 (n=9)	6.72222	0.00952189	0.0261993
D060220 (n=6)	D072820 (n=9)	8	0.00467773	0.0166042
D060220 (n=6)	D080420 (n=8)	3.75	0.0528075	0.088648
D060220 (n=6)	D081120 (n=9)	6.72222	0.00952189	0.0261993
D060920 (n=8)	D061620 (n=5)	0.342857	0.558185	0.618212
D060920 (n=8)	D062320 (n=8)	1.33456	0.247996	0.309435
D060920 (n=8)	D070720 (n=8)	4.41176	0.0356919	0.0684497
D060920 (n=8)	D071420 (n=8)	5.83456	0.0157143	0.0374727
D060920 (n=8)	D072120 (n=9)	6.25926	0.0123546	0.0320771
D060920 (n=8)	D072820 (n=9)	10.0833	0.00149616	0.0101661
D060920 (n=8)	D080420 (n=8)	2.82353	0.0928919	0.137278
D060920 (n=8)	D081120 (n=9)	6.75	0.00937477	0.0261993
D061620 (n=5)	D062320 (n=8)	0.535714	0.464214	0.532987
D061620 (n=5)	D070720 (n=8)	3.08571	0.0789826	0.122441
D061620 (n=5)	D071420 (n=8)	2.59286	0.107347	0.153588
D061620 (n=5)	D072120 (n=9)	3.73778	0.0531951	0.0889775
D061620 (n=5)	D072820 (n=9)	9	0.0026998	0.0119562
D061620 (n=5)	D080420 (n=8)	0.192857	0.660549	0.71598
D061620 (n=5)	D081120 (n=9)	5.44444	0.0196307	0.0451894
D062320 (n=8)	D070720 (n=8)	1.33456	0.247996	0.309435
D062320 (n=8)	D071420 (n=8)	2.48162	0.115184	0.163572
D062320 (n=8)	D072120 (n=9)	1.33333	0.248213	0.309435
D062320 (n=8)	D072820 (n=9)	3.34259	0.0675082	0.107874
D062320 (n=8)	D080420 (n=8)	0.176471	0.674424	0.727627
D062320 (n=8)	D081120 (n=9)	2.08333	0.148915	0.203065
D070720 (n=8)	D071420 (n=8)	0.397059	0.528612	0.593731
D070720 (n=8)	D072120 (n=9)	0.00925926	0.923342	0.933378
D070720 (n=8)	D072820 (n=9)	0.0833333	0.77283	0.807564
D070720 (n=8)	D080420 (n=8)	0.540441	0.46225	0.532045
D070720 (n=8)	D081120 (n=9)	0.148148	0.700311	0.746892
D071420 (n=8)	D072120 (n=9)	0.453704	0.500581	0.564977
D071420 (n=8)	D072820 (n=9)	1.12037	0.289839	0.355607
D071420 (n=8)	D080420 (n=8)	1.58824	0.207578	0.267379
D071420 (n=8)	D081120 (n=9)	3	0.0832645	0.126117
D072120 (n=9)	D072820 (n=9)	0.703704	0.401542	0.471508
D072120 (n=9)	D080420 (n=8)	0.333333	0.563703	0.618212
D072120 (n=9)	D081120 (n=9)	0.0487329	0.825283	0.856599
D072820 (n=9)	D080420 (n=8)	2.08333	0.148915	0.203065
D072820 (n=9)	D081120 (n=9)	0.859649	0.353837	0.42272
D080420 (n=8)	D081120 (n=9)	0.592593	0.441418	0.511869

## Sheet: Shannon_Effective_Number_Result
SampleID	Shannon_Effective_Number
F-030920-P2-F9	39.94
F-030920-P2-M10	19.15
F-031320-P4-F7	40.01
F-031320-P5-F1	143.52
F-031320-P5-F3	216.34
F-031320-P5-F5	113.65
F-031320-P5-M2	31.93
F-031320-P6-F9	101.18
F-031320-P6-M10	79.29
F-031720-P8-M8	65.49
F-031720-P9-F1	474.84
F-031720-P9-M6	171.24
F-032120-P12-F7	156.87
F-032120-P13-F1	117.91
F-032120-P13-F5	305.81
F-032120-P13-M2	312.02
F-032120-P13-M4	24.83
F-032120-P14-F9	274.02
F-032520-P16-F7	207.6
F-032520-P17-F3	47.17
F-032520-P17-F5	200.83
F-032520-P17-M2	91.7
F-032520-P17-M4	370.22
F-032520-P17-M6	371.28
F-032520-P18-F9	381.85
F-032520-P18-M10	283.95
F-032920-N20-F7	270.24
F-032920-N20-M8	711.19
F-032920-N21-F1	322.58
F-032920-N21-F3	997.25
F-032920-N21-F5	302.26
F-032920-N21-M4	570.05
F-032920-N21-M6	531.59
F-032920-N22-F9	376.81
F-032920-N22-M10	384.43
F-040220-N24-F7	459.89
F-040220-N24-M8	456.99
F-040220-N25-F1	975.83
F-040220-N25-F3	430.37
F-040220-N25-F5	776.18
F-040220-N25-M4	673.23
F-040220-N25-M6	464.01
F-040220-N26-M10	729.63
F-040620-N28-F7	637.89
F-040620-N28-M8	782.35
F-040620-N29-F1	391.07
F-040620-N29-F3	291.75
F-040620-N29-F5	898.64
F-040620-N29-M2	743.32
F-040620-N30-F9	732.92
F-040620-N30-M10	105.02
F-041020-N32-F7	1682.42
F-041020-N32-M8	811.5
F-041020-N33-F1	242.27
F-041020-N33-F3	430.86
F-041020-N33-F5	399.55
F-041020-N33-M2	576.73
F-041020-N33-M6	563.18
F-041020-N34-F9	901.91
F-041020-N34-M10	339.04
F-041420-N36-F7	409.4
F-041420-N36-M8	478.25
F-041420-N37-F3	426.48
F-041420-N37-F5	411.8
F-041420-N37-M2	1333.78
F-041420-N37-M6	438.08
F-041420-N38-F9	436.44
F-041420-N38-M10	229.27
F-041820-N40-F7	1300.88
F-041820-N40-M8	528.93
F-041820-N41-F1	254.83
F-041820-N41-F5	493.23
F-041820-N41-M2	704.71
F-041820-N41-M6	299.05
F-041820-N42-M10	298.89
F-042220-N44-F7	1612.8
F-042220-N44-M8	655.35
F-042220-N45-F1	179.24
F-042220-N45-F3	694.11
F-042220-N45-F5	726.24
F-042220-N45-M2	366.17
F-042220-N45-M6	450.43
F-042220-N46-F9	354.66
F-042220-N46-M10	354.02
F-042620-N48-F7	625.09
F-042620-N48-M8	779.12
F-042620-N49-F1	454.01
F-042620-N49-F5	669.23
F-042620-N49-M6	546.72
F-042620-N50-F9	809.27
F-043020-N52-F7	460.01
F-043020-N52-M8	565.62
F-043020-N53-F5	406.47
F-043020-N53-M2	510.98
F-043020-N53-M6	737
F-043020-N54-M10	802.36
F-050420-N56-F7	438.62
F-050420-N56-M8	390.04
F-050420-N57-F5	1179.38
F-050420-N57-M2	322.14
F-050420-N57-M6	940.68
F-050420-N58-F9	1021.68
F-050420-N58-M10	810.27
F-050820-N60-F7	1294.23
F-050820-N60-M8	611.23
F-050820-N61-F3	453.57
F-050820-N61-F5	1019.21
F-050820-N61-M2	538.3
F-050820-N61-M6	408.07
F-050820-N62-F9	928.9
F-050820-N62-M10	1161.55
F-051220-N64-F7	684.84
F-051220-N64-M8	1204.18
F-051220-N65-F1	1180.35
F-051220-N65-F3	591.26
F-051220-N65-F5	1185.46
F-051220-N65-M2	1032.1
F-051220-N65-M6	635.16
F-051220-N66-F9	420.4
F-051620-N69-M2	783.86
F-081120-G157-M10	753.67
F-051620-N68-M8	1236.09
F-051620-N69-F3	834.88
F-051620-N69-F5	1050.17
F-051620-N69-M6	942.94
F-051620-N70-F9	801.61
F-051620-N70-M10	840.47
F-052020-N70-F7	852.48
F-052020-N70-M8	689.9
F-052020-N72-F3	1096.17
F-052020-N72-F5	250.44
F-052020-N72-M2	845.2
F-052020-N72-M6	833.87
F-052020-N74-F9	949.76
F-052420-N76-M8	343.3
F-052420-N77-F1	341.89
F-052420-N77-F3	929.17
F-052420-N77-F5	1007.53
F-052420-N77-M2	1160.12
F-052420-N77-M6	1041.89
F-052420-N78-M10	1187.76
F-052820-G80-F7	804.37
F-052820-G80-M8	1033.33
F-052820-G81-F1	665.84
F-052820-G81-F5	867.36
F-052820-G81-M2	890.35
F-052820-G81-M6	1509.66
F-052820-G82-M10	1039.83
F-060220-G85-F7	926.96
F-060220-G85-M8	1672.01
F-060220-G86-F3	745.45
F-060220-G86-F5	308.42
F-060220-G87-F9	859.72
F-060220-G87-M10	801.06
F-060920-G92-F7	1318.62
F-060920-G92-M8	438.69
F-060920-G93-F1	1010.7
F-060920-G93-F3	1707.57
F-060920-G93-F5	331.58
F-060920-G93-M2	1046.52
F-060920-G93-M6	1252.34
F-060920-G94-M10	923.29
F-061620-G100-F1	856.51
F-061620-G100-F3	1221.89
F-061620-G100-M2	1164.83
F-061620-G100-M6	1192.06
F-061620-G101-M10	1332.24
F-062320-G106-F7	1062.34
F-062320-G106-M8	1236.49
F-062320-G107-F1	404.25
F-062320-G107-F3	1364.43
F-062320-G107-F5	637.3
F-062320-G107-M2	1538.39
F-062320-G107-M6	2386.78
F-062320-G108-F9	2016.35
F-070720-G120-F7	860.58
F-070720-G120-M8	2070.98
F-070720-G121-F1	1551.63
F-070720-G121-F3	2177.94
F-070720-G121-F5	1376.03
F-070720-G121-M6	2370.68
F-070720-G122-F9	2380.58
F-070720-G122-M10	1015.12
F-071420-G127-F7	2311.51
F-071420-G127-M8	2336.25
F-071420-G128-F3	2241.89
F-071420-G128-F5	569.25
F-071420-G128-M2	1093.5
F-071420-G128-M6	2256.45
F-071420-G129-F9	2436.58
F-071420-G129-M10	2050.54
F-072120-G134-F7	1751.54
F-072120-G134-M8	1952.33
F-072120-G135-F1	1105.05
F-072120-G135-F3	2451.19
F-072120-G135-F5	1342.76
F-072120-G135-M2	1015.8
F-072120-G135-M6	1671.66
F-072120-G136-F9	1454.6
F-072120-G136-M10	2490.13
F-072820-G141-F7	1827.72
F-072820-G141-M8	1864.95
F-072820-G142-F1	1532.08
F-072820-G142-F3	2389.31
F-072820-G142-F5	1350.69
F-072820-G142-M2	2098.07
F-072820-G142-M6	1774.56
F-072820-G143-F9	2113.46
F-072820-G143-M10	1579.46
F-080420-G148-F7	2047.7
F-080420-G148-M8	1144.62
F-080420-G149-F1	1510.1
F-080420-G149-F3	2487.55
F-080420-G149-F5	1096.29
F-080420-G149-M2	1849.15
F-080420-G150-F9	1162.57
F-080420-G150-M10	561.67
F-081120-G155-F7	1693.7
F-081120-G155-M8	1703.68
F-081120-G156-F1	1594.73
F-081120-G156-F3	1710.49
F-081120-G156-F5	2068.77
F-081120-G156-M2	1918.85
F-081120-G156-M6	1729.68
F-081120-G157-F9	1760.17

## Sheet: Faith_Results
SampleID	Faith's_PD
F-030920-P2-F9	8.49767
F-030920-P2-M10	5.75694
F-031320-P4-F7	6.66568
F-031320-P5-F1	13.9145
F-031320-P5-F3	11.3445
F-031320-P5-F5	12.739
F-031320-P5-M2	4.95843
F-031320-P6-F9	6.84134
F-031320-P6-M10	8.73167
F-031720-P8-M8	8.64561
F-031720-P9-F1	17.5354
F-031720-P9-M6	16.4898
F-032120-P12-F7	12.9803
F-032120-P13-F1	10.8619
F-032120-P13-F5	16.5606
F-032120-P13-M2	19.122
F-032120-P13-M4	11.8942
F-032120-P14-F9	17.6385
F-032520-P16-F7	15.3118
F-032520-P17-F3	15.2761
F-032520-P17-F5	16.491
F-032520-P17-M2	9.20533
F-032520-P17-M4	17.8808
F-032520-P17-M6	19.0238
F-032520-P18-F9	17.6109
F-032520-P18-M10	18.8058
F-032920-N20-F7	17.7592
F-032920-N20-M8	20.2603
F-032920-N21-F1	20.4239
F-032920-N21-F3	23.1157
F-032920-N21-F5	20.0853
F-032920-N21-M4	20.6179
F-032920-N21-M6	22.1107
F-032920-N22-F9	17.0177
F-032920-N22-M10	21.4834
F-040220-N24-F7	17.1615
F-040220-N24-M8	17.6853
F-040220-N25-F1	22.0288
F-040220-N25-F3	14.0556
F-040220-N25-F5	21.8239
F-040220-N25-M4	19.6889
F-040220-N25-M6	14.6616
F-040220-N26-M10	24.1954
F-040620-N28-F7	20.5455
F-040620-N28-M8	20.6163
F-040620-N29-F1	20.0117
F-040620-N29-F3	17.2767
F-040620-N29-F5	22.3416
F-040620-N29-M2	24.3798
F-040620-N30-F9	18.1222
F-040620-N30-M10	14.9294
F-041020-N32-F7	24.1726
F-041020-N32-M8	22.2525
F-041020-N33-F1	13.889
F-041020-N33-F3	19.7105
F-041020-N33-F5	18.2335
F-041020-N33-M2	18.9786
F-041020-N33-M6	20.059
F-041020-N34-F9	21.9463
F-041020-N34-M10	14.1319
F-041420-N36-F7	20.6941
F-041420-N36-M8	22.9717
F-041420-N37-F3	17.9519
F-041420-N37-F5	21.3586
F-041420-N37-M2	22.8825
F-041420-N37-M6	20.3112
F-041420-N38-F9	17.8215
F-041420-N38-M10	12.5898
F-041820-N40-F7	26.2194
F-041820-N40-M8	22.6103
F-041820-N41-F1	13.5468
F-041820-N41-F5	21.1199
F-041820-N41-M2	19.6545
F-041820-N41-M6	20.8483
F-041820-N42-M10	17.3607
F-042220-N44-F7	24.5186
F-042220-N44-M8	22.0493
F-042220-N45-F1	11.0768
F-042220-N45-F3	18.4274
F-042220-N45-F5	21.2888
F-042220-N45-M2	15.3614
F-042220-N45-M6	19.6155
F-042220-N46-F9	17.5839
F-042220-N46-M10	15.8862
F-042620-N48-F7	26.0949
F-042620-N48-M8	23.2283
F-042620-N49-F1	16.9565
F-042620-N49-F5	19.4581
F-042620-N49-M6	22.0823
F-042620-N50-F9	20.6219
F-043020-N52-F7	19.8112
F-043020-N52-M8	19.6649
F-043020-N53-F5	17.8218
F-043020-N53-M2	16.7907
F-043020-N53-M6	22.3308
F-043020-N54-M10	20.0919
F-050420-N56-F7	21.2891
F-050420-N56-M8	22.9937
F-050420-N57-F5	22.3048
F-050420-N57-M2	17.6545
F-050420-N57-M6	21.722
F-050420-N58-F9	23.2001
F-050420-N58-M10	20.3321
F-050820-N60-F7	24.2396
F-050820-N60-M8	20.1482
F-050820-N61-F3	17.6787
F-050820-N61-F5	21.9649
F-050820-N61-M2	17.1887
F-050820-N61-M6	18.9409
F-050820-N62-F9	22.3555
F-050820-N62-M10	21.6912
F-051220-N64-F7	22.0319
F-051220-N64-M8	24.2925
F-051220-N65-F1	21.5576
F-051220-N65-F3	21.3151
F-051220-N65-F5	24.7398
F-051220-N65-M2	19.8634
F-051220-N65-M6	20.7032
F-051220-N66-F9	18.9095
F-051620-N69-M2	20.4608
F-081120-G157-M10	24.6955
F-051620-N68-M8	23.0236
F-051620-N69-F3	21.3058
F-051620-N69-F5	22.9456
F-051620-N69-M6	25.375
F-051620-N70-F9	22.2599
F-051620-N70-M10	21.6571
F-052020-N70-F7	23.6077
F-052020-N70-M8	21.0227
F-052020-N72-F3	20.4994
F-052020-N72-F5	17.5066
F-052020-N72-M2	21.8101
F-052020-N72-M6	21.7576
F-052020-N74-F9	23.6697
F-052420-N76-M8	19.7627
F-052420-N77-F1	17.0775
F-052420-N77-F3	21.7398
F-052420-N77-F5	24.4221
F-052420-N77-M2	22.9398
F-052420-N77-M6	24.7248
F-052420-N78-M10	23.6385
F-052820-G80-F7	19.8608
F-052820-G80-M8	22.0043
F-052820-G81-F1	18.7971
F-052820-G81-F5	20.4256
F-052820-G81-M2	20.8802
F-052820-G81-M6	24.7661
F-052820-G82-M10	24.4916
F-060220-G85-F7	22.4205
F-060220-G85-M8	26.2612
F-060220-G86-F3	21.7663
F-060220-G86-F5	19.6178
F-060220-G87-F9	22.0177
F-060220-G87-M10	21.3516
F-060920-G92-F7	23.3262
F-060920-G92-M8	19.8774
F-060920-G93-F1	24.0905
F-060920-G93-F3	28.2562
F-060920-G93-F5	16.6833
F-060920-G93-M2	25.2347
F-060920-G93-M6	24.0137
F-060920-G94-M10	24.3505
F-061620-G100-F1	23.3733
F-061620-G100-F3	25.8261
F-061620-G100-M2	26.0604
F-061620-G100-M6	25.4303
F-061620-G101-M10	23.7438
F-062320-G106-F7	22.4263
F-062320-G106-M8	24.1561
F-062320-G107-F1	13.594
F-062320-G107-F3	24.0086
F-062320-G107-F5	19.2877
F-062320-G107-M2	26.6314
F-062320-G107-M6	27.5374
F-062320-G108-F9	27.0653
F-070720-G120-F7	21.9053
F-070720-G120-M8	27.9643
F-070720-G121-F1	23.7922
F-070720-G121-F3	28.1564
F-070720-G121-F5	26.258
F-070720-G121-M6	27.7286
F-070720-G122-F9	28.4049
F-070720-G122-M10	24.9472
F-071420-G127-F7	28.3431
F-071420-G127-M8	27.7095
F-071420-G128-F3	28.5793
F-071420-G128-F5	21.6993
F-071420-G128-M2	24.2243
F-071420-G128-M6	27.9497
F-071420-G129-F9	27.8338
F-071420-G129-M10	28.6749
F-072120-G134-F7	27.6378
F-072120-G134-M8	27.3216
F-072120-G135-F1	24.793
F-072120-G135-F3	31.2858
F-072120-G135-F5	25.0683
F-072120-G135-M2	22.2419
F-072120-G135-M6	30.2191
F-072120-G136-F9	25.9273
F-072120-G136-M10	27.5089
F-072820-G141-F7	28.1276
F-072820-G141-M8	29.2265
F-072820-G142-F1	25.6739
F-072820-G142-F3	28.1818
F-072820-G142-F5	26.4639
F-072820-G142-M2	28.4943
F-072820-G142-M6	28.6485
F-072820-G143-F9	27.708
F-072820-G143-M10	28.4181
F-080420-G148-F7	30.7522
F-080420-G148-M8	24.7759
F-080420-G149-F1	29.7416
F-080420-G149-F3	30.0114
F-080420-G149-F5	24.9701
F-080420-G149-M2	28.8794
F-080420-G150-F9	24.5582
F-080420-G150-M10	22.0255
F-081120-G155-F7	25.03
F-081120-G155-M8	27.7041
F-081120-G156-F1	27.141
F-081120-G156-F3	27.562
F-081120-G156-F5	25.7093
F-081120-G156-M2	28.9982
F-081120-G156-M6	28.897
F-081120-G157-F9	25.7698

## Sheet: Faith_Stage_Statistics
Group 1	Group 2	H	p-value	q-value
G (n=85)	N (n=114)	81.2763	1.96e-19	5.89e-19
G (n=85)	P (n=26)	58.0237	2.59e-14	3.88e-14
N (n=114)	P (n=26)	51.1737	8.45e-13	8.45e-13

## Sheet: Faith_Day_Statistics
Group 1	Group 2	H	p-value	q-value
D030920 (n=2)	D031320 (n=7)	0.771429	0.379775	0.465951
D030920 (n=2)	D031720 (n=3)	3	0.0832645	0.134906
D030920 (n=2)	D032120 (n=6)	4	0.0455003	0.0820063
D030920 (n=2)	D032520 (n=8)	4.36364	0.0367139	0.0720335
D030920 (n=2)	D032920 (n=9)	4.5	0.0338948	0.0719685
D030920 (n=2)	D040220 (n=8)	4.36364	0.0367139	0.0720335
D030920 (n=2)	D040620 (n=8)	4.36364	0.0367139	0.0720335
D030920 (n=2)	D041020 (n=9)	4.5	0.0338948	0.0719685
D030920 (n=2)	D041420 (n=8)	4.36364	0.0367139	0.0720335
D030920 (n=2)	D041820 (n=7)	4.2	0.040424	0.075795
D030920 (n=2)	D042220 (n=9)	4.5	0.0338948	0.0719685
D030920 (n=2)	D042620 (n=6)	4	0.0455003	0.0820063
D030920 (n=2)	D043020 (n=6)	4	0.0455003	0.0820063
D030920 (n=2)	D050420 (n=7)	4.2	0.040424	0.075795
D030920 (n=2)	D050820 (n=8)	4.36364	0.0367139	0.0720335
D030920 (n=2)	D051220 (n=8)	4.36364	0.0367139	0.0720335
D030920 (n=2)	D051620 (n=7)	4.2	0.040424	0.075795
D030920 (n=2)	D052020 (n=7)	4.2	0.040424	0.075795
D030920 (n=2)	D052420 (n=7)	4.2	0.040424	0.075795
D030920 (n=2)	D052820 (n=7)	4.2	0.040424	0.075795
D030920 (n=2)	D060220 (n=6)	4	0.0455003	0.0820063
D030920 (n=2)	D060920 (n=8)	4.36364	0.0367139	0.0720335
D030920 (n=2)	D061620 (n=5)	3.75	0.0528075	0.0937232
D030920 (n=2)	D062320 (n=8)	4.36364	0.0367139	0.0720335
D030920 (n=2)	D070720 (n=8)	4.36364	0.0367139	0.0720335
D030920 (n=2)	D071420 (n=8)	4.36364	0.0367139	0.0720335
D030920 (n=2)	D072120 (n=9)	4.5	0.0338948	0.0719685
D030920 (n=2)	D072820 (n=9)	4.5	0.0338948	0.0719685
D030920 (n=2)	D080420 (n=8)	4.36364	0.0367139	0.0720335
D030920 (n=2)	D081120 (n=9)	4.5	0.0338948	0.0719685
D031320 (n=7)	D031720 (n=3)	2.19481	0.138477	0.205069
D031320 (n=7)	D032120 (n=6)	4.59184	0.0321246	0.0701311
D031320 (n=7)	D032520 (n=8)	8.37054	0.00381353	0.0140737
D031320 (n=7)	D032920 (n=9)	11.1176	0.0008551	0.00964547
D031320 (n=7)	D040220 (n=8)	10.5	0.00119375	0.00964547
D031320 (n=7)	D040620 (n=8)	10.5	0.00119375	0.00964547
D031320 (n=7)	D041020 (n=9)	10.423	0.00124458	0.00964547
D031320 (n=7)	D041420 (n=8)	9.05357	0.00262182	0.0117328
D031320 (n=7)	D041820 (n=7)	9.01633	0.00267579	0.0117328
D031320 (n=7)	D042220 (n=9)	9.10084	0.00255492	0.0117328
D031320 (n=7)	D042620 (n=6)	9	0.0026998	0.0117328
D031320 (n=7)	D043020 (n=6)	9	0.0026998	0.0117328
D031320 (n=7)	D050420 (n=7)	9.8	0.00174512	0.0100426
D031320 (n=7)	D050820 (n=8)	10.5	0.00119375	0.00964547
D031320 (n=7)	D051220 (n=8)	10.5	0.00119375	0.00964547
D031320 (n=7)	D051620 (n=7)	9.8	0.00174512	0.0100426
D031320 (n=7)	D052020 (n=7)	9.8	0.00174512	0.0100426
D031320 (n=7)	D052420 (n=7)	9.8	0.00174512	0.0100426
D031320 (n=7)	D052820 (n=7)	9.8	0.00174512	0.0100426
D031320 (n=7)	D060220 (n=6)	9	0.0026998	0.0117328
D031320 (n=7)	D060920 (n=8)	10.5	0.00119375	0.00964547
D031320 (n=7)	D061620 (n=5)	8.07692	0.00448325	0.0157564
D031320 (n=7)	D062320 (n=8)	9.76339	0.00178021	0.0100426
D031320 (n=7)	D070720 (n=8)	10.5	0.00119375	0.00964547
D031320 (n=7)	D071420 (n=8)	10.5	0.00119375	0.00964547
D031320 (n=7)	D072120 (n=9)	11.1176	0.0008551	0.00964547
D031320 (n=7)	D072820 (n=9)	11.1176	0.0008551	0.00964547
D031320 (n=7)	D080420 (n=8)	10.5	0.00119375	0.00964547
D031320 (n=7)	D081120 (n=9)	11.1176	0.0008551	0.00964547
D031720 (n=3)	D032120 (n=6)	0.266667	0.605577	0.67046
D031720 (n=3)	D032520 (n=8)	1.04167	0.307434	0.38637
D031720 (n=3)	D032920 (n=9)	5.34188	0.020819	0.0484042
D031720 (n=3)	D040220 (n=8)	2.04167	0.153042	0.221696
D031720 (n=3)	D040620 (n=8)	3.375	0.0661926	0.113966
D031720 (n=3)	D041020 (n=9)	3.08547	0.0789944	0.129339
D031720 (n=3)	D041420 (n=8)	4.16667	0.0412268	0.0766819
D031720 (n=3)	D041820 (n=7)	2.92208	0.0873753	0.139142
D031720 (n=3)	D042220 (n=9)	1.92308	0.165518	0.234652
D031720 (n=3)	D042620 (n=6)	4.26667	0.0388671	0.074954
D031720 (n=3)	D043020 (n=6)	4.26667	0.0388671	0.074954
D031720 (n=3)	D050420 (n=7)	5.72727	0.0167034	0.040244
D031720 (n=3)	D050820 (n=8)	5.04167	0.0247447	0.0564033
D031720 (n=3)	D051220 (n=8)	6	0.0143059	0.035958
D031720 (n=3)	D051620 (n=7)	5.72727	0.0167034	0.040244
D031720 (n=3)	D052020 (n=7)	4.68831	0.0303685	0.0666101
D031720 (n=3)	D052420 (n=7)	4.68831	0.0303685	0.0666101
D031720 (n=3)	D052820 (n=7)	5.72727	0.0167034	0.040244
D031720 (n=3)	D060220 (n=6)	5.4	0.0201367	0.0470532
D031720 (n=3)	D060920 (n=8)	5.04167	0.0247447	0.0564033
D031720 (n=3)	D061620 (n=5)	5	0.0253473	0.057216
D031720 (n=3)	D062320 (n=8)	4.16667	0.0412268	0.0766819
D031720 (n=3)	D070720 (n=8)	6	0.0143059	0.035958
D031720 (n=3)	D071420 (n=8)	6	0.0143059	0.035958
D031720 (n=3)	D072120 (n=9)	6.23077	0.0125549	0.032798
D031720 (n=3)	D072820 (n=9)	6.23077	0.0125549	0.032798
D031720 (n=3)	D080420 (n=8)	6	0.0143059	0.035958
D031720 (n=3)	D081120 (n=9)	6.23077	0.0125549	0.032798
D032120 (n=6)	D032520 (n=8)	0.266667	0.605577	0.67046
D032120 (n=6)	D032920 (n=9)	8	0.00467773	0.0159937
D032120 (n=6)	D040220 (n=8)	3.75	0.0528075	0.0937232
D032120 (n=6)	D040620 (n=8)	5.4	0.0201367	0.0470532
D032120 (n=6)	D041020 (n=9)	5.01389	0.0251448	0.0570357
D032120 (n=6)	D041420 (n=8)	5.4	0.0201367	0.0470532
D032120 (n=6)	D041820 (n=7)	5.22449	0.022271	0.0515224
D032120 (n=6)	D042220 (n=9)	2.34722	0.125506	0.190721
D032120 (n=6)	D042620 (n=6)	6.5641	0.0104056	0.0284624
D032120 (n=6)	D043020 (n=6)	5.76923	0.0163092	0.0399146
D032120 (n=6)	D050420 (n=7)	8.16327	0.00427473	0.0152904
D032120 (n=6)	D050820 (n=8)	6.66667	0.00982327	0.0270285
D032120 (n=6)	D051220 (n=8)	8.81667	0.00298491	0.0123927
D032120 (n=6)	D051620 (n=7)	9	0.0026998	0.0117328
D032120 (n=6)	D052020 (n=7)	7.36735	0.00664189	0.0204133
D032120 (n=6)	D052420 (n=7)	7.36735	0.00664189	0.0204133
D032120 (n=6)	D052820 (n=7)	8.16327	0.00427473	0.0152904
D032120 (n=6)	D060220 (n=6)	8.30769	0.00394775	0.0143414
D032120 (n=6)	D060920 (n=8)	8.06667	0.0045087	0.0157564
D032120 (n=6)	D061620 (n=5)	7.5	0.0061699	0.0196987
D032120 (n=6)	D062320 (n=8)	7.35	0.00670628	0.0204133
D032120 (n=6)	D070720 (n=8)	9.6	0.00194577	0.0103998
D032120 (n=6)	D071420 (n=8)	9.6	0.00194577	0.0103998
D032120 (n=6)	D072120 (n=9)	10.125	0.00146272	0.0100426
D032120 (n=6)	D072820 (n=9)	10.125	0.00146272	0.0100426
D032120 (n=6)	D080420 (n=8)	9.6	0.00194577	0.0103998
D032120 (n=6)	D081120 (n=9)	10.125	0.00146272	0.0100426
D032520 (n=8)	D032920 (n=9)	7.78704	0.00526224	0.0177315
D032520 (n=8)	D040220 (n=8)	1.33456	0.247996	0.324211
D032520 (n=8)	D040620 (n=8)	3.98162	0.0459994	0.0825857
D032520 (n=8)	D041020 (n=9)	3.34259	0.0675082	0.113966
D032520 (n=8)	D041420 (n=8)	4.41176	0.0356919	0.0720335
D032520 (n=8)	D041820 (n=7)	3.87054	0.0491408	0.0878865
D032520 (n=8)	D042220 (n=9)	1.56481	0.210962	0.291089
D032520 (n=8)	D042620 (n=6)	6.66667	0.00982327	0.0270285
D032520 (n=8)	D043020 (n=6)	4.81667	0.0281858	0.06271
D032520 (n=8)	D050420 (n=7)	8.37054	0.00381353	0.0140737
D032520 (n=8)	D050820 (n=8)	6.35294	0.0117187	0.0314323
D032520 (n=8)	D051220 (n=8)	10.5993	0.00113133	0.00964547
D032520 (n=8)	D051620 (n=7)	10.5	0.00119375	0.00964547
D032520 (n=8)	D052020 (n=7)	7.71429	0.00547855	0.0178149
D032520 (n=8)	D052420 (n=7)	7.71429	0.00547855	0.0178149
D032520 (n=8)	D052820 (n=7)	9.05357	0.00262182	0.0117328
D032520 (n=8)	D060220 (n=6)	9.6	0.00194577	0.0103998
D032520 (n=8)	D060920 (n=8)	8.64706	0.0032759	0.0131318
D032520 (n=8)	D061620 (n=5)	8.57143	0.00341479	0.0134566
D032520 (n=8)	D062320 (n=8)	6.89338	0.00865154	0.0246808
D032520 (n=8)	D070720 (n=8)	11.2941	0.00077753	0.00964547
D032520 (n=8)	D071420 (n=8)	11.2941	0.00077753	0.00964547
D032520 (n=8)	D072120 (n=9)	12	0.00053201	0.00964547
D032520 (n=8)	D072820 (n=9)	12	0.00053201	0.00964547
D032520 (n=8)	D080420 (n=8)	11.2941	0.00077753	0.00964547
D032520 (n=8)	D081120 (n=9)	12	0.00053201	0.00964547
D032920 (n=9)	D040220 (n=8)	0.75	0.386476	0.472925
D032920 (n=9)	D040620 (n=8)	0.148148	0.700311	0.757313
D032920 (n=9)	D041020 (n=9)	0.563353	0.452912	0.537256
D032920 (n=9)	D041420 (n=8)	0	1	1
D032920 (n=9)	D041820 (n=7)	0.00280112	0.957791	0.974558
D032920 (n=9)	D042220 (n=9)	1.42105	0.23323	0.319918
D032920 (n=9)	D042620 (n=6)	0.5	0.4795	0.558816
D032920 (n=9)	D043020 (n=6)	1.38889	0.238593	0.324211
D032920 (n=9)	D050420 (n=7)	1.48179	0.223494	0.30747
D032920 (n=9)	D050820 (n=8)	0.037037	0.84739	0.888115
D032920 (n=9)	D051220 (n=8)	1.33333	0.248213	0.324211
D032920 (n=9)	D051620 (n=7)	4.2605	0.0390083	0.074954
D032920 (n=9)	D052020 (n=7)	1.7507	0.185789	0.260216
D032920 (n=9)	D052420 (n=7)	2.04202	0.153007	0.221696
D032920 (n=9)	D052820 (n=7)	0.809524	0.368261	0.454221
D032920 (n=9)	D060220 (n=6)	2	0.157299	0.225753
D032920 (n=9)	D060920 (n=8)	3.7037	0.0542918	0.0956276
D032920 (n=9)	D061620 (n=5)	9	0.0026998	0.0117328
D032920 (n=9)	D062320 (n=8)	3.34259	0.0675082	0.113966
D032920 (n=9)	D070720 (n=8)	10.7037	0.00106921	0.00964547
D032920 (n=9)	D071420 (n=8)	10.7037	0.00106921	0.00964547
D032920 (n=9)	D072120 (n=9)	12.1657	0.00048677	0.00964547
D032920 (n=9)	D072820 (n=9)	12.7895	0.00034858	0.00964547
D032920 (n=9)	D080420 (n=8)	10.7037	0.00106921	0.00964547
D032920 (n=9)	D081120 (n=9)	12.7895	0.00034858	0.00964547
D040220 (n=8)	D040620 (n=8)	0.540441	0.46225	0.542794
D040220 (n=8)	D041020 (n=9)	0.0833333	0.77283	0.82476
D040220 (n=8)	D041420 (n=8)	0.275735	0.59951	0.668519
D040220 (n=8)	D041820 (n=7)	0.214286	0.643429	0.703987
D040220 (n=8)	D042220 (n=9)	0.00925926	0.923342	0.947801
D040220 (n=8)	D042620 (n=6)	1.35	0.245278	0.324211
D040220 (n=8)	D043020 (n=6)	0.15	0.698535	0.757313
D040220 (n=8)	D050420 (n=7)	1.62054	0.203017	0.2818
D040220 (n=8)	D050820 (n=8)	0.893382	0.344562	0.430703
D040220 (n=8)	D051220 (n=8)	2.48162	0.115184	0.176767
D040220 (n=8)	D051620 (n=7)	3.42857	0.0640775	0.110766
D040220 (n=8)	D052020 (n=7)	1.08482	0.297621	0.377095
D040220 (n=8)	D052420 (n=7)	2.625	0.105193	0.163048
D040220 (n=8)	D052820 (n=7)	2.26339	0.132464	0.196791
D040220 (n=8)	D060220 (n=6)	2.01667	0.15558	0.224673
D040220 (n=8)	D060920 (n=8)	4.41176	0.0356919	0.0720335
D040220 (n=8)	D061620 (n=5)	6.94286	0.00841546	0.0241555
D040220 (n=8)	D062320 (n=8)	3.1875	0.0742034	0.122792
D040220 (n=8)	D070720 (n=8)	9.27574	0.00232209	0.011366
D040220 (n=8)	D071420 (n=8)	9.27574	0.00232209	0.011366
D040220 (n=8)	D072120 (n=9)	11.3426	0.0007575	0.00964547
D040220 (n=8)	D072820 (n=9)	12	0.00053201	0.00964547
D040220 (n=8)	D080420 (n=8)	9.92647	0.00162919	0.0100426
D040220 (n=8)	D081120 (n=9)	12	0.00053201	0.00964547
D040620 (n=8)	D041020 (n=9)	0.148148	0.700311	0.757313
D040620 (n=8)	D041420 (n=8)	0.0441177	0.833635	0.881
D040620 (n=8)	D041820 (n=7)	0.214286	0.643429	0.703987
D040620 (n=8)	D042220 (n=9)	0.333333	0.563703	0.634579
D040620 (n=8)	D042620 (n=6)	0.816667	0.366157	0.452827
D040620 (n=8)	D043020 (n=6)	0.416667	0.518605	0.593969
D040620 (n=8)	D050420 (n=7)	1.33929	0.24716	0.324211
D040620 (n=8)	D050820 (n=8)	0.176471	0.674424	0.734443
D040620 (n=8)	D051220 (n=8)	1.86397	0.172167	0.242599
D040620 (n=8)	D051620 (n=7)	3.42857	0.0640775	0.110766
D040620 (n=8)	D052020 (n=7)	1.33929	0.24716	0.324211
D040620 (n=8)	D052420 (n=7)	1.92857	0.164915	0.234512
D040620 (n=8)	D052820 (n=7)	1.33929	0.24716	0.324211
D040620 (n=8)	D060220 (n=6)	2.4	0.121335	0.185595
D040620 (n=8)	D060920 (n=8)	2.82353	0.0928919	0.145928
D040620 (n=8)	D061620 (n=5)	6.94286	0.00841546	0.0241555
D040620 (n=8)	D062320 (n=8)	2.82353	0.0928919	0.145928
D040620 (n=8)	D070720 (n=8)	9.27574	0.00232209	0.011366
D040620 (n=8)	D071420 (n=8)	9.27574	0.00232209	0.011366
D040620 (n=8)	D072120 (n=9)	10.7037	0.00106921	0.00964547
D040620 (n=8)	D072820 (n=9)	12	0.00053201	0.00964547
D040620 (n=8)	D080420 (n=8)	9.92647	0.00162919	0.0100426
D040620 (n=8)	D081120 (n=9)	12	0.00053201	0.00964547
D041020 (n=9)	D041420 (n=8)	0.037037	0.84739	0.888115
D041020 (n=9)	D041820 (n=7)	0.137255	0.711025	0.767116
D041020 (n=9)	D042220 (n=9)	0.235867	0.627207	0.692758
D041020 (n=9)	D042620 (n=6)	1.125	0.288844	0.371029
D041020 (n=9)	D043020 (n=6)	0	1	1
D041020 (n=9)	D050420 (n=7)	1.7507	0.185789	0.260216
D041020 (n=9)	D050820 (n=8)	0.453704	0.500581	0.576164
D041020 (n=9)	D051220 (n=8)	2.08333	0.148915	0.21844
D041020 (n=9)	D051620 (n=7)	4.2605	0.0390083	0.074954
D041020 (n=9)	D052020 (n=7)	1.23529	0.26638	0.345032
D041020 (n=9)	D052420 (n=7)	2.69188	0.100861	0.156857
D041020 (n=9)	D052820 (n=7)	2.04202	0.153007	0.221696
D041020 (n=9)	D060220 (n=6)	2.34722	0.125506	0.190721
D041020 (n=9)	D060920 (n=8)	4.48148	0.034264	0.0720335
D041020 (n=9)	D061620 (n=5)	7.47111	0.00626968	0.0196987
D041020 (n=9)	D062320 (n=8)	3.34259	0.0675082	0.113966
D041020 (n=9)	D070720 (n=8)	9.48148	0.00207556	0.0109675
D041020 (n=9)	D071420 (n=8)	10.0833	0.00149616	0.0100426
D041020 (n=9)	D072120 (n=9)	11.5575	0.00067476	0.00964547
D041020 (n=9)	D072820 (n=9)	12.7895	0.00034858	0.00964547
D041020 (n=9)	D080420 (n=8)	10.7037	0.00106921	0.00964547
D041020 (n=9)	D081120 (n=9)	12.7895	0.00034858	0.00964547
D041420 (n=8)	D041820 (n=7)	0.0133929	0.907868	0.938131
D041420 (n=8)	D042220 (n=9)	0.592593	0.441418	0.52496
D041420 (n=8)	D042620 (n=6)	0.6	0.438578	0.52292
D041420 (n=8)	D043020 (n=6)	0.6	0.438578	0.52292
D041420 (n=8)	D050420 (n=7)	1.33929	0.24716	0.324211
D041420 (n=8)	D050820 (n=8)	0.0441177	0.833635	0.881
D041420 (n=8)	D051220 (n=8)	1.58824	0.207578	0.287274
D041420 (n=8)	D051620 (n=7)	3.42857	0.0640775	0.110766
D041420 (n=8)	D052020 (n=7)	1.33929	0.24716	0.324211
D041420 (n=8)	D052420 (n=7)	2.26339	0.132464	0.196791
D041420 (n=8)	D052820 (n=7)	1.08482	0.297621	0.377095
D041420 (n=8)	D060220 (n=6)	1.66667	0.196706	0.273857
D041420 (n=8)	D060920 (n=8)	4.41176	0.0356919	0.0720335
D041420 (n=8)	D061620 (n=5)	8.57143	0.00341479	0.0134566
D041420 (n=8)	D062320 (n=8)	3.57353	0.0587074	0.103015
D041420 (n=8)	D070720 (n=8)	9.92647	0.00162919	0.0100426
D041420 (n=8)	D071420 (n=8)	9.92647	0.00162919	0.0100426
D041420 (n=8)	D072120 (n=9)	10.7037	0.00106921	0.00964547
D041420 (n=8)	D072820 (n=9)	12	0.00053201	0.00964547
D041420 (n=8)	D080420 (n=8)	9.92647	0.00162919	0.0100426
D041420 (n=8)	D081120 (n=9)	12	0.00053201	0.00964547
D041820 (n=7)	D042220 (n=9)	0.630252	0.427263	0.512055
D041820 (n=7)	D042620 (n=6)	0.0816327	0.775097	0.82476
D041820 (n=7)	D043020 (n=6)	0.326531	0.567709	0.634579
D041820 (n=7)	D050420 (n=7)	0.918367	0.337904	0.423519
D041820 (n=7)	D050820 (n=8)	0.0133929	0.907868	0.938131
D041820 (n=7)	D051220 (n=8)	0.65625	0.417887	0.502112
D041820 (n=7)	D051620 (n=7)	2.15918	0.14172	0.209206
D041820 (n=7)	D052020 (n=7)	0.689796	0.406234	0.493208
D041820 (n=7)	D052420 (n=7)	1.17959	0.277439	0.357366
D041820 (n=7)	D052820 (n=7)	0.330612	0.565299	0.634579
D041820 (n=7)	D060220 (n=6)	1.30612	0.253098	0.329665
D041820 (n=7)	D060920 (n=8)	2.26339	0.132464	0.196791
D041820 (n=7)	D061620 (n=5)	4.12088	0.0423571	0.0781589
D041820 (n=7)	D062320 (n=8)	2.26339	0.132464	0.196791
D041820 (n=7)	D070720 (n=8)	7.71429	0.00547855	0.0178149
D041820 (n=7)	D071420 (n=8)	8.37054	0.00381353	0.0140737
D041820 (n=7)	D072120 (n=9)	7.86835	0.00503076	0.0170752
D041820 (n=7)	D072820 (n=9)	10.423	0.00124458	0.00964547
D041820 (n=7)	D080420 (n=8)	7.08482	0.00777396	0.0227352
D041820 (n=7)	D081120 (n=9)	8.47339	0.00360379	0.0139647
D042220 (n=9)	D042620 (n=6)	2	0.157299	0.225753
D042220 (n=9)	D043020 (n=6)	0.5	0.4795	0.558816
D042220 (n=9)	D050420 (n=7)	3.05042	0.0807163	0.131695
D042220 (n=9)	D050820 (n=8)	1.33333	0.248213	0.324211
D042220 (n=9)	D051220 (n=8)	3.34259	0.0675082	0.113966
D042220 (n=9)	D051620 (n=7)	5.17927	0.0228579	0.0526184
D042220 (n=9)	D052020 (n=7)	2.04202	0.153007	0.221696
D042220 (n=9)	D052420 (n=7)	3.43137	0.0639689	0.110766
D042220 (n=9)	D052820 (n=7)	2.69188	0.100861	0.156857
D042220 (n=9)	D060220 (n=6)	4.01389	0.0451269	0.0820063
D042220 (n=9)	D060920 (n=8)	4.89815	0.0268855	0.0601046
D042220 (n=9)	D061620 (n=5)	7.47111	0.00626968	0.0196987
D042220 (n=9)	D062320 (n=8)	4.08333	0.0433081	0.079598
D042220 (n=9)	D070720 (n=8)	10.0833	0.00149616	0.0100426
D042220 (n=9)	D071420 (n=8)	10.0833	0.00149616	0.0100426
D042220 (n=9)	D072120 (n=9)	12.1657	0.00048677	0.00964547
D042220 (n=9)	D072820 (n=9)	12.7895	0.00034858	0.00964547
D042220 (n=9)	D080420 (n=8)	10.7037	0.00106921	0.00964547
D042220 (n=9)	D081120 (n=9)	12.7895	0.00034858	0.00964547
D042620 (n=6)	D043020 (n=6)	1.25641	0.262332	0.340738
D042620 (n=6)	D050420 (n=7)	0	1	1
D042620 (n=6)	D050820 (n=8)	0.266667	0.605577	0.67046
D042620 (n=6)	D051220 (n=8)	0.0166667	0.897279	0.933411
D042620 (n=6)	D051620 (n=7)	0.326531	0.567709	0.634579
D042620 (n=6)	D052020 (n=7)	0.0204082	0.886403	0.924165
D042620 (n=6)	D052420 (n=7)	0.326531	0.567709	0.634579
D042620 (n=6)	D052820 (n=7)	0	1	1
D042620 (n=6)	D060220 (n=6)	0.230769	0.630954	0.695246
D042620 (n=6)	D060920 (n=8)	1.35	0.245278	0.324211
D042620 (n=6)	D061620 (n=5)	3.33333	0.0678891	0.113966
D042620 (n=6)	D062320 (n=8)	1.35	0.245278	0.324211
D042620 (n=6)	D070720 (n=8)	6.01667	0.0141714	0.035958
D042620 (n=6)	D071420 (n=8)	6.66667	0.00982327	0.0270285
D042620 (n=6)	D072120 (n=9)	6.72222	0.00952189	0.0266728
D042620 (n=6)	D072820 (n=9)	9.38889	0.00218304	0.0111551
D042620 (n=6)	D080420 (n=8)	5.4	0.0201367	0.0470532
D042620 (n=6)	D081120 (n=9)	7.34722	0.00671665	0.0204133
D043020 (n=6)	D050420 (n=7)	2.93878	0.0864763	0.138184
D043020 (n=6)	D050820 (n=8)	0.816667	0.366157	0.452827
D043020 (n=6)	D051220 (n=8)	3.26667	0.0707011	0.117835
D043020 (n=6)	D051620 (n=7)	5.89796	0.0151584	0.0374929
D043020 (n=6)	D052020 (n=7)	2.93878	0.0864763	0.138184
D043020 (n=6)	D052420 (n=7)	2.93878	0.0864763	0.138184
D043020 (n=6)	D052820 (n=7)	2.93878	0.0864763	0.138184
D043020 (n=6)	D060220 (n=6)	3.10256	0.0781691	0.128896
D043020 (n=6)	D060920 (n=8)	4.26667	0.0388671	0.074954
D043020 (n=6)	D061620 (n=5)	7.5	0.0061699	0.0196987
D043020 (n=6)	D062320 (n=8)	3.26667	0.0707011	0.117835
D043020 (n=6)	D070720 (n=8)	8.81667	0.00298491	0.0123927
D043020 (n=6)	D071420 (n=8)	8.81667	0.00298491	0.0123927
D043020 (n=6)	D072120 (n=9)	9.38889	0.00218304	0.0111551
D043020 (n=6)	D072820 (n=9)	10.125	0.00146272	0.0100426
D043020 (n=6)	D080420 (n=8)	8.81667	0.00298491	0.0123927
D043020 (n=6)	D081120 (n=9)	10.125	0.00146272	0.0100426
D050420 (n=7)	D050820 (n=8)	0.482143	0.487453	0.565251
D050420 (n=7)	D051220 (n=8)	0	1	1
D050420 (n=7)	D051620 (n=7)	0.493878	0.482203	0.560561
D050420 (n=7)	D052020 (n=7)	0.0367347	0.848006	0.888115
D050420 (n=7)	D052420 (n=7)	0.689796	0.406234	0.493208
D050420 (n=7)	D052820 (n=7)	0.00408163	0.94906	0.967791
D050420 (n=7)	D060220 (n=6)	0.183673	0.668235	0.729412
D050420 (n=7)	D060920 (n=8)	3.01339	0.0825793	0.134264
D050420 (n=7)	D061620 (n=5)	8.07692	0.00448325	0.0157564
D050420 (n=7)	D062320 (n=8)	2.26339	0.132464	0.196791
D050420 (n=7)	D070720 (n=8)	8.37054	0.00381353	0.0140737
D050420 (n=7)	D071420 (n=8)	7.71429	0.00547855	0.0178149
D050420 (n=7)	D072120 (n=9)	9.10084	0.00255492	0.0117328
D050420 (n=7)	D072820 (n=9)	11.1176	0.0008551	0.00964547
D050420 (n=7)	D080420 (n=8)	8.37054	0.00381353	0.0140737
D050420 (n=7)	D081120 (n=9)	11.1176	0.0008551	0.00964547
D050820 (n=8)	D051220 (n=8)	0.540441	0.46225	0.542794
D050820 (n=8)	D051620 (n=7)	1.92857	0.164915	0.234512
D050820 (n=8)	D052020 (n=7)	0.334821	0.562834	0.634579
D050820 (n=8)	D052420 (n=7)	1.33929	0.24716	0.324211
D050820 (n=8)	D052820 (n=7)	0.65625	0.417887	0.502112
D050820 (n=8)	D060220 (n=6)	1.35	0.245278	0.324211
D050820 (n=8)	D060920 (n=8)	2.82353	0.0928919	0.145928
D050820 (n=8)	D061620 (n=5)	6.94286	0.00841546	0.0241555
D050820 (n=8)	D062320 (n=8)	2.82353	0.0928919	0.145928
D050820 (n=8)	D070720 (n=8)	8.64706	0.0032759	0.0131318
D050820 (n=8)	D071420 (n=8)	8.64706	0.0032759	0.0131318
D050820 (n=8)	D072120 (n=9)	10.7037	0.00106921	0.00964547
D050820 (n=8)	D072820 (n=9)	12	0.00053201	0.00964547
D050820 (n=8)	D080420 (n=8)	9.92647	0.00162919	0.0100426
D050820 (n=8)	D081120 (n=9)	12	0.00053201	0.00964547
D051220 (n=8)	D051620 (n=7)	0.857143	0.354539	0.440804
D051220 (n=8)	D052020 (n=7)	0.0133929	0.907868	0.938131
D051220 (n=8)	D052420 (n=7)	0.214286	0.643429	0.703987
D051220 (n=8)	D052820 (n=7)	0.0535714	0.816961	0.867322
D051220 (n=8)	D060220 (n=6)	0.416667	0.518605	0.593969
D051220 (n=8)	D060920 (n=8)	1.33456	0.247996	0.324211
D051220 (n=8)	D061620 (n=5)	5.48571	0.0191725	0.0459547
D051220 (n=8)	D062320 (n=8)	1.33456	0.247996	0.324211
D051220 (n=8)	D070720 (n=8)	8.04044	0.00457444	0.0157564
D051220 (n=8)	D071420 (n=8)	8.04044	0.00457444	0.0157564
D051220 (n=8)	D072120 (n=9)	10.7037	0.00106921	0.00964547
D051220 (n=8)	D072820 (n=9)	12	0.00053201	0.00964547
D051220 (n=8)	D080420 (n=8)	8.64706	0.0032759	0.0131318
D051220 (n=8)	D081120 (n=9)	11.3426	0.0007575	0.00964547
D051620 (n=7)	D052020 (n=7)	0.330612	0.565299	0.634579
D051620 (n=7)	D052420 (n=7)	0.00408163	0.94906	0.967791
D051620 (n=7)	D052820 (n=7)	1.17959	0.277439	0.357366
D051620 (n=7)	D060220 (n=6)	0.0816327	0.775097	0.82476
D051620 (n=7)	D060920 (n=8)	1.08482	0.297621	0.377095
D051620 (n=7)	D061620 (n=5)	6.33626	0.0118294	0.0314323
D051620 (n=7)	D062320 (n=8)	1.08482	0.297621	0.377095
D051620 (n=7)	D070720 (n=8)	6.48214	0.0108964	0.0294582
D051620 (n=7)	D071420 (n=8)	7.08482	0.00777396	0.0227352
D051620 (n=7)	D072120 (n=9)	7.28571	0.00695051	0.0209869
D051620 (n=7)	D072820 (n=9)	11.1176	0.0008551	0.00964547
D051620 (n=7)	D080420 (n=8)	5.90625	0.0150873	0.0374929
D051620 (n=7)	D081120 (n=9)	9.7507	0.00179254	0.0100426
D052020 (n=7)	D052420 (n=7)	0.330612	0.565299	0.634579
D052020 (n=7)	D052820 (n=7)	0.00408163	0.94906	0.967791
D052020 (n=7)	D060220 (n=6)	0.326531	0.567709	0.634579
D052020 (n=7)	D060920 (n=8)	2.26339	0.132464	0.196791
D052020 (n=7)	D061620 (n=5)	6.33626	0.0118294	0.0314323
D052020 (n=7)	D062320 (n=8)	2.26339	0.132464	0.196791
D052020 (n=7)	D070720 (n=8)	9.05357	0.00262182	0.0117328
D052020 (n=7)	D071420 (n=8)	7.71429	0.00547855	0.0178149
D052020 (n=7)	D072120 (n=9)	9.7507	0.00179254	0.0100426
D052020 (n=7)	D072820 (n=9)	11.1176	0.0008551	0.00964547
D052020 (n=7)	D080420 (n=8)	9.05357	0.00262182	0.0117328
D052020 (n=7)	D081120 (n=9)	11.1176	0.0008551	0.00964547
D052420 (n=7)	D052820 (n=7)	0.0367347	0.848006	0.888115
D052420 (n=7)	D060220 (n=6)	0.0816327	0.775097	0.82476
D052420 (n=7)	D060920 (n=8)	0.65625	0.417887	0.502112
D052420 (n=7)	D061620 (n=5)	4.12088	0.0423571	0.0781589
D052420 (n=7)	D062320 (n=8)	0.65625	0.417887	0.502112
D052420 (n=7)	D070720 (n=8)	6.48214	0.0108964	0.0294582
D052420 (n=7)	D071420 (n=8)	5.90625	0.0150873	0.0374929
D052420 (n=7)	D072120 (n=9)	8.47339	0.00360379	0.0139647
D052420 (n=7)	D072820 (n=9)	11.1176	0.0008551	0.00964547
D052420 (n=7)	D080420 (n=8)	7.08482	0.00777396	0.0227352
D052420 (n=7)	D081120 (n=9)	10.423	0.00124458	0.00964547
D052820 (n=7)	D060220 (n=6)	0.510204	0.475051	0.556419
D052820 (n=7)	D060920 (n=8)	0.857143	0.354539	0.440804
D052820 (n=7)	D061620 (n=5)	4.80659	0.028351	0.0627773
D052820 (n=7)	D062320 (n=8)	1.08482	0.297621	0.377095
D052820 (n=7)	D070720 (n=8)	7.08482	0.00777396	0.0227352
D052820 (n=7)	D071420 (n=8)	7.08482	0.00777396	0.0227352
D052820 (n=7)	D072120 (n=9)	9.7507	0.00179254	0.0100426
D052820 (n=7)	D072820 (n=9)	11.1176	0.0008551	0.00964547
D052820 (n=7)	D080420 (n=8)	8.37054	0.00381353	0.0140737
D052820 (n=7)	D081120 (n=9)	10.423	0.00124458	0.00964547
D060220 (n=6)	D060920 (n=8)	1.06667	0.3017	0.381224
D060220 (n=6)	D061620 (n=5)	3.33333	0.0678891	0.113966
D060220 (n=6)	D062320 (n=8)	1.35	0.245278	0.324211
D060220 (n=6)	D070720 (n=8)	5.4	0.0201367	0.0470532
D060220 (n=6)	D071420 (n=8)	6.01667	0.0141714	0.035958
D060220 (n=6)	D072120 (n=9)	6.72222	0.00952189	0.0266728
D060220 (n=6)	D072820 (n=9)	9.38889	0.00218304	0.0111551
D060220 (n=6)	D080420 (n=8)	6.01667	0.0141714	0.035958
D060220 (n=6)	D081120 (n=9)	7.34722	0.00671665	0.0204133
D060920 (n=8)	D061620 (n=5)	1.05	0.305507	0.384989
D060920 (n=8)	D062320 (n=8)	0	1	1
D060920 (n=8)	D070720 (n=8)	2.48162	0.115184	0.176767
D060920 (n=8)	D071420 (n=8)	4.41176	0.0356919	0.0720335
D060920 (n=8)	D072120 (n=9)	4.48148	0.034264	0.0720335
D060920 (n=8)	D072820 (n=9)	8.89815	0.0028546	0.0122906
D060920 (n=8)	D080420 (n=8)	4.41176	0.0356919	0.0720335
D060920 (n=8)	D081120 (n=9)	6.75	0.00937477	0.0265809
D061620 (n=5)	D062320 (n=8)	0.0214286	0.883617	0.923331
D061620 (n=5)	D070720 (n=8)	1.73571	0.187683	0.26208
D061620 (n=5)	D071420 (n=8)	3.08571	0.0789826	0.129339
D061620 (n=5)	D072120 (n=9)	1.96	0.161513	0.231088
D061620 (n=5)	D072820 (n=9)	7.47111	0.00626968	0.0196987
D061620 (n=5)	D080420 (n=8)	0.771429	0.379775	0.465951
D061620 (n=5)	D081120 (n=9)	2.77778	0.0955807	0.149647
D062320 (n=8)	D070720 (n=8)	2.48162	0.115184	0.176767
D062320 (n=8)	D071420 (n=8)	5.83456	0.0157143	0.0386623
D062320 (n=8)	D072120 (n=9)	3.34259	0.0675082	0.113966
D062320 (n=8)	D072820 (n=9)	8.33333	0.00389242	0.0142518
D062320 (n=8)	D080420 (n=8)	3.1875	0.0742034	0.122792
D062320 (n=8)	D081120 (n=9)	4.89815	0.0268855	0.0601046
D070720 (n=8)	D071420 (n=8)	0.540441	0.46225	0.542794
D070720 (n=8)	D072120 (n=9)	0.00925926	0.923342	0.947801
D070720 (n=8)	D072820 (n=9)	3.7037	0.0542918	0.0956276
D070720 (n=8)	D080420 (n=8)	0.705882	0.400814	0.489183
D070720 (n=8)	D081120 (n=9)	0.0833333	0.77283	0.82476
D071420 (n=8)	D072120 (n=9)	0.453704	0.500581	0.576164
D071420 (n=8)	D072820 (n=9)	0.453704	0.500581	0.576164
D071420 (n=8)	D080420 (n=8)	0.540441	0.46225	0.542794
D071420 (n=8)	D081120 (n=9)	0.333333	0.563703	0.634579
D072120 (n=9)	D072820 (n=9)	1.87329	0.171098	0.241826
D072120 (n=9)	D080420 (n=8)	0.0833333	0.77283	0.82476
D072120 (n=9)	D081120 (n=9)	0.00194932	0.964784	0.97953
D072820 (n=9)	D080420 (n=8)	0.00925926	0.923342	0.947801
D072820 (n=9)	D081120 (n=9)	2.12281	0.14512	0.213547
D080420 (n=8)	D081120 (n=9)	0	1	1

## Sheet: ENS_Results
SampleID	ENS
F-030920-P2-F9	7.86296
F-030920-P2-M10	5.33623
F-031320-P4-F7	7.01137
F-031320-P5-F1	13.5144
F-031320-P5-F3	18.6135
F-031320-P5-F5	11.9901
F-031320-P5-M2	6.19112
F-031320-P6-F9	14.4416
F-031320-P6-M10	10.4637
F-031720-P8-M8	9.42207
F-031720-P9-F1	38.3704
F-031720-P9-M6	13.5199
F-032120-P12-F7	17.4623
F-032120-P13-F1	14.9247
F-032120-P13-F5	30.402
F-032120-P13-M2	21.928
F-032120-P13-M4	3.61115
F-032120-P14-F9	20.7516
F-032520-P16-F7	22.4454
F-032520-P17-F3	4.87667
F-032520-P17-F5	19.828
F-032520-P17-M2	11.4333
F-032520-P17-M4	27.1662
F-032520-P17-M6	32.0146
F-032520-P18-F9	29.5089
F-032520-P18-M10	22.4469
F-032920-N20-F7	22.3768
F-032920-N20-M8	51.1648
F-032920-N21-F1	20.8542
F-032920-N21-F3	61.8519
F-032920-N21-F5	19.7296
F-032920-N21-M4	38.7605
F-032920-N21-M6	37.8234
F-032920-N22-F9	22.4007
F-032920-N22-M10	23.2059
F-040220-N24-F7	35.1842
F-040220-N24-M8	26.745
F-040220-N25-F1	56.3282
F-040220-N25-F3	32.6604
F-040220-N25-F5	36.5727
F-040220-N25-M4	42.8481
F-040220-N25-M6	36.4701
F-040220-N26-M10	40.1844
F-040620-N28-F7	28.5919
F-040620-N28-M8	41.98
F-040620-N29-F1	23.9256
F-040620-N29-F3	17.0151
F-040620-N29-F5	43.414
F-040620-N29-M2	31.6543
F-040620-N30-F9	49.9565
F-040620-N30-M10	6.43407
F-041020-N32-F7	87.6368
F-041020-N32-M8	48.4618
F-041020-N33-F1	14.0631
F-041020-N33-F3	22.3298
F-041020-N33-F5	22.4865
F-041020-N33-M2	42.539
F-041020-N33-M6	27.9786
F-041020-N34-F9	57.0268
F-041020-N34-M10	30.0317
F-041420-N36-F7	16.9577
F-041420-N36-M8	20.1444
F-041420-N37-F3	29.0443
F-041420-N37-F5	23.6326
F-041420-N37-M2	64.4849
F-041420-N37-M6	19.2733
F-041420-N38-F9	26.9612
F-041420-N38-M10	21.8386
F-041820-N40-F7	55.8802
F-041820-N40-M8	21.3786
F-041820-N41-F1	21.4087
F-041820-N41-F5	24.1464
F-041820-N41-M2	36.4677
F-041820-N41-M6	16.8868
F-041820-N42-M10	19.628
F-042220-N44-F7	73.8271
F-042220-N44-M8	34.1134
F-042220-N45-F1	17.7451
F-042220-N45-F3	41.8542
F-042220-N45-F5	29.1496
F-042220-N45-M2	17.9115
F-042220-N45-M6	27.2211
F-042220-N46-F9	17.0374
F-042220-N46-M10	23.2526
F-042620-N48-F7	25.3428
F-042620-N48-M8	24.533
F-042620-N49-F1	30.0801
F-042620-N49-F5	34.178
F-042620-N49-M6	23.3717
F-042620-N50-F9	43.0909
F-043020-N52-F7	26.1505
F-043020-N52-M8	37.402
F-043020-N53-F5	27.0454
F-043020-N53-M2	33.2463
F-043020-N53-M6	38.5855
F-043020-N54-M10	40.6254
F-050420-N56-F7	21.3697
F-050420-N56-M8	19.6017
F-050420-N57-F5	62.1967
F-050420-N57-M2	24.1081
F-050420-N57-M6	57.199
F-050420-N58-F9	41.7145
F-050420-N58-M10	42.5914
F-050820-N60-F7	54.3526
F-050820-N60-M8	29.493
F-050820-N61-F3	21.8849
F-050820-N61-F5	51.7366
F-050820-N61-M2	30.2221
F-050820-N61-M6	25.2386
F-050820-N62-F9	39.3621
F-050820-N62-M10	46.631
F-051220-N64-F7	29.5525
F-051220-N64-M8	51.7631
F-051220-N65-F1	62.4252
F-051220-N65-F3	31.4482
F-051220-N65-F5	62.6481
F-051220-N65-M2	67.6584
F-051220-N65-M6	29.3572
F-051220-N66-F9	23.6031
F-051620-N69-M2	37.6539
F-081120-G157-M10	29.0147
F-051620-N68-M8	61.0649
F-051620-N69-F3	46.501
F-051620-N69-F5	58.1621
F-051620-N69-M6	27.2598
F-051620-N70-F9	33.3329
F-051620-N70-M10	39.0446
F-052020-N70-F7	42.077
F-052020-N70-M8	32.6061
F-052020-N72-F3	55.0528
F-052020-N72-F5	11.1952
F-052020-N72-M2	35.7441
F-052020-N72-M6	30.1491
F-052020-N74-F9	42.1268
F-052420-N76-M8	15.4107
F-052420-N77-F1	23.2581
F-052420-N77-F3	47.0726
F-052420-N77-F5	41.4641
F-052420-N77-M2	47.4242
F-052420-N77-M6	36.0853
F-052420-N78-M10	63.7872
F-052820-G80-F7	42.0823
F-052820-G80-M8	58.1732
F-052820-G81-F1	37.456
F-052820-G81-F5	55.3783
F-052820-G81-M2	52.7276
F-052820-G81-M6	91.9078
F-052820-G82-M10	58.4171
F-060220-G85-F7	41.4286
F-060220-G85-M8	87.8729
F-060220-G86-F3	46.4952
F-060220-G86-F5	15.0129
F-060220-G87-F9	35.7565
F-060220-G87-M10	32.6925
F-060920-G92-F7	71.8193
F-060920-G92-M8	25.7807
F-060920-G93-F1	52.2984
F-060920-G93-F3	68.0938
F-060920-G93-F5	28.2427
F-060920-G93-M2	49.6241
F-060920-G93-M6	66.6254
F-060920-G94-M10	33.5623
F-061620-G100-F1	34.9786
F-061620-G100-F3	46.3903
F-061620-G100-M2	40.3325
F-061620-G100-M6	49.9101
F-061620-G101-M10	46.0325
F-062320-G106-F7	53.8246
F-062320-G106-M8	52.0052
F-062320-G107-F1	28.4011
F-062320-G107-F3	66.8956
F-062320-G107-F5	42.6378
F-062320-G107-M2	67.3874
F-062320-G107-M6	116.307
F-062320-G108-F9	101.71
F-070720-G120-F7	49.7118
F-070720-G120-M8	86.6394
F-070720-G121-F1	86.2037
F-070720-G121-F3	109.335
F-070720-G121-F5	53.3032
F-070720-G121-M6	109.432
F-070720-G122-F9	116.858
F-070720-G122-M10	46.3317
F-071420-G127-F7	105.653
F-071420-G127-M8	100.455
F-071420-G128-F3	92.0805
F-071420-G128-F5	28.9137
F-071420-G128-M2	56.1768
F-071420-G128-M6	103.857
F-071420-G129-F9	116.117
F-071420-G129-M10	82.8772
F-072120-G134-F7	85.76
F-072120-G134-M8	93.8066
F-072120-G135-F1	55.52
F-072120-G135-F3	120.472
F-072120-G135-F5	66.2587
F-072120-G135-M2	56.1924
F-072120-G135-M6	77.9621
F-072120-G136-F9	65.2732
F-072120-G136-M10	119.893
F-072820-G141-F7	86.4564
F-072820-G141-M8	89.5836
F-072820-G142-F1	72.7356
F-072820-G142-F3	114.868
F-072820-G142-F5	59.7461
F-072820-G142-M2	98.0348
F-072820-G142-M6	84.4992
F-072820-G143-F9	98.6138
F-072820-G143-M10	72.942
F-080420-G148-F7	81.0865
F-080420-G148-M8	56.9668
F-080420-G149-F1	64.3036
F-080420-G149-F3	114.284
F-080420-G149-F5	51.3188
F-080420-G149-M2	91.4198
F-080420-G150-F9	65.9008
F-080420-G150-M10	38.9711
F-081120-G155-F7	90.0567
F-081120-G155-M8	90.8598
F-081120-G156-F1	70.5322
F-081120-G156-F3	84.4146
F-081120-G156-F5	120.221
F-081120-G156-M2	95.3954
F-081120-G156-M6	90.7891
F-081120-G157-F9	86.9494

## Sheet: ENS_Stage_Statistics
Group 1	Group 2	H	p-value	q-value
G (n=85)	N (n=114)	77.201	1.54e-18	4.63e-18
G (n=85)	P (n=26)	55.195	1.09e-13	1.64e-13
N (n=114)	P (n=26)	33.3055	7.88e-09	7.88e-09

[truncated: 3 more sheets: ENS_Day_Statistics, Bray-Curtis_Results, Bray-Curtis_Stage_Statistics]
