# Supplementary material for: Stability and volatility shape the gut bacteriome and Kazachstania slooffiae dynamics in preweaning, nursery and adult pigs
Source: Sci Rep. 2022 Sep 5;12:15080. doi: 10.1038/s41598-022-19093-9 (PMC9445069; doi:10.1038/s41598-022-19093-9)
Supplement: Supplementary file 19 — Supplementary Table S7. [file 41598_2022_19093_MOESM19_ESM.xlsx]

## Sheet: Metadata_QIIME2_wNC
Supplemental Table S7: Files for bioinformatic scripts.
#SampleID	Age	Sex	PigNumber	Litter_Number	Stage	DNA-ID
#q2:types	numeric	categorical	categorical	categorical	categorical	categorical
F-030920-P2-F9-16S	2	F	pig-9	K5	P	LLS0009
F-030920-P2-M10-16S	2	M	pig-10	K5	P	LLS0010
F-031320-P5-F1-16S	5	F	pig-1	K1	P	LLS0011
F-031320-P5-M2-16S	5	M	pig-2	K1	P	LLS0012
F-031320-P5-F3-16S	5	F	pig-3	K2	P	LLS0013
F-031320-P5-F5-16S	5	F	pig-5	K3	P	LLS0015
F-031320-P4-F7-16S	4	F	pig-7	K4	P	LLS0017
F-031320-P6-F9-16S	6	F	pig-9	K5	P	LLS0019
F-031320-P6-M10-16S	6	M	pig-10	K5	P	LLS0020
F-031720-P9-F1-16S	9	F	pig-1	K1	P	LLS0021
F-031720-P9-M6-16S	9	M	pig-6	K3	P	LLS0026
F-031720-P8-M8-16S	8	M	pig-8	K4	P	LLS0028
F-032120-P13-F1-16S	13	F	pig-1	K1	P	LLS0031
F-032120-P13-M2-16S	13	M	pig-2	K1	P	LLS0032
F-032120-P13-M4-16S	13	M	pig-4	K2	P	LLS0034
F-032120-P13-F5-16S	13	F	pig-5	K3	P	LLS0035
F-032120-P12-F7-16S	12	F	pig-7	K4	P	LLS0037
F-032120-P14-F9-16S	14	F	pig-9	K5	P	LLS0039
F-032520-P17-M2-16S	17	M	pig-2	K1	P	LLS0042
F-032520-P17-F3-16S	17	F	pig-3	K2	P	LLS0043
F-032520-P17-M4-16S	17	M	pig-4	K2	P	LLS0044
F-032520-P17-F5-16S	17	F	pig-5	K3	P	LLS0045
F-032520-P17-M6-16S	17	M	pig-6	K3	P	LLS0046
F-032520-P16-F7-16S	16	F	pig-7	K4	P	LLS0047
F-032520-P18-F9-16S	18	F	pig-9	K5	P	LLS0049
F-032520-P18-M10-16S	18	M	pig-10	K5	P	LLS0050
F-032920-N21-F1-16S	21	F	pig-1	K1	N	LLS0051
F-032920-N21-F3-16S	21	F	pig-3	K2	N	LLS0053
F-032920-N21-M4-16S	21	M	pig-4	K2	N	LLS0054
F-032920-N21-F5-16S	21	F	pig-5	K3	N	LLS0055
F-032920-N21-M6-16S	21	M	pig-6	K3	N	LLS0056
F-032920-N20-F7-16S	20	F	pig-7	K4	N	LLS0057
F-032920-N20-M8-16S	20	M	pig-8	K4	N	LLS0058
F-032920-N22-F9-16S	22	F	pig-9	K5	N	LLS0059
F-032920-N22-M10-16S	22	M	pig-10	K5	N	LLS0060
F-040220-N25-F1-16S	25	F	pig-1	K1	N	LLS0061
F-040220-N25-F3-16S	25	F	pig-3	K2	N	LLS0063
F-040220-N25-M4-16S	25	M	pig-4	K2	N	LLS0064
F-040220-N25-F5-16S	25	F	pig-5	K3	N	LLS0065
F-040220-N25-M6-16S	25	M	pig-6	K3	N	LLS0066
F-040220-N24-F7-16S	24	F	pig-7	K4	N	LLS0067
F-040220-N24-M8-16S	24	M	pig-8	K4	N	LLS0068
F-040220-N26-M10-16S	26	M	pig-10	K5	N	LLS0070
F-040620-N29-F1-16S	29	F	pig-1	K1	N	LLS0071
F-040620-N29-M2-16S	29	M	pig-2	K1	N	LLS0072
F-040620-N29-F3-16S	29	F	pig-3	K2	N	LLS0073
F-040620-N29-F5-16S	29	F	pig-5	K3	N	LLS0074
F-040620-N28-F7-16S	28	F	pig-7	K4	N	LLS0076
F-040620-N28-M8-16S	28	M	pig-8	K4	N	LLS0077
F-040620-N30-F9-16S	30	F	pig-9	K5	N	LLS0078
F-040620-N30-M10-16S	30	M	pig-10	K5	N	LLS0079
F-041020-N33-F1-16S	33	F	pig-1	K1	N	LLS0080
F-041020-N33-M2-16S	33	M	pig-2	K1	N	LLS0081
F-041020-N33-F3-16S	33	F	pig-3	K2	N	LLS0082
F-041020-N33-F5-16S	33	F	pig-5	K3	N	LLS0083
F-041020-N33-M6-16S	33	M	pig-6	K3	N	LLS0084
F-041020-N32-F7-16S	32	F	pig-7	K4	N	LLS0085
F-041020-N32-M8-16S	32	M	pig-8	K4	N	LLS0086
F-041020-N34-F9-16S	34	F	pig-9	K5	N	LLS0087
F-041020-N34-M10-16S	34	M	pig-10	K5	N	LLS0088
F-041420-N37-M2-16S	37	M	pig-2	K1	N	LLS0090
F-041420-N37-F3-16S	37	F	pig-3	K2	N	LLS0091
F-041420-N37-F5-16S	37	F	pig-5	K3	N	LLS0092
F-041420-N37-M6-16S	37	M	pig-6	K3	N	LLS0093
F-041420-N36-F7-16S	36	F	pig-7	K4	N	LLS0094
F-041420-N36-M8-16S	36	M	pig-8	K4	N	LLS0095
F-041420-N38-F9-16S	38	F	pig-9	K5	N	LLS0096
F-041420-N38-M10-16S	38	M	pig-10	K5	N	LLS0097
F-041820-N41-F1-16S	41	F	pig-1	K1	N	LLS0098
F-041820-N41-M2-16S	41	M	pig-2	K1	N	LLS0099
F-041820-N41-F5-16S	41	F	pig-5	K3	N	LLS0101
F-041820-N41-M6-16S	41	M	pig-6	K3	N	LLS0102
F-041820-N40-F7-16S	40	F	pig-7	K4	N	LLS0103
F-041820-N40-M8-16S	40	M	pig-8	K4	N	LLS0104
F-041820-N42-M10-16S	42	M	pig-10	K5	N	LLS0106
F-042220-N45-F1-16S	45	F	pig-1	K1	N	LLS0107
F-042220-N45-M2-16S	45	M	pig-2	K1	N	LLS0108
F-042220-N45-F3-16S	45	F	pig-3	K2	N	LLS0109
F-042220-N45-F5-16S	45	F	pig-5	K3	N	LLS0110
F-042220-N45-M6-16S	45	M	pig-6	K3	N	LLS0111
F-042220-N44-F7-16S	44	F	pig-7	K4	N	LLS0112
F-042220-N44-M8-16S	44	M	pig-8	K4	N	LLS0113
F-042220-N46-F9-16S	46	F	pig-9	K5	N	LLS0114
F-042220-N46-M10-16S	46	M	pig-10	K5	N	LLS0115
F-042620-N49-F1-16S	49	F	pig-1	K1	N	LLS0116
F-042620-N49-F5-16S	49	F	pig-5	K3	N	LLS0119
F-042620-N49-M6-16S	49	M	pig-6	K3	N	LLS0120
F-042620-N48-F7-16S	48	F	pig-7	K4	N	LLS0121
F-042620-N48-M8-16S	48	M	pig-8	K4	N	LLS0122
F-042620-N50-F9-16S	50	F	pig-9	K5	N	LLS0123
F-043020-N53-M2-16S	53	M	pig-2	K1	N	LLS0126
F-043020-N53-F5-16S	53	F	pig-5	K3	N	LLS0128
F-043020-N53-M6-16S	53	M	pig-6	K3	N	LLS0129
F-043020-N52-F7-16S	52	F	pig-7	K4	N	LLS0130
F-043020-N52-M8-16S	52	M	pig-8	K4	N	LLS0131
F-043020-N54-M10-16S	54	M	pig-10	K5	N	LLS0133
F-050420-N57-M2-16S	57	M	pig-2	K1	N	LLS0135
F-050420-N57-F5-16S	57	F	pig-5	K3	N	LLS0137
F-050420-N57-M6-16S	57	M	pig-6	K3	N	LLS0138
F-050420-N56-F7-16S	56	F	pig-7	K4	N	LLS0139
F-050420-N56-M8-16S	56	M	pig-8	K4	N	LLS0140
F-050420-N58-F9-16S	58	F	pig-9	K5	N	LLS0141
F-050420-N58-M10-16S	58	M	pig-10	K5	N	LLS0142
F-050820-N61-M2-16S	61	M	pig-2	K1	N	LLS0144
F-050820-N61-F3-16S	61	F	pig-3	K2	N	LLS0145
F-050820-N61-F5-16S	61	F	pig-5	K3	N	LLS0146
F-050820-N61-M6-16S	61	M	pig-6	K3	N	LLS0147
F-050820-N60-F7-16S	60	F	pig-7	K4	N	LLS0148
F-050820-N60-M8-16S	60	M	pig-8	K4	N	LLS0149
F-050820-N62-F9-16S	62	F	pig-9	K5	N	LLS0150
F-050820-N62-M10-16S	62	M	pig-10	K5	N	LLS0151
F-051220-N65-F1-16S	65	F	pig-1	K1	N	LLS0152
F-051220-N65-M2-16S	65	M	pig-2	K1	N	LLS0153
F-051220-N65-F3-16S	65	F	pig-3	K2	N	LLS0154
F-051220-N65-F5-16S	65	F	pig-5	K3	N	LLS0155
F-051220-N65-M6-16S	65	M	pig-6	K3	N	LLS0156
F-051220-N64-F7-16S	64	F	pig-7	K4	N	LLS0157
F-051220-N64-M8-16S	64	M	pig-8	K4	N	LLS0158
F-051220-N66-F9-16S	66	F	pig-9	K5	N	LLS0159
F-051620-N69-M2-16S	69	M	pig-2	K1	N	LLS0162
F-051620-N69-F3-16S	69	F	pig-3	K2	N	LLS0163
F-051620-N69-F5-16S	69	F	pig-5	K3	N	LLS0164
F-051620-N69-M6-16S	69	M	pig-6	K3	N	LLS0165
F-051620-N68-M8-16S	68	M	pig-8	K4	N	LLS0167
F-051620-N70-F9-16S	70	F	pig-9	K5	N	LLS0168
F-051620-N70-M10-16S	70	M	pig-10	K5	N	LLS0169
F-052020-N72-F1-16S	72	F	pig-1	K1	N	LLS0170
F-052020-N72-M2-16S	72	M	pig-2	K1	N	LLS0171
F-052020-N72-F3-16S	72	F	pig-3	K2	N	LLS0172
F-052020-N72-F5-16S	72	F	pig-5	K3	N	LLS0173
F-052020-N72-M6-16S	72	M	pig-6	K3	N	LLS0174
F-052020-N70-F7-16S	70	F	pig-7	K4	N	LLS0175
F-052020-N70-M8-16S	70	M	pig-8	K4	N	LLS0176
F-052020-N74-F9-16S	74	F	pig-9	K5	N	LLS0177
F-052420-N77-F1-16S	77	F	pig-1	K1	N	LLS0179
F-052420-N77-M2-16S	77	M	pig-2	K1	N	LLS0180
F-052420-N77-F3-16S	77	F	pig-3	K2	N	LLS0181
F-052420-N77-F5-16S	77	F	pig-5	K3	N	LLS0182
F-052420-N77-M6-16S	77	M	pig-6	K3	N	LLS0183
F-052420-N76-M8-16S	76	M	pig-8	K4	N	LLS0185
F-052420-N78-F9-16S	78	F	pig-9	K5	N	LLS0186
F-052420-N78-M10-16S	78	M	pig-10	K5	N	LLS0187
F-052820-G81-F1-16S	81	F	pig-1	K1	G	LLS0188
F-052820-G81-M2-16S	81	M	pig-2	K1	G	LLS0189
F-052820-G81-F5-16S	81	F	pig-5	K3	G	LLS0191
F-052820-G81-M6-16S	81	M	pig-6	K3	G	LLS0192
F-052820-G80-F7-16S	80	F	pig-7	K4	G	LLS0193
F-052820-G80-M8-16S	80	M	pig-8	K4	G	LLS0194
F-052820-G82-F9-16S	82	F	pig-9	K5	G	LLS0195
F-052820-G82-M10-16S	82	M	pig-10	K5	G	LLS0196
F-060220-G86-F1-16S	86	F	pig-1	K1	G	LLS0197
F-060220-G86-F3-16S	86	F	pig-3	K2	G	LLS0199
F-060220-G86-F5-16S	86	F	pig-5	K3	G	LLS0200
F-060220-G86-M6-16S	86	M	pig-6	K3	G	LLS0201
F-060220-G85-F7-16S	85	F	pig-7	K4	G	LLS0202
F-060220-G85-M8-16S	85	M	pig-8	K4	G	LLS0203
F-060220-G87-F9-16S	87	F	pig-9	K5	G	LLS0204
F-060220-G87-M10-16S	87	M	pig-10	K5	G	LLS0205
F-060920-G93-F1-16S	93	F	pig-1	K1	G	LLS0206
F-060920-G93-M2-16S	93	M	pig-2	K1	G	LLS0207
F-060920-G93-F3-16S	93	F	pig-3	K2	G	LLS0208
F-060920-G93-F5-16S	93	F	pig-5	K3	G	LLS0209
F-060920-G93-M6-16S	93	M	pig-6	K3	G	LLS0210
F-060920-G92-F7-16S	92	F	pig-7	K4	G	LLS0211
F-060920-G92-M8-16S	92	M	pig-8	K4	G	LLS0212
F-060920-G94-M10-16S	94	M	pig-10	K5	G	LLS0214
F-061620-G100-F1-16S	100	F	pig-1	K1	G	LLS0215
F-061620-G100-M2-16S	100	M	pig-2	K1	G	LLS0216
F-061620-G100-F3-16S	100	F	pig-3	K2	G	LLS0217
F-061620-G100-M6-16S	100	M	pig-6	K3	G	LLS0219
F-061620-G99-M8-16S	99	M	pig-8	K4	G	LLS0221
F-061620-G101-M10-16S	101	M	pig-10	K5	G	LLS0223
F-062320-G107-F1-16S	107	F	pig-1	K1	G	LLS0224
F-062320-G107-M2-16S	107	M	pig-2	K1	G	LLS0225
F-062320-G107-F3-16S	107	F	pig-3	K2	G	LLS0226
F-062320-G107-F5-16S	107	F	pig-5	K3	G	LLS0227
F-062320-G107-M6-16S	107	M	pig-6	K3	G	LLS0228
F-062320-G106-F7-16S	106	F	pig-7	K4	G	LLS0229
F-062320-G106-M8-16S	106	M	pig-8	K4	G	LLS0230
F-062320-G108-F9-16S	108	F	pig-9	K5	G	LLS0231
F-062320-G108-M10-16S	108	M	pig-10	K5	G	LLS0232
F-070720-G121-F1-16S	121	F	pig-1	K1	G	LLS0233
F-070720-G121-F3-16S	121	F	pig-3	K2	G	LLS0235
F-070720-G121-F5-16S	121	F	pig-5	K3	G	LLS0236
F-070720-G121-M6-16S	121	M	pig-6	K3	G	LLS0237
F-070720-G120-F7-16S	120	F	pig-7	K4	G	LLS0238
F-070720-G120-M8-16S	120	M	pig-8	K4	G	LLS0239
F-070720-G122-F9-16S	122	F	pig-9	K5	G	LLS0240
F-070720-G122-M10-16S	122	M	pig-10	K5	G	LLS0241
F-071420-G128-F1-16S	128	F	pig-1	K1	G	LLS0242
F-071420-G128-M2-16S	128	M	pig-2	K1	G	LLS0243
F-071420-G128-F3-16S	128	F	pig-3	K2	G	LLS0244
F-071420-G128-F5-16S	128	F	pig-5	K3	G	LLS0245
F-071420-G128-M6-16S	128	M	pig-6	K3	G	LLS0246
F-071420-G127-F7-16S	127	F	pig-7	K4	G	LLS0247
F-071420-G127-M8-16S	127	M	pig-8	K4	G	LLS0248
F-071420-G129-F9-16S	129	F	pig-9	K5	G	LLS0249
F-071420-G129-M10-16S	129	M	pig-10	K5	G	LLS0250
F-072120-G135-F1-16S	135	F	pig-1	K1	G	LLS0252
F-072120-G135-M2-16S	135	M	pig-2	K1	G	LLS0253
F-072120-G135-F3-16S	135	F	pig-3	K2	G	LLS0254
F-072120-G135-F5-16S	135	F	pig-5	K3	G	LLS0255
F-072120-G135-M6-16S	135	M	pig-6	K3	G	LLS0256
F-072120-G134-F7-16S	134	F	pig-7	K4	G	LLS0257
F-072120-G134-M8-16S	134	M	pig-8	K4	G	LLS0258
F-072120-G136-F9-16S	136	F	pig-9	K5	G	LLS0259
F-072120-G136-M10-16S	136	M	pig-10	K5	G	LLS0260
F-072820-G142-F1-16S	142	F	pig-1	K1	G	LLS0261
F-072820-G142-M2-16S	142	M	pig-2	K1	G	LLS0262
F-072820-G142-F3-16S	142	F	pig-3	K2	G	LLS0263
F-072820-G142-F5-16S	142	F	pig-5	K3	G	LLS0264
F-072820-G142-M6-16S	142	M	pig-6	K3	G	LLS0265
F-072820-G141-F7-16S	141	F	pig-7	K4	G	LLS0266
F-072820-G141-M8-16S	141	M	pig-8	K4	G	LLS0267
F-072820-G143-F9-16S	143	F	pig-9	K5	G	LLS0268
F-072820-G143-M10-16S	143	M	pig-10	K5	G	LLS0269
F-080420-G149-F1-16S	149	F	pig-1	K1	G	LLS0270
F-080420-G149-M2-16S	149	M	pig-2	K1	G	LLS0271
F-080420-G149-F3-16S	149	F	pig-3	K2	G	LLS0272
F-080420-G149-F5-16S	149	F	pig-5	K3	G	LLS0273
F-080420-G149-M6-16S	149	M	pig-6	K3	G	LLS0274
F-080420-G148-F7-16S	148	F	pig-7	K4	G	LLS0275
F-080420-G148-M8-16S	148	M	pig-8	K4	G	LLS0276
F-080420-G150-F9-16S	150	F	pig-9	K5	G	LLS0277
F-080420-G150-M10-16S	150	M	pig-10	K5	G	LLS0278
F-081120-G156-F1-16S	156	F	pig-1	K1	G	LLS0279
F-081120-G156-M2-16S	156	M	pig-2	K1	G	LLS0280
F-081120-G156-F3-16S	156	F	pig-3	K2	G	LLS0281
F-081120-G156-F5-16S	156	F	pig-5	K3	G	LLS0282
F-081120-G156-M6-16S	156	M	pig-6	K3	G	LLS0283
F-081120-G155-F7-16S	155	F	pig-7	K4	G	LLS0284
F-081120-G155-M8-16S	155	M	pig-8	K4	G	LLS0285
F-081120-G157-F9-16S	157	F	pig-9	K5	G	LLS0286
F-081120-G157-M10-16S	157	M	pig-10	K5	G	LLS0287
NC-16S-16S

## Sheet: Metadata_QIIME2
#SampleID	Age	Sex	PigNumber	Litter_Number	Stage	DNA-ID
#q2:types	numeric	categorical	categorical	categorical	categorical	categorical
F-030920-P2-F9-16S	2	F	pig-9	K5	P	LLS0009
F-030920-P2-M10-16S	2	M	pig-10	K5	P	LLS0010
F-031320-P5-F1-16S	5	F	pig-1	K1	P	LLS0011
F-031320-P5-M2-16S	5	M	pig-2	K1	P	LLS0012
F-031320-P5-F3-16S	5	F	pig-3	K2	P	LLS0013
F-031320-P5-F5-16S	5	F	pig-5	K3	P	LLS0015
F-031320-P4-F7-16S	4	F	pig-7	K4	P	LLS0017
F-031320-P6-F9-16S	6	F	pig-9	K5	P	LLS0019
F-031320-P6-M10-16S	6	M	pig-10	K5	P	LLS0020
F-031720-P9-F1-16S	9	F	pig-1	K1	P	LLS0021
F-031720-P9-M6-16S	9	M	pig-6	K3	P	LLS0026
F-031720-P8-M8-16S	8	M	pig-8	K4	P	LLS0028
F-032120-P13-F1-16S	13	F	pig-1	K1	P	LLS0031
F-032120-P13-M2-16S	13	M	pig-2	K1	P	LLS0032
F-032120-P13-M4-16S	13	M	pig-4	K2	P	LLS0034
F-032120-P13-F5-16S	13	F	pig-5	K3	P	LLS0035
F-032120-P12-F7-16S	12	F	pig-7	K4	P	LLS0037
F-032120-P14-F9-16S	14	F	pig-9	K5	P	LLS0039
F-032520-P17-M2-16S	17	M	pig-2	K1	P	LLS0042
F-032520-P17-F3-16S	17	F	pig-3	K2	P	LLS0043
F-032520-P17-M4-16S	17	M	pig-4	K2	P	LLS0044
F-032520-P17-F5-16S	17	F	pig-5	K3	P	LLS0045
F-032520-P17-M6-16S	17	M	pig-6	K3	P	LLS0046
F-032520-P16-F7-16S	16	F	pig-7	K4	P	LLS0047
F-032520-P18-F9-16S	18	F	pig-9	K5	P	LLS0049
F-032520-P18-M10-16S	18	M	pig-10	K5	P	LLS0050
F-032920-N21-F1-16S	21	F	pig-1	K1	N	LLS0051
F-032920-N21-F3-16S	21	F	pig-3	K2	N	LLS0053
F-032920-N21-M4-16S	21	M	pig-4	K2	N	LLS0054
F-032920-N21-F5-16S	21	F	pig-5	K3	N	LLS0055
F-032920-N21-M6-16S	21	M	pig-6	K3	N	LLS0056
F-032920-N20-F7-16S	20	F	pig-7	K4	N	LLS0057
F-032920-N20-M8-16S	20	M	pig-8	K4	N	LLS0058
F-032920-N22-F9-16S	22	F	pig-9	K5	N	LLS0059
F-032920-N22-M10-16S	22	M	pig-10	K5	N	LLS0060
F-040220-N25-F1-16S	25	F	pig-1	K1	N	LLS0061
F-040220-N25-F3-16S	25	F	pig-3	K2	N	LLS0063
F-040220-N25-M4-16S	25	M	pig-4	K2	N	LLS0064
F-040220-N25-F5-16S	25	F	pig-5	K3	N	LLS0065
F-040220-N25-M6-16S	25	M	pig-6	K3	N	LLS0066
F-040220-N24-F7-16S	24	F	pig-7	K4	N	LLS0067
F-040220-N24-M8-16S	24	M	pig-8	K4	N	LLS0068
F-040220-N26-M10-16S	26	M	pig-10	K5	N	LLS0070
F-040620-N29-F1-16S	29	F	pig-1	K1	N	LLS0071
F-040620-N29-M2-16S	29	M	pig-2	K1	N	LLS0072
F-040620-N29-F3-16S	29	F	pig-3	K2	N	LLS0073
F-040620-N29-F5-16S	29	F	pig-5	K3	N	LLS0074
F-040620-N28-F7-16S	28	F	pig-7	K4	N	LLS0076
F-040620-N28-M8-16S	28	M	pig-8	K4	N	LLS0077
F-040620-N30-F9-16S	30	F	pig-9	K5	N	LLS0078
F-040620-N30-M10-16S	30	M	pig-10	K5	N	LLS0079
F-041020-N33-F1-16S	33	F	pig-1	K1	N	LLS0080
F-041020-N33-M2-16S	33	M	pig-2	K1	N	LLS0081
F-041020-N33-F3-16S	33	F	pig-3	K2	N	LLS0082
F-041020-N33-F5-16S	33	F	pig-5	K3	N	LLS0083
F-041020-N33-M6-16S	33	M	pig-6	K3	N	LLS0084
F-041020-N32-F7-16S	32	F	pig-7	K4	N	LLS0085
F-041020-N32-M8-16S	32	M	pig-8	K4	N	LLS0086
F-041020-N34-F9-16S	34	F	pig-9	K5	N	LLS0087
F-041020-N34-M10-16S	34	M	pig-10	K5	N	LLS0088
F-041420-N37-M2-16S	37	M	pig-2	K1	N	LLS0090
F-041420-N37-F3-16S	37	F	pig-3	K2	N	LLS0091
F-041420-N37-F5-16S	37	F	pig-5	K3	N	LLS0092
F-041420-N37-M6-16S	37	M	pig-6	K3	N	LLS0093
F-041420-N36-F7-16S	36	F	pig-7	K4	N	LLS0094
F-041420-N36-M8-16S	36	M	pig-8	K4	N	LLS0095
F-041420-N38-F9-16S	38	F	pig-9	K5	N	LLS0096
F-041420-N38-M10-16S	38	M	pig-10	K5	N	LLS0097
F-041820-N41-F1-16S	41	F	pig-1	K1	N	LLS0098
F-041820-N41-M2-16S	41	M	pig-2	K1	N	LLS0099
F-041820-N41-F5-16S	41	F	pig-5	K3	N	LLS0101
F-041820-N41-M6-16S	41	M	pig-6	K3	N	LLS0102
F-041820-N40-F7-16S	40	F	pig-7	K4	N	LLS0103
F-041820-N40-M8-16S	40	M	pig-8	K4	N	LLS0104
F-041820-N42-M10-16S	42	M	pig-10	K5	N	LLS0106
F-042220-N45-F1-16S	45	F	pig-1	K1	N	LLS0107
F-042220-N45-M2-16S	45	M	pig-2	K1	N	LLS0108
F-042220-N45-F3-16S	45	F	pig-3	K2	N	LLS0109
F-042220-N45-F5-16S	45	F	pig-5	K3	N	LLS0110
F-042220-N45-M6-16S	45	M	pig-6	K3	N	LLS0111
F-042220-N44-F7-16S	44	F	pig-7	K4	N	LLS0112
F-042220-N44-M8-16S	44	M	pig-8	K4	N	LLS0113
F-042220-N46-F9-16S	46	F	pig-9	K5	N	LLS0114
F-042220-N46-M10-16S	46	M	pig-10	K5	N	LLS0115
F-042620-N49-F1-16S	49	F	pig-1	K1	N	LLS0116
F-042620-N49-F5-16S	49	F	pig-5	K3	N	LLS0119
F-042620-N49-M6-16S	49	M	pig-6	K3	N	LLS0120
F-042620-N48-F7-16S	48	F	pig-7	K4	N	LLS0121
F-042620-N48-M8-16S	48	M	pig-8	K4	N	LLS0122
F-042620-N50-F9-16S	50	F	pig-9	K5	N	LLS0123
F-043020-N53-M2-16S	53	M	pig-2	K1	N	LLS0126
F-043020-N53-F5-16S	53	F	pig-5	K3	N	LLS0128
F-043020-N53-M6-16S	53	M	pig-6	K3	N	LLS0129
F-043020-N52-F7-16S	52	F	pig-7	K4	N	LLS0130
F-043020-N52-M8-16S	52	M	pig-8	K4	N	LLS0131
F-043020-N54-M10-16S	54	M	pig-10	K5	N	LLS0133
F-050420-N57-M2-16S	57	M	pig-2	K1	N	LLS0135
F-050420-N57-F5-16S	57	F	pig-5	K3	N	LLS0137
F-050420-N57-M6-16S	57	M	pig-6	K3	N	LLS0138
F-050420-N56-F7-16S	56	F	pig-7	K4	N	LLS0139
F-050420-N56-M8-16S	56	M	pig-8	K4	N	LLS0140
F-050420-N58-F9-16S	58	F	pig-9	K5	N	LLS0141
F-050420-N58-M10-16S	58	M	pig-10	K5	N	LLS0142
F-050820-N61-M2-16S	61	M	pig-2	K1	N	LLS0144
F-050820-N61-F3-16S	61	F	pig-3	K2	N	LLS0145
F-050820-N61-F5-16S	61	F	pig-5	K3	N	LLS0146
F-050820-N61-M6-16S	61	M	pig-6	K3	N	LLS0147
F-050820-N60-F7-16S	60	F	pig-7	K4	N	LLS0148
F-050820-N60-M8-16S	60	M	pig-8	K4	N	LLS0149
F-050820-N62-F9-16S	62	F	pig-9	K5	N	LLS0150
F-050820-N62-M10-16S	62	M	pig-10	K5	N	LLS0151
F-051220-N65-F1-16S	65	F	pig-1	K1	N	LLS0152
F-051220-N65-M2-16S	65	M	pig-2	K1	N	LLS0153
F-051220-N65-F3-16S	65	F	pig-3	K2	N	LLS0154
F-051220-N65-F5-16S	65	F	pig-5	K3	N	LLS0155
F-051220-N65-M6-16S	65	M	pig-6	K3	N	LLS0156
F-051220-N64-F7-16S	64	F	pig-7	K4	N	LLS0157
F-051220-N64-M8-16S	64	M	pig-8	K4	N	LLS0158
F-051220-N66-F9-16S	66	F	pig-9	K5	N	LLS0159
F-051620-N69-M2-16S	69	M	pig-2	K1	N	LLS0162
F-051620-N69-F3-16S	69	F	pig-3	K2	N	LLS0163
F-051620-N69-F5-16S	69	F	pig-5	K3	N	LLS0164
F-051620-N69-M6-16S	69	M	pig-6	K3	N	LLS0165
F-051620-N68-M8-16S	68	M	pig-8	K4	N	LLS0167
F-051620-N70-F9-16S	70	F	pig-9	K5	N	LLS0168
F-051620-N70-M10-16S	70	M	pig-10	K5	N	LLS0169
F-052020-N72-F1-16S	72	F	pig-1	K1	N	LLS0170
F-052020-N72-M2-16S	72	M	pig-2	K1	N	LLS0171
F-052020-N72-F3-16S	72	F	pig-3	K2	N	LLS0172
F-052020-N72-F5-16S	72	F	pig-5	K3	N	LLS0173
F-052020-N72-M6-16S	72	M	pig-6	K3	N	LLS0174
F-052020-N70-F7-16S	70	F	pig-7	K4	N	LLS0175
F-052020-N70-M8-16S	70	M	pig-8	K4	N	LLS0176
F-052020-N74-F9-16S	74	F	pig-9	K5	N	LLS0177
F-052420-N77-F1-16S	77	F	pig-1	K1	N	LLS0179
F-052420-N77-M2-16S	77	M	pig-2	K1	N	LLS0180
F-052420-N77-F3-16S	77	F	pig-3	K2	N	LLS0181
F-052420-N77-F5-16S	77	F	pig-5	K3	N	LLS0182
F-052420-N77-M6-16S	77	M	pig-6	K3	N	LLS0183
F-052420-N76-M8-16S	76	M	pig-8	K4	N	LLS0185
F-052420-N78-F9-16S	78	F	pig-9	K5	N	LLS0186
F-052420-N78-M10-16S	78	M	pig-10	K5	N	LLS0187
F-052820-G81-F1-16S	81	F	pig-1	K1	G	LLS0188
F-052820-G81-M2-16S	81	M	pig-2	K1	G	LLS0189
F-052820-G81-F5-16S	81	F	pig-5	K3	G	LLS0191
F-052820-G81-M6-16S	81	M	pig-6	K3	G	LLS0192
F-052820-G80-F7-16S	80	F	pig-7	K4	G	LLS0193
F-052820-G80-M8-16S	80	M	pig-8	K4	G	LLS0194
F-052820-G82-F9-16S	82	F	pig-9	K5	G	LLS0195
F-052820-G82-M10-16S	82	M	pig-10	K5	G	LLS0196
F-060220-G86-F1-16S	86	F	pig-1	K1	G	LLS0197
F-060220-G86-F3-16S	86	F	pig-3	K2	G	LLS0199
F-060220-G86-F5-16S	86	F	pig-5	K3	G	LLS0200
F-060220-G86-M6-16S	86	M	pig-6	K3	G	LLS0201
F-060220-G85-F7-16S	85	F	pig-7	K4	G	LLS0202
F-060220-G85-M8-16S	85	M	pig-8	K4	G	LLS0203
F-060220-G87-F9-16S	87	F	pig-9	K5	G	LLS0204
F-060220-G87-M10-16S	87	M	pig-10	K5	G	LLS0205
F-060920-G93-F1-16S	93	F	pig-1	K1	G	LLS0206
F-060920-G93-M2-16S	93	M	pig-2	K1	G	LLS0207
F-060920-G93-F3-16S	93	F	pig-3	K2	G	LLS0208
F-060920-G93-F5-16S	93	F	pig-5	K3	G	LLS0209
F-060920-G93-M6-16S	93	M	pig-6	K3	G	LLS0210
F-060920-G92-F7-16S	92	F	pig-7	K4	G	LLS0211
F-060920-G92-M8-16S	92	M	pig-8	K4	G	LLS0212
F-060920-G94-M10-16S	94	M	pig-10	K5	G	LLS0214
F-061620-G100-F1-16S	100	F	pig-1	K1	G	LLS0215
F-061620-G100-M2-16S	100	M	pig-2	K1	G	LLS0216
F-061620-G100-F3-16S	100	F	pig-3	K2	G	LLS0217
F-061620-G100-M6-16S	100	M	pig-6	K3	G	LLS0219
F-061620-G99-M8-16S	99	M	pig-8	K4	G	LLS0221
F-061620-G101-M10-16S	101	M	pig-10	K5	G	LLS0223
F-062320-G107-F1-16S	107	F	pig-1	K1	G	LLS0224
F-062320-G107-M2-16S	107	M	pig-2	K1	G	LLS0225
F-062320-G107-F3-16S	107	F	pig-3	K2	G	LLS0226
F-062320-G107-F5-16S	107	F	pig-5	K3	G	LLS0227
F-062320-G107-M6-16S	107	M	pig-6	K3	G	LLS0228
F-062320-G106-F7-16S	106	F	pig-7	K4	G	LLS0229
F-062320-G106-M8-16S	106	M	pig-8	K4	G	LLS0230
F-062320-G108-F9-16S	108	F	pig-9	K5	G	LLS0231
F-062320-G108-M10-16S	108	M	pig-10	K5	G	LLS0232
F-070720-G121-F1-16S	121	F	pig-1	K1	G	LLS0233
F-070720-G121-F3-16S	121	F	pig-3	K2	G	LLS0235
F-070720-G121-F5-16S	121	F	pig-5	K3	G	LLS0236
F-070720-G121-M6-16S	121	M	pig-6	K3	G	LLS0237
F-070720-G120-F7-16S	120	F	pig-7	K4	G	LLS0238
F-070720-G120-M8-16S	120	M	pig-8	K4	G	LLS0239
F-070720-G122-F9-16S	122	F	pig-9	K5	G	LLS0240
F-070720-G122-M10-16S	122	M	pig-10	K5	G	LLS0241
F-071420-G128-F1-16S	128	F	pig-1	K1	G	LLS0242
F-071420-G128-M2-16S	128	M	pig-2	K1	G	LLS0243
F-071420-G128-F3-16S	128	F	pig-3	K2	G	LLS0244
F-071420-G128-F5-16S	128	F	pig-5	K3	G	LLS0245
F-071420-G128-M6-16S	128	M	pig-6	K3	G	LLS0246
F-071420-G127-F7-16S	127	F	pig-7	K4	G	LLS0247
F-071420-G127-M8-16S	127	M	pig-8	K4	G	LLS0248
F-071420-G129-F9-16S	129	F	pig-9	K5	G	LLS0249
F-071420-G129-M10-16S	129	M	pig-10	K5	G	LLS0250
F-072120-G135-F1-16S	135	F	pig-1	K1	G	LLS0252
F-072120-G135-M2-16S	135	M	pig-2	K1	G	LLS0253
F-072120-G135-F3-16S	135	F	pig-3	K2	G	LLS0254
F-072120-G135-F5-16S	135	F	pig-5	K3	G	LLS0255
F-072120-G135-M6-16S	135	M	pig-6	K3	G	LLS0256
F-072120-G134-F7-16S	134	F	pig-7	K4	G	LLS0257
F-072120-G134-M8-16S	134	M	pig-8	K4	G	LLS0258
F-072120-G136-F9-16S	136	F	pig-9	K5	G	LLS0259
F-072120-G136-M10-16S	136	M	pig-10	K5	G	LLS0260
F-072820-G142-F1-16S	142	F	pig-1	K1	G	LLS0261
F-072820-G142-M2-16S	142	M	pig-2	K1	G	LLS0262
F-072820-G142-F3-16S	142	F	pig-3	K2	G	LLS0263
F-072820-G142-F5-16S	142	F	pig-5	K3	G	LLS0264
F-072820-G142-M6-16S	142	M	pig-6	K3	G	LLS0265
F-072820-G141-F7-16S	141	F	pig-7	K4	G	LLS0266
F-072820-G141-M8-16S	141	M	pig-8	K4	G	LLS0267
F-072820-G143-F9-16S	143	F	pig-9	K5	G	LLS0268
F-072820-G143-M10-16S	143	M	pig-10	K5	G	LLS0269
F-080420-G149-F1-16S	149	F	pig-1	K1	G	LLS0270
F-080420-G149-M2-16S	149	M	pig-2	K1	G	LLS0271
F-080420-G149-F3-16S	149	F	pig-3	K2	G	LLS0272
F-080420-G149-F5-16S	149	F	pig-5	K3	G	LLS0273
F-080420-G149-M6-16S	149	M	pig-6	K3	G	LLS0274
F-080420-G148-F7-16S	148	F	pig-7	K4	G	LLS0275
F-080420-G148-M8-16S	148	M	pig-8	K4	G	LLS0276
F-080420-G150-F9-16S	150	F	pig-9	K5	G	LLS0277
F-080420-G150-M10-16S	150	M	pig-10	K5	G	LLS0278
F-081120-G156-F1-16S	156	F	pig-1	K1	G	LLS0279
F-081120-G156-M2-16S	156	M	pig-2	K1	G	LLS0280
F-081120-G156-F3-16S	156	F	pig-3	K2	G	LLS0281
F-081120-G156-F5-16S	156	F	pig-5	K3	G	LLS0282
F-081120-G156-M6-16S	156	M	pig-6	K3	G	LLS0283
F-081120-G155-F7-16S	155	F	pig-7	K4	G	LLS0284
F-081120-G155-M8-16S	155	M	pig-8	K4	G	LLS0285
F-081120-G157-F9-16S	157	F	pig-9	K5	G	LLS0286
F-081120-G157-M10-16S	157	M	pig-10	K5	G	LLS0287

## Sheet: Metadata_QIIME2_NC
#SampleID	Age	Sex	PigNumber	Litter_Number	Stage	DNA-ID
#q2:types	numeric	categorical	categorical	categorical	categorical	categorical
NC-16S-16S

## Sheet: Metadata
Sample_ID	Day	Age	Sex	Pig_Number	Litter_Number	Stage	Stage_Diet
F-030920-P2-F9-16S	030920	2	F	9	K5	P	P
F-030920-P2-M10-16S	030920	2	M	10	K5	P	P
F-031320-P4-F7-16S	031320	4	F	7	K4	P	P
F-031320-P5-F1-16S	031320	5	F	1	K1	P	P
F-031320-P5-F3-16S	031320	5	F	3	K2	P	P
F-031320-P5-F5-16S	031320	5	F	5	K3	P	P
F-031320-P5-M2-16S	031320	5	M	2	K1	P	P
F-031320-P6-F9-16S	031320	6	F	9	K5	P	P
F-031320-P6-M10-16S	031320	6	M	10	K5	P	P
F-031720-P8-M8-16S	031720	8	M	8	K4	P	P
F-031720-P9-F1-16S	031720	9	F	1	K1	P	P
F-031720-P9-M6-16S	031720	9	M	6	K3	P	P
F-032120-P12-F7-16S	032120	12	F	7	K4	P	P
F-032120-P13-F1-16S	032120	13	F	1	K1	P	P
F-032120-P13-F5-16S	032120	13	F	5	K3	P	P
F-032120-P13-M2-16S	032120	13	M	2	K1	P	P
F-032120-P13-M4-16S	032120	13	M	4	K2	P	P
F-032120-P14-F9-16S	032120	14	F	9	K5	P	P
F-032520-P16-F7-16S	032520	16	F	7	K4	P	P
F-032520-P17-F3-16S	032520	17	F	3	K2	P	P
F-032520-P17-F5-16S	032520	17	F	5	K3	P	P
F-032520-P17-M2-16S	032520	17	M	2	K1	P	P
F-032520-P17-M4-16S	032520	17	M	4	K2	P	P
F-032520-P17-M6-16S	032520	17	M	6	K3	P	P
F-032520-P18-F9-16S	032520	18	F	9	K5	P	P
F-032520-P18-M10-16S	032520	18	M	10	K5	P	P
F-032920-N20-F7-16S	032920	20	F	7	K4	N	N.1
F-032920-N20-M8-16S	032920	20	M	8	K4	N	N.1
F-032920-N21-F1-16S	032920	21	F	1	K1	N	N.1
F-032920-N21-F3-16S	032920	21	F	3	K2	N	N.1
F-032920-N21-F5-16S	032920	21	F	5	K3	N	N.1
F-032920-N21-M4-16S	032920	21	M	4	K2	N	N.1
F-032920-N21-M6-16S	032920	21	M	6	K3	N	N.1
F-032920-N22-F9-16S	032920	22	F	9	K5	N	N.1
F-032920-N22-M10-16S	032920	22	M	10	K5	N	N.1
F-040220-N24-F7-16S	040220	24	F	7	K4	N	N.1
F-040220-N24-M8-16S	040220	24	M	8	K4	N	N.1
F-040220-N25-F1-16S	040220	25	F	1	K1	N	N.1
F-040220-N25-F3-16S	040220	25	F	3	K2	N	N.1
F-040220-N25-F5-16S	040220	25	F	5	K3	N	N.1
F-040220-N25-M4-16S	040220	25	M	4	K2	N	N.1
F-040220-N25-M6-16S	040220	25	M	6	K3	N	N.1
F-040220-N26-M10-16S	040220	26	M	10	K5	N	N.1
F-040620-N28-F7-16S	040620	28	F	7	K4	N	N.1
F-040620-N28-M8-16S	040620	28	M	8	K4	N	N.1
F-040620-N29-F1-16S	040620	29	F	1	K1	N	N.1
F-040620-N29-F3-16S	040620	29	F	3	K2	N	N.1
F-040620-N29-F5-16S	040620	29	F	5	K3	N	N.1
F-040620-N29-M2-16S	040620	29	M	2	K1	N	N.1
F-040620-N30-F9-16S	040620	30	F	9	K5	N	N.1
F-040620-N30-M10-16S	040620	30	M	10	K5	N	N.1
F-041020-N32-F7-16S	041020	32	F	7	K4	N	N.2
F-041020-N32-M8-16S	041020	32	M	8	K4	N	N.2
F-041020-N33-F1-16S	041020	33	F	1	K1	N	N.2
F-041020-N33-F3-16S	041020	33	F	3	K2	N	N.2
F-041020-N33-F5-16S	041020	33	F	5	K3	N	N.2
F-041020-N33-M2-16S	041020	33	M	2	K1	N	N.2
F-041020-N33-M6-16S	041020	33	M	6	K3	N	N.2
F-041020-N34-F9-16S	041020	34	F	9	K5	N	N.2
F-041020-N34-M10-16S	041020	34	M	10	K5	N	N.2
F-041420-N36-F7-16S	041420	36	F	7	K4	N	N.2
F-041420-N36-M8-16S	041420	36	M	8	K4	N	N.2
F-041420-N37-F3-16S	041420	37	F	3	K2	N	N.2
F-041420-N37-F5-16S	041420	37	F	5	K3	N	N.2
F-041420-N37-M2-16S	041420	37	M	2	K1	N	N.2
F-041420-N37-M6-16S	041420	37	M	6	K3	N	N.2
F-041420-N38-F9-16S	041420	38	F	9	K5	N	N.2
F-041420-N38-M10-16S	041420	38	M	10	K5	N	N.2
F-041820-N40-F7-16S	041820	40	F	7	K4	N	N.2
F-041820-N40-M8-16S	041820	40	M	8	K4	N	N.2
F-041820-N41-F1-16S	041820	41	F	1	K1	N	N.2
F-041820-N41-F5-16S	041820	41	F	5	K3	N	N.2
F-041820-N41-M2-16S	041820	41	M	2	K1	N	N.2
F-041820-N41-M6-16S	041820	41	M	6	K3	N	N.2
F-041820-N42-M10-16S	041820	42	M	10	K5	N	N.2
F-042220-N44-F7-16S	042220	44	F	7	K4	N	N.2
F-042220-N44-M8-16S	042220	44	M	8	K4	N	N.2
F-042220-N45-F1-16S	042220	45	F	1	K1	N	N.2
F-042220-N45-F3-16S	042220	45	F	3	K2	N	N.2
F-042220-N45-F5-16S	042220	45	F	5	K3	N	N.2
F-042220-N45-M2-16S	042220	45	M	2	K1	N	N.2
F-042220-N45-M6-16S	042220	45	M	6	K3	N	N.2
F-042220-N46-F9-16S	042220	46	F	9	K5	N	N.2
F-042220-N46-M10-16S	042220	46	M	10	K5	N	N.2
F-042620-N48-F7-16S	042620	48	F	7	K4	N	N.2
F-042620-N48-M8-16S	042620	48	M	8	K4	N	N.2
F-042620-N49-F1-16S	042620	49	F	1	K1	N	N.2
F-042620-N49-F5-16S	042620	49	F	5	K3	N	N.2
F-042620-N49-M6-16S	042620	49	M	6	K3	N	N.2
F-042620-N50-F9-16S	042620	50	F	9	K5	N	N.2
F-043020-N52-F7-16S	043020	52	F	7	K4	N	N.3
F-043020-N52-M8-16S	043020	52	M	8	K4	N	N.3
F-043020-N53-F5-16S	043020	53	F	5	K3	N	N.3
F-043020-N53-M2-16S	043020	53	M	2	K1	N	N.3
F-043020-N53-M6-16S	043020	53	M	6	K3	N	N.3
F-043020-N54-M10-16S	043020	54	M	10	K5	N	N.3
F-050420-N56-F7-16S	050420	56	F	7	K4	N	N.3
F-050420-N56-M8-16S	050420	56	M	8	K4	N	N.3
F-050420-N57-F5-16S	050420	57	F	5	K3	N	N.3
F-050420-N57-M2-16S	050420	57	M	2	K1	N	N.3
F-050420-N57-M6-16S	050420	57	M	6	K3	N	N.3
F-050420-N58-F9-16S	050420	58	F	9	K5	N	N.3
F-050420-N58-M10-16S	050420	58	M	10	K5	N	N.3
F-050820-N60-F7-16S	050820	60	F	7	K4	N	N.3
F-050820-N60-M8-16S	050820	60	M	8	K4	N	N.3
F-050820-N61-F3-16S	050820	61	F	3	K2	N	N.3
F-050820-N61-F5-16S	050820	61	F	5	K3	N	N.3
F-050820-N61-M2-16S	050820	61	M	2	K1	N	N.3
F-050820-N61-M6-16S	050820	61	M	6	K3	N	N.3
F-050820-N62-F9-16S	050820	62	F	9	K5	N	N.3
F-050820-N62-M10-16S	050820	62	M	10	K5	N	N.3
F-051220-N64-F7-16S	051220	64	F	7	K4	N	N.3
F-051220-N64-M8-16S	051220	64	M	8	K4	N	N.3
F-051220-N65-F1-16S	051220	65	F	1	K1	N	N.3
F-051220-N65-F3-16S	051220	65	F	3	K2	N	N.3
F-051220-N65-F5-16S	051220	65	F	5	K3	N	N.3
F-051220-N65-M2-16S	051220	65	M	2	K1	N	N.3
F-051220-N65-M6-16S	051220	65	M	6	K3	N	N.3
F-051220-N66-F9-16S	051220	66	F	9	K5	N	N.3
F-051620-N68-M8-16S	051620	68	M	8	K4	N	N.3
F-051620-N69-F3-16S	051620	69	F	3	K2	N	N.3
F-051620-N69-F5-16S	051620	69	F	5	K3	N	N.3
F-051620-N69-M2-16S	051620	69	M	2	K1	N	N.3
F-051620-N69-M6-16S	051620	69	M	6	K3	N	N.3
F-051620-N70-F9-16S	051620	70	F	9	K5	N	N.3
F-051620-N70-M10-16S	051620	70	M	10	K5	N	N.3
F-052020-N70-F7-16S	052020	70	F	7	K4	N	N.3
F-052020-N70-M8-16S	052020	70	M	8	K4	N	N.3
F-052020-N72-F3-16S	052020	72	F	3	K2	N	N.3
F-052020-N72-F5-16S	052020	72	F	5	K3	N	N.3
F-052020-N72-M2-16S	052020	72	M	2	K1	N	N.3
F-052020-N72-M6-16S	052020	72	M	6	K3	N	N.3
F-052420-N77-F1-16S	052420	77	F	1	K1	N	N.3
F-052420-N77-F3-16S	052420	77	F	3	K2	N	N.3
F-052420-N77-F5-16S	052420	77	F	5	K3	N	N.3
F-052420-N77-M2-16S	052420	77	M	2	K1	N	N.3
F-052420-N77-M6-16S	052420	77	M	6	K3	N	N.3
F-052420-N78-M10-16S	052420	78	M	10	K5	N	N.3
F-052820-G80-F7-16S	052820	80	F	7	K4	G	G
F-052820-G80-M8-16S	052820	80	M	8	K4	G	G
F-052820-G81-F1-16S	052820	81	F	1	K1	G	G
F-052820-G81-F5-16S	052820	81	F	5	K3	G	G
F-052820-G81-M2-16S	052820	81	M	2	K1	G	G
F-052820-G81-M6-16S	052820	81	M	6	K3	G	G
F-052820-G82-M10-16S	052820	82	M	10	K5	G	G
F-060220-G85-F7-16S	060220	85	F	7	K4	G	G
F-060220-G85-M8-16S	060220	85	M	8	K4	G	G
F-060220-G86-F3-16S	060220	86	F	3	K2	G	G
F-060220-G86-F5-16S	060220	86	F	5	K3	G	G
F-060220-G87-F9-16S	060220	87	F	9	K5	G	G
F-060220-G87-M10-16S	060220	87	M	10	K5	G	G
F-060920-G92-F7-16S	060920	92	F	7	K4	G	G
F-060920-G92-M8-16S	060920	92	M	8	K4	G	G
F-060920-G93-F1-16S	060920	93	F	1	K1	G	G
F-060920-G93-F3-16S	060920	93	F	3	K2	G	G
F-060920-G93-F5-16S	060920	93	F	5	K3	G	G
F-060920-G93-M2-16S	060920	93	M	2	K1	G	G
F-060920-G93-M6-16S	060920	93	M	6	K3	G	G
F-060920-G94-M10-16S	060920	94	M	10	K5	G	G
F-061620-G100-F1-16S	061620	100	F	1	K1	G	G
F-061620-G100-F3-16S	061620	100	F	3	K2	G	G
F-061620-G100-M2-16S	061620	100	M	2	K1	G	G
F-061620-G100-M6-16S	061620	100	M	6	K3	G	G
F-061620-G101-M10-16S	061620	101	M	10	K5	G	G
F-062320-G106-F7-16S	062320	106	F	7	K4	G	G
F-062320-G106-M8-16S	062320	106	M	8	K4	G	G
F-062320-G107-F1-16S	062320	107	F	1	K1	G	G
F-062320-G107-F3-16S	062320	107	F	3	K2	G	G
F-062320-G107-F5-16S	062320	107	F	5	K3	G	G
F-062320-G107-M2-16S	062320	107	M	2	K1	G	G
F-062320-G107-M6-16S	062320	107	M	6	K3	G	G
F-062320-G108-F9-16S	062320	108	F	9	K5	G	G
F-070720-G120-F7-16S	070720	120	F	7	K4	G	G
F-070720-G120-M8-16S	070720	120	M	8	K4	G	G
F-070720-G121-F1-16S	070720	121	F	1	K1	G	G
F-070720-G121-F3-16S	070720	121	F	3	K2	G	G
F-070720-G121-F5-16S	070720	121	F	5	K3	G	G
F-070720-G121-M6-16S	070720	121	M	6	K3	G	G
F-070720-G122-F9-16S	070720	122	F	9	K5	G	G
F-070720-G122-M10-16S	070720	122	M	10	K5	G	G
F-071420-G127-F7-16S	071420	127	F	7	K4	G	G
F-071420-G127-M8-16S	071420	127	M	8	K4	G	G
F-071420-G128-F3-16S	071420	128	F	3	K2	G	G
F-071420-G128-F5-16S	071420	128	F	5	K3	G	G
F-071420-G128-M2-16S	071420	128	M	2	K1	G	G
F-071420-G128-M6-16S	071420	128	M	6	K3	G	G
F-071420-G129-F9-16S	071420	129	F	9	K5	G	G
F-071420-G129-M10-16S	071420	129	M	10	K5	G	G
F-072120-G134-F7-16S	072120	134	F	7	K4	G	G
F-072120-G134-M8-16S	072120	134	M	8	K4	G	G
F-072120-G135-F1-16S	072120	135	F	1	K1	G	G
F-072120-G135-F3-16S	072120	135	F	3	K2	G	G
F-072120-G135-F5-16S	072120	135	F	5	K3	G	G
F-072120-G135-M2-16S	072120	135	M	2	K1	G	G
F-072120-G135-M6-16S	072120	135	M	6	K3	G	G
F-072120-G136-F9-16S	072120	136	F	9	K5	G	G
F-072120-G136-M10-16S	072120	136	M	10	K5	G	G
F-072820-G141-F7-16S	072820	141	F	7	K4	G	G
F-072820-G141-M8-16S	072820	141	M	8	K4	G	G
F-072820-G142-F1-16S	072820	142	F	1	K1	G	G
F-072820-G142-F3-16S	072820	142	F	3	K2	G	G
F-072820-G142-F5-16S	072820	142	F	5	K3	G	G
F-072820-G142-M2-16S	072820	142	M	2	K1	G	G
F-072820-G142-M6-16S	072820	142	M	6	K3	G	G
F-072820-G143-F9-16S	072820	143	F	9	K5	G	G
F-072820-G143-M10-16S	072820	143	M	10	K5	G	G
F-080420-G148-F7-16S	080420	148	F	7	K4	G	G
F-080420-G148-M8-16S	080420	148	M	8	K4	G	G
F-080420-G149-F1-16S	080420	149	F	1	K1	G	G
F-080420-G149-F3-16S	080420	149	F	3	K2	G	G
F-080420-G149-F5-16S	080420	149	F	5	K3	G	G
F-080420-G149-M2-16S	080420	149	M	2	K1	G	G
F-080420-G150-F9-16S	080420	150	F	9	K5	G	G
F-080420-G150-M10-16S	080420	150	M	10	K5	G	G
F-081120-G155-F7-16S	081120	155	F	7	K4	G	G
F-081120-G155-M8-16S	081120	155	M	8	K4	G	G
F-081120-G156-F1-16S	081120	156	F	1	K1	G	G
F-081120-G156-F3-16S	081120	156	F	3	K2	G	G
F-081120-G156-F5-16S	081120	156	F	5	K3	G	G
F-081120-G156-M2-16S	081120	156	M	2	K1	G	G
F-081120-G156-M6-16S	081120	156	M	6	K3	G	G
F-081120-G157-F9-16S	081120	157	F	9	K5	G	G
F-081120-G157-M10-16S	081120	157	M	10	K5	G	G

## Sheet: Metadata_PCoA_Combined
Sample_ID	Day	Age	Sex	Pig_Number	Litter_Number	Stage	Stage_Diet	PCoA_Axis_1	PCoA_Axis_2
F-030920-P2-F9-16S	030920	2	F	9	K5	P	P	-0.15198	0.0734082
F-030920-P2-M10-16S	030920	2	M	10	K5	P	P	-0.243367	0.00856687
F-031320-P4-F7-16S	031320	4	F	7	K4	P	P	-0.171284	0.0709131
F-031320-P5-F1-16S	031320	5	F	1	K1	P	P	-0.219262	-0.0744278
F-031320-P5-F3-16S	031320	5	F	3	K2	P	P	-0.195748	-0.123369
F-031320-P5-F5-16S	031320	5	F	5	K3	P	P	-0.148024	-0.117712
F-031320-P5-M2-16S	031320	5	M	2	K1	P	P	-0.242979	-0.0469196
F-031320-P6-F9-16S	031320	6	F	9	K5	P	P	-0.124923	0.0675451
F-031320-P6-M10-16S	031320	6	M	10	K5	P	P	-0.235734	-0.0857956
F-031720-P8-M8-16S	031720	8	M	8	K4	P	P	-0.272268	-0.0812212
F-031720-P9-F1-16S	031720	9	F	1	K1	P	P	-0.13975	-0.0146362
F-031720-P9-M6-16S	031720	9	M	6	K3	P	P	-0.230802	0.00664536
F-032120-P12-F7-16S	032120	12	F	7	K4	P	P	-0.185008	-0.0096413
F-032120-P13-F1-16S	032120	13	F	1	K1	P	P	-0.0974948	-0.0448621
F-032120-P13-F5-16S	032120	13	F	5	K3	P	P	-0.138649	0.0801428
F-032120-P13-M2-16S	032120	13	M	2	K1	P	P	-0.0815248	0.0655052
F-032120-P13-M4-16S	032120	13	M	4	K2	P	P	-0.211423	0.0899079
F-032120-P14-F9-16S	032120	14	F	9	K5	P	P	-0.185732	0.022481
F-032520-P16-F7-16S	032520	16	F	7	K4	P	P	-0.155079	0.0533321
F-032520-P17-F3-16S	032520	17	F	3	K2	P	P	-0.270634	-0.0683908
F-032520-P17-F5-16S	032520	17	F	5	K3	P	P	-0.176672	0.0886829
F-032520-P17-M2-16S	032520	17	M	2	K1	P	P	-0.184585	-0.003473
F-032520-P17-M4-16S	032520	17	M	4	K2	P	P	-0.119625	0.00382647
F-032520-P17-M6-16S	032520	17	M	6	K3	P	P	-0.134664	0.00978657
F-032520-P18-F9-16S	032520	18	F	9	K5	P	P	-0.158752	0.0665359
F-032520-P18-M10-16S	032520	18	M	10	K5	P	P	-0.141515	0.152129
F-032920-N20-F7-16S	032920	20	F	7	K4	N	N.1	-0.0987203	-0.0116556
F-032920-N20-M8-16S	032920	20	M	8	K4	N	N.1	-0.0818482	-0.0216383
F-032920-N21-F1-16S	032920	21	F	1	K1	N	N.1	-0.0326449	0.00356447
F-032920-N21-F3-16S	032920	21	F	3	K2	N	N.1	-0.0870416	0.0725568
F-032920-N21-F5-16S	032920	21	F	5	K3	N	N.1	-0.11632	-0.05265
F-032920-N21-M4-16S	032920	21	M	4	K2	N	N.1	-0.129485	0.0269607
F-032920-N21-M6-16S	032920	21	M	6	K3	N	N.1	-0.167799	0.107713
F-032920-N22-F9-16S	032920	22	F	9	K5	N	N.1	-0.123369	-0.0959075
F-032920-N22-M10-16S	032920	22	M	10	K5	N	N.1	-0.146752	-0.0345216
F-040220-N24-F7-16S	040220	24	F	7	K4	N	N.1	0.00847291	-0.116042
F-040220-N24-M8-16S	040220	24	M	8	K4	N	N.1	0.0300247	-0.03707
F-040220-N25-F1-16S	040220	25	F	1	K1	N	N.1	0.0145733	0.0350718
F-040220-N25-F3-16S	040220	25	F	3	K2	N	N.1	0.0248522	-0.110473
F-040220-N25-F5-16S	040220	25	F	5	K3	N	N.1	0.0251821	0.0151458
F-040220-N25-M4-16S	040220	25	M	4	K2	N	N.1	-0.01209	-0.0656598
F-040220-N25-M6-16S	040220	25	M	6	K3	N	N.1	0.029564	-0.110733
F-040220-N26-M10-16S	040220	26	M	10	K5	N	N.1	-0.0024441	0.0211561
F-040620-N28-F7-16S	040620	28	F	7	K4	N	N.1	-0.0290439	-0.0379137
F-040620-N28-M8-16S	040620	28	M	8	K4	N	N.1	-0.0017555	0.076194
F-040620-N29-F1-16S	040620	29	F	1	K1	N	N.1	0.0327167	-0.0219849
F-040620-N29-F3-16S	040620	29	F	3	K2	N	N.1	0.0174158	-0.0708128
F-040620-N29-F5-16S	040620	29	F	5	K3	N	N.1	0.0357811	0.0768489
F-040620-N29-M2-16S	040620	29	M	2	K1	N	N.1	0.00070613	0.0068004
F-040620-N30-F9-16S	040620	30	F	9	K5	N	N.1	0.0171424	0.0740184
F-040620-N30-M10-16S	040620	30	M	10	K5	N	N.1	0.0132388	-0.0140047
F-041020-N32-F7-16S	041020	32	F	7	K4	N	N.2	0.029003	-0.0210288
F-041020-N32-M8-16S	041020	32	M	8	K4	N	N.2	0.00976998	0.0647125
F-041020-N33-F1-16S	041020	33	F	1	K1	N	N.2	0.0188889	-0.0556816
F-041020-N33-F3-16S	041020	33	F	3	K2	N	N.2	0.0177191	-0.0384531
F-041020-N33-F5-16S	041020	33	F	5	K3	N	N.2	0.0282807	-0.0520395
F-041020-N33-M2-16S	041020	33	M	2	K1	N	N.2	0.0246423	0.0149877
F-041020-N33-M6-16S	041020	33	M	6	K3	N	N.2	0.0275796	-0.0117707
F-041020-N34-F9-16S	041020	34	F	9	K5	N	N.2	0.0189975	-0.0328015
F-041020-N34-M10-16S	041020	34	M	10	K5	N	N.2	0.0240312	-0.0889903
F-041420-N36-F7-16S	041420	36	F	7	K4	N	N.2	-0.0028113	0.0601553
F-041420-N36-M8-16S	041420	36	M	8	K4	N	N.2	0.024285	-0.0060005
F-041420-N37-F3-16S	041420	37	F	3	K2	N	N.2	0.00926077	-0.0876835
F-041420-N37-F5-16S	041420	37	F	5	K3	N	N.2	0.037437	-0.0203506
F-041420-N37-M2-16S	041420	37	M	2	K1	N	N.2	0.0172559	0.0434592
F-041420-N37-M6-16S	041420	37	M	6	K3	N	N.2	0.0213682	-0.0233902
F-041420-N38-F9-16S	041420	38	F	9	K5	N	N.2	0.0161636	-0.0330601
F-041420-N38-M10-16S	041420	38	M	10	K5	N	N.2	0.0179359	-0.0824511
F-041820-N40-F7-16S	041820	40	F	7	K4	N	N.2	0.0144752	0.0292462
F-041820-N40-M8-16S	041820	40	M	8	K4	N	N.2	0.0241868	0.00833688
F-041820-N41-F1-16S	041820	41	F	1	K1	N	N.2	0.00975832	-0.03861
F-041820-N41-F5-16S	041820	41	F	5	K3	N	N.2	0.0307662	-0.0292091
F-041820-N41-M2-16S	041820	41	M	2	K1	N	N.2	0.029736	-0.0457483
F-041820-N41-M6-16S	041820	41	M	6	K3	N	N.2	0.0198143	-0.0108988
F-041820-N42-M10-16S	041820	42	M	10	K5	N	N.2	0.0214499	-0.0018067
F-042220-N44-F7-16S	042220	44	F	7	K4	N	N.2	0.00720735	0.0661739
F-042220-N44-M8-16S	042220	44	M	8	K4	N	N.2	0.0159398	-0.0290992
F-042220-N45-F1-16S	042220	45	F	1	K1	N	N.2	0.0142251	-0.0408561
F-042220-N45-F3-16S	042220	45	F	3	K2	N	N.2	0.0184435	-0.0316507
F-042220-N45-F5-16S	042220	45	F	5	K3	N	N.2	0.0289227	0.0127512
F-042220-N45-M2-16S	042220	45	M	2	K1	N	N.2	0.0193377	-0.0803935
F-042220-N45-M6-16S	042220	45	M	6	K3	N	N.2	0.0263302	-0.0515045
F-042220-N46-F9-16S	042220	46	F	9	K5	N	N.2	0.0189573	0.033121
F-042220-N46-M10-16S	042220	46	M	10	K5	N	N.2	0.0270283	-0.0619051
F-042620-N48-F7-16S	042620	48	F	7	K4	N	N.2	0.0317513	0.0074314
F-042620-N48-M8-16S	042620	48	M	8	K4	N	N.2	0.0085319	0.0399593
F-042620-N49-F1-16S	042620	49	F	1	K1	N	N.2	0.0336544	-0.0545167
F-042620-N49-F5-16S	042620	49	F	5	K3	N	N.2	0.0377054	-0.0476058
F-042620-N49-M6-16S	042620	49	M	6	K3	N	N.2	0.0298284	-0.0675675
F-042620-N50-F9-16S	042620	50	F	9	K5	N	N.2	0.0281587	-0.0064511
F-043020-N52-F7-16S	043020	52	F	7	K4	N	N.3	0.00520491	0.0325805
F-043020-N52-M8-16S	043020	52	M	8	K4	N	N.3	0.0310699	-0.0471266
F-043020-N53-F5-16S	043020	53	F	5	K3	N	N.3	0.0323409	-0.0286922
F-043020-N53-M2-16S	043020	53	M	2	K1	N	N.3	0.0302214	-0.098071
F-043020-N53-M6-16S	043020	53	M	6	K3	N	N.3	0.0263701	-0.0220275
F-043020-N54-M10-16S	043020	54	M	10	K5	N	N.3	0.028636	-0.0362249
F-050420-N56-F7-16S	050420	56	F	7	K4	N	N.3	0.00777753	0.0241038
F-050420-N56-M8-16S	050420	56	M	8	K4	N	N.3	0.0224337	-0.0213547
F-050420-N57-F5-16S	050420	57	F	5	K3	N	N.3	0.0408238	-0.0050337
F-050420-N57-M2-16S	050420	57	M	2	K1	N	N.3	0.0284847	-0.112598
F-050420-N57-M6-16S	050420	57	M	6	K3	N	N.3	0.0184318	-0.0297601
F-050420-N58-F9-16S	050420	58	F	9	K5	N	N.3	0.0414338	0.0322116
F-050420-N58-M10-16S	050420	58	M	10	K5	N	N.3	0.020294	-0.013972
F-050820-N60-F7-16S	050820	60	F	7	K4	N	N.3	0.0268828	0.0467189
F-050820-N60-M8-16S	050820	60	M	8	K4	N	N.3	0.0355634	-0.0742091
F-050820-N61-F3-16S	050820	61	F	3	K2	N	N.3	0.0385178	-0.0500929
F-050820-N61-F5-16S	050820	61	F	5	K3	N	N.3	0.0296876	-0.0456692
F-050820-N61-M2-16S	050820	61	M	2	K1	N	N.3	0.0255663	-0.0930349
F-050820-N61-M6-16S	050820	61	M	6	K3	N	N.3	0.0408936	-0.0958229
F-050820-N62-F9-16S	050820	62	F	9	K5	N	N.3	0.0260392	0.0655278
F-050820-N62-M10-16S	050820	62	M	10	K5	N	N.3	0.0350693	0.0388362
F-051220-N64-F7-16S	051220	64	F	7	K4	N	N.3	0.0195305	0.0538765
F-051220-N64-M8-16S	051220	64	M	8	K4	N	N.3	0.0452973	0.0790618
F-051220-N65-F1-16S	051220	65	F	1	K1	N	N.3	0.0211474	0.0411499
F-051220-N65-F3-16S	051220	65	F	3	K2	N	N.3	0.0273179	-0.064054
F-051220-N65-F5-16S	051220	65	F	5	K3	N	N.3	0.0327406	0.0380142
F-051220-N65-M2-16S	051220	65	M	2	K1	N	N.3	0.0240379	0.00423624
F-051220-N65-M6-16S	051220	65	M	6	K3	N	N.3	0.0169306	-0.0298651
F-051220-N66-F9-16S	051220	66	F	9	K5	N	N.3	0.0209467	0.0312277
F-051620-N68-M8-16S	051620	68	M	8	K4	N	N.3	0.0200826	0.0398233
F-051620-N69-F3-16S	051620	69	F	3	K2	N	N.3	0.0297894	-0.0303858
F-051620-N69-F5-16S	051620	69	F	5	K3	N	N.3	0.0311837	0.00521301
F-051620-N69-M2-16S	051620	69	M	2	K1	N	N.3	0.0377669	-0.0428303
F-051620-N69-M6-16S	051620	69	M	6	K3	N	N.3	0.0166332	0.0148058
F-051620-N70-F9-16S	051620	70	F	9	K5	N	N.3	0.0204948	0.0777085
F-051620-N70-M10-16S	051620	70	M	10	K5	N	N.3	0.0414926	-0.0343374
F-052020-N70-F7-16S	052020	70	F	7	K4	N	N.3	0.0285925	0.00910805
F-052020-N70-M8-16S	052020	70	M	8	K4	N	N.3	0.0133904	0.0161644
F-052020-N72-F3-16S	052020	72	F	3	K2	N	N.3	0.0320188	-0.0455603
F-052020-N72-F5-16S	052020	72	F	5	K3	N	N.3	0.0177109	0.0149486
F-052020-N72-M2-16S	052020	72	M	2	K1	N	N.3	0.0236742	-0.0235712
F-052020-N72-M6-16S	052020	72	M	6	K3	N	N.3	0.0274813	0.00258794
F-052020-N74-F9-16S	052020	74	F	9	K5	N	N.3	0.0247639	0.0957689
F-052420-N76-M8-16S	052420	76	M	8	K4	N	N.3	0.00318245	0.00146653
F-052420-N77-F1-16S	052420	77	F	1	K1	N	N.3	0.0395573	-0.108659
F-052420-N77-F3-16S	052420	77	F	3	K2	N	N.3	0.0243243	-0.0454863
F-052420-N77-F5-16S	052420	77	F	5	K3	N	N.3	0.0298138	0.0108114
F-052420-N77-M2-16S	052420	77	M	2	K1	N	N.3	0.0277946	-0.0470905
F-052420-N77-M6-16S	052420	77	M	6	K3	N	N.3	0.0322956	0.0161843
F-052420-N78-M10-16S	052420	78	M	10	K5	N	N.3	0.0423642	0.0211788
F-052820-G80-F7-16S	052820	80	F	7	K4	G	G	0.00064506	0.0469958
F-052820-G80-M8-16S	052820	80	M	8	K4	G	G	0.0349921	-0.040578
F-052820-G81-F1-16S	052820	81	F	1	K1	G	G	0.034616	-0.105767
F-052820-G81-F5-16S	052820	81	F	5	K3	G	G	0.030776	-0.0415328
F-052820-G81-M2-16S	052820	81	M	2	K1	G	G	0.0353353	-0.0712421
F-052820-G81-M6-16S	052820	81	M	6	K3	G	G	0.0288682	0.0255581
F-052820-G82-M10-16S	052820	82	M	10	K5	G	G	0.00887037	0.0217127
F-060220-G85-F7-16S	060220	85	F	7	K4	G	G	0.0217575	-0.0167581
F-060220-G85-M8-16S	060220	85	M	8	K4	G	G	0.0246633	-0.0192238
F-060220-G86-F3-16S	060220	86	F	3	K2	G	G	0.0323869	-0.0925474
F-060220-G86-F5-16S	060220	86	F	5	K3	G	G	0.0229399	-0.0504178
F-060220-G87-F9-16S	060220	87	F	9	K5	G	G	0.00725747	0.0853624
F-060220-G87-M10-16S	060220	87	M	10	K5	G	G	0.0261204	-0.0319837
F-060920-G92-F7-16S	060920	92	F	7	K4	G	G	0.0418896	0.0581682
F-060920-G92-M8-16S	060920	92	M	8	K4	G	G	0.032099	-0.0023288
F-060920-G93-F1-16S	060920	93	F	1	K1	G	G	0.0398494	-0.0518151
F-060920-G93-F3-16S	060920	93	F	3	K2	G	G	0.0509334	0.0807973
F-060920-G93-F5-16S	060920	93	F	5	K3	G	G	0.0358388	-0.0849434
F-060920-G93-M2-16S	060920	93	M	2	K1	G	G	0.039608	-0.0215935
F-060920-G93-M6-16S	060920	93	M	6	K3	G	G	0.0409532	0.0499886
F-060920-G94-M10-16S	060920	94	M	10	K5	G	G	0.032726	0.0265007
F-061620-G100-F1-16S	061620	100	F	1	K1	G	G	0.0325266	-0.0146012
F-061620-G100-F3-16S	061620	100	F	3	K2	G	G	0.0289214	0.0134423
F-061620-G100-M2-16S	061620	100	M	2	K1	G	G	0.0276543	0.0318325
F-061620-G100-M6-16S	061620	100	M	6	K3	G	G	0.0185561	0.0420842
F-061620-G101-M10-16S	061620	101	M	10	K5	G	G	0.0262272	0.021389
F-062320-G106-F7-16S	062320	106	F	7	K4	G	G	0.0377479	-0.0310713
F-062320-G106-M8-16S	062320	106	M	8	K4	G	G	0.0395792	-0.0310843
F-062320-G107-F1-16S	062320	107	F	1	K1	G	G	0.0242948	-0.108784
F-062320-G107-F3-16S	062320	107	F	3	K2	G	G	0.0440551	0.0355422
F-062320-G107-F5-16S	062320	107	F	5	K3	G	G	0.057825	-0.108221
F-062320-G107-M2-16S	062320	107	M	2	K1	G	G	0.048555	-0.0085372
F-062320-G107-M6-16S	062320	107	M	6	K3	G	G	0.04452	0.0794307
F-062320-G108-F9-16S	062320	108	F	9	K5	G	G	0.0303966	0.106803
F-070720-G120-F7-16S	070720	120	F	7	K4	G	G	0.0385269	-0.0016718
F-070720-G120-M8-16S	070720	120	M	8	K4	G	G	0.0459051	0.0122949
F-070720-G121-F1-16S	070720	121	F	1	K1	G	G	0.0425017	-0.0142027
F-070720-G121-F3-16S	070720	121	F	3	K2	G	G	0.0463007	0.119011
F-070720-G121-F5-16S	070720	121	F	5	K3	G	G	0.0364339	0.0509763
F-070720-G121-M6-16S	070720	121	M	6	K3	G	G	0.0455555	0.0613264
F-070720-G122-F9-16S	070720	122	F	9	K5	G	G	0.0313194	0.124187
F-070720-G122-M10-16S	070720	122	M	10	K5	G	G	0.0496053	-0.0281318
F-071420-G127-F7-16S	071420	127	F	7	K4	G	G	0.0425137	0.0581337
F-071420-G127-M8-16S	071420	127	M	8	K4	G	G	0.0466625	0.0357891
F-071420-G128-F3-16S	071420	128	F	3	K2	G	G	0.0502907	0.12455
F-071420-G128-F5-16S	071420	128	F	5	K3	G	G	0.039864	0.00865554
F-071420-G128-M2-16S	071420	128	M	2	K1	G	G	0.0386038	-0.0507752
F-071420-G128-M6-16S	071420	128	M	6	K3	G	G	0.0603521	0.0942614
F-071420-G129-F9-16S	071420	129	F	9	K5	G	G	0.0445142	0.0769193
F-071420-G129-M10-16S	071420	129	M	10	K5	G	G	0.0392144	0.00618834
F-072120-G134-F7-16S	072120	134	F	7	K4	G	G	0.0436486	0.0209788
F-072120-G134-M8-16S	072120	134	M	8	K4	G	G	0.04369	0.0437805
F-072120-G135-F1-16S	072120	135	F	1	K1	G	G	0.0546372	-0.0572976
F-072120-G135-F3-16S	072120	135	F	3	K2	G	G	0.0439754	0.0935812
F-072120-G135-F5-16S	072120	135	F	5	K3	G	G	0.0394243	-0.0166603
F-072120-G135-M2-16S	072120	135	M	2	K1	G	G	0.0336517	-0.0612306
F-072120-G135-M6-16S	072120	135	M	6	K3	G	G	0.0509968	0.00360306
F-072120-G136-F9-16S	072120	136	F	9	K5	G	G	0.0372799	0.00863515
F-072120-G136-M10-16S	072120	136	M	10	K5	G	G	0.0307367	0.107792
F-072820-G141-F7-16S	072820	141	F	7	K4	G	G	0.0455605	0.0794007
F-072820-G141-M8-16S	072820	141	M	8	K4	G	G	0.0483123	0.0488487
F-072820-G142-F1-16S	072820	142	F	1	K1	G	G	0.054922	-0.0137645
F-072820-G142-F3-16S	072820	142	F	3	K2	G	G	0.0229237	0.114435
F-072820-G142-F5-16S	072820	142	F	5	K3	G	G	0.0405975	-0.0024202
F-072820-G142-M2-16S	072820	142	M	2	K1	G	G	0.0408803	0.0827719
F-072820-G142-M6-16S	072820	142	M	6	K3	G	G	0.0534205	0.00547422
F-072820-G143-F9-16S	072820	143	F	9	K5	G	G	-0.0046758	0.161253
F-072820-G143-M10-16S	072820	143	M	10	K5	G	G	0.0469081	-0.0302476
F-080420-G148-F7-16S	080420	148	F	7	K4	G	G	0.0470541	0.0245622
F-080420-G148-M8-16S	080420	148	M	8	K4	G	G	0.0544319	-0.0506424
F-080420-G149-F1-16S	080420	149	F	1	K1	G	G	0.0532788	-0.0219392
F-080420-G149-F3-16S	080420	149	F	3	K2	G	G	0.0377111	0.0717763
F-080420-G149-F5-16S	080420	149	F	5	K3	G	G	0.0444246	-0.0028734
F-080420-G149-M2-16S	080420	149	M	2	K1	G	G	0.0351788	-0.0322467
F-080420-G150-F9-16S	080420	150	F	9	K5	G	G	0.0406043	-0.057283
F-080420-G150-M10-16S	080420	150	M	10	K5	G	G	0.035269	-0.125359
F-081120-G155-F7-16S	081120	155	F	7	K4	G	G	0.0489994	0.0738423
F-081120-G155-M8-16S	081120	155	M	8	K4	G	G	0.0362077	0.0504717
F-081120-G156-F1-16S	081120	156	F	1	K1	G	G	0.0469181	0.0286814
F-081120-G156-F3-16S	081120	156	F	3	K2	G	G	0.0524842	0.0543628
F-081120-G156-F5-16S	081120	156	F	5	K3	G	G	0.0169612	0.0956292
F-081120-G156-M2-16S	081120	156	M	2	K1	G	G	0.04095	0.0295792
F-081120-G156-M6-16S	081120	156	M	6	K3	G	G	0.0236788	0.064262
F-081120-G157-F9-16S	081120	157	F	9	K5	G	G	0.0236566	0.107272
F-081120-G157-M10-16S	081120	157	M	10	K5	G	G	0.0501602	-0.0696368

## Sheet: Metadata_Effective_Number_Combi
SampleID	Day	Age	Sex	Pig_Number	Litter_Number	Stage	Stage_Diet	Effective_Number
F-030920-P2-F9-16S	030920	2	F	9	K5	P	P	39.9402
F-030920-P2-M10-16S	030920	2	M	10	K5	P	P	19.1534
F-031320-P4-F7-16S	031320	4	F	7	K4	P	P	40.0059
F-031320-P5-F1-16S	031320	5	F	1	K1	P	P	143.524
F-031320-P5-F3-16S	031320	5	F	3	K2	P	P	216.338
F-031320-P5-F5-16S	031320	5	F	5	K3	P	P	113.655
F-031320-P5-M2-16S	031320	5	M	2	K1	P	P	31.9284
F-031320-P6-F9-16S	031320	6	F	9	K5	P	P	101.178
F-031320-P6-M10-16S	031320	6	M	10	K5	P	P	79.2901
F-031720-P8-M8-16S	031720	8	M	8	K4	P	P	65.4909
F-031720-P9-F1-16S	031720	9	F	1	K1	P	P	474.84
F-031720-P9-M6-16S	031720	9	M	6	K3	P	P	171.241
F-032120-P12-F7-16S	032120	12	F	7	K4	P	P	156.875
F-032120-P13-F1-16S	032120	13	F	1	K1	P	P	117.907
F-032120-P13-F5-16S	032120	13	F	5	K3	P	P	305.813
F-032120-P13-M2-16S	032120	13	M	2	K1	P	P	312.022
F-032120-P13-M4-16S	032120	13	M	4	K2	P	P	24.8309
F-032120-P14-F9-16S	032120	14	F	9	K5	P	P	274.018
F-032520-P16-F7-16S	032520	16	F	7	K4	P	P	207.598
F-032520-P17-F3-16S	032520	17	F	3	K2	P	P	47.1722
F-032520-P17-F5-16S	032520	17	F	5	K3	P	P	200.833
F-032520-P17-M2-16S	032520	17	M	2	K1	P	P	91.6957
F-032520-P17-M4-16S	032520	17	M	4	K2	P	P	370.218
F-032520-P17-M6-16S	032520	17	M	6	K3	P	P	371.285
F-032520-P18-F9-16S	032520	18	F	9	K5	P	P	381.855
F-032520-P18-M10-16S	032520	18	M	10	K5	P	P	283.953
F-032920-N20-F7-16S	032920	20	F	7	K4	N	N.1	270.237
F-032920-N20-M8-16S	032920	20	M	8	K4	N	N.1	711.187
F-032920-N21-F1-16S	032920	21	F	1	K1	N	N.1	322.58
F-032920-N21-F3-16S	032920	21	F	3	K2	N	N.1	997.246
F-032920-N21-F5-16S	032920	21	F	5	K3	N	N.1	302.262
F-032920-N21-M4-16S	032920	21	M	4	K2	N	N.1	570.052
F-032920-N21-M6-16S	032920	21	M	6	K3	N	N.1	531.588
F-032920-N22-F9-16S	032920	22	F	9	K5	N	N.1	376.805
F-032920-N22-M10-16S	032920	22	M	10	K5	N	N.1	384.426
F-040220-N24-F7-16S	040220	24	F	7	K4	N	N.1	459.887
F-040220-N24-M8-16S	040220	24	M	8	K4	N	N.1	456.994
F-040220-N25-F1-16S	040220	25	F	1	K1	N	N.1	975.826
F-040220-N25-F3-16S	040220	25	F	3	K2	N	N.1	430.375
F-040220-N25-F5-16S	040220	25	F	5	K3	N	N.1	776.18
F-040220-N25-M4-16S	040220	25	M	4	K2	N	N.1	673.228
F-040220-N25-M6-16S	040220	25	M	6	K3	N	N.1	464.014
F-040220-N26-M10-16S	040220	26	M	10	K5	N	N.1	729.628
F-040620-N28-F7-16S	040620	28	F	7	K4	N	N.1	637.894
F-040620-N28-M8-16S	040620	28	M	8	K4	N	N.1	782.35
F-040620-N29-F1-16S	040620	29	F	1	K1	N	N.1	391.07
F-040620-N29-F3-16S	040620	29	F	3	K2	N	N.1	291.748
F-040620-N29-F5-16S	040620	29	F	5	K3	N	N.1	898.641
F-040620-N29-M2-16S	040620	29	M	2	K1	N	N.1	743.324
F-040620-N30-F9-16S	040620	30	F	9	K5	N	N.1	732.918
F-040620-N30-M10-16S	040620	30	M	10	K5	N	N.1	105.02
F-041020-N32-F7-16S	041020	32	F	7	K4	N	N.2	1682.42
F-041020-N32-M8-16S	041020	32	M	8	K4	N	N.2	811.496
F-041020-N33-F1-16S	041020	33	F	1	K1	N	N.2	242.27
F-041020-N33-F3-16S	041020	33	F	3	K2	N	N.2	430.863
F-041020-N33-F5-16S	041020	33	F	5	K3	N	N.2	399.554
F-041020-N33-M2-16S	041020	33	M	2	K1	N	N.2	576.729
F-041020-N33-M6-16S	041020	33	M	6	K3	N	N.2	563.18
F-041020-N34-F9-16S	041020	34	F	9	K5	N	N.2	901.913
F-041020-N34-M10-16S	041020	34	M	10	K5	N	N.2	339.039
F-041420-N36-F7-16S	041420	36	F	7	K4	N	N.2	409.399
F-041420-N36-M8-16S	041420	36	M	8	K4	N	N.2	478.248
F-041420-N37-F3-16S	041420	37	F	3	K2	N	N.2	426.482
F-041420-N37-F5-16S	041420	37	F	5	K3	N	N.2	411.801
F-041420-N37-M2-16S	041420	37	M	2	K1	N	N.2	1333.78
F-041420-N37-M6-16S	041420	37	M	6	K3	N	N.2	438.081
F-041420-N38-F9-16S	041420	38	F	9	K5	N	N.2	436.437
F-041420-N38-M10-16S	041420	38	M	10	K5	N	N.2	229.269
F-041820-N40-F7-16S	041820	40	F	7	K4	N	N.2	1300.88
F-041820-N40-M8-16S	041820	40	M	8	K4	N	N.2	528.935
F-041820-N41-F1-16S	041820	41	F	1	K1	N	N.2	254.834
F-041820-N41-F5-16S	041820	41	F	5	K3	N	N.2	493.234
F-041820-N41-M2-16S	041820	41	M	2	K1	N	N.2	704.713
F-041820-N41-M6-16S	041820	41	M	6	K3	N	N.2	299.048
F-041820-N42-M10-16S	041820	42	M	10	K5	N	N.2	298.895
F-042220-N44-F7-16S	042220	44	F	7	K4	N	N.2	1612.8
F-042220-N44-M8-16S	042220	44	M	8	K4	N	N.2	655.347
F-042220-N45-F1-16S	042220	45	F	1	K1	N	N.2	179.242
F-042220-N45-F3-16S	042220	45	F	3	K2	N	N.2	694.107
F-042220-N45-F5-16S	042220	45	F	5	K3	N	N.2	726.245
F-042220-N45-M2-16S	042220	45	M	2	K1	N	N.2	366.172
F-042220-N45-M6-16S	042220	45	M	6	K3	N	N.2	450.434
F-042220-N46-F9-16S	042220	46	F	9	K5	N	N.2	354.661
F-042220-N46-M10-16S	042220	46	M	10	K5	N	N.2	354.017
F-042620-N48-F7-16S	042620	48	F	7	K4	N	N.2	625.086
F-042620-N48-M8-16S	042620	48	M	8	K4	N	N.2	779.123
F-042620-N49-F1-16S	042620	49	F	1	K1	N	N.2	454.012
F-042620-N49-F5-16S	042620	49	F	5	K3	N	N.2	669.227
F-042620-N49-M6-16S	042620	49	M	6	K3	N	N.2	546.722
F-042620-N50-F9-16S	042620	50	F	9	K5	N	N.2	809.269
F-043020-N52-F7-16S	043020	52	F	7	K4	N	N.3	460.014
F-043020-N52-M8-16S	043020	52	M	8	K4	N	N.3	565.625
F-043020-N53-F5-16S	043020	53	F	5	K3	N	N.3	406.474
F-043020-N53-M2-16S	043020	53	M	2	K1	N	N.3	510.978
F-043020-N53-M6-16S	043020	53	M	6	K3	N	N.3	736.995
F-043020-N54-M10-16S	043020	54	M	10	K5	N	N.3	802.358
F-050420-N56-F7-16S	050420	56	F	7	K4	N	N.3	438.624
F-050420-N56-M8-16S	050420	56	M	8	K4	N	N.3	390.044
F-050420-N57-F5-16S	050420	57	F	5	K3	N	N.3	1179.38
F-050420-N57-M2-16S	050420	57	M	2	K1	N	N.3	322.136
F-050420-N57-M6-16S	050420	57	M	6	K3	N	N.3	940.682
F-050420-N58-F9-16S	050420	58	F	9	K5	N	N.3	1021.68
F-050420-N58-M10-16S	050420	58	M	10	K5	N	N.3	810.271
F-050820-N60-F7-16S	050820	60	F	7	K4	N	N.3	1294.23
F-050820-N60-M8-16S	050820	60	M	8	K4	N	N.3	611.234
F-050820-N61-F3-16S	050820	61	F	3	K2	N	N.3	453.574
F-050820-N61-F5-16S	050820	61	F	5	K3	N	N.3	1019.21
F-050820-N61-M2-16S	050820	61	M	2	K1	N	N.3	538.302
F-050820-N61-M6-16S	050820	61	M	6	K3	N	N.3	408.073
F-050820-N62-F9-16S	050820	62	F	9	K5	N	N.3	928.905
F-050820-N62-M10-16S	050820	62	M	10	K5	N	N.3	1161.55
F-051220-N64-F7-16S	051220	64	F	7	K4	N	N.3	684.839
F-051220-N64-M8-16S	051220	64	M	8	K4	N	N.3	1204.18
F-051220-N65-F1-16S	051220	65	F	1	K1	N	N.3	1180.35
F-051220-N65-F3-16S	051220	65	F	3	K2	N	N.3	591.26
F-051220-N65-F5-16S	051220	65	F	5	K3	N	N.3	1185.46
F-051220-N65-M2-16S	051220	65	M	2	K1	N	N.3	1032.1
F-051220-N65-M6-16S	051220	65	M	6	K3	N	N.3	635.156
F-051220-N66-F9-16S	051220	66	F	9	K5	N	N.3	420.395
F-051620-N69-M2-16S	051620	69	M	2	K1	N	N.3	783.862
F-081120-G157-M10-16S	081120	157	M	10	K5	G	G	753.67
F-051620-N68-M8-16S	051620	68	M	8	K4	N	N.3	1236.09
F-051620-N69-F3-16S	051620	69	F	3	K2	N	N.3	834.88
F-051620-N69-F5-16S	051620	69	F	5	K3	N	N.3	1050.17
F-051620-N69-M6-16S	051620	69	M	6	K3	N	N.3	942.937
F-051620-N70-F9-16S	051620	70	F	9	K5	N	N.3	801.605
F-051620-N70-M10-16S	051620	70	M	10	K5	N	N.3	840.473
F-052020-N70-F7-16S	052020	70	F	7	K4	N	N.3	852.484
F-052020-N70-M8-16S	052020	70	M	8	K4	N	N.3	689.904
F-052020-N72-F3-16S	052020	72	F	3	K2	N	N.3	1096.17
F-052020-N72-F5-16S	052020	72	F	5	K3	N	N.3	250.438
F-052020-N72-M2-16S	052020	72	M	2	K1	N	N.3	845.203
F-052020-N72-M6-16S	052020	72	M	6	K3	N	N.3	833.872
F-052020-N74-F9-16S	052020	#N/A	#N/A	#N/A	#N/A	#N/A	#N/A	949.76
F-052420-N76-M8-16S	052420	#N/A	#N/A	#N/A	#N/A	#N/A	#N/A	343.302
F-052420-N77-F1-16S	052420	77	F	1	K1	N	N.3	341.886
F-052420-N77-F3-16S	052420	77	F	3	K2	N	N.3	929.174
F-052420-N77-F5-16S	052420	77	F	5	K3	N	N.3	1007.53
F-052420-N77-M2-16S	052420	77	M	2	K1	N	N.3	1160.12
F-052420-N77-M6-16S	052420	77	M	6	K3	N	N.3	1041.89
F-052420-N78-M10-16S	052420	78	M	10	K5	N	N.3	1187.76
F-052820-G80-F7-16S	052820	80	F	7	K4	G	G	804.371
F-052820-G80-M8-16S	052820	80	M	8	K4	G	G	1033.33
F-052820-G81-F1-16S	052820	81	F	1	K1	G	G	665.842
F-052820-G81-F5-16S	052820	81	F	5	K3	G	G	867.359
F-052820-G81-M2-16S	052820	81	M	2	K1	G	G	890.349
F-052820-G81-M6-16S	052820	81	M	6	K3	G	G	1509.66
F-052820-G82-M10-16S	052820	82	M	10	K5	G	G	1039.83
F-060220-G85-F7-16S	060220	85	F	7	K4	G	G	926.961
F-060220-G85-M8-16S	060220	85	M	8	K4	G	G	1672.01
F-060220-G86-F3-16S	060220	86	F	3	K2	G	G	745.452
F-060220-G86-F5-16S	060220	86	F	5	K3	G	G	308.419
F-060220-G87-F9-16S	060220	87	F	9	K5	G	G	859.724
F-060220-G87-M10-16S	060220	87	M	10	K5	G	G	801.063
F-060920-G92-F7-16S	060920	92	F	7	K4	G	G	1318.62
F-060920-G92-M8-16S	060920	92	M	8	K4	G	G	438.694
F-060920-G93-F1-16S	060920	93	F	1	K1	G	G	1010.7
F-060920-G93-F3-16S	060920	93	F	3	K2	G	G	1707.57
F-060920-G93-F5-16S	060920	93	F	5	K3	G	G	331.578
F-060920-G93-M2-16S	060920	93	M	2	K1	G	G	1046.52
F-060920-G93-M6-16S	060920	93	M	6	K3	G	G	1252.34
F-060920-G94-M10-16S	060920	94	M	10	K5	G	G	923.291
F-061620-G100-F1-16S	061620	100	F	1	K1	G	G	856.506
F-061620-G100-F3-16S	061620	100	F	3	K2	G	G	1221.89
F-061620-G100-M2-16S	061620	100	M	2	K1	G	G	1164.83
F-061620-G100-M6-16S	061620	100	M	6	K3	G	G	1192.06
F-061620-G101-M10-16S	061620	101	M	10	K5	G	G	1332.24
F-062320-G106-F7-16S	062320	106	F	7	K4	G	G	1062.34
F-062320-G106-M8-16S	062320	106	M	8	K4	G	G	1236.49
F-062320-G107-F1-16S	062320	107	F	1	K1	G	G	404.246
F-062320-G107-F3-16S	062320	107	F	3	K2	G	G	1364.43
F-062320-G107-F5-16S	062320	107	F	5	K3	G	G	637.298
F-062320-G107-M2-16S	062320	107	M	2	K1	G	G	1538.39
F-062320-G107-M6-16S	062320	107	M	6	K3	G	G	2386.78
F-062320-G108-F9-16S	062320	108	F	9	K5	G	G	2016.35
F-070720-G120-F7-16S	070720	120	F	7	K4	G	G	860.576
F-070720-G120-M8-16S	070720	120	M	8	K4	G	G	2070.98
F-070720-G121-F1-16S	070720	121	F	1	K1	G	G	1551.63
F-070720-G121-F3-16S	070720	121	F	3	K2	G	G	2177.94
F-070720-G121-F5-16S	070720	121	F	5	K3	G	G	1376.03
F-070720-G121-M6-16S	070720	121	M	6	K3	G	G	2370.68
F-070720-G122-F9-16S	070720	122	F	9	K5	G	G	2380.58
F-070720-G122-M10-16S	070720	122	M	10	K5	G	G	1015.12
F-071420-G127-F7-16S	071420	127	F	7	K4	G	G	2311.51
F-071420-G127-M8-16S	071420	127	M	8	K4	G	G	2336.25
F-071420-G128-F3-16S	071420	128	F	3	K2	G	G	2241.89
F-071420-G128-F5-16S	071420	128	F	5	K3	G	G	569.251
F-071420-G128-M2-16S	071420	128	M	2	K1	G	G	1093.5
F-071420-G128-M6-16S	071420	128	M	6	K3	G	G	2256.45
F-071420-G129-F9-16S	071420	129	F	9	K5	G	G	2436.58
F-071420-G129-M10-16S	071420	129	M	10	K5	G	G	2050.54
F-072120-G134-F7-16S	072120	134	F	7	K4	G	G	1751.54
F-072120-G134-M8-16S	072120	134	M	8	K4	G	G	1952.33
F-072120-G135-F1-16S	072120	135	F	1	K1	G	G	1105.05
F-072120-G135-F3-16S	072120	135	F	3	K2	G	G	2451.19
F-072120-G135-F5-16S	072120	135	F	5	K3	G	G	1342.76
F-072120-G135-M2-16S	072120	135	M	2	K1	G	G	1015.8
F-072120-G135-M6-16S	072120	135	M	6	K3	G	G	1671.66
F-072120-G136-F9-16S	072120	136	F	9	K5	G	G	1454.6
F-072120-G136-M10-16S	072120	136	M	10	K5	G	G	2490.13
F-072820-G141-F7-16S	072820	141	F	7	K4	G	G	1827.72
F-072820-G141-M8-16S	072820	141	M	8	K4	G	G	1864.95
F-072820-G142-F1-16S	072820	142	F	1	K1	G	G	1532.08
F-072820-G142-F3-16S	072820	142	F	3	K2	G	G	2389.31
F-072820-G142-F5-16S	072820	142	F	5	K3	G	G	1350.69
F-072820-G142-M2-16S	072820	142	M	2	K1	G	G	2098.07
F-072820-G142-M6-16S	072820	142	M	6	K3	G	G	1774.56
F-072820-G143-F9-16S	072820	143	F	9	K5	G	G	2113.46
F-072820-G143-M10-16S	072820	143	M	10	K5	G	G	1579.46
F-080420-G148-F7-16S	080420	148	F	7	K4	G	G	2047.7
F-080420-G148-M8-16S	080420	148	M	8	K4	G	G	1144.62
F-080420-G149-F1-16S	080420	149	F	1	K1	G	G	1510.1
F-080420-G149-F3-16S	080420	149	F	3	K2	G	G	2487.55
F-080420-G149-F5-16S	080420	149	F	5	K3	G	G	1096.29
F-080420-G149-M2-16S	080420	149	M	2	K1	G	G	1849.15
F-080420-G150-F9-16S	080420	150	F	9	K5	G	G	1162.57
F-080420-G150-M10-16S	080420	150	M	10	K5	G	G	561.671
F-081120-G155-F7-16S	081120	155	F	7	K4	G	G	1693.7
F-081120-G155-M8-16S	081120	155	M	8	K4	G	G	1703.68
F-081120-G156-F1-16S	081120	156	F	1	K1	G	G	1594.73
F-081120-G156-F3-16S	081120	156	F	3	K2	G	G	1710.49
F-081120-G156-F5-16S	081120	156	F	5	K3	G	G	2068.77
F-081120-G156-M2-16S	081120	156	M	2	K1	G	G	1918.85
F-081120-G156-M6-16S	081120	156	M	6	K3	G	G	1729.68
F-081120-G157-F9-16S	081120	157	F	9	K5	G	G	1760.17

## Sheet: level_2
feature_ID	F-030920-P2-F9-16S	F-030920-P2-M10-16S	F-031320-P4-F7-16S	F-031320-P5-F1-16S	F-031320-P5-F3-16S	F-031320-P5-F5-16S	F-031320-P5-M2-16S	F-031320-P6-F9-16S	F-031320-P6-M10-16S	F-031720-P8-M8-16S	F-031720-P9-F1-16S	F-031720-P9-M6-16S	F-032120-P12-F7-16S	F-032120-P13-F1-16S	F-032120-P13-F5-16S	F-032120-P13-M2-16S	F-032120-P13-M4-16S	F-032120-P14-F9-16S	F-032520-P16-F7-16S	F-032520-P17-F3-16S	F-032520-P17-F5-16S	F-032520-P17-M2-16S	F-032520-P17-M4-16S	F-032520-P17-M6-16S	F-032520-P18-F9-16S	F-032520-P18-M10-16S	F-032920-N20-F7-16S	F-032920-N20-M8-16S	F-032920-N21-F1-16S	F-032920-N21-F3-16S	F-032920-N21-F5-16S	F-032920-N21-M4-16S	F-032920-N21-M6-16S	F-032920-N22-F9-16S	F-032920-N22-M10-16S	F-040220-N24-F7-16S	F-040220-N24-M8-16S	F-040220-N25-F1-16S	F-040220-N25-F3-16S	F-040220-N25-F5-16S	F-040220-N25-M4-16S	F-040220-N25-M6-16S	F-040220-N26-M10-16S	F-040620-N28-F7-16S	F-040620-N28-M8-16S	F-040620-N29-F1-16S	F-040620-N29-F3-16S	F-040620-N29-F5-16S	F-040620-N29-M2-16S
D_0__Archaea;D_1__Euryarchaeota	0	0	0	0	10497	156865	285282	0	0	2347617	0	1566935	3399608	950848	1916871	68925	2879783	2422490	5618935	1347384	8390	2375013	5883613	1057609	5153136	5991687	678223	2951750	910752	1701504	1960509	683722	331005	42749	111880	102337	0	15116	685435	16184	192644	672298	247888	769869	65815	1427594	25902	0	1430486
D_0__Bacteria;D_1__Actinobacteria	102438	6416	151332	58091	486354	83662	200754	27339	200636	311130	105925	42268	108845	272218	38337	6564	360779	46523	304494	11291	0	129994	328653	427191	213904	120010	95078	151710	59105	402360	189727	311366	698499	92075	189856	630530	2369363	2959761	282411	158607	816112	593001	329430	159724	245311	55984	96208	70187	0
D_0__Bacteria;D_1__Bacteroidetes	11647203	29539331	40479553	8048796	64384185	57482484	65132250	7463605	57020838	38025032	58286066	51295212	18220738	53849398	36577107	29824734	39369926	39949490	44935244	68377869	27725804	31212452	39709928	43345361	28958029	17571128	52739836	32093269	40610391	49882361	33954044	46611884	42879483	60950346	47131815	43103790	47461397	57411495	30900480	43357934	28178634	36748836	39485958	30750064	31369850	49194451	34086956	34557345	29892797
D_0__Bacteria;D_1__Chlamydiae	0	0	0	0	0	0	0	0	0	0	0	0	0	0	0	0	0	0	0	0	0	0	0	0	0	0	0	0	0	0	0	0	0	0	0	0	141839	0	0	0	0	0	0	0	0	0	0	0	23451
D_0__Bacteria;D_1__Cyanobacteria	0	0	0	0	0	0	0	0	0	0	0	0	0	0	0	899304	0	0	0	0	0	0	0	33180	0	5855	0	16490	8059	0	0	0	5213	36172	179685	0	0	0	0	0	0	0	97850	9584	38891	0	0	12761	0
D_0__Bacteria;D_1__Deferribacteres	0	0	0	0	0	0	0	0	0	0	0	0	0	0	0	0	0	0	0	0	0	0	0	0	0	0	47540	207777	0	0	7027	0	26063	0	61025	0	0	0	0	0	21016	10343	701263	0	56841	43543	0	9571	0
D_0__Bacteria;D_1__Elusimicrobia	0	0	0	0	0	0	0	0	0	0	0	0	43538	0	0	0	0	0	5038366	0	0	0	164327	1074198	0	0	1559281	481514	0	0	393507	0	224145	858270	57635	0	0	0	0	0	0	0	414234	0	0	0	0	0	0
D_0__Bacteria;D_1__Epsilonbacteraeota	419996	2758886	2000942	0	465360	226583	38742	580958	11897733	91925	232352	141899	174153	7668	1003162	1496652	257699	5383312	706427	1023711	71318	4683273	2647090	2210609	1782531	4771104	2411815	4198410	77911	787670	474317	2664270	1152002	878001	3217385	742770	699526	565347	894302	80922	287215	51715	2902899	105418	194454	475865	81406	0	43551
D_0__Bacteria;D_1__Fibrobacteres	0	0	0	0	0	0	0	0	5732	0	0	0	0	0	0	0	0	0	0	0	0	0	0	41475	0	0	0	13192	0	75016	10540	0	0	0	0	0	0	0	14709	0	84063	89640	107636	606951	353008	43543	111008	453023	56951
D_0__Bacteria;D_1__Firmicutes	71061258	15019889	29008609	47882915	21980406	23543765	14359173	69879024	23376996	24225711	16394451	36860697	7673608	40993788	49439316	35204149	39511661	46628784	33835411	19853218	31400764	57158416	30325439	24689976	60126398	57109823	24542833	37159065	51684487	30838476	46370599	31647033	43570163	28161789	30431246	46910075	47471068	37249448	61424411	55615977	63019265	51098088	49554780	45259392	63885481	46612963	59463460	62006699	56586265
D_0__Bacteria;D_1__Fusobacteria	81951	27232773	18163169	12392694	4825052	14212012	14736026	4411865	4115910	16139868	7161894	3577683	475292	862664	15974	28085204	202938	93045	32479	756492	32688677	221340	17861	95392	375952	0	22185	0	201494	6820	0	394826	419621	3012167	11316789	13205	0	432324	0	6474	0	0	0	0	14958	0	0	0	0
D_0__Bacteria;D_1__Kiritimatiellaeota	0	0	0	0	0	0	0	0	0	0	0	15095	0	0	0	0	0	0	28419	0	0	0	0	0	0	8781	380312	1134527	0	248917	579720	0	336218	0	111880	0	0	0	0	0	10508	31029	101113	79862	17950	0	0	0	157454
D_0__Bacteria;D_1__Lentisphaerae	0	0	0	0	0	833130	38742	0	0	169707	61505	114728	7257	613450	603814	0	1017910	0	1936584	0	96489	80807	478691	157604	48614	20490	145786	253949	21493	0	17567	407665	67765	78921	0	0	0	0	0	0	21016	0	0	0	0	0	0	0	0
D_0__Bacteria;D_1__Patescibacteria	0	0	0	0	0	0	0	0	0	0	0	15095	0	11503	38337	0	0	0	215176	0	0	14053	10717	0	48614	280998	3159763	65961	0	0	3741831	0	72977	16442	16951	0	0	0	0	0	700525	0	0	415283	215395	0	0	0	0
D_0__Bacteria;D_1__Planctomycetes	0	0	0	0	0	0	309936	0	0	10607	0	214359	7257	0	31948	0	70867	29907	202996	0	0	84320	60729	116130	45374	1721110	60217	220969	77911	150032	228375	0	80796	52614	20341	0	0	0	0	0	273205	20686	16308	217225	8975	121299	0	0	103853
D_0__Bacteria;D_1__Proteobacteria	16680325	25442705	10196395	31617504	7130861	3353435	4652555	17637209	3382155	17437420	17723638	5256325	4103476	1809677	1594198	3134436	3920243	3173495	2281678	6281521	3746277	3144433	2847140	1493094	1247772	2403114	3914049	5755087	4596744	3972449	1886726	2346483	5653148	4077606	3329265	2578238	834918	701393	2009237	84159	1376532	3926909	949150	782648	469681	715352	421832	430691	1329983
D_0__Bacteria;D_1__Spirochaetes	6829	0	0	0	703289	0	246540	0	0	781361	0	199263	47166	11503	712437	0	6394151	1256106	1088060	131728	0	87833	3811667	1078346	758386	8403583	3286534	8812374	158509	5864903	7325557	13526787	2311822	578757	3434364	5073947	944522	619766	3071221	589111	3572680	5854163	3812910	19646052	2004367	1256531	4432932	641251	8515913
D_0__Bacteria;D_1__Synergistetes	0	0	0	0	6998	0	0	0	0	427803	34169	700441	65739061	483092	6843232	1280032	6014044	907188	3727011	2164095	1770357	551593	13714143	24076148	1007940	1273270	6683992	5540714	1582397	5701231	1679432	613103	1873957	1032555	352590	16506	0	45349	0	0	0	10343	26094	0	89748	0	0	0	201005
D_0__Bacteria;D_1__Tenericutes	0	0	0	0	0	0	0	0	0	0	0	0	0	134192	1178876	0	0	103014	20300	18818	0	10540	0	82950	233350	319049	133109	372679	10747	368261	628909	510384	169412	131536	37294	821999	77367	0	717795	90632	1446585	892949	1232917	1197930	960302	52874	1280296	1818472	1658291
D_0__Bacteria;D_1__Verrucomicrobia	0	0	0	0	6998	108063	0	0	0	31820	0	0	0	0	6389	0	0	6647	28419	33873	2491924	245934	0	20737	0	0	139448	570562	0	0	551613	282477	127711	0	0	0	0	0	0	0	0	0	9785	0	8975	0	0	0	0
D_0__Bacteria;D_1__WPS-2	0	0	0	0	0	0	0	0	0	0	0	0	0	0	0	0	0	0	0	0	0	0	0	0	0	0	0	0	0	0	0	0	0	0	0	0	0	0	0	0	0	0	0	0	0	0	0	0	0
D_0__Eukaryota;D_1__Excavata	0	0	0	0	0	0	0	0	0	0	0	0	0	0	0	0	0	0	0	0	0	0	0	0	0	0	0	0	0	0	0	0	0	0	0	6602	0	0	0	0	0	0	9785	0	0	0	0	0	0
D_0__Eukaryota;D_1__SAR	0	0	0	0	0	0	0	0	0	0	0	0	0	0	0	0	0	0	0	0	0	0	0	0	0	0	0	0	0	0	0	0	0	0	0	0	0	0	0	0	0	0	0	0	0	0	0	0	0
[truncated: 185 more columns]

## Sheet: level_6_RA>1
index	F-030920-P2-F9-16S	F-030920-P2-M10-16S	F-031320-P4-F7-16S	F-031320-P5-F1-16S	F-031320-P5-F3-16S	F-031320-P5-F5-16S	F-031320-P5-M2-16S	F-031320-P6-F9-16S	F-031320-P6-M10-16S	F-031720-P8-M8-16S	F-031720-P9-F1-16S	F-031720-P9-M6-16S	F-032120-P12-F7-16S	F-032120-P13-F1-16S	F-032120-P13-F5-16S	F-032120-P13-M2-16S	F-032120-P13-M4-16S	F-032120-P14-F9-16S	F-032520-P16-F7-16S	F-032520-P17-F3-16S	F-032520-P17-F5-16S	F-032520-P17-M2-16S	F-032520-P17-M4-16S	F-032520-P17-M6-16S	F-032520-P18-F9-16S	F-032520-P18-M10-16S	F-032920-N20-F7-16S	F-032920-N20-M8-16S	F-032920-N21-F1-16S	F-032920-N21-F3-16S	F-032920-N21-F5-16S	F-032920-N21-M4-16S	F-032920-N21-M6-16S	F-032920-N22-F9-16S	F-032920-N22-M10-16S	F-040220-N24-F7-16S	F-040220-N24-M8-16S	F-040220-N25-F1-16S	F-040220-N25-F3-16S	F-040220-N25-F5-16S	F-040220-N25-M4-16S	F-040220-N25-M6-16S	F-040220-N26-M10-16S	F-040620-N28-F7-16S	F-040620-N28-M8-16S	F-040620-N29-F1-16S	F-040620-N29-F3-16S	F-040620-N29-F5-16S	F-040620-N29-M2-16S
Prevotella 9	0	0	0	0	48	26	0	0	17	0	0	36	0	233	79	19	0	0	0	0	0	0	1448	54	0	0	0	30	65	4255	1193	606	0	68	0	6564	9633	5598	18020	2649	900	11281	4089	1065	0	19022	28675	2275	4200
Clostridium sensu stricto 1	76777	26994	75188	1451	1113	403	29554	18795	242	5887	7673	10126	830	402	459	8675	11909	1767	215	601	1092	4323	2694	492	2274	1574	2363	2766	16	1400	2507	117	777	147	291	103	465	258	849	342	390	111	210	440	2363	5073	534	2769	109
Lactobacillus	65	16	170	3512	6460	4885	0	12884	2723	32	3739	246	6035	13277	7293	3184	3349	4128	2671	1879	844	16050	5368	3582	3832	461	3461	869	1681	753	2682	1700	783	168	482	225	19131	386	15617	445	1271	1305	376	9167	10508	28097	21719	2023	44977
Rikenellaceae RC9 gut group	0	0	15	36249	2982	3281	0	0	1334	0	26237	3287	2248	3641	17551	1551	8888	2558	5112	542	12312	2825	5084	9250	1719	1138	3938	19886	5455	10439	2590	5622	2217	1916	773	4372	1287	7143	1323	6477	9125	7316	4825	7787	6761	6969	3323	5596	6053
Phascolarctobacterium	0	55	266	2535	2514	5509	0	0	959	517	3380	419	1409	22631	1186	4999	13332	653	9607	1481	5250	10614	2137	734	2191	477	13100	10797	1469	8653	2522	2784	1276	7838	9780	7395	6306	10741	7345	15777	15246	14258	14942	10797	7981	4336	17371	5112	5829
Bacteroides	21622	72492	18193	44714	69134	30572	69918	24092	88823	91207	27454	70351	60121	14723	18318	6853	59063	46299	29009	81821	22577	56826	18888	29119	31678	25678	17152	11235	2353	15272	28944	26376	33013	29687	38667	6544	131	122	278	554	9794	186	4915	6979	1564	211	534	226	1911
Prevotellaceae NK3B31 group	0	0	0	7422	799	208	0	0	17	0	10715	355	0	8101	245	1633	131	74	111	75	87	0	3717	2346	146	0	3571	14274	1806	1400	1979	2221	107	3748	4128	26568	14238	5842	11854	4995	16940	14329	4201	20149	1171	2662	2123	1997	390
Ruminococcaceae UCG-002	0	0	30	89	517	7789	0	67	132	0	2684	3433	15868	788	28411	29845	285	22621	37569	3042	33412	342	2967	14157	27573	3558	30673	1538	20084	5051	14700	4150	4826	5743	3674	1037	758	5943	592	13380	913	2222	15536	7820	4491	1240	908	11228	4682
Treponema 2	13	0	0	0	0	0	0	0	0	0	47	1730	0	0	15629	1337	0	1008	0	0	12970	0	20	1603	209	14144	155	5861	22377	2295	3754	4261	13304	0	511	0	2415	5821	0	9281	0	207	6028	1045	13199	5576	306	30349	2307
Ruminococcaceae UCG-014	0	0	0	0	0	0	0	0	0	0	115	55	159	0	47	649	0	409	1519	482	695	0	71	6931	570	308	641	0	222	0	723	106	5711	1181	163	1066	5228	17796	1436	909	245	584	135	210	470	2089	4479	888	1176
Christensenellaceae R-7 group	0	0	0	101	170	195	0	1252	226	51	3908	792	1539	40	997	11777	44	12332	4981	6417	4232	0	9631	4629	19072	41923	1653	5459	716	9922	3303	11307	26412	3328	2915	59	36	5726	0	1070	688	0	519	8405	22815	398	384	6505	2008
Ruminococcaceae UCG-005	0	0	0	261	0	0	0	0	0	0	122	0	541	0	0	57	0	414	437	99	422	0	182	170	730	4060	212	280	613	1194	233	664	701	226	1830	210	907	3978	391	2726	4235	242	1518	1249	7942	1387	432	6836	2427
Prevotella 2	0	0	89	0	10086	39862	0	0	0	0	8694	574	56	31214	459	19455	2868	488	2261	472	1216	7629	21612	18678	1057	144	5456	4408	27430	1170	26859	3061	1857	25104	6908	2206	953	2087	1421	2024	1065	4786	1308	184	1067	1357	1681	1471	832
Selenomonas	0	0	0	0	0	0	0	0	0	0	0	0	0	0	32	0	0	0	0	0	50	0	0	206	0	0	0	0	0	0	0	0	0	0	0	0	0	0	0	0	0	0	0	0	0	0	0	0	0
Ruminococcaceae NK4A214 group	0	0	0	1789	282	1364	0	45	143	0	1251	1940	961	2009	2666	6027	0	3348	1269	1263	906	32	2451	743	4236	3865	282	754	564	5960	718	590	1876	1160	2440	108	2632	9759	288	8134	708	892	6434	1229	5443	696	364	2328	2261
[Eubacterium] coprostanoligenes group	0	0	59	545	2210	4236	174	30003	4800	1002	412	4808	8349	233	5576	2534	0	2632	3024	1024	1241	428	7991	3367	3613	1235	5950	4347	4538	13362	2381	4713	4226	2173	3780	3492	609	2711	4432	2617	5115	5870	8944	1630	4020	1826	1744	1067	4343
Streptococcus	657	277	798	557	831	221	302	11823	402	939	588	874	485	40	55	107	0	42	527	75	0	32	375	45	248	36	16	0	54	19	233	37	19	0	312	161	203	230	93	1411	26	65	2270	0	0	53	87	53	17
Prevotella 7	0	0	0	0	0	0	0	0	0	0	0	0	0	0	0	0	0	0	0	0	0	0	0	0	0	0	0	0	846	0	24	0	0	0	0	0	0	27	0	7270	0	8490	301	0	98	2077	243	6589	75
Alloprevotella	0	166	0	687	2822	1241	0	0	0	0	1933	419	0	2564	214	555	88	462	0	323	385	899	13956	1916	346	210	4554	6851	8084	13829	3419	30563	796	15885	18858	10383	2162	4059	3680	2791	6803	3265	2059	4068	279	1621	3770	1503	1635
Faecalibacterium	0	0	0	0	0	0	0	0	0	0	0	0	0	0	0	82	0	0	0	0	0	0	0	0	24	0	1661	0	922	0	0	0	0	1155	312	10163	23145	3585	16795	2990	11349	13195	1992	3812	317	7091	7461	888	4860
Terrisporobacter	865	0	5193	0	0	45	52	1039	28	364	237	73	0	56	158	189	0	101	0	35	124	0	760	1164	63	149	694	3392	22	523	432	175	505	0	0	83	0	0	1210	290	53	0	0	158	1389	1006	92	1040	0
Prevotella 1	0	0	0	0	0	0	0	0	0	0	0	46	0	48	0	120	0	0	0	0	0	0	263	54	0	0	4110	2383	255	1306	281	654	13	378	1993	17197	6392	4161	13831	8101	12712	10248	12755	9562	6121	3979	855	2259	6856
Succinivibrio	0	0	0	0	0	0	0	0	0	0	0	27	0	0	0	13	0	0	0	0	0	0	0	0	0	0	0	3131	49	473	0	90	0	0	496	0	2727	305	0	3016	0	25	286	33	290	82	29	0	0
Ruminococcaceae UCG-010	0	0	0	89	32	162	0	0	154	0	811	410	1399	0	625	151	44	663	1686	368	2184	0	385	761	419	871	359	851	380	2725	407	202	1579	94	603	112	244	1220	46	1759	1482	55	2014	2142	1625	954	568	5669	2697
Subdoligranulum	0	0	0	0	0	0	0	0	0	0	0	0	0	0	0	189	0	0	0	0	0	0	0	0	0	169	0	888	0	0	116	0	0	0	1085	1951	397	2501	499	993	940	1068	4344	2070	88	2200	2317	1329	356
[truncated: 185 more columns]

## Sheet: level_6_all_RA
index	F-030920-P2-F9-16S	F-030920-P2-M10-16S	F-031320-P4-F7-16S	F-031320-P5-F1-16S	F-031320-P5-F3-16S	F-031320-P5-F5-16S	F-031320-P5-M2-16S	F-031320-P6-F9-16S	F-031320-P6-M10-16S	F-031720-P8-M8-16S	F-031720-P9-F1-16S	F-031720-P9-M6-16S	F-032120-P12-F7-16S	F-032120-P13-F1-16S	F-032120-P13-F5-16S	F-032120-P13-M2-16S	F-032120-P13-M4-16S	F-032120-P14-F9-16S	F-032520-P16-F7-16S	F-032520-P17-F3-16S	F-032520-P17-F5-16S	F-032520-P17-M2-16S	F-032520-P17-M4-16S	F-032520-P17-M6-16S	F-032520-P18-F9-16S	F-032520-P18-M10-16S	F-032920-N20-F7-16S	F-032920-N20-M8-16S	F-032920-N21-F1-16S	F-032920-N21-F3-16S	F-032920-N21-F5-16S	F-032920-N21-M4-16S	F-032920-N21-M6-16S	F-032920-N22-F9-16S	F-032920-N22-M10-16S	F-040220-N24-F7-16S	F-040220-N24-M8-16S	F-040220-N25-F1-16S	F-040220-N25-F3-16S	F-040220-N25-F5-16S	F-040220-N25-M4-16S	F-040220-N25-M6-16S	F-040220-N26-M10-16S	F-040620-N28-F7-16S	F-040620-N28-M8-16S	F-040620-N29-F1-16S	F-040620-N29-F3-16S	F-040620-N29-F5-16S	F-040620-N29-M2-16S
D_0__Archaea;D_1__Euryarchaeota;D_2__Methanobacteria;D_3__Methanobacteriales;D_4__Methanobacteriaceae;D_5__Methanobrevibacter	0	0	0	4412	0	2475	0	0	0	0	138397	238263	110532	6706	240611	209159	344980	216761	277812	134962	602972	854	81468	586693	532260	605844	97505	183857	45852	176889	23130	10504	290268	4824	12273	1031	72787	10668	1119	82003	11897	0	33252	207570	177732	0	0	84798	1179
D_0__Archaea;D_1__Euryarchaeota;D_2__Methanobacteria;D_3__Methanobacteriales;D_4__Methanobacteriaceae;D_5__Methanosphaera	0	0	0	0	0	0	0	0	0	0	0	0	0	0	0	0	0	0	0	0	0	0	0	0	0	0	0	0	0	0	0	0	0	0	0	0	0	0	0	0	0	0	0	0	0	0	0	0	0
D_0__Archaea;D_1__Euryarchaeota;D_2__Thermoplasmata;D_3__Methanomassiliicoccales;D_4__Methanomethylophilaceae;D_5__Candidatus Methanomethylophilus	0	0	0	802	1127	4951	0	0	0	0	5663	0	0	0	25175	0	0	6796	0	0	7219	0	4214	13599	1059	3423	962	0	5051	0	2284	4902	8431	0	0	0	1639	0	746	1309	0	0	0	0	0	0	0	0	0
D_0__Archaea;D_1__Euryarchaeota;D_2__Thermoplasmata;D_3__Methanomassiliicoccales;D_4__Methanomethylophilaceae;D_5__Candidatus Methanoplasma	0	0	0	17647	0	5363	0	0	0	0	17344	2230	0	0	52414	3669	0	22177	0	1939	15287	0	18260	5828	2824	7468	8018	0	13600	9092	5140	10854	0	0	0	0	1967	0	0	0	0	0	0	0	0	0	0	0	0
D_0__Bacteria;D_1__Actinobacteria;D_2__Actinobacteria;D_3__Actinomycetales;D_4__Actinomycetaceae;D_5__Actinomyces	5877	0	0	4011	0	0	0	1721	15258	4129	0	0	8022	0	13207	0	0	1788	2466	0	0	0	0	0	2824	0	0	792	777	0	0	0	0	0	0	0	0	0	0	0	0	0	0	0	0	0	0	0	0
D_0__Bacteria;D_1__Actinobacteria;D_2__Actinobacteria;D_3__Actinomycetales;D_4__Actinomycetaceae;D_5__Arcanobacterium	0	0	0	5214	33059	2475	0	0	1831	2065	2478	0	0	0	0	0	0	715	0	0	0	0	0	0	0	0	0	0	0	0	0	0	0	0	0	0	0	0	0	0	0	0	0	0	0	0	0	0	0
D_0__Bacteria;D_1__Actinobacteria;D_2__Actinobacteria;D_3__Actinomycetales;D_4__Actinomycetaceae;D_5__Trueperella	0	0	0	0	0	0	0	0	0	0	0	12266	0	0	0	0	0	0	0	0	0	0	0	0	0	0	0	0	0	0	0	0	0	0	0	0	0	0	0	0	0	0	0	0	0	0	0	0	0
D_0__Bacteria;D_1__Actinobacteria;D_2__Actinobacteria;D_3__Bifidobacteriales;D_4__Bifidobacteriaceae;D_5__Bifidobacterium	3802	0	4889	1604	0	6188	0	0	1526	0	0	1115	8022	0	0	0	0	0	4110	0	0	0	0	0	0	6846	0	0	0	0	0	0	0	0	0	0	0	0	0	0	0	0	0	0	0	0	0	0	0
D_0__Bacteria;D_1__Actinobacteria;D_2__Actinobacteria;D_3__Bifidobacteriales;D_4__Bifidobacteriaceae;D_5__Pseudoscardovia	0	0	0	0	0	0	0	0	0	0	0	0	0	0	0	0	0	0	0	0	0	0	0	0	0	0	0	0	0	0	0	0	0	0	0	0	0	0	0	0	0	0	0	0	0	0	0	0	0
D_0__Bacteria;D_1__Actinobacteria;D_2__Actinobacteria;D_3__Corynebacteriales;D_4__Corynebacteriaceae;D_5__Corynebacterium	0	0	0	0	0	0	0	0	0	0	0	0	10697	0	0	0	0	0	0	0	0	0	0	1943	2824	0	0	0	0	0	0	0	1606	0	0	0	0	0	0	0	0	0	0	0	0	0	0	0	0
D_0__Bacteria;D_1__Actinobacteria;D_2__Actinobacteria;D_3__Corynebacteriales;D_4__Corynebacteriaceae;D_5__Corynebacterium 1	0	0	0	0	0	0	0	0	0	0	0	2230	0	0	0	0	0	0	0	0	0	0	0	0	0	0	0	0	0	0	0	0	0	0	0	0	0	0	0	0	0	0	0	0	0	0	0	0	0
D_0__Bacteria;D_1__Actinobacteria;D_2__Actinobacteria;D_3__Corynebacteriales;D_4__Corynebacteriaceae;D_5__Lawsonella	0	0	0	0	0	0	0	0	0	0	0	4460	0	0	0	0	0	0	0	0	0	0	0	0	0	0	0	0	0	0	0	0	0	0	0	0	0	0	0	0	0	0	0	0	0	0	0	0	0
D_0__Bacteria;D_1__Actinobacteria;D_2__Actinobacteria;D_3__Corynebacteriales;D_4__Dietziaceae;D_5__Dietzia	0	0	0	0	0	0	0	0	0	0	0	0	0	0	0	0	0	0	0	0	0	0	0	0	0	0	0	0	0	827	0	0	0	0	0	0	0	0	0	0	0	0	0	0	0	0	0	0	0
D_0__Bacteria;D_1__Actinobacteria;D_2__Actinobacteria;D_3__Micrococcales;D_4__Microbacteriaceae;D_5__Microbacterium	0	0	0	0	0	0	0	0	0	0	0	0	0	0	0	0	1473	0	0	0	0	0	0	0	0	0	0	0	0	0	0	0	0	0	0	0	0	0	0	0	0	0	0	0	0	0	0	0	0
D_0__Bacteria;D_1__Actinobacteria;D_2__Actinobacteria;D_3__Micrococcales;D_4__Micrococcaceae;D_5__Rothia	0	0	978	0	19159	0	1683	1033	1526	3097	2478	0	0	0	0	0	0	1788	0	0	0	0	0	971	7412	0	1283	3566	777	2066	0	0	8030	0	0	0	0	0	0	0	0	0	0	0	0	0	0	0	0
D_0__Bacteria;D_1__Actinobacteria;D_2__Actinobacteria;D_3__Propionibacteriales;D_4__Propionibacteriaceae;D_5__Cutibacterium	0	0	0	0	0	0	0	0	0	0	0	1859	0	0	0	0	0	0	0	0	0	0	0	0	0	0	0	0	0	0	0	0	0	0	0	0	0	0	0	0	0	0	0	0	0	0	0	0	0
D_0__Bacteria;D_1__Actinobacteria;D_2__Actinobacteria;D_3__Propionibacteriales;D_4__Propionibacteriaceae;D_5__Pseudopropionibacterium	0	0	0	0	0	0	0	0	0	0	0	0	0	0	0	0	0	0	0	0	0	0	0	0	0	0	0	792	0	0	0	0	0	0	0	0	0	0	0	0	0	0	0	0	0	0	0	0	0
D_0__Bacteria;D_1__Actinobacteria;D_2__Coriobacteriia;D_3__Coriobacteriales;D_4__Atopobiaceae;D_5__Coriobacteriaceae UCG-002	0	0	0	0	0	0	0	0	0	0	0	0	0	0	0	0	0	0	0	0	0	0	0	0	0	0	0	0	0	0	0	0	0	0	0	0	0	0	0	0	0	0	0	0	0	0	0	0	0
D_0__Bacteria;D_1__Actinobacteria;D_2__Coriobacteriia;D_3__Coriobacteriales;D_4__Atopobiaceae;D_5__Libanicoccus	0	0	0	0	0	0	0	0	0	0	0	0	0	0	0	0	0	0	0	0	0	0	0	0	0	0	0	0	0	0	0	0	0	0	0	0	0	0	0	0	0	0	0	0	0	0	0	0	0
D_0__Bacteria;D_1__Actinobacteria;D_2__Coriobacteriia;D_3__Coriobacteriales;D_4__Atopobiaceae;D_5__Olsenella	0	0	0	0	0	1238	1010	0	0	0	0	0	0	0	0	0	0	0	0	0	0	0	0	0	0	0	0	0	1554	0	0	0	0	0	0	0	0	5745	0	0	1231	2603	0	0	0	871	0	0	0
D_0__Bacteria;D_1__Actinobacteria;D_2__Coriobacteriia;D_3__Coriobacteriales;D_4__Atopobiaceae;D_5__Olsenella sp. Marseille-P3359	0	0	0	0	0	0	0	0	0	0	0	0	0	0	0	0	0	0	0	0	0	0	0	0	0	0	0	0	0	0	0	0	0	0	0	0	0	0	0	0	0	0	0	0	0	0	0	0	0
D_0__Bacteria;D_1__Actinobacteria;D_2__Coriobacteriia;D_3__Coriobacteriales;D_4__Coriobacteriaceae;D_5__Collinsella	0	0	0	0	0	0	12452	0	0	0	0	10780	0	0	30128	0	1105	0	0	0	36518	0	42607	30597	7059	4979	3528	40021	29920	18598	74814	7003	8832	10391	20826	329485	25574	69345	14541	62811	70969	200811	24501	5879	0	6529	6841	17787	20042
D_0__Bacteria;D_1__Actinobacteria;D_2__Coriobacteriia;D_3__Coriobacteriales;D_4__Coriobacteriales Incertae Sedis;D_5__Phoenicibacter	0	0	0	0	0	0	0	0	0	0	0	0	0	0	0	0	0	0	0	0	0	0	0	0	0	0	0	0	0	0	857	0	0	0	0	0	0	0	0	0	0	0	0	0	0	0	0	1241	0
D_0__Bacteria;D_1__Actinobacteria;D_2__Coriobacteriia;D_3__Coriobacteriales;D_4__Eggerthellaceae;D_5__Denitrobacterium	0	0	0	0	0	0	0	0	0	0	0	0	0	0	0	0	0	0	0	0	0	0	0	0	0	0	0	0	0	0	0	0	0	0	0	0	0	0	0	0	0	0	0	0	0	0	0	0	0
D_0__Bacteria;D_1__Actinobacteria;D_2__Coriobacteriia;D_3__Coriobacteriales;D_4__Eggerthellaceae;D_5__Eggerthella	691	0	0	0	0	0	0	0	0	0	0	0	0	0	0	0	0	0	0	0	0	0	0	0	0	0	0	0	0	0	0	0	0	0	0	0	0	0	0	0	0	0	0	0	0	0	0	0	0
D_0__Bacteria;D_1__Actinobacteria;D_2__Coriobacteriia;D_3__Coriobacteriales;D_4__Eggerthellaceae;D_5__Enterorhabdus	0	0	0	0	0	0	0	0	0	0	0	0	0	0	0	0	0	0	0	0	0	0	2809	0	0	0	0	0	2720	0	0	0	0	0	0	0	0	5334	746	0	1641	0	0	0	0	871	1520	0	3144
D_0__Bacteria;D_1__Actinobacteria;D_2__Coriobacteriia;D_3__Coriobacteriales;D_4__Eggerthellaceae;D_5__Paraeggerthella	0	0	0	0	0	0	0	0	0	1376	0	0	0	0	0	734	0	715	0	0	0	0	0	0	0	0	0	0	0	0	0	0	0	0	0	0	0	0	0	0	0	0	0	0	0	0	0	0	0
D_0__Bacteria;D_1__Actinobacteria;D_2__Coriobacteriia;D_3__Coriobacteriales;D_4__Eggerthellaceae;D_5__Senegalimassilia	0	642	0	0	0	0	0	0	1221	0	0	0	0	0	0	0	0	0	0	0	0	0	0	0	0	0	0	0	0	0	0	0	0	0	0	0	0	0	0	0	0	0	0	0	0	0	0	0	0
D_0__Bacteria;D_1__Actinobacteria;D_2__Coriobacteriia;D_3__Coriobacteriales;D_4__Eggerthellaceae;D_5__Slackia	0	0	0	12032	0	0	0	0	0	0	0	0	0	0	0	0	0	0	0	0	0	0	936	0	0	0	0	0	0	0	0	0	0	0	0	3092	3934	2872	0	1745	1231	7809	2625	0	0	1741	0	0	0
D_0__Bacteria;D_1__Bacteroidetes;D_2__Bacteroidia;D_3__Bacteroidales;D_4__Bacteroidaceae;D_5__Bacteroides	1149060	2945371	802699	3027714	4876968	1941499	4050816	742194	4918368	4915348	1437420	2871799	2872487	646550	955840	398870	993336	3120864	1718654	6383556	772399	2269173	873209	1579407	2296344	1558640	1348066	732258	168642	1014631	1704169	1738095	2098121	2098564	2027595	459699	9508	7386	20134	37512	607130	13759	286139	480261	126762	15670	41809	17787	130860
D_0__Bacteria;D_1__Bacteroidetes;D_2__Bacteroidia;D_3__Bacteroidales;D_4__Dysgonomonadaceae;D_5__Dysgonomonas	0	0	0	0	1503	0	0	0	0	4818	0	0	0	0	0	0	0	0	0	0	0	0	0	0	0	0	0	0	0	0	0	0	0	0	0	0	0	0	0	0	0	0	0	0	0	0	0	0	0
D_0__Bacteria;D_1__Bacteroidetes;D_2__Bacteroidia;D_3__Bacteroidales;D_4__F082;D_5__Bacteroidales bacterium Bact_22	0	0	0	0	0	0	0	0	0	0	0	0	0	0	0	0	0	0	0	0	0	0	0	0	0	0	0	0	0	0	0	0	1606	0	0	0	0	0	0	0	0	0	0	0	0	0	0	0	0
D_0__Bacteria;D_1__Bacteroidetes;D_2__Bacteroidia;D_3__Bacteroidales;D_4__Marinifilaceae;D_5__Butyricimonas	7951	0	0	165644	0	316432	0	0	527633	837922	83180	215589	1308553	11999	316550	96507	134016	257896	853162	204382	194055	29908	127353	70423	154948	51654	97505	19812	149990	34303	219589	70028	299101	220062	142437	8933	3279	1641	0	0	0	744	62566	0	3546	5659	0	0	16898
D_0__Bacteria;D_1__Bacteroidetes;D_2__Bacteroidia;D_3__Bacteroidales;D_4__Marinifilaceae;D_5__Odoribacter	0	0	0	37701	0	0	0	0	0	0	36812	19700	13371	7411	44160	1101	0	1788	4932	72135	112102	0	0	3885	1059	4356	7056	0	80824	12399	7424	0	6022	84611	231321	2749	0	1231	0	0	0	0	8750	0	0	0	0	0	9824
D_0__Bacteria;D_1__Bacteroidetes;D_2__Bacteroidia;D_3__Bacteroidales;D_4__Marinifilaceae;D_5__Sanguibacteroides	0	0	0	0	0	17327	0	0	0	0	10973	37171	0	2470	32191	14311	11045	0	0	94629	45011	2564	73041	30112	0	0	9622	3566	26423	4959	26556	15406	8030	30430	15992	0	0	0	0	872	0	0	3063	0	0	0	0	0	1572
D_0__Bacteria;D_1__Bacteroidetes;D_2__Bacteroidia;D_3__Bacteroidales;D_4__Muribaculaceae;D_5__CAG-873	0	0	0	0	0	0	0	0	0	0	0	0	0	0	0	0	0	0	0	0	0	0	0	0	0	0	0	0	0	0	0	0	0	0	0	0	0	0	0	0	0	0	0	0	0	0	0	0	0
D_0__Bacteria;D_1__Bacteroidetes;D_2__Bacteroidia;D_3__Bacteroidales;D_4__Porphyromonadaceae;D_5__Porphyromonas	0	0	0	2005	0	0	0	0	0	0	0	0	0	0	0	0	0	0	0	0	0	0	0	0	0	0	0	0	0	0	1999	0	1204	0	0	0	0	0	0	0	0	0	0	0	0	0	0	0	0
D_0__Bacteria;D_1__Bacteroidetes;D_2__Bacteroidia;D_3__Bacteroidales;D_4__Prevotellaceae;D_5__Alloprevotella	0	6744	0	46525	199106	78799	0	0	0	0	101232	17099	0	112582	11143	32291	1473	31119	0	25208	13163	35890	645191	103934	25060	12758	357945	446567	579367	918747	201314	2014006	50586	1122945	988880	729403	157049	245784	266592	188868	421709	240973	119881	279926	22604	120571	294945	118304	111997
D_0__Bacteria;D_1__Bacteroidetes;D_2__Bacteroidia;D_3__Bacteroidales;D_4__Prevotellaceae;D_5__Prevotella	0	0	0	0	141252	0	0	0	0	0	0	0	0	0	0	0	0	0	0	0	0	0	0	0	0	0	0	0	0	0	0	0	0	0	2231	0	0	0	0	0	0	0	0	0	0	0	0	0	0
D_0__Bacteria;D_1__Bacteroidetes;D_2__Bacteroidia;D_3__Bacteroidales;D_4__Prevotellaceae;D_5__Prevotella 1	0	0	0	0	0	0	0	0	0	0	0	1859	0	2118	0	6972	0	0	0	0	0	0	12173	2914	0	0	322984	155327	18263	86791	16562	43067	803	26719	104504	1207998	464262	251939	1001864	548286	788038	756387	742475	657984	495967	295987	66895	177870	469603
D_0__Bacteria;D_1__Bacteroidetes;D_2__Bacteroidia;D_3__Bacteroidales;D_4__Prevotellaceae;D_5__Prevotella 2	0	0	3911	0	711522	2531458	0	0	0	0	455189	23418	2674	1370743	23937	1132394	48231	32908	133974	36843	41614	304636	999157	1013113	76592	8713	428828	287277	1965805	77699	1581382	201681	118034	1774595	362230	154951	69180	126380	102908	136962	66046	353278	76129	12662	86428	100984	131509	115822	56981
D_0__Bacteria;D_1__Bacteroidetes;D_2__Bacteroidia;D_3__Bacteroidales;D_4__Prevotellaceae;D_5__Prevotella 7	0	0	0	0	0	0	0	0	0	0	0	0	0	0	0	0	0	0	0	0	0	0	0	0	0	0	0	0	60618	0	1428	0	0	0	0	0	0	1641	0	492018	0	626604	17501	0	7978	154522	19004	518718	5109
D_0__Bacteria;D_1__Bacteroidetes;D_2__Bacteroidia;D_3__Bacteroidales;D_4__Prevotellaceae;D_5__Prevotella 9	0	0	0	0	3381	1650	0	0	915	0	0	1487	0	10235	4127	1101	0	0	0	0	0	0	66954	2914	0	0	0	1981	4663	282691	70246	39916	0	4824	0	461073	699672	338927	1305369	179272	55790	832621	238012	73260	0	1415078	2243634	179111	287657
D_0__Bacteria;D_1__Bacteroidetes;D_2__Bacteroidia;D_3__Bacteroidales;D_4__Prevotellaceae;D_5__Prevotellaceae NK3B31 group	0	0	0	502547	56351	13202	0	0	915	0	561022	14497	0	355744	12794	95039	2209	5008	6575	5817	2972	0	171833	127246	10589	0	280647	930380	129396	92991	116505	146358	6825	264965	216445	1866282	1034098	353699	858688	338044	1050170	1057603	244575	1386515	94850	198050	166096	157187	26722
D_0__Bacteria;D_1__Bacteroidetes;D_2__Bacteroidia;D_3__Bacteroidales;D_4__Prevotellaceae;D_5__Prevotellaceae UCG-001	0	0	0	0	0	0	0	0	0	0	0	0	0	0	0	0	0	0	0	0	0	0	0	0	0	0	7377	5151	1166	1653	0	7003	803	0	6322	2405	0	11899	0	19192	0	2231	100192	9497	0	3917	0	16960	8645
D_0__Bacteria;D_1__Bacteroidetes;D_2__Bacteroidia;D_3__Bacteroidales;D_4__Prevotellaceae;D_5__Prevotellaceae UCG-003	0	0	0	0	5259	0	0	0	0	0	3894	0	0	1765	0	0	0	1431	0	0	16561	0	4214	2428	0	2489	8339	78456	18652	22318	9994	20308	33323	8164	84049	394077	248525	610972	68606	133473	217418	230932	394645	102202	204769	311221	84379	51293	193343
D_0__Bacteria;D_1__Bacteroidetes;D_2__Bacteroidia;D_3__Bacteroidales;D_4__Prevotellaceae;D_5__Prevotellaceae UCG-004	0	0	0	0	0	8664	0	0	0	0	708	2602	0	22587	9905	92837	1841	0	0	9696	21656	0	35584	82564	0	1867	57092	27737	31863	97950	17133	127801	85515	35625	15248	0	0	0	24981	17447	5333	7437	38502	19446	0	0	17484	3723	4716
D_0__Bacteria;D_1__Bacteroidetes;D_2__Bacteroidia;D_3__Bacteroidales;D_4__Prevotellaceae;D_5__Prevotellaceae YAB2003 group	0	0	0	0	0	0	0	0	0	0	0	0	0	0	0	0	0	0	0	0	0	0	0	0	0	0	0	0	0	0	0	0	0	0	0	0	0	0	0	0	0	0	0	0	0	0	0	1655	0
D_0__Bacteria;D_1__Bacteroidetes;D_2__Bacteroidia;D_3__Bacteroidales;D_4__Rikenellaceae;D_5__Alistipes	0	0	0	72996	24043	64772	0	0	0	19270	844542	276177	1826002	59644	578209	1256422	51176	315485	372334	38394	997452	12818	420920	398252	148595	3423	280326	59040	352050	13639	11422	78081	11241	20039	1488	7559	3607	4103	6339	0	5743	0	2625	43413	0	1741	0	0	3537
D_0__Bacteria;D_1__Bacteroidetes;D_2__Bacteroidia;D_3__Bacteroidales;D_4__Rikenellaceae;D_5__dgA-11 gut group	0	0	0	71391	10143	14027	0	0	0	0	63358	1859	0	3176	21874	19815	0	3219	0	0	3822	0	41202	77222	6353	4045	6415	23378	62172	30997	24843	216737	19672	71251	28636	0	0	16823	0	6543	0	0	92317	71451	90418	4788	0	79421	53051
D_0__Bacteria;D_1__Bacteroidetes;D_2__Bacteroidia;D_3__Bacteroidales;D_4__Rikenellaceae;D_5__Rikenellaceae RC9 gut group	0	0	652	2454578	210376	208342	0	0	73850	0	1373708	134186	107412	159873	915807	90269	149479	172408	302881	42273	421231	112796	235041	501700	124594	69079	309513	1296113	390907	693503	152484	370448	140919	135451	40537	307153	93443	432481	95824	438367	565697	539958	280889	535884	547824	518412	259977	440538	414587
D_0__Bacteria;D_1__Bacteroidetes;D_2__Bacteroidia;D_3__Bacteroidales;D_4__Tannerellaceae;D_5__Parabacteroides	0	0	0	12433	13900	42493	0	0	37535	92567	21237	65420	93150	45174	697070	110818	382166	37915	32055	17452	1248408	0	123139	103448	25413	37340	43620	624876	148436	117788	96231	34664	98362	148440	242106	41916	42295	91092	33930	41438	321615	82927	185509	201239	19059	74432	92360	19028	243251
D_0__Bacteria;D_1__Bacteroidetes;D_2__Bacteroidia;D_3__Flavobacteriales;D_4__Flavobacteriaceae;D_5__Flavobacterium	0	0	0	0	0	0	0	0	0	0	0	0	0	0	0	0	0	0	0	0	0	0	0	0	0	0	0	0	0	0	0	0	0	0	0	0	0	0	0	0	0	0	0	0	0	0	0	0	0
D_0__Bacteria;D_1__Bacteroidetes;D_2__Bacteroidia;D_3__Flavobacteriales;D_4__Flavobacteriaceae;D_5__Myroides	0	0	0	0	0	0	0	0	0	0	0	0	0	0	0	0	0	0	0	0	0	0	0	0	0	0	0	0	0	0	0	0	0	0	0	0	0	0	0	0	0	0	0	0	0	0	0	0	0
D_0__Bacteria;D_1__Bacteroidetes;D_2__Bacteroidia;D_3__Flavobacteriales;D_4__Weeksellaceae;D_5__Bergeyella	4840	0	0	0	11270	0	0	0	0	0	0	0	0	0	0	0	0	0	0	0	0	0	0	0	0	0	0	0	0	0	0	0	0	0	0	0	0	0	0	0	0	0	0	0	0	0	0	0	0
D_0__Bacteria;D_1__Bacteroidetes;D_2__Bacteroidia;D_3__Flavobacteriales;D_4__Weeksellaceae;D_5__Cloacibacterium	0	0	0	0	0	0	0	0	0	0	0	0	0	0	0	0	0	0	0	0	0	0	0	0	0	0	0	0	0	0	0	0	0	0	0	0	0	0	0	0	0	0	0	0	0	0	0	0	0
D_0__Bacteria;D_1__Bacteroidetes;D_2__Bacteroidia;D_3__Flavobacteriales;D_4__Weeksellaceae;D_5__Empedobacter	0	0	0	0	0	0	0	0	0	0	0	0	0	0	0	0	0	0	0	0	0	0	0	0	0	0	0	0	0	0	0	0	0	0	0	0	0	0	0	0	0	0	0	0	0	0	0	0	0
D_0__Bacteria;D_1__Bacteroidetes;D_2__Bacteroidia;D_3__Sphingobacteriales;D_4__Sphingobacteriaceae;D_5__Sphingobacterium	0	0	0	0	0	0	0	0	0	0	0	0	0	0	0	0	0	0	0	0	0	0	0	0	0	0	0	0	0	0	0	0	0	0	0	0	0	0	0	0	0	0	0	0	0	0	0	0	0
D_0__Bacteria;D_1__Chlamydiae;D_2__Chlamydiae;D_3__Chlamydiales;D_4__Chlamydiaceae;D_5__Chlamydia	0	0	0	0	0	0	0	0	0	0	0	0	0	0	0	0	0	0	0	0	0	0	0	0	0	0	0	0	0	0	0	0	0	0	0	0	0	0	0	0	0	16362	0	0	3103	0	0	0	0
D_0__Bacteria;D_1__Cyanobacteria;D_2__Melainabacteria;D_3__Gastranaerophilales;D_4__Candidatus Gastranaerophilales bacterium Zag_111;D_5__Candidatus Gastranaerophilales bacterium Zag_111	0	0	0	0	0	0	0	0	0	0	0	0	0	0	0	0	0	0	0	0	0	0	0	0	0	0	0	0	0	0	0	0	0	0	0	0	0	0	0	0	0	0	0	0	0	0	0	0	0
D_0__Bacteria;D_1__Cyanobacteria;D_2__Melainabacteria;D_3__Gastranaerophilales;D_4__Candidatus Melainabacteria bacterium MEL.A1;D_5__Candidatus Melainabacteria bacterium MEL.A1	0	0	0	0	0	0	0	0	0	0	0	0	0	0	0	0	0	0	0	0	0	0	0	0	0	0	0	0	0	0	0	0	0	0	0	0	0	0	0	0	0	0	0	0	0	0	0	0	0
D_0__Bacteria;D_1__Cyanobacteria;D_2__Melainabacteria;D_3__Gastranaerophilales;D_4__Clostridium sp. CAG:306;D_5__Clostridium sp. CAG:306	0	0	0	0	0	0	0	0	0	0	0	0	0	0	0	0	0	0	0	0	0	0	0	0	0	0	0	0	0	0	0	0	0	0	0	0	0	0	0	0	0	0	0	0	0	0	0	0	0
D_0__Bacteria;D_1__Deferribacteres;D_2__Deferribacteres;D_3__Deferribacterales;D_4__Deferribacteraceae;D_5__Mucispirillum	0	0	0	0	0	0	0	0	0	0	0	0	0	0	0	0	0	0	0	0	0	0	0	0	0	0	0	0	0	827	2856	5252	25293	0	6694	0	0	2462	0	1309	0	0	94067	6331	0	0	1140	0	7466
D_0__Bacteria;D_1__Elusimicrobia;D_2__Elusimicrobia;D_3__Elusimicrobiales;D_4__Elusimicrobiaceae;D_5__Elusimicrobium	0	0	0	0	0	0	0	0	0	0	0	0	0	0	0	0	4418	0	0	0	19533	0	121266	602720	0	0	0	0	0	46289	24557	172269	58616	96857	6322	0	0	0	0	0	0	0	55565	0	0	0	0	0	0
D_0__Bacteria;D_1__Epsilonbacteraeota;D_2__Campylobacteria;D_3__Campylobacterales;D_4__Campylobacteraceae;D_5__Campylobacter	42519	275556	0	4412	49964	26816	200236	47850	1266746	23400	16636	9664	891	160932	33017	101644	17672	554423	547816	103161	303185	5982	206012	84507	161302	407319	1604	792	317855	54554	126214	190476	423157	93517	345123	30921	78689	18054	0	6543	9025	1116	371894	69190	0	9576	0	9928	19256
D_0__Bacteria;D_1__Epsilonbacteraeota;D_2__Campylobacteria;D_3__Campylobacterales;D_4__Helicobacteraceae;D_5__Helicobacter	0	642	0	0	0	0	0	10672	0	0	0	0	0	0	0	13577	0	25038	0	2327	11465	1282	43543	0	32825	99885	7698	90740	4663	1240	0	75980	87924	5566	7810	33326	20984	15592	9321	0	83275	79581	17501	0	5762	0	0	3723	6288
D_0__Bacteria;D_1__Fibrobacteres;D_2__Fibrobacteria;D_3__Fibrobacterales;D_4__Fibrobacteraceae;D_5__Fibrobacter	0	0	0	0	0	0	0	0	610	0	0	0	0	0	0	0	0	0	0	0	0	0	4682	0	0	0	0	8717	0	1240	0	0	1606	0	0	0	1639	9848	0	11341	0	0	14438	6331	7535	13058	53972	78594	46371
D_0__Bacteria;D_1__Firmicutes;D_2__Bacilli;D_3__Bacillales;D_4__Bacillaceae;D_5__Anaerobacillus	0	0	0	0	0	0	0	0	0	0	0	0	0	0	0	0	0	0	0	0	0	0	0	0	0	0	0	0	0	0	0	0	0	0	0	0	0	0	0	0	0	0	0	0	0	0	0	0	0
D_0__Bacteria;D_1__Firmicutes;D_2__Bacilli;D_3__Bacillales;D_4__Bacillaceae;D_5__Bacillus	0	0	0	0	0	0	0	0	0	0	0	0	0	0	0	0	0	0	0	0	0	0	0	0	0	0	0	0	0	0	0	0	0	0	0	0	0	0	0	0	0	0	0	0	0	0	0	0	0
D_0__Bacteria;D_1__Firmicutes;D_2__Bacilli;D_3__Bacillales;D_4__Staphylococcaceae;D_5__Nosocomiicoccus	1037	0	0	0	0	0	0	0	0	0	0	0	0	0	0	0	0	0	0	0	0	0	0	0	0	0	0	0	0	0	0	0	0	0	0	0	0	0	0	0	0	0	0	0	0	0	0	0	0
D_0__Bacteria;D_1__Firmicutes;D_2__Bacilli;D_3__Bacillales;D_4__Staphylococcaceae;D_5__Staphylococcus	108200	0	7496	7620	2630	0	1010	0	0	7226	0	2230	0	0	0	0	0	0	822	0	0	0	0	0	0	0	0	0	0	0	0	0	0	0	0	0	0	0	0	0	0	0	0	0	0	0	0	0	0
D_0__Bacteria;D_1__Firmicutes;D_2__Bacilli;D_3__Lactobacillales;D_4__Aerococcaceae;D_5__Aerococcus	1383	0	0	0	0	0	0	0	0	0	0	0	0	0	0	0	0	0	0	0	0	0	0	0	0	0	0	0	0	0	0	0	0	0	0	0	0	0	0	0	0	0	0	0	0	0	0	0	0
D_0__Bacteria;D_1__Firmicutes;D_2__Bacilli;D_3__Lactobacillales;D_4__Aerococcaceae;D_5__Globicatella	0	0	0	0	7889	0	0	8606	7324	0	0	3717	0	0	0	734	0	0	0	0	0	0	0	0	706	0	1924	0	0	0	0	0	0	0	0	0	0	0	0	0	0	0	0	0	0	0	0	0	0
D_0__Bacteria;D_1__Firmicutes;D_2__Bacilli;D_3__Lactobacillales;D_4__Enterococcaceae;D_5__Enterococcus	183559	220638	58663	0	0	2475	89181	137698	3357	96008	0	129725	0	1412	0	0	3314	0	0	0	1274	0	0	0	0	1556	0	0	0	0	20845	0	0	0	0	0	0	0	0	0	0	0	0	0	0	0	0	0	0
D_0__Bacteria;D_1__Firmicutes;D_2__Bacilli;D_3__Lactobacillales;D_4__Lactobacillaceae;D_5__Lactobacillus	3457	642	7496	237837	455690	310244	0	396916	150752	1721	195738	10036	288363	583025	380520	185307	56331	278284	158221	146597	28875	640889	248151	194269	277778	28005	271987	56663	120459	50008	157910	112045	49783	11875	25289	15804	1389508	23388	1131245	30097	78763	96315	21876	630851	851432	2090189	1699354	159255	3080520
D_0__Bacteria;D_1__Firmicutes;D_2__Bacilli;D_3__Lactobacillales;D_4__Leuconostocaceae;D_5__Weissella	0	0	0	0	0	0	0	0	0	0	0	0	0	0	0	0	0	0	0	0	0	0	0	0	0	0	0	0	0	0	0	0	0	0	0	0	0	0	0	0	0	0	0	0	0	0	0	0	0
D_0__Bacteria;D_1__Firmicutes;D_2__Bacilli;D_3__Lactobacillales;D_4__Streptococcaceae;D_5__Streptococcus	34914	11241	35198	37701	58605	14027	17500	364212	22277	50585	30794	35684	23176	1765	2889	6238	0	2861	31233	5817	0	1282	17324	2428	18001	2178	1283	0	3886	1240	13706	2451	1204	0	16364	11338	14754	13951	6711	95525	1641	4834	132132	0	0	3917	6841	4136	1179
D_0__Bacteria;D_1__Firmicutes;D_2__Clostridia;D_3__Clostridiales;D_4__Christensenellaceae;D_5__Catabacter	0	0	0	0	0	0	0	0	0	0	0	0	4457	0	0	0	736	0	3699	1551	0	0	0	0	0	0	0	1981	0	0	0	0	0	742	0	0	0	0	0	0	820	0	0	0	0	0	0	0	1965
D_0__Bacteria;D_1__Firmicutes;D_2__Clostridia;D_3__Clostridiales;D_4__Christensenellaceae;D_5__Christensenella	0	0	0	0	0	0	0	0	0	0	0	0	0	0	3302	3669	0	2861	2466	0	0	0	2809	0	1765	1556	10584	9906	2720	0	2570	0	0	0	0	0	0	0	0	0	0	0	0	0	0	0	0	0	0
D_0__Bacteria;D_1__Firmicutes;D_2__Clostridia;D_3__Clostridiales;D_4__Christensenellaceae;D_5__Christensenellaceae R-7 group	0	0	0	6818	12022	12377	0	38556	12512	2753	204587	32338	73539	1765	52002	685454	736	831277	295073	500679	144798	0	445266	251093	1382536	2544730	129899	355827	51292	659200	194460	745098	1678577	235277	152851	4123	2623	346724	0	72407	42663	0	30189	578393	1848684	29599	30027	512099	137541
D_0__Bacteria;D_1__Firmicutes;D_2__Clostridia;D_3__Clostridiales;D_4__Clostridiaceae 1;D_5__Clostridium sensu stricto 1	4080130	1096766	3317364	98263	78515	25579	1712267	579022	13427	317275	401741	413337	39667	17646	23937	504917	200287	119112	12740	46927	37367	172613	124544	26712	164831	95529	185708	180291	1166	92991	147630	7703	49382	10391	15248	7215	33771	15592	61521	23118	24203	8181	12251	30299	191472	377383	41809	217994	7466
D_0__Bacteria;D_1__Firmicutes;D_2__Clostridia;D_3__Clostridiales;D_4__Clostridiaceae 1;D_5__Clostridium sensu stricto 13	0	0	25746	0	1878	0	0	61964	1221	20647	0	0	0	0	0	0	0	0	0	0	0	0	0	0	0	0	0	0	0	0	0	0	0	0	0	0	0	0	0	0	0	0	0	2713	0	0	0	2896	0
D_0__Bacteria;D_1__Firmicutes;D_2__Clostridia;D_3__Clostridiales;D_4__Clostridiaceae 1;D_5__Clostridium sensu stricto 2	7259	0	173054	74199	150269	294567	130910	1683018	420825	226772	0	198863	94487	0	0	0	0	0	19315	0	0	0	0	0	0	0	0	0	0	0	0	0	0	0	0	0	0	0	0	0	0	0	0	0	0	0	0	0	0
D_0__Bacteria;D_1__Firmicutes;D_2__Clostridia;D_3__Clostridiales;D_4__Clostridiaceae 1;D_5__Clostridium sensu stricto 6	0	0	0	0	0	0	0	0	0	0	0	0	0	0	0	0	0	0	0	0	0	0	0	0	0	0	5132	53097	0	0	0	0	0	0	0	20614	20328	13951	47726	100323	1641	15990	19688	106272	50527	92278	32307	22751	12575
D_0__Bacteria;D_1__Firmicutes;D_2__Clostridia;D_3__Clostridiales;D_4__Clostridiaceae 1;D_5__Sarcina	0	0	0	0	0	0	0	0	0	0	0	0	0	0	0	0	0	0	0	0	0	0	0	0	0	0	0	0	0	0	0	0	0	0	0	0	1639	0	2983	12213	0	17478	0	88183	3103	2612	89320	5377	0
D_0__Bacteria;D_1__Firmicutes;D_2__Clostridia;D_3__Clostridiales;D_4__Clostridiales vadinBB60 group;D_5__Clostridiales bacterium enrichment culture clone 06-1235251-67	0	0	0	0	0	0	0	0	0	0	0	0	16045	0	0	0	0	0	0	0	0	0	0	0	0	0	0	1981	0	3306	0	0	0	0	0	3092	0	3693	0	1745	0	1116	6125	0	0	3482	760	0	5109
D_0__Bacteria;D_1__Firmicutes;D_2__Clostridia;D_3__Clostridiales;D_4__Defluviitaleaceae;D_5__Defluviitaleaceae UCG-011	0	0	0	0	0	0	0	0	0	0	0	0	0	0	0	0	0	0	0	0	0	0	0	0	0	0	0	0	0	0	0	0	0	0	0	0	0	0	0	0	0	0	0	0	0	0	0	0	0
D_0__Bacteria;D_1__Firmicutes;D_2__Clostridia;D_3__Clostridiales;D_4__Eubacteriaceae;D_5__Anaerofustis	0	0	0	0	0	0	0	0	0	0	0	0	0	0	0	1468	0	0	4110	0	0	0	0	0	0	622	0	0	0	1240	0	0	0	0	0	687	1311	821	0	0	2872	0	0	0	0	0	0	0	0
D_0__Bacteria;D_1__Firmicutes;D_2__Clostridia;D_3__Clostridiales;D_4__Eubacteriaceae;D_5__Eubacterium	0	0	0	0	0	0	0	0	0	1721	708	0	0	0	1238	0	18777	0	0	6981	849	0	9364	971	0	0	0	1981	777	2893	1713	1401	4015	0	0	0	0	0	1119	0	25434	0	0	0	0	0	0	0	0
D_0__Bacteria;D_1__Firmicutes;D_2__Clostridia;D_3__Clostridiales;D_4__Eubacteriaceae;D_5__Pseudoramibacter	0	0	0	0	0	0	0	0	0	0	0	0	0	0	0	0	0	0	0	0	0	0	0	0	0	0	0	0	0	0	0	0	0	0	0	0	0	0	0	0	0	0	0	0	0	0	0	0	0
D_0__Bacteria;D_1__Firmicutes;D_2__Clostridia;D_3__Clostridiales;D_4__Family XI;D_5__Anaerococcus	0	0	0	0	0	12377	0	0	0	0	0	0	0	0	0	0	1473	0	0	0	0	0	0	0	0	0	0	0	0	0	0	0	0	0	0	0	0	0	0	0	0	0	0	0	0	0	0	0	0
D_0__Bacteria;D_1__Firmicutes;D_2__Clostridia;D_3__Clostridiales;D_4__Family XI;D_5__Ezakiella	691	0	0	0	0	0	0	0	0	0	0	0	0	0	0	0	0	0	0	0	0	0	0	0	0	0	0	0	0	0	0	0	0	0	0	0	0	0	0	0	0	0	0	0	0	0	0	0	0
D_0__Bacteria;D_1__Firmicutes;D_2__Clostridia;D_3__Clostridiales;D_4__Family XI;D_5__Helcococcus	691	0	0	0	0	0	0	0	0	2409	1062	0	0	0	0	0	0	0	0	0	0	0	0	0	0	0	0	0	0	0	0	0	0	0	0	0	0	0	0	0	0	0	0	0	0	0	0	0	0
D_0__Bacteria;D_1__Firmicutes;D_2__Clostridia;D_3__Clostridiales;D_4__Family XI;D_5__Parvimonas	3457	2569	0	802	0	0	0	0	0	0	0	0	0	0	0	0	0	0	0	0	0	0	0	0	0	0	0	0	0	0	1713	700	0	0	0	0	0	0	0	0	0	0	0	0	0	0	0	0	0
D_0__Bacteria;D_1__Firmicutes;D_2__Clostridia;D_3__Clostridiales;D_4__Family XI;D_5__Peptoniphilus	0	0	0	0	0	0	0	7229	0	0	0	0	0	0	0	0	0	0	0	0	0	0	0	0	0	0	0	0	0	0	0	0	0	0	0	0	0	0	0	0	0	0	0	0	0	0	0	0	0
D_0__Bacteria;D_1__Firmicutes;D_2__Clostridia;D_3__Clostridiales;D_4__Family XIII;D_5__[Eubacterium] brachy group	0	0	0	1604	7513	13202	0	0	3662	3097	0	5204	0	706	4952	1468	0	3577	0	0	0	0	4682	0	1765	0	0	0	0	2480	0	2101	0	1113	0	0	0	0	0	6107	11486	0	5250	0	0	0	1520	0	0
D_0__Bacteria;D_1__Firmicutes;D_2__Clostridia;D_3__Clostridiales;D_4__Family XIII;D_5__[Eubacterium] nodatum group	0	0	0	71792	0	0	0	0	3357	12044	22299	9293	21839	2118	20636	2202	11413	15381	59590	0	32696	1282	2341	1943	0	1867	2245	0	13600	23144	1428	0	1204	0	4835	0	2295	9848	0	2181	0	1116	0	0	11081	23940	0	0	28687
D_0__Bacteria;D_1__Firmicutes;D_2__Clostridia;D_3__Clostridiales;D_4__Family XIII;D_5__[Eubacterium] saphenum group	0	0	0	0	0	0	0	0	0	0	0	0	0	0	0	0	0	0	0	0	0	0	0	1457	0	0	0	0	0	0	0	0	1606	0	0	0	0	0	0	0	0	0	0	0	0	0	0	827	0
D_0__Bacteria;D_1__Firmicutes;D_2__Clostridia;D_3__Clostridiales;D_4__Family XIII;D_5__Anaerovorax	0	0	0	0	0	0	0	0	0	688	0	0	0	0	1651	1835	0	0	0	0	0	0	0	0	0	0	0	0	0	1240	0	0	0	0	0	0	0	0	0	0	2461	0	1313	0	0	0	0	1241	0
D_0__Bacteria;D_1__Firmicutes;D_2__Clostridia;D_3__Clostridiales;D_4__Family XIII;D_5__Family XIII AD3011 group	0	0	0	0	0	0	0	0	0	0	54863	20816	104292	3529	36319	46602	4050	17885	46028	106651	27176	2991	145613	31569	17295	32361	92373	58248	5051	102496	18561	199580	36133	251605	1043549	95169	119672	127611	109247	325831	546417	15619	361393	336906	88201	255071	95021	230817	23971
D_0__Bacteria;D_1__Firmicutes;D_2__Clostridia;D_3__Clostridiales;D_4__Family XIII;D_5__Family XIII UCG-001	0	0	0	0	1503	825	0	0	0	0	0	0	0	0	0	0	0	2861	0	0	0	0	2341	3885	3530	0	0	0	0	2893	2856	0	0	2227	5207	1718	4918	0	4847	1745	0	0	875	0	0	0	1140	0	10217
D_0__Bacteria;D_1__Firmicutes;D_2__Clostridia;D_3__Clostridiales;D_4__Family XIII;D_5__Mogibacterium	0	642	0	0	0	17740	0	0	0	0	0	4460	0	2118	66859	0	0	3935	0	21330	23355	1709	17324	12627	11295	4045	0	5944	0	4959	1713	0	4416	3340	2975	0	0	0	0	5234	820	2231	2188	0	1773	0	0	0	2751
D_0__Bacteria;D_1__Firmicutes;D_2__Clostridia;D_3__Clostridiales;D_4__Family XIII;D_5__S5-A14a	1728	0	0	9626	166422	0	0	0	9460	0	0	32710	27187	0	4127	0	0	0	7808	0	849	0	0	0	0	0	0	0	0	0	0	0	0	0	0	0	0	0	0	0	0	0	0	0	0	0	0	0	0
D_0__Bacteria;D_1__Firmicutes;D_2__Clostridia;D_3__Clostridiales;D_4__Lachnospiraceae;D_5__[Acetivibrio] ethanolgignens group	0	0	0	0	0	0	0	0	0	0	0	0	0	0	0	0	0	0	0	0	0	0	0	0	0	0	0	0	0	0	0	0	0	0	0	0	0	0	0	1309	0	0	3063	2713	0	0	0	0	0
D_0__Bacteria;D_1__Firmicutes;D_2__Clostridia;D_3__Clostridiales;D_4__Lachnospiraceae;D_5__[Bacteroides] pectinophilus group	0	0	0	0	0	0	0	0	0	0	0	0	0	0	0	0	0	0	0	0	0	0	0	0	0	0	0	0	0	0	0	0	0	0	0	687	0	0	0	0	0	0	0	2713	0	0	0	0	0
D_0__Bacteria;D_1__Firmicutes;D_2__Clostridia;D_3__Clostridiales;D_4__Lachnospiraceae;D_5__[Eubacterium] eligens group	0	0	0	0	0	0	0	0	0	0	0	0	0	0	0	0	0	0	0	0	0	0	0	0	0	0	0	0	777	0	0	0	0	0	0	34014	2951	0	13423	3926	3282	3347	2188	6331	0	6529	15203	6618	10610
D_0__Bacteria;D_1__Firmicutes;D_2__Clostridia;D_3__Clostridiales;D_4__Lachnospiraceae;D_5__[Eubacterium] fissicatena group	3802	0	9125	4813	5259	27229	7404	36490	3662	14109	0	20816	18273	0	4127	4036	42708	2861	0	1939	2972	0	0	0	3883	0	5453	0	0	0	3712	0	0	0	0	25424	2623	0	0	1745	4102	0	0	3166	0	6529	0	4550	0
D_0__Bacteria;D_1__Firmicutes;D_2__Clostridia;D_3__Clostridiales;D_4__Lachnospiraceae;D_5__[Eubacterium] hallii group	0	0	0	0	0	0	0	0	0	0	0	0	0	0	0	1468	0	0	0	0	0	0	0	0	4941	1867	0	0	0	15292	1142	0	0	0	0	4466	1639	25440	30574	17884	0	11900	1313	3618	0	3047	3041	3723	41655
D_0__Bacteria;D_1__Firmicutes;D_2__Clostridia;D_3__Clostridiales;D_4__Lachnospiraceae;D_5__[Eubacterium] oxidoreducens group	0	0	0	0	0	0	0	0	0	0	0	0	0	0	0	0	0	0	0	0	0	0	0	0	0	0	0	0	0	0	0	0	0	0	0	0	0	0	0	0	0	0	0	0	0	0	0	0	0
D_0__Bacteria;D_1__Firmicutes;D_2__Clostridia;D_3__Clostridiales;D_4__Lachnospiraceae;D_5__[Eubacterium] ruminantium group	0	0	0	0	0	0	0	0	0	0	0	0	0	0	0	0	0	0	0	0	0	0	0	0	0	0	0	0	0	0	0	0	0	0	0	0	0	0	8576	0	1641	86274	0	164157	0	50927	16344	0	37332
D_0__Bacteria;D_1__Firmicutes;D_2__Clostridia;D_3__Clostridiales;D_4__Lachnospiraceae;D_5__[Eubacterium] ventriosum group	0	0	0	0	0	0	0	0	0	0	0	0	0	0	0	0	0	0	0	0	0	0	0	0	0	0	0	0	0	0	0	0	0	0	0	5154	1639	0	4101	0	0	0	0	7236	1773	0	3421	0	0
D_0__Bacteria;D_1__Firmicutes;D_2__Clostridia;D_3__Clostridiales;D_4__Lachnospiraceae;D_5__[Eubacterium] xylanophilum group	0	0	0	0	0	0	0	0	0	0	0	0	0	0	0	0	0	0	0	0	0	0	0	0	0	0	0	7132	0	0	0	0	0	0	1488	4466	38689	3283	18643	5670	0	7437	38939	10853	2216	3047	36108	22337	40083
D_0__Bacteria;D_1__Firmicutes;D_2__Clostridia;D_3__Clostridiales;D_4__Lachnospiraceae;D_5__[Ruminococcus] gauvreauii group	0	0	4563	27273	2254	0	12452	39588	0	0	0	0	0	0	0	0	0	0	0	0	0	0	0	0	0	2489	0	0	0	0	0	0	0	0	0	1718	9180	19285	21253	23118	52509	20825	0	0	0	0	0	4964	0
D_0__Bacteria;D_1__Firmicutes;D_2__Clostridia;D_3__Clostridiales;D_4__Lachnospiraceae;D_5__[Ruminococcus] gnavus group	0	0	0	24867	1503	0	242975	3443	24413	13421	0	2230	0	0	0	0	0	0	0	0	0	0	0	0	0	0	0	0	0	0	0	0	0	0	0	0	0	0	0	0	0	0	0	0	0	0	0	0	2358
D_0__Bacteria;D_1__Firmicutes;D_2__Clostridia;D_3__Clostridiales;D_4__Lachnospiraceae;D_5__[Ruminococcus] torques group	0	0	0	0	0	0	0	0	915	0	0	9293	0	0	0	0	0	0	0	0	0	0	0	0	0	0	0	0	0	0	0	0	0	0	0	7902	64262	27081	34676	26171	1641	42765	1750	8140	0	172804	38768	28956	157582
D_0__Bacteria;D_1__Firmicutes;D_2__Clostridia;D_3__Clostridiales;D_4__Lachnospiraceae;D_5__Acetitomaculum	0	3212	0	0	0	0	0	0	0	0	0	0	0	0	0	0	0	0	0	0	0	0	0	0	0	0	642	0	0	0	0	0	0	0	1116	0	0	0	0	1309	0	0	0	3166	0	0	0	0	0
D_0__Bacteria;D_1__Firmicutes;D_2__Clostridia;D_3__Clostridiales;D_4__Lachnospiraceae;D_5__Agathobacter	0	0	0	0	0	0	0	0	0	0	0	0	0	0	0	0	0	0	0	0	0	0	0	0	0	0	0	0	0	0	0	0	0	0	0	56002	289836	63190	24609	25299	0	76234	732849	74617	0	52668	79437	15305	160726
D_0__Bacteria;D_1__Firmicutes;D_2__Clostridia;D_3__Clostridiales;D_4__Lachnospiraceae;D_5__Anaerosporobacter	0	0	0	0	0	0	0	0	0	0	0	0	0	0	0	0	0	0	0	0	0	0	0	0	0	0	0	2774	0	0	0	0	0	0	0	0	50164	0	0	0	0	0	0	1809	73575	0	0	0	1965
D_0__Bacteria;D_1__Firmicutes;D_2__Clostridia;D_3__Clostridiales;D_4__Lachnospiraceae;D_5__Anaerostipes	0	0	0	0	0	0	0	0	0	0	0	0	0	0	0	0	0	0	0	0	0	0	0	0	0	0	0	0	0	0	0	0	0	0	0	3779	2623	0	7084	3926	0	0	0	30299	0	2612	0	0	5109
D_0__Bacteria;D_1__Firmicutes;D_2__Clostridia;D_3__Clostridiales;D_4__Lachnospiraceae;D_5__Blautia	0	0	6192	4412	0	4538	2019	27195	16479	2409	0	4089	0	2823	9492	33392	0	11804	0	0	20382	0	7960	5828	87181	26449	3528	17038	29532	29344	21131	2451	6424	4082	0	134337	135410	463666	164802	17011	100094	189655	99755	30299	10194	15670	19004	31437	74272
D_0__Bacteria;D_1__Firmicutes;D_2__Clostridia;D_3__Clostridiales;D_4__Lachnospiraceae;D_5__Butyrivibrio	0	0	0	0	0	0	0	0	0	0	0	0	0	0	0	0	0	0	0	0	0	0	0	0	0	0	0	0	0	0	0	0	0	0	0	0	0	0	0	0	0	0	0	0	0	0	0	0	0
D_0__Bacteria;D_1__Firmicutes;D_2__Clostridia;D_3__Clostridiales;D_4__Lachnospiraceae;D_5__CAG-56	0	0	0	0	0	0	0	0	0	0	0	0	0	0	0	0	0	0	0	0	0	0	1873	13113	5647	0	4170	0	2331	0	5711	2101	32118	0	3347	0	0	0	0	0	0	0	0	0	0	0	0	0	0
D_0__Bacteria;D_1__Firmicutes;D_2__Clostridia;D_3__Clostridiales;D_4__Lachnospiraceae;D_5__Cellulosilyticum	691	0	0	0	0	0	0	0	0	0	0	0	0	0	0	0	0	0	0	0	0	0	0	0	0	0	0	0	0	0	0	0	0	0	0	0	0	0	0	0	0	0	0	21707	0	0	0	0	0
D_0__Bacteria;D_1__Firmicutes;D_2__Clostridia;D_3__Clostridiales;D_4__Lachnospiraceae;D_5__Coprococcus 1	0	0	0	1604	0	0	0	0	0	0	0	0	0	0	0	0	0	0	0	0	0	0	0	0	0	0	0	0	0	0	0	0	0	0	0	0	0	0	13050	0	0	744	0	0	0	19152	6841	0	6681
D_0__Bacteria;D_1__Firmicutes;D_2__Clostridia;D_3__Clostridiales;D_4__Lachnospiraceae;D_5__Coprococcus 2	0	0	0	0	0	0	0	0	0	0	0	0	0	0	0	0	0	0	0	0	0	0	0	0	0	0	0	0	0	0	0	0	0	0	0	16835	4918	0	33930	6107	1641	98174	0	0	0	11317	0	0	0
D_0__Bacteria;D_1__Firmicutes;D_2__Clostridia;D_3__Clostridiales;D_4__Lachnospiraceae;D_5__Coprococcus 3	0	0	0	0	0	0	0	25474	0	0	0	0	0	0	0	3669	0	0	0	0	0	0	0	0	0	11513	0	0	0	0	0	0	0	11504	42768	20614	56393	97247	10067	4798	16409	7437	3500	4522	42549	13493	2661	72389	20828
D_0__Bacteria;D_1__Firmicutes;D_2__Clostridia;D_3__Clostridiales;D_4__Lachnospiraceae;D_5__Dorea	0	0	0	28075	0	0	0	0	0	0	0	0	0	0	0	0	0	2861	0	0	0	0	0	0	5294	63167	0	0	39635	0	0	0	9234	4824	55785	19927	16066	211317	69351	43619	67277	79581	3063	0	6205	52668	19384	11996	111605
D_0__Bacteria;D_1__Firmicutes;D_2__Clostridia;D_3__Clostridiales;D_4__Lachnospiraceae;D_5__Eisenbergiella	2420	0	26072	28476	58229	15677	7404	104307	145870	39917	182996	63190	168026	0	73875	1101	0	57946	140961	27535	0	0	53376	21855	25060	16181	18924	64588	0	2066	53684	0	1204	0	0	0	0	15592	0	9596	4102	0	3500	0	0	0	4181	0	3144
D_0__Bacteria;D_1__Firmicutes;D_2__Clostridia;D_3__Clostridiales;D_4__Lachnospiraceae;D_5__Epulopiscium	2765	0	14666	0	0	1238	0	1377	0	1032	0	0	0	0	0	0	0	0	2466	776	0	0	0	0	0	0	0	0	0	0	0	0	0	0	0	0	0	0	0	0	0	0	0	0	0	0	0	0	0
D_0__Bacteria;D_1__Firmicutes;D_2__Clostridia;D_3__Clostridiales;D_4__Lachnospiraceae;D_5__Fusicatenibacter	0	0	0	0	0	0	0	0	0	0	0	0	0	0	0	0	0	0	0	0	0	0	0	0	0	0	0	0	0	0	0	0	0	0	0	0	1967	0	11559	6107	0	11528	0	0	0	0	0	0	7860
D_0__Bacteria;D_1__Firmicutes;D_2__Clostridia;D_3__Clostridiales;D_4__Lachnospiraceae;D_5__GCA-900066575	0	0	0	0	0	0	0	0	0	0	0	0	0	0	0	0	0	0	2877	0	0	0	1405	0	0	0	0	0	0	7026	0	0	5219	0	1860	0	0	0	1491	1309	0	0	0	0	0	0	0	0	0
D_0__Bacteria;D_1__Firmicutes;D_2__Clostridia;D_3__Clostridiales;D_4__Lachnospiraceae;D_5__GCA-900066755	0	0	0	0	0	0	0	0	0	0	0	0	0	0	0	0	1105	0	0	3878	0	0	0	0	0	0	8981	1981	0	0	0	0	0	0	0	0	0	0	0	0	0	0	0	0	0	0	0	0	0
D_0__Bacteria;D_1__Firmicutes;D_2__Clostridia;D_3__Clostridiales;D_4__Lachnospiraceae;D_5__Howardella	0	0	0	5214	0	3713	1346	0	0	0	2478	11151	2228	0	0	734	0	1431	0	1164	0	854	0	0	1059	0	0	0	1166	0	1999	0	0	742	0	0	0	0	0	0	820	0	0	0	0	0	0	0	3144
D_0__Bacteria;D_1__Firmicutes;D_2__Clostridia;D_3__Clostridiales;D_4__Lachnospiraceae;D_5__Hungatella	2420	6744	32264	0	49213	5776	0	308789	18005	94632	77871	11895	11588	0	0	30823	67376	20031	17261	3878	0	0	0	0	5294	4045	17320	0	5440	0	2284	0	0	0	0	0	0	0	0	0	0	0	0	0	0	0	0	0	0
D_0__Bacteria;D_1__Firmicutes;D_2__Clostridia;D_3__Clostridiales;D_4__Lachnospiraceae;D_5__Lachnoclostridium	131706	4175	87994	108691	275743	324683	290762	311887	750099	235375	771981	187340	687258	179989	288898	579774	14359	859177	919739	214078	156263	387097	268284	140359	614500	1642344	197575	43587	71498	42156	273272	106443	85113	97970	14504	21645	17705	73448	25354	47108	116913	11156	0	1357	7978	8705	0	0	4716
D_0__Bacteria;D_1__Firmicutes;D_2__Clostridia;D_3__Clostridiales;D_4__Lachnospiraceae;D_5__Lachnoclostridium 1	0	0	0	0	0	0	0	0	0	0	0	0	0	0	0	0	0	0	0	0	0	0	0	0	0	0	0	0	0	0	0	0	0	0	0	0	0	0	0	0	0	0	0	0	0	0	0	0	0
D_0__Bacteria;D_1__Firmicutes;D_2__Clostridia;D_3__Clostridiales;D_4__Lachnospiraceae;D_5__Lachnoclostridium 12	0	0	0	0	0	0	0	0	0	0	0	0	0	0	0	0	0	0	0	0	0	0	0	0	0	0	0	0	0	0	0	0	0	0	0	0	0	0	0	0	0	0	0	0	0	0	0	0	0
D_0__Bacteria;D_1__Firmicutes;D_2__Clostridia;D_3__Clostridiales;D_4__Lachnospiraceae;D_5__Lachnoclostridium 5	0	0	0	0	0	0	0	0	0	0	0	0	0	0	0	0	0	0	0	0	0	6409	0	0	0	0	0	0	0	0	0	0	0	0	0	0	0	0	0	0	0	0	0	0	0	0	0	0	0
D_0__Bacteria;D_1__Firmicutes;D_2__Clostridia;D_3__Clostridiales;D_4__Lachnospiraceae;D_5__Lachnospira	0	0	0	0	0	0	0	0	0	0	0	0	0	0	0	0	0	0	0	0	0	0	0	0	0	0	0	0	0	0	0	0	0	0	0	0	0	0	0	0	0	1488	0	0	0	0	7982	0	0
D_0__Bacteria;D_1__Firmicutes;D_2__Clostridia;D_3__Clostridiales;D_4__Lachnospiraceae;D_5__Lachnospiraceae AC2044 group	0	0	0	0	0	0	0	0	0	0	0	0	0	0	0	0	0	0	0	0	0	0	0	0	0	0	0	49134	0	3720	0	4902	0	0	11529	0	48853	405400	0	64992	0	0	43752	0	187483	9141	0	0	0
D_0__Bacteria;D_1__Firmicutes;D_2__Clostridia;D_3__Clostridiales;D_4__Lachnospiraceae;D_5__Lachnospiraceae FCS020 group	0	0	0	0	0	0	0	689	0	0	0	0	0	706	5778	2202	0	1073	0	1551	22505	0	1873	0	0	28316	0	0	7383	13225	0	0	0	0	0	2405	1639	12720	55928	6543	820	15990	0	6783	0	1741	3041	2482	14147
D_0__Bacteria;D_1__Firmicutes;D_2__Clostridia;D_3__Clostridiales;D_4__Lachnospiraceae;D_5__Lachnospiraceae NC2004 group	0	0	0	0	0	0	0	0	0	0	0	0	0	0	0	0	0	0	0	0	0	0	0	0	0	0	0	0	0	0	0	0	0	0	0	0	656	0	0	0	0	0	0	0	0	0	0	0	0
D_0__Bacteria;D_1__Firmicutes;D_2__Clostridia;D_3__Clostridiales;D_4__Lachnospiraceae;D_5__Lachnospiraceae ND3007 group	0	0	0	0	0	0	0	0	0	0	0	0	0	0	0	0	0	0	0	0	0	0	0	0	0	0	0	0	0	0	0	0	0	0	0	1031	0	1231	0	2181	0	1488	0	0	0	0	0	0	0
D_0__Bacteria;D_1__Firmicutes;D_2__Clostridia;D_3__Clostridiales;D_4__Lachnospiraceae;D_5__Lachnospiraceae NK3A20 group	0	0	0	0	0	0	0	0	0	0	0	0	0	0	0	0	0	0	0	0	0	0	0	0	0	0	0	0	0	0	0	0	0	0	0	0	0	0	0	0	0	0	0	0	0	0	0	0	0
D_0__Bacteria;D_1__Firmicutes;D_2__Clostridia;D_3__Clostridiales;D_4__Lachnospiraceae;D_5__Lachnospiraceae NK4A136 group	0	0	0	0	0	0	0	0	0	0	0	0	0	0	0	0	0	0	0	0	0	0	0	0	0	0	0	49927	0	3720	0	0	0	0	0	145331	81967	56625	209545	170113	22972	79581	44627	189934	75791	138417	312429	136918	195308
D_0__Bacteria;D_1__Firmicutes;D_2__Clostridia;D_3__Clostridiales;D_4__Lachnospiraceae;D_5__Lachnospiraceae NK4B4 group	0	0	0	0	0	0	0	0	0	0	0	0	0	0	0	0	0	0	0	0	0	0	0	0	0	0	0	792	0	0	0	0	0	0	0	0	0	2052	0	0	0	0	0	4974	0	0	0	0	0
D_0__Bacteria;D_1__Firmicutes;D_2__Clostridia;D_3__Clostridiales;D_4__Lachnospiraceae;D_5__Lachnospiraceae UCG-001	0	0	0	0	0	0	0	0	0	0	0	0	0	0	0	0	0	0	0	0	0	0	0	0	706	0	0	0	777	0	0	0	2007	0	0	0	0	0	0	0	0	0	0	0	0	0	0	0	0
D_0__Bacteria;D_1__Firmicutes;D_2__Clostridia;D_3__Clostridiales;D_4__Lachnospiraceae;D_5__Lachnospiraceae UCG-003	0	0	0	0	0	0	0	0	0	0	0	0	0	0	0	0	0	0	0	0	0	0	0	0	0	0	0	0	0	0	0	0	0	0	0	6184	0	0	1119	0	0	2975	0	11306	0	0	8362	0	0
D_0__Bacteria;D_1__Firmicutes;D_2__Clostridia;D_3__Clostridiales;D_4__Lachnospiraceae;D_5__Lachnospiraceae UCG-004	0	0	0	0	0	0	5385	2410	0	0	0	0	0	0	0	0	0	0	0	0	0	0	0	0	0	0	0	0	0	0	0	0	0	4082	25289	2749	12131	6155	23490	0	5333	0	0	6783	0	11752	0	0	1572
D_0__Bacteria;D_1__Firmicutes;D_2__Clostridia;D_3__Clostridiales;D_4__Lachnospiraceae;D_5__Lachnospiraceae UCG-007	0	0	0	0	0	0	0	0	0	0	0	0	0	0	0	0	0	0	0	0	0	0	0	0	0	0	11226	0	0	2480	0	0	0	0	0	0	0	0	0	32714	5333	0	0	0	0	0	0	0	0
D_0__Bacteria;D_1__Firmicutes;D_2__Clostridia;D_3__Clostridiales;D_4__Lachnospiraceae;D_5__Lachnospiraceae UCG-008	0	0	0	0	0	0	0	0	0	0	0	0	0	0	0	0	0	0	0	0	0	0	0	0	0	0	0	0	0	0	0	0	0	0	0	0	0	0	0	0	0	0	0	0	0	0	0	0	0
D_0__Bacteria;D_1__Firmicutes;D_2__Clostridia;D_3__Clostridiales;D_4__Lachnospiraceae;D_5__Lachnospiraceae UCG-010	0	0	0	0	18408	0	0	12737	0	0	0	0	0	8117	2476	0	0	0	0	1164	0	12391	0	0	1059	3423	0	32888	51681	41329	7710	54272	0	130256	103388	10651	124262	15592	114840	93344	405300	2975	12688	11758	3103	3047	24325	1655	51480
D_0__Bacteria;D_1__Firmicutes;D_2__Clostridia;D_3__Clostridiales;D_4__Lachnospiraceae;D_5__Lachnospiraceae XPB1014 group	0	0	0	0	0	0	0	0	0	0	2124	0	0	0	0	0	0	0	0	0	849	0	0	0	0	0	0	5547	0	12399	0	0	0	0	0	0	0	25030	0	11777	0	0	10938	0	42549	0	0	107963	0
D_0__Bacteria;D_1__Firmicutes;D_2__Clostridia;D_3__Clostridiales;D_4__Lachnospiraceae;D_5__Marvinbryantia	0	0	0	0	0	0	0	0	0	0	0	0	0	0	0	0	0	0	0	0	0	0	0	0	0	0	0	0	0	0	0	0	0	0	0	12712	118689	25850	29083	17011	106658	1488	0	4974	0	0	0	3309	4323
D_0__Bacteria;D_1__Firmicutes;D_2__Clostridia;D_3__Clostridiales;D_4__Lachnospiraceae;D_5__Moryella	0	0	0	0	0	0	0	0	0	0	0	0	0	0	0	0	0	0	0	0	0	0	1873	0	0	933	0	1585	0	7853	0	0	0	2598	0	0	4262	21747	0	0	3282	0	0	9044	3546	0	0	0	7466
D_0__Bacteria;D_1__Firmicutes;D_2__Clostridia;D_3__Clostridiales;D_4__Lachnospiraceae;D_5__Oribacterium	0	0	0	0	0	2888	0	0	0	0	4247	0	0	1765	0	1835	0	4650	0	0	0	0	5150	7285	2824	4356	16037	16246	40023	12399	3998	6303	4015	5938	13016	0	0	7386	30201	5670	0	11156	70004	64216	0	3482	9502	11582	7860
D_0__Bacteria;D_1__Firmicutes;D_2__Clostridia;D_3__Clostridiales;D_4__Lachnospiraceae;D_5__Pseudobutyrivibrio	0	0	0	0	0	0	0	0	0	0	0	0	0	0	0	0	0	0	0	0	0	0	0	0	0	0	0	0	0	0	0	0	0	0	0	0	0	0	0	0	0	0	0	0	0	0	0	0	0
D_0__Bacteria;D_1__Firmicutes;D_2__Clostridia;D_3__Clostridiales;D_4__Lachnospiraceae;D_5__Roseburia	0	0	0	0	14276	0	0	0	57676	0	0	0	0	0	0	40731	2209	63669	0	68645	1274	44435	73509	0	55414	12136	63827	23378	34195	20665	73101	44818	7227	35625	123471	52223	1311	16413	200224	62375	123887	68796	232762	105820	11524	21764	374762	24405	46371
D_0__Bacteria;D_1__Firmicutes;D_2__Clostridia;D_3__Clostridiales;D_4__Lachnospiraceae;D_5__Shuttleworthia	0	0	0	0	0	0	0	0	0	0	0	0	0	0	0	0	0	0	0	0	0	0	0	0	0	0	0	0	0	0	0	0	0	0	0	1718	2951	0	8949	0	6564	4091	0	0	0	0	0	0	0
D_0__Bacteria;D_1__Firmicutes;D_2__Clostridia;D_3__Clostridiales;D_4__Lachnospiraceae;D_5__Syntrophococcus	0	0	0	0	0	0	0	0	0	0	0	0	0	0	0	0	0	0	0	0	0	0	0	0	0	0	0	0	0	0	0	0	0	0	0	0	0	0	0	0	0	0	0	0	0	0	0	0	0
D_0__Bacteria;D_1__Firmicutes;D_2__Clostridia;D_3__Clostridiales;D_4__Lachnospiraceae;D_5__Tyzzerella	1037	0	1304	16845	129607	59408	180044	0	2136	32347	20530	21931	0	0	3714	6972	11413	0	1233	0	0	20508	4214	32054	0	0	0	0	1943	9092	3427	0	5621	0	1488	20271	46885	4103	0	1745	4512	67309	0	5879	5319	4788	0	0	60911
D_0__Bacteria;D_1__Firmicutes;D_2__Clostridia;D_3__Clostridiales;D_4__Lachnospiraceae;D_5__Tyzzerella 3	0	0	0	0	0	0	0	0	0	0	0	0	0	0	0	0	0	0	0	0	0	0	0	0	0	0	0	0	0	0	0	0	0	0	0	0	0	0	0	0	0	0	0	4522	0	0	0	0	0
D_0__Bacteria;D_1__Firmicutes;D_2__Clostridia;D_3__Clostridiales;D_4__Lachnospiraceae;D_5__Tyzzerella 4	0	71619	0	0	0	4126	0	0	24718	0	0	5576	0	0	0	0	0	0	0	0	0	0	0	0	0	0	0	0	0	0	0	0	0	0	0	0	0	0	0	0	0	0	0	0	0	0	0	0	0
D_0__Bacteria;D_1__Firmicutes;D_2__Clostridia;D_3__Clostridiales;D_4__Lachnospiraceae;D_5__XBB1006	0	0	0	0	0	0	0	0	0	0	0	0	0	0	0	0	0	0	0	0	0	0	0	0	0	0	0	0	0	0	0	0	0	0	0	0	0	0	0	0	0	0	0	0	1773	0	0	0	1965
D_0__Bacteria;D_1__Firmicutes;D_2__Clostridia;D_3__Clostridiales;D_4__Peptococcaceae;D_5__Peptococcus	0	0	0	0	3005	825	0	689	915	688	1416	743	891	0	0	0	0	0	2466	0	2548	0	6555	971	1059	0	7698	0	2331	1653	26556	0	803	0	4835	0	0	1231	0	3490	0	0	1313	0	0	0	1520	0	0
D_0__Bacteria;D_1__Firmicutes;D_2__Clostridia;D_3__Clostridiales;D_4__Peptostreptococcaceae;D_5__Clostridioides	415860	0	455286	1604	1127	37955	39711	110159	3662	45079	0	22674	0	0	0	0	0	0	0	0	0	0	0	0	0	0	0	0	0	0	0	0	0	0	0	0	0	0	0	0	0	0	0	0	0	0	0	0	0
D_0__Bacteria;D_1__Firmicutes;D_2__Clostridia;D_3__Clostridiales;D_4__Peptostreptococcaceae;D_5__Intestinibacter	0	0	5866	0	0	0	0	0	0	0	0	0	0	0	0	0	0	0	0	0	5096	0	0	0	0	0	0	0	0	1653	1428	0	0	0	0	29547	1311	25850	18643	8724	8204	14875	0	19446	15956	26987	0	1655	2751
D_0__Bacteria;D_1__Firmicutes;D_2__Clostridia;D_3__Clostridiales;D_4__Peptostreptococcaceae;D_5__Peptostreptococcus	691	964	0	11631	0	1238	0	125306	3357	0	1062	28250	2228	0	0	0	736	0	0	0	0	0	0	0	0	0	0	0	0	0	0	0	0	0	0	0	0	0	0	0	0	0	0	0	0	0	0	0	0
D_0__Bacteria;D_1__Firmicutes;D_2__Clostridia;D_3__Clostridiales;D_4__Peptostreptococcaceae;D_5__Romboutsia	1187085	1285	38457	16845	6762	0	0	0	0	1376	24069	0	7131	0	0	22751	8100	5365	13151	0	0	0	12642	11171	12706	4356	9301	41209	0	8679	10851	8403	2409	2598	2975	0	0	0	2983	0	0	0	0	0	0	0	0	0	0
D_0__Bacteria;D_1__Firmicutes;D_2__Clostridia;D_3__Clostridiales;D_4__Peptostreptococcaceae;D_5__Terrisporobacter	45976	0	229110	0	0	2888	3029	32015	1526	19615	12389	2974	0	2470	8254	11008	0	6796	0	2715	4246	0	35116	63137	4588	9024	54526	221104	1554	34716	25414	11555	32118	0	0	5841	0	0	87621	19628	3282	0	0	10853	112579	74867	7222	81903	0
D_0__Bacteria;D_1__Firmicutes;D_2__Clostridia;D_3__Clostridiales;D_4__Ruminococcaceae;D_5__[Eubacterium] coprostanoligenes group	0	0	2607	36899	155904	268988	10096	924300	265800	54026	21591	196261	398895	10235	290962	147512	0	177415	179181	79891	42463	17090	369417	182613	261895	74991	467637	283314	325238	887750	140206	310574	268588	153635	198222	245310	44262	164129	321029	177092	317102	433230	520651	112151	325769	135806	136450	83971	297481
D_0__Bacteria;D_1__Firmicutes;D_2__Clostridia;D_3__Clostridiales;D_4__Ruminococcaceae;D_5__Acetanaerobacterium	0	0	0	2808	0	0	0	0	0	0	0	743	1337	0	0	0	0	1431	0	0	0	0	0	0	0	0	0	0	0	1653	0	0	0	0	0	0	0	1231	0	0	0	0	0	0	0	0	0	0	0
D_0__Bacteria;D_1__Firmicutes;D_2__Clostridia;D_3__Clostridiales;D_4__Ruminococcaceae;D_5__Anaerofilum	0	0	0	0	1127	0	0	0	0	0	0	0	0	0	2889	0	0	0	0	0	0	0	0	0	0	0	4170	8321	0	0	4569	0	0	0	0	1374	0	1641	0	0	0	0	0	0	0	0	0	0	0
D_0__Bacteria;D_1__Firmicutes;D_2__Clostridia;D_3__Clostridiales;D_4__Ruminococcaceae;D_5__Anaerotruncus	0	0	0	0	0	4126	0	0	0	2409	0	0	0	0	3302	0	2945	0	0	0	0	0	2341	0	1059	0	1604	5944	57898	0	0	0	0	0	0	0	0	0	0	0	0	0	0	1357	0	0	0	0	0
D_0__Bacteria;D_1__Firmicutes;D_2__Clostridia;D_3__Clostridiales;D_4__Ruminococcaceae;D_5__Angelakisella	0	0	0	0	0	825	0	0	0	0	0	1115	0	0	0	4770	0	0	0	0	0	0	3746	4857	0	0	8018	2774	1554	13225	2284	0	0	0	0	0	1639	13951	0	29224	8615	0	3938	0	25264	17411	9502	32678	11003
D_0__Bacteria;D_1__Firmicutes;D_2__Clostridia;D_3__Clostridiales;D_4__Ruminococcaceae;D_5__Butyricicoccus	1383	0	0	0	4884	0	0	0	29601	4474	2832	0	10251	0	0	0	0	0	26302	2327	9342	0	6555	0	3883	0	1283	0	1554	41742	0	0	6825	0	0	9620	29508	4103	11559	0	27075	21197	3063	4070	3546	11752	17104	0	50694
D_0__Bacteria;D_1__Firmicutes;D_2__Clostridia;D_3__Clostridiales;D_4__Ruminococcaceae;D_5__CAG-352	0	0	0	0	0	0	0	0	0	0	0	0	0	0	0	0	0	0	0	0	0	0	0	0	0	0	0	0	0	1240	0	1401	0	0	0	0	0	12720	0	2617	47176	0	0	0	0	13493	0	0	4716
D_0__Bacteria;D_1__Firmicutes;D_2__Clostridia;D_3__Clostridiales;D_4__Ruminococcaceae;D_5__Candidatus Soleaferrea	0	0	0	0	751	4951	0	0	6714	0	9203	3717	0	0	0	5504	0	20388	4521	1164	0	0	8428	0	13765	18981	4811	11491	0	54968	0	25210	33323	3711	8182	4810	5246	66883	5593	19628	31997	0	27564	52006	7092	18282	21665	64529	27508
D_0__Bacteria;D_1__Firmicutes;D_2__Clostridia;D_3__Clostridiales;D_4__Ruminococcaceae;D_5__Caproiciproducens	0	0	0	0	0	0	0	0	0	0	708	0	0	0	0	2202	0	0	0	0	1274	0	0	0	0	0	2887	2377	0	6199	1428	1401	2007	0	0	1031	3279	4514	4101	0	1231	0	0	1809	0	0	0	0	0
D_0__Bacteria;D_1__Firmicutes;D_2__Clostridia;D_3__Clostridiales;D_4__Ruminococcaceae;D_5__DTU089	0	0	0	0	0	0	0	0	0	0	0	0	0	0	0	0	0	0	0	0	0	0	0	0	0	0	0	0	0	0	0	0	0	0	0	0	0	0	0	0	0	0	0	0	0	0	0	0	0
D_0__Bacteria;D_1__Firmicutes;D_2__Clostridia;D_3__Clostridiales;D_4__Ruminococcaceae;D_5__Faecalibacterium	0	0	0	0	0	0	0	0	0	0	0	0	0	0	0	4770	0	0	0	0	0	0	0	0	1765	0	130541	0	66058	0	0	0	0	81642	16364	713942	1680984	217061	1216629	202390	703532	973932	115943	262289	25707	527553	583808	69907	332849
D_0__Bacteria;D_1__Firmicutes;D_2__Clostridia;D_3__Clostridiales;D_4__Ruminococcaceae;D_5__Flavonifractor	0	0	0	11631	3005	1650	0	14114	0	15485	0	0	0	0	0	0	0	0	0	0	0	0	0	0	0	0	0	0	0	0	0	0	0	0	0	26799	0	0	0	1745	0	0	0	0	0	0	0	0	0
D_0__Bacteria;D_1__Firmicutes;D_2__Clostridia;D_3__Clostridiales;D_4__Ruminococcaceae;D_5__Fournierella	0	0	0	2406	0	0	0	15147	0	0	3186	0	0	0	4952	0	0	2146	0	0	6369	0	3746	4371	2824	7157	2566	5151	7383	11572	4854	0	0	0	0	6871	2295	82475	27591	65864	31997	20081	49440	38891	36344	10447	6081	72802	21614
D_0__Bacteria;D_1__Firmicutes;D_2__Clostridia;D_3__Clostridiales;D_4__Ruminococcaceae;D_5__GCA-900066225	0	0	0	28476	0	4951	0	0	1526	0	708	0	11588	0	1651	0	0	0	10685	0	0	0	0	2428	0	0	0	6736	0	827	3141	0	0	0	0	0	3934	2872	0	4362	6974	0	3938	1357	8864	1741	3041	2896	786
D_0__Bacteria;D_1__Firmicutes;D_2__Clostridia;D_3__Clostridiales;D_4__Ruminococcaceae;D_5__Hydrogenoanaerobacterium	0	0	0	21658	13149	0	0	12393	15563	22367	60527	26763	17382	6000	65208	21650	736	10373	59179	11635	75584	0	5618	52453	7765	6535	11547	24567	41578	51248	2284	106092	27300	45274	14876	4810	0	2872	0	3053	3692	0	1313	0	886	4788	0	3723	2358
D_0__Bacteria;D_1__Firmicutes;D_2__Clostridia;D_3__Clostridiales;D_4__Ruminococcaceae;D_5__Intestinimonas	0	0	1304	3610	13900	2888	0	14458	24108	16862	134150	33454	13371	1059	122988	56877	0	20746	34521	9696	13163	2564	152168	84021	5647	2489	68638	52304	17097	54554	128212	19608	11241	43790	7438	24394	12459	4924	9694	4362	15178	28262	0	15828	14626	3917	0	4136	18863
D_0__Bacteria;D_1__Firmicutes;D_2__Clostridia;D_3__Clostridiales;D_4__Ruminococcaceae;D_5__Negativibacillus	0	0	0	0	0	0	0	0	0	4818	0	0	0	0	0	0	0	1073	0	0	0	0	0	0	0	0	0	0	777	0	0	0	0	0	0	13399	38361	9437	0	103812	1231	4462	0	2713	2659	9141	23565	2896	10217
D_0__Bacteria;D_1__Firmicutes;D_2__Clostridia;D_3__Clostridiales;D_4__Ruminococcaceae;D_5__Oscillibacter	0	0	0	0	0	0	0	0	0	0	0	0	0	0	2064	0	0	0	0	2327	0	0	1405	2914	0	0	2245	7925	0	8266	0	0	11241	1856	22686	28516	115082	49239	211782	54959	77532	16734	83567	60146	28810	17846	44850	53361	4323
D_0__Bacteria;D_1__Firmicutes;D_2__Clostridia;D_3__Clostridiales;D_4__Ruminococcaceae;D_5__Oscillospira	0	0	0	0	751	2063	0	0	3052	0	6725	0	0	25410	9492	2936	0	0	4521	0	6794	2136	14515	49053	0	6535	8339	0	61395	125227	6282	80882	12446	158088	43512	6528	16066	2872	170768	58449	40202	11528	115506	70094	23048	10882	53592	0	0
D_0__Bacteria;D_1__Firmicutes;D_2__Clostridia;D_3__Clostridiales;D_4__Ruminococcaceae;D_5__Papillibacter	0	0	0	0	0	0	0	0	0	0	0	0	0	0	0	0	0	0	0	0	0	0	0	0	0	0	0	0	0	0	0	0	0	0	0	0	0	0	0	0	0	0	0	0	0	0	0	0	0
D_0__Bacteria;D_1__Firmicutes;D_2__Clostridia;D_3__Clostridiales;D_4__Ruminococcaceae;D_5__Phocea	0	0	0	0	0	0	0	0	0	0	0	0	0	0	0	0	0	0	0	0	0	0	0	0	0	0	0	0	0	0	0	0	0	0	0	1031	0	0	1119	0	0	0	0	0	0	0	0	0	0
D_0__Bacteria;D_1__Firmicutes;D_2__Clostridia;D_3__Clostridiales;D_4__Ruminococcaceae;D_5__Pseudoflavonifractor	0	0	0	4412	0	0	0	0	0	0	2832	0	0	0	0	0	0	0	0	0	0	0	0	0	0	0	1924	0	0	0	0	0	0	0	0	81426	27869	0	26473	0	18460	43881	0	0	0	6094	0	0	0
D_0__Bacteria;D_1__Firmicutes;D_2__Clostridia;D_3__Clostridiales;D_4__Ruminococcaceae;D_5__Pygmaiobacter	0	0	0	0	0	0	0	6541	0	0	0	0	0	0	0	0	0	0	0	0	0	0	2809	0	0	933	2566	5151	0	4546	0	3501	2409	0	0	0	5574	2462	3356	2617	0	1488	0	0	1773	0	0	0	7074
D_0__Bacteria;D_1__Firmicutes;D_2__Clostridia;D_3__Clostridiales;D_4__Ruminococcaceae;D_5__Ruminiclostridium	0	0	0	0	0	0	0	0	0	1376	0	0	0	0	0	0	0	0	0	0	0	0	0	0	0	0	0	0	0	1240	0	0	0	0	0	0	0	0	0	0	4512	0	0	0	0	0	0	0	0
D_0__Bacteria;D_1__Firmicutes;D_2__Clostridia;D_3__Clostridiales;D_4__Ruminococcaceae;D_5__Ruminiclostridium 1	0	0	0	0	0	0	0	0	0	15829	0	0	19165	0	0	0	0	0	0	0	0	0	0	0	0	0	0	0	0	0	0	0	0	0	0	0	0	0	0	0	0	0	0	0	0	0	0	0	0
D_0__Bacteria;D_1__Firmicutes;D_2__Clostridia;D_3__Clostridiales;D_4__Ruminococcaceae;D_5__Ruminiclostridium 5	0	0	0	8021	1503	0	0	35113	610	0	0	0	0	0	0	6605	0	0	1644	0	849	0	2809	0	1765	933	2566	792	777	0	571	0	0	0	0	31609	19344	50880	18270	0	9435	31609	0	904	3546	14364	8362	7446	9824
D_0__Bacteria;D_1__Firmicutes;D_2__Clostridia;D_3__Clostridiales;D_4__Ruminococcaceae;D_5__Ruminiclostridium 6	0	0	0	0	0	0	0	0	610	0	0	0	0	0	0	0	0	0	0	0	0	0	0	0	0	0	0	35266	0	7853	857	2451	0	742	10413	0	66229	39801	4847	4798	3692	54665	113318	24872	9308	105336	7982	39297	72700
D_0__Bacteria;D_1__Firmicutes;D_2__Clostridia;D_3__Clostridiales;D_4__Ruminococcaceae;D_5__Ruminiclostridium 9	1383	0	0	10428	1503	9489	0	0	20751	34067	384398	2602	2674	2470	326455	51372	2209	6438	0	3103	20382	0	10301	1020398	7059	14936	15716	70928	285215	122748	23415	31863	21278	194085	3719	190682	57705	65652	25727	69354	47586	60987	14876	20350	12410	40916	4561	20683	135183
D_0__Bacteria;D_1__Firmicutes;D_2__Clostridia;D_3__Clostridiales;D_4__Ruminococcaceae;D_5__Ruminococcaceae NK4A214 group	0	0	0	121125	19911	86637	0	1377	7934	0	65482	79173	45906	88230	139084	350800	0	225704	75207	98507	30998	1282	113306	40311	307073	234620	22131	49134	40412	395933	42262	38866	119239	82013	127933	7559	191148	590866	20880	550467	43894	65821	374519	84566	441007	51798	28506	183247	154832
D_0__Bacteria;D_1__Firmicutes;D_2__Clostridia;D_3__Clostridiales;D_4__Ruminococcaceae;D_5__Ruminococcaceae UCG-001	0	0	0	0	0	0	0	0	0	0	0	0	0	0	0	0	0	0	0	0	0	0	0	0	0	0	0	0	0	0	0	0	0	0	0	0	0	0	0	0	0	0	0	0	0	0	0	0	0
D_0__Bacteria;D_1__Firmicutes;D_2__Clostridia;D_3__Clostridiales;D_4__Ruminococcaceae;D_5__Ruminococcaceae UCG-002	0	0	1304	6016	36440	494657	0	2066	7324	0	140521	140133	758123	34586	1482460	1737120	4786	1524842	2225784	237347	1143100	13672	137185	767848	1998800	215950	2410674	100250	1439285	335593	865505	273459	306729	405982	192644	72837	55082	359854	42878	905522	56611	163995	904358	538145	363886	92278	71076	883971	320666
D_0__Bacteria;D_1__Firmicutes;D_2__Clostridia;D_3__Clostridiales;D_4__Ruminococcaceae;D_5__Ruminococcaceae UCG-003	0	0	0	7620	1878	0	0	0	0	4474	395724	3717	8468	0	42097	52106	2577	12877	2055	10083	8493	2136	66486	10199	3530	1245	3207	0	16709	10746	0	7353	0	5195	6322	79021	6885	80834	77181	40565	45124	120486	9626	15376	0	356055	48271	99690	295123
D_0__Bacteria;D_1__Firmicutes;D_2__Clostridia;D_3__Clostridiales;D_4__Ruminococcaceae;D_5__Ruminococcaceae UCG-004	0	0	0	0	3757	0	0	0	0	6538	2124	1115	0	0	0	5871	0	13950	6164	0	0	3418	11237	0	7765	42630	13150	0	0	0	0	0	0	0	8926	0	0	5745	0	0	0	0	25376	0	22604	0	3421	17787	0
D_0__Bacteria;D_1__Firmicutes;D_2__Clostridia;D_3__Clostridiales;D_4__Ruminococcaceae;D_5__Ruminococcaceae UCG-005	0	0	0	17647	0	0	0	0	0	0	6371	0	25850	0	0	3303	0	27900	25891	7756	14437	0	8428	9228	52944	246445	16678	18227	43909	79352	13706	43768	44564	15957	95950	14774	65902	240860	28337	184507	262543	17850	88379	85922	643560	103160	33827	538159	166228
D_0__Bacteria;D_1__Firmicutes;D_2__Clostridia;D_3__Clostridiales;D_4__Ruminococcaceae;D_5__Ruminococcaceae UCG-008	0	0	0	0	1503	34655	0	3098	0	0	0	0	0	0	0	0	0	0	0	0	0	2136	0	0	0	0	0	0	0	0	0	0	0	0	0	15461	90820	217061	74198	145250	14358	29006	0	27586	31912	235919	10262	138159	115534
D_0__Bacteria;D_1__Firmicutes;D_2__Clostridia;D_3__Clostridiales;D_4__Ruminococcaceae;D_5__Ruminococcaceae UCG-009	0	0	0	0	0	0	0	0	0	0	0	0	0	0	0	0	0	0	0	0	0	0	0	0	0	4668	0	3566	0	3306	0	0	9234	0	2231	0	1967	0	0	22682	3282	0	24064	1357	96623	0	10642	21924	68377
D_0__Bacteria;D_1__Firmicutes;D_2__Clostridia;D_3__Clostridiales;D_4__Ruminococcaceae;D_5__Ruminococcaceae UCG-010	0	0	0	6016	2254	10314	0	0	8545	0	42475	16727	66854	0	32604	8807	736	44711	99864	28699	74735	0	17792	41282	30354	52899	28225	55474	27200	181022	23986	13305	100369	6680	31611	7902	17705	73858	3356	119079	91890	4091	117256	147425	131637	70950	44470	446329	184698
D_0__Bacteria;D_1__Firmicutes;D_2__Clostridia;D_3__Clostridiales;D_4__Ruminococcaceae;D_5__Ruminococcaceae UCG-013	0	0	0	0	0	0	0	0	0	0	3186	1487	12034	0	10730	11375	2577	5008	1233	1551	13588	0	11705	87421	2118	22715	14754	28926	170196	26037	1428	15756	262566	10020	10041	15117	7213	14772	21999	29661	4923	1859	4813	37987	31912	13929	16344	12823	1572
D_0__Bacteria;D_1__Firmicutes;D_2__Clostridia;D_3__Clostridiales;D_4__Ruminococcaceae;D_5__Ruminococcaceae UCG-014	0	0	0	0	0	0	0	0	0	0	6017	2230	7577	0	2476	37795	0	27542	90001	37619	23779	0	3277	375911	41296	18670	50356	0	15932	0	42547	7003	362936	83497	8554	74899	379672	1077510	104027	61502	15178	43137	7875	14471	38117	155393	350437	69907	80560
D_0__Bacteria;D_1__Firmicutes;D_2__Clostridia;D_3__Clostridiales;D_4__Ruminococcaceae;D_5__Ruminococcus 1	0	0	0	0	0	0	0	0	0	0	3540	0	0	0	0	734	0	0	0	0	0	0	15451	0	706	0	8660	84004	777	35543	571	3501	1606	0	8554	481344	99672	48008	277778	94216	139886	43509	27126	268168	199007	27858	148613	73216	118285
D_0__Bacteria;D_1__Firmicutes;D_2__Clostridia;D_3__Clostridiales;D_4__Ruminococcaceae;D_5__Ruminococcus 2	2074	0	5214	4412	20286	1238	5048	48194	123287	77770	57341	13381	44124	2470	87082	246954	22459	86561	8630	14349	149894	1709	17792	4371	290484	60989	11547	143836	13989	6613	3998	0	0	11133	1488	6184	3279	4514	20880	3490	60713	14875	12251	164609	2216	9576	88559	7859	86454
D_0__Bacteria;D_1__Firmicutes;D_2__Clostridia;D_3__Clostridiales;D_4__Ruminococcaceae;D_5__Sporobacter	0	0	0	0	0	0	0	0	0	0	0	0	0	0	0	0	0	0	0	0	0	0	0	0	0	0	0	0	0	0	0	0	0	0	0	0	0	0	0	0	0	0	0	0	0	0	0	0	0
D_0__Bacteria;D_1__Firmicutes;D_2__Clostridia;D_3__Clostridiales;D_4__Ruminococcaceae;D_5__Subdoligranulum	0	0	0	0	0	0	0	0	0	0	0	0	0	0	0	11008	0	0	0	0	0	0	0	0	0	10268	0	57852	0	0	6853	0	0	0	56901	137085	28852	151409	36167	67173	58252	78837	252888	142450	7092	163663	181300	104654	24364
D_0__Bacteria;D_1__Firmicutes;D_2__Clostridia;D_3__Clostridiales;D_4__Ruminococcaceae;D_5__UBA1819	691	0	0	16444	4132	16090	0	0	20751	13421	20883	5576	71756	2470	11556	11375	1473	13235	44795	15901	11040	1282	21069	3400	27884	0	26301	28926	2331	0	21131	0	0	2598	0	0	6557	0	0	4362	0	0	0	0	1773	0	0	0	4716
D_0__Bacteria;D_1__Firmicutes;D_2__Erysipelotrichia;D_3__Erysipelotrichales;D_4__Erysipelotrichaceae;D_5__[Anaerorhabdus] furcosa group	0	0	0	0	0	0	0	0	0	0	1062	4832	0	0	0	0	0	6796	1644	4266	1274	0	14515	2428	3530	933	0	4359	0	4133	4569	12605	4416	742	0	0	0	6565	0	4798	3282	0	1313	0	4432	0	0	6205	1965
D_0__Bacteria;D_1__Firmicutes;D_2__Erysipelotrichia;D_3__Erysipelotrichales;D_4__Erysipelotrichaceae;D_5__[Clostridium] innocuum group	27309	0	10429	802	751	4538	1010	48194	1526	50585	0	23046	2674	0	0	734	0	0	0	0	0	0	0	0	0	0	0	0	0	0	0	0	0	0	0	0	0	0	0	0	0	0	0	0	0	0	0	0	0
D_0__Bacteria;D_1__Firmicutes;D_2__Erysipelotrichia;D_3__Erysipelotrichales;D_4__Erysipelotrichaceae;D_5__Asteroleplasma	0	0	0	0	0	0	0	0	0	0	0	0	0	0	0	0	0	0	0	0	0	0	0	0	0	0	0	0	0	0	0	0	0	0	1860	0	0	8617	2237	3053	0	7809	4375	0	0	1741	4941	10341	1572
D_0__Bacteria;D_1__Firmicutes;D_2__Erysipelotrichia;D_3__Erysipelotrichales;D_4__Erysipelotrichaceae;D_5__Candidatus Stoquefichus	0	0	0	0	0	0	0	2410	0	0	0	0	0	0	0	0	0	0	0	0	0	0	0	0	1059	0	0	0	0	0	0	0	0	0	0	0	0	0	0	0	0	0	0	0	0	0	0	0	0
D_0__Bacteria;D_1__Firmicutes;D_2__Erysipelotrichia;D_3__Erysipelotrichales;D_4__Erysipelotrichaceae;D_5__Catenibacterium	0	0	0	0	0	0	0	0	0	0	0	0	0	0	0	0	0	0	0	0	0	0	0	0	0	0	0	0	0	0	0	0	0	0	0	0	0	0	0	0	0	0	3063	0	0	3917	1520	19442	9431
D_0__Bacteria;D_1__Firmicutes;D_2__Erysipelotrichia;D_3__Erysipelotrichales;D_4__Erysipelotrichaceae;D_5__Catenisphaera	0	0	0	0	0	0	0	0	0	0	0	0	0	0	0	0	0	0	0	0	849	0	7023	8256	0	0	1924	1585	0	11985	7995	2451	2007	0	0	0	9836	9027	1119	2617	6974	0	3500	0	0	0	0	0	0
D_0__Bacteria;D_1__Firmicutes;D_2__Erysipelotrichia;D_3__Erysipelotrichales;D_4__Erysipelotrichaceae;D_5__Dielma	0	0	0	0	0	0	0	0	0	1032	0	0	18273	0	0	0	1473	0	9452	6593	0	0	0	0	0	0	7056	0	0	33063	0	0	0	0	0	0	0	0	0	0	0	0	0	0	0	0	0	0	0
D_0__Bacteria;D_1__Firmicutes;D_2__Erysipelotrichia;D_3__Erysipelotrichales;D_4__Erysipelotrichaceae;D_5__Erysipelatoclostridium	6914	0	0	0	0	0	8750	1721	0	0	0	0	0	0	0	0	0	0	0	0	0	0	0	0	0	0	0	0	0	0	0	0	0	0	0	2749	0	0	0	0	0	0	0	0	0	0	0	0	0
D_0__Bacteria;D_1__Firmicutes;D_2__Erysipelotrichia;D_3__Erysipelotrichales;D_4__Erysipelotrichaceae;D_5__Erysipelotrichaceae UCG-002	0	0	0	0	0	0	0	0	0	0	0	0	0	0	0	0	0	0	0	0	0	0	0	0	0	0	0	0	0	0	0	0	0	0	0	0	0	0	0	0	0	0	0	0	0	0	0	0	0
D_0__Bacteria;D_1__Firmicutes;D_2__Erysipelotrichia;D_3__Erysipelotrichales;D_4__Erysipelotrichaceae;D_5__Erysipelotrichaceae UCG-003	0	0	0	0	0	0	0	0	0	0	0	0	0	0	0	0	0	0	0	0	0	0	0	0	0	0	0	0	0	0	0	0	0	0	0	0	2951	0	0	0	0	0	0	0	0	0	0	0	0
D_0__Bacteria;D_1__Firmicutes;D_2__Erysipelotrichia;D_3__Erysipelotrichales;D_4__Erysipelotrichaceae;D_5__Erysipelotrichaceae UCG-004	0	0	0	72595	0	2475	0	0	0	0	3894	0	0	0	0	0	0	6081	0	0	0	0	13110	0	7059	1556	0	21793	6994	78525	1142	0	12847	0	4463	6184	8852	73038	3356	24426	22972	6694	15313	7236	6205	8705	8742	32265	50301
D_0__Bacteria;D_1__Firmicutes;D_2__Erysipelotrichia;D_3__Erysipelotrichales;D_4__Erysipelotrichaceae;D_5__Erysipelotrichaceae UCG-006	0	0	0	0	0	0	0	0	0	0	0	0	0	0	0	0	0	0	0	0	0	0	0	0	0	0	0	0	0	0	0	0	0	0	0	0	0	0	0	0	0	0	0	0	0	0	2280	0	0
D_0__Bacteria;D_1__Firmicutes;D_2__Erysipelotrichia;D_3__Erysipelotrichales;D_4__Erysipelotrichaceae;D_5__Erysipelotrichaceae UCG-009	0	0	0	0	0	0	0	0	0	0	0	0	0	0	0	0	0	0	0	0	0	0	0	0	0	0	0	0	0	0	0	0	0	0	0	0	0	0	0	0	0	0	0	0	0	0	0	0	0
D_0__Bacteria;D_1__Firmicutes;D_2__Erysipelotrichia;D_3__Erysipelotrichales;D_4__Erysipelotrichaceae;D_5__Faecalicoccus	0	0	0	0	0	0	0	0	0	0	0	0	0	0	0	0	9204	0	0	0	2548	0	0	0	0	0	0	0	0	0	0	0	0	0	0	0	0	0	0	0	0	0	0	0	0	0	0	0	0
D_0__Bacteria;D_1__Firmicutes;D_2__Erysipelotrichia;D_3__Erysipelotrichales;D_4__Erysipelotrichaceae;D_5__Holdemanella	691	0	0	2808	1878	0	9086	5164	14648	0	1062	13381	0	0	22286	2936	0	5008	0	10471	7643	1282	7491	43225	20824	0	6415	1981	40023	0	29983	0	2409	3340	0	92077	36721	37750	29456	60630	54970	30122	32377	5427	0	7835	26986	0	11003
D_0__Bacteria;D_1__Firmicutes;D_2__Erysipelotrichia;D_3__Erysipelotrichales;D_4__Erysipelotrichaceae;D_5__Holdemania	0	0	0	0	0	0	0	0	0	0	0	0	0	0	0	0	0	0	0	0	0	0	0	0	0	0	642	792	0	0	0	0	0	0	0	0	0	0	0	0	0	0	0	0	0	0	0	0	0
D_0__Bacteria;D_1__Firmicutes;D_2__Erysipelotrichia;D_3__Erysipelotrichales;D_4__Erysipelotrichaceae;D_5__Ileibacterium	0	0	0	0	0	0	0	0	0	0	0	0	0	0	0	0	0	0	0	0	0	0	0	0	0	0	0	0	0	0	0	0	0	0	0	0	0	0	0	0	0	0	0	0	0	0	0	0	0
D_0__Bacteria;D_1__Firmicutes;D_2__Erysipelotrichia;D_3__Erysipelotrichales;D_4__Erysipelotrichaceae;D_5__Sharpea	0	0	0	0	0	0	0	0	0	0	0	0	0	2118	0	0	0	0	0	4266	0	0	0	5342	0	0	642	0	14766	7439	3427	0	0	0	0	10307	0	6976	0	0	0	1859	1750	0	0	0	0	0	0
D_0__Bacteria;D_1__Firmicutes;D_2__Erysipelotrichia;D_3__Erysipelotrichales;D_4__Erysipelotrichaceae;D_5__Solobacterium	0	0	0	0	0	0	0	0	0	0	0	0	0	0	2064	1101	0	0	0	0	0	0	0	0	0	0	0	0	0	0	0	0	0	0	0	0	0	0	2237	18320	0	20825	1750	12662	0	0	0	3309	0
D_0__Bacteria;D_1__Firmicutes;D_2__Erysipelotrichia;D_3__Erysipelotrichales;D_4__Erysipelotrichaceae;D_5__Turicibacter	897400	3212	21836	2406	0	0	0	0	0	7915	39289	0	891	0	825	7339	2209	13592	0	0	0	0	0	12142	18707	7779	17641	82815	0	7026	2284	0	2007	0	0	0	0	0	5593	0	0	0	0	0	0	0	2280	0	0
D_0__Bacteria;D_1__Firmicutes;D_2__Negativicutes;D_3__Selenomonadales;D_4__Acidaminococcaceae;D_5__Acidaminococcus	0	0	0	1604	0	0	0	0	0	0	0	2230	0	36351	0	0	0	0	0	0	0	0	0	0	0	0	0	0	50903	0	0	0	0	0	0	0	3279	67703	20134	0	0	106355	0	0	0	6964	37628	0	4323
D_0__Bacteria;D_1__Firmicutes;D_2__Negativicutes;D_3__Selenomonadales;D_4__Acidaminococcaceae;D_5__Phascolarctobacterium	0	2248	11733	171660	177317	349849	0	0	53099	27873	176979	17099	67300	993824	61907	290988	224219	43996	569186	115571	179618	423841	98792	39825	158831	28939	1029572	703729	105304	574888	148487	183473	81098	554051	512849	519480	458033	650363	532066	1067783	945153	1052397	869793	743002	646663	322538	1359179	402482	399261
D_0__Bacteria;D_1__Firmicutes;D_2__Negativicutes;D_3__Selenomonadales;D_4__Acidaminococcaceae;D_5__Succiniclasticum	0	0	0	0	0	1238	0	0	0	688	0	2974	2228	0	148576	0	0	5008	0	0	334183	0	0	0	7765	0	0	0	0	0	1698458	0	0	0	0	0	0	0	0	458868	0	744	0	0	0	0	0	0	0
D_0__Bacteria;D_1__Firmicutes;D_2__Negativicutes;D_3__Selenomonadales;D_4__Veillonellaceae;D_5__Allisonella	0	0	0	3610	0	4538	43412	0	1831	0	0	0	0	15529	825	0	0	0	0	0	0	0	0	0	0	0	0	0	0	0	0	0	0	11504	15620	2405	984	1641	9694	6107	0	30493	45065	0	0	0	6841	0	8252
D_0__Bacteria;D_1__Firmicutes;D_2__Negativicutes;D_3__Selenomonadales;D_4__Veillonellaceae;D_5__Anaerovibrio	0	0	0	0	0	0	0	0	0	0	0	0	0	1008647	0	2202	0	0	0	0	0	991241	0	0	0	0	0	25756	1554	4546	4283	35714	0	102423	1860	8589	4918	3693	2237	10032	0	5206	118568	11306	9751	0	0	2068	0
D_0__Bacteria;D_1__Firmicutes;D_2__Negativicutes;D_3__Selenomonadales;D_4__Veillonellaceae;D_5__Dialister	0	0	0	0	0	97776	1683	0	0	0	0	173215	0	0	23525	0	0	0	0	0	1274	0	0	0	0	0	0	0	0	0	0	0	0	0	0	0	0	0	0	0	0	0	0	0	0	0	0	0	0
D_0__Bacteria;D_1__Firmicutes;D_2__Negativicutes;D_3__Selenomonadales;D_4__Veillonellaceae;D_5__Megasphaera	0	0	978	28877	0	0	14471	0	0	0	23361	186596	0	180695	0	0	0	0	0	0	0	0	936	0	0	0	0	26152	5440	0	0	0	0	10391	0	0	60656	2872	100298	2617	0	60987	4813	0	0	0	1140	0	0
D_0__Bacteria;D_1__Firmicutes;D_2__Negativicutes;D_3__Selenomonadales;D_4__Veillonellaceae;D_5__Mitsuokella	0	0	30635	44118	48837	3300	14471	0	0	0	9911	0	0	0	0	0	0	0	0	0	0	0	0	0	0	0	0	0	0	0	1713	0	0	0	0	0	0	0	0	0	0	41650	14876	0	0	0	0	0	0
D_0__Bacteria;D_1__Firmicutes;D_2__Negativicutes;D_3__Selenomonadales;D_4__Veillonellaceae;D_5__Quinella	0	0	0	0	0	0	0	0	0	0	0	0	0	0	0	734	0	0	0	0	0	0	0	0	0	0	0	0	0	0	0	0	0	0	0	0	0	0	0	0	0	0	0	0	3989	0	0	2068	0
D_0__Bacteria;D_1__Firmicutes;D_2__Negativicutes;D_3__Selenomonadales;D_4__Veillonellaceae;D_5__Schwartzia	0	0	0	0	0	0	0	0	0	0	0	0	0	0	0	0	0	0	0	0	0	0	0	0	0	0	0	0	0	0	0	0	0	0	0	0	0	0	0	0	0	0	0	0	0	0	0	0	0
D_0__Bacteria;D_1__Firmicutes;D_2__Negativicutes;D_3__Selenomonadales;D_4__Veillonellaceae;D_5__Selenomonas	0	0	0	0	0	0	0	0	0	0	0	0	0	0	1651	0	0	0	0	0	1698	0	0	11171	0	0	0	0	0	0	0	0	0	0	0	0	0	0	0	0	0	0	0	0	0	0	0	0	0
D_0__Bacteria;D_1__Firmicutes;D_2__Negativicutes;D_3__Selenomonadales;D_4__Veillonellaceae;D_5__Selenomonas 1	0	0	0	0	0	0	0	0	0	0	0	0	0	0	0	0	0	0	0	0	0	0	0	0	0	0	0	0	0	0	0	0	0	0	0	0	0	0	0	0	0	0	0	0	0	0	0	0	0
D_0__Bacteria;D_1__Firmicutes;D_2__Negativicutes;D_3__Selenomonadales;D_4__Veillonellaceae;D_5__Veillonella	35260	77721	148938	35696	250573	16090	45768	1424145	44859	12044	54863	140877	3120	307041	16921	4770	0	4650	18082	0	0	315744	0	9713	4236	2801	8981	1189	8549	4133	8567	3501	1606	24121	16364	0	0	0	0	3926	0	8181	3500	1357	2659	3482	4561	0	5109
D_0__Bacteria;D_1__Fusobacteria;D_2__Fusobacteriia;D_3__Fusobacteriales;D_4__Fusobacteriaceae;D_5__Fusobacterium	8296	2726338	1251467	1678097	517300	1682000	1817601	444422	438219	721266	418023	1696837	100281	3019940	26001	0	48231	10015	25891	77952	2123	3329203	10769	3885	40943	0	24055	792	47795	0	45974	2451	0	339927	1241400	49131	0	0	746	0	1641	0	0	0	0	0	0	0	1965
D_0__Bacteria;D_1__Fusobacteria;D_2__Fusobacteriia;D_3__Fusobacteriales;D_4__Leptotrichiaceae;D_5__Leptotrichia	0	0	0	0	751	0	0	0	0	0	1416	0	0	0	0	1835	0	0	0	0	0	0	0	0	0	0	0	0	0	0	0	0	0	0	0	0	0	0	0	0	0	0	0	0	0	0	0	0	0
D_0__Bacteria;D_1__Lentisphaerae;D_2__Lentisphaeria;D_3__Victivallales;D_4__vadinBE97;D_5__Bacteroidales bacterium 55_9	0	0	0	0	0	0	0	0	0	0	0	0	0	0	0	0	0	0	0	0	0	0	0	0	0	0	0	0	0	0	0	0	0	0	0	0	0	0	0	0	0	0	0	0	0	0	0	0	0
D_0__Bacteria;D_1__Lentisphaerae;D_2__Lentisphaeria;D_3__Victivallales;D_4__Victivallaceae;D_5__Victivallis	0	0	0	0	0	3713	0	0	0	0	0	0	71311	0	4952	0	736	0	8630	0	0	9827	0	971	0	622	2566	0	20983	827	0	0	1606	7422	0	0	0	0	0	0	0	0	0	0	0	0	0	0	0
D_0__Bacteria;D_1__Patescibacteria;D_2__Saccharimonadia;D_3__Saccharimonadales;D_4__Saccharimonadaceae;D_5__Candidatus Saccharimonas	0	0	0	0	0	0	0	0	0	0	0	0	0	0	0	0	0	0	0	0	0	0	0	25741	0	29872	0	0	0	440155	7995	349090	8030	1856	1860	0	0	82065	0	0	0	0	0	0	0	0	0	53775	28294
D_0__Bacteria;D_1__Patescibacteria;D_2__Saccharimonadia;D_3__Saccharimonadales;D_4__TM7 phylum sp. oral clone FR058;D_5__TM7 phylum sp. oral clone FR058	0	0	0	0	0	0	0	0	0	0	1770	0	1337	0	0	4403	0	0	1644	0	1274	0	0	0	5294	0	0	0	0	0	0	0	0	0	0	0	0	0	0	0	0	0	0	0	0	0	0	0	0
D_0__Bacteria;D_1__Planctomycetes;D_2__Planctomycetacia;D_3__Pirellulales;D_4__Pirellulaceae;D_5__p-1088-a5 gut group	0	0	0	35295	0	0	0	0	0	0	25131	1115	0	0	9080	3669	736	3219	9863	0	7219	0	13110	24284	4941	182967	9301	17435	0	26864	8852	6653	26899	5938	2231	0	0	32005	0	2617	0	0	2188	17637	13740	0	0	28128	1179
D_0__Bacteria;D_1__Proteobacteria;D_2__Alphaproteobacteria;D_3__Rhizobiales;D_4__Hyphomicrobiaceae;D_5__Hyphomicrobium	0	0	0	0	0	0	0	0	0	0	0	0	0	0	0	0	0	0	0	0	0	0	0	0	0	0	0	0	0	0	0	0	0	0	0	0	0	0	0	0	0	0	0	0	0	0	0	0	0
D_0__Bacteria;D_1__Proteobacteria;D_2__Alphaproteobacteria;D_3__Rhizobiales;D_4__Rhizobiaceae;D_5__Aminobacter	0	0	0	0	0	0	0	0	0	0	0	0	0	0	0	0	0	0	0	0	0	0	0	0	0	0	0	0	0	0	0	0	0	0	0	0	0	0	0	0	0	0	0	0	0	0	0	0	0
D_0__Bacteria;D_1__Proteobacteria;D_2__Alphaproteobacteria;D_3__Rhizobiales;D_4__Rhizobiaceae;D_5__Ochrobactrum	0	0	0	0	0	0	0	0	0	0	0	0	0	0	0	0	0	0	0	0	0	0	0	0	0	0	0	0	0	0	0	0	0	0	0	0	0	0	0	0	0	0	0	0	0	0	0	0	0
D_0__Bacteria;D_1__Proteobacteria;D_2__Alphaproteobacteria;D_3__Rickettsiales;D_4__Rickettsiaceae;D_5__Candidatus Megaira	0	0	0	0	0	0	0	0	0	0	0	0	0	0	0	0	0	0	0	0	0	0	0	0	0	0	0	0	0	0	0	0	0	0	0	0	0	0	0	0	0	0	0	0	0	0	0	0	0
D_0__Bacteria;D_1__Proteobacteria;D_2__Deltaproteobacteria;D_3__Desulfovibrionales;D_4__Desulfovibrionaceae;D_5__Bilophila	0	0	0	0	0	0	0	0	0	0	37519	13010	12034	3882	57367	46969	98303	0	64932	7756	8068	5127	36052	42253	0	0	9943	44775	10492	2893	5711	24160	4818	1113	0	23019	0	0	0	0	6974	0	0	0	3103	0	0	0	0
D_0__Bacteria;D_1__Proteobacteria;D_2__Deltaproteobacteria;D_3__Desulfovibrionales;D_4__Desulfovibrionaceae;D_5__Desulfovibrio	4840	3212	4889	82621	89785	36305	71344	0	79343	218169	225825	66907	117217	58232	178291	93571	5891	163823	147125	144658	187261	24354	74913	34483	49767	182655	77298	73701	77327	124814	219018	225840	177052	182952	168099	13399	19016	94785	0	164442	0	0	16188	25777	44322	37434	26226	3309	12182
D_0__Bacteria;D_1__Proteobacteria;D_2__Deltaproteobacteria;D_3__Desulfovibrionales;D_4__Desulfovibrionaceae;D_5__Mailhella	0	0	0	2005	0	1650	0	0	0	0	1416	0	0	1059	0	0	0	0	0	0	0	1282	0	1943	706	0	0	0	2720	0	0	0	1606	8535	4463	0	656	1641	0	1309	0	0	1313	0	0	0	0	0	0
D_0__Bacteria;D_1__Proteobacteria;D_2__Deltaproteobacteria;D_3__Myxococcales;D_4__Haliangiaceae;D_5__Haliangium	0	0	0	0	0	0	0	0	0	0	0	0	0	0	0	0	0	0	0	0	0	0	0	0	0	0	0	0	0	0	0	0	0	0	0	0	0	0	0	0	0	0	0	0	0	0	0	0	0
D_0__Bacteria;D_1__Proteobacteria;D_2__Gammaproteobacteria;D_3__Aeromonadales;D_4__Aeromonadaceae;D_5__Aeromonas	0	0	0	0	1503	0	0	0	0	0	0	0	0	0	0	0	0	0	0	0	0	0	0	0	0	0	0	0	0	0	0	0	0	0	0	0	0	0	0	0	0	0	0	0	0	0	0	0	0
D_0__Bacteria;D_1__Proteobacteria;D_2__Gammaproteobacteria;D_3__Aeromonadales;D_4__Succinivibrionaceae;D_5__Anaerobiospirillum	0	0	0	0	0	0	0	0	0	0	0	0	0	0	0	0	0	0	0	0	0	0	0	0	0	0	0	0	0	0	0	0	0	1484	1860	5154	0	0	0	0	0	0	0	0	0	0	0	0	0
D_0__Bacteria;D_1__Proteobacteria;D_2__Gammaproteobacteria;D_3__Aeromonadales;D_4__Succinivibrionaceae;D_5__Ruminobacter	0	0	0	0	0	0	0	0	0	0	0	0	0	0	0	0	0	0	0	0	0	0	0	0	0	0	0	0	0	0	0	0	0	0	0	0	0	0	0	0	0	0	0	0	0	0	0	0	0
D_0__Bacteria;D_1__Proteobacteria;D_2__Gammaproteobacteria;D_3__Aeromonadales;D_4__Succinivibrionaceae;D_5__Succinivibrio	0	0	0	0	0	0	0	0	0	0	0	1115	0	0	0	734	0	0	0	0	0	0	0	0	0	0	0	204065	3497	31410	0	5952	0	0	26033	0	198033	18465	0	204135	0	1859	16626	2261	23491	6094	2280	0	0
D_0__Bacteria;D_1__Proteobacteria;D_2__Gammaproteobacteria;D_3__Alteromonadales;D_4__Shewanellaceae;D_5__Shewanella	0	0	0	0	0	0	0	0	0	0	0	0	0	0	0	0	0	0	0	0	0	0	0	0	0	0	0	0	0	0	0	0	0	0	0	0	0	0	0	0	0	0	0	0	0	0	0	0	0
D_0__Bacteria;D_1__Proteobacteria;D_2__Gammaproteobacteria;D_3__Betaproteobacteriales;D_4__Burkholderiaceae;D_5__Achromobacter	0	0	0	0	0	0	0	0	0	0	0	0	0	0	0	0	0	0	0	0	0	0	0	0	0	0	0	0	0	0	0	0	0	0	0	0	0	0	0	0	0	0	0	0	0	0	0	0	0
D_0__Bacteria;D_1__Proteobacteria;D_2__Gammaproteobacteria;D_3__Betaproteobacteriales;D_4__Burkholderiaceae;D_5__Comamonas	0	0	0	0	0	0	0	0	0	0	0	0	0	0	0	0	0	0	0	0	0	0	0	4371	0	0	0	0	0	0	0	0	0	0	0	0	0	0	0	0	0	0	0	0	0	0	0	0	0
D_0__Bacteria;D_1__Proteobacteria;D_2__Gammaproteobacteria;D_3__Betaproteobacteriales;D_4__Burkholderiaceae;D_5__Delftia	0	0	0	0	0	0	0	0	0	0	0	0	0	0	0	0	0	0	0	0	0	0	0	0	0	0	0	0	0	827	0	0	0	0	0	0	0	0	0	0	0	0	0	0	0	0	0	0	0
D_0__Bacteria;D_1__Proteobacteria;D_2__Gammaproteobacteria;D_3__Betaproteobacteriales;D_4__Burkholderiaceae;D_5__Oxalobacter	0	0	0	0	0	0	0	0	0	0	4247	4832	0	2470	1651	7706	0	4650	0	0	2972	0	0	6314	0	5290	8660	19812	3109	0	2570	0	3613	0	0	17866	3934	1641	0	12213	1641	0	13126	4974	2659	0	5321	3309	2751
D_0__Bacteria;D_1__Proteobacteria;D_2__Gammaproteobacteria;D_3__Betaproteobacteriales;D_4__Burkholderiaceae;D_5__Parasutterella	0	0	0	0	1503	0	0	0	0	0	0	0	0	0	0	0	0	0	0	0	0	0	0	0	0	0	0	0	0	0	0	0	0	0	0	1718	0	0	0	0	35689	6694	0	0	0	0	0	0	0
D_0__Bacteria;D_1__Proteobacteria;D_2__Gammaproteobacteria;D_3__Betaproteobacteriales;D_4__Burkholderiaceae;D_5__Pelistega	0	0	0	0	0	0	0	0	0	0	708	0	0	0	0	0	0	0	0	0	0	0	0	0	0	0	0	0	0	0	0	0	0	0	0	0	0	0	0	0	0	0	0	0	0	0	0	0	0
D_0__Bacteria;D_1__Proteobacteria;D_2__Gammaproteobacteria;D_3__Betaproteobacteriales;D_4__Burkholderiaceae;D_5__Ralstonia	0	0	0	0	0	0	0	0	0	0	0	0	0	0	0	0	0	0	0	0	0	0	0	0	1765	0	0	0	0	0	0	0	0	0	0	0	0	0	0	0	0	0	0	0	0	0	0	0	0
D_0__Bacteria;D_1__Proteobacteria;D_2__Gammaproteobacteria;D_3__Betaproteobacteriales;D_4__Burkholderiaceae;D_5__Sutterella	0	964	0	75001	75510	106853	3702	0	45775	0	48846	6691	72648	25057	80891	16513	6995	36127	110139	3878	21656	14527	18728	24284	31766	4979	642	5944	10103	2480	5711	12605	3212	7051	51694	14086	656	0	4474	5234	0	30122	5250	11306	0	2176	4181	0	14540
D_0__Bacteria;D_1__Proteobacteria;D_2__Gammaproteobacteria;D_3__Betaproteobacteriales;D_4__Chitinimonadaceae;D_5__Chitinivorax	0	0	0	0	0	0	0	0	0	0	0	0	0	0	0	0	0	0	0	0	0	0	0	0	0	0	0	0	0	0	0	0	0	0	0	0	0	0	0	0	0	0	0	0	0	0	0	0	0
D_0__Bacteria;D_1__Proteobacteria;D_2__Gammaproteobacteria;D_3__Betaproteobacteriales;D_4__Nitrosomonadaceae;D_5__Nitrosomonas	0	0	0	0	0	0	0	0	0	1032	0	0	0	0	0	1835	1473	0	1233	776	0	0	0	0	0	2489	0	0	0	0	0	0	2409	0	0	0	0	0	0	872	0	0	0	0	0	0	0	0	0
D_0__Bacteria;D_1__Proteobacteria;D_2__Gammaproteobacteria;D_3__Cellvibrionales;D_4__Cellvibrionaceae;D_5__Cellvibrio	0	0	0	0	0	0	0	0	0	0	0	0	0	0	0	0	0	0	0	0	0	0	0	0	0	0	0	0	0	0	0	0	0	0	0	0	0	0	0	0	0	0	0	0	0	0	0	0	0
D_0__Bacteria;D_1__Proteobacteria;D_2__Gammaproteobacteria;D_3__Enterobacteriales;D_4__Enterobacteriaceae;D_5__Escherichia-Shigella	1507882	2468125	3070330	72595	200233	224844	819788	1629316	200799	1516174	38935	1477159	5348	234339	118448	4770	292331	110527	28768	485166	110828	293954	8896	122389	31060	37651	419847	0	135613	16118	376927	113445	425566	74591	11529	1718	0	0	0	0	2051	57640	0	1809	0	0	0	0	0
D_0__Bacteria;D_1__Proteobacteria;D_2__Gammaproteobacteria;D_3__Enterobacteriales;D_4__Enterobacteriaceae;D_5__Proteus	12445	12525	17273	0	1503	4126	23894	0	0	2753	0	8549	0	0	0	0	0	0	0	0	0	0	0	0	0	0	0	0	0	0	0	0	0	0	0	0	0	0	0	0	0	0	0	0	0	0	0	0	0
D_0__Bacteria;D_1__Proteobacteria;D_2__Gammaproteobacteria;D_3__Enterobacteriales;D_4__Enterobacteriaceae;D_5__Providencia	0	0	0	0	0	0	0	0	0	0	0	3345	0	0	0	0	0	0	0	0	0	0	0	0	0	0	0	0	0	0	0	0	0	0	0	0	0	0	0	0	0	0	0	0	0	0	0	0	0
D_0__Bacteria;D_1__Proteobacteria;D_2__Gammaproteobacteria;D_3__Pasteurellales;D_4__Pasteurellaceae;D_5__Actinobacillus	57038	54919	70721	64172	345242	16090	100286	138043	32042	13421	219454	219678	0	7411	3714	0	1473	5365	1644	0	0	17945	0	5342	16942	4979	17320	0	4663	2480	3141	5602	1606	96486	58016	2749	0	0	0	0	0	0	0	0	0	0	0	0	0
D_0__Bacteria;D_1__Proteobacteria;D_2__Gammaproteobacteria;D_3__Pasteurellales;D_4__Pasteurellaceae;D_5__Mannheimia	0	0	0	0	0	0	0	0	0	0	0	0	0	0	0	0	0	0	0	0	0	0	0	0	0	0	0	0	0	0	0	0	0	0	2975	0	0	0	0	0	0	0	0	0	0	0	0	0	0
D_0__Bacteria;D_1__Proteobacteria;D_2__Gammaproteobacteria;D_3__Pasteurellales;D_4__Pasteurellaceae;D_5__Pasteurella	0	0	0	18048	22916	4538	0	0	0	0	0	0	0	3176	0	0	0	0	0	0	0	21790	0	0	1412	0	0	0	0	0	0	1751	0	3711	2603	0	0	0	0	0	0	0	0	0	0	0	0	0	0
D_0__Bacteria;D_1__Proteobacteria;D_2__Gammaproteobacteria;D_3__Pseudomonadales;D_4__Moraxellaceae;D_5__Acinetobacter	0	0	0	0	0	0	0	0	0	0	0	0	0	0	0	0	0	0	0	0	0	0	0	0	0	0	0	0	0	0	0	0	0	0	0	0	0	0	0	872	0	0	0	0	0	0	0	0	0
D_0__Bacteria;D_1__Proteobacteria;D_2__Gammaproteobacteria;D_3__Pseudomonadales;D_4__Moraxellaceae;D_5__Alkanindiges	0	0	652	0	0	0	0	0	0	0	0	0	0	0	0	0	0	0	0	0	0	0	0	0	0	0	0	0	0	0	0	0	0	0	0	0	0	0	0	0	0	0	0	0	0	0	0	0	0
D_0__Bacteria;D_1__Proteobacteria;D_2__Gammaproteobacteria;D_3__Pseudomonadales;D_4__Moraxellaceae;D_5__Moraxella	0	0	0	0	24043	0	0	6541	2136	2753	1062	20816	0	0	0	0	0	0	0	0	0	0	0	0	0	0	0	0	0	0	0	0	0	0	0	0	0	0	0	0	0	0	0	0	0	0	0	0	0
D_0__Bacteria;D_1__Proteobacteria;D_2__Gammaproteobacteria;D_3__Pseudomonadales;D_4__Moraxellaceae;D_5__Psychrobacter	0	0	652	0	0	0	0	0	0	0	0	0	0	0	0	0	0	0	0	0	0	0	0	0	0	0	0	0	0	0	0	0	0	0	0	0	0	0	0	0	0	0	0	0	0	0	0	0	0
D_0__Bacteria;D_1__Proteobacteria;D_2__Gammaproteobacteria;D_3__Pseudomonadales;D_4__Pseudomonadaceae;D_5__Pseudomonas	0	1285	0	0	0	0	0	0	0	0	0	743	0	0	0	0	0	0	0	0	0	0	0	0	0	0	642	0	0	0	857	700	0	0	0	0	0	0	0	0	820	0	0	0	0	0	0	0	0
D_0__Bacteria;D_1__Proteobacteria;D_2__Gammaproteobacteria;D_3__Xanthomonadales;D_4__Xanthomonadaceae;D_5__Stenotrophomonas	0	0	0	0	0	0	0	0	0	0	0	0	0	0	0	0	736	0	0	0	0	0	0	0	0	0	0	0	0	0	0	0	0	0	0	0	656	0	0	0	0	0	0	0	0	0	0	0	0
D_0__Bacteria;D_1__Spirochaetes;D_2__Brachyspirae;D_3__Brachyspirales;D_4__Brachyspiraceae;D_5__Brachyspira	0	0	0	0	0	0	0	0	0	0	0	0	0	0	0	0	0	0	0	0	0	0	0	0	0	0	0	0	0	0	0	0	0	0	0	0	0	0	0	0	0	0	0	0	0	0	0	0	0
D_0__Bacteria;D_1__Spirochaetes;D_2__Leptospirae;D_3__Leptospirales;D_4__Leptospiraceae;D_5__Leptospira	0	0	0	0	0	0	0	0	0	0	0	0	0	0	0	0	0	0	0	0	0	0	0	0	0	0	0	0	0	0	0	0	0	0	0	0	0	0	0	0	0	0	0	0	0	0	0	0	0
D_0__Bacteria;D_1__Spirochaetes;D_2__Spirochaetia;D_3__Spirochaetales;D_4__Spirochaetaceae;D_5__Sphaerochaeta	0	0	0	28075	75510	0	0	0	0	0	20883	11523	1337	0	3714	4036	4786	67246	10274	13574	9342	0	120798	43225	67415	34851	6736	299560	33806	709208	32267	82283	130079	65313	349957	70432	166885	65241	67860	112536	630512	93712	159695	110795	57176	106642	52451	154705	105317
D_0__Bacteria;D_1__Spirochaetes;D_2__Spirochaetia;D_3__Spirochaetales;D_4__Spirochaetaceae;D_5__Spirochaeta 2	0	0	0	0	0	0	0	0	0	0	0	0	0	0	0	0	0	0	0	0	0	0	0	0	0	0	0	0	0	0	0	0	0	0	0	0	0	0	0	0	0	0	0	0	0	0	0	0	0
D_0__Bacteria;D_1__Spirochaetes;D_2__Spirochaetia;D_3__Spirochaetales;D_4__Spirochaetaceae;D_5__Treponema 2	691	0	0	0	0	0	0	0	0	0	2478	70624	0	0	815518	77792	0	67961	0	0	443737	0	936	86935	15177	858512	12188	381979	1603653	152505	221017	280812	845512	0	26777	0	175410	352468	0	628108	0	15247	350893	71903	1069497	414817	23945	2389245	157975
D_0__Bacteria;D_1__Synergistetes;D_2__Synergistia;D_3__Synergistales;D_4__Synergistaceae;D_5__Cloacibacillus	0	0	0	0	751	0	0	0	0	3441	32918	25648	56157	60349	61081	246587	6572660	96219	37809	108978	65393	24781	1945407	76251	95652	135358	5132	68154	6217	88444	114792	51120	258552	36368	30496	1718	0	0	0	0	0	0	3500	0	13740	0	0	0	10217
D_0__Bacteria;D_1__Synergistetes;D_2__Synergistia;D_3__Synergistales;D_4__Synergistaceae;D_5__Pyramidobacter	0	0	0	0	0	0	0	0	0	0	41767	15240	0	74113	666116	479598	96094	0	23836	104712	1414437	155522	719637	356484	3177	0	70563	376035	53235	84311	75957	660014	356110	14102	0	0	0	0	0	0	1231	0	0	0	0	0	0	0	1572
D_0__Bacteria;D_1__Synergistetes;D_2__Synergistia;D_3__Synergistales;D_4__Synergistaceae;D_5__Synergistes	0	0	0	0	0	0	0	0	0	0	7433	4089	0	3176	43335	59812	2209	1431	2877	9308	150318	0	52908	13113	10942	0	113221	218330	14766	24797	14563	27311	59820	66056	8182	3436	0	0	0	1309	820	0	0	0	12853	0	0	0	0
D_0__Bacteria;D_1__Tenericutes;D_2__Mollicutes;D_3__Anaeroplasmatales;D_4__Anaeroplasmataceae;D_5__Anaeroplasma	0	0	0	0	0	0	0	0	0	0	0	0	0	0	0	0	0	0	0	0	0	0	0	0	0	0	0	0	0	0	0	0	0	0	0	0	0	0	0	2181	820	0	0	0	0	0	0	8273	5109
D_0__Bacteria;D_1__Tenericutes;D_2__Mollicutes;D_3__Mollicutes RF39;D_4__Firmicutes bacterium CAG:822;D_5__Firmicutes bacterium CAG:822	0	0	0	0	0	0	0	0	0	0	0	0	0	0	0	0	0	0	0	0	0	0	0	0	0	0	0	0	0	0	0	0	0	0	0	0	0	0	0	0	0	0	0	0	0	0	0	0	0
D_0__Bacteria;D_1__Verrucomicrobia;D_2__Verrucomicrobiae;D_3__Opitutales;D_4__Puniceicoccaceae;D_5__Cerasicoccus	0	0	0	0	751	12789	0	0	0	0	0	0	0	0	0	0	0	0	0	0	0	1282	0	3400	0	0	0	0	0	56621	13135	10154	51791	0	0	0	0	0	0	0	0	0	0	0	0	0	0	0	0
D_0__Bacteria;D_1__Verrucomicrobia;D_2__Verrucomicrobiae;D_3__Opitutales;D_4__Puniceicoccaceae;D_5__Verruc-01	0	0	0	0	0	0	0	0	0	0	0	0	0	0	0	0	0	0	0	0	0	0	0	0	0	0	0	0	0	0	857	0	0	0	0	0	0	0	0	0	0	0	0	0	0	0	0	0	0
D_0__Bacteria;D_1__Verrucomicrobia;D_2__Verrucomicrobiae;D_3__Verrucomicrobiales;D_4__Akkermansiaceae;D_5__Akkermansia	0	0	0	0	0	0	0	0	0	0	0	3345	0	0	0	0	0	0	28768	3490	0	252510	0	0	0	0	0	0	0	8266	0	3151	17665	0	0	0	0	0	0	0	0	0	1313	0	0	0	0	0	1179
D_0__Eukaryota;D_1__Excavata;D_2__Metamonada;D_3__Parabasalia;D_4__Hypotrichomonadea;D_5__Hypotrichomonas	0	0	0	0	0	0	0	0	0	0	0	0	0	0	0	0	0	0	0	0	0	0	0	0	0	0	0	0	0	0	0	0	0	0	0	0	0	0	0	0	820	0	0	0	0	0	0	0	0
D_0__Eukaryota;D_1__Excavata;D_2__Metamonada;D_3__Parabasalia;D_4__Hypotrichomonadea;D_5__Trichomitus	0	0	0	0	0	0	0	0	0	0	0	0	0	0	0	0	0	0	0	0	0	0	0	0	0	0	0	0	0	0	0	0	0	0	0	0	0	0	0	0	0	0	1313	0	0	0	0	0	0
D_0__Eukaryota;D_1__SAR;D_2__Stramenopiles;D_3__Incertae Sedis;D_4__Blastocystis;D_5__Blastocystis sp. SY94-3	0	0	0	0	0	0	0	0	0	0	0	0	0	0	0	0	0	0	0	0	0	0	0	0	0	0	0	0	0	0	0	0	0	0	0	0	0	0	0	0	0	0	0	0	0	0	0	0	0
[truncated: 185 more columns]

## Sheet: level_6_with_KS_PCR_P
OTU_ID	F-030920-P2-F9-16S	F-030920-P2-M10-16S	F-031320-P4-F7-16S	F-031320-P5-F1-16S	F-031320-P5-F3-16S	F-031320-P5-F5-16S	F-031320-P5-M2-16S	F-031320-P6-F9-16S	F-031320-P6-M10-16S	F-031720-P8-M8-16S	F-031720-P9-F1-16S	F-031720-P9-M6-16S	F-032120-P12-F7-16S	F-032120-P13-F1-16S	F-032120-P13-F5-16S	F-032120-P13-M2-16S	F-032120-P13-M4-16S	F-032120-P14-F9-16S	F-032520-P16-F7-16S	F-032520-P17-F3-16S	F-032520-P17-F5-16S	F-032520-P17-M2-16S	F-032520-P17-M4-16S	F-032520-P17-M6-16S	F-032520-P18-F9-16S	F-032520-P18-M10-16S
Kazachstania slooffiae	40	37.9532	40	38.1071	40	40	40	40	40	40	40	40	40	40	40	40	40	40	40	40	40	40	38.4086	40	40	40	40
Ruminiclostridium 6	0	0	0	0	0	0	0	0	610	0	0	0	0	0	0	0	0	0	0	0	0	0	0	0	0	0	610
Alkanindiges	0	0	652	0	0	0	0	0	0	0	0	0	0	0	0	0	0	0	0	0	0	0	0	0	0	0	652
Psychrobacter	0	0	652	0	0	0	0	0	0	0	0	0	0	0	0	0	0	0	0	0	0	0	0	0	0	0	652
Eggerthella	691	0	0	0	0	0	0	0	0	0	0	0	0	0	0	0	0	0	0	0	0	0	0	0	0	0	691
Ezakiella	691	0	0	0	0	0	0	0	0	0	0	0	0	0	0	0	0	0	0	0	0	0	0	0	0	0	691
Cellulosilyticum	691	0	0	0	0	0	0	0	0	0	0	0	0	0	0	0	0	0	0	0	0	0	0	0	0	0	691
Lachnospiraceae UCG-001	0	0	0	0	0	0	0	0	0	0	0	0	0	0	0	0	0	0	0	0	0	0	0	0	706	0	706
Pelistega	0	0	0	0	0	0	0	0	0	0	708	0	0	0	0	0	0	0	0	0	0	0	0	0	0	0	708
Quinella	0	0	0	0	0	0	0	0	0	0	0	0	0	0	0	734	0	0	0	0	0	0	0	0	0	0	734
Stenotrophomonas	0	0	0	0	0	0	0	0	0	0	0	0	0	0	0	0	736	0	0	0	0	0	0	0	0	0	736
Nosocomiicoccus	1037	0	0	0	0	0	0	0	0	0	0	0	0	0	0	0	0	0	0	0	0	0	0	0	0	0	1037
Succinivibrio	0	0	0	0	0	0	0	0	0	0	0	1115	0	0	0	734	0	0	0	0	0	0	0	0	0	0	1115
Senegalimassilia	0	642	0	0	0	0	0	0	1221	0	0	0	0	0	0	0	0	0	0	0	0	0	0	0	0	0	1221
Olsenella	0	0	0	0	0	1238	1010	0	0	0	0	0	0	0	0	0	0	0	0	0	0	0	0	0	0	0	1238
Pseudomonas	0	1285	0	0	0	0	0	0	0	0	0	743	0	0	0	0	0	0	0	0	0	0	0	0	0	0	1285
Paraeggerthella	0	0	0	0	0	0	0	0	0	1376	0	0	0	0	0	734	0	715	0	0	0	0	0	0	0	0	1376
Ruminiclostridium	0	0	0	0	0	0	0	0	0	1376	0	0	0	0	0	0	0	0	0	0	0	0	0	0	0	0	1376
Aerococcus	1383	0	0	0	0	0	0	0	0	0	0	0	0	0	0	0	0	0	0	0	0	0	0	0	0	0	1383
[Eubacterium] saphenum group	0	0	0	0	0	0	0	0	0	0	0	0	0	0	0	0	0	0	0	0	0	0	0	1457	0	0	1457
Microbacterium	0	0	0	0	0	0	0	0	0	0	0	0	0	0	0	0	1473	0	0	0	0	0	0	0	0	0	1473
Aeromonas	0	0	0	0	1503	0	0	0	0	0	0	0	0	0	0	0	0	0	0	0	0	0	0	0	0	0	1503
Parasutterella	0	0	0	0	1503	0	0	0	0	0	0	0	0	0	0	0	0	0	0	0	0	0	0	0	0	0	1503
Coprococcus 1	0	0	0	1604	0	0	0	0	0	0	0	0	0	0	0	0	0	0	0	0	0	0	0	0	0	0	1604
Ralstonia	0	0	0	0	0	0	0	0	0	0	0	0	0	0	0	0	0	0	0	0	0	0	0	0	1765	0	1765
Anaerovorax	0	0	0	0	0	0	0	0	0	688	0	0	0	0	1651	1835	0	0	0	0	0	0	0	0	0	0	1835
Leptotrichia	0	0	0	0	751	0	0	0	0	0	1416	0	0	0	0	1835	0	0	0	0	0	0	0	0	0	0	1835
Cutibacterium	0	0	0	0	0	0	0	0	0	0	0	1859	0	0	0	0	0	0	0	0	0	0	0	0	0	0	1859
Moryella	0	0	0	0	0	0	0	0	0	0	0	0	0	0	0	0	0	0	0	0	0	0	1873	0	0	933	1873
Porphyromonas	0	0	0	2005	0	0	0	0	0	0	0	0	0	0	0	0	0	0	0	0	0	0	0	0	0	0	2005
Mailhella	0	0	0	2005	0	1650	0	0	0	0	1416	0	0	1059	0	0	0	0	0	0	0	1282	0	1943	706	0	2005
Solobacterium	0	0	0	0	0	0	0	0	0	0	0	0	0	0	2064	1101	0	0	0	0	0	0	0	0	0	0	2064
Lachnospiraceae XPB1014 group	0	0	0	0	0	0	0	0	0	0	2124	0	0	0	0	0	0	0	0	0	849	0	0	0	0	0	2124
Caproiciproducens	0	0	0	0	0	0	0	0	0	0	708	0	0	0	0	2202	0	0	0	0	1274	0	0	0	0	0	2202
Corynebacterium 1	0	0	0	0	0	0	0	0	0	0	0	2230	0	0	0	0	0	0	0	0	0	0	0	0	0	0	2230
Helcococcus	691	0	0	0	0	0	0	0	0	2409	1062	0	0	0	0	0	0	0	0	0	0	0	0	0	0	0	2409
Candidatus Stoquefichus	0	0	0	0	0	0	0	2410	0	0	0	0	0	0	0	0	0	0	0	0	0	0	0	0	1059	0	2410
Nitrosomonas	0	0	0	0	0	0	0	0	0	1032	0	0	0	0	0	1835	1473	0	1233	776	0	0	0	0	0	2489	2489
Acetanaerobacterium	0	0	0	2808	0	0	0	0	0	0	0	743	1337	0	0	0	0	1431	0	0	0	0	0	0	0	0	2808
Enterorhabdus	0	0	0	0	0	0	0	0	0	0	0	0	0	0	0	0	0	0	0	0	0	0	2809	0	0	0	2809
GCA-900066575	0	0	0	0	0	0	0	0	0	0	0	0	0	0	0	0	0	0	2877	0	0	0	1405	0	0	0	2877
Anaerofilum	0	0	0	0	1127	0	0	0	0	0	0	0	0	0	2889	0	0	0	0	0	0	0	0	0	0	0	2889
Oscillibacter	0	0	0	0	0	0	0	0	0	0	0	0	0	0	2064	0	0	0	0	2327	0	0	1405	2914	0	0	2914
Acetitomaculum	0	3212	0	0	0	0	0	0	0	0	0	0	0	0	0	0	0	0	0	0	0	0	0	0	0	0	3212
Providencia	0	0	0	0	0	0	0	0	0	0	0	3345	0	0	0	0	0	0	0	0	0	0	0	0	0	0	3345
Parvimonas	3457	2569	0	802	0	0	0	0	0	0	0	0	0	0	0	0	0	0	0	0	0	0	0	0	0	0	3457
Christensenella	0	0	0	0	0	0	0	0	0	0	0	0	0	0	3302	3669	0	2861	2466	0	0	0	2809	0	1765	1556	3669
GCA-900066755	0	0	0	0	0	0	0	0	0	0	0	0	0	0	0	0	1105	0	0	3878	0	0	0	0	0	0	3878
Family XIII UCG-001	0	0	0	0	1503	825	0	0	0	0	0	0	0	0	0	0	0	2861	0	0	0	0	2341	3885	3530	0	3885
Anaerofustis	0	0	0	0	0	0	0	0	0	0	0	0	0	0	0	1468	0	0	4110	0	0	0	0	0	0	622	4110
Anaerotruncus	0	0	0	0	0	4126	0	0	0	2409	0	0	0	0	3302	0	2945	0	0	0	0	0	2341	0	1059	0	4126
Comamonas	0	0	0	0	0	0	0	0	0	0	0	0	0	0	0	0	0	0	0	0	0	0	0	4371	0	0	4371
Pseudoflavonifractor	0	0	0	4412	0	0	0	0	0	0	2832	0	0	0	0	0	0	0	0	0	0	0	0	0	0	0	4412
Catabacter	0	0	0	0	0	0	0	0	0	0	0	0	4457	0	0	0	736	0	3699	1551	0	0	0	0	0	0	4457
Lawsonella	0	0	0	0	0	0	0	0	0	0	0	4460	0	0	0	0	0	0	0	0	0	0	0	0	0	0	4460
Ruminococcaceae UCG-009	0	0	0	0	0	0	0	0	0	0	0	0	0	0	0	0	0	0	0	0	0	0	0	0	0	4668	4668
Fibrobacter	0	0	0	0	0	0	0	0	610	0	0	0	0	0	0	0	0	0	0	0	0	0	4682	0	0	0	4682
Faecalibacterium	0	0	0	0	0	0	0	0	0	0	0	0	0	0	0	4770	0	0	0	0	0	0	0	0	1765	0	4770
Dysgonomonas	0	0	0	0	1503	0	0	0	0	4818	0	0	0	0	0	0	0	0	0	0	0	0	0	0	0	0	4818
Negativibacillus	0	0	0	0	0	0	0	0	0	4818	0	0	0	0	0	0	0	1073	0	0	0	0	0	0	0	0	4818
Angelakisella	0	0	0	0	0	825	0	0	0	0	0	1115	0	0	0	4770	0	0	0	0	0	0	3746	4857	0	0	4857
[Eubacterium] hallii group	0	0	0	0	0	0	0	0	0	0	0	0	0	0	0	1468	0	0	0	0	0	0	0	0	4941	1867	4941
TM7 phylum sp. oral clone FR058	0	0	0	0	0	0	0	0	0	0	1770	0	1337	0	0	4403	0	0	1644	0	1274	0	0	0	5294	0	5294
Sharpea	0	0	0	0	0	0	0	0	0	0	0	0	0	2118	0	0	0	0	0	4266	0	0	0	5342	0	0	5342
Lachnospiraceae UCG-004	0	0	0	0	0	0	5385	2410	0	0	0	0	0	0	0	0	0	0	0	0	0	0	0	0	0	0	5385
Intestinibacter	0	0	5866	0	0	0	0	0	0	0	0	0	0	0	0	0	0	0	0	0	5096	0	0	0	0	0	5866
Lachnoclostridium 5	0	0	0	0	0	0	0	0	0	0	0	0	0	0	0	0	0	0	0	0	0	6409	0	0	0	0	6409
Pygmaiobacter	0	0	0	0	0	0	0	6541	0	0	0	0	0	0	0	0	0	0	0	0	0	0	2809	0	0	933	6541
Peptococcus	0	0	0	0	3005	825	0	689	915	688	1416	743	891	0	0	0	0	0	2466	0	2548	0	6555	971	1059	0	6555
Peptoniphilus	0	0	0	0	0	0	0	7229	0	0	0	0	0	0	0	0	0	0	0	0	0	0	0	0	0	0	7229
Oribacterium	0	0	0	0	0	2888	0	0	0	0	4247	0	0	1765	0	1835	0	4650	0	0	0	0	5150	7285	2824	4356	7285
Oxalobacter	0	0	0	0	0	0	0	0	0	0	4247	4832	0	2470	1651	7706	0	4650	0	0	2972	0	0	6314	0	5290	7706
Bifidobacterium	3802	0	4889	1604	0	6188	0	0	1526	0	0	1115	8022	0	0	0	0	0	4110	0	0	0	0	0	0	6846	8022
Catenisphaera	0	0	0	0	0	0	0	0	0	0	0	0	0	0	0	0	0	0	0	0	849	0	7023	8256	0	0	8256
Globicatella	0	0	0	0	7889	0	0	8606	7324	0	0	3717	0	0	0	734	0	0	0	0	0	0	0	0	706	0	8606
Erysipelatoclostridium	6914	0	0	0	0	0	8750	1721	0	0	0	0	0	0	0	0	0	0	0	0	0	0	0	0	0	0	8750
Faecalicoccus	0	0	0	0	0	0	0	0	0	0	0	0	0	0	0	0	9204	0	0	0	2548	0	0	0	0	0	9204
[Ruminococcus] torques group	0	0	0	0	0	0	0	0	915	0	0	9293	0	0	0	0	0	0	0	0	0	0	0	0	0	0	9293
Corynebacterium	0	0	0	0	0	0	0	0	0	0	0	0	10697	0	0	0	0	0	0	0	0	0	0	1943	2824	0	10697
Subdoligranulum	0	0	0	0	0	0	0	0	0	0	0	0	0	0	0	11008	0	0	0	0	0	0	0	0	0	10268	11008
Howardella	0	0	0	5214	0	3713	1346	0	0	0	2478	11151	2228	0	0	734	0	1431	0	1164	0	854	0	0	1059	0	11151
Selenomonas	0	0	0	0	0	0	0	0	0	0	0	0	0	0	1651	0	0	0	0	0	1698	0	0	11171	0	0	11171
Bergeyella	4840	0	0	0	11270	0	0	0	0	0	0	0	0	0	0	0	0	0	0	0	0	0	0	0	0	0	11270
Slackia	0	0	0	12032	0	0	0	0	0	0	0	0	0	0	0	0	0	0	0	0	0	0	936	0	0	0	12032
Prevotella 1	0	0	0	0	0	0	0	0	0	0	0	1859	0	2118	0	6972	0	0	0	0	0	0	12173	2914	0	0	12173
Trueperella	0	0	0	0	0	0	0	0	0	0	0	12266	0	0	0	0	0	0	0	0	0	0	0	0	0	0	12266
Anaerococcus	0	0	0	0	0	12377	0	0	0	0	0	0	0	0	0	0	1473	0	0	0	0	0	0	0	0	0	12377
Cerasicoccus	0	0	0	0	751	12789	0	0	0	0	0	0	0	0	0	0	0	0	0	0	0	1282	0	3400	0	0	12789
CAG-56	0	0	0	0	0	0	0	0	0	0	0	0	0	0	0	0	0	0	0	0	0	0	1873	13113	5647	0	13113
[Eubacterium] brachy group	0	0	0	1604	7513	13202	0	0	3662	3097	0	5204	0	706	4952	1468	0	3577	0	0	0	0	4682	0	1765	0	13202
[Anaerorhabdus] furcosa group	0	0	0	0	0	0	0	0	0	0	1062	4832	0	0	0	0	0	6796	1644	4266	1274	0	14515	2428	3530	933	14515
Epulopiscium	2765	0	14666	0	0	1238	0	1377	0	1032	0	0	0	0	0	0	0	0	2466	776	0	0	0	0	0	0	14666
Fournierella	0	0	0	2406	0	0	0	15147	0	0	3186	0	0	0	4952	0	0	2146	0	0	6369	0	3746	4371	2824	7157	15147
Actinomyces	5877	0	0	4011	0	0	0	1721	15258	4129	0	0	8022	0	13207	0	0	1788	2466	0	0	0	0	0	2824	0	15258
Ruminococcus 1	0	0	0	0	0	0	0	0	0	0	3540	0	0	0	0	734	0	0	0	0	0	0	15451	0	706	0	15451
Flavonifractor	0	0	0	11631	3005	1650	0	14114	0	15485	0	0	0	0	0	0	0	0	0	0	0	0	0	0	0	0	15485
Clostridiales bacterium enrichment culture clone 06-1235251-67	0	0	0	0	0	0	0	0	0	0	0	0	16045	0	0	0	0	0	0	0	0	0	0	0	0	0	16045
Prevotellaceae UCG-003	0	0	0	0	5259	0	0	0	0	0	3894	0	0	1765	0	0	0	1431	0	0	16561	0	4214	2428	0	2489	16561
Dielma	0	0	0	0	0	0	0	0	0	1032	0	0	18273	0	0	0	1473	0	9452	6593	0	0	0	0	0	0	18273
Lachnospiraceae UCG-010	0	0	0	0	18408	0	0	12737	0	0	0	0	0	8117	2476	0	0	0	0	1164	0	12391	0	0	1059	3423	18408
Eubacterium	0	0	0	0	0	0	0	0	0	1721	708	0	0	0	1238	0	18777	0	0	6981	849	0	9364	971	0	0	18777
Rothia	0	0	978	0	19159	0	1683	1033	1526	3097	2478	0	0	0	0	0	0	1788	0	0	0	0	0	971	7412	0	19159
Ruminiclostridium 1	0	0	0	0	0	0	0	0	0	15829	0	0	19165	0	0	0	0	0	0	0	0	0	0	0	0	0	19165
Candidatus Soleaferrea	0	0	0	0	751	4951	0	0	6714	0	9203	3717	0	0	0	5504	0	20388	4521	1164	0	0	8428	0	13765	18981	20388
Pasteurella	0	0	0	18048	22916	4538	0	0	0	0	0	0	0	3176	0	0	0	0	0	0	0	21790	0	0	1412	0	22916
Proteus	12445	12525	17273	0	1503	4126	23894	0	0	2753	0	8549	0	0	0	0	0	0	0	0	0	0	0	0	0	0	23894
Moraxella	0	0	0	0	24043	0	0	6541	2136	2753	1062	20816	0	0	0	0	0	0	0	0	0	0	0	0	0	0	24043
Candidatus Methanomethylophilus	0	0	0	802	1127	4951	0	0	0	0	5663	0	0	0	25175	0	0	6796	0	0	7219	0	4214	13599	1059	3423	25175
Coprococcus 3	0	0	0	0	0	0	0	25474	0	0	0	0	0	0	0	3669	0	0	0	0	0	0	0	0	0	11513	25474
Lachnospiraceae FCS020 group	0	0	0	0	0	0	0	689	0	0	0	0	0	706	5778	2202	0	1073	0	1551	22505	0	1873	0	0	28316	28316
GCA-900066225	0	0	0	28476	0	4951	0	0	1526	0	708	0	11588	0	1651	0	0	0	10685	0	0	0	0	2428	0	0	28476
Butyricicoccus	1383	0	0	0	4884	0	0	0	29601	4474	2832	0	10251	0	0	0	0	0	26302	2327	9342	0	6555	0	3883	0	29601
Candidatus Saccharimonas	0	0	0	0	0	0	0	0	0	0	0	0	0	0	0	0	0	0	0	0	0	0	0	25741	0	29872	29872
Arcanobacterium	0	0	0	5214	33059	2475	0	0	1831	2065	2478	0	0	0	0	0	0	715	0	0	0	0	0	0	0	0	33059
Ruminococcaceae UCG-008	0	0	0	0	1503	34655	0	3098	0	0	0	0	0	0	0	0	0	0	0	0	0	2136	0	0	0	0	34655
Ruminiclostridium 5	0	0	0	8021	1503	0	0	35113	610	0	0	0	0	0	0	6605	0	0	1644	0	849	0	2809	0	1765	933	35113
Acidaminococcus	0	0	0	1604	0	0	0	0	0	0	0	2230	0	36351	0	0	0	0	0	0	0	0	0	0	0	0	36351
[Ruminococcus] gauvreauii group	0	0	4563	27273	2254	0	12452	39588	0	0	0	0	0	0	0	0	0	0	0	0	0	0	0	0	0	2489	39588
Collinsella	0	0	0	0	0	0	12452	0	0	0	0	10780	0	0	30128	0	1105	0	0	0	36518	0	42607	30597	7059	4979	42607
Ruminococcaceae UCG-004	0	0	0	0	3757	0	0	0	0	6538	2124	1115	0	0	0	5871	0	13950	6164	0	0	3418	11237	0	7765	42630	42630
[Eubacterium] fissicatena group	3802	0	9125	4813	5259	27229	7404	36490	3662	14109	0	20816	18273	0	4127	4036	42708	2861	0	1939	2972	0	0	0	3883	0	42708
Holdemanella	691	0	0	2808	1878	0	9086	5164	14648	0	1062	13381	0	0	22286	2936	0	5008	0	10471	7643	1282	7491	43225	20824	0	43225
Allisonella	0	0	0	3610	0	4538	43412	0	1831	0	0	0	0	15529	825	0	0	0	0	0	0	0	0	0	0	0	43412
Mitsuokella	0	0	30635	44118	48837	3300	14471	0	0	0	9911	0	0	0	0	0	0	0	0	0	0	0	0	0	0	0	48837
Oscillospira	0	0	0	0	751	2063	0	0	3052	0	6725	0	0	25410	9492	2936	0	0	4521	0	6794	2136	14515	49053	0	6535	49053
[Clostridium] innocuum group	27309	0	10429	802	751	4538	1010	48194	1526	50585	0	23046	2674	0	0	734	0	0	0	0	0	0	0	0	0	0	50585
Candidatus Methanoplasma	0	0	0	17647	0	5363	0	0	0	0	17344	2230	0	0	52414	3669	0	22177	0	1939	15287	0	18260	5828	2824	7468	52414
Clostridium sensu stricto 13	0	0	25746	0	1878	0	0	61964	1221	20647	0	0	0	0	0	0	0	0	0	0	0	0	0	0	0	0	61964
Dorea	0	0	0	28075	0	0	0	0	0	0	0	0	0	0	0	0	0	2861	0	0	0	0	0	0	5294	63167	63167
Mogibacterium	0	642	0	0	0	17740	0	0	0	0	0	4460	0	2118	66859	0	0	3935	0	21330	23355	1709	17324	12627	11295	4045	66859
Prevotella 9	0	0	0	0	3381	1650	0	0	915	0	0	1487	0	10235	4127	1101	0	0	0	0	0	0	66954	2914	0	0	66954
Victivallis	0	0	0	0	0	3713	0	0	0	0	0	0	71311	0	4952	0	736	0	8630	0	0	9827	0	971	0	622	71311
Tyzzerella 4	0	71619	0	0	0	4126	0	0	24718	0	0	5576	0	0	0	0	0	0	0	0	0	0	0	0	0	0	71619
UBA1819	691	0	0	16444	4132	16090	0	0	20751	13421	20883	5576	71756	2470	11556	11375	1473	13235	44795	15901	11040	1282	21069	3400	27884	0	71756
[Eubacterium] nodatum group	0	0	0	71792	0	0	0	0	3357	12044	22299	9293	21839	2118	20636	2202	11413	15381	59590	0	32696	1282	2341	1943	0	1867	71792
Erysipelotrichaceae UCG-004	0	0	0	72595	0	2475	0	0	0	0	3894	0	0	0	0	0	0	6081	0	0	0	0	13110	0	7059	1556	72595
Roseburia	0	0	0	0	14276	0	0	0	57676	0	0	0	0	0	0	40731	2209	63669	0	68645	1274	44435	73509	0	55414	12136	73509
Hydrogenoanaerobacterium	0	0	0	21658	13149	0	0	12393	15563	22367	60527	26763	17382	6000	65208	21650	736	10373	59179	11635	75584	0	5618	52453	7765	6535	75584
dgA-11 gut group	0	0	0	71391	10143	14027	0	0	0	0	63358	1859	0	3176	21874	19815	0	3219	0	0	3822	0	41202	77222	6353	4045	77222
Blautia	0	0	6192	4412	0	4538	2019	27195	16479	2409	0	4089	0	2823	9492	33392	0	11804	0	0	20382	0	7960	5828	87181	26449	87181
Ruminococcaceae UCG-013	0	0	0	0	0	0	0	0	0	0	3186	1487	12034	0	10730	11375	2577	5008	1233	1551	13588	0	11705	87421	2118	22715	87421
Prevotellaceae UCG-004	0	0	0	0	0	8664	0	0	0	0	708	2602	0	22587	9905	92837	1841	0	0	9696	21656	0	35584	82564	0	1867	92837
Sanguibacteroides	0	0	0	0	0	17327	0	0	0	0	10973	37171	0	2470	32191	14311	11045	0	0	94629	45011	2564	73041	30112	0	0	94629
Bilophila	0	0	0	0	0	0	0	0	0	0	37519	13010	12034	3882	57367	46969	98303	0	64932	7756	8068	5127	36052	42253	0	0	98303
Ruminococcaceae UCG-010	0	0	0	6016	2254	10314	0	0	8545	0	42475	16727	66854	0	32604	8807	736	44711	99864	28699	74735	0	17792	41282	30354	52899	99864
Helicobacter	0	642	0	0	0	0	0	10672	0	0	0	0	0	0	0	13577	0	25038	0	2327	11465	1282	43543	0	32825	99885	99885
Staphylococcus	108200	0	7496	7620	2630	0	1010	0	0	7226	0	2230	0	0	0	0	0	0	822	0	0	0	0	0	0	0	108200
Sutterella	0	964	0	75001	75510	106853	3702	0	45775	0	48846	6691	72648	25057	80891	16513	6995	36127	110139	3878	21656	14527	18728	24284	31766	4979	110139
Odoribacter	0	0	0	37701	0	0	0	0	0	0	36812	19700	13371	7411	44160	1101	0	1788	4932	72135	112102	0	0	3885	1059	4356	112102
Sphaerochaeta	0	0	0	28075	75510	0	0	0	0	0	20883	11523	1337	0	3714	4036	4786	67246	10274	13574	9342	0	120798	43225	67415	34851	120798
Peptostreptococcus	691	964	0	11631	0	1238	0	125306	3357	0	1062	28250	2228	0	0	0	736	0	0	0	0	0	0	0	0	0	125306
Prevotella	0	0	0	0	141252	0	0	0	0	0	0	0	0	0	0	0	0	0	0	0	0	0	0	0	0	0	141252
Family XIII AD3011 group	0	0	0	0	0	0	0	0	0	0	54863	20816	104292	3529	36319	46602	4050	17885	46028	106651	27176	2991	145613	31569	17295	32361	145613
Synergistes	0	0	0	0	0	0	0	0	0	0	7433	4089	0	3176	43335	59812	2209	1431	2877	9308	150318	0	52908	13113	10942	0	150318
Intestinimonas	0	0	1304	3610	13900	2888	0	14458	24108	16862	134150	33454	13371	1059	122988	56877	0	20746	34521	9696	13163	2564	152168	84021	5647	2489	152168
S5-A14a	1728	0	0	9626	166422	0	0	0	9460	0	0	32710	27187	0	4127	0	0	0	7808	0	849	0	0	0	0	0	166422
Dialister	0	0	0	0	0	97776	1683	0	0	0	0	173215	0	0	23525	0	0	0	0	0	1274	0	0	0	0	0	173215
Tyzzerella	1037	0	1304	16845	129607	59408	180044	0	2136	32347	20530	21931	0	0	3714	6972	11413	0	1233	0	0	20508	4214	32054	0	0	180044
p-1088-a5 gut group	0	0	0	35295	0	0	0	0	0	0	25131	1115	0	0	9080	3669	736	3219	9863	0	7219	0	13110	24284	4941	182967	182967
Eisenbergiella	2420	0	26072	28476	58229	15677	7404	104307	145870	39917	182996	63190	168026	0	73875	1101	0	57946	140961	27535	0	0	53376	21855	25060	16181	182996
Megasphaera	0	0	978	28877	0	0	14471	0	0	0	23361	186596	0	180695	0	0	0	0	0	0	0	0	936	0	0	0	186596
Enterococcus	183559	220638	58663	0	0	2475	89181	137698	3357	96008	0	129725	0	1412	0	0	3314	0	0	0	1274	0	0	0	0	1556	220638
Desulfovibrio	4840	3212	4889	82621	89785	36305	71344	0	79343	218169	225825	66907	117217	58232	178291	93571	5891	163823	147125	144658	187261	24354	74913	34483	49767	182655	225825
Terrisporobacter	45976	0	229110	0	0	2888	3029	32015	1526	19615	12389	2974	0	2470	8254	11008	0	6796	0	2715	4246	0	35116	63137	4588	9024	229110
[Ruminococcus] gnavus group	0	0	0	24867	1503	0	242975	3443	24413	13421	0	2230	0	0	0	0	0	0	0	0	0	0	0	0	0	0	242975
Ruminococcaceae UCG-005	0	0	0	17647	0	0	0	0	0	0	6371	0	25850	0	0	3303	0	27900	25891	7756	14437	0	8428	9228	52944	246445	246445
Akkermansia	0	0	0	0	0	0	0	0	0	0	0	3345	0	0	0	0	0	0	28768	3490	0	252510	0	0	0	0	252510
Ruminococcus 2	2074	0	5214	4412	20286	1238	5048	48194	123287	77770	57341	13381	44124	2470	87082	246954	22459	86561	8630	14349	149894	1709	17792	4371	290484	60989	290484
Hungatella	2420	6744	32264	0	49213	5776	0	308789	18005	94632	77871	11895	11588	0	0	30823	67376	20031	17261	3878	0	0	0	0	5294	4045	308789
Succiniclasticum	0	0	0	0	0	1238	0	0	0	688	0	2974	2228	0	148576	0	0	5008	0	0	334183	0	0	0	7765	0	334183
Actinobacillus	57038	54919	70721	64172	345242	16090	100286	138043	32042	13421	219454	219678	0	7411	3714	0	1473	5365	1644	0	0	17945	0	5342	16942	4979	345242
Ruminococcaceae NK4A214 group	0	0	0	121125	19911	86637	0	1377	7934	0	65482	79173	45906	88230	139084	350800	0	225704	75207	98507	30998	1282	113306	40311	307073	234620	350800
Streptococcus	34914	11241	35198	37701	58605	14027	17500	364212	22277	50585	30794	35684	23176	1765	2889	6238	0	2861	31233	5817	0	1282	17324	2428	18001	2178	364212
Ruminococcaceae UCG-014	0	0	0	0	0	0	0	0	0	0	6017	2230	7577	0	2476	37795	0	27542	90001	37619	23779	0	3277	375911	41296	18670	375911
Ruminococcaceae UCG-003	0	0	0	7620	1878	0	0	0	0	4474	395724	3717	8468	0	42097	52106	2577	12877	2055	10083	8493	2136	66486	10199	3530	1245	395724
Clostridioides	415860	0	455286	1604	1127	37955	39711	110159	3662	45079	0	22674	0	0	0	0	0	0	0	0	0	0	0	0	0	0	455286
Prevotellaceae NK3B31 group	0	0	0	502547	56351	13202	0	0	915	0	561022	14497	0	355744	12794	95039	2209	5008	6575	5817	2972	0	171833	127246	10589	0	561022
Elusimicrobium	0	0	0	0	0	0	0	0	0	0	0	0	0	0	0	0	4418	0	0	0	19533	0	121266	602720	0	0	602720
Methanobrevibacter	0	0	0	4412	0	2475	0	0	0	0	138397	238263	110532	6706	240611	209159	344980	216761	277812	134962	602972	854	81468	586693	532260	605844	605844
Lactobacillus	3457	642	7496	237837	455690	310244	0	396916	150752	1721	195738	10036	288363	583025	380520	185307	56331	278284	158221	146597	28875	640889	248151	194269	277778	28005	640889
Alloprevotella	0	6744	0	46525	199106	78799	0	0	0	0	101232	17099	0	112582	11143	32291	1473	31119	0	25208	13163	35890	645191	103934	25060	12758	645191
Treponema 2	691	0	0	0	0	0	0	0	0	0	2478	70624	0	0	815518	77792	0	67961	0	0	443737	0	936	86935	15177	858512	858512
Turicibacter	897400	3212	21836	2406	0	0	0	0	0	7915	39289	0	891	0	825	7339	2209	13592	0	0	0	0	0	12142	18707	7779	897400
[Eubacterium] coprostanoligenes group	0	0	2607	36899	155904	268988	10096	924300	265800	54026	21591	196261	398895	10235	290962	147512	0	177415	179181	79891	42463	17090	369417	182613	261895	74991	924300
Phascolarctobacterium	0	2248	11733	171660	177317	349849	0	0	53099	27873	176979	17099	67300	993824	61907	290988	224219	43996	569186	115571	179618	423841	98792	39825	158831	28939	993824
Anaerovibrio	0	0	0	0	0	0	0	0	0	0	0	0	0	1008647	0	2202	0	0	0	0	0	991241	0	0	0	0	1008647
Ruminiclostridium 9	1383	0	0	10428	1503	9489	0	0	20751	34067	384398	2602	2674	2470	326455	51372	2209	6438	0	3103	20382	0	10301	1020398	7059	14936	1020398
Romboutsia	1187085	1285	38457	16845	6762	0	0	0	0	1376	24069	0	7131	0	0	22751	8100	5365	13151	0	0	0	12642	11171	12706	4356	1187085
Parabacteroides	0	0	0	12433	13900	42493	0	0	37535	92567	21237	65420	93150	45174	697070	110818	382166	37915	32055	17452	1248408	0	123139	103448	25413	37340	1248408
Campylobacter	42519	275556	0	4412	49964	26816	200236	47850	1266746	23400	16636	9664	891	160932	33017	101644	17672	554423	547816	103161	303185	5982	206012	84507	161302	407319	1266746
Butyricimonas	7951	0	0	165644	0	316432	0	0	527633	837922	83180	215589	1308553	11999	316550	96507	134016	257896	853162	204382	194055	29908	127353	70423	154948	51654	1308553
Pyramidobacter	0	0	0	0	0	0	0	0	0	0	41767	15240	0	74113	666116	479598	96094	0	23836	104712	1414437	155522	719637	356484	3177	0	1414437
Veillonella	35260	77721	148938	35696	250573	16090	45768	1424145	44859	12044	54863	140877	3120	307041	16921	4770	0	4650	18082	0	0	315744	0	9713	4236	2801	1424145
Lachnoclostridium	131706	4175	87994	108691	275743	324683	290762	311887	750099	235375	771981	187340	687258	179989	288898	579774	14359	859177	919739	214078	156263	387097	268284	140359	614500	1642344	1642344
Clostridium sensu stricto 2	7259	0	173054	74199	150269	294567	130910	1683018	420825	226772	0	198863	94487	0	0	0	0	0	19315	0	0	0	0	0	0	0	1683018
Alistipes	0	0	0	72996	24043	64772	0	0	0	19270	844542	276177	1826002	59644	578209	1256422	51176	315485	372334	38394	997452	12818	420920	398252	148595	3423	1826002
Ruminococcaceae UCG-002	0	0	1304	6016	36440	494657	0	2066	7324	0	140521	140133	758123	34586	1482460	1737120	4786	1524842	2225784	237347	1143100	13672	137185	767848	1998800	215950	2225784
Rikenellaceae RC9 gut group	0	0	652	2454578	210376	208342	0	0	73850	0	1373708	134186	107412	159873	915807	90269	149479	172408	302881	42273	421231	112796	235041	501700	124594	69079	2454578
Prevotella 2	0	0	3911	0	711522	2531458	0	0	0	0	455189	23418	2674	1370743	23937	1132394	48231	32908	133974	36843	41614	304636	999157	1013113	76592	8713	2531458
Christensenellaceae R-7 group	0	0	0	6818	12022	12377	0	38556	12512	2753	204587	32338	73539	1765	52002	685454	736	831277	295073	500679	144798	0	445266	251093	1382536	2544730	2544730
Escherichia-Shigella	1507882	2468125	3070330	72595	200233	224844	819788	1629316	200799	1516174	38935	1477159	5348	234339	118448	4770	292331	110527	28768	485166	110828	293954	8896	122389	31060	37651	3070330
Fusobacterium	8296	2726338	1251467	1678097	517300	1682000	1817601	444422	438219	721266	418023	1696837	100281	3019940	26001	0	48231	10015	25891	77952	2123	3329203	10769	3885	40943	0	3329203
Clostridium sensu stricto 1	4080130	1096766	3317364	98263	78515	25579	1712267	579022	13427	317275	401741	413337	39667	17646	23937	504917	200287	119112	12740	46927	37367	172613	124544	26712	164831	95529	4080130
Bacteroides	1149060	2945371	802699	3027714	4876968	1941499	4050816	742194	4918368	4915348	1437420	2871799	2872487	646550	955840	398870	993336	3120864	1718654	6383556	772399	2269173	873209	1579407	2296344	1558640	6383556
Cloacibacillus	0	0	0	0	751	0	0	0	0	3441	32918	25648	56157	60349	61081	246587	6572660	96219	37809	108978	65393	24781	1945407	76251	95652	135358	6572660

[truncated: 17 more sheets: level_6_Taxonomy_P, level_6_with_KS_PCR_N, level_6_Taxonomy_N, level_6_with_KS_PCR_G, level_6_Taxonomy_G, net1df_6_P, net1df_KS_6_P, vsize_6_P, vsize_KS_6_P, net1df_6_N, net1df_KS_6_N, vsize_6_N, vsize_KS_6_N, net1df_6_G, net1df_KS_6_G, vsize_6_G, vsize_KS_6_G]
